# Supplementary material for: The Hydration of Trifluoroacetic Acid from 0 to 298 K
Source: J Phys Chem A. 2026 Jan 20;130(4):927–35. doi: 10.1021/acs.jpca.5c08151 (PMC12862820; doi:10.1021/acs.jpca.5c08151)
Supplement: Supplementary file 1 [file jp5c08151_si_001.zip › TFA_SI/within1kcal-hightemps/6-H2O/20K-1-260-19973-wb97xd.log]

 Entering Gaussian System, Link 0=g16
 Initial command:
 /software/commercial/MERCURY/GAUSSIAN/AVX2/g16/l1.exe "/local_scratch/slurm.5787630/Gau-2785754.inp" -scrdir="/local_scratch/slurm.5787630/"
 Entering Link 1 = /software/commercial/MERCURY/GAUSSIAN/AVX2/g16/l1.exe PID=   2785760.
  
 Copyright (c) 1988-2019, Gaussian, Inc.  All Rights Reserved.
  
 This is part of the Gaussian(R) 16 program.  It is based on
 the Gaussian(R) 09 system (copyright 2009, Gaussian, Inc.),
 the Gaussian(R) 03 system (copyright 2003, Gaussian, Inc.),
 the Gaussian(R) 98 system (copyright 1998, Gaussian, Inc.),
 the Gaussian(R) 94 system (copyright 1995, Gaussian, Inc.),
 the Gaussian 92(TM) system (copyright 1992, Gaussian, Inc.),
 the Gaussian 90(TM) system (copyright 1990, Gaussian, Inc.),
 the Gaussian 88(TM) system (copyright 1988, Gaussian, Inc.),
 the Gaussian 86(TM) system (copyright 1986, Carnegie Mellon
 University), and the Gaussian 82(TM) system (copyright 1983,
 Carnegie Mellon University). Gaussian is a federally registered
 trademark of Gaussian, Inc.
  
 This software contains proprietary and confidential information,
 including trade secrets, belonging to Gaussian, Inc.
  
 This software is provided under written license and may be
 used, copied, transmitted, or stored only in accord with that
 written license.
  
 The following legend is applicable only to US Government
 contracts under FAR:
  
                    RESTRICTED RIGHTS LEGEND
  
 Use, reproduction and disclosure by the US Government is
 subject to restrictions as set forth in subparagraphs (a)
 and (c) of the Commercial Computer Software - Restricted
 Rights clause in FAR 52.227-19.
  
 Gaussian, Inc.
 340 Quinnipiac St., Bldg. 40, Wallingford CT 06492
  
  
 ---------------------------------------------------------------
 Warning -- This program may not be used in any manner that
 competes with the business of Gaussian, Inc. or will provide
 assistance to any competitor of Gaussian, Inc.  The licensee
 of this program is prohibited from giving any competitor of
 Gaussian, Inc. access to this program.  By using this program,
 the user acknowledges that Gaussian, Inc. is engaged in the
 business of creating and licensing software in the field of
 computational chemistry and represents and warrants to the
 licensee that it is not a competitor of Gaussian, Inc. and that
 it will not use this program in any manner prohibited above.
 ---------------------------------------------------------------
  

 Cite this work as:
 Gaussian 16, Revision C.01,
 M. J. Frisch, G. W. Trucks, H. B. Schlegel, G. E. Scuseria, 
 M. A. Robb, J. R. Cheeseman, G. Scalmani, V. Barone, 
 G. A. Petersson, H. Nakatsuji, X. Li, M. Caricato, A. V. Marenich, 
 J. Bloino, B. G. Janesko, R. Gomperts, B. Mennucci, H. P. Hratchian, 
 J. V. Ortiz, A. F. Izmaylov, J. L. Sonnenberg, D. Williams-Young, 
 F. Ding, F. Lipparini, F. Egidi, J. Goings, B. Peng, A. Petrone, 
 T. Henderson, D. Ranasinghe, V. G. Zakrzewski, J. Gao, N. Rega, 
 G. Zheng, W. Liang, M. Hada, M. Ehara, K. Toyota, R. Fukuda, 
 J. Hasegawa, M. Ishida, T. Nakajima, Y. Honda, O. Kitao, H. Nakai, 
 T. Vreven, K. Throssell, J. A. Montgomery, Jr., J. E. Peralta, 
 F. Ogliaro, M. J. Bearpark, J. J. Heyd, E. N. Brothers, K. N. Kudin, 
 V. N. Staroverov, T. A. Keith, R. Kobayashi, J. Normand, 
 K. Raghavachari, A. P. Rendell, J. C. Burant, S. S. Iyengar, 
 J. Tomasi, M. Cossi, J. M. Millam, M. Klene, C. Adamo, R. Cammi, 
 J. W. Ochterski, R. L. Martin, K. Morokuma, O. Farkas, 
 J. B. Foresman, and D. J. Fox, Gaussian, Inc., Wallingford CT, 2019.
 
 ******************************************
 Gaussian 16:  ES64L-G16RevC.01  3-Jul-2019
                30-Sep-2025 
 ******************************************
 %nproc=20
 Will use up to   20 processors via shared memory.
 %mem=18gb
 ----------------------------------------------------------------------
 # wb97xd/6-31++g** scf(conver=10) opt(tight,maxcycles=300,calcfc) freq
 ----------------------------------------------------------------------
 1/6=300,7=10,10=4,18=20,19=15,26=3,38=1/1,3;
 2/9=110,12=2,17=6,18=5,40=1/2;
 3/5=1,6=6,7=1111,11=2,25=1,30=1,71=2,74=-58,140=1/1,2,3;
 4//1;
 5/5=2,6=10,38=5/2;
 8/6=4,10=90,11=11/1;
 11/6=1,8=1,9=11,15=111,16=1/1,2,10;
 10/6=1,13=1/2;
 6/7=2,8=2,9=2,10=2,28=1/1;
 7/10=1,25=1/1,2,3,16;
 1/6=300,7=10,10=4,18=20,19=15,26=3/3(2);
 2/9=110/2;
 99//99;
 2/9=110/2;
 3/5=1,6=6,7=1111,11=2,25=1,30=1,71=1,74=-58/1,2,3;
 4/5=5,16=3,69=1/1;
 5/5=2,6=10,38=5/2;
 7//1,2,3,16;
 1/6=300,7=10,18=20,19=15,26=3/3(-5);
 2/9=110/2;
 6/7=2,8=2,9=2,10=2,19=2,28=1/1;
 99/9=1/99;
 ---------------
 20K-1-260-19973
 ---------------
 Symbolic Z-matrix:
 Charge =  0 Multiplicity = 1
 C                     1.08848  -1.29784  -0.67329 
 O                     1.72476  -0.84106   0.24233 
 O                     0.38872  -0.6772   -1.547 
 H                     0.40849   0.42752  -1.43239 
 C                     0.99136  -2.84506  -0.87183 
 F                     1.29971  -3.2186   -2.11723 
 F                    -0.26717  -3.25838  -0.63261 
 F                     1.78998  -3.51234  -0.03883 
 O                     0.36332   1.79102  -1.17666 
 H                    -0.58942   2.01761  -1.16612 
 H                     0.65816   1.8492   -0.23376 
 O                    -2.24164   2.33165  -0.70629 
 H                    -3.00549   2.45623  -1.27062 
 H                    -2.11388   3.18136  -0.20929 
 O                    -1.74133   4.58173   0.56525 
 H                    -1.10232   4.38058   1.28626 
 H                    -1.33758   5.28218   0.04995 
 O                     0.10646   3.95565   2.40367 
 H                     0.51248   3.12933   2.089 
 H                    -0.18804   3.78879   3.30047 
 O                     0.82527   1.50173   1.43035 
 H                    -0.04287   1.05281   1.51368 
 H                     1.47748   0.79155   1.35727 
 O                    -1.61059   0.38058   1.14219 
 H                    -1.78964  -0.49262   0.78977 
 H                    -1.98443   1.02359   0.51388 
 
 Add virtual bond connecting atoms O9         and H4         Dist= 2.62D+00.
 Add virtual bond connecting atoms O15        and H14        Dist= 3.10D+00.
 Add virtual bond connecting atoms O18        and H16        Dist= 3.21D+00.
 Add virtual bond connecting atoms O21        and H11        Dist= 3.23D+00.
 Add virtual bond connecting atoms O12        and H10        Dist= 3.29D+00.
 Add virtual bond connecting atoms H19        and O21        Dist= 3.37D+00.
 Add virtual bond connecting atoms O24        and H22        Dist= 3.30D+00.
 Add virtual bond connecting atoms H26        and O12        Dist= 3.42D+00.

 GradGradGradGradGradGradGradGradGradGradGradGradGradGradGradGradGradGrad
 Berny optimization.
 Initialization pass.
                           ----------------------------
                           !    Initial Parameters    !
                           ! (Angstroms and Degrees)  !
 --------------------------                            --------------------------
 ! Name  Definition              Value          Derivative Info.                !
 --------------------------------------------------------------------------------
 ! R1    R(1,2)                  1.2049         calculate D2E/DX2 analytically  !
 ! R2    R(1,3)                  1.2799         calculate D2E/DX2 analytically  !
 ! R3    R(1,5)                  1.5629         calculate D2E/DX2 analytically  !
 ! R4    R(3,4)                  1.1108         calculate D2E/DX2 analytically  !
 ! R5    R(4,9)                  1.388          calculate D2E/DX2 analytically  !
 ! R6    R(5,6)                  1.3363         calculate D2E/DX2 analytically  !
 ! R7    R(5,7)                  1.3461         calculate D2E/DX2 analytically  !
 ! R8    R(5,8)                  1.333          calculate D2E/DX2 analytically  !
 ! R9    R(9,10)                 0.9794         calculate D2E/DX2 analytically  !
 ! R10   R(9,11)                 0.9896         calculate D2E/DX2 analytically  !
 ! R11   R(10,12)                1.7435         calculate D2E/DX2 analytically  !
 ! R12   R(11,21)                1.7082         calculate D2E/DX2 analytically  !
 ! R13   R(12,13)                0.9578         calculate D2E/DX2 analytically  !
 ! R14   R(12,14)                0.9926         calculate D2E/DX2 analytically  !
 ! R15   R(12,26)                1.8072         calculate D2E/DX2 analytically  !
 ! R16   R(14,15)                1.6431         calculate D2E/DX2 analytically  !
 ! R17   R(15,16)                0.9842         calculate D2E/DX2 analytically  !
 ! R18   R(15,17)                0.9587         calculate D2E/DX2 analytically  !
 ! R19   R(16,18)                1.7001         calculate D2E/DX2 analytically  !
 ! R20   R(18,19)                0.973          calculate D2E/DX2 analytically  !
 ! R21   R(18,20)                0.9586         calculate D2E/DX2 analytically  !
 ! R22   R(19,21)                1.7835         calculate D2E/DX2 analytically  !
 ! R23   R(21,22)                0.9809         calculate D2E/DX2 analytically  !
 ! R24   R(21,23)                0.967          calculate D2E/DX2 analytically  !
 ! R25   R(22,24)                1.7458         calculate D2E/DX2 analytically  !
 ! R26   R(24,25)                0.9585         calculate D2E/DX2 analytically  !
 ! R27   R(24,26)                0.9736         calculate D2E/DX2 analytically  !
 ! A1    A(2,1,3)              128.5791         calculate D2E/DX2 analytically  !
 ! A2    A(2,1,5)              120.3067         calculate D2E/DX2 analytically  !
 ! A3    A(3,1,5)              111.0598         calculate D2E/DX2 analytically  !
 ! A4    A(1,3,4)              113.7086         calculate D2E/DX2 analytically  !
 ! A5    A(1,5,6)              112.3824         calculate D2E/DX2 analytically  !
 ! A6    A(1,5,7)              109.8459         calculate D2E/DX2 analytically  !
 ! A7    A(1,5,8)              112.2678         calculate D2E/DX2 analytically  !
 ! A8    A(6,5,7)              107.1905         calculate D2E/DX2 analytically  !
 ! A9    A(6,5,8)              107.7109         calculate D2E/DX2 analytically  !
 ! A10   A(7,5,8)              107.1798         calculate D2E/DX2 analytically  !
 ! A11   A(4,9,10)             105.1243         calculate D2E/DX2 analytically  !
 ! A12   A(4,9,11)             102.9206         calculate D2E/DX2 analytically  !
 ! A13   A(10,9,11)            105.425          calculate D2E/DX2 analytically  !
 ! A14   A(9,11,21)            160.9747         calculate D2E/DX2 analytically  !
 ! A15   A(10,12,13)           128.5904         calculate D2E/DX2 analytically  !
 ! A16   A(10,12,14)            99.4541         calculate D2E/DX2 analytically  !
 ! A17   A(10,12,26)            84.9987         calculate D2E/DX2 analytically  !
 ! A18   A(13,12,14)           106.6363         calculate D2E/DX2 analytically  !
 ! A19   A(13,12,26)           127.2602         calculate D2E/DX2 analytically  !
 ! A20   A(14,12,26)           105.2609         calculate D2E/DX2 analytically  !
 ! A21   A(14,15,16)           108.5639         calculate D2E/DX2 analytically  !
 ! A22   A(14,15,17)           117.6968         calculate D2E/DX2 analytically  !
 ! A23   A(16,15,17)           105.6422         calculate D2E/DX2 analytically  !
 ! A24   A(16,18,19)           107.242          calculate D2E/DX2 analytically  !
 ! A25   A(16,18,20)           116.1029         calculate D2E/DX2 analytically  !
 ! A26   A(19,18,20)           106.4357         calculate D2E/DX2 analytically  !
 ! A27   A(11,21,19)            99.0317         calculate D2E/DX2 analytically  !
 ! A28   A(11,21,22)            95.1218         calculate D2E/DX2 analytically  !
 ! A29   A(11,21,23)            98.1494         calculate D2E/DX2 analytically  !
 ! A30   A(19,21,22)           103.3603         calculate D2E/DX2 analytically  !
 ! A31   A(19,21,23)           144.7296         calculate D2E/DX2 analytically  !
 ! A32   A(22,21,23)           105.5006         calculate D2E/DX2 analytically  !
 ! A33   A(21,22,24)           162.3551         calculate D2E/DX2 analytically  !
 ! A34   A(22,24,25)           126.6394         calculate D2E/DX2 analytically  !
 ! A35   A(22,24,26)           103.1687         calculate D2E/DX2 analytically  !
 ! A36   A(25,24,26)           107.017          calculate D2E/DX2 analytically  !
 ! A37   L(3,4,9,23,-1)        176.6974         calculate D2E/DX2 analytically  !
 ! A38   L(9,10,12,7,-1)       175.395          calculate D2E/DX2 analytically  !
 ! A39   L(12,14,15,11,-1)     174.7078         calculate D2E/DX2 analytically  !
 ! A40   L(15,16,18,1,-1)      175.0213         calculate D2E/DX2 analytically  !
 ! A41   L(18,19,21,12,-1)     167.5953         calculate D2E/DX2 analytically  !
 ! A42   L(12,26,24,3,-1)      171.4757         calculate D2E/DX2 analytically  !
 ! A43   L(3,4,9,23,-2)        184.5617         calculate D2E/DX2 analytically  !
 ! A44   L(9,10,12,7,-2)       165.3604         calculate D2E/DX2 analytically  !
 ! A45   L(12,14,15,11,-2)     177.4036         calculate D2E/DX2 analytically  !
 ! A46   L(15,16,18,1,-2)      176.2727         calculate D2E/DX2 analytically  !
 ! A47   L(18,19,21,12,-2)     187.9143         calculate D2E/DX2 analytically  !
 ! A48   L(12,26,24,3,-2)      168.2268         calculate D2E/DX2 analytically  !
 ! D1    D(2,1,3,4)              1.4441         calculate D2E/DX2 analytically  !
 ! D2    D(5,1,3,4)            178.7297         calculate D2E/DX2 analytically  !
 ! D3    D(2,1,5,6)           -128.7963         calculate D2E/DX2 analytically  !
 ! D4    D(2,1,5,7)            111.9653         calculate D2E/DX2 analytically  !
 ! D5    D(2,1,5,8)             -7.186          calculate D2E/DX2 analytically  !
 ! D6    D(3,1,5,6)             53.6614         calculate D2E/DX2 analytically  !
 ! D7    D(3,1,5,7)            -65.577          calculate D2E/DX2 analytically  !
 ! D8    D(3,1,5,8)            175.2716         calculate D2E/DX2 analytically  !
 ! D9    D(1,3,9,10)          -127.4034         calculate D2E/DX2 analytically  !
 ! D10   D(1,3,9,11)           -18.1923         calculate D2E/DX2 analytically  !
 ! D11   D(4,9,12,13)          -78.8392         calculate D2E/DX2 analytically  !
 ! D12   D(4,9,12,14)          159.121          calculate D2E/DX2 analytically  !
 ! D13   D(4,9,12,26)           54.84           calculate D2E/DX2 analytically  !
 ! D14   D(11,9,12,13)         175.9324         calculate D2E/DX2 analytically  !
 ! D15   D(11,9,12,14)          53.8926         calculate D2E/DX2 analytically  !
 ! D16   D(11,9,12,26)         -50.3884         calculate D2E/DX2 analytically  !
 ! D17   D(4,9,11,21)          -42.3269         calculate D2E/DX2 analytically  !
 ! D18   D(10,9,11,21)          67.6104         calculate D2E/DX2 analytically  !
 ! D19   D(9,11,21,19)        -129.5189         calculate D2E/DX2 analytically  !
 ! D20   D(9,11,21,22)         -25.091          calculate D2E/DX2 analytically  !
 ! D21   D(9,11,21,23)          81.4016         calculate D2E/DX2 analytically  !
 ! D22   D(10,12,15,16)        -58.9201         calculate D2E/DX2 analytically  !
 ! D23   D(10,12,15,17)         59.3456         calculate D2E/DX2 analytically  !
 ! D24   D(13,12,15,16)        166.8194         calculate D2E/DX2 analytically  !
 ! D25   D(13,12,15,17)        -74.9149         calculate D2E/DX2 analytically  !
 ! D26   D(26,12,15,16)         27.4755         calculate D2E/DX2 analytically  !
 ! D27   D(26,12,15,17)        145.7412         calculate D2E/DX2 analytically  !
 ! D28   D(10,12,24,22)         43.5203         calculate D2E/DX2 analytically  !
 ! D29   D(10,12,24,25)        -88.467          calculate D2E/DX2 analytically  !
 ! D30   D(13,12,24,22)        177.8079         calculate D2E/DX2 analytically  !
 ! D31   D(13,12,24,25)         45.8205         calculate D2E/DX2 analytically  !
 ! D32   D(14,12,24,22)        -53.9276         calculate D2E/DX2 analytically  !
 ! D33   D(14,12,24,25)        174.0851         calculate D2E/DX2 analytically  !
 ! D34   D(14,15,18,19)         22.4196         calculate D2E/DX2 analytically  !
 ! D35   D(14,15,18,20)        -96.1692         calculate D2E/DX2 analytically  !
 ! D36   D(17,15,18,19)       -102.6869         calculate D2E/DX2 analytically  !
 ! D37   D(17,15,18,20)        138.7243         calculate D2E/DX2 analytically  !
 ! D38   D(16,18,21,11)         36.3323         calculate D2E/DX2 analytically  !
 ! D39   D(16,18,21,22)        -60.0994         calculate D2E/DX2 analytically  !
 ! D40   D(16,18,21,23)        157.7726         calculate D2E/DX2 analytically  !
 ! D41   D(20,18,21,11)        157.0358         calculate D2E/DX2 analytically  !
 ! D42   D(20,18,21,22)         60.6041         calculate D2E/DX2 analytically  !
 ! D43   D(20,18,21,23)        -81.5239         calculate D2E/DX2 analytically  !
 ! D44   D(11,21,22,24)         -0.3463         calculate D2E/DX2 analytically  !
 ! D45   D(19,21,22,24)        100.2147         calculate D2E/DX2 analytically  !
 ! D46   D(23,21,22,24)       -100.2826         calculate D2E/DX2 analytically  !
 ! D47   D(21,22,24,25)         85.8324         calculate D2E/DX2 analytically  !
 ! D48   D(21,22,24,26)        -37.4375         calculate D2E/DX2 analytically  !
 --------------------------------------------------------------------------------
 Trust Radius=3.00D-01 FncErr=1.00D-07 GrdErr=1.00D-06 EigMax=2.50D+02 EigMin=1.00D-04
 Number of steps in this run=    156 maximum allowed number of steps=    156.
 GradGradGradGradGradGradGradGradGradGradGradGradGradGradGradGradGradGrad

                          Input orientation:                          
 ---------------------------------------------------------------------
 Center     Atomic      Atomic             Coordinates (Angstroms)
 Number     Number       Type             X           Y           Z
 ---------------------------------------------------------------------
      1          6           0        1.088478   -1.297843   -0.673289
      2          8           0        1.724758   -0.841062    0.242334
      3          8           0        0.388721   -0.677196   -1.546997
      4          1           0        0.408488    0.427518   -1.432392
      5          6           0        0.991356   -2.845056   -0.871834
      6          9           0        1.299714   -3.218597   -2.117225
      7          9           0       -0.267173   -3.258380   -0.632606
      8          9           0        1.789978   -3.512340   -0.038833
      9          8           0        0.363318    1.791022   -1.176657
     10          1           0       -0.589420    2.017607   -1.166122
     11          1           0        0.658157    1.849201   -0.233758
     12          8           0       -2.241645    2.331648   -0.706292
     13          1           0       -3.005487    2.456229   -1.270618
     14          1           0       -2.113880    3.181360   -0.209290
     15          8           0       -1.741334    4.581726    0.565255
     16          1           0       -1.102321    4.380579    1.286256
     17          1           0       -1.337575    5.282184    0.049952
     18          8           0        0.106461    3.955654    2.403667
     19          1           0        0.512479    3.129328    2.089001
     20          1           0       -0.188038    3.788793    3.300466
     21          8           0        0.825267    1.501725    1.430352
     22          1           0       -0.042867    1.052808    1.513679
     23          1           0        1.477481    0.791546    1.357274
     24          8           0       -1.610594    0.380582    1.142187
     25          1           0       -1.789635   -0.492621    0.789772
     26          1           0       -1.984429    1.023591    0.513876
 ---------------------------------------------------------------------
                    Distance matrix (angstroms):
                    1          2          3          4          5
     1  C    0.000000
     2  O    1.204934   0.000000
     3  O    1.279933   2.239097   0.000000
     4  H    2.003869   2.479228   1.110819   0.000000
     5  C    1.562921   2.407330   2.349176   3.371008   0.000000
     6  F    2.412234   3.376515   2.759309   3.815420   1.336270
     7  F    2.383936   3.252189   2.815816   3.831712   1.346091
     8  F    2.408036   2.686826   3.503729   4.401477   1.333025
     9  O    3.212525   3.285563   2.495976   1.388014   4.688343
    10  H    3.748391   3.938421   2.892022   1.896076   5.121615
    11  H    3.206594   2.932886   2.860048   1.876231   4.749127
    12  O    4.925851   5.167043   4.083962   3.343073   6.105567
    13  H    5.586627   5.961239   4.627676   3.974552   6.651120
    14  H    5.525725   5.578439   4.789668   3.929626   6.811691
    15  O    6.641623   6.443966   6.054337   5.086234   8.043003
    16  H    6.394051   6.028904   5.985952   5.029939   7.826278
    17  H    7.050217   6.849018   6.406603   5.367855   8.504448
    18  O    6.166948   5.504429   6.095139   5.220567   7.600105
    19  H    5.249939   4.543545   5.265494   4.439685   6.684992
    20  H    6.579824   5.869115   6.616314   5.835577   7.925087
    21  O    3.511718   2.776531   3.715222   3.085924   4.921600
    22  H    3.404163   2.885751   3.542163   3.045331   4.685470
    23  H    2.939397   1.992397   3.431821   3.009568   4.293031
    24  O    3.660335   3.664249   3.513953   3.272209   4.607728
    25  H    3.327531   3.573802   3.199967   3.258284   4.003597
    26  H    4.030033   4.160376   3.573753   3.141547   5.073648
                    6          7          8          9         10
     6  F    0.000000
     7  F    2.158891   0.000000
     8  F    2.155541   2.156137   0.000000
     9  O    5.182450   5.117614   5.608534   0.000000
    10  H    5.647235   5.312676   6.124756   0.979368   0.000000
    11  H    5.444412   5.206026   5.483169   0.989633   1.566560
    12  O    6.733288   5.928944   7.131036   2.701731   1.743534
    13  H    7.173224   6.368844   7.754843   3.435138   2.457781
    14  H    7.500152   6.712658   7.750792   3.000891   2.143321
    15  O    8.791400   8.066925   8.851497   3.905361   3.301405
    16  H    8.666080   7.920429   8.509961   3.862622   3.443960
    17  H    9.160526   8.634401   9.334513   4.072570   3.563150
    18  O    8.563422   7.835869   8.035607   4.191698   4.121125
    19  H    7.655601   6.986975   7.090236   3.532399   3.611915
    20  H    8.981553   8.070810   8.268616   4.933530   4.821682
    21  O    5.923837   5.301681   5.313193   2.663379   3.001524
    22  H    5.764624   4.821119   5.158507   2.819194   2.900153
    23  H    5.308954   4.837907   4.535439   2.942978   3.484657
    24  O    5.661073   4.265761   5.302220   3.355995   3.008477
    25  H    5.042386   3.462726   4.755935   3.703657   3.401070
    26  H    5.975320   4.753805   5.926745   2.993120   2.399273
                   11         12         13         14         15
    11  H    0.000000
    12  O    2.977397   0.000000
    13  H    3.855625   0.957831   0.000000
    14  H    3.075619   0.992645   1.564351   0.000000
    15  O    3.723261   2.632488   3.079976   1.643087   0.000000
    16  H    3.437674   3.076756   3.723274   2.167496   0.984196
    17  H    3.981056   3.177249   3.537211   2.254622   0.958749
    18  O    3.420165   4.221711   5.043101   3.515251   2.680685
    19  H    2.656155   4.004392   4.910824   3.490360   3.083980
    20  H    4.119321   4.732302   5.532500   4.049226   3.243895
    21  O    1.708194   3.828833   4.783407   3.761406   4.101492
    22  H    2.044312   3.376140   4.301048   3.433431   4.029585
    23  H    2.078776   4.523507   5.456554   4.589467   5.035228
    24  O    3.032705   2.760752   3.475005   3.150260   4.242588
    25  H    3.538846   3.227849   3.797264   3.821177   5.079541
    26  H    2.867725   1.807203   2.505879   2.279406   3.566800
                   16         17         18         19         20
    16  H    0.000000
    17  H    1.548123   0.000000
    18  O    1.700095   3.063478   0.000000
    19  H    2.194905   3.495027   0.972975   0.000000
    20  H    2.289796   3.757325   0.958551   1.547018   0.000000
    21  O    3.467586   4.568945   2.736018   1.783465   3.123266
    22  H    3.499746   4.659011   3.039884   2.225161   3.270978
    23  H    4.420586   5.458888   3.603639   2.632846   3.941248
    24  O    4.034733   5.029236   4.161821   3.599930   4.277585
    25  H    4.946411   5.839526   5.097744   4.483998   5.215286
    26  H    3.555848   4.332351   4.066955   3.626251   4.317227
                   21         22         23         24         25
    21  O    0.000000
    22  H    0.980880   0.000000
    23  H    0.966994   1.550542   0.000000
    24  O    2.696927   1.745755   3.122717   0.000000
    25  H    3.350443   2.442046   3.556008   0.958507   0.000000
    26  H    2.993815   2.184060   3.570712   0.973646   1.553371
                   26
    26  H    0.000000
 Stoichiometry    C2H13F3O8
 Framework group  C1[X(C2H13F3O8)]
 Deg. of freedom    72
 Full point group                 C1      NOp   1
 Largest Abelian subgroup         C1      NOp   1
 Largest concise Abelian subgroup C1      NOp   1
                         Standard orientation:                         
 ---------------------------------------------------------------------
 Center     Atomic      Atomic             Coordinates (Angstroms)
 Number     Number       Type             X           Y           Z
 ---------------------------------------------------------------------
      1          6           0        1.787237    0.225237   -0.460254
      2          8           0        1.316288    1.334031   -0.485727
      3          8           0        1.239106   -0.882579   -0.792705
      4          1           0        0.200593   -0.771283   -1.170888
      5          6           0        3.231110   -0.005896    0.091588
      6          9           0        3.992558   -0.707246   -0.753351
      7          9           0        3.174294   -0.698470    1.244442
      8          9           0        3.862090    1.139335    0.350945
      9          8           0       -1.131852   -0.598253   -1.519076
     10          1           0       -1.625407   -1.239905   -0.967852
     11          1           0       -1.345319    0.291529   -1.142125
     12          8           0       -2.524809   -2.031856    0.298561
     13          1           0       -2.717723   -2.964462    0.400882
     14          1           0       -3.397536   -1.571221    0.191290
     15          8           0       -4.776067   -0.733636   -0.121503
     16          1           0       -4.591034    0.226709   -0.011315
     17          1           0       -5.164077   -0.823744   -0.993586
     18          8           0       -4.135520    1.863139    0.058852
     19          1           0       -3.173721    1.901123   -0.083203
     20          1           0       -4.305164    2.312959    0.888131
     21          8           0       -1.413589    1.614257   -0.063395
     22          1           0       -1.280936    1.074869    0.745054
     23          1           0       -0.548792    1.998354   -0.262577
     24          8           0       -1.031465   -0.277814    1.820077
     25          1           0       -0.190347   -0.668481    2.062224
     26          1           0       -1.567829   -0.983368    1.416971
 ---------------------------------------------------------------------
 Rotational constants (GHZ):           1.1058961           0.2448233           0.2302690
 Standard basis: 6-31++G(d,p) (6D, 7F)
 There are   325 symmetry adapted cartesian basis functions of A   symmetry.
 There are   325 symmetry adapted basis functions of A   symmetry.
   325 basis functions,   520 primitive gaussians,   325 cartesian basis functions
    58 alpha electrons       58 beta electrons
       nuclear repulsion energy       988.3606353595 Hartrees.
 NAtoms=   26 NActive=   26 NUniq=   26 SFac= 1.00D+00 NAtFMM=   60 NAOKFM=F Big=F
 Integral buffers will be    131072 words long.
 Raffenetti 2 integral format.
 Two-electron integral symmetry is turned on.
 Nuclear repulsion after empirical dispersion term =      988.3459992662 Hartrees.
 One-electron integrals computed using PRISM.
 NBasis=   325 RedAO= T EigKep=  4.79D-05  NBF=   325
 NBsUse=   325 1.00D-06 EigRej= -1.00D+00 NBFU=   325
 ExpMin= 3.60D-02 ExpMax= 7.00D+03 ExpMxC= 1.05D+03 IAcc=3 IRadAn=         5 AccDes= 0.00D+00
 Harris functional with IExCor= 4639 and IRadAn=       5 diagonalized for initial guess.
 HarFok:  IExCor= 4639 AccDes= 0.00D+00 IRadAn=         5 IDoV= 1 UseB2=F ITyADJ=14
 ICtDFT=  3500011 ScaDFX=  1.000000  1.000000  1.000000  1.000000
 FoFCou: FMM=F IPFlag=           0 FMFlag=      100000 FMFlg1=           0
         NFxFlg=           0 DoJE=T BraDBF=F KetDBF=T FulRan=T
         wScrn=  0.000000 ICntrl=       500 IOpCl=  0 I1Cent=   200000004 NGrid=           0
         NMat0=    1 NMatS0=      1 NMatT0=    0 NMatD0=    1 NMtDS0=    0 NMtDT0=    0
 Petite list used in FoFCou.
 Requested convergence on RMS density matrix=1.00D-10 within 128 cycles.
 Requested convergence on MAX density matrix=1.00D-08.
 Requested convergence on             energy=1.00D-08.
 No special actions if energy rises.
 SCF Done:  E(RwB97XD) =  -985.241065931     A.U. after   18 cycles
            NFock= 18  Conv=0.68D-10     -V/T= 2.0082
 DoSCS=F DFT=T ScalE2(SS,OS)=  1.000000  1.000000
 Range of M.O.s used for correlation:     1   325
 NBasis=   325 NAE=    58 NBE=    58 NFC=     0 NFV=     0
 NROrb=    325 NOA=    58 NOB=    58 NVA=   267 NVB=   267

 **** Warning!!: The largest alpha MO coefficient is  0.31112896D+02

 Symmetrizing basis deriv contribution to polar:
 IMax=3 JMax=2 DiffMx= 0.00D+00
 G2DrvN: will do    27 centers at a time, making    1 passes.
 Calling FoFCou, ICntrl=  3107 FMM=F I1Cent=   0 AccDes= 0.00D+00.
 End of G2Drv F.D. properties file   721 does not exist.
 End of G2Drv F.D. properties file   722 does not exist.
 End of G2Drv F.D. properties file   788 does not exist.
          IDoAtm=11111111111111111111111111
          Differentiating once with respect to nuclear coordinates.
 CalDSu exits because no D1Ps are significant.
          There are    81 degrees of freedom in the 1st order CPHF.  IDoFFX=6 NUNeed=     0.
     75 vectors produced by pass  0 Test12= 1.91D-14 1.23D-09 XBig12= 1.81D-01 8.28D-02.
 AX will form    75 AO Fock derivatives at one time.
     75 vectors produced by pass  1 Test12= 1.91D-14 1.23D-09 XBig12= 8.30D-02 8.26D-02.
     75 vectors produced by pass  2 Test12= 1.91D-14 1.23D-09 XBig12= 1.92D-03 4.85D-03.
     75 vectors produced by pass  3 Test12= 1.91D-14 1.23D-09 XBig12= 1.94D-05 6.28D-04.
     75 vectors produced by pass  4 Test12= 1.91D-14 1.23D-09 XBig12= 1.57D-07 4.24D-05.
     75 vectors produced by pass  5 Test12= 1.91D-14 1.23D-09 XBig12= 9.33D-10 3.29D-06.
     65 vectors produced by pass  6 Test12= 1.91D-14 1.23D-09 XBig12= 5.20D-12 2.24D-07.
     14 vectors produced by pass  7 Test12= 1.91D-14 1.23D-09 XBig12= 2.55D-14 1.44D-08.
 InvSVY:  IOpt=1 It=  1 EMax= 4.44D-16
 Solved reduced A of dimension   529 with    81 vectors.
 End of Minotr F.D. properties file   721 does not exist.
 End of Minotr F.D. properties file   722 does not exist.
 End of Minotr F.D. properties file   788 does not exist.

 **********************************************************************

            Population analysis using the SCF Density.

 **********************************************************************

 Orbital symmetries:
       Occupied  (A) (A) (A) (A) (A) (A) (A) (A) (A) (A) (A) (A)
                 (A) (A) (A) (A) (A) (A) (A) (A) (A) (A) (A) (A)
                 (A) (A) (A) (A) (A) (A) (A) (A) (A) (A) (A) (A)
                 (A) (A) (A) (A) (A) (A) (A) (A) (A) (A) (A) (A)
                 (A) (A) (A) (A) (A) (A) (A) (A) (A) (A)
       Virtual   (A) (A) (A) (A) (A) (A) (A) (A) (A) (A) (A) (A)
                 (A) (A) (A) (A) (A) (A) (A) (A) (A) (A) (A) (A)
                 (A) (A) (A) (A) (A) (A) (A) (A) (A) (A) (A) (A)
                 (A) (A) (A) (A) (A) (A) (A) (A) (A) (A) (A) (A)
                 (A) (A) (A) (A) (A) (A) (A) (A) (A) (A) (A) (A)
                 (A) (A) (A) (A) (A) (A) (A) (A) (A) (A) (A) (A)
                 (A) (A) (A) (A) (A) (A) (A) (A) (A) (A) (A) (A)
                 (A) (A) (A) (A) (A) (A) (A) (A) (A) (A) (A) (A)
                 (A) (A) (A) (A) (A) (A) (A) (A) (A) (A) (A) (A)
                 (A) (A) (A) (A) (A) (A) (A) (A) (A) (A) (A) (A)
                 (A) (A) (A) (A) (A) (A) (A) (A) (A) (A) (A) (A)
                 (A) (A) (A) (A) (A) (A) (A) (A) (A) (A) (A) (A)
                 (A) (A) (A) (A) (A) (A) (A) (A) (A) (A) (A) (A)
                 (A) (A) (A) (A) (A) (A) (A) (A) (A) (A) (A) (A)
                 (A) (A) (A) (A) (A) (A) (A) (A) (A) (A) (A) (A)
                 (A) (A) (A) (A) (A) (A) (A) (A) (A) (A) (A) (A)
                 (A) (A) (A) (A) (A) (A) (A) (A) (A) (A) (A) (A)
                 (A) (A) (A) (A) (A) (A) (A) (A) (A) (A) (A) (A)
                 (A) (A) (A) (A) (A) (A) (A) (A) (A) (A) (A) (A)
                 (A) (A) (A) (A) (A) (A) (A) (A) (A) (A) (A) (A)
                 (A) (A) (A) (A) (A) (A) (A) (A) (A) (A) (A) (A)
                 (A) (A) (A) (A) (A) (A) (A) (A) (A) (A) (A) (A)
                 (A) (A) (A)
 The electronic state is 1-A.
 Alpha  occ. eigenvalues --  -24.88097 -24.87972 -24.87834 -19.32321 -19.31930
 Alpha  occ. eigenvalues --  -19.30653 -19.30596 -19.30561 -19.30531 -19.30517
 Alpha  occ. eigenvalues --  -19.29116 -10.56457 -10.46301  -1.43663  -1.34400
 Alpha  occ. eigenvalues --   -1.34330  -1.22964  -1.16667  -1.15215  -1.14877
 Alpha  occ. eigenvalues --   -1.14485  -1.13664  -1.13011  -1.12485  -0.84985
 Alpha  occ. eigenvalues --   -0.75321  -0.69852  -0.69815  -0.67756  -0.66987
 Alpha  occ. eigenvalues --   -0.66358  -0.65474  -0.64937  -0.64795  -0.64142
 Alpha  occ. eigenvalues --   -0.59959  -0.57778  -0.57226  -0.56371  -0.55814
 Alpha  occ. eigenvalues --   -0.55176  -0.53947  -0.52891  -0.52508  -0.52260
 Alpha  occ. eigenvalues --   -0.50836  -0.50764  -0.49879  -0.48450  -0.47211
 Alpha  occ. eigenvalues --   -0.44964  -0.43469  -0.43251  -0.42812  -0.42566
 Alpha  occ. eigenvalues --   -0.42052  -0.41341  -0.38705
 Alpha virt. eigenvalues --    0.02318   0.04442   0.05112   0.05133   0.06650
 Alpha virt. eigenvalues --    0.07577   0.08942   0.09775   0.09938   0.10384
 Alpha virt. eigenvalues --    0.11469   0.11883   0.12234   0.12964   0.13171
 Alpha virt. eigenvalues --    0.14104   0.15115   0.15643   0.17048   0.17986
 Alpha virt. eigenvalues --    0.19249   0.19490   0.20289   0.21952   0.22276
 Alpha virt. eigenvalues --    0.22481   0.23150   0.24134   0.24553   0.25514
 Alpha virt. eigenvalues --    0.26019   0.26695   0.27110   0.28272   0.28562
 Alpha virt. eigenvalues --    0.29136   0.29689   0.29766   0.30046   0.30561
 Alpha virt. eigenvalues --    0.30716   0.31349   0.31849   0.32099   0.32723
 Alpha virt. eigenvalues --    0.33022   0.33781   0.34109   0.34907   0.35360
 Alpha virt. eigenvalues --    0.35790   0.36282   0.36468   0.36637   0.36947
 Alpha virt. eigenvalues --    0.37574   0.37914   0.38378   0.38421   0.39346
 Alpha virt. eigenvalues --    0.40263   0.40575   0.41403   0.41547   0.42351
 Alpha virt. eigenvalues --    0.43495   0.43617   0.44944   0.45135   0.45907
 Alpha virt. eigenvalues --    0.46475   0.47828   0.47887   0.48872   0.49739
 Alpha virt. eigenvalues --    0.49883   0.52818   0.53705   0.55244   0.56347
 Alpha virt. eigenvalues --    0.57626   0.58091   0.60559   0.62421   0.63632
 Alpha virt. eigenvalues --    0.83087   0.84130   0.87898   0.89300   0.91509
 Alpha virt. eigenvalues --    0.93482   1.04594   1.05820   1.06249   1.10526
 Alpha virt. eigenvalues --    1.12265   1.15290   1.17054   1.19052   1.19884
 Alpha virt. eigenvalues --    1.21483   1.22000   1.22874   1.23557   1.24536
 Alpha virt. eigenvalues --    1.25049   1.25504   1.26359   1.26735   1.27394
 Alpha virt. eigenvalues --    1.28366   1.28449   1.29772   1.30889   1.31629
 Alpha virt. eigenvalues --    1.32162   1.32651   1.33340   1.33772   1.34686
 Alpha virt. eigenvalues --    1.35932   1.36299   1.37500   1.37713   1.39343
 Alpha virt. eigenvalues --    1.40441   1.40920   1.42737   1.44701   1.47052
 Alpha virt. eigenvalues --    1.47837   1.50599   1.52507   1.53568   1.55267
 Alpha virt. eigenvalues --    1.56454   1.56948   1.58222   1.58941   1.59666
 Alpha virt. eigenvalues --    1.59976   1.61181   1.62167   1.63460   1.64170
 Alpha virt. eigenvalues --    1.64509   1.65532   1.66449   1.67082   1.68375
 Alpha virt. eigenvalues --    1.68891   1.69328   1.70083   1.72021   1.72511
 Alpha virt. eigenvalues --    1.74325   1.75044   1.75330   1.75921   1.77175
 Alpha virt. eigenvalues --    1.78096   1.79970   1.80924   1.81676   1.83615
 Alpha virt. eigenvalues --    1.85407   1.86162   1.88807   1.89986   1.90726
 Alpha virt. eigenvalues --    1.91715   1.92930   1.92992   1.95129   1.95203
 Alpha virt. eigenvalues --    1.95905   1.96611   1.99436   2.02664   2.12468
 Alpha virt. eigenvalues --    2.14598   2.15720   2.17079   2.17853   2.18795
 Alpha virt. eigenvalues --    2.25015   2.27736   2.28333   2.31723   2.32453
 Alpha virt. eigenvalues --    2.34721   2.35658   2.36353   2.37437   2.39156
 Alpha virt. eigenvalues --    2.41890   2.42795   2.44967   2.45762   2.46278
 Alpha virt. eigenvalues --    2.49046   2.51524   2.51991   2.56912   2.59640
 Alpha virt. eigenvalues --    2.60952   2.63583   2.64569   2.65083   2.67378
 Alpha virt. eigenvalues --    2.68304   2.70231   2.71589   2.71713   2.72314
 Alpha virt. eigenvalues --    2.74848   2.76047   2.77764   2.79123   2.79977
 Alpha virt. eigenvalues --    2.81312   2.83294   2.85656   2.87533   2.89222
 Alpha virt. eigenvalues --    2.90460   2.95904   3.00647   3.04773   3.10239
 Alpha virt. eigenvalues --    3.11859   3.12984   3.13044   3.14408   3.15259
 Alpha virt. eigenvalues --    3.21291   3.24370   3.26720   3.28095   3.39242
 Alpha virt. eigenvalues --    3.39630   3.45403   3.49830   3.54226   3.54813
 Alpha virt. eigenvalues --    3.56652   3.59442   3.71403   3.73794   3.76146
 Alpha virt. eigenvalues --    3.77776   3.81641   3.84456   3.86596   4.35316
 Alpha virt. eigenvalues --    4.38148   4.43261   4.44014   4.47803   4.51074
 Alpha virt. eigenvalues --    4.54437   4.72173   4.77062   4.83271   5.63735
 Alpha virt. eigenvalues --    5.90563   6.61513
          Condensed to atoms (all electrons):
               1          2          3          4          5          6
     1  C    5.172414   0.466401   0.363193  -0.055300  -0.049740  -0.047486
     2  O    0.466401   8.236184  -0.163235   0.000473  -0.075537   0.003566
     3  O    0.363193  -0.163235   8.379475   0.171567  -0.236501   0.016600
     4  H   -0.055300   0.000473   0.171567   0.278055  -0.001032   0.002410
     5  C   -0.049740  -0.075537  -0.236501  -0.001032   4.908725   0.156686
     6  F   -0.047486   0.003566   0.016600   0.002410   0.156686   9.235716
     7  F   -0.046460  -0.001644   0.016252  -0.000270   0.164296  -0.043988
     8  F   -0.070949   0.005247   0.012943   0.001691   0.196597  -0.039897
     9  O   -0.012517  -0.008848  -0.049100   0.082981  -0.019489  -0.000138
    10  H    0.007010   0.003791   0.000218  -0.021372   0.007393  -0.000369
    11  H    0.004424  -0.006025   0.005883  -0.011534  -0.008786   0.000287
    12  O    0.001643  -0.000207  -0.000174  -0.001100   0.000706   0.000002
    13  H    0.001213  -0.000164  -0.000396  -0.002262  -0.000415  -0.000005
    14  H   -0.000863   0.000093   0.000106   0.003586  -0.000191   0.000008
    15  O   -0.000427   0.000075   0.000101  -0.000354  -0.000043  -0.000000
    16  H    0.000464  -0.000012  -0.000051  -0.000504   0.000029  -0.000001
    17  H   -0.000138  -0.000013  -0.000023   0.000342   0.000005   0.000000
    18  O   -0.000479  -0.000125   0.000068  -0.000602   0.000054   0.000000
    19  H    0.000350   0.001873  -0.000011   0.001903   0.000262  -0.000012
    20  H   -0.000154  -0.000088  -0.000006   0.000012  -0.000082   0.000001
    21  O   -0.027529   0.000121   0.001877   0.006685  -0.005233  -0.000028
    22  H    0.002856  -0.006636  -0.000069  -0.001762   0.004361  -0.000076
    23  H   -0.004313   0.025300  -0.001204  -0.003843   0.000255   0.000123
    24  O    0.023541  -0.010275   0.003558  -0.003667  -0.010534   0.000015
    25  H   -0.006675  -0.002096   0.000686   0.003454  -0.000765  -0.000070
    26  H   -0.005935   0.001920   0.001020  -0.002692   0.004722   0.000045
               7          8          9         10         11         12
     1  C   -0.046460  -0.070949  -0.012517   0.007010   0.004424   0.001643
     2  O   -0.001644   0.005247  -0.008848   0.003791  -0.006025  -0.000207
     3  O    0.016252   0.012943  -0.049100   0.000218   0.005883  -0.000174
     4  H   -0.000270   0.001691   0.082981  -0.021372  -0.011534  -0.001100
     5  C    0.164296   0.196597  -0.019489   0.007393  -0.008786   0.000706
     6  F   -0.043988  -0.039897  -0.000138  -0.000369   0.000287   0.000002
     7  F    9.250628  -0.038150   0.000149  -0.000125   0.000228   0.000013
     8  F   -0.038150   9.238802   0.000150  -0.000192   0.000055  -0.000001
     9  O    0.000149   0.000150   8.536356   0.227272   0.223364  -0.057052
    10  H   -0.000125  -0.000192   0.227272   0.299812  -0.023587   0.032866
    11  H    0.000228   0.000055   0.223364  -0.023587   0.292215   0.002592
    12  O    0.000013  -0.000001  -0.057052   0.032866   0.002592   8.551561
    13  H    0.000011  -0.000001   0.003144   0.002257   0.001330   0.269124
    14  H    0.000017   0.000002   0.001480  -0.011606  -0.001002   0.205423
    15  O   -0.000000   0.000000  -0.008167  -0.000152   0.003930  -0.049525
    16  H   -0.000000  -0.000001   0.000397   0.001260  -0.000898   0.002918
    17  H   -0.000000   0.000000   0.000442  -0.001389  -0.000360   0.003306
    18  O    0.000000   0.000000  -0.001102   0.001551  -0.005188   0.000370
    19  H   -0.000035  -0.000003   0.000036  -0.000755  -0.003234  -0.000072
    20  H    0.000003   0.000001   0.000245  -0.000325   0.001673   0.000052
    21  O   -0.000020   0.000191  -0.025212  -0.005453   0.058589   0.001685
    22  H   -0.000376  -0.000199  -0.008706   0.003178  -0.012616   0.001137
    23  H    0.000160  -0.000008  -0.004254   0.001796   0.000097   0.000502
    24  O   -0.001453  -0.000077   0.028871  -0.006895   0.002214  -0.034052
    25  H    0.001135   0.000065   0.001374  -0.001734  -0.001064  -0.001095
    26  H   -0.000277   0.000003  -0.010023   0.003884   0.000301   0.015465
              13         14         15         16         17         18
     1  C    0.001213  -0.000863  -0.000427   0.000464  -0.000138  -0.000479
     2  O   -0.000164   0.000093   0.000075  -0.000012  -0.000013  -0.000125
     3  O   -0.000396   0.000106   0.000101  -0.000051  -0.000023   0.000068
     4  H   -0.002262   0.003586  -0.000354  -0.000504   0.000342  -0.000602
     5  C   -0.000415  -0.000191  -0.000043   0.000029   0.000005   0.000054
     6  F   -0.000005   0.000008  -0.000000  -0.000001   0.000000   0.000000
     7  F    0.000011   0.000017  -0.000000  -0.000000  -0.000000   0.000000
     8  F   -0.000001   0.000002   0.000000  -0.000001   0.000000   0.000000
     9  O    0.003144   0.001480  -0.008167   0.000397   0.000442  -0.001102
    10  H    0.002257  -0.011606  -0.000152   0.001260  -0.001389   0.001551
    11  H    0.001330  -0.001002   0.003930  -0.000898  -0.000360  -0.005188
    12  O    0.269124   0.205423  -0.049525   0.002918   0.003306   0.000370
    13  H    0.325457  -0.012302   0.004803   0.000518  -0.001290   0.000422
    14  H   -0.012302   0.284233   0.042750  -0.003827  -0.004426  -0.003912
    15  O    0.004803   0.042750   8.385555   0.241459   0.271747  -0.063679
    16  H    0.000518  -0.003827   0.241459   0.287764  -0.022000   0.048977
    17  H   -0.001290  -0.004426   0.271747  -0.022000   0.362656   0.001707
    18  O    0.000422  -0.003912  -0.063679   0.048977   0.001707   8.322719
    19  H   -0.000521   0.002646   0.001157  -0.004529  -0.000296   0.243892
    20  H    0.000091  -0.000377   0.005064  -0.006791   0.000374   0.278272
    21  O    0.000243  -0.002280   0.002561   0.000739   0.000040  -0.007637
    22  H    0.000013  -0.000049  -0.001646   0.001164  -0.000147  -0.003849
    23  H    0.000182  -0.000793   0.000739   0.000092   0.000012   0.003308
    24  O    0.002553   0.000565  -0.003231   0.000983   0.000079  -0.002800
    25  H   -0.001416   0.002186   0.000119  -0.000058   0.000026  -0.000734
    26  H    0.000455  -0.007037  -0.001762  -0.000666   0.000509   0.002909
              19         20         21         22         23         24
     1  C    0.000350  -0.000154  -0.027529   0.002856  -0.004313   0.023541
     2  O    0.001873  -0.000088   0.000121  -0.006636   0.025300  -0.010275
     3  O   -0.000011  -0.000006   0.001877  -0.000069  -0.001204   0.003558
     4  H    0.001903   0.000012   0.006685  -0.001762  -0.003843  -0.003667
     5  C    0.000262  -0.000082  -0.005233   0.004361   0.000255  -0.010534
     6  F   -0.000012   0.000001  -0.000028  -0.000076   0.000123   0.000015
     7  F   -0.000035   0.000003  -0.000020  -0.000376   0.000160  -0.001453
     8  F   -0.000003   0.000001   0.000191  -0.000199  -0.000008  -0.000077
     9  O    0.000036   0.000245  -0.025212  -0.008706  -0.004254   0.028871
    10  H   -0.000755  -0.000325  -0.005453   0.003178   0.001796  -0.006895
    11  H   -0.003234   0.001673   0.058589  -0.012616   0.000097   0.002214
    12  O   -0.000072   0.000052   0.001685   0.001137   0.000502  -0.034052
    13  H   -0.000521   0.000091   0.000243   0.000013   0.000182   0.002553
    14  H    0.002646  -0.000377  -0.002280  -0.000049  -0.000793   0.000565
    15  O    0.001157   0.005064   0.002561  -0.001646   0.000739  -0.003231
    16  H   -0.004529  -0.006791   0.000739   0.001164   0.000092   0.000983
    17  H   -0.000296   0.000374   0.000040  -0.000147   0.000012   0.000079
    18  O    0.243892   0.278272  -0.007637  -0.003849   0.003308  -0.002800
    19  H    0.293976  -0.020261   0.010625   0.000861  -0.000305   0.000863
    20  H   -0.020261   0.358532   0.000763  -0.001498  -0.000742   0.000079
    21  O    0.010625   0.000763   8.496896   0.248518   0.265529  -0.044678
    22  H    0.000861  -0.001498   0.248518   0.281473  -0.016335   0.030274
    23  H   -0.000305  -0.000742   0.265529  -0.016335   0.274856  -0.002539
    24  O    0.000863   0.000079  -0.044678   0.030274  -0.002539   8.316052
    25  H    0.000157   0.000122   0.005284  -0.001774  -0.001423   0.280485
    26  H   -0.000883  -0.000314   0.001504  -0.000459   0.001512   0.250227
              25         26
     1  C   -0.006675  -0.005935
     2  O   -0.002096   0.001920
     3  O    0.000686   0.001020
     4  H    0.003454  -0.002692
     5  C   -0.000765   0.004722
     6  F   -0.000070   0.000045
     7  F    0.001135  -0.000277
     8  F    0.000065   0.000003
     9  O    0.001374  -0.010023
    10  H   -0.001734   0.003884
    11  H   -0.001064   0.000301
    12  O   -0.001095   0.015465
    13  H   -0.001416   0.000455
    14  H    0.002186  -0.007037
    15  O    0.000119  -0.001762
    16  H   -0.000058  -0.000666
    17  H    0.000026   0.000509
    18  O   -0.000734   0.002909
    19  H    0.000157  -0.000883
    20  H    0.000122  -0.000314
    21  O    0.005284   0.001504
    22  H   -0.001774  -0.000459
    23  H   -0.001423   0.001512
    24  O    0.280485   0.250227
    25  H    0.347869  -0.026782
    26  H   -0.026782   0.312407
 Mulliken charges:
               1
     1  C    0.285455
     2  O   -0.470138
     3  O   -0.522778
     4  H    0.553134
     5  C    0.964255
     6  F   -0.283389
     7  F   -0.300097
     8  F   -0.306269
     9  O   -0.901652
    10  H    0.481666
    11  H    0.477113
    12  O   -0.946086
    13  H    0.406957
    14  H    0.505570
    15  O   -0.831074
    16  H    0.452577
    17  H    0.388836
    18  O   -0.814142
    19  H    0.472317
    20  H    0.385357
    21  O   -0.983778
    22  H    0.482360
    23  H    0.461295
    24  O   -0.820159
    25  H    0.402724
    26  H    0.459948
 Sum of Mulliken charges =  -0.00000
 Mulliken charges with hydrogens summed into heavy atoms:
               1
     1  C    0.285455
     2  O   -0.470138
     3  O    0.030356
     5  C    0.964255
     6  F   -0.283389
     7  F   -0.300097
     8  F   -0.306269
     9  O    0.057126
    12  O   -0.033559
    15  O    0.010339
    18  O    0.043531
    21  O   -0.040123
    24  O    0.042513
 APT charges:
               1
     1  C    0.112231
     2  O   -0.461430
     3  O   -0.454774
     4  H    0.453692
     5  C    0.381250
     6  F    0.001196
     7  F   -0.185781
     8  F   -0.015415
     9  O   -0.670810
    10  H    0.515727
    11  H    0.331697
    12  O   -1.767759
    13  H    1.026476
    14  H    0.635494
    15  O   -1.014184
    16  H    0.152776
    17  H    0.857710
    18  O   -0.577282
    19  H   -0.215331
    20  H    0.836302
    21  O   -0.778010
    22  H    0.340651
    23  H    0.406274
    24  O   -0.901298
    25  H    0.461944
    26  H    0.528653
 Sum of APT charges =  -0.00000
 APT charges with hydrogens summed into heavy atoms:
               1
     1  C    0.112231
     2  O   -0.461430
     3  O   -0.001082
     5  C    0.381250
     6  F    0.001196
     7  F   -0.185781
     8  F   -0.015415
     9  O    0.176614
    12  O   -0.105789
    15  O   -0.003697
    18  O    0.043689
    21  O   -0.031085
    24  O    0.089299
 Electronic spatial extent (au):  <R**2>=           4572.9722
 Charge=              0.0000 electrons
 Dipole moment (field-independent basis, Debye):
    X=             -4.7198    Y=             -1.9674    Z=              1.1505  Tot=              5.2413
 Quadrupole moment (field-independent basis, Debye-Ang):
   XX=            -78.8733   YY=            -70.8602   ZZ=            -79.5291
   XY=              4.2193   XZ=              1.2888   YZ=              1.1141
 Traceless Quadrupole moment (field-independent basis, Debye-Ang):
   XX=             -2.4524   YY=              5.5607   ZZ=             -3.1083
   XY=              4.2193   XZ=              1.2888   YZ=              1.1141
 Octapole moment (field-independent basis, Debye-Ang**2):
  XXX=            -51.5011  YYY=            -29.9769  ZZZ=              6.5764  XYY=            -35.3090
  XXY=            -12.7522  XXZ=            -13.0998  XZZ=              0.0699  YZZ=              1.5466
  YYZ=             15.9330  XYZ=            -20.6620
 Hexadecapole moment (field-independent basis, Debye-Ang**3):
 XXXX=          -3922.3911 YYYY=           -568.3651 ZZZZ=           -433.0518 XXXY=             27.1547
 XXXZ=            101.8513 YYYX=             64.9033 YYYZ=              8.5825 ZZZX=             18.4986
 ZZZY=             -7.0989 XXYY=           -703.0719 XXZZ=           -670.8163 YYZZ=           -169.8495
 XXYZ=             99.7468 YYXZ=            -40.0630 ZZXY=             -7.1764
 N-N= 9.883459992662D+02 E-N=-4.304311424201D+03  KE= 9.772713541211D+02
  Exact polarizability:       0.000       0.000       0.000       0.000       0.000       0.000
 Approx polarizability:      83.367      -0.650      92.747       2.355       1.633      74.351
 Calling FoFJK, ICntrl=    100127 FMM=F ISym2X=0 I1Cent= 0 IOpClX= 0 NMat=1 NMatS=1 NMatT=0.
 ***** Axes restored to original set *****
 -------------------------------------------------------------------
 Center     Atomic                   Forces (Hartrees/Bohr)
 Number     Number              X              Y              Z
 -------------------------------------------------------------------
      1        6          -0.004745314   -0.015840599   -0.005322057
      2        8           0.013256584    0.004747457    0.015862826
      3        8          -0.007543012    0.023510229   -0.011755966
      4        1           0.001580103   -0.016621407    0.001613630
      5        6           0.000746165   -0.003061243    0.001443083
      6        9           0.001765211    0.002777657   -0.003657329
      7        9          -0.004404399    0.002150668    0.001538912
      8        9           0.001942259    0.003412790    0.001523163
      9        8           0.001010609   -0.004769998   -0.001135637
     10        1           0.000892989    0.001741093   -0.001962042
     11        1          -0.001210573    0.000544773   -0.004453373
     12        8           0.000706243    0.000316455    0.003197419
     13        1          -0.002243777   -0.001377067   -0.002028419
     14        1          -0.001277141    0.004330539   -0.001115627
     15        8          -0.001167469   -0.002502009   -0.000023282
     16        1           0.001237261    0.001588282    0.002615761
     17        1           0.000263871    0.001786445   -0.001539783
     18        8          -0.002634472    0.003212246   -0.002286803
     19        1           0.004280318   -0.003817938    0.001840063
     20        1           0.000221554   -0.000264504    0.002262675
     21        8          -0.000927035    0.007029589    0.004898445
     22        1           0.000434709   -0.005881061   -0.001023337
     23        1           0.000599123   -0.002280272   -0.001079636
     24        8          -0.000201116    0.003218726    0.003863147
     25        1           0.000757189   -0.001913584   -0.000712129
     26        1          -0.003339880   -0.002037269   -0.002563706
 -------------------------------------------------------------------
 Cartesian Forces:  Max     0.023510229 RMS     0.005330104
 FormGI is forming the generalized inverse of G from B-inverse, IUseBI=4.

 GradGradGradGradGradGradGradGradGradGradGradGradGradGradGradGradGradGrad
 Berny optimization.
 Internal  Forces:  Max     0.020854148 RMS     0.003433734
 Search for a local minimum.
 Step number   1 out of a maximum of  156
 All quantities printed in internal units (Hartrees-Bohrs-Radians)
 Mixed Optimization -- RFO/linear search
 Second derivative matrix not updated -- analytic derivatives used.
 ITU=  0
     Eigenvalues ---   -0.00106   0.00023   0.00037   0.00049   0.00066
     Eigenvalues ---    0.00138   0.00187   0.00219   0.00304   0.00354
     Eigenvalues ---    0.00507   0.00528   0.00658   0.00730   0.00834
     Eigenvalues ---    0.00880   0.00966   0.01138   0.01239   0.01314
     Eigenvalues ---    0.01464   0.01647   0.01696   0.01718   0.01855
     Eigenvalues ---    0.01991   0.02159   0.02212   0.02397   0.02441
     Eigenvalues ---    0.02656   0.02664   0.03044   0.03331   0.03363
     Eigenvalues ---    0.04263   0.04498   0.05109   0.05241   0.05798
     Eigenvalues ---    0.06485   0.06844   0.07267   0.08141   0.08962
     Eigenvalues ---    0.11484   0.13721   0.19505   0.20979   0.21981
     Eigenvalues ---    0.22667   0.24174   0.28797   0.36657   0.37061
     Eigenvalues ---    0.38834   0.40908   0.43780   0.45167   0.46517
     Eigenvalues ---    0.47493   0.50019   0.50834   0.53351   0.55535
     Eigenvalues ---    0.57211   0.57301   0.57329   0.57587   0.59825
     Eigenvalues ---    0.78974   0.94853
 RFO step:  Lambda=-9.21166331D-03 EMin=-1.05686576D-03
 Linear search not attempted -- first point.
 Maximum step size (   0.300) exceeded in Quadratic search.
    -- Step size scaled by   0.486
 Iteration  1 RMS(Cart)=  0.21355594 RMS(Int)=  0.01149453
 Iteration  2 RMS(Cart)=  0.02303832 RMS(Int)=  0.00066391
 Iteration  3 RMS(Cart)=  0.00032110 RMS(Int)=  0.00064806
 Iteration  4 RMS(Cart)=  0.00000016 RMS(Int)=  0.00064806
 Variable       Old X    -DE/DX   Delta X   Delta X   Delta X     New X
                                 (Linear)    (Quad)   (Total)
    R1        2.27700   0.02085   0.00000   0.00694   0.00694   2.28394
    R2        2.41872   0.01528   0.00000   0.01794   0.01796   2.43668
    R3        2.95349  -0.00534   0.00000  -0.01105  -0.01106   2.94243
    R4        2.09914  -0.01763   0.00000  -0.12439  -0.12438   1.97477
    R5        2.62297  -0.00122   0.00000   0.16527   0.16528   2.78824
    R6        2.52519   0.00304   0.00000   0.00359   0.00359   2.52877
    R7        2.54374   0.00373   0.00000  -0.00589  -0.00592   2.53782
    R8        2.51905   0.00041   0.00000  -0.00140  -0.00140   2.51765
    R9        1.85074   0.00278   0.00000  -0.00555  -0.00456   1.84617
   R10        1.87014  -0.00020   0.00000  -0.01042  -0.01021   1.85992
   R11        3.29480   0.00358   0.00000   0.08476   0.08567   3.38048
   R12        3.22802   0.00443   0.00000   0.07280   0.07284   3.30086
   R13        1.81004   0.00281   0.00000   0.00201   0.00201   1.81204
   R14        1.87583   0.00383   0.00000   0.00283   0.00277   1.87860
   R15        3.41512   0.00171   0.00000  -0.00900  -0.00944   3.40568
   R16        3.10498   0.00089   0.00000   0.00705   0.00696   3.11194
   R17        1.85986   0.00312   0.00000   0.00222   0.00227   1.86213
   R18        1.81177   0.00224   0.00000   0.00187   0.00187   1.81364
   R19        3.21271   0.00077   0.00000   0.01276   0.01277   3.22548
   R20        1.83866   0.00432   0.00000   0.00429   0.00421   1.84287
   R21        1.81140   0.00210   0.00000   0.00158   0.00158   1.81298
   R22        3.37026   0.00028   0.00000  -0.00167  -0.00168   3.36858
   R23        1.85360   0.00296   0.00000  -0.00019  -0.00058   1.85302
   R24        1.82735   0.00212   0.00000   0.00368   0.00368   1.83104
   R25        3.29900   0.00080   0.00000   0.00623   0.00573   3.30473
   R26        1.81132   0.00186   0.00000  -0.00079  -0.00079   1.81053
   R27        1.83992   0.00286   0.00000   0.00382   0.00323   1.84316
    A1        2.24413   0.00491   0.00000   0.00006  -0.00005   2.24408
    A2        2.09975  -0.00309   0.00000   0.00164   0.00153   2.10128
    A3        1.93836  -0.00177   0.00000  -0.00077  -0.00078   1.93758
    A4        1.98459   0.00240   0.00000  -0.00470  -0.00484   1.97974
    A5        1.96144  -0.00452   0.00000  -0.01512  -0.01520   1.94624
    A6        1.91717  -0.00376   0.00000   0.00693   0.00697   1.92414
    A7        1.95944  -0.00527   0.00000  -0.01358  -0.01367   1.94578
    A8        1.87083   0.00487   0.00000   0.00898   0.00902   1.87985
    A9        1.87991   0.00479   0.00000   0.00559   0.00541   1.88532
   A10        1.87064   0.00491   0.00000   0.00924   0.00926   1.87990
   A11        1.83476   0.00342   0.00000   0.06513   0.06474   1.89951
   A12        1.79630   0.00023   0.00000   0.01395   0.01444   1.81075
   A13        1.84001  -0.00112   0.00000  -0.00515  -0.00506   1.83495
   A14        2.80954   0.00023   0.00000   0.00850   0.00930   2.81884
   A15        2.24433  -0.00066   0.00000  -0.00773  -0.00828   2.23605
   A16        1.73580   0.00044   0.00000  -0.01683  -0.01659   1.71921
   A17        1.48351   0.00068   0.00000   0.03597   0.03622   1.51972
   A18        1.86115  -0.00006   0.00000   0.00451   0.00413   1.86528
   A19        2.22111  -0.00116   0.00000  -0.01653  -0.01642   2.20469
   A20        1.83715   0.00139   0.00000   0.00128   0.00174   1.83889
   A21        1.89480   0.00180   0.00000   0.03260   0.03257   1.92737
   A22        2.05420  -0.00059   0.00000  -0.01739  -0.01773   2.03646
   A23        1.84380  -0.00007   0.00000   0.00030   0.00059   1.84440
   A24        1.87173   0.00101   0.00000   0.00888   0.00882   1.88055
   A25        2.02638   0.00030   0.00000   0.01120   0.01172   2.03810
   A26        1.85765  -0.00042   0.00000  -0.00100  -0.00139   1.85626
   A27        1.72843   0.00203   0.00000  -0.00112  -0.00088   1.72755
   A28        1.66019   0.00002   0.00000   0.01860   0.01783   1.67802
   A29        1.71303  -0.00154   0.00000  -0.04379  -0.04212   1.67091
   A30        1.80398   0.00095   0.00000  -0.00196  -0.00181   1.80217
   A31        2.52601  -0.00035   0.00000   0.02292   0.02232   2.54833
   A32        1.84133  -0.00088   0.00000  -0.00036  -0.00150   1.83983
   A33        2.83363   0.00043   0.00000   0.02477   0.02336   2.85699
   A34        2.21027  -0.00086   0.00000   0.01805   0.01631   2.22659
   A35        1.80063   0.00107   0.00000   0.02445   0.02183   1.82247
   A36        1.86780  -0.00063   0.00000   0.00989   0.00985   1.87765
   A37        3.08395   0.00511   0.00000   0.02973   0.02932   3.11327
   A38        3.06122   0.00045   0.00000   0.08706   0.08775   3.14897
   A39        3.04923  -0.00140   0.00000  -0.01689  -0.01662   3.03260
   A40        3.05470  -0.00107   0.00000  -0.00232  -0.00235   3.05235
   A41        2.92509  -0.00244   0.00000  -0.05199  -0.05167   2.87342
   A42        2.99282  -0.00006   0.00000   0.01688   0.01546   3.00827
   A43        3.22121  -0.00009   0.00000  -0.05342  -0.05322   3.16799
   A44        2.88608  -0.00030   0.00000  -0.05346  -0.05139   2.83469
   A45        3.09628   0.00108   0.00000   0.02321   0.02388   3.12016
   A46        3.07654   0.00023   0.00000   0.00991   0.00997   3.08651
   A47        3.27972  -0.00062   0.00000  -0.00755  -0.00657   3.27315
   A48        2.93611  -0.00203   0.00000  -0.03318  -0.03452   2.90159
    D1        0.02520  -0.00183   0.00000   0.03106   0.03107   0.05627
    D2        3.11942  -0.00098   0.00000   0.05406   0.05408  -3.10969
    D3       -2.24792   0.00094   0.00000   0.04585   0.04578  -2.20214
    D4        1.95416   0.00026   0.00000   0.03961   0.03961   1.99377
    D5       -0.12542  -0.00000   0.00000   0.03206   0.03215  -0.09327
    D6        0.93657  -0.00007   0.00000   0.02507   0.02497   0.96154
    D7       -1.14453  -0.00076   0.00000   0.01883   0.01880  -1.12574
    D8        3.05907  -0.00102   0.00000   0.01128   0.01134   3.07041
    D9       -2.22361  -0.00187   0.00000   0.08308   0.08108  -2.14253
   D10       -0.31752  -0.00141   0.00000   0.11265   0.11458  -0.20294
   D11       -1.37600   0.00095   0.00000   0.03239   0.03234  -1.34367
   D12        2.77719   0.00084   0.00000   0.07143   0.07021   2.84740
   D13        0.95714  -0.00056   0.00000   0.06041   0.06031   1.01745
   D14        3.07060   0.00041   0.00000   0.00489   0.00536   3.07596
   D15        0.94060   0.00030   0.00000   0.04393   0.04324   0.98384
   D16       -0.87944  -0.00110   0.00000   0.03291   0.03334  -0.84610
   D17       -0.73874  -0.00297   0.00000  -0.08987  -0.08992  -0.82867
   D18        1.18002   0.00047   0.00000  -0.01520  -0.01493   1.16509
   D19       -2.26053  -0.00137   0.00000  -0.09258  -0.09201  -2.35254
   D20       -0.43792  -0.00013   0.00000  -0.09125  -0.09061  -0.52853
   D21        1.42073  -0.00124   0.00000  -0.09430  -0.09520   1.32553
   D22       -1.02835  -0.00053   0.00000  -0.02433  -0.02496  -1.05331
   D23        1.03578   0.00002   0.00000  -0.01353  -0.01405   1.02172
   D24        2.91155  -0.00016   0.00000  -0.01200  -0.01210   2.89944
   D25       -1.30751   0.00039   0.00000  -0.00120  -0.00119  -1.30870
   D26        0.47954   0.00019   0.00000   0.00601   0.00595   0.48548
   D27        2.54366   0.00074   0.00000   0.01681   0.01686   2.56052
   D28        0.75957   0.00012   0.00000  -0.03101  -0.03103   0.72854
   D29       -1.54404   0.00093   0.00000  -0.07801  -0.07883  -1.62287
   D30        3.10333  -0.00069   0.00000  -0.00308  -0.00254   3.10079
   D31        0.79972   0.00013   0.00000  -0.05009  -0.05034   0.74938
   D32       -0.94121  -0.00035   0.00000  -0.02485  -0.02475  -0.96596
   D33        3.03836   0.00047   0.00000  -0.07186  -0.07254   2.96582
   D34        0.39129   0.00004   0.00000   0.00647   0.00609   0.39739
   D35       -1.67847  -0.00019   0.00000  -0.00583  -0.00611  -1.68458
   D36       -1.79222  -0.00000   0.00000   0.00857   0.00825  -1.78397
   D37        2.42120  -0.00023   0.00000  -0.00372  -0.00395   2.41725
   D38        0.63412   0.00020   0.00000   0.01642   0.01590   0.65002
   D39       -1.04893  -0.00010   0.00000   0.00155   0.00160  -1.04733
   D40        2.75365  -0.00003   0.00000  -0.06422  -0.06504   2.68861
   D41        2.74079   0.00055   0.00000   0.02512   0.02480   2.76559
   D42        1.05774   0.00025   0.00000   0.01026   0.01049   1.06824
   D43       -1.42286   0.00032   0.00000  -0.05552  -0.05615  -1.47901
   D44       -0.00604  -0.00102   0.00000   0.01515   0.01583   0.00979
   D45        1.74908   0.00121   0.00000   0.01853   0.01929   1.76836
   D46       -1.75026   0.00070   0.00000   0.05553   0.05490  -1.69536
   D47        1.49806   0.00090   0.00000   0.12212   0.12147   1.61952
   D48       -0.65341   0.00137   0.00000   0.06828   0.06941  -0.58399
         Item               Value     Threshold  Converged?
 Maximum Force            0.020854     0.000015     NO 
 RMS     Force            0.003434     0.000010     NO 
 Maximum Displacement     0.941860     0.000060     NO 
 RMS     Displacement     0.228508     0.000040     NO 
 Predicted change in Energy=-3.933156D-03
 GradGradGradGradGradGradGradGradGradGradGradGradGradGradGradGradGradGrad

                          Input orientation:                          
 ---------------------------------------------------------------------
 Center     Atomic      Atomic             Coordinates (Angstroms)
 Number     Number       Type             X           Y           Z
 ---------------------------------------------------------------------
      1          6           0        1.107389   -1.399445   -0.696101
      2          8           0        1.558496   -0.964022    0.337166
      3          8           0        0.468813   -0.770262   -1.622923
      4          1           0        0.388571    0.256939   -1.448429
      5          6           0        1.233522   -2.914080   -1.034377
      6          9           0        1.798125   -3.103869   -2.232666
      7          9           0        0.019310   -3.487307   -1.059547
      8          9           0        1.966650   -3.557348   -0.126795
      9          8           0        0.253887    1.695946   -1.151543
     10          1           0       -0.694604    1.930028   -1.149024
     11          1           0        0.539023    1.768697   -0.212334
     12          8           0       -2.347712    2.390328   -0.643636
     13          1           0       -3.116587    2.537310   -1.197443
     14          1           0       -2.132736    3.259563   -0.211808
     15          8           0       -1.600799    4.652710    0.486784
     16          1           0       -0.964953    4.452605    1.212500
     17          1           0       -1.151781    5.278040   -0.086317
     18          8           0        0.229275    4.012872    2.349952
     19          1           0        0.572965    3.136206    2.096264
     20          1           0       -0.051283    3.938790    3.264403
     21          8           0        0.695680    1.460835    1.499909
     22          1           0       -0.211135    1.109980    1.626846
     23          1           0        1.262897    0.680834    1.406558
     24          8           0       -1.854900    0.573117    1.365935
     25          1           0       -2.155482   -0.315929    1.173096
     26          1           0       -2.192375    1.157468    0.661688
 ---------------------------------------------------------------------
                    Distance matrix (angstroms):
                    1          2          3          4          5
     1  C    0.000000
     2  O    1.208606   0.000000
     3  O    1.289438   2.250978   0.000000
     4  H    1.956094   2.459231   1.045002   0.000000
     5  C    1.557068   2.406130   2.350984   3.307679   0.000000
     6  F    2.396500   3.352671   2.754011   3.727854   1.338168
     7  F    2.382264   3.269078   2.811011   3.782455   1.342957
     8  F    2.391440   2.665931   3.499966   4.334262   1.332281
     9  O    3.243045   3.315673   2.520035   1.475474   4.714420
    10  H    3.812835   3.957366   2.978202   2.015475   5.214998
    11  H    3.254872   2.968001   2.905341   1.958566   4.804840
    12  O    5.128631   5.241383   4.345244   3.561782   6.412072
    13  H    5.795805   6.039102   4.896546   4.189179   6.976224
    14  H    5.695551   5.636066   4.999879   4.111201   7.079702
    15  O    6.735138   6.446023   6.175985   5.198601   8.222143
    16  H    6.494909   6.039359   6.113400   5.149387   8.009357
    17  H    7.075626   6.818231   6.447437   5.425817   8.584831
    18  O    6.272375   5.530607   6.222499   5.344166   7.774629
    19  H    5.353040   4.569198   5.394784   4.570452   6.844210
    20  H    6.747211   5.932763   6.806734   5.996690   8.190974
    21  O    3.629485   2.824244   3.844651   3.199434   5.084463
    22  H    3.664942   3.016016   3.815579   3.247252   5.036090
    23  H    2.961911   1.984069   3.451667   3.015805   4.345392
    24  O    4.113168   3.882323   4.017161   3.613001   5.240266
    25  H    3.913340   3.861662   3.861485   3.697672   4.807148
    26  H    4.389742   4.321466   4.002189   3.453235   5.584882
                    6          7          8          9         10
     6  F    0.000000
     7  F    2.165044   0.000000
     8  F    2.160725   2.160339   0.000000
     9  O    5.156717   5.189375   5.619676   0.000000
    10  H    5.720848   5.464907   6.183730   0.976952   0.000000
    11  H    5.423005   5.349155   5.514725   0.984230   1.557322
    12  O    7.063935   6.349990   7.365846   2.740156   1.788871
    13  H    7.553078   6.793297   8.008148   3.474204   2.497426
    14  H    7.747826   7.132336   7.955028   3.003992   2.171235
    15  O    8.894527   8.442499   8.972638   3.855701   3.303037
    16  H    8.752375   8.317042   8.634081   3.830592   3.466018
    17  H    9.141398   8.896626   9.369649   3.992744   3.542251
    18  O    8.608698   8.241448   8.152360   4.198716   4.175479
    19  H    7.692801   7.357759   7.189438   3.567128   3.686935
    20  H    9.123438   8.593512   8.471385   4.962263   4.891557
    21  O    5.998668   5.611809   5.426203   2.698269   3.028181
    22  H    6.057184   5.329622   5.440768   2.877333   2.934566
    23  H    5.277726   5.000159   4.561647   2.931285   3.453012
    24  O    6.309893   5.087502   5.821789   3.470652   3.084237
    25  H    5.916319   4.446578   5.402637   3.905976   3.545523
    26  H    6.516162   5.424771   6.336299   3.092242   2.473630
                   11         12         13         14         15
    11  H    0.000000
    12  O    2.984240   0.000000
    13  H    3.863249   0.958892   0.000000
    14  H    3.059572   0.994112   1.568785   0.000000
    15  O    3.658570   2.637063   3.099863   1.646769   0.000000
    16  H    3.390495   3.100041   3.755757   2.194475   0.985397
    17  H    3.897459   3.174860   3.550586   2.247726   0.959739
    18  O    3.420171   4.270255   5.094711   3.564994   2.688858
    19  H    2.683441   4.073541   4.981964   3.558543   3.100880
    20  H    4.140708   4.789999   5.591807   4.108265   3.259732
    21  O    1.746739   3.836793   4.792482   3.763687   4.060580
    22  H    2.092660   3.370362   4.295990   3.419635   3.972637
    23  H    2.080444   4.490229   5.422840   4.560622   4.982222
    24  O    3.106640   2.753815   3.467105   3.127852   4.180976
    25  H    3.677695   3.265164   3.831991   3.834400   5.046393
    26  H    2.932244   1.802206   2.492890   2.277138   3.549264
                   16         17         18         19         20
    16  H    0.000000
    17  H    1.550218   0.000000
    18  O    1.706851   3.073007   0.000000
    19  H    2.208876   3.510820   0.975204   0.000000
    20  H    2.304149   3.772534   0.959387   1.548669   0.000000
    21  O    3.433802   4.527724   2.730019   1.782574   3.132356
    22  H    3.451531   4.603527   3.023842   2.222781   3.272508
    23  H    4.384886   5.403114   3.613979   2.642074   3.974032
    24  O    3.983212   4.973904   4.140530   3.605182   4.264384
    25  H    4.915062   5.821171   5.080411   4.495987   5.186892
    26  H    3.559198   4.315259   4.107062   3.690599   4.369686
                   21         22         23         24         25
    21  O    0.000000
    22  H    0.980574   0.000000
    23  H    0.968942   1.550955   0.000000
    24  O    2.703970   1.748789   3.119922   0.000000
    25  H    3.375326   2.453486   3.568383   0.958091   0.000000
    26  H    3.022501   2.204336   3.566639   0.975356   1.560064
                   26
    26  H    0.000000
 Stoichiometry    C2H13F3O8
 Framework group  C1[X(C2H13F3O8)]
 Deg. of freedom    72
 Full point group                 C1      NOp   1
 Largest Abelian subgroup         C1      NOp   1
 Largest concise Abelian subgroup C1      NOp   1
                         Standard orientation:                         
 ---------------------------------------------------------------------
 Center     Atomic      Atomic             Coordinates (Angstroms)
 Number     Number       Type             X           Y           Z
 ---------------------------------------------------------------------
      1          6           0        1.866589    0.190375   -0.332112
      2          8           0        1.330575    1.264690   -0.193305
      3          8           0        1.350443   -0.919187   -0.738454
      4          1           0        0.347895   -0.832523   -1.020261
      5          6           0        3.370131    0.007612    0.029027
      6          9           0        4.061470   -0.507576   -0.994362
      7          9           0        3.499283   -0.829039    1.071557
      8          9           0        3.935188    1.165958    0.366546
      9          8           0       -1.078538   -0.687028   -1.368319
     10          1           0       -1.599533   -1.317054   -0.833467
     11          1           0       -1.314769    0.202623   -1.019861
     12          8           0       -2.695323   -2.042130    0.380440
     13          1           0       -2.923142   -2.966509    0.494876
     14          1           0       -3.531259   -1.568363    0.125459
     15          8           0       -4.811823   -0.678901   -0.404503
     16          1           0       -4.627582    0.283764   -0.302821
     17          1           0       -5.069457   -0.798203   -1.321286
     18          8           0       -4.160585    1.923464   -0.221353
     19          1           0       -3.185938    1.955665   -0.228388
     20          1           0       -4.441548    2.414879    0.553240
     21          8           0       -1.465996    1.577100    0.047398
     22          1           0       -1.480166    1.061398    0.881291
     23          1           0       -0.550794    1.878980   -0.053208
     24          8           0       -1.457641   -0.237397    2.052139
     25          1           0       -0.698728   -0.590952    2.517959
     26          1           0       -1.897661   -0.980594    1.598972
 ---------------------------------------------------------------------
 Rotational constants (GHZ):           1.0822223           0.2297290           0.2175444
 Standard basis: 6-31++G(d,p) (6D, 7F)
 There are   325 symmetry adapted cartesian basis functions of A   symmetry.
 There are   325 symmetry adapted basis functions of A   symmetry.
   325 basis functions,   520 primitive gaussians,   325 cartesian basis functions
    58 alpha electrons       58 beta electrons
       nuclear repulsion energy       973.3100542080 Hartrees.
 NAtoms=   26 NActive=   26 NUniq=   26 SFac= 1.00D+00 NAtFMM=   60 NAOKFM=F Big=F
 Integral buffers will be    131072 words long.
 Raffenetti 2 integral format.
 Two-electron integral symmetry is turned on.
 Nuclear repulsion after empirical dispersion term =      973.2963069388 Hartrees.
 One-electron integrals computed using PRISM.
 NBasis=   325 RedAO= T EigKep=  4.19D-05  NBF=   325
 NBsUse=   325 1.00D-06 EigRej= -1.00D+00 NBFU=   325
 Initial guess from the checkpoint file:  "/local_scratch/slurm.5787630/Gau-2785760.chk"
 B after Tr=     0.000000    0.000000   -0.000000
         Rot=    0.999974   -0.001706    0.006993    0.000682 Ang=  -0.83 deg.
 ExpMin= 3.60D-02 ExpMax= 7.00D+03 ExpMxC= 1.05D+03 IAcc=3 IRadAn=         5 AccDes= 0.00D+00
 Harris functional with IExCor= 4639 and IRadAn=       5 diagonalized for initial guess.
 HarFok:  IExCor= 4639 AccDes= 0.00D+00 IRadAn=         5 IDoV= 1 UseB2=F ITyADJ=14
 ICtDFT=  3500011 ScaDFX=  1.000000  1.000000  1.000000  1.000000
 FoFCou: FMM=F IPFlag=           0 FMFlag=      100000 FMFlg1=           0
         NFxFlg=           0 DoJE=T BraDBF=F KetDBF=T FulRan=T
         wScrn=  0.000000 ICntrl=       500 IOpCl=  0 I1Cent=   200000004 NGrid=           0
         NMat0=    1 NMatS0=      1 NMatT0=    0 NMatD0=    1 NMtDS0=    0 NMtDT0=    0
 Petite list used in FoFCou.
 Requested convergence on RMS density matrix=1.00D-10 within 128 cycles.
 Requested convergence on MAX density matrix=1.00D-08.
 Requested convergence on             energy=1.00D-08.
 No special actions if energy rises.
 SCF Done:  E(RwB97XD) =  -985.244582499     A.U. after   17 cycles
            NFock= 17  Conv=0.33D-10     -V/T= 2.0082
 Calling FoFJK, ICntrl=      2127 FMM=F ISym2X=0 I1Cent= 0 IOpClX= 0 NMat=1 NMatS=1 NMatT=0.
 ***** Axes restored to original set *****
 -------------------------------------------------------------------
 Center     Atomic                   Forces (Hartrees/Bohr)
 Number     Number              X              Y              Z
 -------------------------------------------------------------------
      1        6          -0.000835513   -0.008486786   -0.002990225
      2        8           0.005167454    0.002870604    0.009067622
      3        8          -0.003458541    0.006033884   -0.007572350
      4        1           0.001184369   -0.003587390    0.001167136
      5        6           0.001149251   -0.001392913    0.000858937
      6        9           0.000935224    0.001710551   -0.001507509
      7        9          -0.003113976    0.000690444    0.000349796
      8        9           0.000584342    0.001689026    0.001019851
      9        8           0.000287038   -0.002012624   -0.000622745
     10        1           0.001311496    0.000906473   -0.001420700
     11        1          -0.001320462    0.001009620   -0.002798939
     12        8           0.000122415    0.000940659    0.002253683
     13        1          -0.001334287   -0.000998452   -0.000980854
     14        1          -0.000682689    0.002366524   -0.001090496
     15        8          -0.000384554   -0.001429665    0.000158210
     16        1           0.000522408    0.001094526    0.001282828
     17        1           0.000157779    0.000917077   -0.000846034
     18        8          -0.001434928    0.001487451   -0.001575923
     19        1           0.002461938   -0.002128363    0.001474990
     20        1           0.000293862    0.000087896    0.001254793
     21        8           0.000191825    0.003792635    0.003460794
     22        1          -0.000029779   -0.004937879   -0.000827044
     23        1           0.000265050   -0.000818670   -0.000647063
     24        8          -0.000153434    0.003473773    0.002483010
     25        1           0.000392929   -0.001607670   -0.000411813
     26        1          -0.002279219   -0.001670731   -0.001539954
 -------------------------------------------------------------------
 Cartesian Forces:  Max     0.009067622 RMS     0.002515797

 GradGradGradGradGradGradGradGradGradGradGradGradGradGradGradGradGradGrad
 Berny optimization.
 Using GEDIIS/GDIIS optimizer.
 FormGI is forming the generalized inverse of G from B-inverse, IUseBI=4.
 Internal  Forces:  Max     0.010714816 RMS     0.001645131
 Search for a local minimum.
 Step number   2 out of a maximum of  156
 All quantities printed in internal units (Hartrees-Bohrs-Radians)
 Mixed Optimization -- RFO/linear search
 Update second derivatives using D2CorX and points    1    2
 DE= -3.52D-03 DEPred=-3.93D-03 R= 8.94D-01
 TightC=F SS=  1.41D+00  RLast= 4.62D-01 DXNew= 5.0454D-01 1.3846D+00
 Trust test= 8.94D-01 RLast= 4.62D-01 DXMaxT set to 5.05D-01
 ITU=  1  0
 Use linear search instead of GDIIS.
     Eigenvalues ---   -0.00142   0.00023   0.00037   0.00049   0.00066
     Eigenvalues ---    0.00137   0.00193   0.00224   0.00309   0.00358
     Eigenvalues ---    0.00525   0.00565   0.00713   0.00730   0.00828
     Eigenvalues ---    0.00944   0.01032   0.01146   0.01281   0.01308
     Eigenvalues ---    0.01471   0.01645   0.01674   0.01728   0.01878
     Eigenvalues ---    0.01978   0.02104   0.02213   0.02385   0.02422
     Eigenvalues ---    0.02607   0.02668   0.03070   0.03264   0.03364
     Eigenvalues ---    0.04206   0.04459   0.05106   0.05240   0.05812
     Eigenvalues ---    0.06467   0.06779   0.07242   0.08044   0.08868
     Eigenvalues ---    0.11484   0.13716   0.19501   0.21079   0.21988
     Eigenvalues ---    0.23621   0.26368   0.29538   0.35078   0.37000
     Eigenvalues ---    0.38816   0.40839   0.43731   0.45095   0.46455
     Eigenvalues ---    0.47342   0.49820   0.50583   0.53356   0.55169
     Eigenvalues ---    0.57143   0.57268   0.57319   0.57538   0.59191
     Eigenvalues ---    0.78652   0.90456
 RFO step:  Lambda=-3.63671265D-03 EMin=-1.41777478D-03
 Quartic linear search produced a step of  0.47257.
 Iteration  1 RMS(Cart)=  0.26554260 RMS(Int)=  0.03470270
 Iteration  2 RMS(Cart)=  0.09672145 RMS(Int)=  0.00426927
 Iteration  3 RMS(Cart)=  0.00463928 RMS(Int)=  0.00301223
 Iteration  4 RMS(Cart)=  0.00002515 RMS(Int)=  0.00301220
 Iteration  5 RMS(Cart)=  0.00000039 RMS(Int)=  0.00301220
 Variable       Old X    -DE/DX   Delta X   Delta X   Delta X     New X
                                 (Linear)    (Quad)   (Total)
    R1        2.28394   0.01071   0.00328   0.01637   0.01964   2.30358
    R2        2.43668   0.00823   0.00849   0.02219   0.03045   2.46714
    R3        2.94243  -0.00282  -0.00523  -0.02208  -0.02722   2.91521
    R4        1.97477  -0.00291  -0.05878   0.03173  -0.02691   1.94786
    R5        2.78824   0.00052   0.07810  -0.07781   0.00043   2.78867
    R6        2.52877   0.00150   0.00169  -0.00260  -0.00090   2.52787
    R7        2.53782   0.00252  -0.00280   0.02425   0.02130   2.55912
    R8        2.51765   0.00020  -0.00066  -0.00820  -0.00887   2.50878
    R9        1.84617   0.00127  -0.00216  -0.00110   0.00041   1.84659
   R10        1.85992   0.00005  -0.00483  -0.00835  -0.01495   1.84498
   R11        3.38048   0.00261   0.04049   0.05410   0.09888   3.47935
   R12        3.30086   0.00312   0.03442   0.14392   0.17574   3.47660
   R13        1.81204   0.00148   0.00095   0.00389   0.00483   1.81688
   R14        1.87860   0.00203   0.00131   0.00198   0.00297   1.88157
   R15        3.40568   0.00112  -0.00446   0.11041   0.10599   3.51167
   R16        3.11194   0.00064   0.00329   0.02456   0.02730   3.13924
   R17        1.86213   0.00166   0.00107   0.00363   0.00430   1.86643
   R18        1.81364   0.00118   0.00088   0.00274   0.00363   1.81727
   R19        3.22548   0.00063   0.00603   0.02290   0.02837   3.25386
   R20        1.84287   0.00226   0.00199   0.00996   0.01141   1.85428
   R21        1.81298   0.00110   0.00075   0.00290   0.00364   1.81662
   R22        3.36858   0.00020  -0.00080  -0.01273  -0.01366   3.35492
   R23        1.85302   0.00212  -0.00027   0.01189   0.01084   1.86386
   R24        1.83104   0.00087   0.00174  -0.00182  -0.00011   1.83093
   R25        3.30473   0.00046   0.00271   0.02776   0.03006   3.33480
   R26        1.81053   0.00145  -0.00037   0.01029   0.00992   1.82045
   R27        1.84316   0.00165   0.00153   0.00374   0.00513   1.84829
    A1        2.24408   0.00189  -0.00002  -0.00006   0.00009   2.24416
    A2        2.10128  -0.00101   0.00072   0.00290   0.00384   2.10512
    A3        1.93758  -0.00087  -0.00037  -0.00356  -0.00466   1.93292
    A4        1.97974  -0.00058  -0.00229  -0.02122  -0.02215   1.95760
    A5        1.94624  -0.00234  -0.00719   0.00734  -0.00008   1.94616
    A6        1.92414  -0.00233   0.00329  -0.03785  -0.03445   1.88969
    A7        1.94578  -0.00246  -0.00646   0.00193  -0.00463   1.94114
    A8        1.87985   0.00252   0.00426   0.00648   0.01037   1.89022
    A9        1.88532   0.00238   0.00256   0.01404   0.01649   1.90181
   A10        1.87990   0.00265   0.00437   0.00925   0.01351   1.89341
   A11        1.89951   0.00232   0.03060   0.00517   0.03307   1.93258
   A12        1.81075  -0.00043   0.00683  -0.03292  -0.02759   1.78315
   A13        1.83495  -0.00044  -0.00239  -0.01652  -0.01342   1.82153
   A14        2.81884  -0.00010   0.00440  -0.08339  -0.08055   2.73829
   A15        2.23605  -0.00041  -0.00391  -0.05087  -0.06651   2.16954
   A16        1.71921   0.00027  -0.00784   0.08697   0.08408   1.80330
   A17        1.51972   0.00043   0.01712  -0.02791  -0.01337   1.50635
   A18        1.86528   0.00012   0.00195   0.02205   0.02734   1.89262
   A19        2.20469  -0.00089  -0.00776  -0.07658  -0.09104   2.11365
   A20        1.83889   0.00090   0.00082   0.09727   0.09727   1.93616
   A21        1.92737   0.00124   0.01539   0.04958   0.06336   1.99073
   A22        2.03646  -0.00041  -0.00838   0.01203   0.00157   2.03803
   A23        1.84440  -0.00002   0.00028   0.00618   0.00618   1.85058
   A24        1.88055   0.00067   0.00417   0.03056   0.03312   1.91367
   A25        2.03810   0.00022   0.00554   0.01549   0.02254   2.06064
   A26        1.85626  -0.00025  -0.00066   0.00053  -0.00164   1.85462
   A27        1.72755   0.00104  -0.00041   0.13647   0.13706   1.86461
   A28        1.67802  -0.00000   0.00843  -0.04782  -0.04709   1.63093
   A29        1.67091  -0.00067  -0.01991   0.01336   0.00049   1.67139
   A30        1.80217   0.00049  -0.00085   0.07890   0.07871   1.88088
   A31        2.54833  -0.00043   0.01055  -0.14777  -0.13939   2.40894
   A32        1.83983  -0.00024  -0.00071   0.00710   0.00300   1.84283
   A33        2.85699   0.00035   0.01104   0.01151   0.02089   2.87788
   A34        2.22659  -0.00066   0.00771  -0.16233  -0.15866   2.06793
   A35        1.82247   0.00068   0.01032   0.00039   0.00446   1.82692
   A36        1.87765  -0.00045   0.00466  -0.02398  -0.02691   1.85074
   A37        3.11327   0.00090   0.01385  -0.01092   0.00517   3.11844
   A38        3.14897   0.00005   0.04147  -0.22410  -0.18682   2.96215
   A39        3.03260  -0.00106  -0.00786  -0.07212  -0.07784   2.95477
   A40        3.05235  -0.00051  -0.00111  -0.00952  -0.01192   3.04042
   A41        2.87342  -0.00160  -0.02442  -0.05255  -0.07629   2.79713
   A42        3.00827  -0.00019   0.00730  -0.01951  -0.01319   2.99508
   A43        3.16799  -0.00012  -0.02515   0.10261   0.07658   3.24457
   A44        2.83469  -0.00037  -0.02429   0.01664   0.00685   2.84154
   A45        3.12016   0.00088   0.01128   0.04195   0.05565   3.17581
   A46        3.08651   0.00018   0.00471  -0.00029   0.00338   3.08989
   A47        3.27315  -0.00053  -0.00311  -0.07173  -0.07246   3.20069
   A48        2.90159  -0.00131  -0.01631  -0.05304  -0.07044   2.83115
    D1        0.05627  -0.00118   0.01468  -0.15935  -0.14400  -0.08772
    D2       -3.10969  -0.00090   0.02556  -0.19417  -0.16770   3.00580
    D3       -2.20214   0.00027   0.02163  -0.10622  -0.08438  -2.28652
    D4        1.99377   0.00016   0.01872  -0.09402  -0.07487   1.91890
    D5       -0.09327  -0.00002   0.01519  -0.08183  -0.06654  -0.15981
    D6        0.96154  -0.00004   0.01180  -0.07462  -0.06280   0.89874
    D7       -1.12574  -0.00014   0.00888  -0.06243  -0.05330  -1.17903
    D8        3.07041  -0.00033   0.00536  -0.05023  -0.04497   3.02544
    D9       -2.14253  -0.00068   0.03832  -0.17363  -0.13839  -2.28091
   D10       -0.20294  -0.00035   0.05415  -0.22127  -0.16367  -0.36661
   D11       -1.34367   0.00024   0.01528  -0.03935  -0.02637  -1.37004
   D12        2.84740   0.00007   0.03318  -0.18972  -0.15564   2.69176
   D13        1.01745  -0.00085   0.02850  -0.27123  -0.23817   0.77928
   D14        3.07596   0.00044   0.00253   0.02511   0.02415   3.10011
   D15        0.98384   0.00028   0.02043  -0.12526  -0.10512   0.87873
   D16       -0.84610  -0.00065   0.01575  -0.20677  -0.18765  -1.03375
   D17       -0.82867  -0.00200  -0.04250   0.13938   0.09427  -0.73440
   D18        1.16509   0.00022  -0.00706   0.12526   0.11468   1.27977
   D19       -2.35254  -0.00114  -0.04348   0.07597   0.03264  -2.31990
   D20       -0.52853  -0.00048  -0.04282   0.16836   0.12379  -0.40474
   D21        1.32553  -0.00082  -0.04499   0.17096   0.12080   1.44633
   D22       -1.05331  -0.00039  -0.01180  -0.01016  -0.02341  -1.07673
   D23        1.02172   0.00001  -0.00664   0.02794   0.02051   1.04223
   D24        2.89944  -0.00026  -0.00572  -0.01632  -0.02354   2.87591
   D25       -1.30870   0.00014  -0.00056   0.02178   0.02038  -1.28832
   D26        0.48548   0.00003   0.00281  -0.02111  -0.01824   0.46724
   D27        2.56052   0.00043   0.00797   0.01699   0.02568   2.58620
   D28        0.72854   0.00005  -0.01466   0.11933   0.10917   0.83771
   D29       -1.62287   0.00071  -0.03725   0.37095   0.33467  -1.28820
   D30        3.10079  -0.00058  -0.00120  -0.05399  -0.04948   3.05131
   D31        0.74938   0.00009  -0.02379   0.19763   0.17602   0.92540
   D32       -0.96596  -0.00025  -0.01169   0.04897   0.03711  -0.92885
   D33        2.96582   0.00042  -0.03428   0.30059   0.26260  -3.05477
   D34        0.39739   0.00006   0.00288  -0.02394  -0.02187   0.37551
   D35       -1.68458  -0.00020  -0.00289  -0.05492  -0.05859  -1.74317
   D36       -1.78397  -0.00004   0.00390  -0.06908  -0.06626  -1.85023
   D37        2.41725  -0.00030  -0.00186  -0.10006  -0.10298   2.31427
   D38        0.65002   0.00010   0.00752  -0.02093  -0.01432   0.63570
   D39       -1.04733  -0.00000   0.00076  -0.00067  -0.00172  -1.04905
   D40        2.68861  -0.00024  -0.03074   0.08518   0.05015   2.73876
   D41        2.76559   0.00040   0.01172   0.01398   0.02636   2.79195
   D42        1.06824   0.00029   0.00496   0.03424   0.03896   1.10720
   D43       -1.47901   0.00005  -0.02653   0.12009   0.09084  -1.38817
   D44        0.00979  -0.00054   0.00748  -0.14417  -0.13383  -0.12404
   D45        1.76836   0.00061   0.00911  -0.00266   0.00830   1.77667
   D46       -1.69536   0.00020   0.02595  -0.14520  -0.12102  -1.81638
   D47        1.61952   0.00055   0.05740  -0.21089  -0.14769   1.47184
   D48       -0.58399   0.00106   0.03280  -0.03106  -0.00091  -0.58490
         Item               Value     Threshold  Converged?
 Maximum Force            0.010715     0.000015     NO 
 RMS     Force            0.001645     0.000010     NO 
 Maximum Displacement     1.573845     0.000060     NO 
 RMS     Displacement     0.343838     0.000040     NO 
 Predicted change in Energy=-3.228290D-03
 GradGradGradGradGradGradGradGradGradGradGradGradGradGradGradGradGradGrad

                          Input orientation:                          
 ---------------------------------------------------------------------
 Center     Atomic      Atomic             Coordinates (Angstroms)
 Number     Number       Type             X           Y           Z
 ---------------------------------------------------------------------
      1          6           0        1.182820   -1.287556   -0.711238
      2          8           0        1.957899   -0.762756    0.069662
      3          8           0        0.401228   -0.718688   -1.588717
      4          1           0        0.426933    0.309685   -1.523446
      5          6           0        0.975739   -2.816242   -0.704715
      6          9           0        1.066167   -3.328641   -1.937064
      7          9           0       -0.264697   -3.074622   -0.226704
      8          9           0        1.862557   -3.417928    0.078880
      9          8           0        0.338457    1.772038   -1.346270
     10          1           0       -0.594246    2.063242   -1.334850
     11          1           0        0.639180    1.886201   -0.424459
     12          8           0       -2.295001    2.416286   -0.724283
     13          1           0       -3.068315    2.495412   -1.290066
     14          1           0       -2.185500    3.267641   -0.219713
     15          8           0       -1.714375    4.578794    0.685023
     16          1           0       -1.078275    4.361151    1.408560
     17          1           0       -1.329609    5.319206    0.206972
     18          8           0        0.127555    3.876564    2.538149
     19          1           0        0.544110    3.040487    2.237662
     20          1           0       -0.139252    3.731752    3.450273
     21          8           0        0.772686    1.507990    1.371026
     22          1           0       -0.083847    1.019421    1.392535
     23          1           0        1.457394    0.828998    1.276789
     24          8           0       -1.647722    0.304306    0.996221
     25          1           0       -1.662582   -0.541333    0.535032
     26          1           0       -2.069046    0.948599    0.392900
 ---------------------------------------------------------------------
                    Distance matrix (angstroms):
                    1          2          3          4          5
     1  C    0.000000
     2  O    1.219002   0.000000
     3  O    1.305553   2.274948   0.000000
     4  H    1.944794   2.456008   1.030762   0.000000
     5  C    1.542661   2.404392   2.347606   3.277640   0.000000
     6  F    2.383755   3.377262   2.715759   3.717138   1.337690
     7  F    2.350252   3.220635   2.801600   3.689637   1.354229
     8  F    2.371669   2.656899   3.493173   4.303900   1.327589
     9  O    3.236871   3.324551   2.503286   1.475703   4.676541
    10  H    3.843788   4.058616   2.965561   2.037974   5.164425
    11  H    3.232726   3.000024   2.863139   1.933448   4.722794
    12  O    5.080733   5.368781   4.224329   3.533462   6.170694
    13  H    5.719968   6.142259   4.738919   4.128999   6.701543
    14  H    5.686563   5.787537   4.945316   4.156204   6.873303
    15  O    6.690093   6.511254   6.140764   5.261923   7.990910
    16  H    6.443135   6.104542   6.080902   5.222709   7.758858
    17  H    7.127742   6.914971   6.532722   5.583466   8.504782
    18  O    6.191949   5.564789   6.182416   5.413761   7.485268
    19  H    5.275976   4.600400   5.365910   4.649402   6.568498
    20  H    6.652781   6.002264   6.744624   6.063744   7.834753
    21  O    3.509859   2.873076   3.722386   3.151738   4.800929
    22  H    3.369339   3.015770   3.484851   3.044267   4.498165
    23  H    2.916752   2.059452   3.423733   3.028671   4.176856
    24  O    3.668979   3.872677   3.453493   3.263884   4.417414
    25  H    3.194738   3.656977   2.966661   3.054118   3.697692
    26  H    4.098066   4.387425   3.578953   3.210997   4.964826
                    6          7          8          9         10
     6  F    0.000000
     7  F    2.181984   0.000000
     8  F    2.169387   2.176339   0.000000
     9  O    5.186090   5.010722   5.593718   0.000000
    10  H    5.673802   5.266330   6.170716   0.977172   0.000000
    11  H    5.446546   5.046371   5.466606   0.976321   1.543210
    12  O    6.765535   5.875354   7.208911   2.781550   1.841194
    13  H    7.171620   6.325843   7.820172   3.483177   2.511930
    14  H    7.552057   6.626751   7.821301   3.142660   2.286087
    15  O    8.782613   7.842678   8.781197   4.027176   3.415052
    16  H    8.655908   7.656809   8.422032   4.037291   3.611228
    17  H    9.226152   8.472217   9.302894   4.216326   3.676857
    18  O    8.533669   7.491146   7.890998   4.422920   4.336964
    19  H    7.633261   6.642427   6.936120   3.807338   3.874752
    20  H    8.962454   7.737094   8.154229   5.203413   5.088059
    21  O    5.867077   4.962786   5.207891   2.764412   3.081976
    22  H    5.595927   4.406340   5.020382   2.871554   2.964574
    23  H    5.269523   4.523753   4.431199   3.003628   3.543056
    24  O    5.400709   3.850384   5.197941   3.403881   3.104442
    25  H    4.618054   2.991969   4.572688   3.590981   3.379588
    26  H    5.792502   4.452627   5.884103   3.082018   2.530333
                   11         12         13         14         15
    11  H    0.000000
    12  O    2.996715   0.000000
    13  H    3.855636   0.961450   0.000000
    14  H    3.151050   0.995684   1.587878   0.000000
    15  O    3.744360   2.645697   3.174053   1.661213   0.000000
    16  H    3.526328   3.132402   3.837164   2.252329   0.987672
    17  H    4.007538   3.197837   3.638411   2.263521   0.961659
    18  O    3.605600   4.317945   5.174591   3.650591   2.705533
    19  H    2.903154   4.150096   5.078542   3.679818   3.142901
    20  H    4.361830   4.878998   5.707781   4.227449   3.293189
    21  O    1.839738   3.824399   4.775951   3.791792   4.010725
    22  H    2.139051   3.364722   4.275740   3.474303   3.978484
    23  H    2.163653   4.539189   5.463307   4.632189   4.946845
    24  O    3.122602   2.799922   3.470755   3.247931   4.286320
    25  H    3.480180   3.276178   3.811678   3.918082   5.122586
    26  H    2.980211   1.858295   2.494703   2.401419   3.659159
                   16         17         18         19         20
    16  H    0.000000
    17  H    1.557192   0.000000
    18  O    1.721866   3.104662   0.000000
    19  H    2.250266   3.581491   0.981242   0.000000
    20  H    2.333774   3.802098   0.961315   1.554110   0.000000
    21  O    3.401176   4.505555   2.718182   1.775345   3.178052
    22  H    3.486590   4.630943   3.085513   2.278877   3.405011
    23  H    4.350068   5.392018   3.556285   2.578381   3.962233
    24  O    4.117316   5.086583   4.276702   3.719138   4.477191
    25  H    5.013863   5.879151   5.170579   4.538489   5.392441
    26  H    3.695769   4.436614   4.242656   3.822006   4.562628
                   21         22         23         24         25
    21  O    0.000000
    22  H    0.986312   0.000000
    23  H    0.968884   1.557267   0.000000
    24  O    2.729049   1.764698   3.161608   0.000000
    25  H    3.290767   2.379847   3.487444   0.963339   0.000000
    26  H    3.056975   2.223804   3.637491   0.978071   1.550907
                   26
    26  H    0.000000
 Stoichiometry    C2H13F3O8
 Framework group  C1[X(C2H13F3O8)]
 Deg. of freedom    72
 Full point group                 C1      NOp   1
 Largest Abelian subgroup         C1      NOp   1
 Largest concise Abelian subgroup C1      NOp   1
                         Standard orientation:                         
 ---------------------------------------------------------------------
 Center     Atomic      Atomic             Coordinates (Angstroms)
 Number     Number       Type             X           Y           Z
 ---------------------------------------------------------------------
      1          6           0        1.834139    0.210665   -0.577475
      2          8           0        1.393370    1.324597   -0.802960
      3          8           0        1.290672   -0.947783   -0.836529
      4          1           0        0.336213   -0.853767   -1.214204
      5          6           0        3.176013    0.031641    0.162207
      6          9           0        3.980079   -0.822686   -0.480457
      7          9           0        2.918552   -0.470793    1.393146
      8          9           0        3.804886    1.192160    0.304363
      9          8           0       -1.079906   -0.743522   -1.614392
     10          1           0       -1.633958   -1.362338   -1.099651
     11          1           0       -1.321874    0.138912   -1.273857
     12          8           0       -2.626582   -2.064245    0.283108
     13          1           0       -2.794163   -3.002708    0.407964
     14          1           0       -3.501524   -1.596707    0.197833
     15          8           0       -4.788735   -0.577227   -0.053916
     16          1           0       -4.574466    0.379314    0.066980
     17          1           0       -5.234650   -0.644186   -0.903306
     18          8           0       -4.042107    2.013534    0.170607
     19          1           0       -3.071969    2.054056    0.029099
     20          1           0       -4.215812    2.495066    0.984290
     21          8           0       -1.378017    1.532866   -0.074534
     22          1           0       -1.194038    0.951512    0.700701
     23          1           0       -0.522021    1.911327   -0.325081
     24          8           0       -0.913024   -0.423667    1.770316
     25          1           0       -0.025337   -0.794842    1.817866
     26          1           0       -1.484343   -1.134032    1.415916
 ---------------------------------------------------------------------
 Rotational constants (GHZ):           1.0498187           0.2489128           0.2337453
 Standard basis: 6-31++G(d,p) (6D, 7F)
 There are   325 symmetry adapted cartesian basis functions of A   symmetry.
 There are   325 symmetry adapted basis functions of A   symmetry.
   325 basis functions,   520 primitive gaussians,   325 cartesian basis functions
    58 alpha electrons       58 beta electrons
       nuclear repulsion energy       985.7297458180 Hartrees.
 NAtoms=   26 NActive=   26 NUniq=   26 SFac= 1.00D+00 NAtFMM=   60 NAOKFM=F Big=F
 Integral buffers will be    131072 words long.
 Raffenetti 2 integral format.
 Two-electron integral symmetry is turned on.
 Nuclear repulsion after empirical dispersion term =      985.7152239051 Hartrees.
 One-electron integrals computed using PRISM.
 NBasis=   325 RedAO= T EigKep=  4.85D-05  NBF=   325
 NBsUse=   325 1.00D-06 EigRej= -1.00D+00 NBFU=   325
 Initial guess from the checkpoint file:  "/local_scratch/slurm.5787630/Gau-2785760.chk"
 B after Tr=    -0.000000   -0.000000    0.000000
         Rot=    0.999920    0.011346   -0.004593    0.003277 Ang=   1.45 deg.
 ExpMin= 3.60D-02 ExpMax= 7.00D+03 ExpMxC= 1.05D+03 IAcc=3 IRadAn=         5 AccDes= 0.00D+00
 Harris functional with IExCor= 4639 and IRadAn=       5 diagonalized for initial guess.
 HarFok:  IExCor= 4639 AccDes= 0.00D+00 IRadAn=         5 IDoV= 1 UseB2=F ITyADJ=14
 ICtDFT=  3500011 ScaDFX=  1.000000  1.000000  1.000000  1.000000
 FoFCou: FMM=F IPFlag=           0 FMFlag=      100000 FMFlg1=           0
         NFxFlg=           0 DoJE=T BraDBF=F KetDBF=T FulRan=T
         wScrn=  0.000000 ICntrl=       500 IOpCl=  0 I1Cent=   200000004 NGrid=           0
         NMat0=    1 NMatS0=      1 NMatT0=    0 NMatD0=    1 NMtDS0=    0 NMtDT0=    0
 Petite list used in FoFCou.
 Requested convergence on RMS density matrix=1.00D-10 within 128 cycles.
 Requested convergence on MAX density matrix=1.00D-08.
 Requested convergence on             energy=1.00D-08.
 No special actions if energy rises.
 SCF Done:  E(RwB97XD) =  -985.245574857     A.U. after   18 cycles
            NFock= 18  Conv=0.80D-10     -V/T= 2.0084
 Calling FoFJK, ICntrl=      2127 FMM=F ISym2X=0 I1Cent= 0 IOpClX= 0 NMat=1 NMatS=1 NMatT=0.
 ***** Axes restored to original set *****
 -------------------------------------------------------------------
 Center     Atomic                   Forces (Hartrees/Bohr)
 Number     Number              X              Y              Z
 -------------------------------------------------------------------
      1        6           0.003021540    0.008245262    0.001978635
      2        8          -0.007785491   -0.003075721   -0.006406206
      3        8           0.004321774   -0.006712928    0.005368109
      4        1          -0.000025666    0.002366447   -0.001228796
      5        6          -0.001707635    0.001416280   -0.000435789
      6        9          -0.000550708   -0.001404151    0.001664728
      7        9           0.002932685   -0.001754057   -0.001020201
      8        9          -0.000827623   -0.002017109   -0.000311220
      9        8          -0.001186377    0.002106949   -0.001453253
     10        1           0.000630447   -0.000579778   -0.000397895
     11        1           0.000672489    0.001934103    0.001677155
     12        8          -0.000911934    0.000598108   -0.000113820
     13        1           0.000960398    0.000908921    0.001432763
     14        1           0.000065780   -0.001977787   -0.000841227
     15        8           0.001497757    0.000858263    0.000232658
     16        1          -0.000957696   -0.000181081   -0.001218526
     17        1          -0.000554427   -0.000663331    0.000930083
     18        8           0.000721335   -0.002509695    0.000644183
     19        1          -0.001594805    0.001985561    0.000018136
     20        1           0.000404959    0.000783474   -0.000841129
     21        8          -0.001818904   -0.001588756    0.001031520
     22        1           0.002783222   -0.000268466   -0.000869979
     23        1          -0.000272513    0.000789040    0.000094317
     24        8          -0.001808801   -0.000011216   -0.002887505
     25        1           0.000281384    0.001215916    0.001566290
     26        1           0.001708813   -0.000464246    0.001386969
 -------------------------------------------------------------------
 Cartesian Forces:  Max     0.008245262 RMS     0.002276314

 GradGradGradGradGradGradGradGradGradGradGradGradGradGradGradGradGradGrad
 Berny optimization.
 Using GEDIIS/GDIIS optimizer.
 FormGI is forming the generalized inverse of G from B-inverse, IUseBI=4.
 Internal  Forces:  Max     0.010378326 RMS     0.001605596
 Search for a local minimum.
 Step number   3 out of a maximum of  156
 All quantities printed in internal units (Hartrees-Bohrs-Radians)
 Mixed Optimization -- RFO/linear search
 Update second derivatives using D2CorX and points    2    3
 DE= -9.92D-04 DEPred=-3.23D-03 R= 3.07D-01
 Trust test= 3.07D-01 RLast= 9.29D-01 DXMaxT set to 5.05D-01
 ITU=  0  1  0
 Use linear search instead of GDIIS.
     Eigenvalues ---   -0.00725   0.00023   0.00037   0.00049   0.00067
     Eigenvalues ---    0.00138   0.00190   0.00222   0.00294   0.00358
     Eigenvalues ---    0.00530   0.00564   0.00727   0.00758   0.00829
     Eigenvalues ---    0.00905   0.00977   0.01118   0.01235   0.01320
     Eigenvalues ---    0.01442   0.01497   0.01649   0.01716   0.01891
     Eigenvalues ---    0.01975   0.02065   0.02208   0.02378   0.02428
     Eigenvalues ---    0.02594   0.02666   0.03048   0.03186   0.03364
     Eigenvalues ---    0.04231   0.04497   0.05094   0.05241   0.05816
     Eigenvalues ---    0.06470   0.06797   0.07255   0.08093   0.08839
     Eigenvalues ---    0.11497   0.13720   0.19509   0.21223   0.21991
     Eigenvalues ---    0.23637   0.26643   0.29627   0.36029   0.37049
     Eigenvalues ---    0.38810   0.41093   0.43657   0.44999   0.46381
     Eigenvalues ---    0.47347   0.49735   0.50583   0.53352   0.55135
     Eigenvalues ---    0.57141   0.57276   0.57320   0.57535   0.58964
     Eigenvalues ---    0.78270   0.90216
 RFO step:  Lambda=-7.40202593D-03 EMin=-7.25118743D-03
 I=     1 Eig=   -7.25D-03 Dot1= -6.13D-04
 I=     1 Stepn= -6.00D-01 RXN=   6.00D-01 EDone=F
 Mixed    1 eigenvectors in step.  Raw Step.Grad=  6.13D-04.
 RFO eigenvector is Hessian eigenvector with negative curvature.
 Taking step of  6.00D-01 in eigenvector direction(s).  Step.Grad=  2.76D-04.
 Quartic linear search produced a step of -0.33233.
 Iteration  1 RMS(Cart)=  0.30377980 RMS(Int)=  0.03583490
 Iteration  2 RMS(Cart)=  0.14762168 RMS(Int)=  0.00741667
 Iteration  3 RMS(Cart)=  0.01050071 RMS(Int)=  0.00190429
 Iteration  4 RMS(Cart)=  0.00005666 RMS(Int)=  0.00190404
 Iteration  5 RMS(Cart)=  0.00000023 RMS(Int)=  0.00190404
 Variable       Old X    -DE/DX   Delta X   Delta X   Delta X     New X
                                 (Linear)    (Quad)   (Total)
    R1        2.30358  -0.01038  -0.00653   0.01610   0.00957   2.31315
    R2        2.46714  -0.00660  -0.01012   0.01401   0.00399   2.47112
    R3        2.91521   0.00374   0.00905  -0.01124  -0.00221   2.91300
    R4        1.94786   0.00526   0.00894  -0.01990  -0.01090   1.93696
    R5        2.78867   0.00290  -0.00014   0.04232   0.04224   2.83091
    R6        2.52787  -0.00103   0.00030   0.00600   0.00630   2.53417
    R7        2.55912  -0.00270  -0.00708  -0.00423  -0.01141   2.54771
    R8        2.50878   0.00018   0.00295   0.00017   0.00312   2.51190
    R9        1.84659  -0.00093  -0.00014  -0.00663  -0.00440   1.84218
   R10        1.84498   0.00198   0.00497  -0.00077   0.00431   1.84929
   R11        3.47935   0.00005  -0.03286   0.10315   0.07259   3.55194
   R12        3.47660   0.00004  -0.05840   0.06899   0.01035   3.48695
   R13        1.81688  -0.00154  -0.00161   0.00295   0.00134   1.81822
   R14        1.88157  -0.00199  -0.00099   0.00375   0.00264   1.88421
   R15        3.51167  -0.00016  -0.03522   0.00096  -0.03519   3.47648
   R16        3.13924   0.00008  -0.00907   0.01492   0.00562   3.14486
   R17        1.86643  -0.00153  -0.00143   0.00297   0.00149   1.86792
   R18        1.81727  -0.00119  -0.00121   0.00259   0.00139   1.81866
   R19        3.25386  -0.00009  -0.00943   0.02181   0.01221   3.26607
   R20        1.85428  -0.00223  -0.00379   0.00570   0.00153   1.85581
   R21        1.81662  -0.00103  -0.00121   0.00224   0.00103   1.81765
   R22        3.35492   0.00001   0.00454   0.01042   0.01488   3.36980
   R23        1.86386  -0.00243  -0.00360   0.00224  -0.00203   1.86183
   R24        1.83093  -0.00075   0.00004   0.00780   0.00784   1.83876
   R25        3.33480  -0.00008  -0.00999   0.00142  -0.00939   3.32540
   R26        1.82045  -0.00182  -0.00330   0.00008  -0.00321   1.81723
   R27        1.84829  -0.00192  -0.00171   0.00370   0.00070   1.84899
    A1        2.24416  -0.00241  -0.00003   0.00258   0.00226   2.24643
    A2        2.10512   0.00097  -0.00128  -0.00517  -0.00674   2.09838
    A3        1.93292   0.00144   0.00155   0.00375   0.00540   1.93832
    A4        1.95760  -0.00006   0.00736  -0.00408   0.00276   1.96036
    A5        1.94616   0.00230   0.00003  -0.01910  -0.01913   1.92703
    A6        1.88969   0.00303   0.01145   0.00790   0.01949   1.90918
    A7        1.94114   0.00264   0.00154  -0.01125  -0.00982   1.93132
    A8        1.89022  -0.00265  -0.00345   0.00932   0.00602   1.89624
    A9        1.90181  -0.00264  -0.00548   0.00452  -0.00120   1.90061
   A10        1.89341  -0.00292  -0.00449   0.00994   0.00548   1.89889
   A11        1.93258  -0.00069  -0.01099   0.10716   0.09560   2.02818
   A12        1.78315   0.00035   0.00917   0.02038   0.02789   1.81105
   A13        1.82153   0.00002   0.00446  -0.00969  -0.00602   1.81552
   A14        2.73829  -0.00053   0.02677   0.02324   0.05075   2.78905
   A15        2.16954  -0.00014   0.02210  -0.00415   0.01626   2.18580
   A16        1.80330   0.00019  -0.02794  -0.02540  -0.05169   1.75161
   A17        1.50635   0.00010   0.00444   0.05087   0.05603   1.56238
   A18        1.89262  -0.00025  -0.00909   0.00064  -0.00963   1.88299
   A19        2.11365   0.00039   0.03026  -0.01523   0.01600   2.12965
   A20        1.93616  -0.00026  -0.03233  -0.00320  -0.03420   1.90196
   A21        1.99073  -0.00024  -0.02106   0.04744   0.02611   2.01684
   A22        2.03803   0.00009  -0.00052  -0.02310  -0.02352   2.01451
   A23        1.85058   0.00010  -0.00205  -0.00143  -0.00233   1.84825
   A24        1.91367  -0.00031  -0.01101   0.01103  -0.00061   1.91305
   A25        2.06064   0.00004  -0.00749   0.01597   0.00980   2.07044
   A26        1.85462   0.00031   0.00054  -0.00293  -0.00259   1.85203
   A27        1.86461  -0.00029  -0.04555   0.00160  -0.04261   1.82200
   A28        1.63093  -0.00009   0.01565   0.03474   0.04874   1.67967
   A29        1.67139   0.00014  -0.00016  -0.07182  -0.06738   1.60401
   A30        1.88088  -0.00013  -0.02616  -0.01260  -0.03745   1.84343
   A31        2.40894   0.00004   0.04632   0.04080   0.08517   2.49411
   A32        1.84283   0.00025  -0.00100   0.00074  -0.00306   1.83977
   A33        2.87788   0.00032  -0.00694   0.03095   0.02061   2.89849
   A34        2.06793   0.00018   0.05273   0.03983   0.08451   2.15244
   A35        1.82692  -0.00031  -0.00148   0.04492   0.03525   1.86218
   A36        1.85074   0.00081   0.00894   0.02119   0.02833   1.87906
   A37        3.11844  -0.00065  -0.00172   0.02828   0.02513   3.14357
   A38        2.96215  -0.00027   0.06209   0.12623   0.19063   3.15278
   A39        2.95477   0.00035   0.02587  -0.02680  -0.00011   2.95466
   A40        3.04042   0.00044   0.00396  -0.00825  -0.00460   3.03582
   A41        2.79713   0.00050   0.02535  -0.07233  -0.04662   2.75050
   A42        2.99508   0.00064   0.00438   0.01138   0.01112   3.00620
   A43        3.24457  -0.00111  -0.02545  -0.07929  -0.10427   3.14031
   A44        2.84154  -0.00088  -0.00228  -0.08536  -0.08287   2.75866
   A45        3.17581   0.00014  -0.01850   0.02711   0.01066   3.18647
   A46        3.08989   0.00034  -0.00112   0.00511   0.00471   3.09460
   A47        3.20069   0.00014   0.02408  -0.00635   0.02021   3.22090
   A48        2.83115   0.00048   0.02341  -0.05925  -0.03921   2.79194
    D1       -0.08772   0.00162   0.04785   0.04055   0.08836   0.00063
    D2        3.00580   0.00163   0.05573   0.06868   0.12459   3.13039
    D3       -2.28652  -0.00017   0.02804   0.05961   0.08751  -2.19901
    D4        1.91890  -0.00020   0.02488   0.05455   0.07941   1.99830
    D5       -0.15981  -0.00009   0.02211   0.04408   0.06631  -0.09350
    D6        0.89874  -0.00007   0.02087   0.03384   0.05454   0.95327
    D7       -1.17903  -0.00011   0.01771   0.02877   0.04643  -1.13260
    D8        3.02544   0.00000   0.01494   0.01830   0.03334   3.05878
    D9       -2.28091   0.00147   0.04599   0.11609   0.15743  -2.12349
   D10       -0.36661   0.00145   0.05439   0.16577   0.22451  -0.14210
   D11       -1.37004  -0.00030   0.00876   0.03934   0.04879  -1.32124
   D12        2.69176  -0.00020   0.05172   0.09817   0.14714   2.83890
   D13        0.77928   0.00011   0.07915   0.08452   0.16460   0.94389
   D14        3.10011  -0.00039  -0.00803   0.00610  -0.00080   3.09932
   D15        0.87873  -0.00029   0.03493   0.06493   0.09755   0.97627
   D16       -1.03375   0.00002   0.06236   0.05128   0.11501  -0.91874
   D17       -0.73440   0.00095  -0.03133  -0.16039  -0.19075  -0.92514
   D18        1.27977   0.00034  -0.03811  -0.03885  -0.07575   1.20402
   D19       -2.31990   0.00031  -0.01085  -0.11843  -0.12666  -2.44656
   D20       -0.40474   0.00009  -0.04114  -0.11957  -0.15825  -0.56299
   D21        1.44633   0.00035  -0.04014  -0.12117  -0.16398   1.28235
   D22       -1.07673  -0.00033   0.00778  -0.03682  -0.03098  -1.10771
   D23        1.04223  -0.00018  -0.00681  -0.02211  -0.03049   1.01174
   D24        2.87591  -0.00025   0.00782  -0.01876  -0.01125   2.86465
   D25       -1.28832  -0.00010  -0.00677  -0.00404  -0.01076  -1.29908
   D26        0.46724  -0.00014   0.00606   0.00344   0.00948   0.47672
   D27        2.58620   0.00001  -0.00853   0.01815   0.00997   2.59617
   D28        0.83771   0.00058  -0.03628  -0.05317  -0.08849   0.74922
   D29       -1.28820   0.00015  -0.11122  -0.12876  -0.24297  -1.53117
   D30        3.05131   0.00073   0.01644  -0.00999   0.00900   3.06031
   D31        0.92540   0.00029  -0.05849  -0.08557  -0.14548   0.77992
   D32       -0.92885   0.00026  -0.01233  -0.04569  -0.05645  -0.98531
   D33       -3.05477  -0.00017  -0.08727  -0.12128  -0.21093   3.01749
   D34        0.37551  -0.00007   0.00727   0.01985   0.02562   0.40113
   D35       -1.74317  -0.00026   0.01947   0.00151   0.02031  -1.72286
   D36       -1.85023  -0.00031   0.02202   0.02192   0.04321  -1.80702
   D37        2.31427  -0.00049   0.03422   0.00358   0.03791   2.35218
   D38        0.63570  -0.00002   0.00476   0.02403   0.02750   0.66320
   D39       -1.04905   0.00010   0.00057  -0.00220  -0.00114  -1.05020
   D40        2.73876  -0.00010  -0.01667  -0.07952  -0.09847   2.64029
   D41        2.79195   0.00004  -0.00876   0.03340   0.02391   2.81586
   D42        1.10720   0.00015  -0.01295   0.00716  -0.00474   1.10246
   D43       -1.38817  -0.00004  -0.03019  -0.07016  -0.10207  -1.49024
   D44       -0.12404   0.00007   0.04447   0.02860   0.07533  -0.04871
   D45        1.77667  -0.00030  -0.00276   0.04061   0.03986   1.81652
   D46       -1.81638  -0.00007   0.04022   0.09339   0.13204  -1.68434
   D47        1.47184   0.00070   0.04908   0.18068   0.22828   1.70012
   D48       -0.58490  -0.00021   0.00030   0.09660   0.10002  -0.48488
         Item               Value     Threshold  Converged?
 Maximum Force            0.010378     0.000015     NO 
 RMS     Force            0.001606     0.000010     NO 
 Maximum Displacement     1.836246     0.000060     NO 
 RMS     Displacement     0.434418     0.000040     NO 
 Predicted change in Energy=-2.248382D-03
 GradGradGradGradGradGradGradGradGradGradGradGradGradGradGradGradGradGrad

                          Input orientation:                          
 ---------------------------------------------------------------------
 Center     Atomic      Atomic             Coordinates (Angstroms)
 Number     Number       Type             X           Y           Z
 ---------------------------------------------------------------------
      1          6           0        1.199101   -1.444640   -0.727845
      2          8           0        1.596896   -0.967121    0.326702
      3          8           0        0.560469   -0.853478   -1.703887
      4          1           0        0.394641    0.140230   -1.515057
      5          6           0        1.418700   -2.939233   -1.034712
      6          9           0        2.037867   -3.088305   -2.214862
      7          9           0        0.225582   -3.564382   -1.091905
      8          9           0        2.155893   -3.509172   -0.086770
      9          8           0        0.153196    1.593330   -1.242355
     10          1           0       -0.777537    1.883220   -1.246246
     11          1           0        0.432427    1.705019   -0.311108
     12          8           0       -2.444887    2.501921   -0.637907
     13          1           0       -3.217642    2.650316   -1.191605
     14          1           0       -2.178032    3.377892   -0.243403
     15          8           0       -1.464754    4.686767    0.496598
     16          1           0       -0.847425    4.473117    1.238431
     17          1           0       -0.980016    5.278247   -0.087679
     18          8           0        0.322328    3.974942    2.409167
     19          1           0        0.622187    3.061783    2.207556
     20          1           0        0.073440    3.975179    3.338267
     21          8           0        0.544237    1.422943    1.508987
     22          1           0       -0.387959    1.127468    1.628993
     23          1           0        1.059907    0.607362    1.383672
     24          8           0       -2.079287    0.685949    1.426222
     25          1           0       -2.377252   -0.219269    1.297596
     26          1           0       -2.421822    1.219918    0.681308
 ---------------------------------------------------------------------
                    Distance matrix (angstroms):
                    1          2          3          4          5
     1  C    0.000000
     2  O    1.224065   0.000000
     3  O    1.307663   2.282628   0.000000
     4  H    1.943881   2.462462   1.024994   0.000000
     5  C    1.541493   2.403004   2.352600   3.280628   0.000000
     6  F    2.369892   3.339675   2.727316   3.689629   1.341024
     7  F    2.360844   3.261704   2.799226   3.732531   1.348189
     8  F    2.364048   2.635425   3.494732   4.296528   1.329239
     9  O    3.253905   3.331984   2.523045   1.498052   4.710493
    10  H    3.905188   4.029459   3.080457   2.117611   5.303231
    11  H    3.268303   2.983809   2.915842   1.974711   4.802646
    12  O    5.372344   5.413015   4.628951   3.796037   6.685127
    13  H    6.040807   6.210545   5.178139   4.410639   7.263838
    14  H    5.907328   5.783963   5.247561   4.326454   7.312231
    15  O    6.796288   6.431875   6.295871   5.308023   8.295487
    16  H    6.563105   6.033418   6.245960   5.281887   8.077464
    17  H    7.096166   6.768811   6.525587   5.506933   8.612647
    18  O    6.323088   5.512274   6.347249   5.487238   7.801804
    19  H    5.408998   4.551893   5.534661   4.737626   6.867236
    20  H    6.868392   5.984711   6.998318   6.193930   8.291066
    21  O    3.695308   2.866757   3.937629   3.288248   5.124810
    22  H    3.832647   3.165898   3.991460   3.387057   5.186270
    23  H    2.947641   1.970923   3.452031   3.010552   4.307627
    24  O    4.463994   4.178026   4.374441   3.881914   5.606608
    25  H    4.288851   4.158818   4.247508   3.965306   5.219877
    26  H    4.711334   4.589007   4.345365   3.731249   5.915478
                    6          7          8          9         10
     6  F    0.000000
     7  F    2.184504   0.000000
     8  F    2.172518   2.177027   0.000000
     9  O    5.139598   5.160413   5.601937   0.000000
    10  H    5.794893   5.541339   6.247183   0.974841   0.000000
    11  H    5.401636   5.330948   5.496221   0.978604   1.539562
    12  O    7.337064   6.643610   7.589741   2.817966   1.879608
    13  H    7.848516   7.105504   8.248323   3.533036   2.558424
    14  H    7.966942   7.395436   8.138740   3.101160   2.280597
    15  O    8.948303   8.571000   8.979021   3.900138   3.371891
    16  H    8.799162   8.437013   8.630934   3.930485   3.589717
    17  H    9.145038   8.980758   9.330202   4.024433   3.592977
    18  O    8.614765   8.313138   8.099607   4.362831   4.352821
    19  H    7.706200   7.412813   7.126966   3.778650   3.908579
    20  H    9.197230   8.746116   8.490171   5.163494   5.110599
    21  O    6.037330   5.633790   5.428595   2.784211   3.090348
    22  H    6.199403   5.458312   5.559987   2.958803   2.998322
    23  H    5.250125   4.922197   4.506578   2.947927   3.452605
    24  O    6.667342   5.451486   6.150198   3.595639   3.204700
    25  H    6.329455   4.865618   5.769691   4.017466   3.667517
    26  H    6.843787   5.748266   6.626441   3.235836   2.618990
                   11         12         13         14         15
    11  H    0.000000
    12  O    3.003463   0.000000
    13  H    3.871932   0.962160   0.000000
    14  H    3.101223   0.997081   1.584059   0.000000
    15  O    3.625260   2.649777   3.173292   1.664188   0.000000
    16  H    3.420740   3.155652   3.852999   2.272854   0.988462
    17  H    3.848750   3.186939   3.623761   2.251853   0.962392
    18  O    3.544654   4.371719   5.220304   3.693831   2.712614
    19  H    2.867140   4.221025   5.144695   3.734749   3.150123
    20  H    4.312823   4.931777   5.753801   4.272498   3.308698
    21  O    1.845214   3.835128   4.790759   3.781989   3.964028
    22  H    2.184168   3.355430   4.275738   3.431419   3.887212
    23  H    2.114441   4.467630   5.394731   4.561519   4.878766
    24  O    3.219553   2.773454   3.465199   3.169220   4.153119
    25  H    3.766312   3.340003   3.890616   3.918410   5.054052
    26  H    3.060548   1.839671   2.487402   2.360376   3.601269
                   16         17         18         19         20
    16  H    0.000000
    17  H    1.557043   0.000000
    18  O    1.728329   3.103054   0.000000
    19  H    2.256286   3.570417   0.982050   0.000000
    20  H    2.346326   3.813773   0.961859   1.553680   0.000000
    21  O    3.363552   4.442528   2.715191   1.783219   3.175188
    22  H    3.399561   4.530614   3.036658   2.257589   3.353203
    23  H    4.313127   5.305028   3.596701   2.625750   4.016933
    24  O    3.986902   4.958779   4.189440   3.681444   4.371405
    25  H    4.935824   5.839002   5.110257   4.537617   5.269120
    26  H    3.656831   4.374949   4.255116   3.871420   4.569161
                   21         22         23         24         25
    21  O    0.000000
    22  H    0.985239   0.000000
    23  H    0.973032   1.557886   0.000000
    24  O    2.726332   1.759728   3.140465   0.000000
    25  H    3.358071   2.425038   3.536211   0.961638   0.000000
    26  H    3.086062   2.245719   3.604300   0.978443   1.566224
                   26
    26  H    0.000000
 Stoichiometry    C2H13F3O8
 Framework group  C1[X(C2H13F3O8)]
 Deg. of freedom    72
 Full point group                 C1      NOp   1
 Largest Abelian subgroup         C1      NOp   1
 Largest concise Abelian subgroup C1      NOp   1
                         Standard orientation:                         
 ---------------------------------------------------------------------
 Center     Atomic      Atomic             Coordinates (Angstroms)
 Number     Number       Type             X           Y           Z
 ---------------------------------------------------------------------
      1          6           0        1.939571    0.164829   -0.317671
      2          8           0        1.358089    1.230521   -0.161101
      3          8           0        1.460600   -0.972181   -0.751001
      4          1           0        0.462555   -0.913334   -0.976960
      5          6           0        3.436547    0.039448    0.028079
      6          9           0        4.120929   -0.436268   -1.022473
      7          9           0        3.587215   -0.812343    1.062179
      8          9           0        3.939433    1.221433    0.369978
      9          8           0       -0.995551   -0.829148   -1.310126
     10          1           0       -1.582867   -1.441504   -0.830131
     11          1           0       -1.258141    0.055497   -0.984375
     12          8           0       -2.896721   -2.075681    0.355000
     13          1           0       -3.147198   -2.998239    0.464078
     14          1           0       -3.694263   -1.579259    0.020842
     15          8           0       -4.816807   -0.516264   -0.595160
     16          1           0       -4.616151    0.442018   -0.459183
     17          1           0       -5.008089   -0.615019   -1.533167
     18          8           0       -4.086614    2.079575   -0.300693
     19          1           0       -3.109298    2.102344   -0.207118
     20          1           0       -4.436404    2.609114    0.422085
     21          8           0       -1.478968    1.482660    0.164215
     22          1           0       -1.579650    0.945658    0.984086
     23          1           0       -0.533636    1.708378    0.117414
     24          8           0       -1.728374   -0.340414    2.175951
     25          1           0       -0.990569   -0.659501    2.703753
     26          1           0       -2.116410   -1.109755    1.712385
 ---------------------------------------------------------------------
 Rotational constants (GHZ):           1.0298792           0.2224269           0.2110749
 Standard basis: 6-31++G(d,p) (6D, 7F)
 There are   325 symmetry adapted cartesian basis functions of A   symmetry.
 There are   325 symmetry adapted basis functions of A   symmetry.
   325 basis functions,   520 primitive gaussians,   325 cartesian basis functions
    58 alpha electrons       58 beta electrons
       nuclear repulsion energy       961.8333063987 Hartrees.
 NAtoms=   26 NActive=   26 NUniq=   26 SFac= 1.00D+00 NAtFMM=   60 NAOKFM=F Big=F
 Integral buffers will be    131072 words long.
 Raffenetti 2 integral format.
 Two-electron integral symmetry is turned on.
 Nuclear repulsion after empirical dispersion term =      961.8202221047 Hartrees.
 One-electron integrals computed using PRISM.
 NBasis=   325 RedAO= T EigKep=  4.03D-05  NBF=   325
 NBsUse=   325 1.00D-06 EigRej= -1.00D+00 NBFU=   325
 Initial guess from the checkpoint file:  "/local_scratch/slurm.5787630/Gau-2785760.chk"
 B after Tr=     0.000000   -0.000000   -0.000000
         Rot=    0.999863   -0.011534    0.011829    0.001108 Ang=  -1.90 deg.
 ExpMin= 3.60D-02 ExpMax= 7.00D+03 ExpMxC= 1.05D+03 IAcc=3 IRadAn=         5 AccDes= 0.00D+00
 Harris functional with IExCor= 4639 and IRadAn=       5 diagonalized for initial guess.
 HarFok:  IExCor= 4639 AccDes= 0.00D+00 IRadAn=         5 IDoV= 1 UseB2=F ITyADJ=14
 ICtDFT=  3500011 ScaDFX=  1.000000  1.000000  1.000000  1.000000
 FoFCou: FMM=F IPFlag=           0 FMFlag=      100000 FMFlg1=           0
         NFxFlg=           0 DoJE=T BraDBF=F KetDBF=T FulRan=T
         wScrn=  0.000000 ICntrl=       500 IOpCl=  0 I1Cent=   200000004 NGrid=           0
         NMat0=    1 NMatS0=      1 NMatT0=    0 NMatD0=    1 NMtDS0=    0 NMtDT0=    0
 Petite list used in FoFCou.
 Requested convergence on RMS density matrix=1.00D-10 within 128 cycles.
 Requested convergence on MAX density matrix=1.00D-08.
 Requested convergence on             energy=1.00D-08.
 No special actions if energy rises.
 SCF Done:  E(RwB97XD) =  -985.245647386     A.U. after   18 cycles
            NFock= 18  Conv=0.84D-10     -V/T= 2.0084
 Calling FoFJK, ICntrl=      2127 FMM=F ISym2X=0 I1Cent= 0 IOpClX= 0 NMat=1 NMatS=1 NMatT=0.
 ***** Axes restored to original set *****
 -------------------------------------------------------------------
 Center     Atomic                   Forces (Hartrees/Bohr)
 Number     Number              X              Y              Z
 -------------------------------------------------------------------
      1        6           0.000243894    0.012656542    0.006574363
      2        8          -0.007033581   -0.004290878   -0.014151237
      3        8           0.006075891   -0.007727600    0.008788523
      4        1          -0.000745774    0.002337184   -0.000817245
      5        6          -0.001358297    0.002202172   -0.001235719
      6        9          -0.001302279   -0.002855320    0.002047017
      7        9           0.004236881   -0.000919217   -0.000331974
      8        9          -0.000595145   -0.002921654   -0.001552958
      9        8          -0.000371166    0.001279262    0.001868582
     10        1          -0.000407077   -0.000468794   -0.001009743
     11        1          -0.000151457    0.001706524    0.000651746
     12        8          -0.000966059    0.002252292   -0.000602913
     13        1           0.001783145    0.000154841    0.001381264
     14        1          -0.000069807   -0.003399895   -0.000025654
     15        8           0.002400177    0.001068897    0.000017616
     16        1          -0.001599338   -0.000423353   -0.001887504
     17        1          -0.000772143   -0.000779036    0.001553158
     18        8           0.000914971   -0.003505729    0.001390606
     19        1          -0.001941031    0.003260662   -0.000412294
     20        1           0.000495683    0.000728392   -0.001539037
     21        8          -0.002251701   -0.003337853   -0.000118192
     22        1           0.003172190   -0.001039350   -0.001208317
     23        1           0.000108311    0.002589375    0.000356952
     24        8          -0.002344447    0.000163954   -0.001390079
     25        1           0.000836209    0.001875248    0.000118303
     26        1           0.001641950   -0.000606667    0.001534735
 -------------------------------------------------------------------
 Cartesian Forces:  Max     0.014151237 RMS     0.003281816

 GradGradGradGradGradGradGradGradGradGradGradGradGradGradGradGradGradGrad
 Berny optimization.
 Using GEDIIS/GDIIS optimizer.
 FormGI is forming the generalized inverse of G from B-inverse, IUseBI=4.
 Internal  Forces:  Max     0.016150706 RMS     0.002282739
 Search for a local minimum.
 Step number   4 out of a maximum of  156
 All quantities printed in internal units (Hartrees-Bohrs-Radians)
 Mixed Optimization -- RFO/linear search
 Update second derivatives using D2CorX and points    2    3    4
 ITU=  0  0  1  0
 Use linear search instead of GDIIS.
     Eigenvalues ---    0.00023   0.00037   0.00049   0.00064   0.00077
     Eigenvalues ---    0.00142   0.00192   0.00229   0.00322   0.00359
     Eigenvalues ---    0.00531   0.00603   0.00729   0.00765   0.00845
     Eigenvalues ---    0.00947   0.01118   0.01227   0.01255   0.01324
     Eigenvalues ---    0.01468   0.01587   0.01672   0.01713   0.01896
     Eigenvalues ---    0.01998   0.02142   0.02206   0.02395   0.02468
     Eigenvalues ---    0.02651   0.02664   0.03057   0.03334   0.03417
     Eigenvalues ---    0.04280   0.04528   0.05222   0.05262   0.05828
     Eigenvalues ---    0.06473   0.06895   0.07245   0.08132   0.09015
     Eigenvalues ---    0.11574   0.13724   0.19571   0.21372   0.22054
     Eigenvalues ---    0.23635   0.26680   0.29882   0.36881   0.38538
     Eigenvalues ---    0.38943   0.41107   0.43817   0.45324   0.46891
     Eigenvalues ---    0.47390   0.49927   0.51048   0.53532   0.55962
     Eigenvalues ---    0.57241   0.57321   0.57391   0.57717   0.59900
     Eigenvalues ---    0.80479   1.02552
 RFO step:  Lambda=-1.36920769D-03 EMin= 2.25587256D-04
 Quartic linear search produced a step of -0.39025.
 Iteration  1 RMS(Cart)=  0.10004310 RMS(Int)=  0.00328532
 Iteration  2 RMS(Cart)=  0.00467187 RMS(Int)=  0.00079052
 Iteration  3 RMS(Cart)=  0.00000767 RMS(Int)=  0.00079050
 Iteration  4 RMS(Cart)=  0.00000002 RMS(Int)=  0.00079050
 Variable       Old X    -DE/DX   Delta X   Delta X   Delta X     New X
                                 (Linear)    (Quad)   (Total)
    R1        2.31315  -0.01615  -0.00373  -0.01496  -0.01869   2.29445
    R2        2.47112  -0.01106  -0.00156  -0.00913  -0.01071   2.46042
    R3        2.91300   0.00471   0.00086   0.01524   0.01611   2.92911
    R4        1.93696   0.00375   0.00425  -0.01514  -0.01088   1.92608
    R5        2.83091   0.00152  -0.01648   0.07417   0.05769   2.88860
    R6        2.53417  -0.00209  -0.00246  -0.00141  -0.00386   2.53030
    R7        2.54771  -0.00328   0.00445  -0.00841  -0.00391   2.54380
    R8        2.51190  -0.00018  -0.00122   0.00339   0.00218   2.51407
    R9        1.84218  -0.00072   0.00172  -0.00338  -0.00278   1.83941
   R10        1.84929  -0.00040  -0.00168   0.00119  -0.00063   1.84866
   R11        3.55194  -0.00077  -0.02833   0.01916  -0.01022   3.54173
   R12        3.48695  -0.00115  -0.00404   0.01515   0.01122   3.49817
   R13        1.81822  -0.00220  -0.00052  -0.00280  -0.00333   1.81489
   R14        1.88421  -0.00302  -0.00103  -0.00537  -0.00629   1.87792
   R15        3.47648  -0.00035   0.01373  -0.03295  -0.01879   3.45768
   R16        3.14486  -0.00008  -0.00219   0.00352   0.00147   3.14633
   R17        1.86792  -0.00252  -0.00058  -0.00351  -0.00417   1.86375
   R18        1.81866  -0.00181  -0.00054  -0.00256  -0.00310   1.81556
   R19        3.26607  -0.00024  -0.00477  -0.01146  -0.01623   3.24984
   R20        1.85581  -0.00344  -0.00060  -0.00397  -0.00448   1.85132
   R21        1.81765  -0.00161  -0.00040  -0.00272  -0.00312   1.81453
   R22        3.36980  -0.00010  -0.00581  -0.02565  -0.03146   3.33834
   R23        1.86183  -0.00282   0.00079  -0.00552  -0.00438   1.85746
   R24        1.83876  -0.00216  -0.00306  -0.00434  -0.00740   1.83136
   R25        3.32540  -0.00001   0.00367  -0.00688  -0.00275   3.32265
   R26        1.81723  -0.00204   0.00125  -0.00401  -0.00275   1.81448
   R27        1.84899  -0.00221  -0.00027  -0.00367  -0.00333   1.84566
    A1        2.24643  -0.00356  -0.00088  -0.00266  -0.00346   2.24297
    A2        2.09838   0.00223   0.00263   0.00393   0.00664   2.10502
    A3        1.93832   0.00132  -0.00211  -0.00124  -0.00335   1.93497
    A4        1.96036  -0.00193  -0.00108   0.00391   0.00295   1.96331
    A5        1.92703   0.00393   0.00746   0.00552   0.01297   1.94000
    A6        1.90918   0.00313  -0.00760   0.01128   0.00361   1.91279
    A7        1.93132   0.00435   0.00383   0.00350   0.00735   1.93867
    A8        1.89624  -0.00383  -0.00235  -0.00596  -0.00837   1.88787
    A9        1.90061  -0.00382   0.00047  -0.00763  -0.00713   1.89348
   A10        1.89889  -0.00405  -0.00214  -0.00715  -0.00929   1.88960
   A11        2.02818  -0.00103  -0.03731  -0.00031  -0.03711   1.99107
   A12        1.81105  -0.00004  -0.01089   0.02179   0.01172   1.82276
   A13        1.81552   0.00087   0.00235   0.00165   0.00339   1.81891
   A14        2.78905  -0.00034  -0.01981  -0.00626  -0.02671   2.76234
   A15        2.18580  -0.00012  -0.00635   0.03471   0.03032   2.21612
   A16        1.75161   0.00002   0.02017  -0.02223  -0.00268   1.74892
   A17        1.56238  -0.00005  -0.02186   0.00031  -0.02163   1.54075
   A18        1.88299   0.00026   0.00376  -0.01296  -0.00960   1.87339
   A19        2.12965   0.00032  -0.00625   0.00932   0.00394   2.13359
   A20        1.90196  -0.00060   0.01335  -0.01511  -0.00248   1.89948
   A21        2.01684  -0.00049  -0.01019  -0.01185  -0.02193   1.99491
   A22        2.01451   0.00033   0.00918   0.01677   0.02636   2.04087
   A23        1.84825   0.00003   0.00091  -0.00111  -0.00065   1.84760
   A24        1.91305  -0.00051   0.00024  -0.02819  -0.02778   1.88527
   A25        2.07044   0.00005  -0.00382   0.01660   0.01192   2.08236
   A26        1.85203   0.00043   0.00101   0.00844   0.01012   1.86215
   A27        1.82200  -0.00057   0.01663  -0.00833   0.00749   1.82949
   A28        1.67967  -0.00006  -0.01902   0.00173  -0.01652   1.66315
   A29        1.60401   0.00051   0.02630   0.00987   0.03427   1.63828
   A30        1.84343  -0.00046   0.01462   0.02221   0.03674   1.88017
   A31        2.49411  -0.00045  -0.03324  -0.02700  -0.05944   2.43467
   A32        1.83977   0.00105   0.00119   0.00541   0.00794   1.84771
   A33        2.89849   0.00029  -0.00804  -0.00060  -0.00813   2.89036
   A34        2.15244   0.00008  -0.03298   0.00417  -0.02617   2.12628
   A35        1.86218  -0.00021  -0.01376  -0.01557  -0.02663   1.83555
   A36        1.87906   0.00002  -0.01105   0.00949  -0.00149   1.87757
   A37        3.14357  -0.00275  -0.00981   0.00055  -0.00880   3.13477
   A38        3.15278  -0.00036  -0.07439   0.03869  -0.03620   3.11659
   A39        2.95466   0.00047   0.00004   0.04424   0.04429   2.99895
   A40        3.03582   0.00068   0.00180   0.00153   0.00359   3.03941
   A41        2.75050   0.00088   0.01820   0.02834   0.04613   2.79663
   A42        3.00620   0.00031  -0.00434   0.01945   0.01558   3.02178
   A43        3.14031  -0.00039   0.04069  -0.02423   0.01644   3.15674
   A44        2.75866  -0.00147   0.03234  -0.04837  -0.01900   2.73967
   A45        3.18647  -0.00022  -0.00416  -0.01857  -0.02334   3.16313
   A46        3.09460  -0.00007  -0.00184  -0.01473  -0.01635   3.07824
   A47        3.22090   0.00004  -0.00789  -0.03741  -0.04688   3.17403
   A48        2.79194   0.00053   0.01530   0.01546   0.03251   2.82445
    D1        0.00063   0.00108  -0.03448   0.04617   0.01164   0.01227
    D2        3.13039   0.00054  -0.04862   0.04918   0.00045   3.13084
    D3       -2.19901  -0.00060  -0.03415  -0.00645  -0.04060  -2.23960
    D4        1.99830  -0.00027  -0.03099  -0.00958  -0.04060   1.95770
    D5       -0.09350   0.00005  -0.02588  -0.01009  -0.03600  -0.12950
    D6        0.95327  -0.00007  -0.02128  -0.00912  -0.03035   0.92292
    D7       -1.13260   0.00026  -0.01812  -0.01224  -0.03036  -1.16296
    D8        3.05878   0.00058  -0.01301  -0.01276  -0.02576   3.03302
    D9       -2.12349   0.00148  -0.06144   0.02669  -0.03259  -2.15607
   D10       -0.14210   0.00154  -0.08761   0.04658  -0.04308  -0.18519
   D11       -1.32124  -0.00035  -0.01904  -0.03605  -0.05482  -1.37606
   D12        2.83890  -0.00061  -0.05742  -0.00641  -0.06296   2.77594
   D13        0.94389   0.00001  -0.06424   0.00712  -0.05789   0.88599
   D14        3.09932  -0.00018   0.00031  -0.05247  -0.05181   3.04750
   D15        0.97627  -0.00044  -0.03807  -0.02283  -0.05996   0.91631
   D16       -0.91874   0.00018  -0.04488  -0.00929  -0.05489  -0.97363
   D17       -0.92514   0.00100   0.07444   0.03242   0.10700  -0.81814
   D18        1.20402   0.00022   0.02956   0.04256   0.07205   1.27607
   D19       -2.44656   0.00018   0.04943  -0.07274  -0.02406  -2.47062
   D20       -0.56299  -0.00044   0.06176  -0.05051   0.01093  -0.55206
   D21        1.28235   0.00068   0.06399  -0.04373   0.02169   1.30404
   D22       -1.10771  -0.00020   0.01209  -0.01971  -0.00712  -1.11483
   D23        1.01174  -0.00015   0.01190  -0.00718   0.00519   1.01693
   D24        2.86465  -0.00020   0.00439  -0.03944  -0.03472   2.82994
   D25       -1.29908  -0.00015   0.00420  -0.02690  -0.02241  -1.32149
   D26        0.47672  -0.00024  -0.00370  -0.01919  -0.02292   0.45380
   D27        2.59617  -0.00018  -0.00389  -0.00666  -0.01061   2.58556
   D28        0.74922   0.00022   0.03453   0.01303   0.04737   0.79659
   D29       -1.53117   0.00017   0.09482   0.00415   0.10021  -1.43097
   D30        3.06031   0.00022  -0.00351   0.07501   0.07028   3.13059
   D31        0.77992   0.00017   0.05677   0.06613   0.12312   0.90304
   D32       -0.98531   0.00014   0.02203   0.03249   0.05415  -0.93115
   D33        3.01749   0.00009   0.08231   0.02361   0.10698   3.12448
   D34        0.40113   0.00002  -0.01000  -0.04734  -0.05663   0.34450
   D35       -1.72286  -0.00027  -0.00793  -0.05176  -0.05913  -1.78199
   D36       -1.80702  -0.00027  -0.01686  -0.05713  -0.07355  -1.88056
   D37        2.35218  -0.00056  -0.01479  -0.06155  -0.07604   2.27614
   D38        0.66320  -0.00006  -0.01073   0.02149   0.01130   0.67450
   D39       -1.05020   0.00010   0.00045   0.01395   0.01466  -1.03553
   D40        2.64029  -0.00033   0.03843  -0.01881   0.02098   2.66127
   D41        2.81586   0.00001  -0.00933   0.04342   0.03430   2.85016
   D42        1.10246   0.00017   0.00185   0.03588   0.03767   1.14013
   D43       -1.49024  -0.00026   0.03983   0.00312   0.04399  -1.44625
   D44       -0.04871   0.00010  -0.02940  -0.07135  -0.10089  -0.14960
   D45        1.81652  -0.00062  -0.01555  -0.07518  -0.09135   1.72517
   D46       -1.68434  -0.00055  -0.05153  -0.08284  -0.13294  -1.81728
   D47        1.70012  -0.00010  -0.08909   0.08667  -0.00160   1.69852
   D48       -0.48488   0.00002  -0.03903   0.08519   0.04628  -0.43860
         Item               Value     Threshold  Converged?
 Maximum Force            0.016151     0.000015     NO 
 RMS     Force            0.002283     0.000010     NO 
 Maximum Displacement     0.444880     0.000060     NO 
 RMS     Displacement     0.100961     0.000040     NO 
 Predicted change in Energy=-8.661649D-04
 GradGradGradGradGradGradGradGradGradGradGradGradGradGradGradGradGradGrad

                          Input orientation:                          
 ---------------------------------------------------------------------
 Center     Atomic      Atomic             Coordinates (Angstroms)
 Number     Number       Type             X           Y           Z
 ---------------------------------------------------------------------
      1          6           0        1.174213   -1.423618   -0.705083
      2          8           0        1.616043   -0.925154    0.310070
      3          8           0        0.519121   -0.848369   -1.672107
      4          1           0        0.393804    0.151246   -1.517491
      5          6           0        1.329633   -2.942770   -0.970741
      6          9           0        1.857476   -3.170307   -2.180069
      7          9           0        0.122044   -3.535522   -0.921601
      8          9           0        2.110625   -3.511033   -0.055827
      9          8           0        0.188171    1.645485   -1.269435
     10          1           0       -0.743738    1.926114   -1.285101
     11          1           0        0.463567    1.778624   -0.340218
     12          8           0       -2.414399    2.487431   -0.647571
     13          1           0       -3.204847    2.653612   -1.167132
     14          1           0       -2.158770    3.344734   -0.214870
     15          8           0       -1.517807    4.677503    0.549992
     16          1           0       -0.898855    4.463624    1.287457
     17          1           0       -1.058658    5.316620   -0.001148
     18          8           0        0.289132    3.984908    2.435073
     19          1           0        0.572063    3.072946    2.215880
     20          1           0        0.068186    3.988065    3.369508
     21          8           0        0.578491    1.466576    1.480822
     22          1           0       -0.327327    1.094681    1.566404
     23          1           0        1.169111    0.704947    1.379469
     24          8           0       -1.984034    0.568003    1.302872
     25          1           0       -2.195380   -0.337174    1.062176
     26          1           0       -2.327606    1.148835    0.596828
 ---------------------------------------------------------------------
                    Distance matrix (angstroms):
                    1          2          3          4          5
     1  C    0.000000
     2  O    1.214172   0.000000
     3  O    1.301996   2.266751   0.000000
     4  H    1.936297   2.447955   1.019236   0.000000
     5  C    1.550017   2.406924   2.352734   3.278361   0.000000
     6  F    2.386075   3.361516   2.727749   3.689724   1.338979
     7  F    2.369405   3.250087   2.818106   3.744490   1.346121
     8  F    2.378172   2.658056   3.497860   4.300724   1.330391
     9  O    3.272639   3.337939   2.547740   1.528582   4.737535
    10  H    3.903289   4.030244   3.072839   2.120887   5.301294
    11  H    3.300379   3.010231   2.945863   2.009775   4.841404
    12  O    5.308272   5.367241   4.558813   3.755066   6.603734
    13  H    6.001122   6.183095   5.136809   4.397144   7.205524
    14  H    5.838345   5.723349   5.184279   4.290783   7.230007
    15  O    6.785711   6.424044   6.294606   5.330642   8.275815
    16  H    6.551904   6.026519   6.243953   5.304272   8.057313
    17  H    7.135268   6.797840   6.579405   5.575843   8.652258
    18  O    6.316336   5.512263   6.346841   5.507329   7.789412
    19  H    5.395711   4.550474   5.522314   4.744066   6.849621
    20  H    6.863811   5.991305   7.000879   6.221733   8.274387
    21  O    3.672368   2.857892   3.911963   3.279341   5.100658
    22  H    3.708922   3.071611   3.870384   3.304619   5.048132
    23  H    2.979291   2.000148   3.485311   3.049600   4.342246
    24  O    4.239453   4.021906   4.137921   3.712444   5.336219
    25  H    3.956984   3.929164   3.886661   3.687426   4.831935
    26  H    4.535992   4.464978   4.152197   3.587701   5.707355
                    6          7          8          9         10
     6  F    0.000000
     7  F    2.174591   0.000000
     8  F    2.166237   2.169013   0.000000
     9  O    5.177613   5.193091   5.635455   0.000000
    10  H    5.791441   5.541767   6.262673   0.973372   0.000000
    11  H    5.460765   5.356753   5.547446   0.978271   1.540176
    12  O    7.253100   6.540994   7.537080   2.805167   1.874201
    13  H    7.782749   7.030923   8.215357   3.541096   2.569091
    14  H    7.901772   7.282823   8.078030   3.083454   2.271606
    15  O    8.968494   8.503440   8.976896   3.926043   3.396600
    16  H    8.825984   8.361131   8.628820   3.957428   3.616777
    17  H    9.234688   8.977846   9.379488   4.079261   3.639126
    18  O    8.657733   8.237235   8.106266   4.382519   4.375517
    19  H    7.743052   7.329267   7.132784   3.785821   3.911959
    20  H    9.232640   8.661459   8.493583   5.198257   5.155215
    21  O    6.044717   5.567851   5.430038   2.783572   3.099966
    22  H    6.082725   5.275498   5.457824   2.934469   2.999293
    23  H    5.306765   4.936887   4.552034   2.977171   3.500025
    24  O    6.392420   5.120816   5.937241   3.534997   3.174965
    25  H    5.913073   4.419871   5.464887   3.879261   3.569236
    26  H    6.624277   5.499965   6.468247   3.171551   2.579624
                   11         12         13         14         15
    11  H    0.000000
    12  O    2.979860   0.000000
    13  H    3.860913   0.960399   0.000000
    14  H    3.056970   0.993753   1.574398   0.000000
    15  O    3.622405   2.652254   3.144956   1.664968   0.000000
    16  H    3.422681   3.153815   3.823447   2.257496   0.986256
    17  H    3.866465   3.203155   3.613482   2.268095   0.960752
    18  O    3.549698   4.365113   5.191928   3.663911   2.701527
    19  H    2.867173   4.178652   5.087795   3.666042   3.117266
    20  H    4.335899   4.955003   5.751053   4.268603   3.307623
    21  O    1.851153   3.811770   4.768056   3.727659   3.946006
    22  H    2.174512   3.346238   4.264106   3.404388   3.909853
    23  H    2.146602   4.486389   5.423466   4.537090   4.867110
    24  O    3.186864   2.770135   3.455585   3.169276   4.203830
    25  H    3.676046   3.309018   3.864406   3.897260   5.086101
    26  H    3.010871   1.829727   2.479004   2.347197   3.620700
                   16         17         18         19         20
    16  H    0.000000
    17  H    1.553590   0.000000
    18  O    1.719740   3.086288   0.000000
    19  H    2.227006   3.550851   0.979679   0.000000
    20  H    2.344411   3.794227   0.960206   1.556339   0.000000
    21  O    3.346975   4.438393   2.708564   1.766572   3.191466
    22  H    3.428445   4.562547   3.080263   2.268095   3.432096
    23  H    4.290991   5.304393   3.556234   2.581369   3.993889
    24  O    4.043973   5.010604   4.257277   3.693501   4.492150
    25  H    4.977891   5.864144   5.170884   4.540781   5.399556
    26  H    3.675069   4.397526   4.274316   3.838179   4.635602
                   21         22         23         24         25
    21  O    0.000000
    22  H    0.982923   0.000000
    23  H    0.969114   1.557615   0.000000
    24  O    2.721329   1.758270   3.157047   0.000000
    25  H    3.335137   2.407089   3.536452   0.960181   0.000000
    26  H    3.054146   2.223539   3.610623   0.976681   1.562771
                   26
    26  H    0.000000
 Stoichiometry    C2H13F3O8
 Framework group  C1[X(C2H13F3O8)]
 Deg. of freedom    72
 Full point group                 C1      NOp   1
 Largest Abelian subgroup         C1      NOp   1
 Largest concise Abelian subgroup C1      NOp   1
                         Standard orientation:                         
 ---------------------------------------------------------------------
 Center     Atomic      Atomic             Coordinates (Angstroms)
 Number     Number       Type             X           Y           Z
 ---------------------------------------------------------------------
      1          6           0        1.908509    0.181305   -0.355033
      2          8           0        1.332432    1.243952   -0.240441
      3          8           0        1.432668   -0.958622   -0.766537
      4          1           0        0.448194   -0.900071   -1.023877
      5          6           0        3.401143    0.046084    0.040328
      6          9           0        4.115675   -0.502257   -0.950444
      7          9           0        3.511198   -0.744349    1.124369
      8          9           0        3.927684    1.232065    0.333833
      9          8           0       -1.034254   -0.812283   -1.386098
     10          1           0       -1.598943   -1.441258   -0.903428
     11          1           0       -1.314553    0.064767   -1.055598
     12          8           0       -2.845605   -2.073992    0.344814
     13          1           0       -3.121535   -2.984651    0.474932
     14          1           0       -3.648664   -1.557790    0.068814
     15          8           0       -4.839607   -0.523581   -0.464277
     16          1           0       -4.638532    0.432143   -0.326937
     17          1           0       -5.108294   -0.605973   -1.383006
     18          8           0       -4.118004    2.066131   -0.197949
     19          1           0       -3.141256    2.067937   -0.122247
     20          1           0       -4.451260    2.610387    0.519491
     21          8           0       -1.492414    1.482485    0.121351
     22          1           0       -1.488636    0.927721    0.932745
     23          1           0       -0.578710    1.782267    0.001107
     24          8           0       -1.505073   -0.393872    2.092331
     25          1           0       -0.696371   -0.739433    2.477733
     26          1           0       -1.951502   -1.131251    1.633116
 ---------------------------------------------------------------------
 Rotational constants (GHZ):           1.0461624           0.2257160           0.2134889
 Standard basis: 6-31++G(d,p) (6D, 7F)
 There are   325 symmetry adapted cartesian basis functions of A   symmetry.
 There are   325 symmetry adapted basis functions of A   symmetry.
   325 basis functions,   520 primitive gaussians,   325 cartesian basis functions
    58 alpha electrons       58 beta electrons
       nuclear repulsion energy       965.6858857331 Hartrees.
 NAtoms=   26 NActive=   26 NUniq=   26 SFac= 1.00D+00 NAtFMM=   60 NAOKFM=F Big=F
 Integral buffers will be    131072 words long.
 Raffenetti 2 integral format.
 Two-electron integral symmetry is turned on.
 Nuclear repulsion after empirical dispersion term =      965.6725522902 Hartrees.
 One-electron integrals computed using PRISM.
 NBasis=   325 RedAO= T EigKep=  4.40D-05  NBF=   325
 NBsUse=   325 1.00D-06 EigRej= -1.00D+00 NBFU=   325
 Initial guess from the checkpoint file:  "/local_scratch/slurm.5787630/Gau-2785760.chk"
 B after Tr=    -0.000000    0.000000   -0.000000
         Rot=    0.999988   -0.000584   -0.004628   -0.001646 Ang=  -0.57 deg.
 ExpMin= 3.60D-02 ExpMax= 7.00D+03 ExpMxC= 1.05D+03 IAcc=3 IRadAn=         5 AccDes= 0.00D+00
 Harris functional with IExCor= 4639 and IRadAn=       5 diagonalized for initial guess.
 HarFok:  IExCor= 4639 AccDes= 0.00D+00 IRadAn=         5 IDoV= 1 UseB2=F ITyADJ=14
 ICtDFT=  3500011 ScaDFX=  1.000000  1.000000  1.000000  1.000000
 FoFCou: FMM=F IPFlag=           0 FMFlag=      100000 FMFlg1=           0
         NFxFlg=           0 DoJE=T BraDBF=F KetDBF=T FulRan=T
         wScrn=  0.000000 ICntrl=       500 IOpCl=  0 I1Cent=   200000004 NGrid=           0
         NMat0=    1 NMatS0=      1 NMatT0=    0 NMatD0=    1 NMtDS0=    0 NMtDT0=    0
 Petite list used in FoFCou.
 Requested convergence on RMS density matrix=1.00D-10 within 128 cycles.
 Requested convergence on MAX density matrix=1.00D-08.
 Requested convergence on             energy=1.00D-08.
 No special actions if energy rises.
 SCF Done:  E(RwB97XD) =  -985.246513242     A.U. after   16 cycles
            NFock= 16  Conv=0.55D-10     -V/T= 2.0083
 Calling FoFJK, ICntrl=      2127 FMM=F ISym2X=0 I1Cent= 0 IOpClX= 0 NMat=1 NMatS=1 NMatT=0.
 ***** Axes restored to original set *****
 -------------------------------------------------------------------
 Center     Atomic                   Forces (Hartrees/Bohr)
 Number     Number              X              Y              Z
 -------------------------------------------------------------------
      1        6          -0.000533334    0.001769927    0.000081178
      2        8          -0.000999131   -0.000633353   -0.001891225
      3        8           0.002122115   -0.005099937    0.001353181
      4        1          -0.000476541    0.004126570    0.000503855
      5        6          -0.000166462    0.000488792   -0.000265400
      6        9          -0.000236600   -0.000325345    0.000460623
      7        9           0.000645991   -0.000063607   -0.000037737
      8        9          -0.000151267   -0.000320518   -0.000168859
      9        8           0.000801594   -0.000441602    0.000804640
     10        1          -0.001042116    0.000188334   -0.000748067
     11        1          -0.000257031    0.000559109   -0.000009409
     12        8          -0.000222277    0.000455990   -0.000082833
     13        1           0.000194674   -0.000128088    0.000160647
     14        1           0.000217324   -0.000377518    0.000230651
     15        8           0.000353223    0.000016985   -0.000106778
     16        1          -0.000241962   -0.000056261   -0.000178281
     17        1          -0.000138086   -0.000030599    0.000213059
     18        8           0.000028919   -0.000697459    0.000161065
     19        1          -0.000289168    0.000544127   -0.000226192
     20        1           0.000173441    0.000273537   -0.000120024
     21        8          -0.000402553    0.000904643    0.000654976
     22        1           0.001207576   -0.002037805   -0.000847558
     23        1          -0.000376917   -0.000081288   -0.000230269
     24        8          -0.000673427    0.000776288    0.000439504
     25        1           0.000195034    0.000363749   -0.000107230
     26        1           0.000266981   -0.000174669   -0.000043516
 -------------------------------------------------------------------
 Cartesian Forces:  Max     0.005099937 RMS     0.000977354

 GradGradGradGradGradGradGradGradGradGradGradGradGradGradGradGradGradGrad
 Berny optimization.
 Using GEDIIS/GDIIS optimizer.
 FormGI is forming the generalized inverse of G from B-inverse, IUseBI=4.
 Internal  Forces:  Max     0.004259097 RMS     0.000550020
 Search for a local minimum.
 Step number   5 out of a maximum of  156
 All quantities printed in internal units (Hartrees-Bohrs-Radians)
 Mixed Optimization -- En-DIIS/RFO-DIIS
 Update second derivatives using D2CorX and points    4    5
 DE= -8.66D-04 DEPred=-8.66D-04 R= 1.00D+00
 TightC=F SS=  1.41D+00  RLast= 4.35D-01 DXNew= 8.4853D-01 1.3055D+00
 Trust test= 1.00D+00 RLast= 4.35D-01 DXMaxT set to 8.49D-01
 ITU=  1  0  0  1  0
 Use linear search instead of GDIIS.
     Eigenvalues ---    0.00023   0.00037   0.00049   0.00062   0.00084
     Eigenvalues ---    0.00137   0.00196   0.00232   0.00318   0.00363
     Eigenvalues ---    0.00531   0.00632   0.00729   0.00787   0.00848
     Eigenvalues ---    0.00955   0.01137   0.01238   0.01292   0.01345
     Eigenvalues ---    0.01472   0.01579   0.01651   0.01723   0.01880
     Eigenvalues ---    0.01999   0.02137   0.02214   0.02397   0.02467
     Eigenvalues ---    0.02644   0.02695   0.03081   0.03375   0.03449
     Eigenvalues ---    0.04275   0.04571   0.05218   0.05261   0.05855
     Eigenvalues ---    0.06479   0.06868   0.07312   0.08159   0.08881
     Eigenvalues ---    0.11580   0.13708   0.19558   0.21108   0.22055
     Eigenvalues ---    0.23540   0.25583   0.29327   0.36817   0.37419
     Eigenvalues ---    0.38821   0.41021   0.43885   0.45185   0.46759
     Eigenvalues ---    0.47501   0.49965   0.50870   0.53541   0.55692
     Eigenvalues ---    0.57223   0.57260   0.57352   0.57601   0.59049
     Eigenvalues ---    0.80514   0.95047
 RFO step:  Lambda=-7.43062951D-04 EMin= 2.26294125D-04
 Quartic linear search produced a step of  0.13253.
 Iteration  1 RMS(Cart)=  0.16111013 RMS(Int)=  0.00717054
 Iteration  2 RMS(Cart)=  0.01182835 RMS(Int)=  0.00063649
 Iteration  3 RMS(Cart)=  0.00003945 RMS(Int)=  0.00063599
 Iteration  4 RMS(Cart)=  0.00000004 RMS(Int)=  0.00063599
 Variable       Old X    -DE/DX   Delta X   Delta X   Delta X     New X
                                 (Linear)    (Quad)   (Total)
    R1        2.29445  -0.00221  -0.00248   0.00342   0.00095   2.29540
    R2        2.46042  -0.00249  -0.00142  -0.01527  -0.01668   2.44373
    R3        2.92911   0.00023   0.00213   0.00509   0.00721   2.93632
    R4        1.92608   0.00426  -0.00144   0.07644   0.07498   2.00106
    R5        2.88860   0.00008   0.00765  -0.13454  -0.12691   2.76169
    R6        2.53030  -0.00045  -0.00051   0.00137   0.00086   2.53116
    R7        2.54380  -0.00054  -0.00052  -0.00631  -0.00679   2.53701
    R8        2.51407  -0.00007   0.00029   0.00338   0.00367   2.51774
    R9        1.83941   0.00085  -0.00037   0.00588   0.00574   1.84515
   R10        1.84866  -0.00032  -0.00008   0.00848   0.00864   1.85731
   R11        3.54173  -0.00012  -0.00135  -0.02640  -0.02762   3.51410
   R12        3.49817  -0.00027   0.00149  -0.05954  -0.05782   3.44035
   R13        1.81489  -0.00027  -0.00044  -0.00070  -0.00114   1.81375
   R14        1.87792  -0.00023  -0.00083   0.00089  -0.00011   1.87781
   R15        3.45768  -0.00011  -0.00249  -0.00556  -0.00794   3.44974
   R16        3.14633  -0.00007   0.00020  -0.01424  -0.01427   3.13206
   R17        1.86375  -0.00025  -0.00055  -0.00023  -0.00125   1.86250
   R18        1.81556  -0.00021  -0.00041  -0.00077  -0.00118   1.81437
   R19        3.24984   0.00001  -0.00215  -0.00961  -0.01224   3.23759
   R20        1.85132  -0.00048  -0.00059  -0.00137  -0.00209   1.84924
   R21        1.81453  -0.00016  -0.00041  -0.00093  -0.00134   1.81318
   R22        3.33834  -0.00000  -0.00417  -0.00910  -0.01319   3.32515
   R23        1.85746  -0.00044  -0.00058  -0.00243  -0.00291   1.85455
   R24        1.83136  -0.00014  -0.00098   0.00642   0.00544   1.83680
   R25        3.32265  -0.00003  -0.00037   0.00368   0.00346   3.32611
   R26        1.81448  -0.00036  -0.00037  -0.00164  -0.00201   1.81247
   R27        1.84566  -0.00023  -0.00044  -0.00167  -0.00196   1.84369
    A1        2.24297  -0.00056  -0.00046   0.00226   0.00178   2.24475
    A2        2.10502   0.00018   0.00088  -0.01072  -0.00987   2.09515
    A3        1.93497   0.00037  -0.00044   0.00866   0.00823   1.94320
    A4        1.96331  -0.00054   0.00039   0.01924   0.01956   1.98287
    A5        1.94000   0.00056   0.00172  -0.00173  -0.00001   1.93999
    A6        1.91279   0.00035   0.00048   0.00880   0.00921   1.92200
    A7        1.93867   0.00045   0.00097   0.00140   0.00236   1.94102
    A8        1.88787  -0.00046  -0.00111  -0.00148  -0.00257   1.88529
    A9        1.89348  -0.00045  -0.00095  -0.00461  -0.00556   1.88791
   A10        1.88960  -0.00050  -0.00123  -0.00260  -0.00385   1.88575
   A11        1.99107   0.00018  -0.00492   0.05432   0.04922   2.04029
   A12        1.82276  -0.00033   0.00155   0.01921   0.02063   1.84339
   A13        1.81891   0.00044   0.00045   0.00052  -0.00148   1.81743
   A14        2.76234  -0.00022  -0.00354   0.00789   0.00219   2.76453
   A15        2.21612  -0.00002   0.00402   0.00820   0.01310   2.22922
   A16        1.74892  -0.00001  -0.00036   0.00834   0.00801   1.75693
   A17        1.54075  -0.00006  -0.00287   0.01750   0.01455   1.55530
   A18        1.87339   0.00021  -0.00127  -0.00131  -0.00315   1.87024
   A19        2.13359  -0.00000   0.00052  -0.00380  -0.00417   2.12943
   A20        1.89948  -0.00018  -0.00033  -0.03110  -0.03160   1.86788
   A21        1.99491  -0.00001  -0.00291   0.00453   0.00071   1.99562
   A22        2.04087   0.00003   0.00349   0.01327   0.01720   2.05807
   A23        1.84760   0.00003  -0.00009  -0.00107  -0.00135   1.84625
   A24        1.88527  -0.00009  -0.00368  -0.00894  -0.01352   1.87176
   A25        2.08236   0.00002   0.00158   0.02686   0.02861   2.11097
   A26        1.86215   0.00014   0.00134   0.00412   0.00555   1.86770
   A27        1.82949  -0.00019   0.00099  -0.01910  -0.01733   1.81215
   A28        1.66315   0.00017  -0.00219   0.02566   0.02226   1.68541
   A29        1.63828  -0.00010   0.00454  -0.04002  -0.03511   1.60317
   A30        1.88017  -0.00006   0.00487   0.00597   0.01181   1.89199
   A31        2.43467   0.00029  -0.00788   0.02630   0.01724   2.45192
   A32        1.84771  -0.00013   0.00105  -0.00771  -0.00761   1.84010
   A33        2.89036   0.00002  -0.00108  -0.02101  -0.02316   2.86721
   A34        2.12628  -0.00003  -0.00347  -0.06484  -0.07010   2.05618
   A35        1.83555   0.00000  -0.00353  -0.00680  -0.01110   1.82444
   A36        1.87757  -0.00024  -0.00020  -0.00199  -0.00369   1.87388
   A37        3.13477  -0.00093  -0.00117   0.01215   0.01064   3.14541
   A38        3.11659  -0.00002  -0.00480   0.08113   0.07712   3.19371
   A39        2.99895   0.00004   0.00587   0.01923   0.02554   3.02449
   A40        3.03941   0.00012   0.00048  -0.00529  -0.00600   3.03340
   A41        2.79663   0.00011   0.00611  -0.00116   0.00516   2.80179
   A42        3.02178   0.00002   0.00206  -0.01169  -0.00927   3.01251
   A43        3.15674  -0.00014   0.00218  -0.05606  -0.05340   3.10334
   A44        2.73967  -0.00076  -0.00252  -0.07789  -0.08208   2.65759
   A45        3.16313   0.00001  -0.00309   0.00197  -0.00124   3.16190
   A46        3.07824   0.00004  -0.00217  -0.01789  -0.02070   3.05754
   A47        3.17403   0.00001  -0.00621  -0.01121  -0.01761   3.15642
   A48        2.82445   0.00020   0.00431   0.01574   0.01982   2.84427
    D1        0.01227   0.00004   0.00154   0.05729   0.05872   0.07099
    D2        3.13084  -0.00003   0.00006   0.06703   0.06698  -3.08536
    D3       -2.23960  -0.00008  -0.00538   0.00108  -0.00434  -2.24394
    D4        1.95770  -0.00009  -0.00538  -0.00168  -0.00711   1.95058
    D5       -0.12950   0.00003  -0.00477  -0.00500  -0.00981  -0.13931
    D6        0.92292  -0.00000  -0.00402  -0.00795  -0.01195   0.91097
    D7       -1.16296  -0.00000  -0.00402  -0.01071  -0.01473  -1.17769
    D8        3.03302   0.00011  -0.00341  -0.01403  -0.01742   3.01560
    D9       -2.15607   0.00019  -0.00432   0.00968   0.00449  -2.15158
   D10       -0.18519   0.00046  -0.00571   0.05764   0.05283  -0.13236
   D11       -1.37606  -0.00017  -0.00727   0.00991   0.00189  -1.37417
   D12        2.77594  -0.00036  -0.00834   0.01604   0.00767   2.78361
   D13        0.88599  -0.00019  -0.00767   0.04419   0.03681   0.92280
   D14        3.04750   0.00009  -0.00687  -0.01253  -0.01925   3.02826
   D15        0.91631  -0.00010  -0.00795  -0.00640  -0.01346   0.90285
   D16       -0.97363   0.00008  -0.00727   0.02175   0.01568  -0.95795
   D17       -0.81814  -0.00031   0.01418   0.02874   0.04353  -0.77461
   D18        1.27607  -0.00006   0.00955   0.09843   0.10827   1.38434
   D19       -2.47062  -0.00023  -0.00319  -0.16168  -0.16416  -2.63478
   D20       -0.55206  -0.00028   0.00145  -0.15102  -0.14837  -0.70043
   D21        1.30404  -0.00041   0.00287  -0.16095  -0.15852   1.14552
   D22       -1.11483  -0.00003  -0.00094   0.01045   0.01011  -1.10472
   D23        1.01693   0.00004   0.00069   0.02978   0.03100   1.04793
   D24        2.82994  -0.00012  -0.00460  -0.00703  -0.01146   2.81848
   D25       -1.32149  -0.00005  -0.00297   0.01230   0.00943  -1.31206
   D26        0.45380  -0.00011  -0.00304   0.03208   0.02896   0.48276
   D27        2.58556  -0.00003  -0.00141   0.05141   0.04985   2.63541
   D28        0.79659   0.00002   0.00628  -0.01289  -0.00786   0.78873
   D29       -1.43097   0.00011   0.01328   0.07037   0.08295  -1.34802
   D30        3.13059  -0.00006   0.00931   0.01689   0.02534  -3.12725
   D31        0.90304   0.00004   0.01632   0.10015   0.11615   1.01919
   D32       -0.93115   0.00002   0.00718  -0.02906  -0.02245  -0.95360
   D33        3.12448   0.00012   0.01418   0.05421   0.06836  -3.09035
   D34        0.34450   0.00003  -0.00751  -0.05542  -0.06306   0.28144
   D35       -1.78199  -0.00012  -0.00784  -0.07878  -0.08686  -1.86884
   D36       -1.88056  -0.00006  -0.00975  -0.06876  -0.07814  -1.95870
   D37        2.27614  -0.00020  -0.01008  -0.09212  -0.10193   2.17421
   D38        0.67450   0.00012   0.00150   0.02714   0.02779   0.70229
   D39       -1.03553  -0.00001   0.00194   0.00365   0.00586  -1.02968
   D40        2.66127  -0.00011   0.00278  -0.07310  -0.07072   2.59056
   D41        2.85016   0.00017   0.00455   0.06078   0.06476   2.91493
   D42        1.14013   0.00004   0.00499   0.03728   0.04283   1.18296
   D43       -1.44625  -0.00006   0.00583  -0.03946  -0.03375  -1.47999
   D44       -0.14960  -0.00015  -0.01337  -0.06472  -0.07823  -0.22784
   D45        1.72517  -0.00031  -0.01211  -0.07460  -0.08603   1.63914
   D46       -1.81728  -0.00008  -0.01762  -0.02946  -0.04698  -1.86426
   D47        1.69852  -0.00005  -0.00021   0.06519   0.06586   1.76437
   D48       -0.43860   0.00029   0.00613   0.12052   0.12544  -0.31316
         Item               Value     Threshold  Converged?
 Maximum Force            0.004259     0.000015     NO 
 RMS     Force            0.000550     0.000010     NO 
 Maximum Displacement     0.594544     0.000060     NO 
 RMS     Displacement     0.161233     0.000040     NO 
 Predicted change in Energy=-4.744708D-04
 GradGradGradGradGradGradGradGradGradGradGradGradGradGradGradGradGradGrad

                          Input orientation:                          
 ---------------------------------------------------------------------
 Center     Atomic      Atomic             Coordinates (Angstroms)
 Number     Number       Type             X           Y           Z
 ---------------------------------------------------------------------
      1          6           0        1.159712   -1.484649   -0.684297
      2          8           0        1.452625   -1.038049    0.406657
      3          8           0        0.538273   -0.899309   -1.655621
      4          1           0        0.321815    0.120029   -1.467492
      5          6           0        1.521568   -2.951563   -1.047098
      6          9           0        2.172095   -3.013916   -2.216290
      7          9           0        0.405352   -3.689955   -1.153006
      8          9           0        2.293986   -3.502942   -0.111974
      9          8           0        0.071772    1.539693   -1.227080
     10          1           0       -0.856573    1.838743   -1.273122
     11          1           0        0.329110    1.699067   -0.292007
     12          8           0       -2.452570    2.547453   -0.633925
     13          1           0       -3.241632    2.763949   -1.135637
     14          1           0       -2.127073    3.390740   -0.221196
     15          8           0       -1.417558    4.700108    0.506243
     16          1           0       -0.802793    4.472330    1.242159
     17          1           0       -0.940165    5.319768   -0.050496
     18          8           0        0.396252    3.973137    2.359460
     19          1           0        0.587180    3.030627    2.178278
     20          1           0        0.254015    4.054032    3.304899
     21          8           0        0.455539    1.411823    1.501293
     22          1           0       -0.464830    1.096257    1.629571
     23          1           0        0.987676    0.609563    1.367215
     24          8           0       -2.168490    0.709207    1.415832
     25          1           0       -2.397006   -0.193996    1.187986
     26          1           0       -2.458023    1.277859    0.677806
 ---------------------------------------------------------------------
                    Distance matrix (angstroms):
                    1          2          3          4          5
     1  C    0.000000
     2  O    1.214672   0.000000
     3  O    1.293167   2.260151   0.000000
     4  H    1.972424   2.476350   1.058913   0.000000
     5  C    1.553834   2.404099   2.355613   3.324276   0.000000
     6  F    2.389682   3.361776   2.730437   3.715622   1.339434
     7  F    2.377419   3.249913   2.838661   3.823854   1.342526
     8  F    2.384876   2.655666   3.499182   4.341981   1.332331
     9  O    3.259582   3.349717   2.519921   1.461426   4.722889
    10  H    3.931546   4.053392   3.096584   2.092930   5.352912
    11  H    3.313584   3.040103   2.941896   1.968548   4.860090
    12  O    5.413776   5.402702   4.676449   3.779475   6.797327
    13  H    6.134014   6.234574   5.289379   4.449561   7.440630
    14  H    5.898037   5.729102   5.250349   4.271751   7.363389
    15  O    6.805213   6.416721   6.312876   5.281872   8.342625
    16  H    6.561118   6.012425   6.249008   5.248760   8.109102
    17  H    7.149216   6.808545   6.590837   5.535139   8.687247
    18  O    6.295614   5.481000   6.315203   5.431165   7.798875
    19  H    5.376788   4.521257   5.490499   4.672648   6.860228
    20  H    6.885561   5.980448   7.015922   6.185199   8.344155
    21  O    3.696243   2.862566   3.913347   3.240416   5.164286
    22  H    3.828080   3.118881   3.972529   3.341202   5.243585
    23  H    2.936668   1.963027   3.408254   2.952724   4.335385
    24  O    4.505605   4.145337   4.398604   3.855166   5.751851
    25  H    4.221549   4.017780   4.147220   3.813419   5.287248
    26  H    4.751292   4.553034   4.377526   3.697346   6.058089
                    6          7          8          9         10
     6  F    0.000000
     7  F    2.170019   0.000000
     8  F    2.163827   2.164638   0.000000
     9  O    5.111286   5.240800   5.622265   0.000000
    10  H    5.797473   5.672159   6.309348   0.976409   0.000000
    11  H    5.414025   5.457902   5.563636   0.982844   1.545296
    12  O    7.404068   6.880583   7.707756   2.782034   1.859583
    13  H    7.991243   7.413075   8.424065   3.533527   2.561916
    14  H    7.967613   7.577446   8.190271   3.045176   2.264821
    15  O    8.933306   8.744671   9.024842   3.900094   3.415883
    16  H    8.766682   8.591818   8.661910   3.932222   3.642159
    17  H    9.155715   9.176114   9.397006   4.086237   3.690439
    18  O    8.538737   8.429738   8.099453   4.346287   4.395551
    19  H    7.639416   7.503115   7.130636   3.752997   3.926471
    20  H    9.171611   8.936731   8.540747   5.185937   5.205688
    21  O    6.029440   5.751170   5.489757   2.758195   3.098593
    22  H    6.215910   5.604264   5.638854   2.940243   3.021651
    23  H    5.232013   5.017616   4.561485   2.904201   3.447247
    24  O    6.774558   5.707559   6.323772   3.562789   3.198039
    25  H    6.357494   5.055214   5.885951   3.864335   3.544293
    26  H    6.945006   6.019133   6.786854   3.177579   2.585605
                   11         12         13         14         15
    11  H    0.000000
    12  O    2.928209   0.000000
    13  H    3.820456   0.959794   0.000000
    14  H    2.983221   0.993693   1.572040   0.000000
    15  O    3.562906   2.646725   3.125976   1.657415   0.000000
    16  H    3.365391   3.153824   3.810567   2.250548   0.985592
    17  H    3.844329   3.211462   3.606452   2.271352   0.960126
    18  O    3.493735   4.371351   5.187682   3.655974   2.693103
    19  H    2.818148   4.169175   5.070794   3.640649   3.098684
    20  H    4.299911   5.010959   5.796742   4.306145   3.323258
    21  O    1.820554   3.782315   4.738219   3.681435   3.912982
    22  H    2.164760   3.343724   4.258897   3.384234   3.893237
    23  H    2.091350   4.426654   5.365882   4.467623   4.822756
    24  O    3.183480   2.767915   3.447259   3.142005   4.161555
    25  H    3.633976   3.292111   3.855134   3.861216   5.037494
    26  H    2.980951   1.825524   2.472061   2.319914   3.581032
                   16         17         18         19         20
    16  H    0.000000
    17  H    1.551767   0.000000
    18  O    1.713261   3.067135   0.000000
    19  H    2.210622   3.541240   0.978574   0.000000
    20  H    2.355146   3.779792   0.959495   1.558086   0.000000
    21  O    3.319225   4.430358   2.701906   1.759592   3.205445
    22  H    3.414993   4.570188   3.090411   2.269271   3.474463
    23  H    4.259388   5.283229   3.556398   2.584525   4.019607
    24  O    4.007042   4.991610   4.256944   3.682937   4.541470
    25  H    4.931435   5.835908   5.151663   4.503802   5.436448
    26  H    3.641831   4.378510   4.270758   3.820585   4.686566
                   21         22         23         24         25
    21  O    0.000000
    22  H    0.981385   0.000000
    23  H    0.971991   1.554180   0.000000
    24  O    2.717812   1.760099   3.158112   0.000000
    25  H    3.288438   2.364963   3.483374   0.959119   0.000000
    26  H    3.030663   2.216225   3.576974   0.975641   1.558962
                   26
    26  H    0.000000
 Stoichiometry    C2H13F3O8
 Framework group  C1[X(C2H13F3O8)]
 Deg. of freedom    72
 Full point group                 C1      NOp   1
 Largest Abelian subgroup         C1      NOp   1
 Largest concise Abelian subgroup C1      NOp   1
                         Standard orientation:                         
 ---------------------------------------------------------------------
 Center     Atomic      Atomic             Coordinates (Angstroms)
 Number     Number       Type             X           Y           Z
 ---------------------------------------------------------------------
      1          6           0        1.936703    0.145085   -0.227799
      2          8           0        1.344517    1.167440    0.054224
      3          8           0        1.458681   -0.961464   -0.696119
      4          1           0        0.421640   -0.920183   -0.906213
      5          6           0        3.473012    0.051882   -0.014567
      6          9           0        4.090215   -0.372830   -1.124866
      7          9           0        3.750591   -0.814945    0.972316
      8          9           0        3.986065    1.235317    0.319143
      9          8           0       -0.997898   -0.843882   -1.245113
     10          1           0       -1.590136   -1.490074   -0.814921
     11          1           0       -1.304648    0.025918   -0.905502
     12          8           0       -2.980320   -2.062774    0.279362
     13          1           0       -3.322002   -2.954399    0.376637
     14          1           0       -3.725115   -1.498752   -0.059142
     15          8           0       -4.830965   -0.421461   -0.662106
     16          1           0       -4.607868    0.524407   -0.497936
     17          1           0       -5.052829   -0.479412   -1.594447
     18          8           0       -4.035772    2.132447   -0.349014
     19          1           0       -3.078257    2.082732   -0.153313
     20          1           0       -4.421681    2.736403    0.288905
     21          8           0       -1.500242    1.417816    0.251555
     22          1           0       -1.591728    0.875881    1.064608
     23          1           0       -0.555716    1.639823    0.193660
     24          8           0       -1.811147   -0.450015    2.201183
     25          1           0       -1.028911   -0.815325    2.618992
     26          1           0       -2.217708   -1.161560    1.671761
 ---------------------------------------------------------------------
 Rotational constants (GHZ):           1.0403309           0.2189390           0.2079941
 Standard basis: 6-31++G(d,p) (6D, 7F)
 There are   325 symmetry adapted cartesian basis functions of A   symmetry.
 There are   325 symmetry adapted basis functions of A   symmetry.
   325 basis functions,   520 primitive gaussians,   325 cartesian basis functions
    58 alpha electrons       58 beta electrons
       nuclear repulsion energy       961.2029606689 Hartrees.
 NAtoms=   26 NActive=   26 NUniq=   26 SFac= 1.00D+00 NAtFMM=   60 NAOKFM=F Big=F
 Integral buffers will be    131072 words long.
 Raffenetti 2 integral format.
 Two-electron integral symmetry is turned on.
 Nuclear repulsion after empirical dispersion term =      961.1897618671 Hartrees.
 One-electron integrals computed using PRISM.
 NBasis=   325 RedAO= T EigKep=  3.80D-05  NBF=   325
 NBsUse=   325 1.00D-06 EigRej= -1.00D+00 NBFU=   325
 Initial guess from the checkpoint file:  "/local_scratch/slurm.5787630/Gau-2785760.chk"
 B after Tr=    -0.000000    0.000000    0.000000
         Rot=    0.999898   -0.012995    0.004497    0.003790 Ang=  -1.63 deg.
 ExpMin= 3.60D-02 ExpMax= 7.00D+03 ExpMxC= 1.05D+03 IAcc=3 IRadAn=         5 AccDes= 0.00D+00
 Harris functional with IExCor= 4639 and IRadAn=       5 diagonalized for initial guess.
 HarFok:  IExCor= 4639 AccDes= 0.00D+00 IRadAn=         5 IDoV= 1 UseB2=F ITyADJ=14
 ICtDFT=  3500011 ScaDFX=  1.000000  1.000000  1.000000  1.000000
 FoFCou: FMM=F IPFlag=           0 FMFlag=      100000 FMFlg1=           0
         NFxFlg=           0 DoJE=T BraDBF=F KetDBF=T FulRan=T
         wScrn=  0.000000 ICntrl=       500 IOpCl=  0 I1Cent=   200000004 NGrid=           0
         NMat0=    1 NMatS0=      1 NMatT0=    0 NMatD0=    1 NMtDS0=    0 NMtDT0=    0
 Petite list used in FoFCou.
 Requested convergence on RMS density matrix=1.00D-10 within 128 cycles.
 Requested convergence on MAX density matrix=1.00D-08.
 Requested convergence on             energy=1.00D-08.
 No special actions if energy rises.
 SCF Done:  E(RwB97XD) =  -985.246263182     A.U. after   17 cycles
            NFock= 17  Conv=0.40D-10     -V/T= 2.0083
 Calling FoFJK, ICntrl=      2127 FMM=F ISym2X=0 I1Cent= 0 IOpClX= 0 NMat=1 NMatS=1 NMatT=0.
 ***** Axes restored to original set *****
 -------------------------------------------------------------------
 Center     Atomic                   Forces (Hartrees/Bohr)
 Number     Number              X              Y              Z
 -------------------------------------------------------------------
      1        6           0.000915570   -0.001831270    0.000440432
      2        8           0.000308243    0.001861010    0.001911773
      3        8          -0.002994488    0.010524680   -0.001024498
      4        1           0.002294342   -0.010372265   -0.001445971
      5        6           0.001431091    0.000330288    0.000305732
      6        9          -0.000032860    0.000498561   -0.000180371
      7        9          -0.001867918   -0.000292969   -0.000122443
      8        9          -0.000316583    0.000712455    0.000076856
      9        8          -0.000313807    0.000678765    0.002722171
     10        1           0.000822526   -0.000509587   -0.000728296
     11        1          -0.000823718   -0.000219186   -0.002003262
     12        8           0.000195558   -0.000309944    0.000010128
     13        1          -0.000437964   -0.000168719   -0.000255706
     14        1           0.000188617    0.000573278    0.000118471
     15        8          -0.000419270   -0.000215189   -0.000027285
     16        1           0.000284903    0.000151587    0.000340591
     17        1           0.000098243    0.000221685   -0.000353371
     18        8          -0.000147226    0.000239165   -0.000208386
     19        1           0.000464543   -0.000327865   -0.000099324
     20        1          -0.000036699    0.000106937    0.000391815
     21        8           0.001503915   -0.001078228   -0.000672706
     22        1          -0.001197264   -0.001010993   -0.000433600
     23        1           0.000446165    0.000239590    0.000825961
     24        8           0.000583771    0.000796215    0.001270064
     25        1          -0.000548505   -0.000965992   -0.000256162
     26        1          -0.000401185    0.000367991   -0.000602613
 -------------------------------------------------------------------
 Cartesian Forces:  Max     0.010524680 RMS     0.001902387

 GradGradGradGradGradGradGradGradGradGradGradGradGradGradGradGradGradGrad
 Berny optimization.
 Using GEDIIS/GDIIS optimizer.
 FormGI is forming the generalized inverse of G from B-inverse, IUseBI=4.
 Internal  Forces:  Max     0.012108115 RMS     0.001471773
 Search for a local minimum.
 Step number   6 out of a maximum of  156
 All quantities printed in internal units (Hartrees-Bohrs-Radians)
 Mixed Optimization -- RFO/linear search
 Update second derivatives using D2CorX and points    4    6    5
 DE=  2.50D-04 DEPred=-4.74D-04 R=-5.27D-01
 Trust test=-5.27D-01 RLast= 5.18D-01 DXMaxT set to 4.24D-01
 ITU= -1  1  0  0  1  0
 Use linear search instead of GDIIS.
     Eigenvalues ---    0.00022   0.00037   0.00049   0.00065   0.00084
     Eigenvalues ---    0.00142   0.00192   0.00271   0.00324   0.00374
     Eigenvalues ---    0.00531   0.00694   0.00723   0.00837   0.00871
     Eigenvalues ---    0.01068   0.01137   0.01226   0.01317   0.01392
     Eigenvalues ---    0.01496   0.01593   0.01692   0.01801   0.01997
     Eigenvalues ---    0.02047   0.02142   0.02294   0.02395   0.02456
     Eigenvalues ---    0.02651   0.02711   0.03087   0.03365   0.03556
     Eigenvalues ---    0.04401   0.04612   0.05178   0.05247   0.05771
     Eigenvalues ---    0.06469   0.06856   0.07246   0.08161   0.08891
     Eigenvalues ---    0.11591   0.13729   0.19601   0.21347   0.22052
     Eigenvalues ---    0.23666   0.27233   0.32355   0.36916   0.37962
     Eigenvalues ---    0.38825   0.40989   0.43849   0.45186   0.46713
     Eigenvalues ---    0.47462   0.49947   0.50905   0.53564   0.55694
     Eigenvalues ---    0.57235   0.57314   0.57362   0.57619   0.59252
     Eigenvalues ---    0.85871   0.95151
 RFO step:  Lambda=-2.68844862D-04 EMin= 2.23882444D-04
 Quartic linear search produced a step of -0.62949.
 Iteration  1 RMS(Cart)=  0.06667780 RMS(Int)=  0.00221055
 Iteration  2 RMS(Cart)=  0.00307239 RMS(Int)=  0.00031811
 Iteration  3 RMS(Cart)=  0.00000456 RMS(Int)=  0.00031807
 Iteration  4 RMS(Cart)=  0.00000000 RMS(Int)=  0.00031807
 Variable       Old X    -DE/DX   Delta X   Delta X   Delta X     New X
                                 (Linear)    (Quad)   (Total)
    R1        2.29540   0.00248  -0.00060  -0.00067  -0.00126   2.29414
    R2        2.44373   0.00140   0.01050  -0.00129   0.00921   2.45294
    R3        2.93632  -0.00137  -0.00454  -0.00116  -0.00570   2.93062
    R4        2.00106  -0.01211  -0.04720  -0.00779  -0.05497   1.94609
    R5        2.76169  -0.00140   0.07989   0.02758   0.10749   2.86918
    R6        2.53116   0.00012  -0.00054  -0.00104  -0.00158   2.52958
    R7        2.53701   0.00177   0.00428   0.00031   0.00457   2.54157
    R8        2.51774  -0.00042  -0.00231  -0.00000  -0.00231   2.51543
    R9        1.84515  -0.00103  -0.00361   0.00027  -0.00338   1.84176
   R10        1.85731  -0.00216  -0.00544  -0.00091  -0.00637   1.85094
   R11        3.51410  -0.00019   0.01739   0.02502   0.04239   3.55650
   R12        3.44035   0.00019   0.03640   0.01042   0.04674   3.48709
   R13        1.81375   0.00046   0.00072  -0.00013   0.00059   1.81434
   R14        1.87781   0.00063   0.00007   0.00022   0.00028   1.87808
   R15        3.44974   0.00030   0.00500  -0.01166  -0.00654   3.44320
   R16        3.13206   0.00004   0.00899  -0.00243   0.00655   3.13861
   R17        1.86250   0.00068   0.00079  -0.00048   0.00034   1.86284
   R18        1.81437   0.00040   0.00074  -0.00003   0.00071   1.81509
   R19        3.23759   0.00029   0.00771  -0.00242   0.00532   3.24292
   R20        1.84924   0.00061   0.00131  -0.00055   0.00082   1.85006
   R21        1.81318   0.00040   0.00085  -0.00023   0.00061   1.81379
   R22        3.32515   0.00020   0.00830  -0.00523   0.00309   3.32824
   R23        1.85455   0.00157   0.00183  -0.00193  -0.00022   1.85433
   R24        1.83680  -0.00008  -0.00342   0.00039  -0.00304   1.83376
   R25        3.32611   0.00015  -0.00218   0.00561   0.00335   3.32945
   R26        1.81247   0.00110   0.00126  -0.00041   0.00086   1.81333
   R27        1.84369   0.00104   0.00124   0.00097   0.00229   1.84598
    A1        2.24475  -0.00106  -0.00112  -0.00067  -0.00179   2.24296
    A2        2.09515   0.00129   0.00621  -0.00008   0.00614   2.10129
    A3        1.94320  -0.00023  -0.00518   0.00076  -0.00443   1.93877
    A4        1.98287  -0.00643  -0.01232  -0.00454  -0.01683   1.96604
    A5        1.93999  -0.00051   0.00001   0.00231   0.00232   1.94231
    A6        1.92200  -0.00109  -0.00580  -0.00147  -0.00725   1.91475
    A7        1.94102  -0.00073  -0.00148  -0.00057  -0.00206   1.93897
    A8        1.88529   0.00069   0.00162  -0.00016   0.00145   1.88675
    A9        1.88791   0.00081   0.00350   0.00019   0.00369   1.89160
   A10        1.88575   0.00095   0.00243  -0.00032   0.00210   1.88785
   A11        2.04029  -0.00068  -0.03099   0.01680  -0.01413   2.02616
   A12        1.84339  -0.00147  -0.01299   0.00978  -0.00305   1.84035
   A13        1.81743   0.00151   0.00093   0.00483   0.00698   1.82441
   A14        2.76453  -0.00045  -0.00138   0.00874   0.00856   2.77309
   A15        2.22922   0.00042  -0.00825   0.02117   0.01260   2.24182
   A16        1.75693  -0.00010  -0.00504  -0.00970  -0.01478   1.74215
   A17        1.55530  -0.00051  -0.00916   0.00969   0.00056   1.55585
   A18        1.87024   0.00029   0.00198  -0.00187   0.00035   1.87058
   A19        2.12943  -0.00032   0.00262  -0.01027  -0.00714   2.12229
   A20        1.86788   0.00018   0.01989  -0.01246   0.00766   1.87554
   A21        1.99562   0.00011  -0.00045  -0.00180  -0.00209   1.99352
   A22        2.05807  -0.00010  -0.01083  -0.00060  -0.01155   2.04652
   A23        1.84625   0.00004   0.00085   0.00090   0.00190   1.84814
   A24        1.87176   0.00023   0.00851  -0.00000   0.00903   1.88079
   A25        2.11097   0.00000  -0.01801   0.01529  -0.00299   2.10797
   A26        1.86770  -0.00003  -0.00350   0.00184  -0.00151   1.86619
   A27        1.81215  -0.00079   0.01091  -0.04167  -0.03114   1.78102
   A28        1.68541  -0.00004  -0.01401   0.01389   0.00019   1.68560
   A29        1.60317   0.00105   0.02210  -0.00890   0.01261   1.61578
   A30        1.89199  -0.00021  -0.00744   0.02581   0.01847   1.91046
   A31        2.45192  -0.00045  -0.01085  -0.00313  -0.01381   2.43811
   A32        1.84010   0.00059   0.00479   0.00140   0.00651   1.84662
   A33        2.86721  -0.00000   0.01458  -0.02911  -0.01481   2.85240
   A34        2.05618  -0.00006   0.04413   0.01196   0.05560   2.11178
   A35        1.82444  -0.00011   0.00699   0.00232   0.00906   1.83351
   A36        1.87388  -0.00018   0.00233   0.00450   0.00655   1.88042
   A37        3.14541  -0.00485  -0.00670  -0.00258  -0.00913   3.13627
   A38        3.19371  -0.00131  -0.04855   0.02565  -0.02313   3.17058
   A39        3.02449  -0.00020  -0.01608   0.00917  -0.00672   3.01776
   A40        3.03340  -0.00016   0.00378  -0.00729  -0.00288   3.03052
   A41        2.80179  -0.00009  -0.00325   0.01556   0.01255   2.81434
   A42        3.01251  -0.00066   0.00584   0.01787   0.02298   3.03549
   A43        3.10334   0.00061   0.03361   0.00417   0.03764   3.14098
   A44        2.65759  -0.00097   0.05167  -0.04937   0.00308   2.66067
   A45        3.16190   0.00020   0.00078  -0.00231  -0.00134   3.16055
   A46        3.05754  -0.00011   0.01303  -0.00556   0.00834   3.06588
   A47        3.15642  -0.00020   0.01109  -0.00711   0.00364   3.16005
   A48        2.84427   0.00039  -0.01248   0.02208   0.01023   2.85450
    D1        0.07099  -0.00060  -0.03696  -0.03332  -0.07025   0.00074
    D2       -3.08536  -0.00102  -0.04216  -0.03324  -0.07536   3.12246
    D3       -2.24394  -0.00024   0.00273  -0.02770  -0.02496  -2.26890
    D4        1.95058  -0.00005   0.00448  -0.02802  -0.02351   1.92707
    D5       -0.13931  -0.00006   0.00617  -0.02628  -0.02010  -0.15941
    D6        0.91097   0.00016   0.00752  -0.02777  -0.02026   0.89072
    D7       -1.17769   0.00035   0.00927  -0.02809  -0.01881  -1.19650
    D8        3.01560   0.00034   0.01096  -0.02635  -0.01540   3.00021
    D9       -2.15158   0.00074  -0.00283   0.01531   0.01290  -2.13868
   D10       -0.13236   0.00007  -0.03326   0.03638   0.00270  -0.12966
   D11       -1.37417  -0.00072  -0.00119   0.01930   0.01840  -1.35577
   D12        2.78361  -0.00059  -0.00483   0.02540   0.02073   2.80434
   D13        0.92280  -0.00083  -0.02317   0.03595   0.01249   0.93529
   D14        3.02826   0.00020   0.01211   0.01413   0.02599   3.05425
   D15        0.90285   0.00033   0.00847   0.02023   0.02832   0.93117
   D16       -0.95795   0.00009  -0.00987   0.03077   0.02008  -0.93788
   D17       -0.77461  -0.00022  -0.02740   0.05122   0.02363  -0.75097
   D18        1.38434  -0.00095  -0.06816   0.07773   0.00943   1.39377
   D19       -2.63478  -0.00053   0.10334  -0.11411  -0.01139  -2.64617
   D20       -0.70043  -0.00093   0.09340  -0.09171   0.00140  -0.69903
   D21        1.14552  -0.00020   0.09979  -0.09052   0.00964   1.15516
   D22       -1.10472   0.00043  -0.00636  -0.00487  -0.01164  -1.11635
   D23        1.04793   0.00046  -0.01951  -0.00309  -0.02282   1.02511
   D24        2.81848  -0.00021   0.00721  -0.02354  -0.01669   2.80179
   D25       -1.31206  -0.00018  -0.00594  -0.02176  -0.02787  -1.33993
   D26        0.48276  -0.00014  -0.01823   0.00284  -0.01540   0.46736
   D27        2.63541  -0.00011  -0.03138   0.00462  -0.02659   2.60882
   D28        0.78873  -0.00035   0.00495  -0.02558  -0.02023   0.76850
   D29       -1.34802  -0.00019  -0.05222  -0.05541  -0.10755  -1.45557
   D30       -3.12725  -0.00050  -0.01595   0.01191  -0.00382  -3.13106
   D31        1.01919  -0.00034  -0.07312  -0.01793  -0.09114   0.92805
   D32       -0.95360  -0.00013   0.01413  -0.02048  -0.00635  -0.95995
   D33       -3.09035   0.00003  -0.04303  -0.05031  -0.09367   3.09917
   D34        0.28144   0.00008   0.03970  -0.03371   0.00614   0.28758
   D35       -1.86884  -0.00011   0.05468  -0.05038   0.00457  -1.86428
   D36       -1.95870   0.00016   0.04919  -0.02895   0.02006  -1.93864
   D37        2.17421  -0.00003   0.06417  -0.04562   0.01848   2.19269
   D38        0.70229  -0.00036  -0.01750   0.01426  -0.00303   0.69927
   D39       -1.02968  -0.00003  -0.00369   0.00427   0.00079  -1.02889
   D40        2.59056  -0.00013   0.04452  -0.07972  -0.03472   2.55584
   D41        2.91493  -0.00020  -0.04077   0.04113   0.00038   2.91531
   D42        1.18296   0.00014  -0.02696   0.03114   0.00420   1.18716
   D43       -1.47999   0.00003   0.02124  -0.05286  -0.03131  -1.51130
   D44       -0.22784   0.00066   0.04925  -0.15551  -0.10597  -0.33381
   D45        1.63914  -0.00025   0.05416  -0.18934  -0.13547   1.50367
   D46       -1.86426  -0.00050   0.02957  -0.15033  -0.12012  -1.98437
   D47        1.76437   0.00001  -0.04146   0.21785   0.17648   1.94085
   D48       -0.31316   0.00036  -0.07896   0.20334   0.12502  -0.18814
         Item               Value     Threshold  Converged?
 Maximum Force            0.012108     0.000015     NO 
 RMS     Force            0.001472     0.000010     NO 
 Maximum Displacement     0.242951     0.000060     NO 
 RMS     Displacement     0.067051     0.000040     NO 
 Predicted change in Energy=-3.112027D-04
 GradGradGradGradGradGradGradGradGradGradGradGradGradGradGradGradGradGrad

                          Input orientation:                          
 ---------------------------------------------------------------------
 Center     Atomic      Atomic             Coordinates (Angstroms)
 Number     Number       Type             X           Y           Z
 ---------------------------------------------------------------------
      1          6           0        1.200402   -1.444484   -0.710825
      2          8           0        1.538561   -0.971143    0.354729
      3          8           0        0.600642   -0.858472   -1.701678
      4          1           0        0.406930    0.135757   -1.515860
      5          6           0        1.449610   -2.944063   -1.017730
      6          9           0        2.047919   -3.104311   -2.204402
      7          9           0        0.276788   -3.601629   -1.048853
      8          9           0        2.214479   -3.503692   -0.083043
      9          8           0        0.124455    1.600770   -1.234444
     10          1           0       -0.808752    1.876010   -1.291459
     11          1           0        0.363759    1.736659   -0.294423
     12          8           0       -2.450958    2.521934   -0.637296
     13          1           0       -3.252527    2.719748   -1.127356
     14          1           0       -2.145164    3.370477   -0.219945
     15          8           0       -1.454633    4.690446    0.514476
     16          1           0       -0.836397    4.467145    1.249095
     17          1           0       -0.982298    5.309647   -0.047712
     18          8           0        0.362741    3.967509    2.370414
     19          1           0        0.572308    3.029281    2.185303
     20          1           0        0.211526    4.038820    3.315560
     21          8           0        0.487270    1.402354    1.516124
     22          1           0       -0.421771    1.050083    1.627651
     23          1           0        1.055769    0.628010    1.378842
     24          8           0       -2.123829    0.662656    1.388733
     25          1           0       -2.403573   -0.233698    1.191065
     26          1           0       -2.412999    1.234192    0.651191
 ---------------------------------------------------------------------
                    Distance matrix (angstroms):
                    1          2          3          4          5
     1  C    0.000000
     2  O    1.214005   0.000000
     3  O    1.298042   2.263006   0.000000
     4  H    1.942895   2.450494   1.029827   0.000000
     5  C    1.550817   2.404989   2.353343   3.289469   0.000000
     6  F    2.388323   3.370313   2.718665   3.696617   1.338598
     7  F    2.370781   3.237525   2.838304   3.768698   1.344943
     8  F    2.379664   2.657502   3.495947   4.308804   1.331108
     9  O    3.271912   3.337648   2.548123   1.518305   4.739041
    10  H    3.924222   4.040556   3.103556   2.134648   5.329938
    11  H    3.315574   3.022209   2.961619   2.014116   4.859157
    12  O    5.391688   5.394623   4.676784   3.825341   6.725793
    13  H    6.110884   6.226859   5.289652   4.496618   7.362124
    14  H    5.883674   5.722739   5.255377   4.319258   7.309739
    15  O    6.796171   6.406116   6.318702   5.322864   8.310717
    16  H    6.552647   6.001274   6.255744   5.286943   8.080243
    17  H    7.128968   6.779750   6.579285   5.554688   8.659033
    18  O    6.283739   5.462218   6.318910   5.457785   7.773715
    19  H    5.366248   4.504224   5.497640   4.700898   6.834465
    20  H    6.874319   5.968858   7.021934   6.214073   8.310891
    21  O    3.684066   2.843860   3.934265   3.286891   5.122290
    22  H    3.784544   3.090078   3.971441   3.377040   5.143278
    23  H    2.946669   1.959384   3.450561   3.007093   4.319534
    24  O    4.460795   4.141444   4.391721   3.888319   5.618625
    25  H    4.251096   4.096791   4.217062   3.919549   5.203064
    26  H    4.699687   4.534999   4.358586   3.722187   5.929829
                    6          7          8          9         10
     6  F    0.000000
     7  F    2.172447   0.000000
     8  F    2.165044   2.167262   0.000000
     9  O    5.174777   5.207936   5.634665   0.000000
    10  H    5.813574   5.589435   6.288195   0.974620   0.000000
    11  H    5.469864   5.392036   5.561576   0.979475   1.545407
    12  O    7.372269   6.716249   7.640790   2.799622   1.882017
    13  H    7.948234   7.240306   8.349249   3.559156   2.590533
    14  H    7.965105   7.427193   8.141218   3.051597   2.273229
    15  O    8.967632   8.613961   8.997962   3.885659   3.405821
    16  H    8.807546   8.463147   8.638095   3.912456   3.628933
    17  H    9.199360   9.055298   9.375265   4.048334   3.656075
    18  O    8.589495   8.306060   8.078814   4.318940   4.376766
    19  H    7.685564   7.383499   7.107873   3.733079   3.914745
    20  H    9.212310   8.799364   8.511863   5.162771   5.190697
    21  O    6.048800   5.627011   5.441496   2.781479   3.128345
    22  H    6.167900   5.412031   5.532915   2.965333   3.058285
    23  H    5.268228   4.938660   4.533286   2.939876   3.487757
    24  O    6.671143   5.467075   6.192374   3.579930   3.222590
    25  H    6.291693   4.852270   5.800225   3.954654   3.627292
    26  H    6.846665   5.788806   6.663348   3.182558   2.599890
                   11         12         13         14         15
    11  H    0.000000
    12  O    2.942252   0.000000
    13  H    3.838980   0.960106   0.000000
    14  H    2.994929   0.993839   1.572608   0.000000
    15  O    3.561703   2.649847   3.132362   1.660881   0.000000
    16  H    3.358329   3.154223   3.812952   2.252472   0.985771
    17  H    3.826092   3.205607   3.609314   2.267664   0.960503
    18  O    3.475349   4.364964   5.182805   3.654585   2.696292
    19  H    2.804176   4.167085   5.069407   3.645035   3.107994
    20  H    4.284285   5.001483   5.786114   4.301217   3.323669
    21  O    1.845290   3.811018   4.765459   3.717143   3.947891
    22  H    2.186964   3.378451   4.288476   3.430441   3.944389
    23  H    2.123157   4.466418   5.405350   4.508128   4.853106
    24  O    3.189764   2.769246   3.440392   3.149698   4.175554
    25  H    3.707709   3.307364   3.849499   3.879150   5.060184
    26  H    2.976079   1.822065   2.464734   2.322569   3.589269
                   16         17         18         19         20
    16  H    0.000000
    17  H    1.553321   0.000000
    18  O    1.716078   3.075354   0.000000
    19  H    2.219997   3.550103   0.979009   0.000000
    20  H    2.356243   3.788380   0.959818   1.557823   0.000000
    21  O    3.349081   4.457820   2.706537   1.761227   3.203897
    22  H    3.462879   4.611390   3.111034   2.283942   3.490365
    23  H    4.282065   5.301557   3.551867   2.578801   4.012137
    24  O    4.018846   4.996098   4.250740   3.674859   4.534868
    25  H    4.955536   5.855191   5.166575   4.526743   5.441197
    26  H    3.646251   4.375466   4.258108   3.806297   4.674712
                   21         22         23         24         25
    21  O    0.000000
    22  H    0.981268   0.000000
    23  H    0.970384   1.556655   0.000000
    24  O    2.716840   1.761870   3.179802   0.000000
    25  H    3.337559   2.401300   3.569992   0.959572   0.000000
    26  H    3.031163   2.225390   3.595731   0.976853   1.564051
                   26
    26  H    0.000000
 Stoichiometry    C2H13F3O8
 Framework group  C1[X(C2H13F3O8)]
 Deg. of freedom    72
 Full point group                 C1      NOp   1
 Largest Abelian subgroup         C1      NOp   1
 Largest concise Abelian subgroup C1      NOp   1
                         Standard orientation:                         
 ---------------------------------------------------------------------
 Center     Atomic      Atomic             Coordinates (Angstroms)
 Number     Number       Type             X           Y           Z
 ---------------------------------------------------------------------
      1          6           0        1.931305    0.165453   -0.310509
      2          8           0        1.336408    1.199937   -0.087470
      3          8           0        1.466941   -0.945666   -0.794962
      4          1           0        0.459452   -0.897246   -1.002723
      5          6           0        3.442841    0.043844    0.014305
      6          9           0        4.127243   -0.437345   -1.030634
      7          9           0        3.617938   -0.795234    1.050723
      8          9           0        3.958291    1.225590    0.345417
      9          8           0       -1.026137   -0.818282   -1.306104
     10          1           0       -1.590172   -1.476528   -0.860615
     11          1           0       -1.320813    0.042919   -0.944342
     12          8           0       -2.934871   -2.070624    0.314468
     13          1           0       -3.263301   -2.963561    0.443315
     14          1           0       -3.697338   -1.521268   -0.008901
     15          8           0       -4.829954   -0.459264   -0.598694
     16          1           0       -4.611875    0.490035   -0.446978
     17          1           0       -5.058133   -0.531273   -1.528917
     18          8           0       -4.045862    2.104229   -0.309393
     19          1           0       -3.082842    2.069324   -0.136670
     20          1           0       -4.424210    2.703909    0.337513
     21          8           0       -1.477541    1.449942    0.239220
     22          1           0       -1.519630    0.906371    1.055091
     23          1           0       -0.545345    1.698579    0.135119
     24          8           0       -1.717762   -0.430916    2.184956
     25          1           0       -0.963883   -0.802412    2.648028
     26          1           0       -2.127814   -1.146587    1.661589
 ---------------------------------------------------------------------
 Rotational constants (GHZ):           1.0339000           0.2214979           0.2104905
 Standard basis: 6-31++G(d,p) (6D, 7F)
 There are   325 symmetry adapted cartesian basis functions of A   symmetry.
 There are   325 symmetry adapted basis functions of A   symmetry.
   325 basis functions,   520 primitive gaussians,   325 cartesian basis functions
    58 alpha electrons       58 beta electrons
       nuclear repulsion energy       962.1272734447 Hartrees.
 NAtoms=   26 NActive=   26 NUniq=   26 SFac= 1.00D+00 NAtFMM=   60 NAOKFM=F Big=F
 Integral buffers will be    131072 words long.
 Raffenetti 2 integral format.
 Two-electron integral symmetry is turned on.
 Nuclear repulsion after empirical dispersion term =      962.1141109698 Hartrees.
 One-electron integrals computed using PRISM.
 NBasis=   325 RedAO= T EigKep=  4.26D-05  NBF=   325
 NBsUse=   325 1.00D-06 EigRej= -1.00D+00 NBFU=   325
 Lowest energy guess from the checkpoint file:  "/local_scratch/slurm.5787630/Gau-2785760.chk"
 B after Tr=     0.000000   -0.000000   -0.000000
         Rot=    0.999950   -0.008680    0.003847    0.003149 Ang=  -1.15 deg.
 B after Tr=     0.000000   -0.000000   -0.000000
         Rot=    0.999990    0.004400   -0.000690   -0.000621 Ang=   0.52 deg.
 Requested convergence on RMS density matrix=1.00D-10 within 128 cycles.
 Requested convergence on MAX density matrix=1.00D-08.
 Requested convergence on             energy=1.00D-08.
 No special actions if energy rises.
 SCF Done:  E(RwB97XD) =  -985.246860976     A.U. after   16 cycles
            NFock= 16  Conv=0.40D-10     -V/T= 2.0083
 Calling FoFJK, ICntrl=      2127 FMM=F ISym2X=0 I1Cent= 0 IOpClX= 0 NMat=1 NMatS=1 NMatT=0.
 ***** Axes restored to original set *****
 -------------------------------------------------------------------
 Center     Atomic                   Forces (Hartrees/Bohr)
 Number     Number              X              Y              Z
 -------------------------------------------------------------------
      1        6           0.000468503    0.000075963    0.000309983
      2        8          -0.000247818    0.000029689   -0.000059541
      3        8          -0.000536140    0.001604824    0.000161866
      4        1           0.000341282   -0.001121796   -0.000291325
      5        6           0.000368935   -0.000062574    0.000030716
      6        9          -0.000058322    0.000036265    0.000020944
      7        9          -0.000257889    0.000058790   -0.000021286
      8        9          -0.000079769    0.000086050   -0.000049119
      9        8          -0.000084038   -0.000391407    0.000660567
     10        1           0.000625637   -0.000150334   -0.000011332
     11        1          -0.000746715    0.000071843   -0.000494460
     12        8           0.000129356    0.000103196   -0.000005111
     13        1          -0.000078991   -0.000192265   -0.000053151
     14        1           0.000087442    0.000056979    0.000126894
     15        8          -0.000221154   -0.000017016   -0.000169623
     16        1           0.000145187    0.000053358    0.000053622
     17        1           0.000054455   -0.000019980    0.000047848
     18        8          -0.000047565    0.000021427    0.000039532
     19        1           0.000130727   -0.000170757   -0.000121949
     20        1          -0.000013256    0.000089689    0.000028169
     21        8           0.000915254    0.000019257   -0.000014119
     22        1          -0.000674752   -0.000738321   -0.000724824
     23        1           0.000118844    0.000209058    0.000161185
     24        8           0.000220825    0.000679923    0.000801635
     25        1          -0.000241207   -0.000030359   -0.000403095
     26        1          -0.000318832   -0.000301502   -0.000024028
 -------------------------------------------------------------------
 Cartesian Forces:  Max     0.001604824 RMS     0.000377038

 GradGradGradGradGradGradGradGradGradGradGradGradGradGradGradGradGradGrad
 Berny optimization.
 Using GEDIIS/GDIIS optimizer.
 FormGI is forming the generalized inverse of G from B-inverse, IUseBI=4.
 Internal  Forces:  Max     0.001897051 RMS     0.000278424
 Search for a local minimum.
 Step number   7 out of a maximum of  156
 All quantities printed in internal units (Hartrees-Bohrs-Radians)
 Mixed Optimization -- En-DIIS/RFO-DIIS
 Update second derivatives using D2CorX and points    6    5    7
 DE= -3.48D-04 DEPred=-3.11D-04 R= 1.12D+00
 TightC=F SS=  1.41D+00  RLast= 6.42D-01 DXNew= 7.1352D-01 1.9258D+00
 Trust test= 1.12D+00 RLast= 6.42D-01 DXMaxT set to 7.14D-01
 ITU=  1 -1  1  0  0  1  0
 Use linear search instead of GDIIS.
     Eigenvalues ---    0.00020   0.00037   0.00049   0.00053   0.00089
     Eigenvalues ---    0.00134   0.00192   0.00272   0.00323   0.00377
     Eigenvalues ---    0.00531   0.00705   0.00742   0.00850   0.00873
     Eigenvalues ---    0.01075   0.01140   0.01242   0.01333   0.01395
     Eigenvalues ---    0.01496   0.01591   0.01698   0.01826   0.01994
     Eigenvalues ---    0.02028   0.02155   0.02290   0.02395   0.02455
     Eigenvalues ---    0.02653   0.02690   0.03118   0.03362   0.03554
     Eigenvalues ---    0.04391   0.04509   0.05132   0.05242   0.05933
     Eigenvalues ---    0.06471   0.06850   0.07200   0.08171   0.08879
     Eigenvalues ---    0.11564   0.13735   0.19633   0.21354   0.22048
     Eigenvalues ---    0.23681   0.27602   0.33894   0.36921   0.38226
     Eigenvalues ---    0.38838   0.41188   0.44069   0.45374   0.46755
     Eigenvalues ---    0.47405   0.50048   0.50912   0.53575   0.55678
     Eigenvalues ---    0.57234   0.57330   0.57364   0.57627   0.59618
     Eigenvalues ---    0.82729   0.95430
 RFO step:  Lambda=-2.19175631D-04 EMin= 2.00395558D-04
 Quartic linear search produced a step of  0.26899.
 Iteration  1 RMS(Cart)=  0.20701155 RMS(Int)=  0.01085604
 Iteration  2 RMS(Cart)=  0.01789714 RMS(Int)=  0.00121235
 Iteration  3 RMS(Cart)=  0.00011714 RMS(Int)=  0.00121136
 Iteration  4 RMS(Cart)=  0.00000022 RMS(Int)=  0.00121136
 Variable       Old X    -DE/DX   Delta X   Delta X   Delta X     New X
                                 (Linear)    (Quad)   (Total)
    R1        2.29414  -0.00011  -0.00009   0.00087   0.00079   2.29492
    R2        2.45294   0.00017  -0.00201   0.00230   0.00032   2.45326
    R3        2.93062  -0.00012   0.00041  -0.00050  -0.00011   2.93051
    R4        1.94609  -0.00190   0.00538  -0.02193  -0.01658   1.92951
    R5        2.86918  -0.00070  -0.00522   0.03564   0.03039   2.89957
    R6        2.52958  -0.00005  -0.00019   0.00176   0.00156   2.53115
    R7        2.54157   0.00020  -0.00060  -0.00432  -0.00487   2.53671
    R8        2.51543  -0.00012   0.00036   0.00040   0.00077   2.51620
    R9        1.84176  -0.00059   0.00063  -0.00347  -0.00214   1.83963
   R10        1.85094  -0.00082   0.00061  -0.00002   0.00149   1.85243
   R11        3.55650   0.00002   0.00397   0.03862   0.04286   3.59936
   R12        3.48709  -0.00018  -0.00298  -0.01218  -0.01474   3.47235
   R13        1.81434   0.00005  -0.00015   0.00025   0.00010   1.81444
   R14        1.87808   0.00008   0.00004   0.00047  -0.00002   1.87807
   R15        3.44320  -0.00001  -0.00390  -0.01177  -0.01481   3.42839
   R16        3.13861  -0.00005  -0.00208  -0.00249  -0.00518   3.13343
   R17        1.86284   0.00014  -0.00025   0.00026  -0.00098   1.86186
   R18        1.81509  -0.00001  -0.00013   0.00033   0.00020   1.81529
   R19        3.24292   0.00002  -0.00186   0.00129  -0.00154   3.24138
   R20        1.85006   0.00016  -0.00034   0.00127   0.00093   1.85099
   R21        1.81379   0.00004  -0.00020   0.00004  -0.00015   1.81364
   R22        3.32824  -0.00004  -0.00272  -0.00563  -0.00803   3.32021
   R23        1.85433   0.00086  -0.00084  -0.00016  -0.00167   1.85266
   R24        1.83376  -0.00012   0.00065   0.00122   0.00186   1.83562
   R25        3.32945   0.00001   0.00183  -0.00453  -0.00314   3.32631
   R26        1.81333   0.00018  -0.00031  -0.00003  -0.00034   1.81299
   R27        1.84598  -0.00013   0.00009   0.00187   0.00264   1.84862
    A1        2.24296  -0.00011  -0.00000  -0.00022  -0.00027   2.24269
    A2        2.10129   0.00019  -0.00100   0.00060  -0.00045   2.10084
    A3        1.93877  -0.00008   0.00102  -0.00022   0.00084   1.93962
    A4        1.96604  -0.00080   0.00073   0.00055   0.00115   1.96718
    A5        1.94231   0.00000   0.00062  -0.00636  -0.00573   1.93658
    A6        1.91475  -0.00031   0.00053   0.00586   0.00634   1.92109
    A7        1.93897  -0.00000   0.00008  -0.00295  -0.00289   1.93608
    A8        1.88675   0.00009  -0.00030   0.00183   0.00158   1.88833
    A9        1.89160   0.00008  -0.00050  -0.00017  -0.00069   1.89091
   A10        1.88785   0.00015  -0.00047   0.00207   0.00159   1.88944
   A11        2.02616   0.00020   0.00944   0.04448   0.05341   2.07957
   A12        1.84035  -0.00033   0.00473   0.01294   0.01694   1.85728
   A13        1.82441   0.00022   0.00148  -0.00190  -0.00215   1.82225
   A14        2.77309  -0.00003   0.00289   0.02411   0.02416   2.79725
   A15        2.24182   0.00009   0.00691   0.01637   0.02469   2.26652
   A16        1.74215  -0.00010  -0.00182  -0.03225  -0.03476   1.70739
   A17        1.55585   0.00003   0.00406   0.02948   0.03312   1.58898
   A18        1.87058   0.00013  -0.00075   0.00029  -0.00071   1.86988
   A19        2.12229  -0.00020  -0.00304  -0.00972  -0.01478   2.10751
   A20        1.87554   0.00005  -0.00644  -0.00971  -0.01528   1.86026
   A21        1.99352  -0.00001  -0.00037   0.00096  -0.00086   1.99267
   A22        2.04652   0.00006   0.00152  -0.00984  -0.00782   2.03870
   A23        1.84814  -0.00007   0.00015   0.00043   0.00104   1.84919
   A24        1.88079  -0.00002  -0.00121   0.00363   0.00225   1.88303
   A25        2.10797  -0.00001   0.00689   0.00814   0.01425   2.12222
   A26        1.86619   0.00009   0.00109   0.00144   0.00269   1.86888
   A27        1.78102  -0.00008  -0.01304  -0.04260  -0.05387   1.72715
   A28        1.68560  -0.00010   0.00604   0.01481   0.01777   1.70336
   A29        1.61578   0.00018  -0.00605  -0.01048  -0.01892   1.59686
   A30        1.91046  -0.00010   0.00815   0.01294   0.02318   1.93363
   A31        2.43811  -0.00019   0.00092  -0.00123  -0.00376   2.43435
   A32        1.84662   0.00028  -0.00029   0.01182   0.01005   1.85667
   A33        2.85240   0.00012  -0.01021  -0.00515  -0.01917   2.83323
   A34        2.11178   0.00009  -0.00390  -0.00989  -0.01522   2.09655
   A35        1.83351  -0.00006  -0.00055  -0.00025  -0.00188   1.83162
   A36        1.88042  -0.00043   0.00077  -0.00373  -0.00199   1.87844
   A37        3.13627  -0.00087   0.00040   0.00204   0.00201   3.13828
   A38        3.17058   0.00005   0.01452   0.08958   0.10541   3.27599
   A39        3.01776   0.00002   0.00506  -0.00251   0.00361   3.02138
   A40        3.03052  -0.00010  -0.00239  -0.01000  -0.01284   3.01768
   A41        2.81434  -0.00002   0.00476  -0.00294   0.00344   2.81778
   A42        3.03549  -0.00032   0.00369  -0.02664  -0.02186   3.01363
   A43        3.14098  -0.00014  -0.00424  -0.03305  -0.03674   3.10424
   A44        2.66067  -0.00011  -0.02125  -0.06136  -0.08439   2.57628
   A45        3.16055  -0.00005  -0.00069  -0.00051  -0.00138   3.15917
   A46        3.06588  -0.00004  -0.00333   0.01097   0.00919   3.07507
   A47        3.16005  -0.00011  -0.00376  -0.01053  -0.01522   3.14483
   A48        2.85450  -0.00004   0.00808   0.02435   0.03102   2.88553
    D1        0.00074   0.00013  -0.00310   0.03613   0.03290   0.03364
    D2        3.12246  -0.00006  -0.00225   0.04573   0.04329  -3.11743
    D3       -2.26890  -0.00014  -0.00788   0.04741   0.03947  -2.22943
    D4        1.92707  -0.00005  -0.00824   0.04533   0.03702   1.96409
    D5       -0.15941  -0.00004  -0.00804   0.04083   0.03277  -0.12664
    D6        0.89072   0.00004  -0.00866   0.03870   0.03004   0.92076
    D7       -1.19650   0.00013  -0.00902   0.03663   0.02759  -1.16891
    D8        3.00021   0.00014  -0.00883   0.03213   0.02334   3.02354
    D9       -2.13868   0.00005   0.00468   0.02654   0.03057  -2.10811
   D10       -0.12966   0.00009   0.01494   0.06298   0.07863  -0.05102
   D11       -1.35577  -0.00014   0.00546   0.03479   0.03833  -1.31744
   D12        2.80434  -0.00009   0.00764   0.07999   0.08814   2.89247
   D13        0.93529  -0.00017   0.01326   0.08375   0.09819   1.03348
   D14        3.05425   0.00003   0.00182   0.01902   0.01907   3.07332
   D15        0.93117   0.00008   0.00400   0.06422   0.06888   1.00005
   D16       -0.93788  -0.00000   0.00962   0.06798   0.07894  -0.85894
   D17       -0.75097  -0.00033   0.01807  -0.01324   0.00528  -0.74569
   D18        1.39377  -0.00015   0.03166   0.04310   0.07480   1.46857
   D19       -2.64617  -0.00028  -0.04722  -0.13170  -0.17837  -2.82454
   D20       -0.69903  -0.00043  -0.03953  -0.12301  -0.16112  -0.86015
   D21        1.15516  -0.00013  -0.04005  -0.11127  -0.15231   1.00285
   D22       -1.11635   0.00007  -0.00041  -0.03181  -0.03196  -1.14831
   D23        1.02511   0.00002   0.00220  -0.03967  -0.03704   0.98807
   D24        2.80179  -0.00002  -0.00757  -0.03041  -0.03911   2.76268
   D25       -1.33993  -0.00008  -0.00496  -0.03828  -0.04419  -1.38412
   D26        0.46736   0.00008   0.00365  -0.01123  -0.00744   0.45992
   D27        2.60882   0.00003   0.00626  -0.01909  -0.01252   2.59630
   D28        0.76850  -0.00024  -0.00756  -0.04647  -0.05767   0.71083
   D29       -1.45557  -0.00007  -0.00662  -0.03423  -0.04190  -1.49747
   D30       -3.13106  -0.00024   0.00579  -0.00368  -0.00151  -3.13257
   D31        0.92805  -0.00007   0.00673   0.00856   0.01427   0.94232
   D32       -0.95995  -0.00013  -0.00775  -0.01979  -0.02993  -0.98988
   D33        3.09917   0.00004  -0.00681  -0.00755  -0.01416   3.08501
   D34        0.28758   0.00006  -0.01531   0.01065  -0.00455   0.28303
   D35       -1.86428  -0.00004  -0.02213  -0.00033  -0.02223  -1.88651
   D36       -1.93864   0.00007  -0.01562   0.02341   0.00786  -1.93078
   D37        2.19269  -0.00003  -0.02245   0.01243  -0.00983   2.18286
   D38        0.69927  -0.00010   0.00666  -0.00629  -0.00184   0.69742
   D39       -1.02889   0.00005   0.00179  -0.01100  -0.00732  -1.03620
   D40        2.55584  -0.00007  -0.02836  -0.10189  -0.12933   2.42651
   D41        2.91531  -0.00007   0.01752   0.00820   0.02360   2.93890
   D42        1.18716   0.00009   0.01265   0.00349   0.01813   1.20528
   D43       -1.51130  -0.00004  -0.01750  -0.08740  -0.10389  -1.61519
   D44       -0.33381  -0.00000  -0.04955  -0.10126  -0.15229  -0.48610
   D45        1.50367  -0.00015  -0.05958  -0.13868  -0.19853   1.30514
   D46       -1.98437  -0.00021  -0.04495  -0.09625  -0.13917  -2.12354
   D47        1.94085  -0.00029   0.06518   0.13856   0.20234   2.14319
   D48       -0.18814   0.00028   0.06737   0.15068   0.21694   0.02880
         Item               Value     Threshold  Converged?
 Maximum Force            0.001897     0.000015     NO 
 RMS     Force            0.000278     0.000010     NO 
 Maximum Displacement     0.770627     0.000060     NO 
 RMS     Displacement     0.210036     0.000040     NO 
 Predicted change in Energy=-1.638577D-04
 GradGradGradGradGradGradGradGradGradGradGradGradGradGradGradGradGradGrad

                          Input orientation:                          
 ---------------------------------------------------------------------
 Center     Atomic      Atomic             Coordinates (Angstroms)
 Number     Number       Type             X           Y           Z
 ---------------------------------------------------------------------
      1          6           0        1.218539   -1.496909   -0.725620
      2          8           0        1.380969   -1.091670    0.407613
      3          8           0        0.672291   -0.885277   -1.732034
      4          1           0        0.380524    0.066238   -1.503918
      5          6           0        1.678419   -2.924052   -1.121385
      6          9           0        2.455718   -2.891793   -2.211719
      7          9           0        0.611949   -3.693897   -1.389582
      8          9           0        2.365947   -3.493327   -0.133377
      9          8           0       -0.005973    1.512356   -1.166714
     10          1           0       -0.936509    1.786095   -1.249485
     11          1           0        0.202499    1.640653   -0.217505
     12          8           0       -2.534362    2.579259   -0.581925
     13          1           0       -3.339078    2.825184   -1.044379
     14          1           0       -2.132322    3.416525   -0.228302
     15          8           0       -1.296603    4.704135    0.398639
     16          1           0       -0.690138    4.469617    1.138861
     17          1           0       -0.772762    5.222197   -0.217781
     18          8           0        0.477543    3.920918    2.269158
     19          1           0        0.582115    2.954507    2.148599
     20          1           0        0.378758    4.078448    3.210711
     21          8           0        0.330761    1.309362    1.585314
     22          1           0       -0.597264    1.029322    1.731954
     23          1           0        0.839864    0.497634    1.425730
     24          8           0       -2.341527    0.854642    1.572699
     25          1           0       -2.728680   -0.013630    1.443657
     26          1           0       -2.580422    1.403468    0.798948
 ---------------------------------------------------------------------
                    Distance matrix (angstroms):
                    1          2          3          4          5
     1  C    0.000000
     2  O    1.214421   0.000000
     3  O    1.298210   2.263385   0.000000
     4  H    1.936865   2.448590   1.021051   0.000000
     5  C    1.550759   2.404981   2.354100   3.282179   0.000000
     6  F    2.384282   3.355059   2.727052   3.682032   1.339425
     7  F    2.373932   3.254672   2.830064   3.768985   1.342367
     8  F    2.377599   2.651566   3.496584   4.300092   1.331514
     9  O    3.278669   3.344109   2.555048   1.534387   4.745624
    10  H    3.961917   4.049471   3.155522   2.181105   5.388854
    11  H    3.336887   3.040585   2.982419   2.040914   4.881789
    12  O    5.542569   5.457539   4.858846   3.957513   6.951616
    13  H    6.289195   6.303084   5.507401   4.653858   7.631181
    14  H    5.968035   5.750777   5.350940   4.377901   7.451326
    15  O    6.785488   6.384421   6.297447   5.286073   8.327693
    16  H    6.535960   5.979308   6.226808   5.245984   8.086106
    17  H    7.026349   6.700343   6.456189   5.437659   8.554891
    18  O    6.234631   5.422875   6.256754   5.394819   7.732496
    19  H    5.336786   4.476690   5.459980   4.660860   6.815580
    20  H    6.876376   5.965896   7.011095   6.190764   8.336137
    21  O    3.742155   2.873130   3.992227   3.330343   5.202326
    22  H    3.964676   3.188400   4.156521   3.514892   5.380469
    23  H    2.958024   1.963478   3.451376   2.996654   4.347287
    24  O    4.846250   4.359190   4.799133   4.182907   6.139754
    25  H    4.741985   4.373188   4.734066   4.285058   5.871330
    26  H    5.016832   4.698030   4.714272   3.982283   6.368111
                    6          7          8          9         10
     6  F    0.000000
     7  F    2.172271   0.000000
     8  F    2.165503   2.166746   0.000000
     9  O    5.152522   5.247530   5.634771   0.000000
    10  H    5.857963   5.696286   6.326469   0.973489   0.000000
    11  H    5.440307   5.477119   5.571834   0.980264   1.543850
    12  O    7.582185   7.064282   7.816043   2.805889   1.904700
    13  H    8.223513   7.630741   8.561589   3.584420   2.625664
    14  H    8.048536   7.709585   8.245574   3.004636   2.265190
    15  O    8.865213   8.795866   8.994203   3.781998   3.370599
    16  H    8.678315   8.644734   8.623614   3.811712   3.600859
    17  H    8.957438   9.098752   9.263853   3.905299   3.591382
    18  O    8.390736   8.449252   8.019306   4.223763   4.351765
    19  H    7.530071   7.531328   7.068524   3.662915   3.901074
    20  H    9.071977   9.034735   8.512556   5.088684   5.184415
    21  O    6.048355   5.827665   5.491967   2.779974   3.141549
    22  H    6.344162   5.789213   5.719653   2.997536   3.094637
    23  H    5.227832   5.054390   4.548352   2.909617   3.460117
    24  O    7.167367   6.179591   6.631428   3.659478   3.287310
    25  H    6.965886   5.721138   6.367931   4.068882   3.701879
    26  H    7.271594   6.400315   7.022421   3.240905   2.654229
                   11         12         13         14         15
    11  H    0.000000
    12  O    2.916195   0.000000
    13  H    3.824866   0.960161   0.000000
    14  H    2.933467   0.993831   1.572235   0.000000
    15  O    3.465813   2.647386   3.128012   1.658138   0.000000
    16  H    3.261835   3.152098   3.806255   2.249007   0.985255
    17  H    3.711953   3.197024   3.607619   2.260303   0.960610
    18  O    3.385078   4.358933   5.171726   3.647344   2.694414
    19  H    2.732905   4.160409   5.058417   3.637484   3.106950
    20  H    4.210295   5.011779   5.787812   4.309348   3.332577
    21  O    1.837488   3.810314   4.762427   3.714312   3.947277
    22  H    2.194023   3.392446   4.295427   3.449311   3.971279
    23  H    2.100702   4.444012   5.383538   4.482147   4.828464
    24  O    3.208537   2.766567   3.424506   3.138569   4.157990
    25  H    3.753388   3.296030   3.823843   3.862260   5.039863
    26  H    2.972218   1.814226   2.448405   2.304003   3.564104
                   16         17         18         19         20
    16  H    0.000000
    17  H    1.553603   0.000000
    18  O    1.715262   3.072696   0.000000
    19  H    2.221206   3.546528   0.979499   0.000000
    20  H    2.363920   3.793247   0.959738   1.559705   0.000000
    21  O    3.350935   4.447380   2.703592   1.756978   3.211239
    22  H    3.492279   4.627361   3.131314   2.295837   3.526544
    23  H    4.266128   5.255777   3.544223   2.573946   4.027531
    24  O    3.997917   4.974172   4.223063   3.645378   4.525037
    25  H    4.934375   5.830942   5.142177   4.502016   5.433577
    26  H    3.618008   4.345580   4.224952   3.772124   4.661423
                   21         22         23         24         25
    21  O    0.000000
    22  H    0.980386   0.000000
    23  H    0.971368   1.562627   0.000000
    24  O    2.710729   1.760207   3.204732   0.000000
    25  H    3.336248   2.390355   3.605027   0.959393   0.000000
    26  H    3.016987   2.223376   3.593292   0.978250   1.563905
                   26
    26  H    0.000000
 Stoichiometry    C2H13F3O8
 Framework group  C1[X(C2H13F3O8)]
 Deg. of freedom    72
 Full point group                 C1      NOp   1
 Largest Abelian subgroup         C1      NOp   1
 Largest concise Abelian subgroup C1      NOp   1
                         Standard orientation:                         
 ---------------------------------------------------------------------
 Center     Atomic      Atomic             Coordinates (Angstroms)
 Number     Number       Type             X           Y           Z
 ---------------------------------------------------------------------
      1          6           0        1.976837    0.115085   -0.189350
      2          8           0        1.364304    1.083595    0.212659
      3          8           0        1.513299   -0.953127   -0.763290
      4          1           0        0.501798   -0.920519   -0.898738
      5          6           0        3.517967    0.041836   -0.033122
      6          9           0        4.105846   -0.231805   -1.205120
      7          9           0        3.847307   -0.925829    0.836999
      8          9           0        4.005335    1.194730    0.421010
      9          8           0       -1.010376   -0.839472   -1.145935
     10          1           0       -1.592490   -1.510957   -0.748529
     11          1           0       -1.310364    0.006890   -0.752748
     12          8           0       -3.104750   -2.048193    0.277300
     13          1           0       -3.505048   -2.915368    0.375688
     14          1           0       -3.778911   -1.462203   -0.158385
     15          8           0       -4.753715   -0.353105   -0.912761
     16          1           0       -4.520428    0.584908   -0.721877
     17          1           0       -4.825050   -0.418150   -1.868508
     18          8           0       -3.902466    2.167994   -0.489323
     19          1           0       -2.982229    2.086960   -0.163722
     20          1           0       -4.346802    2.803092    0.076639
     21          8           0       -1.482918    1.395997    0.437617
     22          1           0       -1.645194    0.858529    1.241328
     23          1           0       -0.527530    1.569664    0.412523
     24          8           0       -2.133949   -0.448092    2.314728
     25          1           0       -1.490685   -0.861105    2.894441
     26          1           0       -2.487736   -1.141908    1.722760
 ---------------------------------------------------------------------
 Rotational constants (GHZ):           1.0065780           0.2141517           0.2056451
 Standard basis: 6-31++G(d,p) (6D, 7F)
 There are   325 symmetry adapted cartesian basis functions of A   symmetry.
 There are   325 symmetry adapted basis functions of A   symmetry.
   325 basis functions,   520 primitive gaussians,   325 cartesian basis functions
    58 alpha electrons       58 beta electrons
       nuclear repulsion energy       955.8345456134 Hartrees.
 NAtoms=   26 NActive=   26 NUniq=   26 SFac= 1.00D+00 NAtFMM=   60 NAOKFM=F Big=F
 Integral buffers will be    131072 words long.
 Raffenetti 2 integral format.
 Two-electron integral symmetry is turned on.
 Nuclear repulsion after empirical dispersion term =      955.8215784442 Hartrees.
 One-electron integrals computed using PRISM.
 NBasis=   325 RedAO= T EigKep=  3.77D-05  NBF=   325
 NBsUse=   325 1.00D-06 EigRej= -1.00D+00 NBFU=   325
 Initial guess from the checkpoint file:  "/local_scratch/slurm.5787630/Gau-2785760.chk"
 B after Tr=     0.000000    0.000000    0.000000
         Rot=    0.999802   -0.017295    0.008150    0.005517 Ang=  -2.28 deg.
 ExpMin= 3.60D-02 ExpMax= 7.00D+03 ExpMxC= 1.05D+03 IAcc=3 IRadAn=         5 AccDes= 0.00D+00
 Harris functional with IExCor= 4639 and IRadAn=       5 diagonalized for initial guess.
 HarFok:  IExCor= 4639 AccDes= 0.00D+00 IRadAn=         5 IDoV= 1 UseB2=F ITyADJ=14
 ICtDFT=  3500011 ScaDFX=  1.000000  1.000000  1.000000  1.000000
 FoFCou: FMM=F IPFlag=           0 FMFlag=      100000 FMFlg1=           0
         NFxFlg=           0 DoJE=T BraDBF=F KetDBF=T FulRan=T
         wScrn=  0.000000 ICntrl=       500 IOpCl=  0 I1Cent=   200000004 NGrid=           0
         NMat0=    1 NMatS0=      1 NMatT0=    0 NMatD0=    1 NMtDS0=    0 NMtDT0=    0
 Petite list used in FoFCou.
 Requested convergence on RMS density matrix=1.00D-10 within 128 cycles.
 Requested convergence on MAX density matrix=1.00D-08.
 Requested convergence on             energy=1.00D-08.
 No special actions if energy rises.
 SCF Done:  E(RwB97XD) =  -985.246912103     A.U. after   17 cycles
            NFock= 17  Conv=0.33D-10     -V/T= 2.0083
 Calling FoFJK, ICntrl=      2127 FMM=F ISym2X=0 I1Cent= 0 IOpClX= 0 NMat=1 NMatS=1 NMatT=0.
 ***** Axes restored to original set *****
 -------------------------------------------------------------------
 Center     Atomic                   Forces (Hartrees/Bohr)
 Number     Number              X              Y              Z
 -------------------------------------------------------------------
      1        6           0.000742992    0.000355731    0.001570850
      2        8          -0.000572312    0.000689009   -0.000800577
      3        8           0.000363960   -0.001230036   -0.000826646
      4        1          -0.000722762    0.001620349    0.000355791
      5        6           0.000979644    0.000542070    0.000507276
      6        9          -0.000170650   -0.000123635    0.000013569
      7        9          -0.000823100   -0.000392756   -0.000292874
      8        9          -0.000227463   -0.000061369   -0.000257216
      9        8          -0.000156796   -0.000014913    0.001548291
     10        1           0.000623906   -0.000117308   -0.000232677
     11        1          -0.000584878   -0.000189228   -0.001222173
     12        8           0.000025583   -0.000270494    0.000011985
     13        1           0.000012728   -0.000167116   -0.000071408
     14        1           0.000040822    0.000354930    0.000120187
     15        8          -0.000570121    0.000254382   -0.000434336
     16        1           0.000414417   -0.000016165    0.000228236
     17        1           0.000138864   -0.000173924    0.000153466
     18        8           0.000143603   -0.000334492    0.000012827
     19        1           0.000047807    0.000395439    0.000025651
     20        1          -0.000085873   -0.000030360   -0.000020935
     21        8           0.002072377   -0.001410650   -0.001012291
     22        1          -0.001690926   -0.000040023   -0.000264041
     23        1           0.000305703    0.000446770    0.000635176
     24        8           0.000386597    0.000778116    0.000050489
     25        1          -0.000506900   -0.000155712   -0.000365059
     26        1          -0.000187221   -0.000708613    0.000566439
 -------------------------------------------------------------------
 Cartesian Forces:  Max     0.002072377 RMS     0.000639812

 GradGradGradGradGradGradGradGradGradGradGradGradGradGradGradGradGradGrad
 Berny optimization.
 Using GEDIIS/GDIIS optimizer.
 FormGI is forming the generalized inverse of G from B-inverse, IUseBI=4.
 Internal  Forces:  Max     0.004165221 RMS     0.000710765
 Search for a local minimum.
 Step number   8 out of a maximum of  156
 All quantities printed in internal units (Hartrees-Bohrs-Radians)
 Mixed Optimization -- En-DIIS/RFO-DIIS
 Swapping is turned off.
 Update second derivatives using D2CorX and points    7    8
 DE= -5.11D-05 DEPred=-1.64D-04 R= 3.12D-01
 Trust test= 3.12D-01 RLast= 6.18D-01 DXMaxT set to 7.14D-01
 ITU=  0  1 -1  1  0  0  1  0
     Eigenvalues ---    0.00023   0.00039   0.00049   0.00051   0.00122
     Eigenvalues ---    0.00152   0.00192   0.00283   0.00359   0.00368
     Eigenvalues ---    0.00531   0.00712   0.00736   0.00842   0.00868
     Eigenvalues ---    0.01106   0.01128   0.01239   0.01293   0.01434
     Eigenvalues ---    0.01506   0.01597   0.01687   0.01816   0.01986
     Eigenvalues ---    0.02041   0.02137   0.02258   0.02397   0.02408
     Eigenvalues ---    0.02613   0.02628   0.03209   0.03516   0.03549
     Eigenvalues ---    0.04386   0.04611   0.05106   0.05263   0.05761
     Eigenvalues ---    0.06459   0.06827   0.07077   0.08002   0.08839
     Eigenvalues ---    0.11557   0.13736   0.19574   0.21371   0.22038
     Eigenvalues ---    0.23698   0.27885   0.35124   0.36996   0.38338
     Eigenvalues ---    0.38849   0.40626   0.43866   0.45260   0.46702
     Eigenvalues ---    0.47474   0.49960   0.50868   0.53544   0.55650
     Eigenvalues ---    0.57235   0.57325   0.57363   0.57627   0.59497
     Eigenvalues ---    0.82846   0.95297
 En-DIIS/RFO-DIIS/Sim-DIIS IScMMF=       -3 using points:     8    7
 RFO step:  Lambda=-3.03975596D-04.
 DidBck=F Rises=F RFO-DIIS coefs:    1.07259   -0.07259
 Iteration  1 RMS(Cart)=  0.06617094 RMS(Int)=  0.00207762
 Iteration  2 RMS(Cart)=  0.00234692 RMS(Int)=  0.00016318
 Iteration  3 RMS(Cart)=  0.00000300 RMS(Int)=  0.00016317
 Iteration  4 RMS(Cart)=  0.00000000 RMS(Int)=  0.00016317
 Variable       Old X    -DE/DX   Delta X   Delta X   Delta X     New X
                                 (Linear)    (Quad)   (Total)
    R1        2.29492  -0.00059   0.00006  -0.00007  -0.00001   2.29492
    R2        2.45326   0.00001   0.00002  -0.00019  -0.00018   2.45308
    R3        2.93051  -0.00002  -0.00001  -0.00081  -0.00082   2.92969
    R4        1.92951   0.00033  -0.00120   0.01398   0.01278   1.94229
    R5        2.89957  -0.00146   0.00221  -0.03563  -0.03342   2.86615
    R6        2.53115  -0.00011   0.00011  -0.00102  -0.00090   2.53024
    R7        2.53671   0.00099  -0.00035   0.00444   0.00409   2.54080
    R8        2.51620  -0.00028   0.00006  -0.00133  -0.00127   2.51493
    R9        1.83963  -0.00087  -0.00016  -0.00215  -0.00222   1.83741
   R10        1.85243  -0.00173   0.00011  -0.00319  -0.00323   1.84920
   R11        3.59936  -0.00034   0.00311  -0.01112  -0.00784   3.59152
   R12        3.47235  -0.00030  -0.00107  -0.01312  -0.01437   3.45797
   R13        1.81444  -0.00002   0.00001   0.00010   0.00011   1.81455
   R14        1.87807   0.00037  -0.00000   0.00107   0.00107   1.87914
   R15        3.42839   0.00024  -0.00108   0.01895   0.01805   3.44644
   R16        3.13343   0.00003  -0.00038  -0.00160  -0.00198   3.13144
   R17        1.86186   0.00060  -0.00007   0.00114   0.00103   1.86289
   R18        1.81529  -0.00012   0.00001  -0.00003  -0.00002   1.81527
   R19        3.24138   0.00017  -0.00011  -0.00046  -0.00062   3.24076
   R20        1.85099  -0.00027   0.00007   0.00040   0.00041   1.85140
   R21        1.81364  -0.00002  -0.00001   0.00006   0.00005   1.81369
   R22        3.32021   0.00010  -0.00058  -0.00221  -0.00281   3.31739
   R23        1.85266   0.00177  -0.00012   0.00309   0.00286   1.85552
   R24        1.83562  -0.00033   0.00013  -0.00080  -0.00066   1.83496
   R25        3.32631   0.00020  -0.00023   0.00289   0.00260   3.32891
   R26        1.81299   0.00040  -0.00002   0.00147   0.00144   1.81443
   R27        1.84862  -0.00061   0.00019   0.00125   0.00159   1.85022
    A1        2.24269  -0.00121  -0.00002   0.00025   0.00024   2.24293
    A2        2.10084   0.00118  -0.00003   0.00081   0.00078   2.10162
    A3        1.93962   0.00002   0.00006  -0.00115  -0.00114   1.93848
    A4        1.96718  -0.00417   0.00008  -0.00014   0.00001   1.96720
    A5        1.93658   0.00017  -0.00042   0.00360   0.00317   1.93975
    A6        1.92109  -0.00041   0.00046  -0.00614  -0.00568   1.91541
    A7        1.93608   0.00040  -0.00021   0.00268   0.00247   1.93855
    A8        1.88833  -0.00013   0.00011  -0.00112  -0.00100   1.88732
    A9        1.89091  -0.00006  -0.00005   0.00125   0.00119   1.89210
   A10        1.88944   0.00002   0.00012  -0.00035  -0.00023   1.88922
   A11        2.07957  -0.00047   0.00388  -0.01070  -0.00689   2.07268
   A12        1.85728  -0.00112   0.00123  -0.00345  -0.00219   1.85509
   A13        1.82225   0.00086  -0.00016  -0.00058  -0.00119   1.82107
   A14        2.79725  -0.00052   0.00175  -0.01919  -0.01786   2.77939
   A15        2.26652   0.00035   0.00179  -0.00906  -0.00743   2.25909
   A16        1.70739  -0.00008  -0.00252   0.01316   0.01072   1.71811
   A17        1.58898  -0.00043   0.00240  -0.00379  -0.00137   1.58760
   A18        1.86988   0.00023  -0.00005   0.00218   0.00220   1.87207
   A19        2.10751  -0.00025  -0.00107  -0.00375  -0.00499   2.10252
   A20        1.86026   0.00018  -0.00111   0.00601   0.00490   1.86516
   A21        1.99267   0.00002  -0.00006  -0.00470  -0.00482   1.98784
   A22        2.03870   0.00011  -0.00057   0.00458   0.00401   2.04271
   A23        1.84919  -0.00017   0.00008  -0.00153  -0.00142   1.84777
   A24        1.88303   0.00013   0.00016   0.01074   0.01075   1.89379
   A25        2.12222  -0.00005   0.00103  -0.00441  -0.00342   2.11881
   A26        1.86888  -0.00002   0.00020   0.00187   0.00210   1.87098
   A27        1.72715  -0.00045  -0.00391   0.00031  -0.00345   1.72370
   A28        1.70336  -0.00027   0.00129  -0.01456  -0.01386   1.68950
   A29        1.59686   0.00069  -0.00137   0.02084   0.01962   1.61648
   A30        1.93363  -0.00031   0.00168   0.00581   0.00765   1.94128
   A31        2.43435  -0.00031  -0.00027  -0.01799  -0.01850   2.41585
   A32        1.85667   0.00062   0.00073   0.00782   0.00850   1.86516
   A33        2.83323  -0.00001  -0.00139   0.00132  -0.00087   2.83236
   A34        2.09655   0.00003  -0.00111  -0.00587  -0.00737   2.08918
   A35        1.83162   0.00010  -0.00014  -0.00410  -0.00466   1.82697
   A36        1.87844  -0.00046  -0.00014  -0.01251  -0.01265   1.86579
   A37        3.13828  -0.00401   0.00015  -0.00923  -0.00897   3.12931
   A38        3.27599  -0.00120   0.00765  -0.04191  -0.03446   3.24153
   A39        3.02138  -0.00024   0.00026  -0.00769  -0.00729   3.01409
   A40        3.01768  -0.00006  -0.00093  -0.00057  -0.00154   3.01613
   A41        2.81778   0.00001   0.00025   0.00471   0.00494   2.82272
   A42        3.01363  -0.00053  -0.00159  -0.01532  -0.01697   2.99665
   A43        3.10424   0.00038  -0.00267   0.02308   0.02042   3.12466
   A44        2.57628  -0.00075  -0.00613   0.00380  -0.00253   2.57375
   A45        3.15917   0.00025  -0.00010   0.00366   0.00362   3.16280
   A46        3.07507  -0.00017   0.00067   0.00643   0.00721   3.08227
   A47        3.14483  -0.00027  -0.00110  -0.00850  -0.00961   3.13523
   A48        2.88553   0.00030   0.00225   0.01366   0.01570   2.90123
    D1        0.03364  -0.00030   0.00239  -0.01762  -0.01523   0.01840
    D2       -3.11743  -0.00077   0.00314  -0.02829  -0.02516   3.14060
    D3       -2.22943  -0.00036   0.00287  -0.02156  -0.01870  -2.24813
    D4        1.96409  -0.00004   0.00269  -0.01848  -0.01578   1.94831
    D5       -0.12664  -0.00005   0.00238  -0.01577  -0.01339  -0.14003
    D6        0.92076   0.00008   0.00218  -0.01187  -0.00970   0.91106
    D7       -1.16891   0.00040   0.00200  -0.00879  -0.00678  -1.17568
    D8        3.02354   0.00039   0.00169  -0.00609  -0.00439   3.01916
    D9       -2.10811   0.00070   0.00222  -0.05220  -0.04985  -2.15796
   D10       -0.05102  -0.00030   0.00571  -0.06882  -0.06320  -0.11423
   D11       -1.31744  -0.00065   0.00278  -0.00390  -0.00126  -1.31870
   D12        2.89247  -0.00052   0.00640  -0.02661  -0.02018   2.87230
   D13        1.03348  -0.00074   0.00713  -0.03146  -0.02414   1.00934
   D14        3.07332   0.00002   0.00138   0.00861   0.00986   3.08318
   D15        1.00005   0.00015   0.00500  -0.01410  -0.00906   0.99099
   D16       -0.85894  -0.00007   0.00573  -0.01895  -0.01302  -0.87196
   D17       -0.74569  -0.00012   0.00038   0.08028   0.08062  -0.66508
   D18        1.46857  -0.00079   0.00543   0.06551   0.07070   1.53927
   D19       -2.82454  -0.00029  -0.01295  -0.02317  -0.03607  -2.86061
   D20       -0.86015  -0.00077  -0.01170  -0.02038  -0.03195  -0.89209
   D21        1.00285  -0.00006  -0.01106  -0.01040  -0.02161   0.98124
   D22       -1.14831   0.00046  -0.00232   0.00656   0.00418  -1.14414
   D23        0.98807   0.00027  -0.00269   0.00216  -0.00055   0.98751
   D24        2.76268  -0.00007  -0.00284   0.00736   0.00438   2.76706
   D25       -1.38412  -0.00025  -0.00321   0.00295  -0.00035  -1.38447
   D26        0.45992  -0.00003  -0.00054   0.00535   0.00483   0.46475
   D27        2.59630  -0.00021  -0.00091   0.00094   0.00010   2.59641
   D28        0.71083  -0.00033  -0.00419   0.00069  -0.00354   0.70729
   D29       -1.49747  -0.00015  -0.00304   0.02295   0.01979  -1.47767
   D30       -3.13257  -0.00055  -0.00011  -0.02566  -0.02580   3.12481
   D31        0.94232  -0.00037   0.00104  -0.00340  -0.00247   0.93985
   D32       -0.98988  -0.00014  -0.00217  -0.01056  -0.01283  -1.00271
   D33        3.08501   0.00004  -0.00103   0.01170   0.01050   3.09551
   D34        0.28303   0.00012  -0.00033   0.00124   0.00084   0.28388
   D35       -1.88651   0.00002  -0.00161  -0.00610  -0.00769  -1.89420
   D36       -1.93078   0.00012   0.00057  -0.00212  -0.00161  -1.93240
   D37        2.18286   0.00003  -0.00071  -0.00947  -0.01015   2.17271
   D38        0.69742  -0.00037  -0.00013  -0.01705  -0.01761   0.67981
   D39       -1.03620   0.00012  -0.00053  -0.00232  -0.00254  -1.03874
   D40        2.42651  -0.00003  -0.00939   0.01135   0.00191   2.42842
   D41        2.93890  -0.00030   0.00171  -0.01164  -0.01028   2.92863
   D42        1.20528   0.00018   0.00132   0.00309   0.00480   1.21008
   D43       -1.61519   0.00004  -0.00754   0.01676   0.00925  -1.60594
   D44       -0.48610   0.00039  -0.01105  -0.06819  -0.07915  -0.56525
   D45        1.30514  -0.00028  -0.01441  -0.07266  -0.08712   1.21802
   D46       -2.12354  -0.00035  -0.01010  -0.08692  -0.09683  -2.22037
   D47        2.14319  -0.00031   0.01469   0.02445   0.03901   2.18220
   D48        0.02880   0.00020   0.01575   0.04846   0.06430   0.09310
         Item               Value     Threshold  Converged?
 Maximum Force            0.004165     0.000015     NO 
 RMS     Force            0.000711     0.000010     NO 
 Maximum Displacement     0.318937     0.000060     NO 
 RMS     Displacement     0.066276     0.000040     NO 
 Predicted change in Energy=-1.615387D-04
 GradGradGradGradGradGradGradGradGradGradGradGradGradGradGradGradGradGrad

                          Input orientation:                          
 ---------------------------------------------------------------------
 Center     Atomic      Atomic             Coordinates (Angstroms)
 Number     Number       Type             X           Y           Z
 ---------------------------------------------------------------------
      1          6           0        1.240623   -1.451756   -0.716166
      2          8           0        1.484485   -1.002681    0.385502
      3          8           0        0.647219   -0.869521   -1.713151
      4          1           0        0.379664    0.100583   -1.504070
      5          6           0        1.625548   -2.910828   -1.071775
      6          9           0        2.316824   -2.962341   -2.217315
      7          9           0        0.512824   -3.650695   -1.220808
      8          9           0        2.364456   -3.458688   -0.110003
      9          8           0        0.012627    1.536736   -1.182937
     10          1           0       -0.915623    1.812862   -1.269539
     11          1           0        0.216697    1.666735   -0.234765
     12          8           0       -2.517965    2.578308   -0.592272
     13          1           0       -3.326101    2.811093   -1.055682
     14          1           0       -2.134567    3.419857   -0.226717
     15          8           0       -1.320103    4.707486    0.424901
     16          1           0       -0.711070    4.463755    1.160749
     17          1           0       -0.801385    5.246380   -0.177826
     18          8           0        0.451537    3.894444    2.285576
     19          1           0        0.570624    2.931591    2.149267
     20          1           0        0.346097    4.036631    3.228874
     21          8           0        0.362518    1.294404    1.550891
     22          1           0       -0.559659    0.983066    1.680447
     23          1           0        0.905652    0.506223    1.387640
     24          8           0       -2.304377    0.794726    1.526640
     25          1           0       -2.675063   -0.071978    1.344107
     26          1           0       -2.551225    1.373615    0.776589
 ---------------------------------------------------------------------
                    Distance matrix (angstroms):
                    1          2          3          4          5
     1  C    0.000000
     2  O    1.214417   0.000000
     3  O    1.298116   2.263424   0.000000
     4  H    1.942112   2.451184   1.027814   0.000000
     5  C    1.550327   2.405115   2.352748   3.287507   0.000000
     6  F    2.386111   3.362694   2.724272   3.693618   1.338947
     7  F    2.370589   3.245972   2.827612   3.764313   1.344533
     8  F    2.378699   2.655531   3.496108   4.307114   1.330842
     9  O    3.264496   3.327913   2.544387   1.516700   4.732303
    10  H    3.951374   4.053019   3.135992   2.159786   5.367486
    11  H    3.317402   3.019570   2.967081   2.022505   4.862050
    12  O    5.512146   5.458858   4.812721   3.920045   6.894145
    13  H    6.256367   6.305840   5.455865   4.613091   7.566998
    14  H    5.946771   5.747277   5.324151   4.355522   7.411488
    15  O    6.767246   6.361861   6.288452   5.275765   8.303951
    16  H    6.505781   5.941666   6.208710   5.227641   8.051609
    17  H    7.023149   6.677821   6.469924   5.443622   8.557405
    18  O    6.181826   5.353420   6.222819   5.362832   7.678661
    19  H    5.279520   4.407324   5.419649   4.625791   6.754393
    20  H    6.818058   5.897064   6.970267   6.155840   8.270415
    21  O    3.667698   2.809545   3.926525   3.279984   5.114450
    22  H    3.861752   3.130271   4.050326   3.435441   5.245213
    23  H    2.893421   1.901610   3.402111   2.967018   4.271206
    24  O    4.758559   4.346072   4.688057   4.107446   5.993930
    25  H    4.634772   4.368864   4.584807   4.180101   5.691292
    26  H    4.958745   4.699647   4.632549   3.925828   6.262454
                    6          7          8          9         10
     6  F    0.000000
     7  F    2.172849   0.000000
     8  F    2.165500   2.167786   0.000000
     9  O    5.159550   5.211629   5.624637   0.000000
    10  H    5.843763   5.647415   6.316066   0.972314   0.000000
    11  H    5.456133   5.416183   5.558633   0.978557   1.540863
    12  O    7.530919   6.955661   7.779199   2.799581   1.900552
    13  H    8.156258   7.517933   8.519795   3.575932   2.617748
    14  H    8.031800   7.615091   8.220049   3.011801   2.270624
    15  O    8.890152   8.713620   8.974882   3.796705   3.378399
    16  H    8.702090   8.544825   8.592949   3.818906   3.602135
    17  H    9.014757   9.053888   9.263118   3.928654   3.604709
    18  O    8.412540   8.320314   7.966594   4.216872   4.340617
    19  H    7.540205   7.395082   7.011263   3.655210   3.892135
    20  H    9.084622   8.883831   8.449952   5.081806   5.174245
    21  O    6.011536   5.670883   5.418322   2.766761   3.139629
    22  H    6.247635   5.571288   5.611180   2.972041   3.085076
    23  H    5.197888   4.923239   4.482361   2.909865   3.476341
    24  O    7.034789   5.936907   6.524426   3.641551   3.283878
    25  H    6.779149   5.435865   6.243476   4.024623   3.671430
    26  H    7.173694   6.214635   6.949901   3.231050   2.656082
                   11         12         13         14         15
    11  H    0.000000
    12  O    2.904678   0.000000
    13  H    3.812464   0.960220   0.000000
    14  H    2.932907   0.994399   1.574018   0.000000
    15  O    3.470314   2.646302   3.132484   1.657089   0.000000
    16  H    3.260603   3.145292   3.805555   2.245246   0.985799
    17  H    3.722041   3.199534   3.615998   2.261846   0.960601
    18  O    3.371937   4.339604   5.158314   3.636589   2.694784
    19  H    2.721899   4.144904   5.046849   3.633422   3.114818
    20  H    4.198804   4.993067   5.774461   4.298280   3.329945
    21  O    1.829881   3.812970   4.764503   3.729997   3.968400
    22  H    2.176734   3.397795   4.298987   3.472112   4.003246
    23  H    2.110366   4.464834   5.402776   4.509805   4.850924
    24  O    3.196680   2.777872   3.431916   3.161394   4.182382
    25  H    3.725351   3.286070   3.807222   3.866851   5.052141
    26  H    2.961444   1.823779   2.454383   2.316750   3.571280
                   16         17         18         19         20
    16  H    0.000000
    17  H    1.553204   0.000000
    18  O    1.714936   3.076669   0.000000
    19  H    2.228774   3.557529   0.979718   0.000000
    20  H    2.361605   3.792863   0.959764   1.561115   0.000000
    21  O    3.368915   4.467801   2.703312   1.755489   3.214919
    22  H    3.522529   4.656979   3.140831   2.300887   3.541508
    23  H    4.281043   5.275770   3.534481   2.564124   4.020825
    24  O    4.016750   4.998141   4.216551   3.635862   4.520239
    25  H    4.946086   5.840537   5.137558   4.494908   5.436950
    26  H    3.617004   4.355589   4.200976   3.749330   4.636791
                   21         22         23         24         25
    21  O    0.000000
    22  H    0.981899   0.000000
    23  H    0.971018   1.568519   0.000000
    24  O    2.713410   1.761582   3.225963   0.000000
    25  H    3.337163   2.387714   3.627359   0.960157   0.000000
    26  H    3.015911   2.221672   3.616041   0.979094   1.557932
                   26
    26  H    0.000000
 Stoichiometry    C2H13F3O8
 Framework group  C1[X(C2H13F3O8)]
 Deg. of freedom    72
 Full point group                 C1      NOp   1
 Largest Abelian subgroup         C1      NOp   1
 Largest concise Abelian subgroup C1      NOp   1
                         Standard orientation:                         
 ---------------------------------------------------------------------
 Center     Atomic      Atomic             Coordinates (Angstroms)
 Number     Number       Type             X           Y           Z
 ---------------------------------------------------------------------
      1          6           0        1.952598    0.137908   -0.246988
      2          8           0        1.346705    1.139191    0.077257
      3          8           0        1.487547   -0.952578   -0.775830
      4          1           0        0.473221   -0.914110   -0.937279
      5          6           0        3.482818    0.038131   -0.018986
      6          9           0        4.114962   -0.331478   -1.139952
      7          9           0        3.741901   -0.879025    0.929418
      8          9           0        3.983988    1.204262    0.381146
      9          8           0       -1.020335   -0.828933   -1.187106
     10          1           0       -1.599517   -1.504062   -0.794496
     11          1           0       -1.318717    0.010957   -0.783217
     12          8           0       -3.082744   -2.045861    0.263138
     13          1           0       -3.472481   -2.917358    0.366196
     14          1           0       -3.774690   -1.459518   -0.144592
     15          8           0       -4.770536   -0.340080   -0.852471
     16          1           0       -4.524242    0.594101   -0.656399
     17          1           0       -4.874961   -0.389584   -1.806095
     18          8           0       -3.884913    2.165862   -0.407742
     19          1           0       -2.954862    2.080055   -0.111952
     20          1           0       -4.312903    2.792577    0.179795
     21          8           0       -1.431118    1.387373    0.417328
     22          1           0       -1.551891    0.833077    1.218762
     23          1           0       -0.482281    1.582468    0.350086
     24          8           0       -2.021573   -0.478776    2.296542
     25          1           0       -1.353444   -0.924653    2.822565
     26          1           0       -2.417650   -1.153606    1.708025
 ---------------------------------------------------------------------
 Rotational constants (GHZ):           1.0124980           0.2178218           0.2085548
 Standard basis: 6-31++G(d,p) (6D, 7F)
 There are   325 symmetry adapted cartesian basis functions of A   symmetry.
 There are   325 symmetry adapted basis functions of A   symmetry.
   325 basis functions,   520 primitive gaussians,   325 cartesian basis functions
    58 alpha electrons       58 beta electrons
       nuclear repulsion energy       959.1962073961 Hartrees.
 NAtoms=   26 NActive=   26 NUniq=   26 SFac= 1.00D+00 NAtFMM=   60 NAOKFM=F Big=F
 Integral buffers will be    131072 words long.
 Raffenetti 2 integral format.
 Two-electron integral symmetry is turned on.
 Nuclear repulsion after empirical dispersion term =      959.1831450332 Hartrees.
 One-electron integrals computed using PRISM.
 NBasis=   325 RedAO= T EigKep=  3.94D-05  NBF=   325
 NBsUse=   325 1.00D-06 EigRej= -1.00D+00 NBFU=   325
 Initial guess from the checkpoint file:  "/local_scratch/slurm.5787630/Gau-2785760.chk"
 B after Tr=     0.000000    0.000000    0.000000
         Rot=    0.999997    0.001517   -0.001975    0.000696 Ang=   0.30 deg.
 ExpMin= 3.60D-02 ExpMax= 7.00D+03 ExpMxC= 1.05D+03 IAcc=3 IRadAn=         5 AccDes= 0.00D+00
 Harris functional with IExCor= 4639 and IRadAn=       5 diagonalized for initial guess.
 HarFok:  IExCor= 4639 AccDes= 0.00D+00 IRadAn=         5 IDoV= 1 UseB2=F ITyADJ=14
 ICtDFT=  3500011 ScaDFX=  1.000000  1.000000  1.000000  1.000000
 FoFCou: FMM=F IPFlag=           0 FMFlag=      100000 FMFlg1=           0
         NFxFlg=           0 DoJE=T BraDBF=F KetDBF=T FulRan=T
         wScrn=  0.000000 ICntrl=       500 IOpCl=  0 I1Cent=   200000004 NGrid=           0
         NMat0=    1 NMatS0=      1 NMatT0=    0 NMatD0=    1 NMtDS0=    0 NMtDT0=    0
 Petite list used in FoFCou.
 Requested convergence on RMS density matrix=1.00D-10 within 128 cycles.
 Requested convergence on MAX density matrix=1.00D-08.
 Requested convergence on             energy=1.00D-08.
 No special actions if energy rises.
 SCF Done:  E(RwB97XD) =  -985.246988987     A.U. after   16 cycles
            NFock= 16  Conv=0.57D-10     -V/T= 2.0083
 Calling FoFJK, ICntrl=      2127 FMM=F ISym2X=0 I1Cent= 0 IOpClX= 0 NMat=1 NMatS=1 NMatT=0.
 ***** Axes restored to original set *****
 -------------------------------------------------------------------
 Center     Atomic                   Forces (Hartrees/Bohr)
 Number     Number              X              Y              Z
 -------------------------------------------------------------------
      1        6          -0.000262327    0.000434190    0.000064769
      2        8           0.000159264   -0.000625239   -0.000487054
      3        8           0.000191595    0.000575846    0.000225433
      4        1          -0.000021214   -0.000577766    0.000050181
      5        6           0.000059774    0.000021524   -0.000075569
      6        9          -0.000064677   -0.000053866    0.000144671
      7        9           0.000079054   -0.000003960   -0.000015129
      8        9          -0.000037596   -0.000088767   -0.000061563
      9        8           0.000369559    0.000104589   -0.000455897
     10        1          -0.000749467    0.000142317   -0.000468042
     11        1           0.000537632   -0.000453404    0.000796580
     12        8          -0.000033896   -0.000129954    0.000281529
     13        1           0.000092485   -0.000002753    0.000011436
     14        1          -0.000099495   -0.000054191   -0.000055533
     15        8          -0.000084492    0.000276085   -0.000128753
     16        1           0.000095496   -0.000215908    0.000141979
     17        1           0.000011649   -0.000119941    0.000019743
     18        8           0.000113366    0.000057116   -0.000022571
     19        1          -0.000094428    0.000184251    0.000014236
     20        1          -0.000049023   -0.000201467   -0.000079509
     21        8          -0.000221161    0.000560264    0.000061441
     22        1           0.000084896    0.000309389    0.000149203
     23        1           0.000135046   -0.000057739    0.000071511
     24        8          -0.000594109    0.000627841   -0.001764612
     25        1          -0.000099571    0.000006074    0.000373140
     26        1           0.000481642   -0.000714528    0.001208380
 -------------------------------------------------------------------
 Cartesian Forces:  Max     0.001764612 RMS     0.000378371

 GradGradGradGradGradGradGradGradGradGradGradGradGradGradGradGradGradGrad
 Berny optimization.
 Using GEDIIS/GDIIS optimizer.
 FormGI is forming the generalized inverse of G from B-inverse, IUseBI=4.
 Internal  Forces:  Max     0.002343973 RMS     0.000409079
 Search for a local minimum.
 Step number   9 out of a maximum of  156
 All quantities printed in internal units (Hartrees-Bohrs-Radians)
 Mixed Optimization -- En-DIIS/RFO-DIIS
 Swapping is turned off.
 Update second derivatives using D2CorX and points    8    9
 DE= -7.69D-05 DEPred=-1.62D-04 R= 4.76D-01
 Trust test= 4.76D-01 RLast= 2.48D-01 DXMaxT set to 7.14D-01
 ITU=  0  0  1 -1  1  0  0  1  0
     Eigenvalues ---    0.00023   0.00040   0.00050   0.00056   0.00136
     Eigenvalues ---    0.00164   0.00195   0.00285   0.00366   0.00403
     Eigenvalues ---    0.00531   0.00690   0.00737   0.00841   0.00857
     Eigenvalues ---    0.01073   0.01132   0.01233   0.01260   0.01437
     Eigenvalues ---    0.01478   0.01588   0.01688   0.01811   0.01983
     Eigenvalues ---    0.02025   0.02136   0.02259   0.02356   0.02405
     Eigenvalues ---    0.02610   0.02670   0.03196   0.03417   0.03528
     Eigenvalues ---    0.04371   0.04654   0.05099   0.05315   0.05763
     Eigenvalues ---    0.06475   0.06832   0.07393   0.08086   0.08839
     Eigenvalues ---    0.11504   0.13714   0.19528   0.21365   0.22021
     Eigenvalues ---    0.23694   0.27924   0.35905   0.36956   0.38340
     Eigenvalues ---    0.38858   0.41083   0.43891   0.45299   0.46521
     Eigenvalues ---    0.46788   0.49816   0.50869   0.53578   0.55655
     Eigenvalues ---    0.57227   0.57307   0.57363   0.57626   0.59771
     Eigenvalues ---    0.89679   0.97441
 En-DIIS/RFO-DIIS/Sim-DIIS IScMMF=       -3 using points:     9    8    7
 RFO step:  Lambda=-1.93896785D-04.
 DidBck=T Rises=F RFO-DIIS coefs:    0.61393    0.07793    0.30814
 Iteration  1 RMS(Cart)=  0.04297821 RMS(Int)=  0.00107845
 Iteration  2 RMS(Cart)=  0.00212813 RMS(Int)=  0.00031719
 Iteration  3 RMS(Cart)=  0.00000302 RMS(Int)=  0.00031719
 Iteration  4 RMS(Cart)=  0.00000000 RMS(Int)=  0.00031719
 Variable       Old X    -DE/DX   Delta X   Delta X   Delta X     New X
                                 (Linear)    (Quad)   (Total)
    R1        2.29492  -0.00064  -0.00024   0.00027   0.00003   2.29495
    R2        2.45308  -0.00019  -0.00003  -0.00031  -0.00034   2.45275
    R3        2.92969   0.00012   0.00035  -0.00026   0.00009   2.92978
    R4        1.94229  -0.00018   0.00018   0.00278   0.00297   1.94525
    R5        2.86615   0.00035   0.00354  -0.00720  -0.00366   2.86249
    R6        2.53024  -0.00016  -0.00013  -0.00072  -0.00086   2.52939
    R7        2.54080  -0.00008  -0.00008   0.00223   0.00215   2.54295
    R8        2.51493  -0.00003   0.00025  -0.00009   0.00016   2.51509
    R9        1.83741   0.00088   0.00152  -0.00031   0.00113   1.83854
   R10        1.84920   0.00093   0.00079   0.00140   0.00193   1.85113
   R11        3.59152   0.00023  -0.01018   0.01352   0.00340   3.59492
   R12        3.45797   0.00001   0.01009  -0.01458  -0.00465   3.45332
   R13        1.81455  -0.00008  -0.00007   0.00012   0.00005   1.81460
   R14        1.87914  -0.00008  -0.00041   0.00098   0.00062   1.87977
   R15        3.44644  -0.00006  -0.00241  -0.00680  -0.00948   3.43697
   R16        3.13144   0.00002   0.00236   0.00088   0.00329   3.13474
   R17        1.86289   0.00001  -0.00010   0.00110   0.00119   1.86408
   R18        1.81527  -0.00007  -0.00006   0.00012   0.00007   1.81534
   R19        3.24076  -0.00020   0.00071   0.00260   0.00348   3.24424
   R20        1.85140  -0.00029  -0.00045   0.00003  -0.00042   1.85098
   R21        1.81369  -0.00010   0.00003   0.00010   0.00012   1.81382
   R22        3.31739  -0.00008   0.00356   0.00459   0.00811   3.32550
   R23        1.85552   0.00004  -0.00059   0.00043   0.00012   1.85565
   R24        1.83496   0.00011  -0.00032  -0.00061  -0.00093   1.83403
   R25        3.32891   0.00021  -0.00003  -0.00876  -0.00858   3.32033
   R26        1.81443  -0.00004  -0.00045  -0.00014  -0.00059   1.81384
   R27        1.85022  -0.00153  -0.00143  -0.00207  -0.00370   1.84652
    A1        2.24293   0.00071  -0.00001   0.00093   0.00092   2.24385
    A2        2.10162  -0.00040  -0.00016  -0.00073  -0.00090   2.10072
    A3        1.93848  -0.00032   0.00018  -0.00027  -0.00009   1.93839
    A4        1.96720   0.00218  -0.00036  -0.00145  -0.00182   1.96538
    A5        1.93975   0.00008   0.00054   0.00285   0.00339   1.94314
    A6        1.91541   0.00003   0.00024  -0.00346  -0.00322   1.91219
    A7        1.93855   0.00015  -0.00006   0.00108   0.00101   1.93956
    A8        1.88732  -0.00006  -0.00010  -0.00044  -0.00054   1.88678
    A9        1.89210  -0.00010  -0.00025   0.00039   0.00014   1.89223
   A10        1.88922  -0.00012  -0.00040  -0.00048  -0.00089   1.88833
   A11        2.07268  -0.00005  -0.01380   0.00571  -0.00785   2.06483
   A12        1.85509   0.00061  -0.00437   0.00033  -0.00369   1.85141
   A13        1.82107  -0.00023   0.00112   0.00715   0.00815   1.82922
   A14        2.77939   0.00056  -0.00055   0.02404   0.02423   2.80362
   A15        2.25909  -0.00030  -0.00474  -0.00836  -0.01345   2.24564
   A16        1.71811  -0.00009   0.00657  -0.00856  -0.00172   1.71639
   A17        1.58760   0.00055  -0.00968   0.02078   0.01113   1.59874
   A18        1.87207  -0.00014  -0.00063   0.00065  -0.00002   1.87205
   A19        2.10252   0.00003   0.00648  -0.00367   0.00328   2.10579
   A20        1.86516  -0.00002   0.00282  -0.00069   0.00179   1.86695
   A21        1.98784  -0.00013   0.00213  -0.00239  -0.00007   1.98777
   A22        2.04271   0.00001   0.00086  -0.00465  -0.00397   2.03874
   A23        1.84777   0.00004   0.00022  -0.00155  -0.00136   1.84641
   A24        1.89379  -0.00011  -0.00484   0.00082  -0.00403   1.88975
   A25        2.11881  -0.00007  -0.00307  -0.00229  -0.00497   2.11383
   A26        1.87098   0.00001  -0.00164   0.00035  -0.00147   1.86951
   A27        1.72370   0.00027   0.01793  -0.00169   0.01561   1.73931
   A28        1.68950  -0.00015  -0.00012   0.00272   0.00323   1.69274
   A29        1.61648  -0.00022  -0.00175   0.01289   0.01193   1.62842
   A30        1.94128   0.00009  -0.01010  -0.01075  -0.02090   1.92038
   A31        2.41585  -0.00005   0.00830  -0.00073   0.00779   2.42364
   A32        1.86516  -0.00001  -0.00638   0.00613  -0.00050   1.86466
   A33        2.83236   0.00007   0.00624   0.01075   0.01856   2.85092
   A34        2.08918   0.00008   0.00754   0.03495   0.04164   2.13082
   A35        1.82697   0.00002   0.00238   0.00135   0.00372   1.83068
   A36        1.86579   0.00029   0.00550   0.00660   0.01126   1.87705
   A37        3.12931   0.00234   0.00284  -0.00076   0.00214   3.13145
   A38        3.24153   0.00061  -0.01918   0.01477  -0.00436   3.23717
   A39        3.01409   0.00013   0.00170  -0.00663  -0.00510   3.00898
   A40        3.01613   0.00013   0.00455  -0.00067   0.00378   3.01991
   A41        2.82272   0.00006  -0.00297  -0.00469  -0.00788   2.81484
   A42        2.99665   0.00047   0.01329   0.00475   0.01761   3.01426
   A43        3.12466   0.00011   0.00344   0.00475   0.00816   3.13282
   A44        2.57375   0.00014   0.02698  -0.00915   0.01786   2.59161
   A45        3.16280  -0.00028  -0.00097  -0.00082  -0.00156   3.16124
   A46        3.08227   0.00023  -0.00561   0.00288  -0.00327   3.07900
   A47        3.13523   0.00010   0.00840   0.00367   0.01234   3.14757
   A48        2.90123  -0.00018  -0.01562  -0.01619  -0.03137   2.86986
    D1        0.01840  -0.00012  -0.00426  -0.03203  -0.03628  -0.01788
    D2        3.14060  -0.00011  -0.00363  -0.03661  -0.04024   3.10036
    D3       -2.24813   0.00001  -0.00494  -0.03169  -0.03664  -2.28477
    D4        1.94831   0.00001  -0.00532  -0.03070  -0.03601   1.91230
    D5       -0.14003   0.00004  -0.00493  -0.02854  -0.03346  -0.17350
    D6        0.91106  -0.00001  -0.00551  -0.02756  -0.03308   0.87798
    D7       -1.17568  -0.00001  -0.00589  -0.02656  -0.03245  -1.20813
    D8        3.01916   0.00002  -0.00550  -0.02440  -0.02990   2.98926
    D9       -2.15796  -0.00036   0.00982   0.04208   0.05212  -2.10584
   D10       -0.11423   0.00025   0.00017   0.05390   0.05384  -0.06039
   D11       -1.31870   0.00035  -0.01133   0.02212   0.01116  -1.30754
   D12        2.87230   0.00048  -0.01937   0.03846   0.01885   2.89115
   D13        1.00934   0.00051  -0.02094   0.03806   0.01691   1.02625
   D14        3.08318   0.00002  -0.00968   0.01844   0.00913   3.09232
   D15        0.99099   0.00015  -0.01773   0.03479   0.01682   1.00782
   D16       -0.87196   0.00017  -0.01930   0.03439   0.01488  -0.85708
   D17       -0.66508   0.00018  -0.03275  -0.03462  -0.06727  -0.73234
   D18        1.53927   0.00032  -0.05035  -0.02383  -0.07394   1.46533
   D19       -2.86061   0.00020   0.06889  -0.00062   0.06849  -2.79213
   D20       -0.89209   0.00032   0.06198  -0.01144   0.05071  -0.84138
   D21        0.98124   0.00026   0.05527  -0.00321   0.05221   1.03345
   D22       -1.14414  -0.00038   0.00824  -0.01893  -0.01072  -1.15486
   D23        0.98751  -0.00041   0.01163  -0.02920  -0.01765   0.96987
   D24        2.76706   0.00017   0.01036  -0.00319   0.00732   2.77439
   D25       -1.38447   0.00014   0.01375  -0.01346   0.00040  -1.38407
   D26        0.46475   0.00019   0.00043  -0.00066  -0.00029   0.46446
   D27        2.59641   0.00016   0.00382  -0.01093  -0.00721   2.58919
   D28        0.70729   0.00016   0.01914  -0.02945  -0.00964   0.69765
   D29       -1.47767  -0.00013   0.00527  -0.07934  -0.07421  -1.55188
   D30        3.12481   0.00040   0.01043  -0.01901  -0.00776   3.11705
   D31        0.93985   0.00010  -0.00344  -0.06890  -0.07233   0.86752
   D32       -1.00271   0.00010   0.01417  -0.02589  -0.01120  -1.01391
   D33        3.09551  -0.00020   0.00031  -0.07579  -0.07577   3.01975
   D34        0.28388  -0.00000   0.00108   0.01845   0.01931   0.30319
   D35       -1.89420   0.00020   0.00982   0.01965   0.02926  -1.86494
   D36       -1.93240  -0.00005  -0.00180   0.02707   0.02518  -1.90722
   D37        2.17271   0.00015   0.00695   0.02827   0.03513   2.20784
   D38        0.67981   0.00019   0.00737  -0.00407   0.00338   0.68319
   D39       -1.03874   0.00023   0.00324  -0.00488  -0.00228  -1.04102
   D40        2.42842   0.00026   0.03911   0.01707   0.05577   2.48419
   D41        2.92863   0.00001  -0.00330  -0.00906  -0.01212   2.91651
   D42        1.21008   0.00005  -0.00744  -0.00987  -0.01778   1.19230
   D43       -1.60594   0.00008   0.02844   0.01207   0.04026  -1.56568
   D44       -0.56525  -0.00009   0.07749  -0.04237   0.03573  -0.52952
   D45        1.21802   0.00016   0.09481  -0.04528   0.04971   1.26773
   D46       -2.22037   0.00020   0.08027  -0.05772   0.02219  -2.19818
   D47        2.18220   0.00029  -0.07741   0.10735   0.03039   2.21259
   D48        0.09310  -0.00016  -0.09167   0.07570  -0.01573   0.07737
         Item               Value     Threshold  Converged?
 Maximum Force            0.002344     0.000015     NO 
 RMS     Force            0.000409     0.000010     NO 
 Maximum Displacement     0.151288     0.000060     NO 
 RMS     Displacement     0.044653     0.000040     NO 
 Predicted change in Energy=-9.830360D-05
 GradGradGradGradGradGradGradGradGradGradGradGradGradGradGradGradGradGrad

                          Input orientation:                          
 ---------------------------------------------------------------------
 Center     Atomic      Atomic             Coordinates (Angstroms)
 Number     Number       Type             X           Y           Z
 ---------------------------------------------------------------------
      1          6           0        1.245487   -1.453179   -0.734448
      2          8           0        1.469282   -1.024254    0.379460
      3          8           0        0.707481   -0.840590   -1.744362
      4          1           0        0.438016    0.127704   -1.522044
      5          6           0        1.582955   -2.923943   -1.090297
      6          9           0        2.272165   -3.002129   -2.235043
      7          9           0        0.443564   -3.624195   -1.239505
      8          9           0        2.300448   -3.497992   -0.127466
      9          8           0        0.057202    1.554014   -1.182728
     10          1           0       -0.875551    1.816040   -1.271474
     11          1           0        0.260422    1.670093   -0.231521
     12          8           0       -2.501338    2.540051   -0.599489
     13          1           0       -3.305440    2.755135   -1.078268
     14          1           0       -2.139640    3.391012   -0.232712
     15          8           0       -1.350526    4.695801    0.420395
     16          1           0       -0.744787    4.465160    1.163988
     17          1           0       -0.831343    5.234353   -0.182294
     18          8           0        0.419327    3.926330    2.304962
     19          1           0        0.568077    2.968648    2.163077
     20          1           0        0.287206    4.055162    3.246885
     21          8           0        0.388601    1.325726    1.558576
     22          1           0       -0.535228    1.018906    1.687638
     23          1           0        0.931956    0.532862    1.424201
     24          8           0       -2.271811    0.797346    1.538019
     25          1           0       -2.667248   -0.069814    1.424165
     26          1           0       -2.529018    1.341758    0.768441
 ---------------------------------------------------------------------
                    Distance matrix (angstroms):
                    1          2          3          4          5
     1  C    0.000000
     2  O    1.214435   0.000000
     3  O    1.297938   2.263779   0.000000
     4  H    1.942038   2.450762   1.029383   0.000000
     5  C    1.550374   2.404564   2.352577   3.287833   0.000000
     6  F    2.388535   3.375238   2.713163   3.697070   1.338494
     7  F    2.368855   3.229990   2.841301   3.762527   1.345670
     8  F    2.379628   2.658419   3.494809   4.308036   1.330929
     9  O    3.264382   3.328944   2.544096   1.514765   4.731656
    10  H    3.933827   4.036223   3.128465   2.153769   5.342707
    11  H    3.313324   3.015650   2.965144   2.018899   4.857135
    12  O    5.477481   5.424798   4.799582   3.912841   6.839414
    13  H    6.207984   6.261527   5.429222   4.594975   7.493229
    14  H    5.931021   5.735298   5.319553   4.353833   7.380504
    15  O    6.773692   6.377462   6.290723   5.276311   8.303494
    16  H    6.526254   5.970867   6.222424   5.237109   8.068397
    17  H    7.024328   6.691681   6.458557   5.429923   8.556349
    18  O    6.233753   5.414633   6.261276   5.392206   7.733567
    19  H    5.329830   4.465056   5.458737   4.654889   6.807133
    20  H    6.863756   5.951462   7.004111   6.179835   8.318536
    21  O    3.703313   2.842638   3.962829   3.305740   5.148078
    22  H    3.892127   3.147046   4.096423   3.470375   5.267798
    23  H    2.949987   1.950593   3.460715   3.014712   4.323887
    24  O    4.753983   4.319289   4.725784   4.141928   5.967852
    25  H    4.677906   4.371870   4.692809   4.285070   5.703754
    26  H    4.931251   4.662159   4.642386   3.939992   6.209625
                    6          7          8          9         10
     6  F    0.000000
     7  F    2.172980   0.000000
     8  F    2.165309   2.168082   0.000000
     9  O    5.174154   5.192913   5.627477   0.000000
    10  H    5.835352   5.597968   6.295607   0.972913   0.000000
    11  H    5.467254   5.392500   5.557125   0.979576   1.547009
    12  O    7.495140   6.861487   7.729031   2.803313   1.902351
    13  H    8.099006   7.401141   8.451722   3.572249   2.612200
    14  H    8.021571   7.543190   8.196575   3.017152   2.271010
    15  O    8.912540   8.671584   8.987103   3.797700   3.373581
    16  H    8.741614   8.522126   8.622825   3.824269   3.600891
    17  H    9.037985   9.012045   9.277121   3.916028   3.587915
    18  O    8.488121   8.341119   8.035912   4.233557   4.349819
    19  H    7.609044   7.420152   7.075672   3.668324   3.899835
    20  H    9.154068   8.895205   8.514078   5.092163   5.175060
    21  O    6.055550   5.686299   5.455837   2.770685   3.138100
    22  H    6.279937   5.575356   5.633652   2.979315   3.083438
    23  H    5.261405   4.961348   4.530808   2.933262   3.490027
    24  O    7.022800   5.885399   6.490710   3.660507   3.298565
    25  H    6.810732   5.422722   6.232012   4.105525   3.746077
    26  H    7.137340   6.126074   6.895620   3.246637   2.668361
                   11         12         13         14         15
    11  H    0.000000
    12  O    2.918826   0.000000
    13  H    3.822260   0.960245   0.000000
    14  H    2.953280   0.994729   1.574291   0.000000
    15  O    3.489278   2.647979   3.135900   1.658833   0.000000
    16  H    3.281812   3.146643   3.809047   2.247260   0.986430
    17  H    3.728045   3.197217   3.615307   2.260993   0.960637
    18  O    3.398470   4.346020   5.166413   3.643441   2.697416
    19  H    2.741349   4.151719   5.055298   3.640045   3.114648
    20  H    4.217651   4.986595   5.770972   4.293981   3.328908
    21  O    1.827421   3.805730   4.758371   3.723725   3.959473
    22  H    2.177217   3.377931   4.282382   3.448009   3.973685
    23  H    2.117939   4.462245   5.399664   4.510996   4.852568
    24  O    3.210165   2.767425   3.427285   3.143256   4.158823
    25  H    3.786796   3.306674   3.827505   3.873103   5.045037
    26  H    2.981393   1.818764   2.451693   2.313734   3.572057
                   16         17         18         19         20
    16  H    0.000000
    17  H    1.552940   0.000000
    18  O    1.716777   3.075962   0.000000
    19  H    2.227407   3.548599   0.979496   0.000000
    20  H    2.360417   3.794853   0.959830   1.560142   0.000000
    21  O    3.360999   4.449298   2.705767   1.759780   3.210995
    22  H    3.492104   4.621073   3.121758   2.290157   3.510911
    23  H    4.282773   5.272008   3.543184   2.571265   4.018020
    24  O    3.990559   4.972068   4.197733   3.629079   4.481312
    25  H    4.932498   5.838274   5.125613   4.499508   5.391339
    26  H    3.618782   4.351815   4.211134   3.766136   4.629943
                   21         22         23         24         25
    21  O    0.000000
    22  H    0.981965   0.000000
    23  H    0.970528   1.567886   0.000000
    24  O    2.712453   1.757041   3.216679   0.000000
    25  H    3.362114   2.408368   3.649313   0.959843   0.000000
    26  H    3.022760   2.219089   3.614232   0.977134   1.562567
                   26
    26  H    0.000000
 Stoichiometry    C2H13F3O8
 Framework group  C1[X(C2H13F3O8)]
 Deg. of freedom    72
 Full point group                 C1      NOp   1
 Largest Abelian subgroup         C1      NOp   1
 Largest concise Abelian subgroup C1      NOp   1
                         Standard orientation:                         
 ---------------------------------------------------------------------
 Center     Atomic      Atomic             Coordinates (Angstroms)
 Number     Number       Type             X           Y           Z
 ---------------------------------------------------------------------
      1          6           0        1.958754    0.147560   -0.270772
      2          8           0        1.351149    1.146840    0.056500
      3          8           0        1.500545   -0.932645   -0.825607
      4          1           0        0.482717   -0.899258   -0.975750
      5          6           0        3.482519    0.035500   -0.007628
      6          9           0        4.138224   -0.361732   -1.104816
      7          9           0        3.706696   -0.868391    0.963739
      8          9           0        3.988564    1.202037    0.385416
      9          8           0       -1.013767   -0.830538   -1.200089
     10          1           0       -1.574797   -1.504850   -0.779246
     11          1           0       -1.307819    0.018634   -0.810207
     12          8           0       -3.022010   -2.051646    0.327791
     13          1           0       -3.382237   -2.932984    0.452494
     14          1           0       -3.736887   -1.496203   -0.084422
     15          8           0       -4.769309   -0.420846   -0.812045
     16          1           0       -4.545997    0.524821   -0.642076
     17          1           0       -4.874681   -0.497595   -1.763796
     18          8           0       -3.951141    2.123072   -0.444432
     19          1           0       -3.011447    2.069715   -0.173250
     20          1           0       -4.381621    2.742682    0.148900
     21          8           0       -1.462820    1.419938    0.352458
     22          1           0       -1.581513    0.885957    1.167953
     23          1           0       -0.519877    1.642948    0.297229
     24          8           0       -2.006143   -0.392481    2.295995
     25          1           0       -1.361496   -0.782871    2.890406
     26          1           0       -2.365372   -1.110122    1.738557
 ---------------------------------------------------------------------
 Rotational constants (GHZ):           1.0137278           0.2174371           0.2084588
 Standard basis: 6-31++G(d,p) (6D, 7F)
 There are   325 symmetry adapted cartesian basis functions of A   symmetry.
 There are   325 symmetry adapted basis functions of A   symmetry.
   325 basis functions,   520 primitive gaussians,   325 cartesian basis functions
    58 alpha electrons       58 beta electrons
       nuclear repulsion energy       958.6005329869 Hartrees.
 NAtoms=   26 NActive=   26 NUniq=   26 SFac= 1.00D+00 NAtFMM=   60 NAOKFM=F Big=F
 Integral buffers will be    131072 words long.
 Raffenetti 2 integral format.
 Two-electron integral symmetry is turned on.
 Nuclear repulsion after empirical dispersion term =      958.5875295667 Hartrees.
 One-electron integrals computed using PRISM.
 NBasis=   325 RedAO= T EigKep=  4.17D-05  NBF=   325
 NBsUse=   325 1.00D-06 EigRej= -1.00D+00 NBFU=   325
 Initial guess from the checkpoint file:  "/local_scratch/slurm.5787630/Gau-2785760.chk"
 B after Tr=    -0.000000   -0.000000    0.000000
         Rot=    0.999919    0.012472    0.000083   -0.002542 Ang=   1.46 deg.
 ExpMin= 3.60D-02 ExpMax= 7.00D+03 ExpMxC= 1.05D+03 IAcc=3 IRadAn=         5 AccDes= 0.00D+00
 Harris functional with IExCor= 4639 and IRadAn=       5 diagonalized for initial guess.
 HarFok:  IExCor= 4639 AccDes= 0.00D+00 IRadAn=         5 IDoV= 1 UseB2=F ITyADJ=14
 ICtDFT=  3500011 ScaDFX=  1.000000  1.000000  1.000000  1.000000
 FoFCou: FMM=F IPFlag=           0 FMFlag=      100000 FMFlg1=           0
         NFxFlg=           0 DoJE=T BraDBF=F KetDBF=T FulRan=T
         wScrn=  0.000000 ICntrl=       500 IOpCl=  0 I1Cent=   200000004 NGrid=           0
         NMat0=    1 NMatS0=      1 NMatT0=    0 NMatD0=    1 NMtDS0=    0 NMtDT0=    0
 Petite list used in FoFCou.
 Requested convergence on RMS density matrix=1.00D-10 within 128 cycles.
 Requested convergence on MAX density matrix=1.00D-08.
 Requested convergence on             energy=1.00D-08.
 No special actions if energy rises.
 SCF Done:  E(RwB97XD) =  -985.247025955     A.U. after   15 cycles
            NFock= 15  Conv=0.69D-10     -V/T= 2.0083
 Calling FoFJK, ICntrl=      2127 FMM=F ISym2X=0 I1Cent= 0 IOpClX= 0 NMat=1 NMatS=1 NMatT=0.
 ***** Axes restored to original set *****
 -------------------------------------------------------------------
 Center     Atomic                   Forces (Hartrees/Bohr)
 Number     Number              X              Y              Z
 -------------------------------------------------------------------
      1        6           0.000175569    0.000246193    0.000636917
      2        8          -0.000253222   -0.000066052   -0.000514660
      3        8          -0.000615590    0.001366982    0.000518030
      4        1           0.000457368   -0.001185843   -0.000383884
      5        6          -0.000352775   -0.000123214   -0.000157608
      6        9           0.000024309   -0.000057754    0.000075406
      7        9           0.000390852    0.000128497    0.000015593
      8        9           0.000037093   -0.000034189   -0.000025101
      9        8           0.000665059   -0.000156788   -0.000175485
     10        1          -0.000102600    0.000021397    0.000420520
     11        1          -0.000443147   -0.000017183   -0.000059475
     12        8           0.000060358    0.000309441    0.000021437
     13        1           0.000086214    0.000008951    0.000025837
     14        1          -0.000100130   -0.000392904   -0.000089715
     15        8           0.000324652    0.000029447    0.000322728
     16        1          -0.000326348   -0.000035906   -0.000306967
     17        1          -0.000016105   -0.000067622    0.000002164
     18        8           0.000146025   -0.000059345   -0.000087065
     19        1          -0.000148332    0.000275498    0.000067461
     20        1          -0.000034047   -0.000143220   -0.000095340
     21        8           0.000363589    0.000358916   -0.000063877
     22        1           0.000053808   -0.000679487    0.000024783
     23        1          -0.000384609    0.000010379   -0.000228798
     24        8           0.000116101    0.000052195    0.000213162
     25        1           0.000068467    0.000131697   -0.000097684
     26        1          -0.000192560    0.000079913   -0.000058377
 -------------------------------------------------------------------
 Cartesian Forces:  Max     0.001366982 RMS     0.000325731

 GradGradGradGradGradGradGradGradGradGradGradGradGradGradGradGradGradGrad
 Berny optimization.
 Using GEDIIS/GDIIS optimizer.
 FormGI is forming the generalized inverse of G from B-inverse, IUseBI=4.
 Internal  Forces:  Max     0.001642260 RMS     0.000229830
 Search for a local minimum.
 Step number  10 out of a maximum of  156
 All quantities printed in internal units (Hartrees-Bohrs-Radians)
 Mixed Optimization -- En-DIIS/RFO-DIIS
 Swapping is turned off.
 Update second derivatives using D2CorX and points    8    9   10
 DE= -3.70D-05 DEPred=-9.83D-05 R= 3.76D-01
 Trust test= 3.76D-01 RLast= 2.72D-01 DXMaxT set to 7.14D-01
 ITU=  0  0  0  1 -1  1  0  0  1  0
     Eigenvalues ---    0.00023   0.00045   0.00051   0.00071   0.00142
     Eigenvalues ---    0.00163   0.00208   0.00286   0.00367   0.00425
     Eigenvalues ---    0.00538   0.00710   0.00746   0.00830   0.00877
     Eigenvalues ---    0.01121   0.01204   0.01244   0.01271   0.01458
     Eigenvalues ---    0.01471   0.01586   0.01695   0.01812   0.01989
     Eigenvalues ---    0.02047   0.02138   0.02302   0.02363   0.02414
     Eigenvalues ---    0.02621   0.02690   0.03216   0.03504   0.03669
     Eigenvalues ---    0.04420   0.04655   0.05094   0.05341   0.05794
     Eigenvalues ---    0.06479   0.06864   0.07589   0.08160   0.08841
     Eigenvalues ---    0.11530   0.13729   0.19499   0.21358   0.22011
     Eigenvalues ---    0.23715   0.27961   0.36139   0.37264   0.38582
     Eigenvalues ---    0.38968   0.41171   0.43909   0.45281   0.45847
     Eigenvalues ---    0.47035   0.49665   0.50829   0.53602   0.55779
     Eigenvalues ---    0.57221   0.57313   0.57393   0.57637   0.59791
     Eigenvalues ---    0.89376   0.97798
 En-DIIS/RFO-DIIS/Sim-DIIS IScMMF=       -3 using points:    10    9    8    7
 RFO step:  Lambda=-6.11932001D-05.
 DidBck=F Rises=F RFO-DIIS coefs:    0.90560    0.29872   -0.02153   -0.18278
 Iteration  1 RMS(Cart)=  0.05596195 RMS(Int)=  0.00115713
 Iteration  2 RMS(Cart)=  0.00135446 RMS(Int)=  0.00019129
 Iteration  3 RMS(Cart)=  0.00000082 RMS(Int)=  0.00019128
 Variable       Old X    -DE/DX   Delta X   Delta X   Delta X     New X
                                 (Linear)    (Quad)   (Total)
    R1        2.29495  -0.00054   0.00014  -0.00036  -0.00022   2.29473
    R2        2.45275  -0.00001   0.00005   0.00040   0.00045   2.45320
    R3        2.92978   0.00013  -0.00020   0.00055   0.00035   2.93013
    R4        1.94525  -0.00164  -0.00070  -0.00408  -0.00479   1.94047
    R5        2.86249  -0.00032  -0.00093   0.00831   0.00738   2.86987
    R6        2.52939  -0.00005   0.00018   0.00080   0.00099   2.53037
    R7        2.54295  -0.00040  -0.00026  -0.00206  -0.00231   2.54064
    R8        2.51509   0.00002  -0.00013   0.00033   0.00019   2.51528
    R9        1.83854   0.00003  -0.00095   0.00119   0.00036   1.83890
   R10        1.85113  -0.00042  -0.00057   0.00123   0.00088   1.85201
   R11        3.59492  -0.00011   0.00591   0.00235   0.00828   3.60320
   R12        3.45332  -0.00026  -0.00519  -0.00359  -0.00864   3.44469
   R13        1.81460  -0.00008   0.00004  -0.00010  -0.00006   1.81454
   R14        1.87977  -0.00042   0.00016  -0.00100  -0.00089   1.87887
   R15        3.43697  -0.00003   0.00188  -0.00279  -0.00080   3.43617
   R16        3.13474  -0.00002  -0.00166   0.00166  -0.00007   3.13467
   R17        1.86408  -0.00044  -0.00008  -0.00116  -0.00140   1.86268
   R18        1.81534  -0.00005   0.00003   0.00003   0.00005   1.81539
   R19        3.24424  -0.00002  -0.00074   0.00063  -0.00026   3.24398
   R20        1.85098  -0.00029   0.00029  -0.00095  -0.00067   1.85031
   R21        1.81382  -0.00011  -0.00003  -0.00001  -0.00004   1.81378
   R22        3.32550  -0.00002  -0.00281   0.00503   0.00226   3.32776
   R23        1.85565   0.00010   0.00027  -0.00022  -0.00012   1.85553
   R24        1.83403  -0.00019   0.00029   0.00052   0.00081   1.83485
   R25        3.32033  -0.00003   0.00077   0.00813   0.00877   3.32909
   R26        1.81384  -0.00014   0.00029  -0.00046  -0.00017   1.81367
   R27        1.84652   0.00011   0.00116  -0.00119   0.00005   1.84656
    A1        2.24385  -0.00027  -0.00009  -0.00030  -0.00039   2.24345
    A2        2.10072   0.00014   0.00016   0.00068   0.00083   2.10155
    A3        1.93839   0.00013  -0.00007  -0.00027  -0.00034   1.93805
    A4        1.96538  -0.00062   0.00038  -0.00070  -0.00033   1.96505
    A5        1.94314   0.00006  -0.00072  -0.00299  -0.00370   1.93943
    A6        1.91219   0.00017   0.00030   0.00390   0.00420   1.91639
    A7        1.93956   0.00001  -0.00012  -0.00076  -0.00088   1.93868
    A8        1.88678  -0.00009   0.00013   0.00036   0.00051   1.88729
    A9        1.89223  -0.00011   0.00010  -0.00059  -0.00049   1.89174
   A10        1.88833  -0.00007   0.00033   0.00014   0.00047   1.88879
   A11        2.06483   0.00007   0.00909   0.00110   0.01010   2.07493
   A12        1.85141  -0.00022   0.00300  -0.00342  -0.00073   1.85068
   A13        1.82922  -0.00012  -0.00141  -0.00069  -0.00202   1.82720
   A14        2.80362  -0.00004  -0.00152   0.00843   0.00649   2.81011
   A15        2.24564   0.00010   0.00427  -0.00192   0.00252   2.24816
   A16        1.71639  -0.00001  -0.00400  -0.00645  -0.01061   1.70577
   A17        1.59874  -0.00014   0.00472  -0.00028   0.00435   1.60309
   A18        1.87205   0.00006   0.00032  -0.00072  -0.00047   1.87158
   A19        2.10579  -0.00001  -0.00403   0.00769   0.00347   2.10926
   A20        1.86695  -0.00001  -0.00196  -0.00042  -0.00215   1.86479
   A21        1.98777  -0.00003  -0.00114  -0.00341  -0.00480   1.98297
   A22        2.03874   0.00000  -0.00023  -0.00483  -0.00496   2.03378
   A23        1.84641   0.00001   0.00003  -0.00013  -0.00011   1.84631
   A24        1.88975   0.00000   0.00299  -0.00278   0.00017   1.88993
   A25        2.11383   0.00004   0.00238  -0.00126   0.00095   2.11478
   A26        1.86951  -0.00011   0.00106  -0.00235  -0.00114   1.86837
   A27        1.73931  -0.00009  -0.01202  -0.00612  -0.01770   1.72160
   A28        1.69274   0.00021   0.00011   0.00669   0.00629   1.69903
   A29        1.62842  -0.00008  -0.00058  -0.00899  -0.00987   1.61855
   A30        1.92038  -0.00001   0.00777  -0.00058   0.00735   1.92773
   A31        2.42364   0.00022  -0.00520   0.01002   0.00448   2.42812
   A32        1.86466  -0.00020   0.00362  -0.00473  -0.00117   1.86349
   A33        2.85092  -0.00025  -0.00543  -0.01377  -0.02004   2.83087
   A34        2.13082  -0.00004  -0.00822   0.00735  -0.00060   2.13022
   A35        1.83068   0.00010  -0.00165   0.00738   0.00548   1.83616
   A36        1.87705  -0.00013  -0.00401   0.00256  -0.00104   1.87601
   A37        3.13145  -0.00079  -0.00167  -0.00209  -0.00381   3.12764
   A38        3.23717  -0.00013   0.01264   0.01242   0.02515   3.26233
   A39        3.00898  -0.00003  -0.00035   0.00003  -0.00013   3.00885
   A40        3.01991   0.00006  -0.00302   0.00024  -0.00282   3.01710
   A41        2.81484   0.00001   0.00238   0.00428   0.00688   2.82172
   A42        3.01426  -0.00027  -0.00913  -0.00088  -0.00994   3.00432
   A43        3.13282  -0.00029  -0.00331  -0.00713  -0.01041   3.12241
   A44        2.59161   0.00002  -0.01763   0.00042  -0.01730   2.57431
   A45        3.16124   0.00004   0.00064  -0.00139  -0.00077   3.16047
   A46        3.07900  -0.00020   0.00346  -0.00442  -0.00060   3.07840
   A47        3.14757  -0.00006  -0.00591   0.00791   0.00180   3.14937
   A48        2.86986   0.00006   0.01184   0.00097   0.01242   2.88228
    D1       -0.01788   0.00028   0.00633   0.01284   0.01916   0.00128
    D2        3.10036   0.00034   0.00657   0.01869   0.02525   3.12561
    D3       -2.28477   0.00008   0.00685   0.03799   0.04484  -2.23993
    D4        1.91230   0.00003   0.00694   0.03688   0.04382   1.95612
    D5       -0.17350  -0.00000   0.00641   0.03467   0.04108  -0.13242
    D6        0.87798   0.00004   0.00663   0.03271   0.03933   0.91732
    D7       -1.20813  -0.00001   0.00672   0.03160   0.03832  -1.16982
    D8        2.98926  -0.00005   0.00619   0.02938   0.03558   3.02484
    D9       -2.10584   0.00028  -0.00952  -0.00099  -0.01059  -2.11643
   D10       -0.06039  -0.00009  -0.00362  -0.00283  -0.00637  -0.06676
   D11       -1.30754  -0.00019   0.00569  -0.00274   0.00280  -1.30474
   D12        2.89115  -0.00018   0.01021   0.00975   0.02007   2.91122
   D13        1.02625  -0.00017   0.01142   0.00977   0.02136   1.04761
   D14        3.09232   0.00001   0.00464  -0.00094   0.00348   3.09580
   D15        1.00782   0.00002   0.00915   0.01156   0.02076   1.02857
   D16       -0.85708   0.00003   0.01036   0.01158   0.02205  -0.83504
   D17       -0.73234  -0.00007   0.02379  -0.00712   0.01668  -0.71567
   D18        1.46533  -0.00017   0.03510  -0.00804   0.02700   1.49233
   D19       -2.79213  -0.00009  -0.04644   0.00087  -0.04557  -2.83770
   D20       -0.84138  -0.00008  -0.04076   0.00060  -0.04012  -0.88151
   D21        1.03345  -0.00027  -0.03718  -0.00484  -0.04218   0.99127
   D22       -1.15486   0.00012  -0.00398  -0.00827  -0.01221  -1.16707
   D23        0.96987   0.00010  -0.00522  -0.01552  -0.02064   0.94922
   D24        2.77439  -0.00003  -0.00694  -0.00104  -0.00813   2.76626
   D25       -1.38407  -0.00004  -0.00819  -0.00829  -0.01656  -1.40063
   D26        0.46446  -0.00004  -0.00034  -0.01035  -0.01069   0.45378
   D27        2.58919  -0.00006  -0.00158  -0.01759  -0.01912   2.57007
   D28        0.69765  -0.00009  -0.01035  -0.00653  -0.01747   0.68018
   D29       -1.55188   0.00000   0.00339  -0.02330  -0.01997  -1.57185
   D30        3.11705  -0.00014  -0.00481  -0.00379  -0.00913   3.10792
   D31        0.86752  -0.00004   0.00893  -0.02056  -0.01164   0.85588
   D32       -1.01391  -0.00003  -0.00703   0.00016  -0.00728  -1.02118
   D33        3.01975   0.00007   0.00671  -0.01661  -0.00978   3.00997
   D34        0.30319  -0.00003  -0.00248   0.01408   0.01174   0.31493
   D35       -1.86494   0.00003  -0.00840   0.02009   0.01183  -1.85311
   D36       -1.90722   0.00001  -0.00127   0.02374   0.02253  -1.88469
   D37        2.20784   0.00007  -0.00719   0.02975   0.02262   2.23046
   D38        0.68319   0.00009  -0.00425  -0.00373  -0.00802   0.67517
   D39       -1.04102  -0.00010  -0.00164  -0.00967  -0.01090  -1.05192
   D40        2.48419  -0.00011  -0.02851  -0.02030  -0.04865   2.43554
   D41        2.91651   0.00011   0.00336  -0.00958  -0.00635   2.91016
   D42        1.19230  -0.00009   0.00597  -0.01552  -0.00923   1.18307
   D43       -1.56568  -0.00010  -0.02090  -0.02614  -0.04698  -1.61266
   D44       -0.52952  -0.00007  -0.04738  -0.00172  -0.04939  -0.57891
   D45        1.26773  -0.00009  -0.05878  -0.00579  -0.06453   1.20320
   D46       -2.19818  -0.00002  -0.04731   0.00638  -0.04077  -2.23895
   D47        2.21259  -0.00007   0.04208   0.02128   0.06308   2.27567
   D48        0.07737   0.00004   0.05427   0.00580   0.05994   0.13732
         Item               Value     Threshold  Converged?
 Maximum Force            0.001642     0.000015     NO 
 RMS     Force            0.000230     0.000010     NO 
 Maximum Displacement     0.224182     0.000060     NO 
 RMS     Displacement     0.055836     0.000040     NO 
 Predicted change in Energy=-3.126732D-05
 GradGradGradGradGradGradGradGradGradGradGradGradGradGradGradGradGradGrad

                          Input orientation:                          
 ---------------------------------------------------------------------
 Center     Atomic      Atomic             Coordinates (Angstroms)
 Number     Number       Type             X           Y           Z
 ---------------------------------------------------------------------
      1          6           0        1.245290   -1.459181   -0.734253
      2          8           0        1.443052   -1.036348    0.386762
      3          8           0        0.697037   -0.852510   -1.742537
      4          1           0        0.409998    0.107223   -1.516835
      5          6           0        1.643502   -2.910571   -1.107251
      6          9           0        2.390797   -2.935540   -2.218057
      7          9           0        0.538360   -3.643131   -1.329862
      8          9           0        2.332859   -3.485422   -0.124410
      9          8           0        0.016633    1.532005   -1.168098
     10          1           0       -0.915232    1.797643   -1.257494
     11          1           0        0.216202    1.642376   -0.214960
     12          8           0       -2.526250    2.561448   -0.581589
     13          1           0       -3.328471    2.791819   -1.056326
     14          1           0       -2.137207    3.407321   -0.232746
     15          8           0       -1.304696    4.699941    0.389880
     16          1           0       -0.705620    4.461689    1.135484
     17          1           0       -0.766386    5.201400   -0.227888
     18          8           0        0.448037    3.904740    2.278174
     19          1           0        0.572284    2.942643    2.145306
     20          1           0        0.322653    4.044973    3.219369
     21          8           0        0.354987    1.292992    1.568703
     22          1           0       -0.570878    0.998827    1.711446
     23          1           0        0.883257    0.492354    1.418137
     24          8           0       -2.320720    0.843479    1.579393
     25          1           0       -2.750344   -0.009007    1.480317
     26          1           0       -2.568889    1.388842    0.807490
 ---------------------------------------------------------------------
                    Distance matrix (angstroms):
                    1          2          3          4          5
     1  C    0.000000
     2  O    1.214320   0.000000
     3  O    1.298178   2.263680   0.000000
     4  H    1.940044   2.449211   1.026850   0.000000
     5  C    1.550559   2.405196   2.352657   3.285783   0.000000
     6  F    2.386105   3.360095   2.726528   3.697795   1.339016
     7  F    2.371526   3.249705   2.825428   3.757206   1.344447
     8  F    2.379152   2.655375   3.496637   4.306198   1.331031
     9  O    3.262670   3.323958   2.545357   1.518669   4.731478
    10  H    3.943164   4.036903   3.139745   2.163565   5.360688
    11  H    3.308828   3.007124   2.964650   2.022160   4.854142
    12  O    5.514823   5.444005   4.836579   3.939474   6.899721
    13  H    6.252521   6.285284   5.473275   4.625503   7.565736
    14  H    5.947743   5.740056   5.334658   4.362085   7.414465
    15  O    6.760243   6.360435   6.275655   5.260113   8.297780
    16  H    6.508354   5.950276   6.204125   5.219269   8.055957
    17  H    6.976144   6.645969   6.409805   5.384784   8.507932
    18  O    6.203385   5.383479   6.233743   5.368862   7.703162
    19  H    5.302910   4.436562   5.434526   4.634352   6.781353
    20  H    6.839451   5.924422   6.981834   6.159961   8.297221
    21  O    3.697391   2.829610   3.960365   3.305998   5.146936
    22  H    3.914296   3.154780   4.118866   3.489824   5.303954
    23  H    2.927855   1.927183   3.439941   2.997725   4.305282
    24  O    4.834420   4.372881   4.797755   4.193509   6.084899
    25  H    4.792955   4.453746   4.794030   4.357085   5.866896
    26  H    5.003615   4.706827   4.710899   3.989837   6.316282
                    6          7          8          9         10
     6  F    0.000000
     7  F    2.172809   0.000000
     8  F    2.165429   2.167535   0.000000
     9  O    5.167014   5.203883   5.623945   0.000000
    10  H    5.852823   5.632069   6.304344   0.973102   0.000000
    11  H    5.449640   5.411412   5.548220   0.980041   1.546327
    12  O    7.554618   6.960499   7.770752   2.805352   1.906730
    13  H    8.176937   7.512376   8.504286   3.576220   2.617743
    14  H    8.042150   7.620446   8.216029   3.005116   2.265920
    15  O    8.874602   8.715573   8.971982   3.769485   3.359889
    16  H    8.692125   8.562332   8.600945   3.796206   3.587118
    17  H    8.952003   9.007909   9.223714   3.868019   3.559185
    18  O    8.413076   8.366388   7.996216   4.206278   4.335817
    19  H    7.543140   7.446500   7.040686   3.643802   3.886229
    20  H    9.086825   8.935825   8.481075   5.065423   5.159956
    21  O    6.030304   5.727182   5.441678   2.767976   3.139350
    22  H    6.300140   5.659306   5.648943   2.986841   3.093750
    23  H    5.219678   4.977217   4.505940   2.918993   3.478124
    24  O    7.134424   6.063643   6.580131   3.672327   3.306622
    25  H    6.976669   5.649738   6.363927   4.128556   3.758620
    26  H    7.242424   6.288404   6.975243   3.257049   2.676912
                   11         12         13         14         15
    11  H    0.000000
    12  O    2.915502   0.000000
    13  H    3.820186   0.960211   0.000000
    14  H    2.941748   0.994257   1.573607   0.000000
    15  O    3.468092   2.647470   3.134982   1.658796   0.000000
    16  H    3.259138   3.142284   3.804188   2.243476   0.985688
    17  H    3.692194   3.192424   3.613401   2.257851   0.960665
    18  O    3.374575   4.339247   5.159409   3.638081   2.696307
    19  H    2.718151   4.145139   5.048672   3.634886   3.113305
    20  H    4.192662   4.976381   5.760440   4.286561   3.329151
    21  O    1.822851   3.812383   4.764990   3.731841   3.968812
    22  H    2.178231   3.394594   4.298802   3.469021   3.997907
    23  H    2.105830   4.461479   5.398996   4.510615   4.852652
    24  O    3.208412   2.768304   3.429082   3.144966   4.161676
    25  H    3.794920   3.302865   3.822749   3.870635   5.045110
    26  H    2.977652   1.818342   2.453390   2.311428   3.568747
                   16         17         18         19         20
    16  H    0.000000
    17  H    1.552304   0.000000
    18  O    1.716641   3.071889   0.000000
    19  H    2.227169   3.539219   0.979144   0.000000
    20  H    2.360842   3.795643   0.959809   1.559185   0.000000
    21  O    3.369452   4.445320   2.707994   1.760976   3.209227
    22  H    3.513019   4.632586   3.131086   2.296405   3.514432
    23  H    4.284862   5.254125   3.545908   2.574761   4.022414
    24  O    3.987111   4.967262   4.186363   3.618870   4.463911
    25  H    4.928177   5.831157   5.116994   4.493807   5.376091
    26  H    3.608565   4.342421   4.194579   3.751135   4.607950
                   21         22         23         24         25
    21  O    0.000000
    22  H    0.981904   0.000000
    23  H    0.970959   1.567500   0.000000
    24  O    2.713224   1.761680   3.227191   0.000000
    25  H    3.368396   2.412306   3.668554   0.959752   0.000000
    26  H    3.022860   2.227396   3.618548   0.977160   1.561922
                   26
    26  H    0.000000
 Stoichiometry    C2H13F3O8
 Framework group  C1[X(C2H13F3O8)]
 Deg. of freedom    72
 Full point group                 C1      NOp   1
 Largest Abelian subgroup         C1      NOp   1
 Largest concise Abelian subgroup C1      NOp   1
                         Standard orientation:                         
 ---------------------------------------------------------------------
 Center     Atomic      Atomic             Coordinates (Angstroms)
 Number     Number       Type             X           Y           Z
 ---------------------------------------------------------------------
      1          6           0        1.963583    0.130246   -0.236942
      2          8           0        1.352624    1.118354    0.116533
      3          8           0        1.504197   -0.948421   -0.794355
      4          1           0        0.487689   -0.916874   -0.936259
      5          6           0        3.495784    0.035076   -0.018911
      6          9           0        4.125490   -0.290540   -1.154872
      7          9           0        3.767645   -0.911459    0.896348
      8          9           0        3.989770    1.191050    0.418518
      9          8           0       -1.012436   -0.838009   -1.159332
     10          1           0       -1.584323   -1.511651   -0.751803
     11          1           0       -1.301522    0.008579   -0.759082
     12          8           0       -3.075360   -2.042686    0.311414
     13          1           0       -3.456237   -2.917461    0.419612
     14          1           0       -3.762536   -1.474580   -0.128578
     15          8           0       -4.744906   -0.380955   -0.897043
     16          1           0       -4.513542    0.558421   -0.708304
     17          1           0       -4.797766   -0.449931   -1.853769
     18          8           0       -3.898873    2.144312   -0.475947
     19          1           0       -2.970369    2.072652   -0.173511
     20          1           0       -4.337898    2.766585    0.108233
     21          8           0       -1.447742    1.403519    0.405197
     22          1           0       -1.593170    0.873324    1.218757
     23          1           0       -0.497403    1.598218    0.363842
     24          8           0       -2.104610   -0.403279    2.319770
     25          1           0       -1.498439   -0.813694    2.940447
     26          1           0       -2.459982   -1.109670    1.745694
 ---------------------------------------------------------------------
 Rotational constants (GHZ):           1.0078759           0.2162748           0.2077528
 Standard basis: 6-31++G(d,p) (6D, 7F)
 There are   325 symmetry adapted cartesian basis functions of A   symmetry.
 There are   325 symmetry adapted basis functions of A   symmetry.
   325 basis functions,   520 primitive gaussians,   325 cartesian basis functions
    58 alpha electrons       58 beta electrons
       nuclear repulsion energy       957.7872460377 Hartrees.
 NAtoms=   26 NActive=   26 NUniq=   26 SFac= 1.00D+00 NAtFMM=   60 NAOKFM=F Big=F
 Integral buffers will be    131072 words long.
 Raffenetti 2 integral format.
 Two-electron integral symmetry is turned on.
 Nuclear repulsion after empirical dispersion term =      957.7742537065 Hartrees.
 One-electron integrals computed using PRISM.
 NBasis=   325 RedAO= T EigKep=  3.93D-05  NBF=   325
 NBsUse=   325 1.00D-06 EigRej= -1.00D+00 NBFU=   325
 Initial guess from the checkpoint file:  "/local_scratch/slurm.5787630/Gau-2785760.chk"
 B after Tr=     0.000000   -0.000000   -0.000000
         Rot=    0.999976   -0.006279    0.002010    0.001903 Ang=  -0.79 deg.
 ExpMin= 3.60D-02 ExpMax= 7.00D+03 ExpMxC= 1.05D+03 IAcc=3 IRadAn=         5 AccDes= 0.00D+00
 Harris functional with IExCor= 4639 and IRadAn=       5 diagonalized for initial guess.
 HarFok:  IExCor= 4639 AccDes= 0.00D+00 IRadAn=         5 IDoV= 1 UseB2=F ITyADJ=14
 ICtDFT=  3500011 ScaDFX=  1.000000  1.000000  1.000000  1.000000
 FoFCou: FMM=F IPFlag=           0 FMFlag=      100000 FMFlg1=           0
         NFxFlg=           0 DoJE=T BraDBF=F KetDBF=T FulRan=T
         wScrn=  0.000000 ICntrl=       500 IOpCl=  0 I1Cent=   200000004 NGrid=           0
         NMat0=    1 NMatS0=      1 NMatT0=    0 NMatD0=    1 NMtDS0=    0 NMtDT0=    0
 Petite list used in FoFCou.
 Requested convergence on RMS density matrix=1.00D-10 within 128 cycles.
 Requested convergence on MAX density matrix=1.00D-08.
 Requested convergence on             energy=1.00D-08.
 No special actions if energy rises.
 SCF Done:  E(RwB97XD) =  -985.247066717     A.U. after   15 cycles
            NFock= 15  Conv=0.62D-10     -V/T= 2.0083
 Calling FoFJK, ICntrl=      2127 FMM=F ISym2X=0 I1Cent= 0 IOpClX= 0 NMat=1 NMatS=1 NMatT=0.
 ***** Axes restored to original set *****
 -------------------------------------------------------------------
 Center     Atomic                   Forces (Hartrees/Bohr)
 Number     Number              X              Y              Z
 -------------------------------------------------------------------
      1        6           0.000016923    0.000209565    0.000211863
      2        8          -0.000087927   -0.000208107   -0.000409128
      3        8          -0.000047702    0.000273506    0.000361021
      4        1           0.000033489   -0.000208767   -0.000114813
      5        6           0.000012021   -0.000017912    0.000010877
      6        9          -0.000041342   -0.000038274    0.000047067
      7        9           0.000095120    0.000052903   -0.000013855
      8        9          -0.000034019   -0.000022352   -0.000064216
      9        8           0.000176896    0.000010243    0.000188191
     10        1           0.000221736   -0.000063938    0.000259883
     11        1          -0.000375396   -0.000005070   -0.000350483
     12        8           0.000005353   -0.000037183   -0.000099556
     13        1           0.000048683   -0.000034544    0.000019964
     14        1           0.000005738   -0.000003079    0.000072960
     15        8          -0.000112003    0.000102577   -0.000163122
     16        1           0.000085807   -0.000076936    0.000101492
     17        1           0.000009107   -0.000052995    0.000040625
     18        8           0.000116125    0.000045119   -0.000035709
     19        1          -0.000074224    0.000015979    0.000086161
     20        1          -0.000038084   -0.000088338   -0.000071072
     21        8          -0.000150103   -0.000237004   -0.000038696
     22        1           0.000027328    0.000179773   -0.000034097
     23        1           0.000106996    0.000180276   -0.000073606
     24        8           0.000176520   -0.000097725    0.000271616
     25        1          -0.000045530    0.000076145   -0.000082208
     26        1          -0.000131512    0.000046138   -0.000121157
 -------------------------------------------------------------------
 Cartesian Forces:  Max     0.000409128 RMS     0.000139493

 GradGradGradGradGradGradGradGradGradGradGradGradGradGradGradGradGradGrad
 Berny optimization.
 Using GEDIIS/GDIIS optimizer.
 FormGI is forming the generalized inverse of G from B-inverse, IUseBI=4.
 Internal  Forces:  Max     0.000463947 RMS     0.000101299
 Search for a local minimum.
 Step number  11 out of a maximum of  156
 All quantities printed in internal units (Hartrees-Bohrs-Radians)
 Mixed Optimization -- En-DIIS/RFO-DIIS
 Swapping is turned off.
 Update second derivatives using D2CorX and points    8    9   10   11
 DE= -4.08D-05 DEPred=-3.13D-05 R= 1.30D+00
 TightC=F SS=  1.41D+00  RLast= 2.16D-01 DXNew= 1.2000D+00 6.4926D-01
 Trust test= 1.30D+00 RLast= 2.16D-01 DXMaxT set to 7.14D-01
 ITU=  1  0  0  0  1 -1  1  0  0  1  0
     Eigenvalues ---    0.00022   0.00041   0.00051   0.00064   0.00131
     Eigenvalues ---    0.00154   0.00208   0.00285   0.00362   0.00429
     Eigenvalues ---    0.00530   0.00692   0.00742   0.00846   0.00875
     Eigenvalues ---    0.01119   0.01186   0.01255   0.01364   0.01471
     Eigenvalues ---    0.01502   0.01573   0.01691   0.01828   0.01991
     Eigenvalues ---    0.02064   0.02142   0.02278   0.02348   0.02407
     Eigenvalues ---    0.02592   0.02685   0.03210   0.03502   0.03588
     Eigenvalues ---    0.04389   0.04664   0.05096   0.05322   0.05967
     Eigenvalues ---    0.06469   0.06862   0.07679   0.08134   0.08891
     Eigenvalues ---    0.11549   0.13742   0.19468   0.21365   0.22011
     Eigenvalues ---    0.23700   0.27906   0.34588   0.36997   0.38411
     Eigenvalues ---    0.38860   0.42225   0.43884   0.45260   0.46839
     Eigenvalues ---    0.47207   0.49613   0.50663   0.53576   0.55583
     Eigenvalues ---    0.57221   0.57317   0.57355   0.57602   0.59892
     Eigenvalues ---    0.90244   0.99796
 En-DIIS/RFO-DIIS/Sim-DIIS IScMMF=       -3 using points:    11   10    9    8    7
 RFO step:  Lambda=-1.91248735D-05.
 DidBck=F Rises=F RFO-DIIS coefs:    1.73771   -0.62411   -0.14262    0.02622    0.00280
 Iteration  1 RMS(Cart)=  0.03734274 RMS(Int)=  0.00048346
 Iteration  2 RMS(Cart)=  0.00064161 RMS(Int)=  0.00009049
 Iteration  3 RMS(Cart)=  0.00000018 RMS(Int)=  0.00009049
 Variable       Old X    -DE/DX   Delta X   Delta X   Delta X     New X
                                 (Linear)    (Quad)   (Total)
    R1        2.29473  -0.00046  -0.00016  -0.00038  -0.00054   2.29420
    R2        2.45320  -0.00016   0.00030  -0.00050  -0.00020   2.45300
    R3        2.93013   0.00003   0.00029  -0.00006   0.00023   2.93036
    R4        1.94047  -0.00029  -0.00352   0.00164  -0.00188   1.93859
    R5        2.86987  -0.00006   0.00591  -0.00507   0.00084   2.87071
    R6        2.53037  -0.00006   0.00065  -0.00020   0.00045   2.53082
    R7        2.54064  -0.00011  -0.00157   0.00065  -0.00091   2.53973
    R8        2.51528  -0.00005   0.00019  -0.00033  -0.00014   2.51515
    R9        1.83890  -0.00021   0.00046  -0.00111  -0.00063   1.83827
   R10        1.85201  -0.00044   0.00096  -0.00221  -0.00125   1.85076
   R11        3.60320  -0.00001   0.00660  -0.00250   0.00412   3.60732
   R12        3.44469  -0.00004  -0.00644  -0.00338  -0.00984   3.43485
   R13        1.81454  -0.00006  -0.00005  -0.00003  -0.00008   1.81446
   R14        1.87887  -0.00001  -0.00062   0.00101   0.00036   1.87923
   R15        3.43617  -0.00004  -0.00215   0.00177  -0.00029   3.43587
   R16        3.13467  -0.00004   0.00039  -0.00118  -0.00083   3.13384
   R17        1.86268   0.00010  -0.00093   0.00173   0.00072   1.86340
   R18        1.81539  -0.00005   0.00005   0.00001   0.00005   1.81544
   R19        3.24398  -0.00005   0.00023   0.00015   0.00030   3.24428
   R20        1.85031  -0.00010  -0.00055   0.00067   0.00011   1.85042
   R21        1.81378  -0.00008  -0.00002  -0.00004  -0.00006   1.81372
   R22        3.32776  -0.00005   0.00269  -0.00552  -0.00280   3.32496
   R23        1.85553  -0.00013  -0.00015  -0.00027  -0.00044   1.85509
   R24        1.83485  -0.00008   0.00051  -0.00038   0.00013   1.83497
   R25        3.32909  -0.00007   0.00542  -0.00884  -0.00341   3.32568
   R26        1.81367  -0.00004  -0.00024   0.00020  -0.00004   1.81363
   R27        1.84656   0.00010  -0.00044   0.00094   0.00059   1.84716
    A1        2.24345   0.00008  -0.00019   0.00049   0.00029   2.24375
    A2        2.10155  -0.00002   0.00049   0.00011   0.00059   2.10215
    A3        1.93805  -0.00006  -0.00023  -0.00062  -0.00085   1.93720
    A4        1.96505   0.00045  -0.00046   0.00314   0.00269   1.96774
    A5        1.93943   0.00005  -0.00242   0.00061  -0.00181   1.93762
    A6        1.91639  -0.00000   0.00288  -0.00103   0.00184   1.91823
    A7        1.93868   0.00008  -0.00060   0.00069   0.00009   1.93877
    A8        1.88729  -0.00005   0.00034  -0.00034   0.00001   1.88730
    A9        1.89174  -0.00005  -0.00038   0.00020  -0.00019   1.89155
   A10        1.88879  -0.00004   0.00024  -0.00017   0.00007   1.88887
   A11        2.07493  -0.00002   0.00661  -0.00332   0.00329   2.07823
   A12        1.85068   0.00006  -0.00094   0.00222   0.00134   1.85202
   A13        1.82720  -0.00006  -0.00052  -0.00242  -0.00313   1.82407
   A14        2.81011   0.00007   0.00799  -0.00515   0.00259   2.81269
   A15        2.24816   0.00001   0.00048  -0.00381  -0.00339   2.24477
   A16        1.70577  -0.00004  -0.00824  -0.00486  -0.01318   1.69260
   A17        1.60309   0.00007   0.00442   0.00881   0.01320   1.61628
   A18        1.87158  -0.00001  -0.00041   0.00099   0.00049   1.87206
   A19        2.10926  -0.00002   0.00312  -0.00169   0.00141   2.11067
   A20        1.86479   0.00000  -0.00148   0.00043  -0.00096   1.86383
   A21        1.98297  -0.00008  -0.00341   0.00240  -0.00123   1.98173
   A22        2.03378   0.00004  -0.00421  -0.00219  -0.00637   2.02741
   A23        1.84631  -0.00000  -0.00019  -0.00072  -0.00094   1.84536
   A24        1.88993  -0.00004  -0.00065  -0.00302  -0.00374   1.88618
   A25        2.11478   0.00001   0.00019  -0.00309  -0.00293   2.11185
   A26        1.86837  -0.00003  -0.00107   0.00038  -0.00064   1.86773
   A27        1.72160   0.00010  -0.01104   0.00554  -0.00539   1.71622
   A28        1.69903   0.00003   0.00536  -0.00137   0.00370   1.70272
   A29        1.61855  -0.00008  -0.00644   0.00657   0.00007   1.61861
   A30        1.92773  -0.00002   0.00276  -0.00414  -0.00121   1.92652
   A31        2.42812  -0.00011   0.00474  -0.00692  -0.00242   2.42570
   A32        1.86349   0.00012  -0.00120   0.00634   0.00502   1.86850
   A33        2.83087   0.00010  -0.01260   0.01587   0.00309   2.83396
   A34        2.13022   0.00006   0.00454   0.00377   0.00809   2.13831
   A35        1.83616  -0.00007   0.00460  -0.00652  -0.00203   1.83413
   A36        1.87601  -0.00007   0.00089  -0.00259  -0.00179   1.87422
   A37        3.12764   0.00028  -0.00231   0.00293   0.00064   3.12828
   A38        3.26233   0.00014   0.01877  -0.00066   0.01819   3.28051
   A39        3.00885   0.00002  -0.00048  -0.00519  -0.00560   3.00326
   A40        3.01710  -0.00004  -0.00157  -0.00069  -0.00237   3.01472
   A41        2.82172   0.00004   0.00402  -0.00603  -0.00193   2.81979
   A42        3.00432  -0.00006  -0.00478  -0.00627  -0.01109   2.99323
   A43        3.12241  -0.00002  -0.00724   0.00335  -0.00385   3.11856
   A44        2.57431   0.00021  -0.01042   0.00098  -0.00969   2.56462
   A45        3.16047  -0.00008  -0.00085  -0.00402  -0.00480   3.15566
   A46        3.07840  -0.00004  -0.00105   0.00178   0.00084   3.07924
   A47        3.14937  -0.00007   0.00305  -0.01026  -0.00732   3.14205
   A48        2.88228  -0.00010   0.00506  -0.00335   0.00172   2.88400
    D1        0.00128   0.00006   0.01036  -0.00611   0.00424   0.00552
    D2        3.12561   0.00004   0.01466  -0.00778   0.00686   3.13247
    D3       -2.23993  -0.00002   0.02935  -0.00093   0.02840  -2.21153
    D4        1.95612   0.00001   0.02859  -0.00024   0.02835   1.98447
    D5       -0.13242   0.00001   0.02680   0.00020   0.02700  -0.10542
    D6        0.91732  -0.00000   0.02546   0.00057   0.02603   0.94334
    D7       -1.16982   0.00003   0.02470   0.00127   0.02597  -1.14385
    D8        3.02484   0.00002   0.02291   0.00171   0.02462   3.04946
    D9       -2.11643   0.00002  -0.00053   0.00860   0.00818  -2.10825
   D10       -0.06676   0.00004   0.00303   0.00511   0.00806  -0.05871
   D11       -1.30474   0.00003   0.00326  -0.00831  -0.00508  -1.30982
   D12        2.91122   0.00005   0.01729  -0.00206   0.01519   2.92641
   D13        1.04761   0.00005   0.01810  -0.00284   0.01533   1.06294
   D14        3.09580  -0.00001   0.00327  -0.00672  -0.00343   3.09236
   D15        1.02857   0.00001   0.01729  -0.00046   0.01683   1.04540
   D16       -0.83504   0.00001   0.01811  -0.00124   0.01697  -0.81806
   D17       -0.71567   0.00010   0.00231   0.01002   0.01238  -0.70329
   D18        1.49233   0.00008   0.00926   0.00600   0.01523   1.50757
   D19       -2.83770  -0.00002  -0.02429  -0.01077  -0.03501  -2.87271
   D20       -0.88151  -0.00001  -0.02246  -0.01423  -0.03655  -0.91806
   D21        0.99127   0.00009  -0.02413  -0.00695  -0.03112   0.96015
   D22       -1.16707  -0.00001  -0.01025  -0.01300  -0.02322  -1.19029
   D23        0.94922  -0.00005  -0.01711  -0.01562  -0.03268   0.91655
   D24        2.76626   0.00003  -0.00518  -0.00444  -0.00968   2.75658
   D25       -1.40063  -0.00001  -0.01204  -0.00707  -0.01913  -1.41976
   D26        0.45378   0.00005  -0.00804  -0.00602  -0.01407   0.43971
   D27        2.57007   0.00001  -0.01489  -0.00864  -0.02352   2.54655
   D28        0.68018  -0.00009  -0.01372  -0.00223  -0.01620   0.66398
   D29       -1.57185  -0.00005  -0.02362   0.00130  -0.02247  -1.59432
   D30        3.10792  -0.00003  -0.00687  -0.00054  -0.00749   3.10043
   D31        0.85588   0.00001  -0.01677   0.00300  -0.01376   0.84212
   D32       -1.02118  -0.00006  -0.00618   0.00130  -0.00501  -1.02619
   D33        3.00997  -0.00001  -0.01609   0.00484  -0.01128   2.99869
   D34        0.31493  -0.00004   0.01084   0.00844   0.01931   0.33424
   D35       -1.85311   0.00004   0.01234   0.01396   0.02633  -1.82678
   D36       -1.88469  -0.00002   0.01951   0.01020   0.02974  -1.85495
   D37        2.23046   0.00006   0.02100   0.01573   0.03676   2.26722
   D38        0.67517   0.00004  -0.00502  -0.00476  -0.00993   0.66524
   D39       -1.05192  -0.00002  -0.00821  -0.00343  -0.01147  -1.06339
   D40        2.43554  -0.00003  -0.02925   0.00696  -0.02225   2.41329
   D41        2.91016   0.00003  -0.00583  -0.01028  -0.01627   2.89389
   D42        1.18307  -0.00003  -0.00902  -0.00896  -0.01781   1.16526
   D43       -1.61266  -0.00004  -0.03006   0.00143  -0.02858  -1.64124
   D44       -0.57891  -0.00007  -0.02965   0.00562  -0.02402  -0.60293
   D45        1.20320   0.00004  -0.03887   0.01021  -0.02863   1.17458
   D46       -2.23895  -0.00001  -0.02436  -0.00188  -0.02606  -2.26501
   D47        2.27567  -0.00010   0.04829  -0.00982   0.03847   2.31414
   D48        0.13732   0.00003   0.03996  -0.00299   0.03697   0.17429
         Item               Value     Threshold  Converged?
 Maximum Force            0.000464     0.000015     NO 
 RMS     Force            0.000101     0.000010     NO 
 Maximum Displacement     0.145701     0.000060     NO 
 RMS     Displacement     0.037453     0.000040     NO 
 Predicted change in Energy=-9.796333D-06
 GradGradGradGradGradGradGradGradGradGradGradGradGradGradGradGradGradGrad

                          Input orientation:                          
 ---------------------------------------------------------------------
 Center     Atomic      Atomic             Coordinates (Angstroms)
 Number     Number       Type             X           Y           Z
 ---------------------------------------------------------------------
      1          6           0        1.247695   -1.459860   -0.735216
      2          8           0        1.424031   -1.050256    0.393949
      3          8           0        0.705888   -0.846702   -1.742925
      4          1           0        0.406006    0.106864   -1.512349
      5          6           0        1.673290   -2.899340   -1.124290
      6          9           0        2.463931   -2.890851   -2.205224
      7          9           0        0.586205   -3.637299   -1.406963
      8          9           0        2.329998   -3.490051   -0.128676
      9          8           0       -0.002125    1.526490   -1.157662
     10          1           0       -0.935048    1.786743   -1.248245
     11          1           0        0.191297    1.634608   -0.203679
     12          8           0       -2.541253    2.561084   -0.566743
     13          1           0       -3.341198    2.797515   -1.042260
     14          1           0       -2.136014    3.405566   -0.232748
     15          8           0       -1.268880    4.689958    0.357640
     16          1           0       -0.677840    4.453384    1.110658
     17          1           0       -0.712673    5.152074   -0.274825
     18          8           0        0.462190    3.894450    2.266223
     19          1           0        0.571454    2.929222    2.142807
     20          1           0        0.328670    4.044215    3.204794
     21          8           0        0.332230    1.281559    1.573770
     22          1           0       -0.596085    0.999569    1.723419
     23          1           0        0.853157    0.476639    1.420052
     24          8           0       -2.348188    0.872538    1.617772
     25          1           0       -2.800434    0.029844    1.537608
     26          1           0       -2.596047    1.412042    0.841270
 ---------------------------------------------------------------------
                    Distance matrix (angstroms):
                    1          2          3          4          5
     1  C    0.000000
     2  O    1.214036   0.000000
     3  O    1.298074   2.263492   0.000000
     4  H    1.940876   2.451382   1.025857   0.000000
     5  C    1.550682   2.405472   2.352000   3.285402   0.000000
     6  F    2.384930   3.350356   2.735504   3.701544   1.339255
     7  F    2.372773   3.261599   2.813295   3.749978   1.343965
     8  F    2.379274   2.654527   3.497260   4.307446   1.330959
     9  O    3.264781   3.328819   2.544770   1.519115   4.732452
    10  H    3.945629   4.038639   3.142038   2.165679   5.364528
    11  H    3.312739   3.014180   2.964959   2.023047   4.858036
    12  O    5.527431   5.448686   4.851837   3.950152   6.920221
    13  H    6.267173   6.290901   5.490915   4.637038   7.589860
    14  H    5.947633   5.737684   5.332806   4.356682   7.420074
    15  O    6.734073   6.340594   6.242329   5.225595   8.273447
    16  H    6.487017   5.934777   6.176451   5.191062   8.036502
    17  H    6.911778   6.594062   6.336635   5.313855   8.440361
    18  O    6.188238   5.374073   6.213789   5.350380   7.688818
    19  H    5.291914   4.429631   5.419833   4.620957   6.772009
    20  H    6.831041   5.920666   6.967301   6.144928   8.292281
    21  O    3.699307   2.832202   3.958482   3.302951   5.153435
    22  H    3.936141   3.170195   4.137559   3.503042   5.334886
    23  H    2.924187   1.926185   3.431813   2.989256   4.306220
    24  O    4.889479   4.407324   4.855661   4.239044   6.157780
    25  H    4.875683   4.507845   4.881036   4.425994   5.973276
    26  H    5.050493   4.735402   4.762642   4.031791   6.377985
                    6          7          8          9         10
     6  F    0.000000
     7  F    2.172616   0.000000
     8  F    2.165417   2.167144   0.000000
     9  O    5.166403   5.203172   5.627014   0.000000
    10  H    5.860781   5.635568   6.305434   0.972770   0.000000
    11  H    5.445258   5.421886   5.553539   0.979380   1.543669
    12  O    7.580243   6.993348   7.780567   2.804771   1.908911
    13  H    8.210330   7.547472   8.516489   3.574665   2.617948
    14  H    8.043322   7.641414   8.216181   2.989963   2.257021
    15  O    8.830108   8.711966   8.949914   3.729388   3.334511
    16  H    8.648907   8.567110   8.583775   3.764117   3.569531
    17  H    8.860356   8.956668   9.163271   3.798571   3.510335
    18  O    8.369057   8.380627   7.984679   4.188772   4.329686
    19  H    7.507336   7.464602   7.032721   3.631769   3.882530
    20  H    9.051120   8.963274   8.478354   5.047710   5.150021
    21  O    6.019465   5.757121   5.445885   2.762699   3.134481
    22  H    6.319281   5.718186   5.670000   2.988488   3.092786
    23  H    5.203577   4.998776   4.507133   2.911752   3.468984
    24  O    7.206586   6.172382   6.630813   3.692519   3.323670
    25  H    7.088920   5.795494   6.441078   4.163527   3.785146
    26  H    7.307489   6.377862   7.016925   3.276776   2.695439
                   11         12         13         14         15
    11  H    0.000000
    12  O    2.908092   0.000000
    13  H    3.812361   0.960171   0.000000
    14  H    2.924639   0.994445   1.574010   0.000000
    15  O    3.432544   2.646794   3.136170   1.658355   0.000000
    16  H    3.229300   3.141143   3.804003   2.242528   0.986069
    17  H    3.632464   3.184674   3.611378   2.253433   0.960692
    18  O    3.358673   4.338690   5.158982   3.637929   2.696688
    19  H    2.706758   4.143204   5.046866   3.633257   3.110280
    20  H    4.176453   4.965946   5.749753   4.277760   3.327977
    21  O    1.817644   3.804719   4.757711   3.723861   3.957234
    22  H    2.176454   3.386274   4.291531   3.462195   3.992114
    23  H    2.101297   4.451323   5.389068   4.499500   4.835681
    24  O    3.216740   2.767773   3.430361   3.144149   4.162395
    25  H    3.815468   3.301915   3.822060   3.869252   5.045259
    26  H    2.985087   1.818187   2.454073   2.310689   3.569314
                   16         17         18         19         20
    16  H    0.000000
    17  H    1.552077   0.000000
    18  O    1.716801   3.069014   0.000000
    19  H    2.224666   3.526330   0.979202   0.000000
    20  H    2.359213   3.797301   0.959777   1.558836   0.000000
    21  O    3.360831   4.414749   2.706211   1.759495   3.208195
    22  H    3.508703   4.609758   3.129683   2.294034   3.509916
    23  H    4.272491   5.213840   3.542639   2.572332   4.023430
    24  O    3.983677   4.956941   4.177399   3.609698   4.443393
    25  H    4.924976   5.820730   5.109870   4.488016   5.355928
    26  H    3.605808   4.333660   4.188753   3.745517   4.590048
                   21         22         23         24         25
    21  O    0.000000
    22  H    0.981673   0.000000
    23  H    0.971026   1.570283   0.000000
    24  O    2.711803   1.759876   3.231785   0.000000
    25  H    3.373674   2.415377   3.682685   0.959732   0.000000
    26  H    3.021322   2.224448   3.620355   0.977473   1.561131
                   26
    26  H    0.000000
 Stoichiometry    C2H13F3O8
 Framework group  C1[X(C2H13F3O8)]
 Deg. of freedom    72
 Full point group                 C1      NOp   1
 Largest Abelian subgroup         C1      NOp   1
 Largest concise Abelian subgroup C1      NOp   1
                         Standard orientation:                         
 ---------------------------------------------------------------------
 Center     Atomic      Atomic             Coordinates (Angstroms)
 Number     Number       Type             X           Y           Z
 ---------------------------------------------------------------------
      1          6           0        1.965636    0.124972   -0.218659
      2          8           0        1.355220    1.105317    0.155774
      3          8           0        1.504257   -0.947678   -0.785710
      4          1           0        0.487612   -0.919380   -0.919926
      5          6           0        3.501321    0.033735   -0.023827
      6          9           0        4.116909   -0.240163   -1.181253
      7          9           0        3.794568   -0.946119    0.848028
      8          9           0        3.992166    1.175462    0.452601
      9          8           0       -1.013988   -0.843200   -1.136964
     10          1           0       -1.585177   -1.517537   -0.730402
     11          1           0       -1.304541    0.000406   -0.733116
     12          8           0       -3.092803   -2.037405    0.318762
     13          1           0       -3.480307   -2.910080    0.419798
     14          1           0       -3.764157   -1.468218   -0.144089
     15          8           0       -4.709314   -0.373953   -0.956125
     16          1           0       -4.483975    0.565202   -0.757274
     17          1           0       -4.710717   -0.444233   -1.914241
     18          8           0       -3.874867    2.150185   -0.503853
     19          1           0       -2.954339    2.073467   -0.178925
     20          1           0       -4.327043    2.766609    0.076432
     21          8           0       -1.449337    1.392352    0.426776
     22          1           0       -1.614504    0.866754    1.239272
     23          1           0       -0.496636    1.577593    0.396141
     24          8           0       -2.168593   -0.388902    2.340850
     25          1           0       -1.590085   -0.800984    2.986297
     26          1           0       -2.515275   -1.098172    1.764482
 ---------------------------------------------------------------------
 Rotational constants (GHZ):           1.0024979           0.2158299           0.2077780
 Standard basis: 6-31++G(d,p) (6D, 7F)
 There are   325 symmetry adapted cartesian basis functions of A   symmetry.
 There are   325 symmetry adapted basis functions of A   symmetry.
   325 basis functions,   520 primitive gaussians,   325 cartesian basis functions
    58 alpha electrons       58 beta electrons
       nuclear repulsion energy       957.5259693342 Hartrees.
 NAtoms=   26 NActive=   26 NUniq=   26 SFac= 1.00D+00 NAtFMM=   60 NAOKFM=F Big=F
 Integral buffers will be    131072 words long.
 Raffenetti 2 integral format.
 Two-electron integral symmetry is turned on.
 Nuclear repulsion after empirical dispersion term =      957.5129679307 Hartrees.
 One-electron integrals computed using PRISM.
 NBasis=   325 RedAO= T EigKep=  3.84D-05  NBF=   325
 NBsUse=   325 1.00D-06 EigRej= -1.00D+00 NBFU=   325
 Initial guess from the checkpoint file:  "/local_scratch/slurm.5787630/Gau-2785760.chk"
 B after Tr=    -0.000000    0.000000    0.000000
         Rot=    0.999996   -0.002245    0.001535    0.000681 Ang=  -0.32 deg.
 ExpMin= 3.60D-02 ExpMax= 7.00D+03 ExpMxC= 1.05D+03 IAcc=3 IRadAn=         5 AccDes= 0.00D+00
 Harris functional with IExCor= 4639 and IRadAn=       5 diagonalized for initial guess.
 HarFok:  IExCor= 4639 AccDes= 0.00D+00 IRadAn=         5 IDoV= 1 UseB2=F ITyADJ=14
 ICtDFT=  3500011 ScaDFX=  1.000000  1.000000  1.000000  1.000000
 FoFCou: FMM=F IPFlag=           0 FMFlag=      100000 FMFlg1=           0
         NFxFlg=           0 DoJE=T BraDBF=F KetDBF=T FulRan=T
         wScrn=  0.000000 ICntrl=       500 IOpCl=  0 I1Cent=   200000004 NGrid=           0
         NMat0=    1 NMatS0=      1 NMatT0=    0 NMatD0=    1 NMtDS0=    0 NMtDT0=    0
 Petite list used in FoFCou.
 Requested convergence on RMS density matrix=1.00D-10 within 128 cycles.
 Requested convergence on MAX density matrix=1.00D-08.
 Requested convergence on             energy=1.00D-08.
 No special actions if energy rises.
 SCF Done:  E(RwB97XD) =  -985.247073759     A.U. after   15 cycles
            NFock= 15  Conv=0.48D-10     -V/T= 2.0083
 Calling FoFJK, ICntrl=      2127 FMM=F ISym2X=0 I1Cent= 0 IOpClX= 0 NMat=1 NMatS=1 NMatT=0.
 ***** Axes restored to original set *****
 -------------------------------------------------------------------
 Center     Atomic                   Forces (Hartrees/Bohr)
 Number     Number              X              Y              Z
 -------------------------------------------------------------------
      1        6          -0.000065778    0.000032858   -0.000090696
      2        8          -0.000025766    0.000087202    0.000035616
      3        8           0.000054268   -0.000185509   -0.000041608
      4        1          -0.000029325    0.000122016    0.000102706
      5        6          -0.000018812    0.000007092    0.000064159
      6        9           0.000008214   -0.000010667   -0.000039539
      7        9           0.000012756    0.000023972   -0.000014999
      8        9           0.000000005   -0.000024960    0.000009315
      9        8          -0.000017857    0.000096933   -0.000383822
     10        1          -0.000038880   -0.000072439    0.000006019
     11        1           0.000080062   -0.000015484    0.000317450
     12        8           0.000001776    0.000019797   -0.000022456
     13        1           0.000007033    0.000015333    0.000013348
     14        1          -0.000013872   -0.000023314    0.000004619
     15        8           0.000051410   -0.000056118    0.000111823
     16        1          -0.000077668    0.000041341   -0.000127676
     17        1           0.000015352   -0.000003713    0.000018011
     18        8           0.000025088   -0.000014376    0.000000619
     19        1          -0.000001683    0.000062546   -0.000000011
     20        1          -0.000012563   -0.000008848   -0.000009449
     21        8           0.000082097    0.000079911   -0.000084051
     22        1          -0.000033501   -0.000207566    0.000140602
     23        1          -0.000045612   -0.000017740    0.000029953
     24        8          -0.000067190    0.000100008   -0.000114238
     25        1           0.000052026   -0.000023863    0.000040630
     26        1           0.000058420   -0.000024414    0.000033671
 -------------------------------------------------------------------
 Cartesian Forces:  Max     0.000383822 RMS     0.000083432

 GradGradGradGradGradGradGradGradGradGradGradGradGradGradGradGradGradGrad
 Berny optimization.
 Using GEDIIS/GDIIS optimizer.
 FormGI is forming the generalized inverse of G from B-inverse, IUseBI=4.
 Internal  Forces:  Max     0.000364940 RMS     0.000064439
 Search for a local minimum.
 Step number  12 out of a maximum of  156
 All quantities printed in internal units (Hartrees-Bohrs-Radians)
 Mixed Optimization -- En-DIIS/RFO-DIIS
 Swapping is turned off.
 Update second derivatives using D2CorX and points    8    9   10   11   12
 DE= -7.04D-06 DEPred=-9.80D-06 R= 7.19D-01
 TightC=F SS=  1.41D+00  RLast= 1.59D-01 DXNew= 1.2000D+00 4.7692D-01
 Trust test= 7.19D-01 RLast= 1.59D-01 DXMaxT set to 7.14D-01
 ITU=  1  1  0  0  0  1 -1  1  0  0  1  0
     Eigenvalues ---    0.00020   0.00041   0.00051   0.00066   0.00130
     Eigenvalues ---    0.00157   0.00210   0.00285   0.00374   0.00432
     Eigenvalues ---    0.00522   0.00670   0.00741   0.00845   0.00876
     Eigenvalues ---    0.01119   0.01193   0.01251   0.01438   0.01458
     Eigenvalues ---    0.01519   0.01554   0.01687   0.01867   0.01989
     Eigenvalues ---    0.02071   0.02146   0.02264   0.02398   0.02424
     Eigenvalues ---    0.02589   0.02691   0.03222   0.03494   0.03698
     Eigenvalues ---    0.04389   0.04680   0.05095   0.05315   0.06046
     Eigenvalues ---    0.06478   0.06857   0.07667   0.08153   0.08904
     Eigenvalues ---    0.11542   0.13733   0.19460   0.21365   0.22002
     Eigenvalues ---    0.23713   0.27956   0.35213   0.36980   0.38480
     Eigenvalues ---    0.38859   0.43046   0.43829   0.45511   0.46831
     Eigenvalues ---    0.47489   0.49562   0.50614   0.53571   0.55562
     Eigenvalues ---    0.57217   0.57316   0.57348   0.57592   0.59927
     Eigenvalues ---    0.89529   1.00621
 En-DIIS/RFO-DIIS/Sim-DIIS IScMMF=       -3 using points:    12   11   10    9    8    7
 RFO step:  Lambda=-5.59565152D-06.
 DidBck=T Rises=F RFO-DIIS coefs:    0.79113    0.51064   -0.19589   -0.04024   -0.09588
                  RFO-DIIS coefs:    0.03024
 Iteration  1 RMS(Cart)=  0.00865725 RMS(Int)=  0.00004590
 Iteration  2 RMS(Cart)=  0.00003315 RMS(Int)=  0.00002681
 Iteration  3 RMS(Cart)=  0.00000000 RMS(Int)=  0.00002681
 Variable       Old X    -DE/DX   Delta X   Delta X   Delta X     New X
                                 (Linear)    (Quad)   (Total)
    R1        2.29420   0.00006   0.00003  -0.00002   0.00001   2.29421
    R2        2.45300  -0.00012   0.00012  -0.00015  -0.00003   2.45298
    R3        2.93036   0.00000   0.00002  -0.00005  -0.00003   2.93033
    R4        1.93859   0.00007   0.00060   0.00004   0.00064   1.93923
    R5        2.87071  -0.00007  -0.00145   0.00022  -0.00123   2.86948
    R6        2.53082   0.00004   0.00001   0.00008   0.00009   2.53091
    R7        2.53973  -0.00002   0.00014  -0.00008   0.00006   2.53979
    R8        2.51515   0.00002  -0.00000  -0.00002  -0.00002   2.51512
    R9        1.83827  -0.00002   0.00028   0.00011   0.00039   1.83866
   R10        1.85076   0.00032   0.00047   0.00050   0.00096   1.85172
   R11        3.60732  -0.00002   0.00019  -0.00157  -0.00137   3.60595
   R12        3.43485   0.00001  -0.00154   0.00113  -0.00041   3.43444
   R13        1.81446  -0.00001   0.00001  -0.00002  -0.00001   1.81445
   R14        1.87923  -0.00004  -0.00021   0.00010  -0.00011   1.87912
   R15        3.43587   0.00002   0.00045  -0.00125  -0.00079   3.43508
   R16        3.13384  -0.00001   0.00053  -0.00092  -0.00039   3.13344
   R17        1.86340  -0.00014  -0.00035  -0.00006  -0.00043   1.86297
   R18        1.81544  -0.00000   0.00001   0.00000   0.00001   1.81545
   R19        3.24428   0.00001   0.00023  -0.00008   0.00014   3.24442
   R20        1.85042  -0.00003  -0.00027   0.00005  -0.00023   1.85019
   R21        1.81372  -0.00001   0.00002   0.00000   0.00002   1.81374
   R22        3.32496   0.00003   0.00218  -0.00040   0.00178   3.32674
   R23        1.85509   0.00009   0.00031  -0.00013   0.00020   1.85529
   R24        1.83497  -0.00002   0.00002  -0.00021  -0.00019   1.83478
   R25        3.32568   0.00000   0.00271  -0.00253   0.00020   3.32588
   R26        1.81363  -0.00001  -0.00000  -0.00002  -0.00002   1.81361
   R27        1.84716  -0.00002  -0.00048   0.00021  -0.00025   1.84690
    A1        2.24375  -0.00011  -0.00006  -0.00004  -0.00009   2.24365
    A2        2.10215   0.00007   0.00010  -0.00007   0.00003   2.10218
    A3        1.93720   0.00005  -0.00003   0.00010   0.00006   1.93726
    A4        1.96774  -0.00036  -0.00089   0.00016  -0.00072   1.96702
    A5        1.93762   0.00001   0.00000   0.00004   0.00004   1.93766
    A6        1.91823  -0.00003  -0.00002  -0.00013  -0.00016   1.91807
    A7        1.93877   0.00004   0.00007   0.00011   0.00018   1.93895
    A8        1.88730  -0.00002  -0.00002  -0.00005  -0.00007   1.88723
    A9        1.89155  -0.00000   0.00000   0.00004   0.00005   1.89160
   A10        1.88887   0.00000  -0.00003  -0.00000  -0.00004   1.88883
   A11        2.07823  -0.00013  -0.00054  -0.00312  -0.00365   2.07458
   A12        1.85202  -0.00005  -0.00155   0.00004  -0.00148   1.85054
   A13        1.82407   0.00003   0.00090  -0.00055   0.00030   1.82437
   A14        2.81269   0.00001   0.00208   0.00064   0.00272   2.81541
   A15        2.24477  -0.00001  -0.00119   0.00212   0.00092   2.24569
   A16        1.69260   0.00003   0.00112  -0.00009   0.00104   1.69363
   A17        1.61628  -0.00003  -0.00136   0.00018  -0.00119   1.61509
   A18        1.87206   0.00002  -0.00008  -0.00016  -0.00029   1.87177
   A19        2.11067   0.00002   0.00122  -0.00110   0.00017   2.11084
   A20        1.86383  -0.00003   0.00052  -0.00120  -0.00070   1.86313
   A21        1.98173   0.00004  -0.00149   0.00091  -0.00062   1.98111
   A22        2.02741  -0.00001  -0.00009  -0.00009  -0.00019   2.02722
   A23        1.84536  -0.00002  -0.00010   0.00001  -0.00013   1.84523
   A24        1.88618   0.00002   0.00105  -0.00134  -0.00034   1.88585
   A25        2.11185   0.00001  -0.00028  -0.00208  -0.00236   2.10949
   A26        1.86773  -0.00003  -0.00031  -0.00002  -0.00031   1.86742
   A27        1.71622  -0.00008  -0.00116   0.00235   0.00119   1.71741
   A28        1.70272   0.00003   0.00002   0.00177   0.00175   1.70447
   A29        1.61861   0.00006   0.00013   0.00071   0.00093   1.61954
   A30        1.92652   0.00002   0.00006   0.00039   0.00049   1.92701
   A31        2.42570   0.00003   0.00158  -0.00240  -0.00086   2.42484
   A32        1.86850  -0.00005  -0.00120   0.00017  -0.00108   1.86742
   A33        2.83396  -0.00015  -0.00421  -0.00237  -0.00653   2.82743
   A34        2.13831  -0.00006   0.00251  -0.00396  -0.00152   2.13678
   A35        1.83413   0.00007   0.00222  -0.00006   0.00213   1.83626
   A36        1.87422   0.00002   0.00048   0.00034   0.00073   1.87495
   A37        3.12828  -0.00020  -0.00171   0.00162  -0.00006   3.12822
   A38        3.28051  -0.00009  -0.00212  -0.00015  -0.00227   3.27824
   A39        3.00326  -0.00001   0.00000   0.00060   0.00066   3.00392
   A40        3.01472   0.00003   0.00033   0.00036   0.00065   3.01537
   A41        2.81979  -0.00000   0.00186  -0.00028   0.00158   2.82137
   A42        2.99323   0.00006   0.00073   0.00315   0.00384   2.99706
   A43        3.11856   0.00008   0.00098   0.00167   0.00265   3.12121
   A44        2.56462  -0.00004   0.00108   0.00237   0.00339   2.56801
   A45        3.15566   0.00002   0.00088  -0.00088   0.00004   3.15571
   A46        3.07924  -0.00002  -0.00051   0.00095   0.00042   3.07966
   A47        3.14205   0.00003   0.00321  -0.00172   0.00146   3.14352
   A48        2.88400   0.00003   0.00016  -0.00119  -0.00100   2.88301
    D1        0.00552  -0.00000  -0.00094  -0.00120  -0.00214   0.00338
    D2        3.13247  -0.00003  -0.00104  -0.00133  -0.00237   3.13010
    D3       -2.21153  -0.00003   0.00130   0.00075   0.00204  -2.20949
    D4        1.98447   0.00001   0.00133   0.00088   0.00221   1.98668
    D5       -0.10542   0.00000   0.00134   0.00090   0.00224  -0.10317
    D6        0.94334  -0.00000   0.00139   0.00087   0.00225   0.94560
    D7       -1.14385   0.00004   0.00142   0.00099   0.00242  -1.14143
    D8        3.04946   0.00003   0.00143   0.00102   0.00245   3.05191
    D9       -2.10825   0.00013  -0.00358   0.00397   0.00043  -2.10782
   D10       -0.05871  -0.00000  -0.00443   0.00139  -0.00308  -0.06178
   D11       -1.30982  -0.00004   0.00184  -0.00129   0.00059  -1.30923
   D12        2.92641  -0.00006   0.00089  -0.00222  -0.00133   2.92508
   D13        1.06294  -0.00002   0.00048  -0.00102  -0.00056   1.06239
   D14        3.09236   0.00003   0.00281  -0.00018   0.00266   3.09502
   D15        1.04540   0.00001   0.00185  -0.00110   0.00075   1.04615
   D16       -0.81806   0.00005   0.00144   0.00010   0.00152  -0.81655
   D17       -0.70329   0.00009   0.00046   0.00142   0.00189  -0.70140
   D18        1.50757  -0.00007  -0.00048  -0.00252  -0.00301   1.50456
   D19       -2.87271   0.00002   0.00384   0.00273   0.00658  -2.86613
   D20       -0.91806   0.00003   0.00367   0.00398   0.00770  -0.91036
   D21        0.96015  -0.00001   0.00249   0.00443   0.00691   0.96706
   D22       -1.19029   0.00001   0.00127  -0.00052   0.00075  -1.18954
   D23        0.91655   0.00001  -0.00019   0.00028   0.00011   0.91666
   D24        2.75658  -0.00001   0.00182  -0.00272  -0.00091   2.75566
   D25       -1.41976  -0.00001   0.00035  -0.00192  -0.00156  -1.42132
   D26        0.43971  -0.00001   0.00023  -0.00036  -0.00015   0.43956
   D27        2.54655  -0.00002  -0.00124   0.00044  -0.00079   2.54576
   D28        0.66398   0.00003  -0.00140  -0.00028  -0.00170   0.66229
   D29       -1.59432   0.00002  -0.00662   0.00377  -0.00287  -1.59719
   D30        3.10043   0.00001  -0.00366   0.00283  -0.00082   3.09961
   D31        0.84212   0.00001  -0.00889   0.00688  -0.00199   0.84013
   D32       -1.02619   0.00000  -0.00227  -0.00040  -0.00271  -1.02890
   D33        2.99869  -0.00000  -0.00750   0.00365  -0.00388   2.99481
   D34        0.33424  -0.00002   0.00175  -0.00053   0.00123   0.33546
   D35       -1.82678  -0.00000   0.00134   0.00280   0.00415  -1.82263
   D36       -1.85495  -0.00002   0.00291  -0.00128   0.00163  -1.85332
   D37        2.26722  -0.00001   0.00250   0.00205   0.00455   2.27177
   D38        0.66524  -0.00001  -0.00109  -0.00034  -0.00145   0.66379
   D39       -1.06339  -0.00002  -0.00108  -0.00289  -0.00397  -1.06736
   D40        2.41329  -0.00000  -0.00009   0.00281   0.00267   2.41596
   D41        2.89389  -0.00001  -0.00119  -0.00369  -0.00488   2.88902
   D42        1.16526  -0.00002  -0.00118  -0.00624  -0.00740   1.15786
   D43       -1.64124  -0.00000  -0.00020  -0.00054  -0.00075  -1.64200
   D44       -0.60293   0.00006  -0.00669  -0.00241  -0.00905  -0.61199
   D45        1.17458  -0.00001  -0.00794   0.00095  -0.00694   1.16764
   D46       -2.26501  -0.00001  -0.00666  -0.00376  -0.01042  -2.27543
   D47        2.31414   0.00005   0.01066   0.00123   0.01194   2.32608
   D48        0.17429  -0.00000   0.00636   0.00370   0.01006   0.18435
         Item               Value     Threshold  Converged?
 Maximum Force            0.000365     0.000015     NO 
 RMS     Force            0.000064     0.000010     NO 
 Maximum Displacement     0.029433     0.000060     NO 
 RMS     Displacement     0.008659     0.000040     NO 
 Predicted change in Energy=-2.721835D-06
 GradGradGradGradGradGradGradGradGradGradGradGradGradGradGradGradGradGrad

                          Input orientation:                          
 ---------------------------------------------------------------------
 Center     Atomic      Atomic             Coordinates (Angstroms)
 Number     Number       Type             X           Y           Z
 ---------------------------------------------------------------------
      1          6           0        1.246905   -1.458024   -0.736190
      2          8           0        1.429013   -1.046022    0.391191
      3          8           0        0.705465   -0.844760   -1.744013
      4          1           0        0.410038    0.110697   -1.514001
      5          6           0        1.662856   -2.901138   -1.122149
      6          9           0        2.452381   -2.900427   -2.203988
      7          9           0        0.570630   -3.632616   -1.401987
      8          9           0        2.316664   -3.493849   -0.125831
      9          8           0        0.005329    1.530705   -1.159705
     10          1           0       -0.928234    1.789469   -1.250168
     11          1           0        0.198426    1.636830   -0.204911
     12          8           0       -2.537124    2.557069   -0.569409
     13          1           0       -3.338041    2.791039   -1.044492
     14          1           0       -2.136025    3.402656   -0.233392
     15          8           0       -1.276309    4.690165    0.360461
     16          1           0       -0.685164    4.454598    1.113417
     17          1           0       -0.721319    5.155886   -0.270432
     18          8           0        0.454958    3.898110    2.270177
     19          1           0        0.569372    2.933979    2.143871
     20          1           0        0.315317    4.043497    3.208559
     21          8           0        0.339848    1.284750    1.572468
     22          1           0       -0.586425    0.996120    1.722792
     23          1           0        0.865777    0.482940    1.420169
     24          8           0       -2.338358    0.868092    1.613807
     25          1           0       -2.788828    0.024298    1.535365
     26          1           0       -2.586897    1.405945    0.836547
 ---------------------------------------------------------------------
                    Distance matrix (angstroms):
                    1          2          3          4          5
     1  C    0.000000
     2  O    1.214041   0.000000
     3  O    1.298059   2.263432   0.000000
     4  H    1.940676   2.450728   1.026197   0.000000
     5  C    1.550664   2.405480   2.352021   3.285461   0.000000
     6  F    2.384980   3.349784   2.736615   3.703257   1.339300
     7  F    2.372653   3.262327   2.811993   3.748430   1.343997
     8  F    2.379391   2.654636   3.497448   4.307550   1.330947
     9  O    3.263951   3.327412   2.544492   1.518465   4.731811
    10  H    3.942285   4.036171   3.138792   2.163066   5.360217
    11  H    3.310542   3.011209   2.963817   2.021776   4.855825
    12  O    5.519752   5.443828   4.844225   3.944966   6.909224
    13  H    6.258699   6.285621   5.482546   4.631714   7.577327
    14  H    5.943335   5.735009   5.328844   4.354238   7.413447
    15  O    6.735687   6.342204   6.244328   5.227705   8.274340
    16  H    6.489456   5.937017   6.179154   5.193483   8.038520
    17  H    6.916259   6.597373   6.341522   5.317928   8.445433
    18  O    6.193028   5.378087   6.218624   5.354113   7.693937
    19  H    5.295610   4.432976   5.423377   4.623454   6.775779
    20  H    6.833420   5.922929   6.969593   6.146418   8.294507
    21  O    3.698035   2.830935   3.958223   3.302971   5.151016
    22  H    3.928169   3.163146   4.132378   3.500534   5.323680
    23  H    2.926172   1.927111   3.435190   2.992594   4.307053
    24  O    4.877233   4.399057   4.844963   4.232081   6.140217
    25  H    4.862548   4.499434   4.870283   4.420276   5.952986
    26  H    5.037247   4.726312   4.750222   4.022980   6.359863
                    6          7          8          9         10
     6  F    0.000000
     7  F    2.172623   0.000000
     8  F    2.165480   2.167133   0.000000
     9  O    5.168512   5.199821   5.626482   0.000000
    10  H    5.859475   5.627490   6.301344   0.972976   0.000000
    11  H    5.446405   5.416510   5.551311   0.979888   1.544417
    12  O    7.573062   6.975924   7.769789   2.804628   1.908185
    13  H    8.201598   7.527872   8.504084   3.574891   2.617751
    14  H    8.041490   7.628017   8.209737   2.991263   2.257203
    15  O    8.837229   8.705520   8.951202   3.733054   3.336064
    16  H    8.657122   8.561968   8.586298   3.767362   3.570508
    17  H    8.872158   8.954737   9.168869   3.802731   3.512187
    18  O    8.380213   8.379141   7.990486   4.191762   4.330406
    19  H    7.515975   7.462792   7.037154   3.633309   3.882296
    20  H    9.059845   8.957959   8.481458   5.048955   5.148524
    21  O    6.019977   5.751619   5.443071   2.763542   3.135290
    22  H    6.311657   5.703351   5.657309   2.990776   3.095921
    23  H    5.205670   4.998948   4.506666   2.914435   3.472203
    24  O    7.192251   6.149275   6.612268   3.691110   3.322610
    25  H    7.071566   5.769490   6.418954   4.164130   3.786401
    26  H    7.292737   6.353590   6.998504   3.274175   2.693072
                   11         12         13         14         15
    11  H    0.000000
    12  O    2.909112   0.000000
    13  H    3.813620   0.960164   0.000000
    14  H    2.927219   0.994386   1.573786   0.000000
    15  O    3.437636   2.646584   3.135492   1.658147   0.000000
    16  H    3.233966   3.140425   3.802861   2.241757   0.985843
    17  H    3.637853   3.184397   3.610943   2.253127   0.960696
    18  O    3.362329   4.337533   5.157469   3.636829   2.696600
    19  H    2.708684   4.141771   5.045192   3.631833   3.109868
    20  H    4.178215   4.961746   5.744921   4.273965   3.326126
    21  O    1.817425   3.805706   4.758598   3.725131   3.959517
    22  H    2.177737   3.390571   4.295461   3.466891   3.997231
    23  H    2.101834   4.454230   5.392028   4.502202   4.838621
    24  O    3.214648   2.767415   3.429817   3.142785   4.160176
    25  H    3.814774   3.302780   3.822585   3.868844   5.043652
    26  H    2.982611   1.817767   2.453775   2.309743   3.567968
                   16         17         18         19         20
    16  H    0.000000
    17  H    1.551821   0.000000
    18  O    1.716873   3.069254   0.000000
    19  H    2.224405   3.525849   0.979078   0.000000
    20  H    2.357877   3.796762   0.959790   1.558568   0.000000
    21  O    3.362932   4.416792   2.707342   1.760437   3.207504
    22  H    3.513141   4.614628   3.131399   2.295315   3.508155
    23  H    4.274761   5.216649   3.543257   2.572778   4.022301
    24  O    3.980762   4.954831   4.173062   3.606071   4.434909
    25  H    4.922499   5.819681   5.105734   4.484866   5.346892
    26  H    3.603822   4.332187   4.185579   3.742462   4.583227
                   21         22         23         24         25
    21  O    0.000000
    22  H    0.981777   0.000000
    23  H    0.970925   1.569658   0.000000
    24  O    2.710737   1.759982   3.233005   0.000000
    25  H    3.373236   2.414569   3.685073   0.959721   0.000000
    26  H    3.020282   2.226045   3.621259   0.977338   1.561432
                   26
    26  H    0.000000
 Stoichiometry    C2H13F3O8
 Framework group  C1[X(C2H13F3O8)]
 Deg. of freedom    72
 Full point group                 C1      NOp   1
 Largest Abelian subgroup         C1      NOp   1
 Largest concise Abelian subgroup C1      NOp   1
                         Standard orientation:                         
 ---------------------------------------------------------------------
 Center     Atomic      Atomic             Coordinates (Angstroms)
 Number     Number       Type             X           Y           Z
 ---------------------------------------------------------------------
      1          6           0        1.964409    0.126403   -0.224461
      2          8           0        1.354103    1.110224    0.140938
      3          8           0        1.503540   -0.948912   -0.786827
      4          1           0        0.486945   -0.919666   -0.923792
      5          6           0        3.498943    0.033401   -0.021691
      6          9           0        4.119813   -0.246381   -1.174933
      7          9           0        3.786043   -0.943492    0.855566
      8          9           0        3.989556    1.176100    0.452606
      9          8           0       -1.013916   -0.844071   -1.141596
     10          1           0       -1.582747   -1.517813   -0.730276
     11          1           0       -1.303482    0.001119   -0.739122
     12          8           0       -3.083255   -2.037831    0.327659
     13          1           0       -3.467978   -2.910991    0.434875
     14          1           0       -3.759090   -1.472489   -0.133252
     15          8           0       -4.713290   -0.384803   -0.943124
     16          1           0       -4.489562    0.555493   -0.749021
     17          1           0       -4.720045   -0.458429   -1.900971
     18          8           0       -3.884348    2.143280   -0.503458
     19          1           0       -2.961370    2.070273   -0.185064
     20          1           0       -4.334949    2.757089    0.080831
     21          8           0       -1.448858    1.397952    0.414463
     22          1           0       -1.605866    0.876971    1.231661
     23          1           0       -0.497560    1.588713    0.377901
     24          8           0       -2.155069   -0.377234    2.337502
     25          1           0       -1.574009   -0.783618    2.984251
     26          1           0       -2.500365   -1.090357    1.765298
 ---------------------------------------------------------------------
 Rotational constants (GHZ):           1.0038899           0.2160464           0.2079213
 Standard basis: 6-31++G(d,p) (6D, 7F)
 There are   325 symmetry adapted cartesian basis functions of A   symmetry.
 There are   325 symmetry adapted basis functions of A   symmetry.
   325 basis functions,   520 primitive gaussians,   325 cartesian basis functions
    58 alpha electrons       58 beta electrons
       nuclear repulsion energy       957.7254847373 Hartrees.
 NAtoms=   26 NActive=   26 NUniq=   26 SFac= 1.00D+00 NAtFMM=   60 NAOKFM=F Big=F
 Integral buffers will be    131072 words long.
 Raffenetti 2 integral format.
 Two-electron integral symmetry is turned on.
 Nuclear repulsion after empirical dispersion term =      957.7124800504 Hartrees.
 One-electron integrals computed using PRISM.
 NBasis=   325 RedAO= T EigKep=  3.86D-05  NBF=   325
 NBsUse=   325 1.00D-06 EigRej= -1.00D+00 NBFU=   325
 Initial guess from the checkpoint file:  "/local_scratch/slurm.5787630/Gau-2785760.chk"
 B after Tr=    -0.000000   -0.000000    0.000000
         Rot=    0.999998    0.002078   -0.000292   -0.000328 Ang=   0.24 deg.
 ExpMin= 3.60D-02 ExpMax= 7.00D+03 ExpMxC= 1.05D+03 IAcc=3 IRadAn=         5 AccDes= 0.00D+00
 Harris functional with IExCor= 4639 and IRadAn=       5 diagonalized for initial guess.
 HarFok:  IExCor= 4639 AccDes= 0.00D+00 IRadAn=         5 IDoV= 1 UseB2=F ITyADJ=14
 ICtDFT=  3500011 ScaDFX=  1.000000  1.000000  1.000000  1.000000
 FoFCou: FMM=F IPFlag=           0 FMFlag=      100000 FMFlg1=           0
         NFxFlg=           0 DoJE=T BraDBF=F KetDBF=T FulRan=T
         wScrn=  0.000000 ICntrl=       500 IOpCl=  0 I1Cent=   200000004 NGrid=           0
         NMat0=    1 NMatS0=      1 NMatT0=    0 NMatD0=    1 NMtDS0=    0 NMtDT0=    0
 Petite list used in FoFCou.
 Requested convergence on RMS density matrix=1.00D-10 within 128 cycles.
 Requested convergence on MAX density matrix=1.00D-08.
 Requested convergence on             energy=1.00D-08.
 No special actions if energy rises.
 SCF Done:  E(RwB97XD) =  -985.247076348     A.U. after   14 cycles
            NFock= 14  Conv=0.63D-10     -V/T= 2.0083
 Calling FoFJK, ICntrl=      2127 FMM=F ISym2X=0 I1Cent= 0 IOpClX= 0 NMat=1 NMatS=1 NMatT=0.
 ***** Axes restored to original set *****
 -------------------------------------------------------------------
 Center     Atomic                   Forces (Hartrees/Bohr)
 Number     Number              X              Y              Z
 -------------------------------------------------------------------
      1        6          -0.000062757    0.000015888   -0.000083391
      2        8           0.000018942    0.000037581    0.000027126
      3        8           0.000043185   -0.000094603    0.000026764
      4        1          -0.000015950    0.000055204    0.000033286
      5        6          -0.000037071    0.000000000    0.000014243
      6        9           0.000003130   -0.000003491   -0.000011718
      7        9           0.000023291    0.000009168   -0.000009077
      8        9           0.000009561   -0.000013436    0.000007517
      9        8          -0.000059471    0.000101656    0.000007618
     10        1           0.000126217   -0.000083949    0.000068987
     11        1          -0.000063696   -0.000003145   -0.000077362
     12        8          -0.000012867   -0.000007354   -0.000047805
     13        1          -0.000007182   -0.000010337   -0.000002377
     14        1           0.000016091    0.000019320    0.000031440
     15        8          -0.000030870    0.000005552   -0.000055086
     16        1           0.000025561   -0.000017117    0.000036635
     17        1          -0.000000414    0.000005612    0.000010434
     18        8           0.000007911    0.000055908    0.000002878
     19        1          -0.000000135   -0.000034673    0.000006539
     20        1           0.000000073   -0.000010156   -0.000006187
     21        8           0.000045898   -0.000011216   -0.000009686
     22        1          -0.000009321    0.000036921    0.000032977
     23        1          -0.000029856   -0.000034529   -0.000013849
     24        8           0.000004166   -0.000055465    0.000063823
     25        1           0.000005172    0.000004494   -0.000004234
     26        1           0.000000392    0.000032167   -0.000049495
 -------------------------------------------------------------------
 Cartesian Forces:  Max     0.000126217 RMS     0.000038773

 GradGradGradGradGradGradGradGradGradGradGradGradGradGradGradGradGradGrad
 Berny optimization.
 Using GEDIIS/GDIIS optimizer.
 FormGI is forming the generalized inverse of G from B-inverse, IUseBI=4.
 Internal  Forces:  Max     0.000141068 RMS     0.000024056
 Search for a local minimum.
 Step number  13 out of a maximum of  156
 All quantities printed in internal units (Hartrees-Bohrs-Radians)
 Mixed Optimization -- En-DIIS/RFO-DIIS
 Swapping is turned off.
 Update second derivatives using D2CorX and points    8    9   10   11   12
                                                     13
 DE= -2.59D-06 DEPred=-2.72D-06 R= 9.51D-01
 TightC=F SS=  1.41D+00  RLast= 3.23D-02 DXNew= 1.2000D+00 9.6895D-02
 Trust test= 9.51D-01 RLast= 3.23D-02 DXMaxT set to 7.14D-01
 ITU=  1  1  1  0  0  0  1 -1  1  0  0  1  0
     Eigenvalues ---    0.00029   0.00039   0.00050   0.00066   0.00119
     Eigenvalues ---    0.00157   0.00210   0.00282   0.00376   0.00432
     Eigenvalues ---    0.00510   0.00678   0.00747   0.00854   0.00871
     Eigenvalues ---    0.01074   0.01168   0.01235   0.01428   0.01452
     Eigenvalues ---    0.01501   0.01580   0.01695   0.01866   0.02006
     Eigenvalues ---    0.02087   0.02127   0.02284   0.02402   0.02449
     Eigenvalues ---    0.02599   0.02815   0.03205   0.03453   0.03603
     Eigenvalues ---    0.04367   0.04676   0.05097   0.05354   0.06062
     Eigenvalues ---    0.06469   0.06854   0.07748   0.08199   0.08944
     Eigenvalues ---    0.11566   0.13718   0.19470   0.21365   0.22011
     Eigenvalues ---    0.23707   0.27942   0.35162   0.36945   0.38431
     Eigenvalues ---    0.38862   0.43744   0.44241   0.45282   0.46832
     Eigenvalues ---    0.49217   0.49573   0.50768   0.53578   0.55567
     Eigenvalues ---    0.57213   0.57315   0.57334   0.57595   0.59794
     Eigenvalues ---    0.89365   1.00086
 En-DIIS/RFO-DIIS/Sim-DIIS IScMMF=       -3 using points:    13   12   11   10    9    8    7
 RFO step:  Lambda=-1.88777858D-06.
 DidBck=T Rises=F RFO-DIIS coefs:    0.33046    0.53017    0.38220   -0.20744   -0.03615
                  RFO-DIIS coefs:   -0.06477    0.06553
 Iteration  1 RMS(Cart)=  0.00459449 RMS(Int)=  0.00006509
 Iteration  2 RMS(Cart)=  0.00002218 RMS(Int)=  0.00006460
 Iteration  3 RMS(Cart)=  0.00000000 RMS(Int)=  0.00006460
 Variable       Old X    -DE/DX   Delta X   Delta X   Delta X     New X
                                 (Linear)    (Quad)   (Total)
    R1        2.29421   0.00004  -0.00004   0.00005   0.00002   2.29422
    R2        2.45298  -0.00008   0.00012  -0.00028  -0.00016   2.45282
    R3        2.93033   0.00001   0.00009  -0.00004   0.00004   2.93037
    R4        1.93923   0.00005  -0.00015   0.00049   0.00034   1.93957
    R5        2.86948  -0.00001   0.00040  -0.00109  -0.00069   2.86880
    R6        2.53091   0.00001  -0.00001   0.00007   0.00005   2.53096
    R7        2.53979  -0.00002  -0.00008   0.00004  -0.00005   2.53974
    R8        2.51512   0.00002   0.00004  -0.00005  -0.00001   2.51512
    R9        1.83866  -0.00014   0.00010  -0.00009  -0.00001   1.83865
   R10        1.85172  -0.00007  -0.00028   0.00022  -0.00011   1.85161
   R11        3.60595  -0.00001  -0.00033  -0.00129  -0.00161   3.60434
   R12        3.43444   0.00002   0.00036  -0.00006   0.00028   3.43471
   R13        1.81445   0.00000  -0.00000  -0.00001  -0.00001   1.81443
   R14        1.87912   0.00003  -0.00017   0.00022   0.00006   1.87918
   R15        3.43508   0.00001   0.00100  -0.00069   0.00026   3.43534
   R16        3.13344  -0.00001   0.00082  -0.00093  -0.00010   3.13335
   R17        1.86297   0.00005  -0.00005   0.00014   0.00012   1.86310
   R18        1.81545  -0.00000  -0.00001   0.00000  -0.00001   1.81544
   R19        3.24442   0.00000   0.00003   0.00022   0.00028   3.24470
   R20        1.85019   0.00004  -0.00010   0.00007  -0.00004   1.85015
   R21        1.81374  -0.00001  -0.00000   0.00001   0.00000   1.81374
   R22        3.32674   0.00001   0.00056   0.00016   0.00071   3.32745
   R23        1.85529   0.00000   0.00001   0.00001   0.00009   1.85538
   R24        1.83478   0.00001   0.00015  -0.00010   0.00005   1.83484
   R25        3.32588  -0.00001   0.00237  -0.00219   0.00023   3.32612
   R26        1.81361  -0.00001  -0.00002   0.00002   0.00000   1.81361
   R27        1.84690   0.00006  -0.00021   0.00013  -0.00011   1.84679
    A1        2.24365  -0.00003  -0.00002   0.00001  -0.00002   2.24364
    A2        2.10218   0.00001   0.00010  -0.00007   0.00002   2.10220
    A3        1.93726   0.00001  -0.00006   0.00006  -0.00001   1.93726
    A4        1.96702  -0.00008  -0.00011   0.00013   0.00003   1.96705
    A5        1.93766  -0.00000  -0.00018   0.00009  -0.00009   1.93757
    A6        1.91807   0.00001   0.00034  -0.00029   0.00006   1.91813
    A7        1.93895   0.00001  -0.00012   0.00023   0.00011   1.93906
    A8        1.88723  -0.00001   0.00005  -0.00011  -0.00007   1.88716
    A9        1.89160  -0.00001  -0.00007   0.00007  -0.00000   1.89159
   A10        1.88883  -0.00000  -0.00001  -0.00001  -0.00002   1.88882
   A11        2.07458  -0.00004   0.00066  -0.00325  -0.00255   2.07203
   A12        1.85054  -0.00002  -0.00061   0.00011  -0.00045   1.85009
   A13        1.82437   0.00001   0.00017  -0.00025  -0.00007   1.82430
   A14        2.81541  -0.00001  -0.00132   0.00061  -0.00054   2.81487
   A15        2.24569   0.00001  -0.00162   0.00129  -0.00039   2.24530
   A16        1.69363  -0.00000   0.00077  -0.00029   0.00055   1.69418
   A17        1.61509  -0.00001  -0.00176   0.00180   0.00004   1.61513
   A18        1.87177   0.00001   0.00006   0.00006   0.00011   1.87188
   A19        2.11084  -0.00001   0.00162  -0.00126   0.00046   2.11130
   A20        1.86313  -0.00000   0.00114  -0.00197  -0.00093   1.86220
   A21        1.98111  -0.00001  -0.00052   0.00099   0.00050   1.98161
   A22        2.02722   0.00001   0.00017   0.00009   0.00022   2.02744
   A23        1.84523  -0.00001   0.00008  -0.00027  -0.00022   1.84501
   A24        1.88585  -0.00001   0.00049  -0.00068  -0.00021   1.88563
   A25        2.10949   0.00001   0.00111  -0.00185  -0.00068   2.10881
   A26        1.86742  -0.00001  -0.00021  -0.00016  -0.00039   1.86703
   A27        1.71741  -0.00000  -0.00026  -0.00039  -0.00076   1.71664
   A28        1.70447   0.00000  -0.00120   0.00156   0.00051   1.70498
   A29        1.61954   0.00000  -0.00138   0.00126   0.00008   1.61962
   A30        1.92701   0.00000  -0.00064  -0.00078  -0.00143   1.92558
   A31        2.42484   0.00002   0.00254  -0.00040   0.00218   2.42702
   A32        1.86742  -0.00003  -0.00094   0.00035  -0.00063   1.86678
   A33        2.82743   0.00001   0.00099   0.00051   0.00184   2.82926
   A34        2.13678   0.00000   0.00222  -0.00278  -0.00061   2.13617
   A35        1.83626  -0.00003   0.00045  -0.00090  -0.00035   1.83591
   A36        1.87495   0.00000   0.00005  -0.00004  -0.00013   1.87482
   A37        3.12822  -0.00004  -0.00102   0.00149   0.00050   3.12871
   A38        3.27824   0.00001  -0.00194   0.00069  -0.00130   3.27694
   A39        3.00392   0.00000  -0.00011  -0.00049  -0.00060   3.00332
   A40        3.01537  -0.00001   0.00019   0.00072   0.00088   3.01625
   A41        2.82137  -0.00001   0.00037  -0.00102  -0.00070   2.82068
   A42        2.99706  -0.00000  -0.00137   0.00252   0.00113   2.99820
   A43        3.12121   0.00002  -0.00108   0.00243   0.00133   3.12254
   A44        2.56801   0.00004   0.00104   0.00209   0.00315   2.57117
   A45        3.15571  -0.00000   0.00049  -0.00077  -0.00023   3.15548
   A46        3.07966  -0.00002  -0.00127   0.00040  -0.00100   3.07867
   A47        3.14352  -0.00000   0.00192  -0.00042   0.00153   3.14505
   A48        2.88301   0.00000   0.00029  -0.00128  -0.00087   2.88213
    D1        0.00338  -0.00002   0.00207  -0.00245  -0.00038   0.00299
    D2        3.13010  -0.00000   0.00252  -0.00279  -0.00027   3.12983
    D3       -2.20949   0.00000   0.00169   0.00062   0.00231  -2.20717
    D4        1.98668   0.00002   0.00152   0.00089   0.00241   1.98909
    D5       -0.10317   0.00000   0.00139   0.00094   0.00233  -0.10084
    D6        0.94560  -0.00001   0.00128   0.00093   0.00221   0.94781
    D7       -1.14143   0.00001   0.00111   0.00119   0.00231  -1.13912
    D8        3.05191  -0.00001   0.00098   0.00124   0.00222   3.05413
    D9       -2.10782   0.00001  -0.00412   0.00469   0.00061  -2.10721
   D10       -0.06178  -0.00003  -0.00381   0.00231  -0.00154  -0.06332
   D11       -1.30923  -0.00001  -0.00112   0.00007  -0.00097  -1.31021
   D12        2.92508  -0.00001  -0.00145  -0.00043  -0.00189   2.92319
   D13        1.06239  -0.00001  -0.00240   0.00152  -0.00092   1.06146
   D14        3.09502   0.00000  -0.00139   0.00099  -0.00034   3.09469
   D15        1.04615   0.00000  -0.00172   0.00049  -0.00125   1.04490
   D16       -0.81655   0.00001  -0.00266   0.00244  -0.00028  -0.81683
   D17       -0.70140   0.00001  -0.00173   0.00354   0.00182  -0.69959
   D18        1.50456  -0.00004  -0.00112  -0.00033  -0.00144   1.50312
   D19       -2.86613  -0.00001   0.00355  -0.00257   0.00099  -2.86514
   D20       -0.91036  -0.00001   0.00257  -0.00312  -0.00053  -0.91089
   D21        0.96706  -0.00003   0.00131  -0.00243  -0.00111   0.96594
   D22       -1.18954   0.00001   0.00148   0.00106   0.00253  -1.18701
   D23        0.91666   0.00001   0.00127   0.00139   0.00266   0.91931
   D24        2.75566  -0.00000   0.00281  -0.00009   0.00274   2.75840
   D25       -1.42132  -0.00000   0.00260   0.00024   0.00286  -1.41846
   D26        0.43956   0.00000  -0.00006   0.00262   0.00256   0.44212
   D27        2.54576  -0.00000  -0.00027   0.00295   0.00268   2.54844
   D28        0.66229  -0.00002   0.00259  -0.00251   0.00023   0.66251
   D29       -1.59719  -0.00000   0.00031   0.00086   0.00121  -1.59598
   D30        3.09961  -0.00002  -0.00078   0.00091   0.00025   3.09986
   D31        0.84013  -0.00000  -0.00307   0.00428   0.00124   0.84137
   D32       -1.02890  -0.00001   0.00232  -0.00275  -0.00038  -1.02927
   D33        2.99481   0.00001   0.00003   0.00062   0.00061   2.99541
   D34        0.33546  -0.00001   0.00032  -0.00213  -0.00185   0.33361
   D35       -1.82263   0.00000  -0.00108   0.00027  -0.00083  -1.82346
   D36       -1.85332  -0.00001   0.00061  -0.00297  -0.00237  -1.85569
   D37        2.27177   0.00000  -0.00078  -0.00056  -0.00136   2.27042
   D38        0.66379  -0.00000   0.00066   0.00165   0.00233   0.66612
   D39       -1.06736  -0.00001   0.00201   0.00032   0.00219  -1.06517
   D40        2.41596  -0.00000  -0.00006   0.00281   0.00264   2.41860
   D41        2.88902  -0.00000   0.00202  -0.00138   0.00073   2.88974
   D42        1.15786  -0.00000   0.00337  -0.00270   0.00058   1.15845
   D43       -1.64200  -0.00000   0.00131  -0.00021   0.00103  -1.64096
   D44       -0.61199   0.00001   0.00872   0.00245   0.01128  -0.60071
   D45        1.16764   0.00001   0.00780   0.00249   0.01035   1.17798
   D46       -2.27543   0.00001   0.01069   0.00056   0.01114  -2.26429
   D47        2.32608  -0.00001  -0.01025  -0.00104  -0.01119   2.31490
   D48        0.18435   0.00001  -0.01215   0.00189  -0.01023   0.17412
         Item               Value     Threshold  Converged?
 Maximum Force            0.000141     0.000015     NO 
 RMS     Force            0.000024     0.000010     NO 
 Maximum Displacement     0.015395     0.000060     NO 
 RMS     Displacement     0.004615     0.000040     NO 
 Predicted change in Energy=-6.992501D-07
 GradGradGradGradGradGradGradGradGradGradGradGradGradGradGradGradGradGrad

                          Input orientation:                          
 ---------------------------------------------------------------------
 Center     Atomic      Atomic             Coordinates (Angstroms)
 Number     Number       Type             X           Y           Z
 ---------------------------------------------------------------------
      1          6           0        1.246002   -1.456934   -0.735513
      2          8           0        1.431135   -1.044282    0.391146
      3          8           0        0.704782   -0.843161   -1.743035
      4          1           0        0.412154    0.113449   -1.513427
      5          6           0        1.657232   -2.901630   -1.120701
      6          9           0        2.447302   -2.903922   -2.202174
      7          9           0        0.562732   -3.629507   -1.400926
      8          9           0        2.308517   -3.496296   -0.123904
      9          8           0        0.009798    1.534010   -1.160232
     10          1           0       -0.924110    1.791565   -1.250522
     11          1           0        0.202715    1.639921   -0.205438
     12          8           0       -2.535208    2.553975   -0.571538
     13          1           0       -3.335915    2.786207   -1.047812
     14          1           0       -2.137175    3.400263   -0.233553
     15          8           0       -1.281382    4.688948    0.363265
     16          1           0       -0.688973    4.453789    1.115439
     17          1           0       -0.728309    5.158383   -0.266551
     18          8           0        0.454326    3.900038    2.270598
     19          1           0        0.571216    2.936318    2.143566
     20          1           0        0.314384    4.043991    3.209157
     21          8           0        0.343431    1.286542    1.571888
     22          1           0       -0.583012    0.998321    1.722256
     23          1           0        0.868427    0.484151    1.419249
     24          8           0       -2.334535    0.864758    1.611370
     25          1           0       -2.781697    0.019314    1.531772
     26          1           0       -2.583580    1.401792    0.833777
 ---------------------------------------------------------------------
                    Distance matrix (angstroms):
                    1          2          3          4          5
     1  C    0.000000
     2  O    1.214050   0.000000
     3  O    1.297974   2.263353   0.000000
     4  H    1.940762   2.450727   1.026379   0.000000
     5  C    1.550686   2.405524   2.351968   3.285598   0.000000
     6  F    2.384951   3.349055   2.737503   3.704150   1.339328
     7  F    2.372701   3.263286   2.810862   3.747673   1.343972
     8  F    2.379496   2.654704   3.497525   4.307810   1.330942
     9  O    3.264098   3.327846   2.544328   1.518101   4.731860
    10  H    3.940478   4.035378   3.136501   2.161202   5.357822
    11  H    3.310580   3.011623   2.963439   2.021093   4.855822
    12  O    5.514692   5.441148   4.838437   3.940846   6.902301
    13  H    6.252659   6.282357   5.475662   4.626927   7.568904
    14  H    5.940557   5.733853   5.325590   4.352046   7.409346
    15  O    6.735492   6.342590   6.243843   5.227354   8.273722
    16  H    6.488975   5.937023   6.178277   5.192492   8.037860
    17  H    6.919556   6.600668   6.344469   5.320406   8.448916
    18  O    6.193594   5.378921   6.218514   5.353399   7.694841
    19  H    5.295762   4.433465   5.422911   4.622498   6.776172
    20  H    6.832899   5.922738   6.968563   6.145040   8.294128
    21  O    3.696674   2.830193   3.956630   3.301521   5.149456
    22  H    3.926092   3.162415   4.130099   3.499000   5.320782
    23  H    2.924615   1.926069   3.433449   2.991019   4.305470
    24  O    4.870150   4.394730   4.838023   4.227662   6.130587
    25  H    4.852035   4.492239   4.860428   4.413930   5.938991
    26  H    5.029978   4.721984   4.742689   4.017912   6.350111
                    6          7          8          9         10
     6  F    0.000000
     7  F    2.172574   0.000000
     8  F    2.165496   2.167094   0.000000
     9  O    5.169363   5.198613   5.626906   0.000000
    10  H    5.858298   5.623286   6.299256   0.972970   0.000000
    11  H    5.447168   5.415319   5.551737   0.979829   1.544322
    12  O    7.567894   6.965671   7.763236   2.804273   1.907334
    13  H    8.194859   7.515686   8.496062   3.574134   2.616717
    14  H    8.039630   7.620363   8.206019   2.991843   2.256914
    15  O    8.839470   8.701139   8.951142   3.733875   3.335683
    16  H    8.659024   8.557952   8.586314   3.767236   3.569384
    17  H    8.878733   8.954363   9.173121   3.805200   3.513119
    18  O    8.382811   8.377702   7.992336   4.191215   4.329438
    19  H    7.517550   7.461472   7.038336   3.632731   3.881532
    20  H    9.061199   8.955284   8.481851   5.048201   5.147429
    21  O    6.019120   5.749196   5.441766   2.763518   3.134917
    22  H    6.309632   5.699456   5.654276   2.991174   3.095641
    23  H    5.204478   4.996901   4.505457   2.914304   3.471339
    24  O    7.184152   6.137304   6.602114   3.691283   3.322453
    25  H    7.059043   5.753244   6.403988   4.163368   3.785849
    26  H    7.284637   6.340911   6.988636   3.274013   2.692594
                   11         12         13         14         15
    11  H    0.000000
    12  O    2.909596   0.000000
    13  H    3.813852   0.960156   0.000000
    14  H    2.928256   0.994418   1.573868   0.000000
    15  O    3.438391   2.646516   3.135708   1.658096   0.000000
    16  H    3.233833   3.140664   3.803523   2.242094   0.985908
    17  H    3.640071   3.184469   3.610705   2.253214   0.960691
    18  O    3.361873   4.339001   5.159301   3.638190   2.696846
    19  H    2.708183   4.143410   5.047088   3.633362   3.110193
    20  H    4.177497   4.963263   5.747042   4.275135   3.325890
    21  O    1.817571   3.806208   4.759139   3.725700   3.959438
    22  H    2.178307   3.390076   4.295147   3.465536   3.994409
    23  H    2.102042   4.453328   5.390950   4.502122   4.839121
    24  O    3.215480   2.767456   3.430157   3.141891   4.158284
    25  H    3.814575   3.302904   3.823232   3.868152   5.042007
    26  H    2.983306   1.817904   2.454178   2.309190   3.566861
                   16         17         18         19         20
    16  H    0.000000
    17  H    1.551740   0.000000
    18  O    1.717022   3.069068   0.000000
    19  H    2.224373   3.526329   0.979059   0.000000
    20  H    2.357608   3.796001   0.959791   1.558328   0.000000
    21  O    3.362388   4.418103   2.707555   1.760813   3.207026
    22  H    3.509945   4.613304   3.129970   2.294684   3.506037
    23  H    4.275023   5.219188   3.544652   2.574120   4.022834
    24  O    3.979317   4.953964   4.174357   3.608044   4.435901
    25  H    4.921117   5.818968   5.106636   4.486115   5.347650
    26  H    3.603270   4.331827   4.187429   3.744737   4.584958
                   21         22         23         24         25
    21  O    0.000000
    22  H    0.981824   0.000000
    23  H    0.970954   1.569350   0.000000
    24  O    2.711266   1.760105   3.231213   0.000000
    25  H    3.372521   2.414323   3.681323   0.959721   0.000000
    26  H    3.020841   2.225860   3.619557   0.977282   1.561311
                   26
    26  H    0.000000
 Stoichiometry    C2H13F3O8
 Framework group  C1[X(C2H13F3O8)]
 Deg. of freedom    72
 Full point group                 C1      NOp   1
 Largest Abelian subgroup         C1      NOp   1
 Largest concise Abelian subgroup C1      NOp   1
                         Standard orientation:                         
 ---------------------------------------------------------------------
 Center     Atomic      Atomic             Coordinates (Angstroms)
 Number     Number       Type             X           Y           Z
 ---------------------------------------------------------------------
      1          6           0        1.963210    0.127995   -0.226478
      2          8           0        1.353503    1.112914    0.136991
      3          8           0        1.502021   -0.947022   -0.788954
      4          1           0        0.485514   -0.916652   -0.927678
      5          6           0        3.497253    0.033097   -0.020729
      6          9           0        4.120088   -0.245598   -1.173208
      7          9           0        3.781639   -0.945463    0.855516
      8          9           0        3.988214    1.174502    0.456302
      9          8           0       -1.014801   -0.841019   -1.146692
     10          1           0       -1.582076   -1.515338   -0.734183
     11          1           0       -1.304379    0.003783   -0.743556
     12          8           0       -3.077297   -2.039507    0.327650
     13          1           0       -3.459530   -2.913742    0.434938
     14          1           0       -3.756183   -1.474944   -0.129789
     15          8           0       -4.715025   -0.387898   -0.934919
     16          1           0       -4.491276    0.552751   -0.742224
     17          1           0       -4.726810   -0.461548   -1.892710
     18          8           0       -3.887389    2.141875   -0.501042
     19          1           0       -2.963295    2.070410   -0.185606
     20          1           0       -4.336767    2.755148    0.084753
     21          8           0       -1.448708    1.399662    0.411544
     22          1           0       -1.605226    0.878333    1.228671
     23          1           0       -0.497303    1.590029    0.374940
     24          8           0       -2.147344   -0.377900    2.335899
     25          1           0       -1.562478   -0.782892    2.980086
     26          1           0       -2.492105   -1.091692    1.764303
 ---------------------------------------------------------------------
 Rotational constants (GHZ):           1.0042670           0.2162202           0.2080495
 Standard basis: 6-31++G(d,p) (6D, 7F)
 There are   325 symmetry adapted cartesian basis functions of A   symmetry.
 There are   325 symmetry adapted basis functions of A   symmetry.
   325 basis functions,   520 primitive gaussians,   325 cartesian basis functions
    58 alpha electrons       58 beta electrons
       nuclear repulsion energy       957.8629025894 Hartrees.
 NAtoms=   26 NActive=   26 NUniq=   26 SFac= 1.00D+00 NAtFMM=   60 NAOKFM=F Big=F
 Integral buffers will be    131072 words long.
 Raffenetti 2 integral format.
 Two-electron integral symmetry is turned on.
 Nuclear repulsion after empirical dispersion term =      957.8498934905 Hartrees.
 One-electron integrals computed using PRISM.
 NBasis=   325 RedAO= T EigKep=  3.86D-05  NBF=   325
 NBsUse=   325 1.00D-06 EigRej= -1.00D+00 NBFU=   325
 Initial guess from the checkpoint file:  "/local_scratch/slurm.5787630/Gau-2785760.chk"
 B after Tr=     0.000000    0.000000   -0.000000
         Rot=    1.000000   -0.000178   -0.000190   -0.000146 Ang=  -0.03 deg.
 Requested convergence on RMS density matrix=1.00D-10 within 128 cycles.
 Requested convergence on MAX density matrix=1.00D-08.
 Requested convergence on             energy=1.00D-08.
 No special actions if energy rises.
 SCF Done:  E(RwB97XD) =  -985.247076898     A.U. after   13 cycles
            NFock= 13  Conv=0.67D-10     -V/T= 2.0083
 Calling FoFJK, ICntrl=      2127 FMM=F ISym2X=0 I1Cent= 0 IOpClX= 0 NMat=1 NMatS=1 NMatT=0.
 ***** Axes restored to original set *****
 -------------------------------------------------------------------
 Center     Atomic                   Forces (Hartrees/Bohr)
 Number     Number              X              Y              Z
 -------------------------------------------------------------------
      1        6          -0.000035695   -0.000023617   -0.000058029
      2        8           0.000017053    0.000018894    0.000048603
      3        8           0.000015338   -0.000031922   -0.000006800
      4        1          -0.000007952    0.000024286    0.000013815
      5        6          -0.000026522   -0.000001297   -0.000001073
      6        9           0.000007243    0.000006557   -0.000005727
      7        9           0.000005819    0.000001282   -0.000005005
      8        9           0.000009706   -0.000001350    0.000011730
      9        8          -0.000043380    0.000053654   -0.000040143
     10        1           0.000089102   -0.000057580    0.000060177
     11        1          -0.000040948    0.000006091   -0.000021561
     12        8          -0.000000832    0.000016833   -0.000021499
     13        1          -0.000014806   -0.000009369   -0.000003256
     14        1           0.000013765   -0.000003222    0.000006430
     15        8           0.000015070   -0.000008097    0.000004041
     16        1          -0.000010312    0.000001206    0.000000572
     17        1          -0.000003899    0.000010649   -0.000004666
     18        8          -0.000005818    0.000028221    0.000005872
     19        1           0.000009751   -0.000039490   -0.000008386
     20        1           0.000000560    0.000013288    0.000003664
     21        8          -0.000043634   -0.000016856    0.000020320
     22        1           0.000029397    0.000019547    0.000005964
     23        1           0.000015306   -0.000004808   -0.000018435
     24        8           0.000017937   -0.000060587    0.000086058
     25        1           0.000007159   -0.000004977    0.000005594
     26        1          -0.000019409    0.000062666   -0.000078261
 -------------------------------------------------------------------
 Cartesian Forces:  Max     0.000089102 RMS     0.000029083

 GradGradGradGradGradGradGradGradGradGradGradGradGradGradGradGradGradGrad
 Berny optimization.
 Using GEDIIS/GDIIS optimizer.
 FormGI is forming the generalized inverse of G from B-inverse, IUseBI=4.
 Internal  Forces:  Max     0.000103820 RMS     0.000016885
 Search for a local minimum.
 Step number  14 out of a maximum of  156
 All quantities printed in internal units (Hartrees-Bohrs-Radians)
 Mixed Optimization -- En-DIIS/RFO-DIIS
 Swapping is turned off.
 Update second derivatives using D2CorX and points    8    9   10   11   12
                                                     13   14
 DE= -5.50D-07 DEPred=-6.99D-07 R= 7.87D-01
 Trust test= 7.87D-01 RLast= 2.76D-02 DXMaxT set to 7.14D-01
 ITU=  0  1  1  1  0  0  0  1 -1  1  0  0  1  0
     Eigenvalues ---    0.00031   0.00040   0.00048   0.00067   0.00143
     Eigenvalues ---    0.00159   0.00212   0.00279   0.00375   0.00428
     Eigenvalues ---    0.00547   0.00695   0.00760   0.00796   0.00875
     Eigenvalues ---    0.01010   0.01158   0.01220   0.01383   0.01446
     Eigenvalues ---    0.01494   0.01574   0.01696   0.01871   0.02006
     Eigenvalues ---    0.02035   0.02114   0.02279   0.02403   0.02460
     Eigenvalues ---    0.02620   0.02822   0.03158   0.03405   0.03566
     Eigenvalues ---    0.04354   0.04746   0.05114   0.05346   0.06188
     Eigenvalues ---    0.06517   0.07009   0.07833   0.08323   0.09089
     Eigenvalues ---    0.11565   0.13713   0.19463   0.21375   0.22026
     Eigenvalues ---    0.23699   0.27909   0.34456   0.36976   0.38293
     Eigenvalues ---    0.38858   0.43689   0.44414   0.44708   0.47264
     Eigenvalues ---    0.48317   0.50071   0.50848   0.53580   0.55600
     Eigenvalues ---    0.57229   0.57318   0.57364   0.57631   0.59729
     Eigenvalues ---    0.91071   1.00480
 En-DIIS/RFO-DIIS/Sim-DIIS IScMMF=       -3 using points:    14   13   12   11   10    9    8    7
 RFO step:  Lambda=-5.45184310D-07.
 DidBck=F Rises=F RFO-DIIS coefs:    1.62128   -0.29416   -0.32900    0.08700   -0.09154
                  RFO-DIIS coefs:   -0.01033    0.01258    0.00418
 Iteration  1 RMS(Cart)=  0.00336190 RMS(Int)=  0.00001842
 Iteration  2 RMS(Cart)=  0.00001249 RMS(Int)=  0.00001403
 Iteration  3 RMS(Cart)=  0.00000000 RMS(Int)=  0.00001403
 Variable       Old X    -DE/DX   Delta X   Delta X   Delta X     New X
                                 (Linear)    (Quad)   (Total)
    R1        2.29422   0.00005  -0.00001   0.00009   0.00008   2.29430
    R2        2.45282  -0.00001  -0.00007   0.00000  -0.00006   2.45275
    R3        2.93037  -0.00001   0.00006  -0.00006  -0.00000   2.93037
    R4        1.93957   0.00003  -0.00014   0.00045   0.00030   1.93988
    R5        2.86880   0.00000   0.00025  -0.00062  -0.00037   2.86843
    R6        2.53096   0.00001   0.00016   0.00004   0.00020   2.53117
    R7        2.53974  -0.00001  -0.00027   0.00004  -0.00023   2.53951
    R8        2.51512   0.00001   0.00002   0.00001   0.00003   2.51515
    R9        1.83865  -0.00009   0.00019  -0.00032  -0.00012   1.83852
   R10        1.85161  -0.00001   0.00036  -0.00040  -0.00004   1.85157
   R11        3.60434   0.00001  -0.00082   0.00010  -0.00071   3.60363
   R12        3.43471   0.00002  -0.00035   0.00064   0.00029   3.43500
   R13        1.81443   0.00001  -0.00002   0.00003   0.00001   1.81444
   R14        1.87918   0.00001  -0.00010   0.00015   0.00004   1.87922
   R15        3.43534   0.00000  -0.00035   0.00070   0.00037   3.43571
   R16        3.13335   0.00000  -0.00016   0.00003  -0.00014   3.13321
   R17        1.86310  -0.00001  -0.00020   0.00022   0.00000   1.86310
   R18        1.81544   0.00001  -0.00000   0.00000   0.00000   1.81544
   R19        3.24470  -0.00000   0.00019   0.00000   0.00018   3.24488
   R20        1.85015   0.00004  -0.00016   0.00020   0.00004   1.85019
   R21        1.81374   0.00001   0.00001   0.00001   0.00001   1.81375
   R22        3.32745   0.00000   0.00125  -0.00076   0.00049   3.32794
   R23        1.85538  -0.00004   0.00007  -0.00018  -0.00011   1.85527
   R24        1.83484   0.00001   0.00005  -0.00003   0.00002   1.83485
   R25        3.32612  -0.00001   0.00099  -0.00090   0.00009   3.32620
   R26        1.81361   0.00000  -0.00004   0.00004  -0.00000   1.81361
   R27        1.84679   0.00010  -0.00016   0.00034   0.00019   1.84699
    A1        2.24364   0.00000  -0.00008   0.00003  -0.00005   2.24358
    A2        2.10220  -0.00001   0.00009  -0.00000   0.00009   2.10229
    A3        1.93726   0.00001   0.00001  -0.00003  -0.00002   1.93723
    A4        1.96705  -0.00001  -0.00025   0.00003  -0.00021   1.96683
    A5        1.93757  -0.00001  -0.00040  -0.00017  -0.00057   1.93700
    A6        1.91813   0.00001   0.00043   0.00017   0.00059   1.91873
    A7        1.93906  -0.00001   0.00002  -0.00004  -0.00002   1.93904
    A8        1.88716   0.00000  -0.00001   0.00003   0.00002   1.88718
    A9        1.89159   0.00000  -0.00005   0.00001  -0.00004   1.89155
   A10        1.88882   0.00000   0.00002   0.00001   0.00003   1.88885
   A11        2.07203  -0.00002  -0.00198   0.00048  -0.00150   2.07054
   A12        1.85009   0.00000  -0.00084   0.00066  -0.00018   1.84991
   A13        1.82430  -0.00001  -0.00013  -0.00024  -0.00040   1.82390
   A14        2.81487   0.00001   0.00114  -0.00072   0.00041   2.81528
   A15        2.24530   0.00000   0.00039  -0.00027   0.00012   2.24542
   A16        1.69418   0.00000  -0.00022  -0.00017  -0.00040   1.69379
   A17        1.61513  -0.00000  -0.00021   0.00081   0.00059   1.61572
   A18        1.87188   0.00000  -0.00010   0.00031   0.00020   1.87208
   A19        2.11130  -0.00000   0.00076  -0.00082  -0.00007   2.11123
   A20        1.86220  -0.00001  -0.00102   0.00033  -0.00068   1.86151
   A21        1.98161  -0.00000  -0.00021   0.00047   0.00023   1.98184
   A22        2.02744   0.00000  -0.00034   0.00060   0.00025   2.02770
   A23        1.84501   0.00000  -0.00016   0.00015  -0.00002   1.84499
   A24        1.88563  -0.00001  -0.00039   0.00042   0.00002   1.88566
   A25        2.10881   0.00001  -0.00108   0.00034  -0.00075   2.10806
   A26        1.86703   0.00000  -0.00048   0.00042  -0.00005   1.86698
   A27        1.71664   0.00000  -0.00140   0.00074  -0.00065   1.71599
   A28        1.70498   0.00001   0.00155  -0.00059   0.00092   1.70591
   A29        1.61962  -0.00000  -0.00081   0.00049  -0.00032   1.61930
   A30        1.92558   0.00000  -0.00019  -0.00047  -0.00062   1.92496
   A31        2.42702  -0.00001   0.00174  -0.00103   0.00067   2.42769
   A32        1.86678   0.00000  -0.00104   0.00117   0.00010   1.86689
   A33        2.82926   0.00001  -0.00273   0.00259  -0.00014   2.82912
   A34        2.13617   0.00000  -0.00103   0.00054  -0.00052   2.13565
   A35        1.83591  -0.00002   0.00101  -0.00116  -0.00015   1.83576
   A36        1.87482   0.00001   0.00022  -0.00019   0.00002   1.87484
   A37        3.12871   0.00001   0.00009   0.00024   0.00033   3.12905
   A38        3.27694   0.00002   0.00072   0.00152   0.00225   3.27919
   A39        3.00332   0.00001  -0.00002  -0.00033  -0.00031   3.00301
   A40        3.01625  -0.00001   0.00058  -0.00028   0.00028   3.01653
   A41        2.82068  -0.00000   0.00063  -0.00101  -0.00037   2.82031
   A42        2.99820  -0.00001   0.00140  -0.00136   0.00003   2.99823
   A43        3.12254  -0.00000   0.00057  -0.00014   0.00044   3.12299
   A44        2.57117   0.00004   0.00190  -0.00009   0.00177   2.57293
   A45        3.15548  -0.00000  -0.00023   0.00050   0.00028   3.15576
   A46        3.07867  -0.00001  -0.00067   0.00075   0.00010   3.07876
   A47        3.14505   0.00000   0.00174  -0.00152   0.00020   3.14525
   A48        2.88213  -0.00001  -0.00000   0.00015   0.00015   2.88229
    D1        0.00299   0.00000   0.00104  -0.00084   0.00020   0.00319
    D2        3.12983   0.00002   0.00169  -0.00047   0.00122   3.13105
    D3       -2.20717   0.00001   0.00625   0.00182   0.00807  -2.19910
    D4        1.98909   0.00001   0.00624   0.00179   0.00803   1.99712
    D5       -0.10084   0.00000   0.00593   0.00169   0.00762  -0.09323
    D6        0.94781   0.00000   0.00566   0.00149   0.00715   0.95496
    D7       -1.13912  -0.00000   0.00564   0.00146   0.00710  -1.13201
    D8        3.05413  -0.00001   0.00533   0.00136   0.00669   3.06083
    D9       -2.10721   0.00002  -0.00003   0.00195   0.00194  -2.10528
   D10       -0.06332   0.00001  -0.00213   0.00250   0.00036  -0.06296
   D11       -1.31021   0.00000  -0.00038   0.00087   0.00049  -1.30972
   D12        2.92319  -0.00000  -0.00008   0.00099   0.00091   2.92410
   D13        1.06146   0.00000   0.00092   0.00064   0.00157   1.06303
   D14        3.09469   0.00000   0.00066   0.00008   0.00073   3.09542
   D15        1.04490  -0.00000   0.00096   0.00020   0.00115   1.04605
   D16       -0.81683   0.00000   0.00196  -0.00015   0.00181  -0.81501
   D17       -0.69959   0.00002   0.00220  -0.00192   0.00029  -0.69930
   D18        1.50312  -0.00000  -0.00063  -0.00114  -0.00177   1.50134
   D19       -2.86514  -0.00000  -0.00014   0.00005  -0.00009  -2.86523
   D20       -0.91089   0.00000  -0.00028  -0.00042  -0.00066  -0.91155
   D21        0.96594   0.00000  -0.00130   0.00079  -0.00052   0.96542
   D22       -1.18701  -0.00000   0.00096  -0.00051   0.00045  -1.18656
   D23        0.91931   0.00001   0.00027   0.00047   0.00075   0.92006
   D24        2.75840  -0.00001   0.00077  -0.00033   0.00042   2.75882
   D25       -1.41846   0.00000   0.00008   0.00065   0.00072  -1.41775
   D26        0.44212  -0.00000   0.00061   0.00027   0.00087   0.44299
   D27        2.54844   0.00000  -0.00008   0.00124   0.00117   2.54961
   D28        0.66251  -0.00001  -0.00151   0.00006  -0.00150   0.66102
   D29       -1.59598   0.00000  -0.00152   0.00074  -0.00080  -1.59679
   D30        3.09986  -0.00001  -0.00038  -0.00038  -0.00079   3.09907
   D31        0.84137   0.00000  -0.00040   0.00031  -0.00010   0.84127
   D32       -1.02927  -0.00000  -0.00132   0.00014  -0.00121  -1.03049
   D33        2.99541   0.00000  -0.00133   0.00082  -0.00052   2.99489
[truncated: 496,691 more chars]
