# Supplementary material for: The Hydration of Trifluoroacetic Acid from 0 to 298 K
Source: J Phys Chem A. 2026 Jan 20;130(4):927–35. doi: 10.1021/acs.jpca.5c08151 (PMC12862820; doi:10.1021/acs.jpca.5c08151)
Supplement: Supplementary file 1 [file jp5c08151_si_001.zip › TFA_SI/within1kcal-hightemps/6-H2O/PM7-1-123-20011-wb97xd.log]

 Entering Gaussian System, Link 0=g16
 Initial command:
 /software/commercial/MERCURY/GAUSSIAN/AVX2/g16/l1.exe "/local_scratch/slurm.5787813/Gau-2974313.inp" -scrdir="/local_scratch/slurm.5787813/"
 Entering Link 1 = /software/commercial/MERCURY/GAUSSIAN/AVX2/g16/l1.exe PID=   2974314.
  
 Copyright (c) 1988-2019, Gaussian, Inc.  All Rights Reserved.
  
 This is part of the Gaussian(R) 16 program.  It is based on
 the Gaussian(R) 09 system (copyright 2009, Gaussian, Inc.),
 the Gaussian(R) 03 system (copyright 2003, Gaussian, Inc.),
 the Gaussian(R) 98 system (copyright 1998, Gaussian, Inc.),
 the Gaussian(R) 94 system (copyright 1995, Gaussian, Inc.),
 the Gaussian 92(TM) system (copyright 1992, Gaussian, Inc.),
 the Gaussian 90(TM) system (copyright 1990, Gaussian, Inc.),
 the Gaussian 88(TM) system (copyright 1988, Gaussian, Inc.),
 the Gaussian 86(TM) system (copyright 1986, Carnegie Mellon
 University), and the Gaussian 82(TM) system (copyright 1983,
 Carnegie Mellon University). Gaussian is a federally registered
 trademark of Gaussian, Inc.
  
 This software contains proprietary and confidential information,
 including trade secrets, belonging to Gaussian, Inc.
  
 This software is provided under written license and may be
 used, copied, transmitted, or stored only in accord with that
 written license.
  
 The following legend is applicable only to US Government
 contracts under FAR:
  
                    RESTRICTED RIGHTS LEGEND
  
 Use, reproduction and disclosure by the US Government is
 subject to restrictions as set forth in subparagraphs (a)
 and (c) of the Commercial Computer Software - Restricted
 Rights clause in FAR 52.227-19.
  
 Gaussian, Inc.
 340 Quinnipiac St., Bldg. 40, Wallingford CT 06492
  
  
 ---------------------------------------------------------------
 Warning -- This program may not be used in any manner that
 competes with the business of Gaussian, Inc. or will provide
 assistance to any competitor of Gaussian, Inc.  The licensee
 of this program is prohibited from giving any competitor of
 Gaussian, Inc. access to this program.  By using this program,
 the user acknowledges that Gaussian, Inc. is engaged in the
 business of creating and licensing software in the field of
 computational chemistry and represents and warrants to the
 licensee that it is not a competitor of Gaussian, Inc. and that
 it will not use this program in any manner prohibited above.
 ---------------------------------------------------------------
  

 Cite this work as:
 Gaussian 16, Revision C.01,
 M. J. Frisch, G. W. Trucks, H. B. Schlegel, G. E. Scuseria, 
 M. A. Robb, J. R. Cheeseman, G. Scalmani, V. Barone, 
 G. A. Petersson, H. Nakatsuji, X. Li, M. Caricato, A. V. Marenich, 
 J. Bloino, B. G. Janesko, R. Gomperts, B. Mennucci, H. P. Hratchian, 
 J. V. Ortiz, A. F. Izmaylov, J. L. Sonnenberg, D. Williams-Young, 
 F. Ding, F. Lipparini, F. Egidi, J. Goings, B. Peng, A. Petrone, 
 T. Henderson, D. Ranasinghe, V. G. Zakrzewski, J. Gao, N. Rega, 
 G. Zheng, W. Liang, M. Hada, M. Ehara, K. Toyota, R. Fukuda, 
 J. Hasegawa, M. Ishida, T. Nakajima, Y. Honda, O. Kitao, H. Nakai, 
 T. Vreven, K. Throssell, J. A. Montgomery, Jr., J. E. Peralta, 
 F. Ogliaro, M. J. Bearpark, J. J. Heyd, E. N. Brothers, K. N. Kudin, 
 V. N. Staroverov, T. A. Keith, R. Kobayashi, J. Normand, 
 K. Raghavachari, A. P. Rendell, J. C. Burant, S. S. Iyengar, 
 J. Tomasi, M. Cossi, J. M. Millam, M. Klene, C. Adamo, R. Cammi, 
 J. W. Ochterski, R. L. Martin, K. Morokuma, O. Farkas, 
 J. B. Foresman, and D. J. Fox, Gaussian, Inc., Wallingford CT, 2019.
 
 ******************************************
 Gaussian 16:  ES64L-G16RevC.01  3-Jul-2019
                30-Sep-2025 
 ******************************************
 %nproc=20
 Will use up to   20 processors via shared memory.
 %mem=18gb
 ----------------------------------------------------------------------
 # wb97xd/6-31++g** scf(conver=10) opt(tight,maxcycles=300,calcfc) freq
 ----------------------------------------------------------------------
 1/6=300,7=10,10=4,18=20,19=15,26=3,38=1/1,3;
 2/9=110,12=2,17=6,18=5,40=1/2;
 3/5=1,6=6,7=1111,11=2,25=1,30=1,71=2,74=-58,140=1/1,2,3;
 4//1;
 5/5=2,6=10,38=5/2;
 8/6=4,10=90,11=11/1;
 11/6=1,8=1,9=11,15=111,16=1/1,2,10;
 10/6=1,13=1/2;
 6/7=2,8=2,9=2,10=2,28=1/1;
 7/10=1,25=1/1,2,3,16;
 1/6=300,7=10,10=4,18=20,19=15,26=3/3(2);
 2/9=110/2;
 99//99;
 2/9=110/2;
 3/5=1,6=6,7=1111,11=2,25=1,30=1,71=1,74=-58/1,2,3;
 4/5=5,16=3,69=1/1;
 5/5=2,6=10,38=5/2;
 7//1,2,3,16;
 1/6=300,7=10,18=20,19=15,26=3/3(-5);
 2/9=110/2;
 6/7=2,8=2,9=2,10=2,19=2,28=1/1;
 99/9=1/99;
 ---------------
 PM7-1-123-20011
 ---------------
 Symbolic Z-matrix:
 Charge =  0 Multiplicity = 1
 C                    -0.01639   1.58096  -0.1478 
 O                    -0.73873   0.68528   0.23931 
 O                     1.12749   1.50537  -0.7198 
 H                     1.5518    0.47435  -0.94679 
 C                    -0.44204   3.06146   0.04946 
 F                    -0.8091    3.63837  -1.08733 
 F                     0.5226    3.81347   0.56087 
 F                    -1.47718   3.17666   0.87358 
 O                    -3.23156  -0.26638   0.64387 
 H                    -3.62643   0.00315   1.4681 
 H                    -2.48382   0.32003   0.49667 
 O                    -1.21539  -1.9538    0.17927 
 H                    -0.88584  -1.04022   0.24599 
 H                    -2.1766   -1.83991   0.298 
 O                     2.15776  -0.70021  -1.26374 
 H                     1.48492  -1.34736  -1.61376 
 H                     2.45415  -1.12791  -0.41807 
 O                     2.73628  -2.09339   0.94278 
 H                     3.52088  -2.63309   0.8666 
 H                     1.98516  -2.71597   0.94851 
 O                     0.35829  -2.57131  -1.90077 
 H                    -0.38259  -2.33173  -1.3146 
 H                     0.66039  -3.41753  -1.55431 
 O                     0.65255  -3.77142   0.79163 
 H                     0.44874  -4.32247   1.54337 
 H                    -0.09515  -3.15247   0.68703 
 
 Add virtual bond connecting atoms H4         and O3         Dist= 2.15D+00.
 Add virtual bond connecting atoms O15        and H4         Dist= 2.57D+00.
 Add virtual bond connecting atoms O21        and H16        Dist= 3.19D+00.
 Add virtual bond connecting atoms O18        and H17        Dist= 3.20D+00.
 Add virtual bond connecting atoms O24        and H20        Dist= 3.23D+00.
 Add virtual bond connecting atoms O2         and H13        Dist= 3.27D+00.
 Add virtual bond connecting atoms H22        and O12        Dist= 3.31D+00.
 Add virtual bond connecting atoms H26        and O12        Dist= 3.25D+00.
 Add virtual bond connecting atoms O9         and H14        Dist= 3.64D+00.
 Add virtual bond connecting atoms H11        and O2         Dist= 3.40D+00.

 GradGradGradGradGradGradGradGradGradGradGradGradGradGradGradGradGradGrad
 Berny optimization.
 Initialization pass.
                           ----------------------------
                           !    Initial Parameters    !
                           ! (Angstroms and Degrees)  !
 --------------------------                            --------------------------
 ! Name  Definition              Value          Derivative Info.                !
 --------------------------------------------------------------------------------
 ! R1    R(1,2)                  1.214          calculate D2E/DX2 analytically  !
 ! R2    R(1,3)                  1.2812         calculate D2E/DX2 analytically  !
 ! R3    R(1,5)                  1.553          calculate D2E/DX2 analytically  !
 ! R4    R(2,11)                 1.8014         calculate D2E/DX2 analytically  !
 ! R5    R(2,13)                 1.7318         calculate D2E/DX2 analytically  !
 ! R6    R(3,4)                  1.1378         calculate D2E/DX2 analytically  !
 ! R7    R(4,15)                 1.3591         calculate D2E/DX2 analytically  !
 ! R8    R(5,6)                  1.3266         calculate D2E/DX2 analytically  !
 ! R9    R(5,7)                  1.3257         calculate D2E/DX2 analytically  !
 ! R10   R(5,8)                  1.3281         calculate D2E/DX2 analytically  !
 ! R11   R(9,10)                 0.9529         calculate D2E/DX2 analytically  !
 ! R12   R(9,11)                 0.9616         calculate D2E/DX2 analytically  !
 ! R13   R(9,14)                 1.9258         calculate D2E/DX2 analytically  !
 ! R14   R(12,13)                0.9735         calculate D2E/DX2 analytically  !
 ! R15   R(12,14)                0.9752         calculate D2E/DX2 analytically  !
 ! R16   R(12,22)                1.7516         calculate D2E/DX2 analytically  !
 ! R17   R(12,26)                1.7174         calculate D2E/DX2 analytically  !
 ! R18   R(15,16)                0.997          calculate D2E/DX2 analytically  !
 ! R19   R(15,17)                0.9929         calculate D2E/DX2 analytically  !
 ! R20   R(16,21)                1.6881         calculate D2E/DX2 analytically  !
 ! R21   R(17,18)                1.6922         calculate D2E/DX2 analytically  !
 ! R22   R(18,19)                0.9553         calculate D2E/DX2 analytically  !
 ! R23   R(18,20)                0.9756         calculate D2E/DX2 analytically  !
 ! R24   R(20,24)                1.7072         calculate D2E/DX2 analytically  !
 ! R25   R(21,22)                0.9746         calculate D2E/DX2 analytically  !
 ! R26   R(21,23)                0.963          calculate D2E/DX2 analytically  !
 ! R27   R(24,25)                0.9541         calculate D2E/DX2 analytically  !
 ! R28   R(24,26)                0.9763         calculate D2E/DX2 analytically  !
 ! A1    A(2,1,3)              129.0551         calculate D2E/DX2 analytically  !
 ! A2    A(2,1,5)              119.9828         calculate D2E/DX2 analytically  !
 ! A3    A(3,1,5)              110.9567         calculate D2E/DX2 analytically  !
 ! A4    A(1,2,11)             140.4925         calculate D2E/DX2 analytically  !
 ! A5    A(1,2,13)             141.8948         calculate D2E/DX2 analytically  !
 ! A6    A(11,2,13)             73.4489         calculate D2E/DX2 analytically  !
 ! A7    A(1,3,4)              118.392          calculate D2E/DX2 analytically  !
 ! A8    A(1,5,6)              112.4307         calculate D2E/DX2 analytically  !
 ! A9    A(1,5,7)              112.9739         calculate D2E/DX2 analytically  !
 ! A10   A(1,5,8)              112.0312         calculate D2E/DX2 analytically  !
 ! A11   A(6,5,7)              106.5711         calculate D2E/DX2 analytically  !
 ! A12   A(6,5,8)              106.1618         calculate D2E/DX2 analytically  !
 ! A13   A(7,5,8)              106.1728         calculate D2E/DX2 analytically  !
 ! A14   A(10,9,11)            106.3894         calculate D2E/DX2 analytically  !
 ! A15   A(10,9,14)            127.8432         calculate D2E/DX2 analytically  !
 ! A16   A(11,9,14)             92.5682         calculate D2E/DX2 analytically  !
 ! A17   A(2,11,9)             154.0044         calculate D2E/DX2 analytically  !
 ! A18   A(13,12,14)           102.4579         calculate D2E/DX2 analytically  !
 ! A19   A(13,12,22)            95.7383         calculate D2E/DX2 analytically  !
 ! A20   A(13,12,26)           114.4516         calculate D2E/DX2 analytically  !
 ! A21   A(14,12,22)           126.7036         calculate D2E/DX2 analytically  !
 ! A22   A(14,12,26)           133.5069         calculate D2E/DX2 analytically  !
 ! A23   A(22,12,26)            77.9616         calculate D2E/DX2 analytically  !
 ! A24   A(2,13,12)            164.4837         calculate D2E/DX2 analytically  !
 ! A25   A(9,14,12)            131.0908         calculate D2E/DX2 analytically  !
 ! A26   A(4,15,16)            109.9949         calculate D2E/DX2 analytically  !
 ! A27   A(4,15,17)            107.8615         calculate D2E/DX2 analytically  !
 ! A28   A(16,15,17)           102.7592         calculate D2E/DX2 analytically  !
 ! A29   A(17,18,19)           113.2725         calculate D2E/DX2 analytically  !
 ! A30   A(17,18,20)           103.9131         calculate D2E/DX2 analytically  !
 ! A31   A(19,18,20)           105.7987         calculate D2E/DX2 analytically  !
 ! A32   A(16,21,22)           103.1113         calculate D2E/DX2 analytically  !
 ! A33   A(16,21,23)           111.5051         calculate D2E/DX2 analytically  !
 ! A34   A(22,21,23)           103.7745         calculate D2E/DX2 analytically  !
 ! A35   A(12,22,21)           158.0339         calculate D2E/DX2 analytically  !
 ! A36   A(20,24,25)           116.8345         calculate D2E/DX2 analytically  !
 ! A37   A(20,24,26)           102.4577         calculate D2E/DX2 analytically  !
 ! A38   A(25,24,26)           106.6775         calculate D2E/DX2 analytically  !
 ! A39   L(3,4,15,9,-1)        185.1536         calculate D2E/DX2 analytically  !
 ! A40   L(15,16,21,2,-1)      177.3186         calculate D2E/DX2 analytically  !
 ! A41   L(15,17,18,2,-1)      177.8114         calculate D2E/DX2 analytically  !
 ! A42   L(18,20,24,1,-1)      177.4112         calculate D2E/DX2 analytically  !
 ! A43   L(12,26,24,15,-1)     168.32           calculate D2E/DX2 analytically  !
 ! A44   L(3,4,15,9,-2)        179.3116         calculate D2E/DX2 analytically  !
 ! A45   L(15,16,21,2,-2)      191.0196         calculate D2E/DX2 analytically  !
 ! A46   L(15,17,18,2,-2)      168.3275         calculate D2E/DX2 analytically  !
 ! A47   L(18,20,24,1,-2)      174.7265         calculate D2E/DX2 analytically  !
 ! A48   L(12,26,24,15,-2)     186.1141         calculate D2E/DX2 analytically  !
 ! D1    D(3,1,2,11)          -150.6596         calculate D2E/DX2 analytically  !
 ! D2    D(3,1,2,13)            -5.4946         calculate D2E/DX2 analytically  !
 ! D3    D(5,1,2,11)            30.2645         calculate D2E/DX2 analytically  !
 ! D4    D(5,1,2,13)           175.4295         calculate D2E/DX2 analytically  !
 ! D5    D(2,1,3,4)              2.1661         calculate D2E/DX2 analytically  !
 ! D6    D(5,1,3,4)           -178.6909         calculate D2E/DX2 analytically  !
 ! D7    D(2,1,5,6)           -107.3513         calculate D2E/DX2 analytically  !
 ! D8    D(2,1,5,7)            131.9762         calculate D2E/DX2 analytically  !
 ! D9    D(2,1,5,8)             12.1141         calculate D2E/DX2 analytically  !
 ! D10   D(3,1,5,6)             73.4171         calculate D2E/DX2 analytically  !
 ! D11   D(3,1,5,7)            -47.2555         calculate D2E/DX2 analytically  !
 ! D12   D(3,1,5,8)           -167.1175         calculate D2E/DX2 analytically  !
 ! D13   D(1,2,11,9)           163.909          calculate D2E/DX2 analytically  !
 ! D14   D(13,2,11,9)            5.4852         calculate D2E/DX2 analytically  !
 ! D15   D(1,2,13,12)         -133.5482         calculate D2E/DX2 analytically  !
 ! D16   D(11,2,13,12)          24.1737         calculate D2E/DX2 analytically  !
 ! D17   D(1,3,15,16)           40.8872         calculate D2E/DX2 analytically  !
 ! D18   D(1,3,15,17)          -71.7872         calculate D2E/DX2 analytically  !
 ! D19   D(10,9,11,2)          120.6034         calculate D2E/DX2 analytically  !
 ! D20   D(14,9,11,2)          -10.1892         calculate D2E/DX2 analytically  !
 ! D21   D(10,9,14,12)        -103.961          calculate D2E/DX2 analytically  !
 ! D22   D(11,9,14,12)           9.15           calculate D2E/DX2 analytically  !
 ! D23   D(14,12,13,2)         -23.2382         calculate D2E/DX2 analytically  !
 ! D24   D(22,12,13,2)         106.3578         calculate D2E/DX2 analytically  !
 ! D25   D(26,12,13,2)        -174.2787         calculate D2E/DX2 analytically  !
 ! D26   D(13,12,14,9)          -2.0366         calculate D2E/DX2 analytically  !
 ! D27   D(22,12,14,9)        -109.0389         calculate D2E/DX2 analytically  !
 ! D28   D(26,12,14,9)         140.5395         calculate D2E/DX2 analytically  !
 ! D29   D(13,12,22,21)         77.8794         calculate D2E/DX2 analytically  !
 ! D30   D(14,12,22,21)       -171.9183         calculate D2E/DX2 analytically  !
 ! D31   D(26,12,22,21)        -35.9449         calculate D2E/DX2 analytically  !
 ! D32   D(13,12,24,20)         -6.5586         calculate D2E/DX2 analytically  !
 ! D33   D(13,12,24,25)        118.3693         calculate D2E/DX2 analytically  !
 ! D34   D(14,12,24,20)       -150.1886         calculate D2E/DX2 analytically  !
 ! D35   D(14,12,24,25)        -25.2607         calculate D2E/DX2 analytically  !
 ! D36   D(22,12,24,20)         82.8524         calculate D2E/DX2 analytically  !
 ! D37   D(22,12,24,25)       -152.2197         calculate D2E/DX2 analytically  !
 ! D38   D(4,15,18,19)        -148.5577         calculate D2E/DX2 analytically  !
 ! D39   D(4,15,18,20)          99.1378         calculate D2E/DX2 analytically  !
 ! D40   D(16,15,18,19)         97.5774         calculate D2E/DX2 analytically  !
 ! D41   D(16,15,18,20)        -14.7272         calculate D2E/DX2 analytically  !
 ! D42   D(4,15,21,22)         -33.5396         calculate D2E/DX2 analytically  !
 ! D43   D(4,15,21,23)        -142.4049         calculate D2E/DX2 analytically  !
 ! D44   D(17,15,21,22)         78.1958         calculate D2E/DX2 analytically  !
 ! D45   D(17,15,21,23)        -30.6696         calculate D2E/DX2 analytically  !
 ! D46   D(17,18,24,25)       -167.2118         calculate D2E/DX2 analytically  !
 ! D47   D(17,18,24,26)        -50.4492         calculate D2E/DX2 analytically  !
 ! D48   D(19,18,24,25)         74.5738         calculate D2E/DX2 analytically  !
 ! D49   D(19,18,24,26)       -168.6636         calculate D2E/DX2 analytically  !
 ! D50   D(16,21,22,12)        -57.7304         calculate D2E/DX2 analytically  !
 ! D51   D(23,21,22,12)         58.67           calculate D2E/DX2 analytically  !
 --------------------------------------------------------------------------------
 Trust Radius=3.00D-01 FncErr=1.00D-07 GrdErr=1.00D-06 EigMax=2.50D+02 EigMin=1.00D-04
 Number of steps in this run=    156 maximum allowed number of steps=    156.
 GradGradGradGradGradGradGradGradGradGradGradGradGradGradGradGradGradGrad

                          Input orientation:                          
 ---------------------------------------------------------------------
 Center     Atomic      Atomic             Coordinates (Angstroms)
 Number     Number       Type             X           Y           Z
 ---------------------------------------------------------------------
      1          6           0       -0.016392    1.580963   -0.147797
      2          8           0       -0.738729    0.685275    0.239313
      3          8           0        1.127487    1.505371   -0.719801
      4          1           0        1.551795    0.474355   -0.946786
      5          6           0       -0.442043    3.061456    0.049460
      6          9           0       -0.809105    3.638374   -1.087328
      7          9           0        0.522601    3.813471    0.560871
      8          9           0       -1.477181    3.176659    0.873583
      9          8           0       -3.231564   -0.266380    0.643871
     10          1           0       -3.626433    0.003149    1.468105
     11          1           0       -2.483815    0.320030    0.496670
     12          8           0       -1.215387   -1.953802    0.179275
     13          1           0       -0.885845   -1.040225    0.245990
     14          1           0       -2.176602   -1.839912    0.298005
     15          8           0        2.157756   -0.700209   -1.263740
     16          1           0        1.484924   -1.347356   -1.613758
     17          1           0        2.454151   -1.127912   -0.418069
     18          8           0        2.736279   -2.093390    0.942780
     19          1           0        3.520879   -2.633089    0.866596
     20          1           0        1.985164   -2.715970    0.948510
     21          8           0        0.358293   -2.571315   -1.900768
     22          1           0       -0.382585   -2.331732   -1.314604
     23          1           0        0.660391   -3.417534   -1.554308
     24          8           0        0.652550   -3.771422    0.791630
     25          1           0        0.448741   -4.322467    1.543367
     26          1           0       -0.095153   -3.152466    0.687032
 ---------------------------------------------------------------------
                    Distance matrix (angstroms):
                    1          2          3          4          5
     1  C    0.000000
     2  O    1.214035   0.000000
     3  O    1.281156   2.252825   0.000000
     4  H    2.078984   2.588014   1.137785   0.000000
     5  C    1.553045   2.402145   2.340211   3.414819   0.000000
     6  F    2.396676   3.238166   2.904336   3.950268   1.326596
     7  F    2.403501   3.388209   2.708013   3.805518   1.325747
     8  F    2.392357   2.674809   3.480858   4.448695   1.328142
     9  O    3.791668   2.698804   4.898983   5.095037   4.382836
    10  H    4.258290   3.211551   5.444572   5.733042   4.637471
    11  H    2.844902   1.801378   3.990782   4.288768   3.447354
    12  O    3.746882   2.682450   4.273555   3.849838   5.076192
    13  H    2.789559   1.731773   3.386194   3.107853   4.130299
    14  H    4.070335   2.906457   4.810806   4.561390   5.205178
    15  O    3.343051   3.545188   2.494375   1.359135   4.757475
    16  H    3.602504   3.536960   3.010809   1.941121   5.090886
    17  H    3.676225   3.730185   2.963994   1.913386   5.114424
    18  O    4.718837   4.504612   4.278255   3.400996   6.121453
    19  H    5.594596   5.435925   5.037045   4.101444   6.985721
    20  H    4.865362   4.414864   4.619371   3.736057   6.330741
    21  O    4.522687   4.048306   4.313434   3.407438   6.014319
    22  H    4.099355   3.412305   4.166229   3.428008   5.563334
    23  H    5.236533   4.691232   5.014936   4.038624   6.764965
    24  O    5.475219   4.701368   5.509495   4.675184   6.959682
    25  H    6.158479   5.309249   6.288586   5.516075   7.586011
    26  H    4.807129   3.917001   5.016918   4.305302   6.256169
                    6          7          8          9         10
     6  F    0.000000
     7  F    2.126184   0.000000
     8  F    2.122422   2.121897   0.000000
     9  O    4.910445   5.544892   3.871065   0.000000
    10  H    5.261410   5.705796   3.878648   0.952852   0.000000
    11  H    4.040434   4.609424   3.052164   0.961600   1.532865
    12  O    5.748198   6.035533   5.183843   2.669871   3.362124
    13  H    4.865481   5.063717   4.304145   2.501908   3.176951
    14  H    5.813847   6.270210   5.097692   1.925765   2.620690
    15  O    5.258963   5.135781   5.728091   5.733407   6.435412
    16  H    5.513366   5.682360   5.952112   5.339537   6.119453
    17  H    5.815001   5.395042   5.971019   5.847847   6.466100
    18  O    7.038765   6.319592   6.747700   6.248397   6.719788
    19  H    7.867517   7.116268   7.663800   7.158659   7.641703
    20  H    7.233966   6.702459   6.834949   5.771269   6.257285
    21  O    6.370615   6.844863   6.641174   4.967392   5.818522
    22  H    5.989636   6.488473   6.027327   4.027156   4.870080
    23  H    7.222419   7.535278   7.344880   5.468920   6.262022
    24  O    7.782802   7.589515   7.267620   5.233880   5.745842
    25  H    8.478073   8.195379   7.771401   5.550277   5.943371
    26  H    7.055040   6.994413   6.480943   4.262444   4.799783
                   11         12         13         14         15
    11  H    0.000000
    12  O    2.622968   0.000000
    13  H    2.113444   0.973485   0.000000
    14  H    2.190707   0.975193   1.519296   0.000000
    15  O    5.067950   3.877097   3.414439   4.746012   0.000000
    16  H    4.794265   3.297639   3.028784   4.159834   0.997003
    17  H    5.226548   3.808468   3.406499   4.739576   0.992945
    18  O    5.768275   4.027169   3.835943   4.961491   2.672896
    19  H    6.701799   4.833845   4.726688   5.780460   3.183152
    20  H    5.421553   3.378780   3.397698   4.302434   2.997854
    21  O    4.710113   2.680367   2.915593   3.434420   2.672996
    22  H    3.837672   1.751589   2.087274   2.461887   3.019567
    23  H    5.297352   2.943870   3.359095   3.737444   3.116149
    24  O    5.163698   2.677296   3.181796   3.460997   3.990305
    25  H    5.590013   3.200100   3.773251   3.821836   4.890943
    26  H    4.219025   1.717421   2.298102   2.491299   3.859361
                   16         17         18         19         20
    16  H    0.000000
    17  H    1.554744   0.000000
    18  O    2.942507   1.692234   0.000000
    19  H    3.456931   2.248072   0.955340   0.000000
    20  H    2.947636   2.146954   0.975609   1.540129   0.000000
    21  O    1.688119   2.945239   3.737513   4.202865   3.284208
    22  H    2.132154   3.209366   3.857448   4.481683   3.297812
    23  H    2.229132   3.122657   3.506868   3.828645   2.917416
    24  O    3.514944   3.420129   2.679658   3.086864   1.707176
    25  H    4.460089   4.251362   3.249972   3.570721   2.301148
    26  H    3.323958   3.437880   3.033819   3.657551   2.141640
                   21         22         23         24         25
    21  O    0.000000
    22  H    0.974622   0.000000
    23  H    0.963009   1.524541   0.000000
    24  O    2.962407   2.753259   2.372493   0.000000
    25  H    3.864813   3.580800   3.234082   0.954095   0.000000
    26  H    2.690736   2.182376   2.380066   0.976273   1.548558
                   26
    26  H    0.000000
 Stoichiometry    C2H13F3O8
 Framework group  C1[X(C2H13F3O8)]
 Deg. of freedom    72
 Full point group                 C1      NOp   1
 Largest Abelian subgroup         C1      NOp   1
 Largest concise Abelian subgroup C1      NOp   1
                         Standard orientation:                         
 ---------------------------------------------------------------------
 Center     Atomic      Atomic             Coordinates (Angstroms)
 Number     Number       Type             X           Y           Z
 ---------------------------------------------------------------------
      1          6           0       -1.301409   -0.361527    0.047143
      2          8           0       -0.628798    0.629699   -0.150201
      3          8           0       -0.924096   -1.540449    0.377508
      4          1           0        0.184889   -1.724145    0.553466
      5          6           0       -2.844448   -0.297711   -0.116902
      6          9           0       -3.479159   -0.332981    1.047466
      7          9           0       -3.329420   -1.295818   -0.842291
      8          9           0       -3.235783    0.820339   -0.717554
      9          8           0       -0.359843    3.311031   -0.003012
     10          1           0       -0.734817    3.784895   -0.739745
     11          1           0       -0.730820    2.424399   -0.033552
     12          8           0        1.798112    1.742854    0.107734
     13          1           0        0.999791    1.211577   -0.059898
     14          1           0        1.437934    2.646024    0.182287
     15          8           0        1.480840   -2.061219    0.786146
     16          1           0        1.937446   -1.332289    1.290315
     17          1           0        1.957616   -2.057396   -0.084837
     18          8           0        2.942275   -1.796290   -1.436105
     19          1           0        3.667468   -2.414918   -1.499902
     20          1           0        3.349483   -0.926384   -1.265061
     21          8           0        2.832994   -0.014165    1.847352
     22          1           0        2.401186    0.745086    1.414954
     23          1           0        3.723133   -0.011528    1.479887
     24          8           0        4.027056    0.569988   -0.800068
     25          1           0        4.495166    1.058442   -1.472810
     26          1           0        3.237604    1.096222   -0.569958
 ---------------------------------------------------------------------
 Rotational constants (GHZ):           0.7683339           0.3078295           0.2573781
 Standard basis: 6-31++G(d,p) (6D, 7F)
 There are   325 symmetry adapted cartesian basis functions of A   symmetry.
 There are   325 symmetry adapted basis functions of A   symmetry.
   325 basis functions,   520 primitive gaussians,   325 cartesian basis functions
    58 alpha electrons       58 beta electrons
       nuclear repulsion energy       995.4598568038 Hartrees.
 NAtoms=   26 NActive=   26 NUniq=   26 SFac= 1.00D+00 NAtFMM=   60 NAOKFM=F Big=F
 Integral buffers will be    131072 words long.
 Raffenetti 2 integral format.
 Two-electron integral symmetry is turned on.
 Nuclear repulsion after empirical dispersion term =      995.4459903078 Hartrees.
 One-electron integrals computed using PRISM.
 NBasis=   325 RedAO= T EigKep=  3.73D-05  NBF=   325
 NBsUse=   325 1.00D-06 EigRej= -1.00D+00 NBFU=   325
 ExpMin= 3.60D-02 ExpMax= 7.00D+03 ExpMxC= 1.05D+03 IAcc=3 IRadAn=         5 AccDes= 0.00D+00
 Harris functional with IExCor= 4639 and IRadAn=       5 diagonalized for initial guess.
 HarFok:  IExCor= 4639 AccDes= 0.00D+00 IRadAn=         5 IDoV= 1 UseB2=F ITyADJ=14
 ICtDFT=  3500011 ScaDFX=  1.000000  1.000000  1.000000  1.000000
 FoFCou: FMM=F IPFlag=           0 FMFlag=      100000 FMFlg1=           0
         NFxFlg=           0 DoJE=T BraDBF=F KetDBF=T FulRan=T
         wScrn=  0.000000 ICntrl=       500 IOpCl=  0 I1Cent=   200000004 NGrid=           0
         NMat0=    1 NMatS0=      1 NMatT0=    0 NMatD0=    1 NMtDS0=    0 NMtDT0=    0
 Petite list used in FoFCou.
 Requested convergence on RMS density matrix=1.00D-10 within 128 cycles.
 Requested convergence on MAX density matrix=1.00D-08.
 Requested convergence on             energy=1.00D-08.
 No special actions if energy rises.
 SCF Done:  E(RwB97XD) =  -985.234426776     A.U. after   17 cycles
            NFock= 17  Conv=0.78D-10     -V/T= 2.0080
 DoSCS=F DFT=T ScalE2(SS,OS)=  1.000000  1.000000
 Range of M.O.s used for correlation:     1   325
 NBasis=   325 NAE=    58 NBE=    58 NFC=     0 NFV=     0
 NROrb=    325 NOA=    58 NOB=    58 NVA=   267 NVB=   267

 **** Warning!!: The largest alpha MO coefficient is  0.27788415D+02

 Symmetrizing basis deriv contribution to polar:
 IMax=3 JMax=2 DiffMx= 0.00D+00
 G2DrvN: will do    27 centers at a time, making    1 passes.
 Calling FoFCou, ICntrl=  3107 FMM=F I1Cent=   0 AccDes= 0.00D+00.
 End of G2Drv F.D. properties file   721 does not exist.
 End of G2Drv F.D. properties file   722 does not exist.
 End of G2Drv F.D. properties file   788 does not exist.
          IDoAtm=11111111111111111111111111
          Differentiating once with respect to nuclear coordinates.
 CalDSu exits because no D1Ps are significant.
          There are    81 degrees of freedom in the 1st order CPHF.  IDoFFX=6 NUNeed=     0.
     75 vectors produced by pass  0 Test12= 1.91D-14 1.23D-09 XBig12= 1.72D-01 7.20D-02.
 AX will form    75 AO Fock derivatives at one time.
     75 vectors produced by pass  1 Test12= 1.91D-14 1.23D-09 XBig12= 6.44D-02 9.51D-02.
     75 vectors produced by pass  2 Test12= 1.91D-14 1.23D-09 XBig12= 1.47D-03 4.97D-03.
     75 vectors produced by pass  3 Test12= 1.91D-14 1.23D-09 XBig12= 1.42D-05 5.77D-04.
     75 vectors produced by pass  4 Test12= 1.91D-14 1.23D-09 XBig12= 1.02D-07 4.32D-05.
     75 vectors produced by pass  5 Test12= 1.91D-14 1.23D-09 XBig12= 5.95D-10 2.39D-06.
     66 vectors produced by pass  6 Test12= 1.91D-14 1.23D-09 XBig12= 3.35D-12 1.61D-07.
     17 vectors produced by pass  7 Test12= 1.91D-14 1.23D-09 XBig12= 1.64D-14 1.08D-08.
 InvSVY:  IOpt=1 It=  1 EMax= 2.78D-16
 Solved reduced A of dimension   533 with    81 vectors.
 End of Minotr F.D. properties file   721 does not exist.
 End of Minotr F.D. properties file   722 does not exist.
 End of Minotr F.D. properties file   788 does not exist.

 **********************************************************************

            Population analysis using the SCF Density.

 **********************************************************************

 Orbital symmetries:
       Occupied  (A) (A) (A) (A) (A) (A) (A) (A) (A) (A) (A) (A)
                 (A) (A) (A) (A) (A) (A) (A) (A) (A) (A) (A) (A)
                 (A) (A) (A) (A) (A) (A) (A) (A) (A) (A) (A) (A)
                 (A) (A) (A) (A) (A) (A) (A) (A) (A) (A) (A) (A)
                 (A) (A) (A) (A) (A) (A) (A) (A) (A) (A)
       Virtual   (A) (A) (A) (A) (A) (A) (A) (A) (A) (A) (A) (A)
                 (A) (A) (A) (A) (A) (A) (A) (A) (A) (A) (A) (A)
                 (A) (A) (A) (A) (A) (A) (A) (A) (A) (A) (A) (A)
                 (A) (A) (A) (A) (A) (A) (A) (A) (A) (A) (A) (A)
                 (A) (A) (A) (A) (A) (A) (A) (A) (A) (A) (A) (A)
                 (A) (A) (A) (A) (A) (A) (A) (A) (A) (A) (A) (A)
                 (A) (A) (A) (A) (A) (A) (A) (A) (A) (A) (A) (A)
                 (A) (A) (A) (A) (A) (A) (A) (A) (A) (A) (A) (A)
                 (A) (A) (A) (A) (A) (A) (A) (A) (A) (A) (A) (A)
                 (A) (A) (A) (A) (A) (A) (A) (A) (A) (A) (A) (A)
                 (A) (A) (A) (A) (A) (A) (A) (A) (A) (A) (A) (A)
                 (A) (A) (A) (A) (A) (A) (A) (A) (A) (A) (A) (A)
                 (A) (A) (A) (A) (A) (A) (A) (A) (A) (A) (A) (A)
                 (A) (A) (A) (A) (A) (A) (A) (A) (A) (A) (A) (A)
                 (A) (A) (A) (A) (A) (A) (A) (A) (A) (A) (A) (A)
                 (A) (A) (A) (A) (A) (A) (A) (A) (A) (A) (A) (A)
                 (A) (A) (A) (A) (A) (A) (A) (A) (A) (A) (A) (A)
                 (A) (A) (A) (A) (A) (A) (A) (A) (A) (A) (A) (A)
                 (A) (A) (A) (A) (A) (A) (A) (A) (A) (A) (A) (A)
                 (A) (A) (A) (A) (A) (A) (A) (A) (A) (A) (A) (A)
                 (A) (A) (A) (A) (A) (A) (A) (A) (A) (A) (A) (A)
                 (A) (A) (A) (A) (A) (A) (A) (A) (A) (A) (A) (A)
                 (A) (A) (A)
 The electronic state is 1-A.
 Alpha  occ. eigenvalues --  -24.88741 -24.88678 -24.88529 -19.32952 -19.31946
 Alpha  occ. eigenvalues --  -19.31487 -19.30961 -19.29990 -19.29964 -19.29470
 Alpha  occ. eigenvalues --  -19.29311 -10.57309 -10.48495  -1.45379  -1.35449
 Alpha  occ. eigenvalues --   -1.35343  -1.24324  -1.16405  -1.16122  -1.14632
 Alpha  occ. eigenvalues --   -1.14095  -1.13293  -1.12690  -1.11915  -0.86275
 Alpha  occ. eigenvalues --   -0.76596  -0.71146  -0.70906  -0.68719  -0.67492
 Alpha  occ. eigenvalues --   -0.67283  -0.65191  -0.64611  -0.63698  -0.63147
 Alpha  occ. eigenvalues --   -0.60253  -0.58759  -0.58082  -0.57052  -0.56264
 Alpha  occ. eigenvalues --   -0.54935  -0.54193  -0.53678  -0.53073  -0.52633
 Alpha  occ. eigenvalues --   -0.51413  -0.50142  -0.49826  -0.47791  -0.47143
 Alpha  occ. eigenvalues --   -0.44256  -0.43896  -0.43298  -0.42494  -0.42197
 Alpha  occ. eigenvalues --   -0.41738  -0.41323  -0.41170
 Alpha virt. eigenvalues --    0.02420   0.03041   0.04415   0.05475   0.06768
 Alpha virt. eigenvalues --    0.08065   0.08670   0.09396   0.09996   0.10395
 Alpha virt. eigenvalues --    0.11512   0.11916   0.12938   0.13457   0.13519
 Alpha virt. eigenvalues --    0.14951   0.15606   0.15772   0.16887   0.18166
 Alpha virt. eigenvalues --    0.19391   0.19599   0.21298   0.21723   0.22653
 Alpha virt. eigenvalues --    0.22927   0.23276   0.24230   0.24948   0.25919
 Alpha virt. eigenvalues --    0.26557   0.26765   0.27407   0.28275   0.28736
 Alpha virt. eigenvalues --    0.28954   0.29680   0.30115   0.30647   0.30953
 Alpha virt. eigenvalues --    0.31312   0.31559   0.31687   0.32161   0.32601
 Alpha virt. eigenvalues --    0.33018   0.33405   0.34162   0.34487   0.35007
 Alpha virt. eigenvalues --    0.35506   0.36097   0.36964   0.37235   0.37767
 Alpha virt. eigenvalues --    0.38229   0.38467   0.38937   0.39229   0.39807
 Alpha virt. eigenvalues --    0.40552   0.40928   0.41043   0.43127   0.43703
 Alpha virt. eigenvalues --    0.44081   0.44716   0.45177   0.45594   0.46145
 Alpha virt. eigenvalues --    0.46850   0.47853   0.48122   0.49375   0.50229
 Alpha virt. eigenvalues --    0.51091   0.51630   0.52572   0.53367   0.55533
 Alpha virt. eigenvalues --    0.56484   0.57628   0.60086   0.62069   0.63646
 Alpha virt. eigenvalues --    0.81993   0.84983   0.86965   0.89265   0.93193
 Alpha virt. eigenvalues --    0.97883   1.04523   1.07146   1.08151   1.09064
 Alpha virt. eigenvalues --    1.11785   1.16042   1.17416   1.18712   1.19749
 Alpha virt. eigenvalues --    1.20147   1.21488   1.22675   1.23222   1.23495
 Alpha virt. eigenvalues --    1.24211   1.24995   1.26204   1.26476   1.27730
 Alpha virt. eigenvalues --    1.27789   1.28583   1.30604   1.31278   1.31551
 Alpha virt. eigenvalues --    1.32455   1.32809   1.34121   1.34461   1.34947
 Alpha virt. eigenvalues --    1.35439   1.36256   1.37155   1.38217   1.38949
 Alpha virt. eigenvalues --    1.39380   1.40821   1.43782   1.44427   1.46542
 Alpha virt. eigenvalues --    1.48843   1.50482   1.53628   1.54565   1.56755
 Alpha virt. eigenvalues --    1.57682   1.58723   1.59362   1.59877   1.60275
 Alpha virt. eigenvalues --    1.61204   1.61995   1.62876   1.63814   1.64523
 Alpha virt. eigenvalues --    1.64789   1.65041   1.66378   1.67060   1.67787
 Alpha virt. eigenvalues --    1.68992   1.69941   1.71358   1.71570   1.72442
 Alpha virt. eigenvalues --    1.73017   1.73982   1.74866   1.76185   1.77883
 Alpha virt. eigenvalues --    1.78274   1.79472   1.81470   1.82479   1.82947
 Alpha virt. eigenvalues --    1.84875   1.86303   1.87443   1.88279   1.90184
 Alpha virt. eigenvalues --    1.90895   1.91582   1.92190   1.93048   1.93316
 Alpha virt. eigenvalues --    1.95250   1.96531   1.98359   2.02118   2.13505
 Alpha virt. eigenvalues --    2.13703   2.16208   2.18686   2.19472   2.20917
 Alpha virt. eigenvalues --    2.24376   2.28874   2.30432   2.33611   2.33937
 Alpha virt. eigenvalues --    2.34298   2.34863   2.38363   2.38760   2.39490
 Alpha virt. eigenvalues --    2.43434   2.44803   2.45105   2.47757   2.49770
 Alpha virt. eigenvalues --    2.51452   2.52000   2.54564   2.56708   2.58830
 Alpha virt. eigenvalues --    2.61746   2.65141   2.65484   2.66938   2.68416
 Alpha virt. eigenvalues --    2.68666   2.70607   2.71726   2.72406   2.73817
 Alpha virt. eigenvalues --    2.75242   2.75691   2.76496   2.78089   2.78958
 Alpha virt. eigenvalues --    2.81233   2.83130   2.83828   2.85443   2.87242
 Alpha virt. eigenvalues --    2.91425   2.94528   2.96543   3.01058   3.11475
 Alpha virt. eigenvalues --    3.12112   3.13302   3.14076   3.18027   3.20162
 Alpha virt. eigenvalues --    3.20918   3.24406   3.27027   3.28282   3.37314
 Alpha virt. eigenvalues --    3.39657   3.48242   3.49396   3.53577   3.54833
 Alpha virt. eigenvalues --    3.58853   3.60803   3.75541   3.77812   3.79066
 Alpha virt. eigenvalues --    3.80466   3.82536   3.85919   3.88649   4.33486
 Alpha virt. eigenvalues --    4.37907   4.44097   4.47019   4.48625   4.53064
 Alpha virt. eigenvalues --    4.62320   4.68081   4.79651   4.88550   5.68623
 Alpha virt. eigenvalues --    5.96462   6.67836
          Condensed to atoms (all electrons):
               1          2          3          4          5          6
     1  C    5.746600   0.265706   0.487859  -0.039909  -0.654662  -0.037800
     2  O    0.265706   8.436465  -0.150437  -0.002653  -0.019085   0.003547
     3  O    0.487859  -0.150437   8.331967   0.134670  -0.267093   0.010560
     4  H   -0.039909  -0.002653   0.134670   0.257808   0.021258  -0.000657
     5  C   -0.654662  -0.019085  -0.267093   0.021258   5.460494   0.171129
     6  F   -0.037800   0.003547   0.010560  -0.000657   0.171129   9.220333
     7  F   -0.049101   0.005528   0.011465  -0.001041   0.169742  -0.049641
     8  F   -0.056271   0.006815   0.012588   0.000466   0.159840  -0.038582
     9  O   -0.020432  -0.005249  -0.000836  -0.001218   0.015621   0.000026
    10  H   -0.002851   0.000106   0.000005   0.000031   0.002592   0.000080
    11  H   -0.012827   0.021435   0.003052   0.000013  -0.000138  -0.000820
    12  O   -0.006121  -0.005344   0.000635   0.000195  -0.010938   0.000088
    13  H    0.000569   0.052009  -0.000884  -0.001531  -0.016352   0.000010
    14  H    0.001768  -0.000697  -0.000776   0.000365   0.001608  -0.000076
    15  O   -0.012363   0.006948  -0.053787   0.117149  -0.016669  -0.000086
    16  H    0.003189  -0.000282   0.001491  -0.015954  -0.000489   0.000034
    17  H   -0.000234  -0.000450   0.006615  -0.016864   0.000868   0.000015
    18  O    0.000633   0.000095   0.001826  -0.003064  -0.002146  -0.000000
    19  H    0.000564   0.000007  -0.000528   0.000141  -0.000310  -0.000001
    20  H   -0.000004  -0.001063   0.001267   0.001316   0.000856   0.000016
    21  O    0.004198  -0.000983  -0.001491  -0.005424  -0.006430  -0.000005
    22  H    0.000931  -0.001691   0.002761  -0.002097   0.000115   0.000072
    23  H   -0.000676   0.000650  -0.000267   0.001732   0.000408  -0.000010
    24  O    0.000570  -0.001139   0.000076   0.001009  -0.000004   0.000000
    25  H   -0.000144   0.000167  -0.000024  -0.000133  -0.000520  -0.000001
    26  H    0.000693  -0.000343  -0.000240   0.000548   0.002856   0.000021
               7          8          9         10         11         12
     1  C   -0.049101  -0.056271  -0.020432  -0.002851  -0.012827  -0.006121
     2  O    0.005528   0.006815  -0.005249   0.000106   0.021435  -0.005344
     3  O    0.011465   0.012588  -0.000836   0.000005   0.003052   0.000635
     4  H   -0.001041   0.000466  -0.001218   0.000031   0.000013   0.000195
     5  C    0.169742   0.159840   0.015621   0.002592  -0.000138  -0.010938
     6  F   -0.049641  -0.038582   0.000026   0.000080  -0.000820   0.000088
     7  F    9.234970  -0.040881   0.000038  -0.000050   0.000458   0.000042
     8  F   -0.040881   9.277151  -0.000293  -0.000534   0.004461   0.000252
     9  O    0.000038  -0.000293   8.300947   0.277975   0.243066  -0.051877
    10  H   -0.000050  -0.000534   0.277975   0.365349  -0.020923  -0.000254
    11  H    0.000458   0.004461   0.243066  -0.020923   0.341235   0.004129
    12  O    0.000042   0.000252  -0.051877  -0.000254   0.004129   8.524875
    13  H    0.000107   0.000637   0.001482   0.001465  -0.003475   0.214096
    14  H    0.000003  -0.000089   0.022846  -0.000583  -0.005244   0.284268
    15  O   -0.000336   0.000144  -0.000224  -0.000072  -0.000040   0.001018
    16  H   -0.000029  -0.000086   0.000220  -0.000138   0.000297   0.000320
    17  H    0.000163  -0.000104   0.000122   0.000062  -0.000537   0.000386
    18  O    0.000014   0.000004  -0.000008   0.000020  -0.000221  -0.003068
    19  H   -0.000008   0.000003   0.000010  -0.000006   0.000037  -0.000351
    20  H    0.000033   0.000001  -0.000103   0.000011   0.000021   0.005505
    21  O    0.000001   0.000005  -0.000368  -0.000136   0.000603  -0.037778
    22  H    0.000045  -0.000044   0.002038  -0.000129  -0.000479   0.023077
    23  H   -0.000002   0.000010  -0.000253   0.000105  -0.000093   0.002338
    24  O    0.000000  -0.000000  -0.000914   0.000088  -0.000059  -0.022754
    25  H   -0.000001  -0.000002   0.000042  -0.000002   0.000060  -0.000724
    26  H   -0.000012   0.000022   0.000281  -0.000637   0.000515   0.001754
              13         14         15         16         17         18
     1  C    0.000569   0.001768  -0.012363   0.003189  -0.000234   0.000633
     2  O    0.052009  -0.000697   0.006948  -0.000282  -0.000450   0.000095
     3  O   -0.000884  -0.000776  -0.053787   0.001491   0.006615   0.001826
     4  H   -0.001531   0.000365   0.117149  -0.015954  -0.016864  -0.003064
     5  C   -0.016352   0.001608  -0.016669  -0.000489   0.000868  -0.002146
     6  F    0.000010  -0.000076  -0.000086   0.000034   0.000015  -0.000000
     7  F    0.000107   0.000003  -0.000336  -0.000029   0.000163   0.000014
     8  F    0.000637  -0.000089   0.000144  -0.000086  -0.000104   0.000004
     9  O    0.001482   0.022846  -0.000224   0.000220   0.000122  -0.000008
    10  H    0.001465  -0.000583  -0.000072  -0.000138   0.000062   0.000020
    11  H   -0.003475  -0.005244  -0.000040   0.000297  -0.000537  -0.000221
    12  O    0.214096   0.284268   0.001018   0.000320   0.000386  -0.003068
    13  H    0.298179  -0.017867   0.003967   0.000298   0.001875   0.004037
    14  H   -0.017867   0.281768  -0.000068  -0.000070  -0.000153  -0.000524
    15  O    0.003967  -0.000068   8.524995   0.230487   0.220729  -0.078123
    16  H    0.000298  -0.000070   0.230487   0.277340  -0.022408   0.000743
    17  H    0.001875  -0.000153   0.220729  -0.022408   0.297884   0.055689
    18  O    0.004037  -0.000524  -0.078123   0.000743   0.055689   8.384253
    19  H   -0.000208  -0.000018   0.006542   0.000166  -0.009035   0.274762
    20  H   -0.003674   0.000526   0.001242   0.000934  -0.008697   0.239889
    21  O   -0.001486   0.004488  -0.033945   0.050405   0.000002   0.005218
    22  H   -0.004630  -0.002169  -0.005446  -0.003927   0.003126   0.000130
    23  H    0.001967  -0.001162   0.002428  -0.008572  -0.001566  -0.001393
    24  O   -0.007135   0.004926  -0.003857  -0.002838   0.001379  -0.055642
    25  H    0.001014  -0.000360  -0.000150  -0.000452   0.000956   0.006003
    26  H   -0.000401  -0.004006   0.001208   0.001317  -0.002963   0.001964
              19         20         21         22         23         24
     1  C    0.000564  -0.000004   0.004198   0.000931  -0.000676   0.000570
     2  O    0.000007  -0.001063  -0.000983  -0.001691   0.000650  -0.001139
     3  O   -0.000528   0.001267  -0.001491   0.002761  -0.000267   0.000076
     4  H    0.000141   0.001316  -0.005424  -0.002097   0.001732   0.001009
     5  C   -0.000310   0.000856  -0.006430   0.000115   0.000408  -0.000004
     6  F   -0.000001   0.000016  -0.000005   0.000072  -0.000010   0.000000
     7  F   -0.000008   0.000033   0.000001   0.000045  -0.000002   0.000000
     8  F    0.000003   0.000001   0.000005  -0.000044   0.000010  -0.000000
     9  O    0.000010  -0.000103  -0.000368   0.002038  -0.000253  -0.000914
    10  H   -0.000006   0.000011  -0.000136  -0.000129   0.000105   0.000088
    11  H    0.000037   0.000021   0.000603  -0.000479  -0.000093  -0.000059
    12  O   -0.000351   0.005505  -0.037778   0.023077   0.002338  -0.022754
    13  H   -0.000208  -0.003674  -0.001486  -0.004630   0.001967  -0.007135
    14  H   -0.000018   0.000526   0.004488  -0.002169  -0.001162   0.004926
    15  O    0.006542   0.001242  -0.033945  -0.005446   0.002428  -0.003857
    16  H    0.000166   0.000934   0.050405  -0.003927  -0.008572  -0.002838
    17  H   -0.009035  -0.008697   0.000002   0.003126  -0.001566   0.001379
    18  O    0.274762   0.239889   0.005218   0.000130  -0.001393  -0.055642
    19  H    0.358601  -0.023100  -0.000579  -0.000292   0.000037   0.002576
    20  H   -0.023100   0.307677  -0.003301   0.000864  -0.000471   0.035871
    21  O   -0.000579  -0.003301   8.330447   0.243995   0.271137   0.018659
    22  H   -0.000292   0.000864   0.243995   0.322061  -0.022078  -0.002949
    23  H    0.000037  -0.000471   0.271137  -0.022078   0.348144   0.008101
    24  O    0.002576   0.035871   0.018659  -0.002949   0.008101   8.418569
    25  H   -0.001426  -0.007200   0.005283  -0.000287   0.000811   0.261708
    26  H    0.002187  -0.007194  -0.016680   0.002597  -0.003111   0.222230
              25         26
     1  C   -0.000144   0.000693
     2  O    0.000167  -0.000343
     3  O   -0.000024  -0.000240
     4  H   -0.000133   0.000548
     5  C   -0.000520   0.002856
     6  F   -0.000001   0.000021
     7  F   -0.000001  -0.000012
     8  F   -0.000002   0.000022
     9  O    0.000042   0.000281
    10  H   -0.000002  -0.000637
    11  H    0.000060   0.000515
    12  O   -0.000724   0.001754
    13  H    0.001014  -0.000401
    14  H   -0.000360  -0.004006
    15  O   -0.000150   0.001208
    16  H   -0.000452   0.001317
    17  H    0.000956  -0.002963
    18  O    0.006003   0.001964
    19  H   -0.001426   0.002187
    20  H   -0.007200  -0.007194
    21  O    0.005283  -0.016680
    22  H   -0.000287   0.002597
    23  H    0.000811  -0.003111
    24  O    0.261708   0.222230
    25  H    0.350238  -0.014445
    26  H   -0.014445   0.320699
 Mulliken charges:
               1
     1  C    0.380118
     2  O   -0.610060
     3  O   -0.530474
     4  H    0.553844
     5  C    0.987447
     6  F   -0.278253
     7  F   -0.281509
     8  F   -0.325513
     9  O   -0.782943
    10  H    0.378424
    11  H    0.425474
    12  O   -0.923769
    13  H    0.475931
    14  H    0.431296
    15  O   -0.911693
    16  H    0.488007
    17  H    0.473139
    18  O   -0.831093
    19  H    0.390229
    20  H    0.458776
    21  O   -0.825833
    22  H    0.444408
    23  H    0.401788
    24  O   -0.878469
    25  H    0.399589
    26  H    0.491139
 Sum of Mulliken charges =  -0.00000
 Mulliken charges with hydrogens summed into heavy atoms:
               1
     1  C    0.380118
     2  O   -0.610060
     3  O    0.023370
     5  C    0.987447
     6  F   -0.278253
     7  F   -0.281509
     8  F   -0.325513
     9  O    0.020955
    12  O   -0.016542
    15  O    0.049453
    18  O    0.017912
    21  O    0.020362
    24  O    0.012259
 APT charges:
               1
     1  C    0.225020
     2  O   -0.656272
     3  O   -0.441513
     4  H    0.489113
     5  C    0.329281
     6  F   -0.032079
     7  F   -0.015583
     8  F   -0.109816
     9  O   -0.887764
    10  H    0.875297
    11  H    0.007359
    12  O   -0.837168
    13  H    0.162020
    14  H    0.737101
    15  O   -0.641310
    16  H    0.390310
    17  H    0.474272
    18  O   -1.600651
    19  H    1.162823
    20  H    0.381519
    21  O   -0.969117
    22  H    0.107542
    23  H    0.837530
    24  O   -1.035193
    25  H    1.066093
    26  H   -0.018815
 Sum of APT charges =  -0.00000
 APT charges with hydrogens summed into heavy atoms:
               1
     1  C    0.225020
     2  O   -0.656272
     3  O    0.047600
     5  C    0.329281
     6  F   -0.032079
     7  F   -0.015583
     8  F   -0.109816
     9  O   -0.005109
    12  O    0.061953
    15  O    0.223272
    18  O   -0.056308
    21  O   -0.024045
    24  O    0.012086
 Electronic spatial extent (au):  <R**2>=           4175.5001
 Charge=              0.0000 electrons
 Dipole moment (field-independent basis, Debye):
    X=              4.3655    Y=              2.2257    Z=             -3.2558  Tot=              5.8831
 Quadrupole moment (field-independent basis, Debye-Ang):
   XX=            -65.1913   YY=            -76.8825   ZZ=            -81.7194
   XY=             -2.2588   XZ=             -8.4427   YZ=             -4.0570
 Traceless Quadrupole moment (field-independent basis, Debye-Ang):
   XX=              9.4064   YY=             -2.2848   ZZ=             -7.1217
   XY=             -2.2588   XZ=             -8.4427   YZ=             -4.0570
 Octapole moment (field-independent basis, Debye-Ang**2):
  XXX=            103.0483  YYY=             19.1434  ZZZ=            -16.6855  XYY=             17.0431
  XXY=              0.2290  XXZ=            -42.3803  XZZ=             -4.1903  YZZ=             10.0706
  YYZ=            -33.6941  XYZ=              4.2058
 Hexadecapole moment (field-independent basis, Debye-Ang**3):
 XXXX=          -2650.7051 YYYY=          -1070.0724 ZZZZ=           -457.2587 XXXY=            -42.4238
 XXXZ=           -182.8497 YYYX=            -47.4390 YYYZ=            -54.2918 ZZZX=            -48.3975
 ZZZY=            -16.5872 XXYY=           -584.5017 XXZZ=           -538.0400 YYZZ=           -247.8893
 XXYZ=             -5.3869 YYXZ=            -24.4773 ZZXY=             12.4892
 N-N= 9.954459903078D+02 E-N=-4.318240121263D+03  KE= 9.774048195337D+02
  Exact polarizability:       0.000       0.000       0.000       0.000       0.000       0.000
 Approx polarizability:      84.326       1.267      92.013      -0.846      -4.105      73.194
 Calling FoFJK, ICntrl=    100127 FMM=F ISym2X=0 I1Cent= 0 IOpClX= 0 NMat=1 NMatS=1 NMatT=0.
 ***** Axes restored to original set *****
 -------------------------------------------------------------------
 Center     Atomic                   Forces (Hartrees/Bohr)
 Number     Number              X              Y              Z
 -------------------------------------------------------------------
      1        6           0.024973183    0.016702952   -0.009542982
      2        8          -0.009211872   -0.010680160    0.004552365
      3        8           0.000237246   -0.013704072   -0.001796365
      4        1          -0.001911244    0.005717615    0.000178258
      5        6          -0.005565913    0.010601362    0.005155069
      6        9          -0.001851613   -0.002847474   -0.019812468
      7        9           0.016988058   -0.000908608    0.005277913
      8        9          -0.012584347   -0.009457852    0.010554114
      9        8          -0.008186992   -0.007997162   -0.004496074
     10        1          -0.004039060    0.002100009    0.005988595
     11        1           0.003375576    0.008529355    0.000491860
     12        8          -0.003571007   -0.004323143   -0.000809349
     13        1           0.003199536    0.001149961    0.001773640
     14        1           0.003310792    0.000233403    0.001055259
     15        8          -0.012941778    0.005755511    0.008346970
     16        1           0.005874831    0.002802169   -0.002102984
     17        1           0.002574998    0.002022901   -0.003753372
     18        8           0.000562471    0.006941510   -0.000430628
     19        1           0.005760672   -0.002021827    0.000099193
     20        1          -0.002560348   -0.005107091    0.001977873
     21        8           0.002300128    0.000378754   -0.002551988
     22        1          -0.003974677   -0.001816641   -0.001777252
     23        1           0.001308158   -0.001236045   -0.001050452
     24        8           0.003830362    0.000115769   -0.004150971
     25        1          -0.001171534   -0.004714296    0.005093842
     26        1          -0.006725627    0.001763101    0.001729933
 -------------------------------------------------------------------
 Cartesian Forces:  Max     0.024973183 RMS     0.006867024
 FormGI is forming the generalized inverse of G from B-inverse, IUseBI=4.

 GradGradGradGradGradGradGradGradGradGradGradGradGradGradGradGradGradGrad
 Berny optimization.
 Internal  Forces:  Max     0.019601439 RMS     0.005111991
 Search for a local minimum.
 Step number   1 out of a maximum of  156
 All quantities printed in internal units (Hartrees-Bohrs-Radians)
 Mixed Optimization -- RFO/linear search
 Second derivative matrix not updated -- analytic derivatives used.
 ITU=  0
     Eigenvalues ---   -0.00595  -0.00051   0.00020   0.00059   0.00065
     Eigenvalues ---    0.00077   0.00085   0.00099   0.00231   0.00298
     Eigenvalues ---    0.00342   0.00424   0.00497   0.00656   0.00664
     Eigenvalues ---    0.00789   0.00882   0.00963   0.01201   0.01354
     Eigenvalues ---    0.01377   0.01671   0.01738   0.01919   0.02046
     Eigenvalues ---    0.02159   0.02278   0.02387   0.02435   0.02641
     Eigenvalues ---    0.02706   0.02736   0.02789   0.02910   0.03042
     Eigenvalues ---    0.03139   0.03500   0.03935   0.04407   0.05540
     Eigenvalues ---    0.06341   0.06713   0.07171   0.07187   0.07498
     Eigenvalues ---    0.07706   0.12119   0.13934   0.18755   0.20460
     Eigenvalues ---    0.20758   0.22620   0.24311   0.25849   0.36049
     Eigenvalues ---    0.40517   0.40969   0.41180   0.43523   0.43867
     Eigenvalues ---    0.47630   0.47911   0.49989   0.50589   0.54394
     Eigenvalues ---    0.55517   0.58056   0.58593   0.59116   0.59609
     Eigenvalues ---    0.61214   0.87319
 RFO step:  Lambda=-1.22994942D-02 EMin=-5.94813050D-03
 Linear search not attempted -- first point.
 Maximum step size (   0.300) exceeded in Quadratic search.
    -- Step size scaled by   0.361
 Iteration  1 RMS(Cart)=  0.03514417 RMS(Int)=  0.00099166
 Iteration  2 RMS(Cart)=  0.00079838 RMS(Int)=  0.00020795
 Iteration  3 RMS(Cart)=  0.00000095 RMS(Int)=  0.00020795
 Variable       Old X    -DE/DX   Delta X   Delta X   Delta X     New X
                                 (Linear)    (Quad)   (Total)
    R1        2.29419   0.01960   0.00000   0.00139   0.00125   2.29545
    R2        2.42103  -0.00741   0.00000   0.00760   0.00741   2.42844
    R3        2.93483  -0.00151   0.00000  -0.00227  -0.00227   2.93256
    R4        3.40411   0.00590   0.00000   0.07308   0.07296   3.47707
    R5        3.27258   0.00100   0.00000   0.06059   0.06069   3.33327
    R6        2.15010  -0.01424   0.00000  -0.14235  -0.14242   2.00768
    R7        2.56839  -0.00857   0.00000   0.17836   0.17828   2.74667
    R8        2.50690   0.01625   0.00000   0.00716   0.00716   2.51407
    R9        2.50530   0.01388   0.00000   0.00463   0.00463   2.50993
   R10        2.50982   0.01554   0.00000   0.00383   0.00383   2.51366
   R11        1.80063   0.00745   0.00000   0.00452   0.00452   1.80515
   R12        1.81716   0.01270   0.00000   0.00488   0.00473   1.82189
   R13        3.63917   0.00424   0.00000   0.04088   0.04084   3.68001
   R14        1.83962   0.00297   0.00000  -0.00066  -0.00060   1.83902
   R15        1.84285   0.00031   0.00000  -0.00251  -0.00242   1.84042
   R16        3.31002   0.00468   0.00000   0.06116   0.06122   3.37125
   R17        3.24546   0.00122   0.00000   0.01772   0.01771   3.26317
   R18        1.88406  -0.00171   0.00000  -0.01507  -0.01485   1.86921
   R19        1.87639  -0.00123   0.00000  -0.01130  -0.01125   1.86514
   R20        3.19008   0.00345   0.00000   0.08447   0.08469   3.27477
   R21        3.19786   0.00223   0.00000   0.06645   0.06649   3.26435
   R22        1.80533   0.00587   0.00000   0.00315   0.00315   1.80849
   R23        1.84363   0.00882   0.00000   0.00280   0.00273   1.84636
   R24        3.22610   0.00361   0.00000   0.03605   0.03597   3.26206
   R25        1.84177   0.00545   0.00000  -0.00183  -0.00168   1.84009
   R26        1.81982   0.00112   0.00000   0.00007   0.00007   1.81989
   R27        1.80298   0.00699   0.00000   0.00394   0.00394   1.80692
   R28        1.84489   0.00664   0.00000   0.00343   0.00341   1.84830
    A1        2.25244  -0.00102   0.00000  -0.00345  -0.00359   2.24885
    A2        2.09410  -0.00436   0.00000   0.00118   0.00123   2.09533
    A3        1.93656   0.00540   0.00000   0.00237   0.00243   1.93899
    A4        2.45206   0.00099   0.00000  -0.00256  -0.00301   2.44905
    A5        2.47653  -0.00224   0.00000   0.00603   0.00583   2.48236
    A6        1.28192   0.00108   0.00000   0.00900   0.00909   1.29101
    A7        2.06633  -0.00062   0.00000  -0.03385  -0.03400   2.03234
    A8        1.96229  -0.01406   0.00000  -0.01623  -0.01632   1.94596
    A9        1.97177  -0.01238   0.00000  -0.00992  -0.00998   1.96178
   A10        1.95531  -0.01175   0.00000  -0.01181  -0.01188   1.94344
   A11        1.86002   0.01411   0.00000   0.01336   0.01328   1.87330
   A12        1.85287   0.01404   0.00000   0.01390   0.01380   1.86667
   A13        1.85307   0.01404   0.00000   0.01466   0.01462   1.86769
   A14        1.85685   0.00107   0.00000   0.00065   0.00054   1.85738
   A15        2.23128   0.00066   0.00000   0.01040   0.01037   2.24165
   A16        1.61562  -0.00087   0.00000   0.00896   0.00892   1.62454
   A17        2.68788  -0.00354   0.00000  -0.02339  -0.02331   2.66457
   A18        1.78823   0.00104   0.00000   0.00302   0.00247   1.79069
   A19        1.67095  -0.00268   0.00000   0.00891   0.00873   1.67968
   A20        1.99756  -0.00046   0.00000  -0.00096  -0.00124   1.99632
   A21        2.21140  -0.00024   0.00000   0.02149   0.02200   2.23340
   A22        2.33014  -0.00121   0.00000  -0.03028  -0.03067   2.29946
   A23        1.36069   0.00304   0.00000   0.01549   0.01546   1.37614
   A24        2.87078  -0.00012   0.00000  -0.01242  -0.01257   2.85821
   A25        2.28797   0.00228   0.00000   0.01726   0.01784   2.30581
   A26        1.91977   0.00330   0.00000   0.03611   0.03595   1.95572
   A27        1.88254   0.00159   0.00000   0.01788   0.01737   1.89991
   A28        1.79349   0.00129   0.00000   0.00787   0.00741   1.80089
   A29        1.97698  -0.00001   0.00000  -0.00295  -0.00284   1.97414
   A30        1.81363   0.00191   0.00000   0.00512   0.00506   1.81869
   A31        1.84654   0.00010   0.00000   0.00326   0.00316   1.84970
   A32        1.79963  -0.00135   0.00000  -0.01491  -0.01425   1.78538
   A33        1.94613   0.00041   0.00000  -0.00406  -0.00426   1.94187
   A34        1.81121   0.00149   0.00000   0.00489   0.00452   1.81573
   A35        2.75821  -0.00122   0.00000  -0.02434  -0.02469   2.73352
   A36        2.03915   0.00016   0.00000  -0.00294  -0.00297   2.03618
   A37        1.78822   0.00042   0.00000   0.00930   0.00945   1.79767
   A38        1.86187   0.00070   0.00000   0.00218   0.00211   1.86398
   A39        3.23154   0.00470   0.00000   0.01297   0.01308   3.24462
   A40        3.09479  -0.00029   0.00000  -0.01381  -0.01337   3.08143
   A41        3.10340  -0.00010   0.00000  -0.00347  -0.00373   3.09967
   A42        3.09641  -0.00197   0.00000  -0.02413  -0.02396   3.07245
   A43        2.93774  -0.00345   0.00000  -0.01341  -0.01330   2.92444
   A44        3.12958  -0.00038   0.00000   0.00456   0.00469   3.13427
   A45        3.33392   0.00025   0.00000   0.01095   0.01102   3.34494
   A46        2.93787   0.00021   0.00000  -0.00037  -0.00017   2.93769
   A47        3.04955  -0.00089   0.00000   0.00713   0.00677   3.05632
   A48        3.24830   0.00032   0.00000   0.00792   0.00810   3.25641
    D1       -2.62951   0.00119   0.00000  -0.04707  -0.04699  -2.67650
    D2       -0.09590   0.00088   0.00000   0.00504   0.00515  -0.09075
    D3        0.52821  -0.00014   0.00000  -0.05582  -0.05579   0.47243
    D4        3.06182  -0.00045   0.00000  -0.00371  -0.00365   3.05817
    D5        0.03781  -0.00001   0.00000  -0.00508  -0.00511   0.03269
    D6       -3.11875   0.00114   0.00000   0.00303   0.00305  -3.11570
    D7       -1.87363  -0.00000   0.00000   0.00403   0.00405  -1.86958
    D8        2.30342   0.00096   0.00000   0.00576   0.00578   2.30919
    D9        0.21143   0.00000   0.00000   0.00229   0.00235   0.21378
   D10        1.28137  -0.00107   0.00000  -0.00320  -0.00324   1.27813
   D11       -0.82476  -0.00010   0.00000  -0.00147  -0.00152  -0.82628
   D12       -2.91675  -0.00106   0.00000  -0.00493  -0.00494  -2.92170
   D13        2.86075  -0.00119   0.00000   0.03079   0.03076   2.89151
   D14        0.09574  -0.00001   0.00000  -0.00292  -0.00286   0.09287
   D15       -2.33086  -0.00029   0.00000  -0.05879  -0.05862  -2.38948
   D16        0.42191   0.00015   0.00000  -0.02829  -0.02795   0.39396
   D17        0.71362   0.00265   0.00000   0.02895   0.02931   0.74293
   D18       -1.25292  -0.00266   0.00000  -0.01038  -0.01091  -1.26383
   D19        2.10493   0.00064   0.00000   0.02176   0.02176   2.12669
   D20       -0.17783  -0.00004   0.00000   0.00641   0.00639  -0.17144
   D21       -1.81446  -0.00032   0.00000  -0.01501  -0.01509  -1.82955
   D22        0.15970   0.00059   0.00000  -0.00245  -0.00246   0.15724
   D23       -0.40558  -0.00048   0.00000   0.02569   0.02552  -0.38006
   D24        1.85629  -0.00140   0.00000   0.05294   0.05332   1.90961
   D25       -3.04174   0.00074   0.00000   0.07390   0.07413  -2.96761
   D26       -0.03555  -0.00033   0.00000   0.00316   0.00293  -0.03262
   D27       -1.90309   0.00246   0.00000  -0.02111  -0.02145  -1.92454
   D28        2.45288  -0.00131   0.00000  -0.04184  -0.04142   2.41146
   D29        1.35925  -0.00108   0.00000  -0.03776  -0.03758   1.32168
   D30       -3.00054  -0.00204   0.00000  -0.01822  -0.01802  -3.01856
   D31       -0.62736  -0.00117   0.00000  -0.03534  -0.03513  -0.66249
   D32       -0.11447   0.00007   0.00000  -0.00382  -0.00380  -0.11827
   D33        2.06593   0.00065   0.00000   0.00125   0.00146   2.06739
   D34       -2.62129   0.00038   0.00000   0.04727   0.04688  -2.57440
   D35       -0.44088   0.00097   0.00000   0.05234   0.05214  -0.38875
   D36        1.44605  -0.00166   0.00000   0.01181   0.01161   1.45766
   D37       -2.65673  -0.00107   0.00000   0.01688   0.01687  -2.63987
   D38       -2.59282   0.00373   0.00000   0.02718   0.02741  -2.56541
   D39        1.73028   0.00244   0.00000   0.02042   0.02070   1.75099
   D40        1.70305  -0.00103   0.00000  -0.02053  -0.02064   1.68240
   D41       -0.25704  -0.00232   0.00000  -0.02728  -0.02735  -0.28439
   D42       -0.58538  -0.00125   0.00000   0.00474   0.00460  -0.58077
   D43       -2.48544  -0.00247   0.00000   0.00886   0.00869  -2.47674
   D44        1.36477   0.00192   0.00000   0.03333   0.03325   1.39802
   D45       -0.53529   0.00071   0.00000   0.03746   0.03734  -0.49795
   D46       -2.91840   0.00008   0.00000   0.01178   0.01172  -2.90668
   D47       -0.88050   0.00125   0.00000   0.01450   0.01457  -0.86593
   D48        1.30156  -0.00060   0.00000   0.00955   0.00955   1.31111
   D49       -2.94374   0.00056   0.00000   0.01228   0.01241  -2.93133
   D50       -1.00759  -0.00069   0.00000   0.02514   0.02532  -0.98226
   D51        1.02398  -0.00020   0.00000   0.01674   0.01683   1.04082
         Item               Value     Threshold  Converged?
 Maximum Force            0.019601     0.000015     NO 
 RMS     Force            0.005112     0.000010     NO 
 Maximum Displacement     0.184512     0.000060     NO 
 RMS     Displacement     0.035118     0.000040     NO 
 Predicted change in Energy=-4.204420D-03
 GradGradGradGradGradGradGradGradGradGradGradGradGradGradGradGradGradGrad

                          Input orientation:                          
 ---------------------------------------------------------------------
 Center     Atomic      Atomic             Coordinates (Angstroms)
 Number     Number       Type             X           Y           Z
 ---------------------------------------------------------------------
      1          6           0       -0.007686    1.612454   -0.155783
      2          8           0       -0.725507    0.707099    0.219127
      3          8           0        1.141206    1.546243   -0.727694
      4          1           0        1.513516    0.571994   -0.930085
      5          6           0       -0.446619    3.087077    0.046798
      6          9           0       -0.809938    3.649856   -1.102640
      7          9           0        0.519587    3.836024    0.566062
      8          9           0       -1.489695    3.173467    0.867703
      9          8           0       -3.238773   -0.259545    0.683822
     10          1           0       -3.628797    0.005390    1.514592
     11          1           0       -2.503137    0.342710    0.523760
     12          8           0       -1.211377   -1.960121    0.152636
     13          1           0       -0.870133   -1.050845    0.214492
     14          1           0       -2.166591   -1.838951    0.298881
     15          8           0        2.147775   -0.694330   -1.256777
     16          1           0        1.504070   -1.347332   -1.627774
     17          1           0        2.449147   -1.125032   -0.421419
     18          8           0        2.743149   -2.116206    0.962459
     19          1           0        3.536540   -2.645532    0.883649
     20          1           0        1.997771   -2.747885    0.967632
     21          8           0        0.372242   -2.622239   -1.938651
     22          1           0       -0.378232   -2.376770   -1.368836
     23          1           0        0.679257   -3.458625   -1.573062
     24          8           0        0.635824   -3.796559    0.808952
     25          1           0        0.426261   -4.344936    1.563702
     26          1           0       -0.109683   -3.173482    0.696553
 ---------------------------------------------------------------------
                    Distance matrix (angstroms):
                    1          2          3          4          5
     1  C    0.000000
     2  O    1.214698   0.000000
     3  O    1.285075   2.255050   0.000000
     4  H    1.999039   2.520350   1.062420   0.000000
     5  C    1.551842   2.402451   2.344183   3.334977   0.000000
     6  F    2.385614   3.227075   2.893568   3.860239   1.330387
     7  F    2.396527   3.385379   2.702464   3.725619   1.328198
     8  F    2.383408   2.662255   3.480631   4.361075   1.330171
     9  O    3.827432   2.732553   4.943426   5.087278   4.404748
    10  H    4.299448   3.255720   5.491357   5.721963   4.666634
    11  H    2.881198   1.839985   4.036813   4.277818   3.462414
    12  O    3.782498   2.711929   4.313261   3.874137   5.105905
    13  H    2.823842   1.763890   3.417318   3.102490   4.162918
    14  H    4.096314   2.926680   4.843027   4.567953   5.223754
    15  O    3.343569   3.521086   2.512623   1.453475   4.767518
    16  H    3.634900   3.550035   3.051981   2.042222   5.125755
    17  H    3.687875   3.720945   2.990021   2.003508   5.132889
    18  O    4.766599   4.533782   4.340089   3.510006   6.171484
    19  H    5.636702   5.463221   5.089698   4.211263   7.030554
    20  H    4.929146   4.462446   4.695462   3.854534   6.392946
    21  O    4.610378   4.116498   4.408397   3.538762   6.099904
    22  H    4.186014   3.486041   4.255559   3.530782   5.644672
    23  H    5.310030   4.747480   5.096739   4.165969   6.836502
    24  O    5.531930   4.741736   5.582313   4.783184   7.009780
    25  H    6.215741   5.353272   6.361417   5.619368   7.635296
    26  H    4.862311   3.958041   5.086158   4.394237   6.303198
                    6          7          8          9         10
     6  F    0.000000
     7  F    2.141696   0.000000
     8  F    2.138053   2.137096   0.000000
     9  O    4.937013   5.559930   3.857287   0.000000
    10  H    5.298868   5.725605   3.876975   0.955242   0.000000
    11  H    4.055775   4.619728   3.026309   0.964102   1.537089
    12  O    5.762701   6.063205   5.190618   2.698973   3.400305
    13  H    4.882116   5.092781   4.319185   2.541040   3.227402
    14  H    5.825098   6.284288   5.089802   1.947378   2.649074
    15  O    5.257735   5.147606   5.718781   5.741939   6.445066
    16  H    5.531934   5.713957   5.968891   5.387144   6.168520
    17  H    5.821104   5.413908   5.971047   5.858589   6.478224
    18  O    7.080716   6.366349   6.775440   6.269627   6.738525
    19  H    7.903742   7.156357   7.689216   7.185941   7.665999
    20  H    7.286999   6.759745   6.872759   5.804635   6.287922
    21  O    6.437052   6.928525   6.703181   5.049665   5.902341
    22  H    6.047930   6.568768   6.086263   4.108375   4.955302
    23  H    7.278015   7.603503   7.392316   5.538827   6.331851
    24  O    7.822628   7.637332   7.287150   5.247726   5.756712
    25  H    8.517880   8.242094   7.789845   5.558515   5.947373
    26  H    7.091219   7.038905   6.497498   4.275792   4.812336
                   11         12         13         14         15
    11  H    0.000000
    12  O    2.666347   0.000000
    13  H    2.168950   0.973168   0.000000
    14  H    2.218891   0.973911   1.519551   0.000000
    15  O    5.086918   3.856498   3.376315   4.726942   0.000000
    16  H    4.852117   3.304395   3.019716   4.174618   0.989144
    17  H    5.250975   3.798203   3.380459   4.725838   0.986991
    18  O    5.810528   4.039611   3.840606   4.962132   2.702075
    19  H    6.748097   4.852514   4.733874   5.789493   3.212053
    20  H    5.477862   3.403443   3.416437   4.314545   3.031102
    21  O    4.808554   2.705500   2.940884   3.473580   2.708192
    22  H    3.936078   1.783986   2.122963   2.503749   3.037083
    23  H    5.382791   2.966150   3.375405   3.771785   3.146094
    24  O    5.202687   2.686151   3.187512   3.456288   4.022071
    25  H    5.624667   3.218743   3.788409   3.821337   4.923986
    26  H    4.257004   1.726794   2.305700   2.483945   3.880439
                   16         17         18         19         20
    16  H    0.000000
    17  H    1.548509   0.000000
    18  O    2.972505   1.727420   0.000000
    19  H    3.481882   2.279813   0.957009   0.000000
    20  H    2.990220   2.183312   0.977053   1.544454   0.000000
    21  O    1.732936   2.976097   3.780702   4.240131   3.332359
    22  H    2.160984   3.233963   3.904593   4.524529   3.352939
    23  H    2.267348   3.147133   3.534205   3.854947   2.949365
    24  O    3.562330   3.455287   2.699624   3.121634   1.726209
    25  H    4.509193   4.289587   3.270581   3.608917   2.318516
    26  H    3.367717   3.463180   3.054045   3.688995   2.167021
                   21         22         23         24         25
    21  O    0.000000
    22  H    0.973732   0.000000
    23  H    0.963045   1.526565   0.000000
    24  O    2.999638   2.790496   2.406258   0.000000
    25  H    3.903471   3.622246   3.269380   0.956181   0.000000
    26  H    2.735036   2.229955   2.419687   0.978080   1.552897
                   26
    26  H    0.000000
 Stoichiometry    C2H13F3O8
 Framework group  C1[X(C2H13F3O8)]
 Deg. of freedom    72
 Full point group                 C1      NOp   1
 Largest Abelian subgroup         C1      NOp   1
 Largest concise Abelian subgroup C1      NOp   1
                         Standard orientation:                         
 ---------------------------------------------------------------------
 Center     Atomic      Atomic             Coordinates (Angstroms)
 Number     Number       Type             X           Y           Z
 ---------------------------------------------------------------------
      1          6           0       -1.328119   -0.373863    0.048221
      2          8           0       -0.641426    0.611630   -0.132743
      3          8           0       -0.962648   -1.562828    0.371040
      4          1           0        0.077198   -1.711272    0.530484
      5          6           0       -2.868726   -0.288743   -0.117601
      6          9           0       -3.488688   -0.330395    1.058767
      7          9           0       -3.353923   -1.280505   -0.855910
      8          9           0       -3.230355    0.847783   -0.706574
      9          8           0       -0.354819    3.327008   -0.025839
     10          1           0       -0.722612    3.803874   -0.767334
     11          1           0       -0.747074    2.446551   -0.046418
     12          8           0        1.814275    1.729521    0.140046
     13          1           0        1.021333    1.190870   -0.027749
     14          1           0        1.451307    2.631841    0.190793
     15          8           0        1.468066   -2.059616    0.768665
     16          1           0        1.940606   -1.365300    1.291197
     17          1           0        1.949129   -2.059118   -0.093153
     18          8           0        2.962151   -1.794393   -1.467084
     19          1           0        3.677456   -2.426658   -1.533759
     20          1           0        3.382634   -0.930017   -1.291922
     21          8           0        2.889002   -0.040402    1.881330
     22          1           0        2.451895    0.726651    1.470572
     23          1           0        3.770594   -0.042047    1.493711
     24          8           0        4.051376    0.587229   -0.811771
     25          1           0        4.517043    1.082885   -1.483904
     26          1           0        3.260444    1.110242   -0.571928
 ---------------------------------------------------------------------
 Rotational constants (GHZ):           0.7606704           0.3034595           0.2545803
 Standard basis: 6-31++G(d,p) (6D, 7F)
 There are   325 symmetry adapted cartesian basis functions of A   symmetry.
 There are   325 symmetry adapted basis functions of A   symmetry.
   325 basis functions,   520 primitive gaussians,   325 cartesian basis functions
    58 alpha electrons       58 beta electrons
       nuclear repulsion energy       990.6729788922 Hartrees.
 NAtoms=   26 NActive=   26 NUniq=   26 SFac= 1.00D+00 NAtFMM=   60 NAOKFM=F Big=F
 Integral buffers will be    131072 words long.
 Raffenetti 2 integral format.
 Two-electron integral symmetry is turned on.
 Nuclear repulsion after empirical dispersion term =      990.6592202189 Hartrees.
 One-electron integrals computed using PRISM.
 NBasis=   325 RedAO= T EigKep=  3.80D-05  NBF=   325
 NBsUse=   325 1.00D-06 EigRej= -1.00D+00 NBFU=   325
 Initial guess from the checkpoint file:  "/local_scratch/slurm.5787813/Gau-2974314.chk"
 B after Tr=     0.000000    0.000000   -0.000000
         Rot=    0.999995   -0.002791   -0.000388    0.001492 Ang=  -0.37 deg.
 ExpMin= 3.60D-02 ExpMax= 7.00D+03 ExpMxC= 1.05D+03 IAcc=3 IRadAn=         5 AccDes= 0.00D+00
 Harris functional with IExCor= 4639 and IRadAn=       5 diagonalized for initial guess.
 HarFok:  IExCor= 4639 AccDes= 0.00D+00 IRadAn=         5 IDoV= 1 UseB2=F ITyADJ=14
 ICtDFT=  3500011 ScaDFX=  1.000000  1.000000  1.000000  1.000000
 FoFCou: FMM=F IPFlag=           0 FMFlag=      100000 FMFlg1=           0
         NFxFlg=           0 DoJE=T BraDBF=F KetDBF=T FulRan=T
         wScrn=  0.000000 ICntrl=       500 IOpCl=  0 I1Cent=   200000004 NGrid=           0
         NMat0=    1 NMatS0=      1 NMatT0=    0 NMatD0=    1 NMtDS0=    0 NMtDT0=    0
 Petite list used in FoFCou.
 Requested convergence on RMS density matrix=1.00D-10 within 128 cycles.
 Requested convergence on MAX density matrix=1.00D-08.
 Requested convergence on             energy=1.00D-08.
 No special actions if energy rises.
 SCF Done:  E(RwB97XD) =  -985.238262380     A.U. after   16 cycles
            NFock= 16  Conv=0.46D-10     -V/T= 2.0081
 Calling FoFJK, ICntrl=      2127 FMM=F ISym2X=0 I1Cent= 0 IOpClX= 0 NMat=1 NMatS=1 NMatT=0.
 ***** Axes restored to original set *****
 -------------------------------------------------------------------
 Center     Atomic                   Forces (Hartrees/Bohr)
 Number     Number              X              Y              Z
 -------------------------------------------------------------------
      1        6           0.016402493    0.011769674   -0.005615014
      2        8          -0.005325354   -0.006792555    0.002233128
      3        8          -0.002691837   -0.002839070    0.000070977
      4        1           0.001330638   -0.001551724   -0.001270304
      5        6          -0.003900105    0.006870049    0.003389939
      6        9          -0.001067516   -0.001836528   -0.012954864
      7        9           0.011038868   -0.000503324    0.003491835
      8        9          -0.008225289   -0.006230531    0.006772143
      9        8          -0.005399173   -0.005394990   -0.003067204
     10        1          -0.002716146    0.001373869    0.003852137
     11        1           0.001310921    0.005998476    0.000969458
     12        8          -0.002940406   -0.002615448   -0.000556097
     13        1           0.002683596   -0.000002038    0.001378081
     14        1           0.002496131    0.000405548    0.000866287
     15        8          -0.009011844    0.003244544    0.005944702
     16        1           0.004383737    0.001690353   -0.001941405
     17        1           0.002140535    0.001215662   -0.002646821
     18        8           0.000248619    0.004316222   -0.000223970
     19        1           0.003858594   -0.001134612    0.000140022
     20        1          -0.001179281   -0.003454963    0.001442042
     21        8           0.001445014    0.000512591   -0.001996679
     22        1          -0.002702466   -0.002220043   -0.001606702
     23        1           0.000871350   -0.000777869   -0.000627407
     24        8           0.002345450    0.000236835   -0.002582479
     25        1          -0.000850488   -0.003176194    0.003208698
     26        1          -0.004546041    0.000896066    0.001329499
 -------------------------------------------------------------------
 Cartesian Forces:  Max     0.016402493 RMS     0.004430125

 GradGradGradGradGradGradGradGradGradGradGradGradGradGradGradGradGradGrad
 Berny optimization.
 Using GEDIIS/GDIIS optimizer.
 FormGI is forming the generalized inverse of G from B-inverse, IUseBI=4.
 Internal  Forces:  Max     0.013072794 RMS     0.003276582
 Search for a local minimum.
 Step number   2 out of a maximum of  156
 All quantities printed in internal units (Hartrees-Bohrs-Radians)
 Mixed Optimization -- RFO/linear search
 Update second derivatives using D2CorX and points    1    2
 DE= -3.84D-03 DEPred=-4.20D-03 R= 9.12D-01
 TightC=F SS=  1.41D+00  RLast= 3.58D-01 DXNew= 5.0454D-01 1.0733D+00
 Trust test= 9.12D-01 RLast= 3.58D-01 DXMaxT set to 5.05D-01
 ITU=  1  0
 Use linear search instead of GDIIS.
     Eigenvalues ---   -0.03014  -0.00052   0.00020   0.00059   0.00065
     Eigenvalues ---    0.00077   0.00085   0.00099   0.00231   0.00298
     Eigenvalues ---    0.00342   0.00423   0.00496   0.00653   0.00664
     Eigenvalues ---    0.00778   0.00881   0.00958   0.01201   0.01350
     Eigenvalues ---    0.01371   0.01638   0.01710   0.01744   0.01997
     Eigenvalues ---    0.02120   0.02211   0.02332   0.02471   0.02569
     Eigenvalues ---    0.02642   0.02710   0.02752   0.02883   0.03015
     Eigenvalues ---    0.03097   0.03471   0.03912   0.04256   0.05542
     Eigenvalues ---    0.06345   0.06656   0.07116   0.07177   0.07497
     Eigenvalues ---    0.07690   0.12065   0.13889   0.18699   0.19298
     Eigenvalues ---    0.22603   0.23800   0.24273   0.25041   0.31070
     Eigenvalues ---    0.40519   0.40906   0.41109   0.43531   0.43891
     Eigenvalues ---    0.45105   0.47683   0.48032   0.50311   0.52107
     Eigenvalues ---    0.55515   0.55706   0.58436   0.58751   0.59288
     Eigenvalues ---    0.59801   0.85718
 RFO step:  Lambda=-3.61383751D-02 EMin=-3.01424310D-02
 Quartic linear search produced a step of  0.55706.
 Maximum step size (   0.505) exceeded in Quadratic search.
    -- Step size scaled by   0.513
 Iteration  1 RMS(Cart)=  0.05870253 RMS(Int)=  0.00781212
 Iteration  2 RMS(Cart)=  0.01308941 RMS(Int)=  0.00075701
 Iteration  3 RMS(Cart)=  0.00004130 RMS(Int)=  0.00075628
 Iteration  4 RMS(Cart)=  0.00000004 RMS(Int)=  0.00075628
 Variable       Old X    -DE/DX   Delta X   Delta X   Delta X     New X
                                 (Linear)    (Quad)   (Total)
    R1        2.29545   0.01307   0.00070   0.05548   0.05622   2.35167
    R2        2.42844  -0.00484   0.00413  -0.04544  -0.04174   2.38670
    R3        2.93256  -0.00091  -0.00127  -0.00206  -0.00332   2.92923
    R4        3.47707   0.00464   0.04064   0.08475   0.12534   3.60241
    R5        3.33327   0.00170   0.03381   0.01162   0.04588   3.37915
    R6        2.00768  -0.00225  -0.07934   0.16934   0.08942   2.09711
    R7        2.74667  -0.00461   0.09931  -0.38219  -0.28344   2.46323
    R8        2.51407   0.01071   0.00399   0.04161   0.04560   2.55967
    R9        2.50993   0.00911   0.00258   0.03013   0.03271   2.54264
   R10        2.51366   0.01023   0.00214   0.03138   0.03352   2.54718
   R11        1.80515   0.00484   0.00252   0.01930   0.02181   1.82696
   R12        1.82189   0.00832   0.00263   0.03653   0.03911   1.86100
   R13        3.68001   0.00296   0.02275   0.04069   0.06341   3.74342
   R14        1.83902   0.00239  -0.00033   0.01739   0.01749   1.85651
   R15        1.84042   0.00024  -0.00135  -0.00109  -0.00240   1.83802
   R16        3.37125   0.00381   0.03410   0.05414   0.08838   3.45963
   R17        3.26317   0.00107   0.00987   0.01352   0.02340   3.28657
   R18        1.86921  -0.00082  -0.00827   0.00199  -0.00684   1.86237
   R19        1.86514  -0.00042  -0.00627   0.00444  -0.00159   1.86355
   R20        3.27477   0.00250   0.04718  -0.03386   0.01276   3.28753
   R21        3.26435   0.00181   0.03704  -0.02990   0.00743   3.27178
   R22        1.80849   0.00381   0.00176   0.01585   0.01761   1.82610
   R23        1.84636   0.00583   0.00152   0.02683   0.02874   1.87510
   R24        3.26206   0.00274   0.02004   0.04697   0.06737   3.32943
   R25        1.84009   0.00376  -0.00094   0.01565   0.01477   1.85486
   R26        1.81989   0.00071   0.00004   0.00238   0.00241   1.82231
   R27        1.80692   0.00454   0.00220   0.01833   0.02053   1.82745
   R28        1.84830   0.00446   0.00190   0.02161   0.02373   1.87203
    A1        2.24885  -0.00093  -0.00200  -0.00707  -0.00859   2.24026
    A2        2.09533  -0.00284   0.00069  -0.04683  -0.04649   2.04883
    A3        1.93899   0.00377   0.00135   0.05400   0.05499   1.99398
    A4        2.44905   0.00020  -0.00168  -0.02102  -0.02334   2.42571
    A5        2.48236  -0.00125   0.00325  -0.03338  -0.02943   2.45293
    A6        1.29101   0.00098   0.00506   0.03821   0.04256   1.33357
    A7        2.03234  -0.00056  -0.01894   0.02159   0.00256   2.03489
    A8        1.94596  -0.00931  -0.00909  -0.06005  -0.07080   1.87516
    A9        1.96178  -0.00817  -0.00556  -0.04238  -0.04923   1.91255
   A10        1.94344  -0.00763  -0.00662  -0.02483  -0.03238   1.91106
   A11        1.87330   0.00906   0.00740   0.04566   0.05100   1.92430
   A12        1.86667   0.00900   0.00769   0.04471   0.05108   1.91775
   A13        1.86769   0.00906   0.00815   0.04720   0.05472   1.92240
   A14        1.85738   0.00068   0.00030   0.00194   0.00183   1.85921
   A15        2.24165   0.00046   0.00577   0.00026   0.00595   2.24760
   A16        1.62454  -0.00052   0.00497  -0.00862  -0.00320   1.62134
   A17        2.66457  -0.00247  -0.01298  -0.04411  -0.05654   2.60804
   A18        1.79069   0.00051   0.00137  -0.00206  -0.00241   1.78828
   A19        1.67968  -0.00129   0.00486  -0.02724  -0.02100   1.65867
   A20        1.99632  -0.00018  -0.00069   0.00286   0.00177   1.99809
   A21        2.23340  -0.00029   0.01226  -0.06082  -0.04952   2.18388
   A22        2.29946  -0.00089  -0.01709   0.02188   0.00589   2.30536
   A23        1.37614   0.00203   0.00861   0.04852   0.05666   1.43280
   A24        2.85821  -0.00080  -0.00700  -0.04915  -0.05639   2.80182
   A25        2.30581   0.00219   0.00994   0.05688   0.06786   2.37367
   A26        1.95572   0.00227   0.02002   0.02804   0.04593   2.00165
   A27        1.89991   0.00118   0.00967   0.03095   0.03911   1.93902
   A28        1.80089   0.00097   0.00413   0.02349   0.02463   1.82552
   A29        1.97414  -0.00008  -0.00158   0.00006  -0.00265   1.97149
   A30        1.81869   0.00133   0.00282   0.04362   0.04683   1.86552
   A31        1.84970   0.00019   0.00176   0.00812   0.00937   1.85906
   A32        1.78538  -0.00080  -0.00794  -0.02276  -0.02925   1.75612
   A33        1.94187   0.00014  -0.00237   0.01464   0.01228   1.95416
   A34        1.81573   0.00096   0.00252   0.01829   0.02016   1.83589
   A35        2.73352  -0.00086  -0.01375   0.00513  -0.00886   2.72466
   A36        2.03618   0.00012  -0.00165  -0.00005  -0.00161   2.03457
   A37        1.79767   0.00055   0.00526   0.02394   0.02957   1.82725
   A38        1.86398   0.00035   0.00118   0.00133   0.00159   1.86558
   A39        3.24462   0.00239   0.00729   0.01157   0.01833   3.26295
   A40        3.08143  -0.00061  -0.00745  -0.03184  -0.03848   3.04294
   A41        3.09967  -0.00025  -0.00208  -0.00743  -0.00926   3.09040
   A42        3.07245  -0.00171  -0.01335  -0.04975  -0.06277   3.00968
   A43        2.92444  -0.00226  -0.00741  -0.06361  -0.07060   2.85384
   A44        3.13427  -0.00028   0.00261  -0.00968  -0.00798   3.12629
   A45        3.34494   0.00025   0.00614   0.00275   0.00863   3.35357
   A46        2.93769   0.00016  -0.00010  -0.00521  -0.00562   2.93207
   A47        3.05632  -0.00060   0.00377  -0.01102  -0.00715   3.04917
   A48        3.25641   0.00025   0.00451   0.00044   0.00461   3.26101
    D1       -2.67650   0.00060  -0.02618   0.07463   0.04742  -2.62907
    D2       -0.09075   0.00062   0.00287   0.01479   0.01754  -0.07321
    D3        0.47243  -0.00032  -0.03108   0.05465   0.02334   0.49577
    D4        3.05817  -0.00030  -0.00203  -0.00519  -0.00654   3.05163
    D5        0.03269   0.00002  -0.00285   0.01412   0.01147   0.04417
    D6       -3.11570   0.00085   0.00170   0.03234   0.03458  -3.08111
    D7       -1.86958  -0.00004   0.00226  -0.00465  -0.00211  -1.87169
    D8        2.30919   0.00063   0.00322   0.00893   0.01151   2.32071
    D9        0.21378  -0.00000   0.00131  -0.00495  -0.00338   0.21040
   D10        1.27813  -0.00079  -0.00180  -0.02117  -0.02263   1.25550
   D11       -0.82628  -0.00013  -0.00085  -0.00759  -0.00901  -0.83529
   D12       -2.92170  -0.00075  -0.00275  -0.02147  -0.02390  -2.94560
   D13        2.89151  -0.00062   0.01713  -0.05527  -0.03774   2.85377
   D14        0.09287  -0.00016  -0.00159  -0.00941  -0.01089   0.08198
   D15       -2.38948  -0.00019  -0.03266   0.08000   0.04727  -2.34221
   D16        0.39396   0.00002  -0.01557   0.03857   0.02291   0.41688
   D17        0.74293   0.00213   0.01633   0.04870   0.06746   0.81039
   D18       -1.26383  -0.00179  -0.00608  -0.02379  -0.03145  -1.29529
   D19        2.12669   0.00058   0.01212  -0.00245   0.00962   2.13631
   D20       -0.17144   0.00008   0.00356   0.00043   0.00391  -0.16753
   D21       -1.82955  -0.00031  -0.00841   0.01472   0.00600  -1.82356
   D22        0.15724   0.00032  -0.00137   0.00974   0.00803   0.16527
   D23       -0.38006  -0.00033   0.01422  -0.04577  -0.03122  -0.41128
   D24        1.90961  -0.00097   0.02970  -0.12285  -0.09274   1.81687
   D25       -2.96761   0.00069   0.04129  -0.08147  -0.03976  -3.00737
   D26       -0.03262   0.00003   0.00163   0.01449   0.01729  -0.01533
   D27       -1.92454   0.00147  -0.01195   0.08354   0.06984  -1.85470
   D28        2.41146  -0.00075  -0.02307   0.04757   0.02514   2.43660
   D29        1.32168  -0.00074  -0.02093   0.02645   0.00479   1.32647
   D30       -3.01856  -0.00132  -0.01004  -0.02594  -0.03441  -3.05298
   D31       -0.66249  -0.00084  -0.01957   0.01738  -0.00185  -0.66434
   D32       -0.11827  -0.00030  -0.00211  -0.01330  -0.01627  -0.13453
   D33        2.06739   0.00026   0.00081  -0.00115  -0.00104   2.06635
   D34       -2.57440   0.00014   0.02612  -0.06072  -0.03473  -2.60913
   D35       -0.38875   0.00070   0.02904  -0.04857  -0.01951  -0.40825
   D36        1.45766  -0.00096   0.00647  -0.02596  -0.01944   1.43822
   D37       -2.63987  -0.00039   0.00940  -0.01382  -0.00422  -2.64409
   D38       -2.56541   0.00267   0.01527   0.05353   0.06909  -2.49631
   D39        1.75099   0.00164   0.01153   0.01908   0.03047   1.78146
   D40        1.68240  -0.00077  -0.01150   0.00190  -0.00981   1.67260
   D41       -0.28439  -0.00180  -0.01524  -0.03254  -0.04843  -0.33282
   D42       -0.58077  -0.00101   0.00257  -0.04644  -0.04476  -0.62553
   D43       -2.47674  -0.00173   0.00484  -0.05821  -0.05392  -2.53066
   D44        1.39802   0.00139   0.01852   0.00481   0.02291   1.42093
   D45       -0.49795   0.00067   0.02080  -0.00696   0.01375  -0.48420
   D46       -2.90668  -0.00001   0.00653  -0.01114  -0.00502  -2.91170
   D47       -0.86593   0.00077   0.00812   0.00296   0.01077  -0.85516
   D48        1.31111  -0.00047   0.00532  -0.03169  -0.02687   1.28424
   D49       -2.93133   0.00031   0.00691  -0.01758  -0.01107  -2.94240
   D50       -0.98226  -0.00023   0.01411  -0.03593  -0.02195  -1.00421
   D51        1.04082  -0.00004   0.00938  -0.02201  -0.01280   1.02802
         Item               Value     Threshold  Converged?
 Maximum Force            0.013073     0.000015     NO 
 RMS     Force            0.003277     0.000010     NO 
 Maximum Displacement     0.198360     0.000060     NO 
 RMS     Displacement     0.060902     0.000040     NO 
 Predicted change in Energy=-1.258207D-02
 GradGradGradGradGradGradGradGradGradGradGradGradGradGradGradGradGradGrad

                          Input orientation:                          
 ---------------------------------------------------------------------
 Center     Atomic      Atomic             Coordinates (Angstroms)
 Number     Number       Type             X           Y           Z
 ---------------------------------------------------------------------
      1          6           0        0.045600    1.634934   -0.146538
      2          8           0       -0.700343    0.725260    0.259317
      3          8           0        1.169528    1.532558   -0.713493
      4          1           0        1.532119    0.503342   -0.915410
      5          6           0       -0.446290    3.093902    0.032954
      6          9           0       -0.797923    3.557134   -1.190357
      7          9           0        0.545107    3.843914    0.547743
      8          9           0       -1.515177    3.110457    0.853967
      9          8           0       -3.297226   -0.235392    0.671603
     10          1           0       -3.727420    0.028457    1.496219
     11          1           0       -2.560061    0.400765    0.524227
     12          8           0       -1.191753   -1.963668    0.200234
     13          1           0       -0.816943   -1.058990    0.279195
     14          1           0       -2.144081   -1.807622    0.321673
     15          8           0        2.089112   -0.637265   -1.211792
     16          1           0        1.485238   -1.293555   -1.631165
     17          1           0        2.424096   -1.089726   -0.402129
     18          8           0        2.762125   -2.120053    0.947592
     19          1           0        3.589405   -2.609828    0.850026
     20          1           0        2.036599   -2.796026    0.983010
     21          8           0        0.362736   -2.572182   -1.993955
     22          1           0       -0.380551   -2.334690   -1.398504
     23          1           0        0.676119   -3.427695   -1.678030
     24          8           0        0.631680   -3.849239    0.837788
     25          1           0        0.446629   -4.429600    1.588864
     26          1           0       -0.138147   -3.231271    0.755057
 ---------------------------------------------------------------------
                    Distance matrix (angstroms):
                    1          2          3          4          5
     1  C    0.000000
     2  O    1.244450   0.000000
     3  O    1.262986   2.257101   0.000000
     4  H    2.020248   2.532413   1.109742   0.000000
     5  C    1.550084   2.392958   2.367667   3.394775   0.000000
     6  F    2.344342   3.182859   2.863071   3.851018   1.354518
     7  F    2.368781   3.370510   2.706102   3.778152   1.345509
     8  F    2.369431   2.589735   3.486308   4.383350   1.347908
     9  O    3.916882   2.799399   4.999603   5.136819   4.429437
    10  H    4.417590   3.343450   5.579001   5.805534   4.722702
    11  H    2.960164   1.906312   4.089345   4.339241   3.458666
    12  O    3.821155   2.734101   4.316727   3.840608   5.114950
    13  H    2.860500   1.788167   3.412861   3.063667   4.176666
    14  H    4.106716   2.916120   4.817507   4.515016   5.195266
    15  O    3.236294   3.435360   2.408748   1.303483   4.679665
    16  H    3.585069   3.525096   2.988094   1.934771   5.074433
    17  H    3.625789   3.673392   2.923570   1.896562   5.092265
    18  O    4.761991   4.534117   4.317075   3.444691   6.189977
    19  H    5.618692   5.465683   5.045766   4.128077   7.034698
    20  H    4.987320   4.518189   4.729331   3.839834   6.462089
    21  O    4.605795   4.132856   4.374858   3.462595   6.071852
    22  H    4.184129   3.494844   4.222273   3.456315   5.614535
    23  H    5.326653   4.784871   5.077193   4.094798   6.835093
    24  O    5.602548   4.799475   5.626677   4.778018   7.072269
    25  H    6.320682   5.445716   6.432010   5.637694   7.734420
    26  H    4.952433   4.026905   5.153709   4.419003   6.373712
                    6          7          8          9         10
     6  F    0.000000
     7  F    2.215167   0.000000
     8  F    2.212066   2.208280   0.000000
     9  O    4.908836   5.605319   3.795216   0.000000
    10  H    5.315187   5.806187   3.847756   0.966786   0.000000
    11  H    4.000950   4.636583   2.922831   0.984798   1.564004
    12  O    5.706847   6.071692   5.126276   2.764442   3.475305
    13  H    4.844435   5.095662   4.266402   2.642745   3.336849
    14  H    5.734020   6.262802   4.986617   1.980934   2.694013
    15  O    5.091995   5.055777   5.594969   5.720255   6.450469
    16  H    5.379249   5.659070   5.879939   5.412431   6.220936
    17  H    5.709293   5.364109   5.893826   5.883563   6.534158
    18  O    7.033863   6.375261   6.757389   6.351681   6.857936
    19  H    7.838574   7.142123   7.666710   7.286664   7.804745
    20  H    7.288394   6.819297   6.893352   5.924821   6.439332
    21  O    6.289787   6.903606   6.627941   5.095204   5.972773
    22  H    5.910255   6.543689   6.000885   4.147214   5.016514
    23  H    7.155310   7.605756   7.345761   5.612400   6.435215
    24  O    7.810986   7.699105   7.283311   5.340769   5.871270
    25  H    8.547567   8.339344   7.825677   5.696420   6.107826
    26  H    7.092418   7.111122   6.490262   4.354542   4.904898
                   11         12         13         14         15
    11  H    0.000000
    12  O    2.750960   0.000000
    13  H    2.286785   0.982425   0.000000
    14  H    2.256333   0.972639   1.524319   0.000000
    15  O    5.070116   3.810149   3.293334   4.652007   0.000000
    16  H    4.886806   3.312001   3.000756   4.153287   0.985522
    17  H    5.284082   3.768419   3.312021   4.680546   0.986148
    18  O    5.904187   4.026928   3.792406   4.955830   2.704541
    19  H    6.854615   4.868185   4.706044   5.813395   3.223814
    20  H    5.617761   3.424589   3.413993   4.346538   3.078987
    21  O    4.870564   2.757025   2.974660   3.497259   2.708516
    22  H    3.991224   1.830756   2.152329   2.519295   3.002557
    23  H    5.475390   3.026581   3.416244   3.817981   3.162345
    24  O    5.324290   2.699400   3.193121   3.484168   4.079419
    25  H    5.788442   3.270078   3.830517   3.897733   4.992317
    26  H    4.371571   1.739176   2.325083   2.497673   3.944369
                   16         17         18         19         20
    16  H    0.000000
    17  H    1.559978   0.000000
    18  O    2.993915   1.731353   0.000000
    19  H    3.509474   2.288351   0.966329   0.000000
    20  H    3.065180   2.231642   0.992261   1.569574   0.000000
    21  O    1.739688   2.996797   3.822851   4.301283   3.422607
    22  H    2.149247   3.226259   3.927678   4.570793   3.424479
    23  H    2.282854   3.185819   3.599339   3.942995   3.054676
    24  O    3.654560   3.516399   2.746077   3.206934   1.761858
    25  H    4.613250   4.362246   3.332681   3.706008   2.358734
    26  H    3.476231   3.534174   3.111825   3.780193   2.229556
                   21         22         23         24         25
    21  O    0.000000
    22  H    0.981550   0.000000
    23  H    0.964323   1.545751   0.000000
    24  O    3.118008   2.884350   2.551277   0.000000
    25  H    4.036537   3.741289   3.424773   0.967046   0.000000
    26  H    2.870949   2.345303   2.573232   0.990638   1.572637
                   26
    26  H    0.000000
 Stoichiometry    C2H13F3O8
 Framework group  C1[X(C2H13F3O8)]
 Deg. of freedom    72
 Full point group                 C1      NOp   1
 Largest Abelian subgroup         C1      NOp   1
 Largest concise Abelian subgroup C1      NOp   1
                         Standard orientation:                         
 ---------------------------------------------------------------------
 Center     Atomic      Atomic             Coordinates (Angstroms)
 Number     Number       Type             X           Y           Z
 ---------------------------------------------------------------------
      1          6           0       -1.341624   -0.425719    0.014132
      2          8           0       -0.655376    0.593030   -0.185546
      3          8           0       -0.951770   -1.581602    0.341365
      4          1           0        0.137280   -1.708518    0.512801
      5          6           0       -2.879030   -0.289257   -0.129126
      6          9           0       -3.408226   -0.332049    1.117004
      7          9           0       -3.354602   -1.305104   -0.872281
      8          9           0       -3.173611    0.889898   -0.711941
      9          8           0       -0.392460    3.374358   -0.007439
     10          1           0       -0.763090    3.888895   -0.737207
     11          1           0       -0.818290    2.487205   -0.045595
     12          8           0        1.819311    1.719542    0.101162
     13          1           0        1.039789    1.155152   -0.096237
     14          1           0        1.424456    2.605646    0.171428
     15          8           0        1.384313   -2.011093    0.741767
     16          1           0        1.867553   -1.364647    1.307312
     17          1           0        1.901702   -2.042752   -0.097159
     18          8           0        2.974837   -1.818059   -1.437113
     19          1           0        3.660260   -2.497239   -1.489086
     20          1           0        3.442906   -0.955583   -1.290044
     21          8           0        2.819685   -0.060151    1.954034
     22          1           0        2.396183    0.708291    1.514051
     23          1           0        3.724652   -0.074668    1.621254
     24          8           0        4.103492    0.605128   -0.808432
     25          1           0        4.612170    1.084410   -1.476798
     26          1           0        3.310042    1.159738   -0.598175
 ---------------------------------------------------------------------
 Rotational constants (GHZ):           0.7455953           0.3055588           0.2557622
 Standard basis: 6-31++G(d,p) (6D, 7F)
 There are   325 symmetry adapted cartesian basis functions of A   symmetry.
 There are   325 symmetry adapted basis functions of A   symmetry.
   325 basis functions,   520 primitive gaussians,   325 cartesian basis functions
    58 alpha electrons       58 beta electrons
       nuclear repulsion energy       987.0325901731 Hartrees.
 NAtoms=   26 NActive=   26 NUniq=   26 SFac= 1.00D+00 NAtFMM=   60 NAOKFM=F Big=F
 Integral buffers will be    131072 words long.
 Raffenetti 2 integral format.
 Two-electron integral symmetry is turned on.
 Nuclear repulsion after empirical dispersion term =      987.0189229495 Hartrees.
 One-electron integrals computed using PRISM.
 NBasis=   325 RedAO= T EigKep=  3.56D-05  NBF=   325
 NBsUse=   325 1.00D-06 EigRej= -1.00D+00 NBFU=   325
 Initial guess from the checkpoint file:  "/local_scratch/slurm.5787813/Gau-2974314.chk"
 B after Tr=    -0.000000   -0.000000   -0.000000
         Rot=    0.999997   -0.000102    0.002274    0.000381 Ang=  -0.26 deg.
 ExpMin= 3.60D-02 ExpMax= 7.00D+03 ExpMxC= 1.05D+03 IAcc=3 IRadAn=         5 AccDes= 0.00D+00
 Harris functional with IExCor= 4639 and IRadAn=       5 diagonalized for initial guess.
 HarFok:  IExCor= 4639 AccDes= 0.00D+00 IRadAn=         5 IDoV= 1 UseB2=F ITyADJ=14
 ICtDFT=  3500011 ScaDFX=  1.000000  1.000000  1.000000  1.000000
 FoFCou: FMM=F IPFlag=           0 FMFlag=      100000 FMFlg1=           0
         NFxFlg=           0 DoJE=T BraDBF=F KetDBF=T FulRan=T
         wScrn=  0.000000 ICntrl=       500 IOpCl=  0 I1Cent=   200000004 NGrid=           0
         NMat0=    1 NMatS0=      1 NMatT0=    0 NMatD0=    1 NMtDS0=    0 NMtDT0=    0
 Petite list used in FoFCou.
 Requested convergence on RMS density matrix=1.00D-10 within 128 cycles.
 Requested convergence on MAX density matrix=1.00D-08.
 Requested convergence on             energy=1.00D-08.
 No special actions if energy rises.
 SCF Done:  E(RwB97XD) =  -985.239392607     A.U. after   17 cycles
            NFock= 17  Conv=0.34D-10     -V/T= 2.0085
 Calling FoFJK, ICntrl=      2127 FMM=F ISym2X=0 I1Cent= 0 IOpClX= 0 NMat=1 NMatS=1 NMatT=0.
 ***** Axes restored to original set *****
 -------------------------------------------------------------------
 Center     Atomic                   Forces (Hartrees/Bohr)
 Number     Number              X              Y              Z
 -------------------------------------------------------------------
      1        6          -0.021908658   -0.015856599    0.013182276
      2        8           0.013219711    0.011668239   -0.007801936
      3        8           0.006295709    0.002982634   -0.003720221
      4        1           0.001590440    0.000849752   -0.001388430
      5        6           0.005139726   -0.013259006   -0.003615706
      6        9           0.000503348    0.004882588    0.015683657
      7        9          -0.014542923    0.001759664   -0.004345160
      8        9           0.010411230    0.010034028   -0.009454890
      9        8           0.005704017    0.008819441    0.002571597
     10        1           0.003515485   -0.001353389   -0.006369763
     11        1          -0.010742262   -0.006856662    0.004203845
     12        8           0.002076435    0.003973044   -0.001439551
     13        1          -0.000990520   -0.004187533    0.000889409
     14        1           0.000582146    0.000661002    0.001276122
     15        8          -0.000692850   -0.000626237    0.002708717
     16        1          -0.000465507   -0.001672031   -0.002194254
     17        1           0.001006231   -0.001119227    0.000712242
     18        8          -0.001864988   -0.008711186   -0.002119524
     19        1          -0.005025413    0.002957413    0.001355105
     20        1           0.007149270    0.005485256   -0.000028196
     21        8          -0.001977961    0.003423774    0.002559728
     22        1           0.002886516   -0.005633638   -0.003394237
     23        1          -0.001422108    0.001155682    0.000283626
     24        8          -0.006180426    0.001316222    0.005067706
     25        1           0.000987540    0.003945942   -0.005671376
     26        1           0.004745813   -0.004639176    0.001049215
 -------------------------------------------------------------------
 Cartesian Forces:  Max     0.021908658 RMS     0.006418996

 GradGradGradGradGradGradGradGradGradGradGradGradGradGradGradGradGradGrad
 Berny optimization.
 Using GEDIIS/GDIIS optimizer.
 FormGI is forming the generalized inverse of G from B-inverse, IUseBI=4.
 Internal  Forces:  Max     0.017614303 RMS     0.004432693
 Search for a local minimum.
 Step number   3 out of a maximum of  156
 All quantities printed in internal units (Hartrees-Bohrs-Radians)
 Mixed Optimization -- RFO/linear search
 Update second derivatives using D2CorX and points    1    2    3
 DE= -1.13D-03 DEPred=-1.26D-02 R= 8.98D-02
 Trust test= 8.98D-02 RLast= 5.01D-01 DXMaxT set to 2.52D-01
 ITU= -1  1  0
 Use linear search instead of GDIIS.
     Eigenvalues ---   -0.10934  -0.00052   0.00020   0.00059   0.00065
     Eigenvalues ---    0.00077   0.00085   0.00099   0.00230   0.00298
     Eigenvalues ---    0.00342   0.00423   0.00497   0.00655   0.00664
     Eigenvalues ---    0.00787   0.00881   0.00959   0.01200   0.01353
     Eigenvalues ---    0.01374   0.01666   0.01735   0.01883   0.02032
     Eigenvalues ---    0.02147   0.02250   0.02356   0.02440   0.02632
     Eigenvalues ---    0.02700   0.02711   0.02758   0.02905   0.03031
     Eigenvalues ---    0.03122   0.03490   0.03919   0.04349   0.05537
     Eigenvalues ---    0.06337   0.06698   0.07161   0.07174   0.07495
     Eigenvalues ---    0.07702   0.12084   0.13850   0.17998   0.18964
     Eigenvalues ---    0.20770   0.22621   0.24288   0.25741   0.34675
     Eigenvalues ---    0.40492   0.40971   0.41091   0.43457   0.43580
     Eigenvalues ---    0.45728   0.47654   0.48031   0.50305   0.51957
     Eigenvalues ---    0.55513   0.55582   0.58423   0.58734   0.59274
     Eigenvalues ---    0.59785   0.85459
 RFO step:  Lambda=-1.09507488D-01 EMin=-1.09335490D-01
 I=     1 Eig=   -1.09D-01 Dot1=  2.60D-03
 I=     1 Stepn=  6.00D-01 RXN=   6.00D-01 EDone=F
 I=     2 Eig=   -5.19D-04 Dot1= -5.00D-05
 I=     2 Stepn= -3.00D-01 RXN=   6.71D-01 EDone=F
 Mixed    2 eigenvectors in step.  Raw Step.Grad=  2.65D-03.
 RFO eigenvector is Hessian eigenvector with negative curvature.
 Taking step of  6.00D-01 in eigenvector direction(s).  Step.Grad=  8.00D-04.
 Quartic linear search produced a step of -0.44303.
 Maximum step size (   0.252) exceeded in Quadratic search.
    -- Step size not scaled.
 Iteration  1 RMS(Cart)=  0.06002763 RMS(Int)=  0.01003117
 Iteration  2 RMS(Cart)=  0.00755995 RMS(Int)=  0.00108604
 Iteration  3 RMS(Cart)=  0.00004726 RMS(Int)=  0.00108554
 Iteration  4 RMS(Cart)=  0.00000013 RMS(Int)=  0.00108554
 Variable       Old X    -DE/DX   Delta X   Delta X   Delta X     New X
                                 (Linear)    (Quad)   (Total)
    R1        2.35167  -0.01761  -0.02491  -0.03334  -0.05827   2.29340
    R2        2.38670   0.00907   0.01849   0.00253   0.01987   2.40657
    R3        2.92923   0.00254   0.00147   0.00745   0.00892   2.93816
    R4        3.60241   0.00155  -0.05553   0.00930  -0.04666   3.55575
    R5        3.37915   0.00124  -0.02032  -0.05968  -0.07808   3.30106
    R6        2.09711   0.00203  -0.03962   0.32088   0.27990   2.37701
    R7        2.46323   0.00192   0.12557  -0.37140  -0.24722   2.21600
    R8        2.55967  -0.01263  -0.02020  -0.03872  -0.05893   2.50074
    R9        2.54264  -0.01140  -0.01449  -0.03044  -0.04493   2.49771
   R10        2.54718  -0.01389  -0.01485  -0.03391  -0.04876   2.49842
   R11        1.82696  -0.00737  -0.00966  -0.02175  -0.03141   1.79555
   R12        1.86100  -0.01211  -0.01733  -0.03760  -0.05568   1.80532
   R13        3.74342   0.00000  -0.02809   0.03810   0.00935   3.75277
   R14        1.85651  -0.00319  -0.00775  -0.00841  -0.01425   1.84227
   R15        1.83802  -0.00035   0.00106  -0.00176  -0.00053   1.83749
   R16        3.45963   0.00056  -0.03916  -0.01345  -0.05186   3.40777
   R17        3.28657   0.00003  -0.01037  -0.00982  -0.02019   3.26637
   R18        1.86237   0.00124   0.00303   0.02498   0.02719   1.88956
   R19        1.86355   0.00065   0.00071   0.01788   0.01918   1.88273
   R20        3.28753  -0.00111  -0.00565  -0.08881  -0.09518   3.19235
   R21        3.27178  -0.00076  -0.00329  -0.09071  -0.09340   3.17839
   R22        1.82610  -0.00594  -0.00780  -0.01691  -0.02472   1.80138
   R23        1.87510  -0.00894  -0.01273  -0.02773  -0.04020   1.83491
   R24        3.32943   0.00010  -0.02985  -0.01207  -0.04175   3.28768
   R25        1.85486  -0.00550  -0.00654  -0.01530  -0.02125   1.83361
   R26        1.82231  -0.00139  -0.00107  -0.00273  -0.00379   1.81851
   R27        1.82745  -0.00696  -0.00910  -0.02011  -0.02920   1.79825
   R28        1.87203  -0.00667  -0.01051  -0.02064  -0.03091   1.84113
    A1        2.24026   0.00051   0.00381   0.00618   0.01048   2.25074
    A2        2.04883   0.00424   0.02060   0.00441   0.02480   2.07363
    A3        1.99398  -0.00475  -0.02436  -0.01066  -0.03522   1.95876
    A4        2.42571  -0.00136   0.01034   0.02626   0.03565   2.46136
    A5        2.45293   0.00075   0.01304  -0.02735  -0.01398   2.43894
    A6        1.33357   0.00074  -0.01886   0.01221  -0.00654   1.32704
    A7        2.03489  -0.00020  -0.00113   0.04299   0.04044   2.07533
    A8        1.87516   0.01421   0.03137   0.05616   0.08509   1.96025
    A9        1.91255   0.01299   0.02181   0.04942   0.06910   1.98165
   A10        1.91106   0.01322   0.01435   0.05030   0.06255   1.97360
   A11        1.92430  -0.01292  -0.02259  -0.05065  -0.07544   1.84885
   A12        1.91775  -0.01314  -0.02263  -0.05031  -0.07509   1.84266
   A13        1.92240  -0.01340  -0.02424  -0.05118  -0.07703   1.84538
   A14        1.85921  -0.00104  -0.00081  -0.00597  -0.00679   1.85242
   A15        2.24760   0.00006  -0.00264   0.01653   0.01398   2.26159
   A16        1.62134   0.00087   0.00142   0.00542   0.00609   1.62743
   A17        2.60804   0.00049   0.02505  -0.01649   0.00852   2.61656
   A18        1.78828  -0.00100   0.00107  -0.00508  -0.00643   1.78185
   A19        1.65867   0.00175   0.00930   0.00953   0.02171   1.68038
   A20        1.99809   0.00031  -0.00078  -0.00034  -0.00274   1.99535
   A21        2.18388  -0.00097   0.02194   0.04302   0.06531   2.24919
   A22        2.30536   0.00032  -0.00261  -0.03656  -0.03868   2.26668
   A23        1.43280   0.00025  -0.02510   0.01249  -0.01372   1.41908
   A24        2.80182  -0.00154   0.02498   0.02649   0.05097   2.85278
   A25        2.37367   0.00043  -0.03006  -0.01464  -0.04227   2.33140
   A26        2.00165  -0.00011  -0.02035  -0.00033  -0.02060   1.98105
   A27        1.93902   0.00076  -0.01733   0.00416  -0.01217   1.92684
   A28        1.82552   0.00033  -0.01091   0.00678  -0.00301   1.82251
   A29        1.97149   0.00033   0.00117   0.01349   0.01470   1.98619
   A30        1.86552   0.00031  -0.02075   0.01104  -0.00969   1.85583
   A31        1.85906   0.00014  -0.00415   0.00574   0.00186   1.86092
   A32        1.75612  -0.00044   0.01296   0.01847   0.03372   1.78985
   A33        1.95416   0.00012  -0.00544   0.00772   0.00234   1.95650
   A34        1.83589  -0.00062  -0.00893  -0.00452  -0.01516   1.82073
   A35        2.72466  -0.00013   0.00393  -0.02690  -0.02355   2.70111
   A36        2.03457  -0.00025   0.00071  -0.00440  -0.00264   2.03193
   A37        1.82725   0.00102  -0.01310   0.02144   0.00919   1.83644
   A38        1.86558  -0.00044  -0.00071  -0.00310  -0.00474   1.86084
   A39        3.26295  -0.00283  -0.00812  -0.02982  -0.03771   3.22525
   A40        3.04294  -0.00121   0.01705   0.00137   0.01827   3.06121
   A41        3.09040  -0.00049   0.00410  -0.00457  -0.00054   3.08986
   A42        3.00968  -0.00100   0.02781  -0.01653   0.01157   3.02126
   A43        2.85384   0.00020   0.03128   0.00597   0.03773   2.89157
   A44        3.12629   0.00025   0.00353   0.02340   0.02650   3.15280
   A45        3.35357   0.00063  -0.00382  -0.00324  -0.00734   3.34623
   A46        2.93207  -0.00031   0.00249  -0.00046   0.00180   2.93388
   A47        3.04917   0.00055   0.00317  -0.01621  -0.01520   3.03398
   A48        3.26101   0.00011  -0.00204   0.01188   0.00941   3.27042
    D1       -2.62907  -0.00075  -0.02101  -0.04314  -0.06579  -2.69486
    D2       -0.07321  -0.00002  -0.00777   0.00459  -0.00407  -0.07728
    D3        0.49577  -0.00070  -0.01034  -0.04889  -0.06057   0.43520
    D4        3.05163   0.00002   0.00290  -0.00116   0.00115   3.05278
    D5        0.04417   0.00025  -0.00508  -0.00955  -0.01544   0.02873
    D6       -3.08111   0.00014  -0.01532  -0.00406  -0.02083  -3.10195
    D7       -1.87169   0.00003   0.00093   0.00966   0.01039  -1.86130
    D8        2.32071  -0.00016  -0.00510   0.00952   0.00397   2.32468
    D9        0.21040  -0.00006   0.00150   0.01014   0.01164   0.22204
   D10        1.25550   0.00010   0.01003   0.00486   0.01511   1.27061
   D11       -0.83529  -0.00009   0.00399   0.00471   0.00869  -0.82660
   D12       -2.94560   0.00002   0.01059   0.00533   0.01636  -2.92924
   D13        2.85377   0.00056   0.01672   0.03100   0.04932   2.90309
   D14        0.08198  -0.00029   0.00482   0.01484   0.01921   0.10120
   D15       -2.34221  -0.00013  -0.02094  -0.08437  -0.10524  -2.44744
   D16        0.41688  -0.00025  -0.01015  -0.04209  -0.05300   0.36388
   D17        0.81039   0.00084  -0.02989  -0.00585  -0.03689   0.77350
   D18       -1.29529   0.00083   0.01393  -0.01144   0.00345  -1.29183
   D19        2.13631   0.00049  -0.00426   0.01458   0.01021   2.14652
   D20       -0.16753   0.00039  -0.00173  -0.00394  -0.00552  -0.17305
   D21       -1.82356   0.00009  -0.00266  -0.00774  -0.01043  -1.83399
   D22        0.16527  -0.00050  -0.00356  -0.00408  -0.00817   0.15710
   D23       -0.41128   0.00025   0.01383   0.04276   0.05637  -0.35491
   D24        1.81687  -0.00045   0.04109   0.09033   0.13219   1.94905
   D25       -3.00737   0.00062   0.01761   0.10832   0.12664  -2.88073
   D26       -0.01533   0.00096  -0.00766  -0.00815  -0.01389  -0.02922
   D27       -1.85470  -0.00010  -0.03094  -0.03465  -0.06718  -1.92188
   D28        2.43660   0.00033  -0.01114  -0.07014  -0.07987   2.35672
   D29        1.32647   0.00009  -0.00212  -0.01516  -0.01811   1.30836
   D30       -3.05298  -0.00015   0.01525   0.00026   0.01654  -3.03644
   D31       -0.66434  -0.00003   0.00082  -0.01416  -0.01222  -0.67656
   D32       -0.13453  -0.00104   0.00721  -0.02102  -0.01638  -0.15091
   D33        2.06635  -0.00074   0.00046  -0.00784  -0.00896   2.05739
   D34       -2.60913   0.00009   0.01538   0.05476   0.06755  -2.54158
   D35       -0.40825   0.00040   0.00864   0.06794   0.07497  -0.33328
   D36        1.43822   0.00096   0.00861  -0.00731   0.00207   1.44029
   D37       -2.64409   0.00127   0.00187   0.00587   0.00949  -2.63460
   D38       -2.49631   0.00014  -0.03061   0.00155  -0.02944  -2.52576
   D39        1.78146  -0.00037  -0.01350  -0.01782  -0.03124   1.75021
   D40        1.67260  -0.00008   0.00434  -0.00372   0.00077   1.67336
   D41       -0.33282  -0.00058   0.02146  -0.02309  -0.00103  -0.33385
   D42       -0.62553  -0.00068   0.01983   0.01860   0.03695  -0.58858
   D43       -2.53066   0.00039   0.02389   0.01379   0.03663  -2.49403
   D44        1.42093   0.00003  -0.01015   0.02998   0.01875   1.43968
   D45       -0.48420   0.00110  -0.00609   0.02517   0.01843  -0.46577
   D46       -2.91170   0.00035   0.00223   0.01539   0.01634  -2.89536
   D47       -0.85516   0.00014  -0.00477   0.02512   0.01923  -0.83593
   D48        1.28424  -0.00040   0.01191  -0.00421   0.00758   1.29182
   D49       -2.94240  -0.00061   0.00491   0.00552   0.01047  -2.93193
   D50       -1.00421   0.00088   0.00972   0.03319   0.04201  -0.96220
   D51        1.02802   0.00062   0.00567   0.04739   0.05251   1.08053
         Item               Value     Threshold  Converged?
 Maximum Force            0.017614     0.000015     NO 
 RMS     Force            0.004433     0.000010     NO 
 Maximum Displacement     0.294308     0.000060     NO 
 RMS     Displacement     0.064392     0.000040     NO 
 Predicted change in Energy=-2.003991D-02
 GradGradGradGradGradGradGradGradGradGradGradGradGradGradGradGradGradGrad

                          Input orientation:                          
 ---------------------------------------------------------------------
 Center     Atomic      Atomic             Coordinates (Angstroms)
 Number     Number       Type             X           Y           Z
 ---------------------------------------------------------------------
      1          6           0       -0.000479    1.585514   -0.144744
      2          8           0       -0.745469    0.701317    0.224096
      3          8           0        1.138192    1.490569   -0.707082
      4          1           0        1.594709    0.347601   -0.966734
      5          6           0       -0.437707    3.064514    0.052254
      6          9           0       -0.789673    3.640288   -1.086087
      7          9           0        0.507725    3.830129    0.568941
      8          9           0       -1.481541    3.194075    0.853250
      9          8           0       -3.278286   -0.251128    0.715787
     10          1           0       -3.669301    0.007064    1.542378
     11          1           0       -2.567371    0.366211    0.554062
     12          8           0       -1.204415   -1.953008    0.120670
     13          1           0       -0.866876   -1.040944    0.188558
     14          1           0       -2.154794   -1.831352    0.286387
     15          8           0        2.108102   -0.674973   -1.223441
     16          1           0        1.485184   -1.342854   -1.630538
     17          1           0        2.437147   -1.116468   -0.393124
     18          8           0        2.752356   -2.091819    0.940376
     19          1           0        3.559781   -2.593316    0.867907
     20          1           0        2.027799   -2.736730    0.984315
     21          8           0        0.398018   -2.589521   -1.973604
     22          1           0       -0.367931   -2.358357   -1.424623
     23          1           0        0.695012   -3.435365   -1.623757
     24          8           0        0.632807   -3.765731    0.836189
     25          1           0        0.428050   -4.312235    1.587810
     26          1           0       -0.120863   -3.159561    0.718853
 ---------------------------------------------------------------------
                    Distance matrix (angstroms):
                    1          2          3          4          5
     1  C    0.000000
     2  O    1.213613   0.000000
     3  O    1.273503   2.244590   0.000000
     4  H    2.180074   2.649457   1.257857   0.000000
     5  C    1.554805   2.389340   2.353158   3.542693   0.000000
     6  F    2.393962   3.218087   2.912319   4.067101   1.323335
     7  F    2.409546   3.388049   2.738478   3.958262   1.321731
     8  F    2.403540   2.674225   3.492788   4.569253   1.322107
     9  O    3.854579   2.750286   4.956141   5.189935   4.416180
    10  H    4.335682   3.281562   5.511156   5.841353   4.691659
    11  H    2.926425   1.881622   4.072574   4.431261   3.473920
    12  O    3.747138   2.695695   4.246316   3.782901   5.076224
    13  H    2.785680   1.746847   3.351272   3.053220   4.130079
    14  H    4.062256   2.899050   4.781830   4.514080   5.193526
    15  O    3.274065   3.483160   2.428359   1.172659   4.700246
    16  H    3.604181   3.548819   3.000244   1.819414   5.094526
    17  H    3.647522   3.716766   2.929590   1.783880   5.093502
    18  O    4.719996   4.533150   4.260652   3.305750   6.128054
    19  H    5.582430   5.459329   5.002280   3.984521   6.975403
    20  H    4.906167   4.482088   4.639211   3.675221   6.371961
    21  O    4.575418   4.119109   4.335790   3.327543   6.063881
    22  H    4.162599   3.496057   4.194938   3.373992   5.620816
    23  H    5.280191   4.754123   5.030063   3.943598   6.807386
    24  O    5.477144   4.714745   5.501435   4.592961   6.957931
    25  H    6.161885   5.326591   6.280396   5.440667   7.584451
    26  H    4.824524   3.942245   5.024164   4.252596   6.267684
                    6          7          8          9         10
     6  F    0.000000
     7  F    2.111493   0.000000
     8  F    2.106849   2.107741   0.000000
     9  O    4.958131   5.568850   3.888009   0.000000
    10  H    5.329297   5.745515   3.926606   0.950163   0.000000
    11  H    4.070612   4.631972   3.043905   0.955333   1.523156
    12  O    5.737005   6.047895   5.206336   2.747999   3.455256
    13  H    4.852279   5.075585   4.330706   2.591655   3.284012
    14  H    5.803972   6.262684   5.101914   1.985882   2.692772
    15  O    5.199754   5.105858   5.671659   5.740507   6.441530
    16  H    5.504826   5.705514   5.962750   5.421047   6.201483
    17  H    5.789585   5.396023   5.957378   5.885972   6.503630
    18  O    7.036304   6.343958   6.773046   6.309296   6.782727
    19  H    7.848163   7.117940   7.675222   7.229671   7.712101
    20  H    7.272625   6.753280   6.892539   5.865566   6.347975
    21  O    6.403813   6.905685   6.706253   5.120167   5.970550
    22  H    6.022974   6.560368   6.103961   4.182336   5.029648
    23  H    7.249707   7.591469   7.404217   5.603564   6.397027
    24  O    7.782526   7.601589   7.273903   5.259617   5.765484
    25  H    8.477925   8.206250   7.780155   5.566861   5.953712
    26  H    7.067041   7.019499   6.499092   4.292821   4.826708
                   11         12         13         14         15
    11  H    0.000000
    12  O    2.724748   0.000000
    13  H    2.237266   0.974886   0.000000
    14  H    2.251922   0.972359   1.514282   0.000000
    15  O    5.109171   3.796417   3.313332   4.667877   0.000000
    16  H    4.910864   3.266950   2.988720   4.142786   0.999910
    17  H    5.304781   3.771573   3.355686   4.696671   0.996300
    18  O    5.872873   4.043170   3.842969   4.957385   2.665449
    19  H    6.811702   4.864763   4.739901   5.794404   3.187655
    20  H    5.561379   3.436177   3.447907   4.336000   3.021833
    21  O    4.890703   2.712733   2.944994   3.492739   2.674439
    22  H    4.021940   1.803315   2.141700   2.529460   3.000832
    23  H    5.462419   2.974598   3.384854   3.787202   3.126794
    24  O    5.233896   2.678305   3.176939   3.437269   3.996418
    25  H    5.650578   3.222328   3.786303   3.810455   4.894424
    26  H    4.294603   1.728490   2.307875   2.467395   3.861861
                   16         17         18         19         20
    16  H    0.000000
    17  H    1.577554   0.000000
    18  O    2.962477   1.681930   0.000000
    19  H    3.479918   2.243120   0.953250   0.000000
    20  H    3.012437   2.165676   0.970990   1.543077   0.000000
    21  O    1.689320   2.970833   3.779138   4.250992   3.380405
    22  H    2.123131   3.236470   3.924340   4.553879   3.418430
    23  H    2.236744   3.150679   3.551416   3.889001   3.011054
    24  O    3.561127   3.432995   2.702836   3.153211   1.739767
    25  H    4.504722   4.263039   3.278996   3.644267   2.324999
    26  H    3.376308   3.457476   3.073196   3.726928   2.205903
                   21         22         23         24         25
    21  O    0.000000
    22  H    0.970306   0.000000
    23  H    0.962315   1.526253   0.000000
    24  O    3.055082   2.844898   2.482810   0.000000
    25  H    3.956300   3.677768   3.339810   0.951591   0.000000
    26  H    2.800626   2.301621   2.495905   0.974283   1.544361
                   26
    26  H    0.000000
 Stoichiometry    C2H13F3O8
 Framework group  C1[X(C2H13F3O8)]
 Deg. of freedom    72
 Full point group                 C1      NOp   1
 Largest Abelian subgroup         C1      NOp   1
 Largest concise Abelian subgroup C1      NOp   1
                         Standard orientation:                         
 ---------------------------------------------------------------------
 Center     Atomic      Atomic             Coordinates (Angstroms)
 Number     Number       Type             X           Y           Z
 ---------------------------------------------------------------------
      1          6           0       -1.295740   -0.380958    0.042102
      2          8           0       -0.642491    0.627490   -0.128641
      3          8           0       -0.897821   -1.549075    0.356701
      4          1           0        0.329051   -1.739763    0.558264
      5          6           0       -2.840879   -0.308382   -0.115062
      6          9           0       -3.467602   -0.366478    1.049008
      7          9           0       -3.343602   -1.287400   -0.847021
      8          9           0       -3.251892    0.812027   -0.684026
      9          8           0       -0.390410    3.364842   -0.042411
     10          1           0       -0.756343    3.842149   -0.777993
     11          1           0       -0.798642    2.501243   -0.056753
     12          8           0        1.802651    1.722561    0.169473
     13          1           0        1.008635    1.183618   -0.002234
     14          1           0        1.435098    2.622189    0.201959
     15          8           0        1.454423   -2.014482    0.740460
     16          1           0        1.944654   -1.341432    1.294082
     17          1           0        1.951140   -2.034726   -0.122950
     18          8           0        2.950532   -1.797565   -1.454813
     19          1           0        3.645939   -2.444728   -1.534027
     20          1           0        3.383974   -0.938978   -1.321480
     21          8           0        2.871803   -0.067957    1.904375
     22          1           0        2.439520    0.710868    1.519591
     23          1           0        3.759281   -0.055626    1.532515
     24          8           0        4.017409    0.609881   -0.845471
     25          1           0        4.478147    1.103199   -1.516204
     26          1           0        3.238367    1.139132   -0.596040
 ---------------------------------------------------------------------
 Rotational constants (GHZ):           0.7586480           0.3061509           0.2563102
 Standard basis: 6-31++G(d,p) (6D, 7F)
 There are   325 symmetry adapted cartesian basis functions of A   symmetry.
 There are   325 symmetry adapted basis functions of A   symmetry.
   325 basis functions,   520 primitive gaussians,   325 cartesian basis functions
    58 alpha electrons       58 beta electrons
       nuclear repulsion energy       993.2679196010 Hartrees.
 NAtoms=   26 NActive=   26 NUniq=   26 SFac= 1.00D+00 NAtFMM=   60 NAOKFM=F Big=F
 Integral buffers will be    131072 words long.
 Raffenetti 2 integral format.
 Two-electron integral symmetry is turned on.
 Nuclear repulsion after empirical dispersion term =      993.2541787525 Hartrees.
 One-electron integrals computed using PRISM.
 NBasis=   325 RedAO= T EigKep=  3.73D-05  NBF=   325
 NBsUse=   325 1.00D-06 EigRej= -1.00D+00 NBFU=   325
 Initial guess from the checkpoint file:  "/local_scratch/slurm.5787813/Gau-2974314.chk"
 B after Tr=    -0.000000    0.000000    0.000000
         Rot=    0.999990   -0.000966   -0.003077   -0.003183 Ang=  -0.52 deg.
 ExpMin= 3.60D-02 ExpMax= 7.00D+03 ExpMxC= 1.05D+03 IAcc=3 IRadAn=         5 AccDes= 0.00D+00
 Harris functional with IExCor= 4639 and IRadAn=       5 diagonalized for initial guess.
 HarFok:  IExCor= 4639 AccDes= 0.00D+00 IRadAn=         5 IDoV= 1 UseB2=F ITyADJ=14
 ICtDFT=  3500011 ScaDFX=  1.000000  1.000000  1.000000  1.000000
 FoFCou: FMM=F IPFlag=           0 FMFlag=      100000 FMFlg1=           0
         NFxFlg=           0 DoJE=T BraDBF=F KetDBF=T FulRan=T
         wScrn=  0.000000 ICntrl=       500 IOpCl=  0 I1Cent=   200000004 NGrid=           0
         NMat0=    1 NMatS0=      1 NMatT0=    0 NMatD0=    1 NMtDS0=    0 NMtDT0=    0
 Petite list used in FoFCou.
 Requested convergence on RMS density matrix=1.00D-10 within 128 cycles.
 Requested convergence on MAX density matrix=1.00D-08.
 Requested convergence on             energy=1.00D-08.
 No special actions if energy rises.
 SCF Done:  E(RwB97XD) =  -985.236129381     A.U. after   16 cycles
            NFock= 16  Conv=0.99D-10     -V/T= 2.0079
 Calling FoFJK, ICntrl=      2127 FMM=F ISym2X=0 I1Cent= 0 IOpClX= 0 NMat=1 NMatS=1 NMatT=0.
 ***** Axes restored to original set *****
 -------------------------------------------------------------------
 Center     Atomic                   Forces (Hartrees/Bohr)
 Number     Number              X              Y              Z
 -------------------------------------------------------------------
      1        6           0.030626095    0.022994750   -0.014127098
      2        8          -0.018743238   -0.020725916    0.009024795
      3        8          -0.004910204   -0.006573072    0.001362010
      4        1          -0.001772210    0.004773133    0.000675326
      5        6          -0.001938091    0.008344539    0.002306292
      6        9          -0.003384159   -0.001163900   -0.027213197
      7        9           0.023506851    0.001740828    0.008957819
      8        9          -0.019443117   -0.011143998    0.016405508
      9        8          -0.008831165   -0.013232980   -0.005953945
     10        1          -0.005308785    0.002317383    0.008729705
     11        1           0.010728266    0.011506501   -0.001851283
     12        8          -0.002391428   -0.004012323   -0.001420200
     13        1           0.002679673    0.003849607    0.001627865
     14        1           0.000578133    0.000421904    0.000828267
     15        8          -0.004356600   -0.001616441    0.002989344
     16        1           0.001363615    0.002223170   -0.000387862
     17        1           0.000642109    0.000866742   -0.000216203
     18        8           0.001521057    0.011579475   -0.003151898
     19        1           0.007498933   -0.003456984    0.000343110
     20        1          -0.007502191   -0.007354363    0.001435064
     21        8           0.006932883    0.002295309   -0.004026661
     22        1          -0.006737175   -0.000912274    0.002425550
     23        1           0.000684864   -0.001565235   -0.000010524
     24        8           0.007312430    0.000596456   -0.005369604
     25        1          -0.001643739   -0.006506993    0.007184492
     26        1          -0.007112806    0.004754684   -0.000566671
 -------------------------------------------------------------------
 Cartesian Forces:  Max     0.030626095 RMS     0.008991111

 GradGradGradGradGradGradGradGradGradGradGradGradGradGradGradGradGradGrad
 Berny optimization.
 Using GEDIIS/GDIIS optimizer.
 FormGI is forming the generalized inverse of G from B-inverse, IUseBI=4.
 Internal  Forces:  Max     0.030306070 RMS     0.006397813
 Search for a local minimum.
 Step number   4 out of a maximum of  156
 All quantities printed in internal units (Hartrees-Bohrs-Radians)
 Mixed Optimization -- RFO/linear search
 Update second derivatives using D2CorX and points    1    2    4    3
 ITU=  0 -1  1  0
 Use linear search instead of GDIIS.
     Eigenvalues ---   -0.00052   0.00020   0.00059   0.00065   0.00077
     Eigenvalues ---    0.00085   0.00099   0.00230   0.00298   0.00342
     Eigenvalues ---    0.00423   0.00496   0.00653   0.00664   0.00784
     Eigenvalues ---    0.00880   0.00958   0.01201   0.01352   0.01373
     Eigenvalues ---    0.01664   0.01735   0.01833   0.02019   0.02134
     Eigenvalues ---    0.02233   0.02346   0.02447   0.02624   0.02647
     Eigenvalues ---    0.02709   0.02752   0.02879   0.03024   0.03106
     Eigenvalues ---    0.03474   0.03912   0.04274   0.05436   0.05531
     Eigenvalues ---    0.06347   0.06714   0.07169   0.07181   0.07499
     Eigenvalues ---    0.07719   0.12122   0.13930   0.18798   0.20713
     Eigenvalues ---    0.21283   0.22622   0.24314   0.26233   0.38336
     Eigenvalues ---    0.40502   0.41026   0.41247   0.43522   0.43898
     Eigenvalues ---    0.47645   0.47939   0.50229   0.51135   0.54991
     Eigenvalues ---    0.55518   0.58415   0.58726   0.59271   0.59788
     Eigenvalues ---    0.71674   0.90522
 RFO step:  Lambda=-1.73495329D-03 EMin=-5.19078146D-04
 Quartic linear search produced a step of -0.61442.
 Maximum step size (   0.252) exceeded in Quadratic search.
    -- Step size scaled by   0.731
 Iteration  1 RMS(Cart)=  0.09763971 RMS(Int)=  0.02111156
 Iteration  2 RMS(Cart)=  0.01539579 RMS(Int)=  0.00411834
 Iteration  3 RMS(Cart)=  0.00098182 RMS(Int)=  0.00409740
 Iteration  4 RMS(Cart)=  0.00000871 RMS(Int)=  0.00409740
 Iteration  5 RMS(Cart)=  0.00000024 RMS(Int)=  0.00409740
 Variable       Old X    -DE/DX   Delta X   Delta X   Delta X     New X
                                 (Linear)    (Quad)   (Total)
    R1        2.29340   0.03031   0.03580  -0.00236   0.03580   2.32920
    R2        2.40657  -0.00916  -0.01221   0.00626  -0.00885   2.39772
    R3        2.93816  -0.00170  -0.00548   0.00058  -0.00490   2.93326
    R4        3.55575   0.00216   0.02867   0.05304   0.08143   3.63718
    R5        3.30106  -0.00123   0.04798   0.06084   0.11645   3.41752
    R6        2.37701  -0.00691  -0.17197  -0.02264  -0.20091   2.17609
    R7        2.21600  -0.00191   0.15190   0.03596   0.18152   2.39752
    R8        2.50074   0.02380   0.03621   0.00292   0.03912   2.53987
    R9        2.49771   0.02132   0.02761   0.00429   0.03190   2.52961
   R10        2.49842   0.02420   0.02996   0.00347   0.03343   2.53185
   R11        1.79555   0.01041   0.01930   0.00012   0.01942   1.81497
   R12        1.80532   0.01753   0.03421   0.00016   0.03308   1.83840
   R13        3.75277   0.00153  -0.00575  -0.07953  -0.08730   3.66548
   R14        1.84227   0.00337   0.00875  -0.00720   0.01010   1.85236
   R15        1.83749   0.00110   0.00033   0.00300   0.00285   1.84035
   R16        3.40777   0.00169   0.03186   0.04838   0.08192   3.48969
   R17        3.26637   0.00045   0.01241   0.00247   0.01506   3.28144
   R18        1.88956  -0.00159  -0.01670  -0.00065  -0.02279   1.86677
   R19        1.88273  -0.00120  -0.01179  -0.00188  -0.01132   1.87141
   R20        3.19235   0.00066   0.05848   0.00035   0.05332   3.24568
   R21        3.17839  -0.00086   0.05738  -0.01819   0.04151   3.21990
   R22        1.80138   0.00814   0.01519  -0.00077   0.01442   1.81580
   R23        1.83491   0.01182   0.02470  -0.00171   0.02429   1.85920
   R24        3.28768   0.00127   0.02565   0.01610   0.04275   3.33043
   R25        1.83361   0.00803   0.01305  -0.00119   0.01266   1.84628
   R26        1.81851   0.00158   0.00233   0.00018   0.00251   1.82102
   R27        1.79825   0.00977   0.01794  -0.00043   0.01751   1.81576
   R28        1.84113   0.00866   0.01899  -0.00194   0.01846   1.85959
    A1        2.25074  -0.00063  -0.00644  -0.00311  -0.00259   2.24815
    A2        2.07363  -0.00269  -0.01524   0.00977  -0.00898   2.06465
    A3        1.95876   0.00331   0.02164  -0.00670   0.01152   1.97028
    A4        2.46136   0.00181  -0.02190  -0.05095  -0.07483   2.38653
    A5        2.43894  -0.00225   0.00859  -0.00388   0.01117   2.45011
    A6        1.32704   0.00030   0.00402   0.03282   0.03044   1.35747
    A7        2.07533  -0.00009  -0.02485  -0.01586  -0.04250   2.03284
    A8        1.96025  -0.01527  -0.05228   0.00580  -0.04561   1.91464
    A9        1.98165  -0.01473  -0.04245  -0.00001  -0.04180   1.93985
   A10        1.97360  -0.01516  -0.03843   0.00225  -0.03553   1.93807
   A11        1.84885   0.01680   0.04635  -0.00262   0.04460   1.89345
   A12        1.84266   0.01694   0.04614  -0.00298   0.04398   1.88664
   A13        1.84538   0.01686   0.04733  -0.00337   0.04440   1.88978
   A14        1.85242   0.00139   0.00417   0.00018   0.00374   1.85616
   A15        2.26159   0.00037  -0.00859   0.00157  -0.00598   2.25561
   A16        1.62743  -0.00126  -0.00374   0.01146   0.00612   1.63355
   A17        2.61656  -0.00278  -0.00524  -0.03442  -0.03866   2.57790
   A18        1.78185   0.00132   0.00395   0.00188  -0.00423   1.77762
   A19        1.68038  -0.00241  -0.01334  -0.00247  -0.00051   1.67987
   A20        1.99535  -0.00059   0.00168  -0.00396  -0.00574   1.98961
   A21        2.24919   0.00074  -0.04013  -0.08659  -0.12783   2.12136
   A22        2.26668  -0.00087   0.02377   0.05557   0.08376   2.35044
   A23        1.41908   0.00114   0.00843   0.01279   0.01667   1.43575
   A24        2.85278   0.00112  -0.03132  -0.09944  -0.12943   2.72335
   A25        2.33140   0.00127   0.02597   0.07748   0.10843   2.43983
   A26        1.98105   0.00105   0.01266   0.00585   0.01339   1.99444
   A27        1.92684   0.00054   0.00748   0.04379   0.05134   1.97818
   A28        1.82251   0.00085   0.00185   0.00360   0.00682   1.82933
   A29        1.98619   0.00054  -0.00903   0.03136   0.01995   2.00614
   A30        1.85583   0.00082   0.00596   0.02797   0.03332   1.88915
   A31        1.86092  -0.00003  -0.00114   0.00543   0.00417   1.86509
   A32        1.78985   0.00108  -0.02072   0.00836  -0.00685   1.78300
   A33        1.95650   0.00024  -0.00144  -0.00234  -0.00431   1.95219
   A34        1.82073  -0.00005   0.00932  -0.00660  -0.00108   1.81965
   A35        2.70111  -0.00162   0.01447  -0.02924  -0.01443   2.68668
   A36        2.03193   0.00040   0.00162   0.02321   0.02802   2.05995
   A37        1.83644  -0.00016  -0.00565   0.00220  -0.00087   1.83557
   A38        1.86084   0.00066   0.00291   0.00478   0.00319   1.86403
   A39        3.22525   0.00295   0.02317  -0.02212  -0.00070   3.22455
   A40        3.06121   0.00159  -0.01123  -0.01014  -0.02280   3.03842
   A41        3.08986   0.00116   0.00033   0.01867   0.01913   3.10899
   A42        3.02126  -0.00005  -0.00711  -0.03847  -0.04605   2.97521
   A43        2.89157  -0.00138  -0.02318  -0.04213  -0.06227   2.82929
   A44        3.15280  -0.00003  -0.01628  -0.02485  -0.04184   3.11095
   A45        3.34623   0.00026   0.00451   0.01680   0.01800   3.36423
   A46        2.93388   0.00020  -0.00111  -0.00492  -0.00680   2.92707
   A47        3.03398  -0.00152   0.00934   0.01029   0.01324   3.04722
   A48        3.27042   0.00031  -0.00578  -0.00406  -0.01278   3.25764
    D1       -2.69486   0.00093   0.04042   0.08914   0.11935  -2.57551
    D2       -0.07728   0.00034   0.00250  -0.00099  -0.00154  -0.07882
    D3        0.43520   0.00034   0.03721   0.08444   0.11426   0.54946
    D4        3.05278  -0.00025  -0.00071  -0.00569  -0.00663   3.04615
    D5        0.02873  -0.00030   0.00949   0.01472   0.02218   0.05091
    D6       -3.10195   0.00029   0.01280   0.01908   0.02715  -3.07480
    D7       -1.86130   0.00002  -0.00638  -0.04173  -0.04936  -1.91066
    D8        2.32468   0.00006  -0.00244  -0.04259  -0.04610   2.27858
    D9        0.22204   0.00025  -0.00715  -0.03982  -0.04837   0.17368
   D10        1.27061  -0.00049  -0.00928  -0.04567  -0.05373   1.21687
   D11       -0.82660  -0.00045  -0.00534  -0.04654  -0.05047  -0.87707
   D12       -2.92924  -0.00026  -0.01005  -0.04377  -0.05274  -2.98197
   D13        2.90309  -0.00126  -0.03030  -0.13958  -0.16348   2.73961
   D14        0.10120   0.00001  -0.01181  -0.08574  -0.10014   0.00106
   D15       -2.44744  -0.00013   0.06466   0.17701   0.24128  -2.20617
   D16        0.36388   0.00031   0.03256   0.10476   0.13642   0.50030
   D17        0.77350   0.00121   0.02266   0.06340   0.08893   0.86243
   D18       -1.29183  -0.00194  -0.00212   0.02669   0.02680  -1.26503
   D19        2.14652   0.00032  -0.00627   0.07928   0.07174   2.21826
   D20       -0.17305  -0.00001   0.00339   0.07236   0.07423  -0.09883
   D21       -1.83399  -0.00054   0.00641  -0.05168  -0.04605  -1.88003
   D22        0.15710   0.00034   0.00502  -0.04008  -0.03787   0.11923
   D23       -0.35491  -0.00064  -0.03464  -0.12074  -0.15256  -0.50747
   D24        1.94905  -0.00032  -0.08122  -0.21441  -0.29046   1.65859
   D25       -2.88073  -0.00017  -0.07781  -0.20167  -0.27274   3.12972
   D26       -0.02922  -0.00056   0.00854   0.06243   0.08129   0.05206
   D27       -1.92188   0.00117   0.04128   0.10692   0.14084  -1.78104
   D28        2.35672  -0.00075   0.04908   0.12477   0.17974   2.53646
   D29        1.30836  -0.00102   0.01113  -0.08336  -0.07288   1.23549
   D30       -3.03644  -0.00110  -0.01016  -0.12013  -0.12568   3.12107
   D31       -0.67656  -0.00076   0.00751  -0.08032  -0.06807  -0.74463
   D32       -0.15091   0.00040   0.01006   0.01421   0.01236  -0.13854
   D33        2.05739   0.00107   0.00550   0.04369   0.04096   2.09835
   D34       -2.54158  -0.00025  -0.04150  -0.07004  -0.11965  -2.66124
   D35       -0.33328   0.00042  -0.04606  -0.04056  -0.09106  -0.42434
   D36        1.44029  -0.00182  -0.00127   0.01783   0.02046   1.46075
   D37       -2.63460  -0.00115  -0.00583   0.04731   0.04906  -2.58554
   D38       -2.52576   0.00219   0.01809   0.07614   0.09264  -2.43312
   D39        1.75021   0.00153   0.01920   0.03842   0.05598   1.80619
   D40        1.67336  -0.00012  -0.00047   0.04577   0.04605   1.71941
   D41       -0.33385  -0.00079   0.00064   0.00806   0.00939  -0.32446
   D42       -0.58858  -0.00078  -0.02270  -0.06341  -0.08975  -0.67833
   D43       -2.49403  -0.00144  -0.02250  -0.05557  -0.08013  -2.57416
   D44        1.43968   0.00099  -0.01152  -0.01241  -0.02699   1.41269
   D45       -0.46577   0.00033  -0.01132  -0.00456  -0.01737  -0.48314
   D46       -2.89536  -0.00023  -0.01004  -0.02868  -0.04322  -2.93858
   D47       -0.83593   0.00107  -0.01181  -0.01376  -0.02996  -0.86589
   D48        1.29182  -0.00085  -0.00466  -0.08535  -0.09122   1.20061
   D49       -2.93193   0.00044  -0.00644  -0.07043  -0.07796  -3.00988
   D50       -0.96220  -0.00061  -0.02581   0.04425   0.01762  -0.94457
   D51        1.08053   0.00006  -0.03227   0.04251   0.00978   1.09031
         Item               Value     Threshold  Converged?
 Maximum Force            0.030306     0.000015     NO 
 RMS     Force            0.006398     0.000010     NO 
 Maximum Displacement     0.386564     0.000060     NO 
 RMS     Displacement     0.103170     0.000040     NO 
 Predicted change in Energy=-2.973656D-03
 GradGradGradGradGradGradGradGradGradGradGradGradGradGradGradGradGradGrad

                          Input orientation:                          
 ---------------------------------------------------------------------
 Center     Atomic      Atomic             Coordinates (Angstroms)
 Number     Number       Type             X           Y           Z
 ---------------------------------------------------------------------
      1          6           0        0.035901    1.637982   -0.131145
      2          8           0       -0.675110    0.735184    0.314519
      3          8           0        1.158856    1.550871   -0.715336
      4          1           0        1.559507    0.487455   -0.901524
      5          6           0       -0.468288    3.100787   -0.007208
      6          9           0       -0.806259    3.567948   -1.221282
      7          9           0        0.478687    3.896174    0.505120
      8          9           0       -1.548842    3.171998    0.781708
      9          8           0       -3.277008   -0.236567    0.634295
     10          1           0       -3.768538    0.025395    1.416737
     11          1           0       -2.560309    0.413097    0.530859
     12          8           0       -1.152451   -1.955941    0.279209
     13          1           0       -0.748551   -1.070087    0.393119
     14          1           0       -2.100888   -1.757271    0.376253
     15          8           0        2.081036   -0.637761   -1.168979
     16          1           0        1.466408   -1.277089   -1.604112
     17          1           0        2.417344   -1.114495   -0.368771
     18          8           0        2.769343   -2.177033    0.915895
     19          1           0        3.604634   -2.645402    0.837102
     20          1           0        2.061846   -2.859658    0.953589
     21          8           0        0.338351   -2.518982   -1.971711
     22          1           0       -0.403039   -2.307802   -1.371473
     23          1           0        0.645930   -3.382447   -1.674335
     24          8           0        0.639279   -3.888356    0.798347
     25          1           0        0.456599   -4.515561    1.502968
     26          1           0       -0.124260   -3.268516    0.764253
 ---------------------------------------------------------------------
                    Distance matrix (angstroms):
                    1          2          3          4          5
     1  C    0.000000
     2  O    1.232557   0.000000
     3  O    1.268817   2.255966   0.000000
     4  H    2.058779   2.556100   1.151538   0.000000
     5  C    1.552213   2.396323   2.356116   3.426552   0.000000
     6  F    2.371160   3.224971   2.861163   3.897246   1.344039
     7  F    2.387535   3.370376   2.729943   3.842679   1.338611
     8  F    2.387031   2.630540   3.492968   4.438680   1.339797
     9  O    3.882679   2.795787   4.969239   5.125897   4.408896
    10  H    4.412497   3.359759   5.581401   5.828885   4.730466
    11  H    2.945997   1.924712   4.084082   4.362354   3.448151
    12  O    3.807472   2.733359   4.316131   3.836538   5.110832
    13  H    2.867726   1.808473   3.425828   3.070695   4.199404
    14  H    4.043645   2.872105   4.770882   4.479956   5.139373
    15  O    3.230895   3.417906   2.417916   1.268714   4.671777
    16  H    3.565616   3.509485   2.980246   1.901556   5.045686
    17  H    3.647446   3.667624   2.967840   1.893661   5.121152
    18  O    4.808569   4.550485   4.376283   3.444737   6.260172
    19  H    5.658687   5.478838   5.099078   4.125549   7.093676
    20  H    5.050729   4.563138   4.801403   3.859657   6.546114
    21  O    4.556260   4.104088   4.337673   3.416897   6.007640
    22  H    4.159362   3.489463   4.214189   3.447594   5.578379
    23  H    5.287558   4.759786   5.051772   4.050679   6.786244
    24  O    5.636349   4.831028   5.669779   4.783733   7.122060
    25  H    6.380705   5.501226   6.497356   5.659342   7.819514
    26  H    4.990101   4.066363   5.202122   4.440406   6.425070
                    6          7          8          9         10
     6  F    0.000000
     7  F    2.176989   0.000000
     8  F    2.172596   2.170670   0.000000
     9  O    4.901235   5.585828   3.824475   0.000000
    10  H    5.318263   5.818324   3.902746   0.960439   0.000000
    11  H    4.012452   4.622552   2.949157   0.972841   1.547550
    12  O    5.734515   6.079382   5.167726   2.756098   3.473266
    13  H    4.911312   5.116874   4.334369   2.673203   3.371676
    14  H    5.708427   6.215485   4.976630   1.939686   2.653594
    15  O    5.101685   5.091826   5.612082   5.667573   6.429869
    16  H    5.365254   5.673367   5.880327   5.347256   6.182771
    17  H    5.748361   5.443241   5.952164   5.848293   6.538541
    18  O    7.096285   6.503820   6.875817   6.356340   6.917038
    19  H    7.892948   7.257683   7.771971   7.293875   7.863383
    20  H    7.366831   6.953329   7.031891   5.957006   6.521612
    21  O    6.238909   6.878125   6.597732   5.007145   5.901015
    22  H    5.891483   6.541281   5.998105   4.070972   4.954241
    23  H    7.114920   7.599757   7.335525   5.533151   6.376177
    24  O    7.859068   7.791705   7.391668   5.357217   5.926947
    25  H    8.623193   8.470741   7.977504   5.744928   6.203185
    26  H    7.151553   7.194684   6.596209   4.376005   4.955436
                   11         12         13         14         15
    11  H    0.000000
    12  O    2.767260   0.000000
    13  H    2.345479   0.980228   0.000000
    14  H    2.223841   0.973869   1.517011   0.000000
    15  O    5.053299   3.780248   3.260922   4.596687   0.000000
    16  H    4.860996   3.296385   2.989619   4.108287   0.987850
    17  H    5.283928   3.724425   3.256584   4.624137   0.990308
    18  O    5.938199   3.979286   3.724809   4.917984   2.681385
    19  H    6.888738   4.839055   4.650694   5.792594   3.221232
    20  H    5.679255   3.406347   3.378613   4.344759   3.072863
    21  O    4.823087   2.757924   2.978770   3.470307   2.687065
    22  H    3.959289   1.846666   2.182911   2.498064   3.000111
    23  H    5.435899   3.014204   3.400875   3.793562   3.138186
    24  O    5.367626   2.685895   3.167479   3.496885   4.063914
    25  H    5.859897   3.261638   3.815159   3.926625   4.981508
    26  H    4.420756   1.736461   2.315291   2.518226   3.939745
                   16         17         18         19         20
    16  H    0.000000
    17  H    1.567412   0.000000
    18  O    2.976235   1.703895   0.000000
    19  H    3.521905   2.281987   0.960879   0.000000
    20  H    3.066090   2.218245   0.983844   1.561944   0.000000
    21  O    1.717538   2.977282   3.790108   4.309758   3.412312
    22  H    2.147399   3.222414   3.913203   4.588379   3.433092
    23  H    2.260674   3.160065   3.559662   3.950251   3.030530
    24  O    3.643441   3.495423   2.734888   3.215550   1.762389
    25  H    4.600147   4.349158   3.340980   3.721692   2.370791
    26  H    3.479247   3.518992   3.096332   3.781300   2.232056
                   21         22         23         24         25
    21  O    0.000000
    22  H    0.977007   0.000000
    23  H    0.963643   1.531967   0.000000
    24  O    3.104668   2.879704   2.523914   0.000000
    25  H    4.009202   3.724995   3.378615   0.960858   0.000000
    26  H    2.874250   2.358393   2.559860   0.984051   1.561479
                   26
    26  H    0.000000
 Stoichiometry    C2H13F3O8
 Framework group  C1[X(C2H13F3O8)]
 Deg. of freedom    72
 Full point group                 C1      NOp   1
 Largest Abelian subgroup         C1      NOp   1
 Largest concise Abelian subgroup C1      NOp   1
                         Standard orientation:                         
 ---------------------------------------------------------------------
 Center     Atomic      Atomic             Coordinates (Angstroms)
 Number     Number       Type             X           Y           Z
 ---------------------------------------------------------------------
      1          6           0       -1.336278   -0.419649   -0.018656
      2          8           0       -0.648516    0.574936   -0.257365
      3          8           0       -0.961343   -1.581281    0.327656
      4          1           0        0.169304   -1.729137    0.488332
      5          6           0       -2.879619   -0.288606   -0.120106
      6          9           0       -3.420950   -0.345785    1.108768
      7          9           0       -3.400446   -1.275343   -0.859679
      8          9           0       -3.227778    0.880487   -0.674239
      9          8           0       -0.386034    3.344781    0.017390
     10          1           0       -0.765255    3.908233   -0.661694
     11          1           0       -0.827221    2.481662   -0.065067
     12          8           0        1.825884    1.700585    0.028135
     13          1           0        1.075728    1.118869   -0.216243
     14          1           0        1.387650    2.565848    0.115843
     15          8           0        1.390895   -1.992636    0.707240
     16          1           0        1.847589   -1.342750    1.294546
     17          1           0        1.940231   -2.019281   -0.116307
     18          8           0        3.060249   -1.809330   -1.383090
     19          1           0        3.729525   -2.495525   -1.450129
     20          1           0        3.535527   -0.960485   -1.236391
     21          8           0        2.752769   -0.041144    1.955157
     22          1           0        2.357267    0.732327    1.508096
     23          1           0        3.667086   -0.049273    1.650909
     24          8           0        4.158689    0.610041   -0.735254
     25          1           0        4.718202    1.091065   -1.350729
     26          1           0        3.361585    1.166143   -0.581201
 ---------------------------------------------------------------------
 Rotational constants (GHZ):           0.7627797           0.3021007           0.2534396
 Standard basis: 6-31++G(d,p) (6D, 7F)
 There are   325 symmetry adapted cartesian basis functions of A   symmetry.
 There are   325 symmetry adapted basis functions of A   symmetry.
   325 basis functions,   520 primitive gaussians,   325 cartesian basis functions
    58 alpha electrons       58 beta electrons
       nuclear repulsion energy       988.1790615365 Hartrees.
 NAtoms=   26 NActive=   26 NUniq=   26 SFac= 1.00D+00 NAtFMM=   60 NAOKFM=F Big=F
 Integral buffers will be    131072 words long.
 Raffenetti 2 integral format.
 Two-electron integral symmetry is turned on.
 Nuclear repulsion after empirical dispersion term =      988.1653489102 Hartrees.
 One-electron integrals computed using PRISM.
 NBasis=   325 RedAO= T EigKep=  3.73D-05  NBF=   325
 NBsUse=   325 1.00D-06 EigRej= -1.00D+00 NBFU=   325
 Lowest energy guess from the checkpoint file:  "/local_scratch/slurm.5787813/Gau-2974314.chk"
 B after Tr=    -0.000000    0.000000    0.000000
         Rot=    0.999996    0.000156    0.002712   -0.000773 Ang=   0.32 deg.
 B after Tr=     0.000000   -0.000000   -0.000000
         Rot=    0.999980    0.001179    0.005709    0.002406 Ang=   0.72 deg.
 Requested convergence on RMS density matrix=1.00D-10 within 128 cycles.
 Requested convergence on MAX density matrix=1.00D-08.
 Requested convergence on             energy=1.00D-08.
 No special actions if energy rises.
 SCF Done:  E(RwB97XD) =  -985.242472454     A.U. after   16 cycles
            NFock= 16  Conv=0.65D-10     -V/T= 2.0083
 Calling FoFJK, ICntrl=      2127 FMM=F ISym2X=0 I1Cent= 0 IOpClX= 0 NMat=1 NMatS=1 NMatT=0.
 ***** Axes restored to original set *****
 -------------------------------------------------------------------
 Center     Atomic                   Forces (Hartrees/Bohr)
 Number     Number              X              Y              Z
 -------------------------------------------------------------------
      1        6          -0.003743767   -0.001676994    0.002648710
      2        8           0.002899091    0.002029363   -0.001705560
      3        8           0.003372605   -0.004840417   -0.001760504
      4        1          -0.001087359    0.004279849    0.000170431
      5        6           0.000378834   -0.000552077   -0.000726173
      6        9           0.000240689    0.000277577    0.002339208
      7        9          -0.001929461   -0.000255654   -0.000623435
      8        9           0.001488402    0.000778028   -0.001364335
      9        8           0.000753175    0.001136405   -0.000335242
     10        1           0.000064476   -0.000245944   -0.000741366
     11        1          -0.002003295   -0.000564246    0.001379874
     12        8           0.000826676    0.003586993   -0.000722612
     13        1          -0.000536815   -0.002997550   -0.000387849
     14        1           0.000078140   -0.000338580    0.001288779
     15        8           0.000031526    0.000864502    0.003142542
     16        1          -0.000788794   -0.001026412   -0.001339860
     17        1          -0.000001764    0.000545064   -0.000788680
     18        8          -0.001019957   -0.001691685   -0.000988708
     19        1          -0.000280450    0.000446612    0.000561630
     20        1           0.001670657    0.001267288    0.000081820
     21        8          -0.000347085    0.001240409    0.000330238
     22        1           0.000253087   -0.002107173   -0.000675706
     23        1           0.000013357   -0.000056456   -0.000206693
     24        8          -0.001421131    0.000806239    0.001098578
     25        1           0.000255717   -0.000026503   -0.000770099
     26        1           0.000833444   -0.000878638    0.000095009
 -------------------------------------------------------------------
 Cartesian Forces:  Max     0.004840417 RMS     0.001535583

 GradGradGradGradGradGradGradGradGradGradGradGradGradGradGradGradGradGrad
 Berny optimization.
 Using GEDIIS/GDIIS optimizer.
 FormGI is forming the generalized inverse of G from B-inverse, IUseBI=4.
 Internal  Forces:  Max     0.005020398 RMS     0.000807355
 Search for a local minimum.
 Step number   5 out of a maximum of  156
 All quantities printed in internal units (Hartrees-Bohrs-Radians)
 Mixed Optimization -- En-DIIS/RFO-DIIS
 Update second derivatives using D2CorX and points    3    5
 DE= -3.08D-03 DEPred=-2.97D-03 R= 1.04D+00
 TightC=F SS=  1.41D+00  RLast= 5.36D-01 DXNew= 4.2426D-01 1.6088D+00
 Trust test= 1.04D+00 RLast= 5.36D-01 DXMaxT set to 4.24D-01
 ITU=  1  0 -1  1  0
 Use linear search instead of GDIIS.
     Eigenvalues ---   -0.00055   0.00020   0.00060   0.00065   0.00076
     Eigenvalues ---    0.00085   0.00098   0.00230   0.00299   0.00341
     Eigenvalues ---    0.00423   0.00496   0.00653   0.00663   0.00783
     Eigenvalues ---    0.00880   0.00944   0.01200   0.01349   0.01366
     Eigenvalues ---    0.01658   0.01732   0.01823   0.02018   0.02132
     Eigenvalues ---    0.02227   0.02342   0.02442   0.02624   0.02640
     Eigenvalues ---    0.02705   0.02752   0.02876   0.03022   0.03108
     Eigenvalues ---    0.03471   0.03915   0.04296   0.05512   0.05762
     Eigenvalues ---    0.06352   0.06715   0.07168   0.07179   0.07490
     Eigenvalues ---    0.07709   0.12115   0.13906   0.18760   0.20728
     Eigenvalues ---    0.22461   0.22679   0.24354   0.26282   0.37979
     Eigenvalues ---    0.40604   0.41059   0.41196   0.43524   0.44055
     Eigenvalues ---    0.47599   0.47920   0.50144   0.50991   0.54755
     Eigenvalues ---    0.55521   0.58346   0.58719   0.59278   0.59801
     Eigenvalues ---    0.63953   0.87502
 RFO step:  Lambda=-1.24299378D-03 EMin=-5.52593178D-04
 Quartic linear search produced a step of  0.10539.
 Iteration  1 RMS(Cart)=  0.09634000 RMS(Int)=  0.02866585
 Iteration  2 RMS(Cart)=  0.04048392 RMS(Int)=  0.00874232
 Iteration  3 RMS(Cart)=  0.00145551 RMS(Int)=  0.00868788
 Iteration  4 RMS(Cart)=  0.00004376 RMS(Int)=  0.00868785
 Iteration  5 RMS(Cart)=  0.00000119 RMS(Int)=  0.00868785
 Iteration  6 RMS(Cart)=  0.00000005 RMS(Int)=  0.00868785
 Variable       Old X    -DE/DX   Delta X   Delta X   Delta X     New X
                                 (Linear)    (Quad)   (Total)
    R1        2.32920  -0.00277  -0.00237  -0.01137  -0.01282   2.31638
    R2        2.39772   0.00191   0.00116   0.00877   0.00044   2.39816
    R3        2.93326   0.00015   0.00042  -0.00090  -0.00047   2.93278
    R4        3.63718   0.00110   0.00366   0.08348   0.08153   3.71871
    R5        3.41752   0.00051   0.00404  -0.04833  -0.02583   3.39169
    R6        2.17609  -0.00502   0.00832  -0.01866  -0.02219   2.15390
    R7        2.39752  -0.00071  -0.00692   0.01728  -0.00170   2.39582
    R8        2.53987  -0.00208  -0.00209  -0.00296  -0.00504   2.53482
    R9        2.52961  -0.00176  -0.00137   0.00015  -0.00122   2.52839
   R10        2.53185  -0.00196  -0.00162  -0.00050  -0.00211   2.52974
   R11        1.81497  -0.00071  -0.00126  -0.00075  -0.00202   1.81295
   R12        1.83840  -0.00122  -0.00238   0.00106  -0.01070   1.82770
   R13        3.66548   0.00019  -0.00821   0.10544   0.09273   3.75821
   R14        1.85236  -0.00252  -0.00044  -0.02411  -0.00645   1.84591
   R15        1.84035   0.00010   0.00024  -0.00581  -0.00280   1.83754
   R16        3.48969   0.00051   0.00317   0.04421   0.05144   3.54113
   R17        3.28144   0.00014  -0.00054  -0.00001   0.00036   3.28180
   R18        1.86677   0.00171   0.00046   0.01252   0.00713   1.87390
   R19        1.87141  -0.00112   0.00083  -0.00660  -0.00148   1.86993
   R20        3.24568  -0.00005  -0.00441   0.02102   0.01108   3.25675
   R21        3.21990  -0.00019  -0.00547  -0.02856  -0.02972   3.19017
   R22        1.81580  -0.00051  -0.00109  -0.00101  -0.00209   1.81371
   R23        1.85920  -0.00178  -0.00168  -0.00610  -0.00590   1.85329
   R24        3.33043   0.00032   0.00011   0.00104   0.00244   3.33287
   R25        1.84628  -0.00072  -0.00090  -0.00456  -0.00279   1.84349
   R26        1.82102  -0.00001  -0.00014   0.00019   0.00005   1.82107
   R27        1.81576  -0.00060  -0.00123  -0.00066  -0.00189   1.81387
   R28        1.85959  -0.00114  -0.00131  -0.00182   0.00010   1.85969
    A1        2.24815  -0.00021   0.00083  -0.01860  -0.00953   2.23863
    A2        2.06465   0.00044   0.00167   0.01187   0.00935   2.07401
    A3        1.97028  -0.00022  -0.00250   0.00665   0.00012   1.97040
    A4        2.38653  -0.00019  -0.00413   0.08589   0.06452   2.45105
    A5        2.45011   0.00012  -0.00030  -0.02713  -0.01949   2.43062
    A6        1.35747   0.00014   0.00252  -0.00200   0.00210   1.35958
    A7        2.03284   0.00017  -0.00022  -0.00323  -0.01163   2.02120
    A8        1.91464   0.00151   0.00416   0.00537   0.00945   1.92410
    A9        1.93985   0.00128   0.00288  -0.00127   0.00155   1.94141
   A10        1.93807   0.00095   0.00285  -0.00104   0.00175   1.93982
   A11        1.89345  -0.00132  -0.00325  -0.00091  -0.00424   1.88921
   A12        1.88664  -0.00132  -0.00328  -0.00055  -0.00391   1.88273
   A13        1.88978  -0.00126  -0.00344  -0.00168  -0.00515   1.88463
   A14        1.85616   0.00003  -0.00032   0.00110  -0.00461   1.85154
   A15        2.25561   0.00000   0.00084   0.08177   0.08182   2.33743
   A16        1.63355  -0.00007   0.00129   0.04537   0.03939   1.67293
   A17        2.57790  -0.00032  -0.00318  -0.05141  -0.05166   2.52624
   A18        1.77762   0.00019  -0.00112   0.02224  -0.00931   1.76830
   A19        1.67987   0.00030   0.00223   0.04764   0.06467   1.74453
   A20        1.98961  -0.00020  -0.00089  -0.00487  -0.02277   1.96683
   A21        2.12136  -0.00018  -0.00659   0.19753   0.19728   2.31864
   A22        2.35044  -0.00016   0.00475  -0.17342  -0.16411   2.18633
   A23        1.43575   0.00017   0.00031   0.01424   0.00650   1.44225
   A24        2.72335   0.00008  -0.00827   0.09808   0.08268   2.80603
   A25        2.43983   0.00003   0.00697  -0.07222  -0.03465   2.40518
   A26        1.99444   0.00023  -0.00076   0.04548   0.04350   2.03794
   A27        1.97818   0.00024   0.00413   0.00328   0.00364   1.98182
   A28        1.82933   0.00022   0.00040   0.00554   0.00767   1.83700
   A29        2.00614   0.00015   0.00365   0.05624   0.05834   2.06448
   A30        1.88915   0.00029   0.00249  -0.00695  -0.00635   1.88280
   A31        1.86509   0.00006   0.00064   0.00439   0.00401   1.86910
   A32        1.78300  -0.00052   0.00283   0.03078   0.05145   1.83445
   A33        1.95219   0.00003  -0.00021  -0.01400  -0.01507   1.93712
   A34        1.81965   0.00022  -0.00171   0.00435  -0.01082   1.80883
   A35        2.68668  -0.00014  -0.00400  -0.11501  -0.12085   2.56583
   A36        2.05995  -0.00005   0.00267   0.00578   0.01394   2.07389
   A37        1.83557   0.00012   0.00088   0.00547   0.01426   1.84984
   A38        1.86403   0.00023  -0.00016   0.01553   0.00704   1.87107
   A39        3.22455   0.00004  -0.00405   0.00980   0.00744   3.23199
   A40        3.03842  -0.00018  -0.00048   0.03432   0.03755   3.07596
   A41        3.10899  -0.00002   0.00196  -0.01850  -0.02540   3.08360
   A42        2.97521  -0.00019  -0.00363  -0.03396  -0.03561   2.93960
   A43        2.82929  -0.00014  -0.00259   0.03728   0.03759   2.86688
   A44        3.11095   0.00019  -0.00162   0.04906   0.04559   3.15655
   A45        3.36423   0.00032   0.00112   0.00482   0.00299   3.36722
   A46        2.92707  -0.00008  -0.00053   0.02143   0.02252   2.94959
   A47        3.04722   0.00019  -0.00021   0.00122  -0.01448   3.03273
   A48        3.25764   0.00002  -0.00036   0.03513   0.03229   3.28993
    D1       -2.57551  -0.00031   0.00565  -0.20810  -0.21363  -2.78914
    D2       -0.07882  -0.00005  -0.00059  -0.01317  -0.01760  -0.09641
    D3        0.54946  -0.00031   0.00566  -0.21441  -0.21714   0.33233
    D4        3.04615  -0.00005  -0.00058  -0.01947  -0.02110   3.02505
    D5        0.05091  -0.00000   0.00071  -0.04736  -0.05067   0.00023
    D6       -3.07480  -0.00001   0.00067  -0.04139  -0.04742  -3.12222
    D7       -1.91066  -0.00002  -0.00411  -0.04135  -0.04669  -1.95735
    D8        2.27858  -0.00018  -0.00444  -0.04292  -0.04860   2.22998
    D9        0.17368  -0.00009  -0.00387  -0.03923  -0.04431   0.12937
   D10        1.21687  -0.00001  -0.00407  -0.04694  -0.04978   1.16709
   D11       -0.87707  -0.00018  -0.00440  -0.04851  -0.05170  -0.92877
   D12       -2.98197  -0.00009  -0.00383  -0.04482  -0.04741  -3.02938
   D13        2.73961   0.00013  -0.01203   0.05611   0.05802   2.79764
   D14        0.00106  -0.00010  -0.00853  -0.04023  -0.05119  -0.05013
   D15       -2.20617  -0.00016   0.01434  -0.26500  -0.24295  -2.44912
   D16        0.50030  -0.00007   0.00879  -0.10231  -0.09442   0.40588
   D17        0.86243   0.00049   0.00548   0.01702   0.02389   0.88632
   D18       -1.26503  -0.00014   0.00319  -0.02623  -0.02294  -1.28797
   D19        2.21826   0.00028   0.00864   0.19773   0.20478   2.42304
   D20       -0.09883   0.00030   0.00724   0.08651   0.09493  -0.00389
   D21       -1.88003  -0.00034  -0.00595  -0.16630  -0.17627  -2.05631
   D22        0.11923  -0.00036  -0.00485  -0.08662  -0.09790   0.02133
   D23       -0.50747   0.00000  -0.01014   0.10098   0.09097  -0.41650
   D24        1.65859  -0.00004  -0.01668   0.33167   0.32767   1.98627
   D25        3.12972   0.00027  -0.01540   0.36776   0.35961  -2.79386
   D26        0.05206   0.00030   0.00710  -0.00020   0.01619   0.06825
   D27       -1.78104  -0.00013   0.00776  -0.14985  -0.16165  -1.94269
   D28        2.53646  -0.00002   0.01052  -0.25038  -0.22438   2.31209
   D29        1.23549  -0.00039  -0.00959  -0.20211  -0.21425   1.02124
   D30        3.12107  -0.00001  -0.01150  -0.08040  -0.07953   3.04154
   D31       -0.74463  -0.00017  -0.00846  -0.19325  -0.18634  -0.93097
   D32       -0.13854  -0.00024  -0.00042  -0.01153  -0.02498  -0.16352
   D33        2.09835  -0.00011   0.00337   0.02271   0.02236   2.12071
   D34       -2.66124   0.00013  -0.00549   0.30669   0.27374  -2.38750
   D35       -0.42434   0.00026  -0.00170   0.34092   0.32108  -0.10326
   D36        1.46075   0.00022   0.00238   0.04454   0.05003   1.51078
   D37       -2.58554   0.00035   0.00617   0.07877   0.09736  -2.48817
   D38       -2.43312   0.00052   0.00666   0.07025   0.07546  -2.35766
   D39        1.80619   0.00015   0.00261   0.03159   0.03224   1.83842
   D40        1.71941  -0.00000   0.00493   0.00830   0.01499   1.73440
   D41       -0.32446  -0.00037   0.00088  -0.03036  -0.02824  -0.35270
   D42       -0.67833  -0.00030  -0.00556   0.06250   0.04222  -0.63611
   D43       -2.57416  -0.00026  -0.00458   0.04493   0.03338  -2.54078
   D44        1.41269   0.00015  -0.00087   0.09635   0.08149   1.49418
   D45       -0.48314   0.00019   0.00011   0.07878   0.07265  -0.41049
   D46       -2.93858   0.00002  -0.00283   0.03932   0.02752  -2.91106
   D47       -0.86589   0.00033  -0.00113   0.05827   0.05082  -0.81507
   D48        1.20061  -0.00042  -0.00881  -0.03015  -0.04082   1.15979
   D49       -3.00988  -0.00012  -0.00711  -0.01120  -0.01752  -3.02741
   D50       -0.94457   0.00031   0.00628   0.21641   0.21813  -0.72645
   D51        1.09031   0.00022   0.00657   0.21474   0.21775   1.30806
         Item               Value     Threshold  Converged?
 Maximum Force            0.005020     0.000015     NO 
 RMS     Force            0.000807     0.000010     NO 
 Maximum Displacement     0.480522     0.000060     NO 
 RMS     Displacement     0.125189     0.000040     NO 
 Predicted change in Energy=-1.359196D-03
 GradGradGradGradGradGradGradGradGradGradGradGradGradGradGradGradGradGrad

                          Input orientation:                          
 ---------------------------------------------------------------------
 Center     Atomic      Atomic             Coordinates (Angstroms)
 Number     Number       Type             X           Y           Z
 ---------------------------------------------------------------------
      1          6           0        0.030017    1.632453   -0.175941
      2          8           0       -0.705344    0.730567    0.209241
      3          8           0        1.150982    1.535890   -0.762968
      4          1           0        1.520029    0.474983   -0.956407
      5          6           0       -0.419719    3.103680    0.028558
      6          9           0       -0.678989    3.678561   -1.155318
      7          9           0        0.529103    3.819504    0.642954
      8          9           0       -1.532432    3.169857    0.769877
      9          8           0       -3.264203   -0.265070    0.823352
     10          1           0       -3.743239   -0.022454    1.618371
     11          1           0       -2.582962    0.411043    0.704124
     12          8           0       -1.187249   -1.958569    0.058814
     13          1           0       -0.813628   -1.059585    0.138837
     14          1           0       -2.110219   -1.805914    0.324069
     15          8           0        2.035612   -0.659478   -1.189902
     16          1           0        1.456264   -1.330344   -1.634438
     17          1           0        2.382121   -1.110492   -0.380164
     18          8           0        2.735611   -2.083144    0.953590
     19          1           0        3.585570   -2.528188    0.979439
     20          1           0        2.045027   -2.777075    1.011604
     21          8           0        0.429979   -2.652025   -2.046753
     22          1           0       -0.396735   -2.495602   -1.553057
     23          1           0        0.763436   -3.476684   -1.676072
     24          8           0        0.613829   -3.794714    0.848356
     25          1           0        0.380365   -4.384045    1.569125
     26          1           0       -0.143049   -3.179234    0.718804
 ---------------------------------------------------------------------
                    Distance matrix (angstroms):
                    1          2          3          4          5
     1  C    0.000000
     2  O    1.225773   0.000000
     3  O    1.269050   2.244924   0.000000
     4  H    2.041813   2.525143   1.139797   0.000000
     5  C    1.551963   2.397059   2.356179   3.412158   0.000000
     6  F    2.376642   3.248597   2.844956   3.890779   1.341370
     7  F    2.388067   3.354624   2.752861   3.837409   1.337965
     8  F    2.387348   2.636005   3.495736   4.422660   1.338679
     9  O    3.930785   2.813571   5.025309   5.157916   4.480096
    10  H    4.493966   3.432418   5.661502   5.880384   4.831770
    11  H    3.015629   1.967855   4.166531   4.426736   3.519418
    12  O    3.798986   2.736113   4.284145   3.779181   5.120193
    13  H    2.838643   1.794805   3.377785   3.000069   4.183312
    14  H    4.080808   2.901826   4.794240   4.474462   5.200887
    15  O    3.209903   3.376784   2.405096   1.267813   4.655605
    16  H    3.597160   3.509851   3.011304   1.929507   5.093666
    17  H    3.619095   3.642710   2.943736   1.894463   5.077066
    18  O    4.733048   4.506795   4.307555   3.416101   6.141248
    19  H    5.593550   5.442852   5.047765   4.127105   6.975991
    20  H    4.991440   4.529005   4.748694   3.837261   6.451715
    21  O    4.692192   4.221421   4.439210   3.486438   6.177139
    22  H    4.372575   3.689051   4.390057   3.585297   5.818418
    23  H    5.375089   4.838666   5.109780   4.087301   6.899769
    24  O    5.553752   4.756769   5.594661   4.723206   7.023398
    25  H    6.274253   5.402528   6.409223   5.593506   7.686319
    26  H    4.897230   3.982760   5.109067   4.350341   6.326768
                    6          7          8          9         10
     6  F    0.000000
     7  F    2.170976   0.000000
     8  F    2.166454   2.165197   0.000000
     9  O    5.113775   5.577227   3.847157   0.000000
    10  H    5.548017   5.827949   3.974728   0.959371   0.000000
    11  H    4.214180   4.615874   2.952794   0.967178   1.539483
    12  O    5.788755   6.055841   5.188981   2.786789   3.565647
    13  H    4.913552   5.085525   4.336251   2.665546   3.441988
    14  H    5.858027   6.221980   5.029004   1.988759   2.742754
    15  O    5.117504   5.068551   5.588871   5.683027   6.456572
    16  H    5.466076   5.706757   5.913108   5.427555   6.271058
    17  H    5.736400   5.365194   5.913350   5.834738   6.534371
    18  O    7.021698   6.309233   6.770817   6.270576   6.831096
    19  H    7.827349   7.053255   7.661957   7.215640   7.771639
    20  H    7.334239   6.778553   6.944253   5.876524   6.438954
    21  O    6.488512   7.008926   6.758608   5.251860   6.145203
    22  H    6.193396   6.749830   6.227621   4.341079   5.231970
    23  H    7.317740   7.659449   7.445146   5.725685   6.564692
    24  O    7.844484   7.617459   7.288199   5.243867   5.814371
    25  H    8.576156   8.257005   7.833201   5.550226   6.002500
    26  H    7.129441   7.031350   6.499535   4.271403   4.871945
                   11         12         13         14         15
    11  H    0.000000
    12  O    2.824801   0.000000
    13  H    2.369144   0.976816   0.000000
    14  H    2.298440   0.972387   1.507470   0.000000
    15  O    5.105348   3.692393   3.169196   4.560081   0.000000
    16  H    4.981631   3.201552   2.893134   4.096550   0.991623
    17  H    5.304979   3.694908   3.238018   4.600073   0.989524
    18  O    5.879662   4.025540   3.782670   4.894407   2.666718
    19  H    6.838543   4.894060   4.713422   5.778685   3.255839
    20  H    5.628226   3.467762   3.447231   4.322259   3.054658
    21  O    5.101718   2.744034   2.976446   3.576214   2.698610
    22  H    4.280543   1.873886   2.257975   2.633496   3.069128
    23  H    5.654922   3.019881   3.409310   3.879424   3.129128
    24  O    5.284758   2.690481   3.165751   3.413303   4.000708
    25  H    5.702842   3.259047   3.810955   3.794724   4.921837
    26  H    4.340909   1.736653   2.297597   2.431375   3.839127
                   16         17         18         19         20
    16  H    0.000000
    17  H    1.574404   0.000000
    18  O    2.983508   1.688167   0.000000
    19  H    3.577866   2.303622   0.959773   0.000000
    20  H    3.072655   2.197305   0.980720   1.560850   0.000000
    21  O    1.723400   2.994111   3.826437   4.373892   3.460862
    22  H    2.190446   3.319073   4.032988   4.719465   3.552311
    23  H    2.255775   3.146170   3.570231   3.989464   3.058681
    24  O    3.598205   3.441100   2.728095   3.233035   1.763680
    25  H    4.554719   4.303825   3.349658   3.750370   2.379975
    26  H    3.393220   3.444403   3.089210   3.793994   2.243912
                   21         22         23         24         25
    21  O    0.000000
    22  H    0.975530   0.000000
    23  H    0.963670   1.524353   0.000000
    24  O    3.117883   2.911308   2.548777   0.000000
    25  H    4.009605   3.730700   3.391365   0.959857   0.000000
    26  H    2.873084   2.386013   2.577910   0.984105   1.564793
                   26
    26  H    0.000000
 Stoichiometry    C2H13F3O8
 Framework group  C1[X(C2H13F3O8)]
 Deg. of freedom    72
 Full point group                 C1      NOp   1
 Largest Abelian subgroup         C1      NOp   1
 Largest concise Abelian subgroup C1      NOp   1
                         Standard orientation:                         
 ---------------------------------------------------------------------
 Center     Atomic      Atomic             Coordinates (Angstroms)
 Number     Number       Type             X           Y           Z
 ---------------------------------------------------------------------
      1          6           0       -1.338082   -0.398027    0.049107
      2          8           0       -0.650048    0.602306   -0.119603
      3          8           0       -0.960629   -1.566794    0.368482
      4          1           0        0.161213   -1.702567    0.517392
      5          6           0       -2.877622   -0.282964   -0.109534
      6          9           0       -3.480351   -0.451885    1.076829
      7          9           0       -3.348243   -1.207978   -0.953936
      8          9           0       -3.225957    0.921103   -0.579585
      9          8           0       -0.321775    3.396515   -0.091036
     10          1           0       -0.686579    3.973235   -0.765354
     11          1           0       -0.808295    2.563390   -0.159111
     12          8           0        1.840799    1.672341    0.250563
     13          1           0        1.059760    1.121264    0.049411
     14          1           0        1.462445    2.566476    0.196635
     15          8           0        1.390900   -1.967886    0.674952
     16          1           0        1.905941   -1.362563    1.267938
     17          1           0        1.900671   -1.997763   -0.172632
     18          8           0        2.909790   -1.786657   -1.509427
     19          1           0        3.549216   -2.473841   -1.709617
     20          1           0        3.412227   -0.954589   -1.378922
     21          8           0        2.941765   -0.171152    1.959110
     22          1           0        2.579867    0.684263    1.660856
     23          1           0        3.817244   -0.199958    1.557406
     24          8           0        4.050229    0.602434   -0.850528
     25          1           0        4.553226    1.131910   -1.473404
     26          1           0        3.270003    1.136656   -0.577918
 ---------------------------------------------------------------------
 Rotational constants (GHZ):           0.7491101           0.3024401           0.2548351
 Standard basis: 6-31++G(d,p) (6D, 7F)
 There are   325 symmetry adapted cartesian basis functions of A   symmetry.
 There are   325 symmetry adapted basis functions of A   symmetry.
   325 basis functions,   520 primitive gaussians,   325 cartesian basis functions
    58 alpha electrons       58 beta electrons
       nuclear repulsion energy       987.4901635358 Hartrees.
 NAtoms=   26 NActive=   26 NUniq=   26 SFac= 1.00D+00 NAtFMM=   60 NAOKFM=F Big=F
 Integral buffers will be    131072 words long.
 Raffenetti 2 integral format.
 Two-electron integral symmetry is turned on.
 Nuclear repulsion after empirical dispersion term =      987.4765616778 Hartrees.
 One-electron integrals computed using PRISM.
 NBasis=   325 RedAO= T EigKep=  3.56D-05  NBF=   325
 NBsUse=   325 1.00D-06 EigRej= -1.00D+00 NBFU=   325
 Initial guess from the checkpoint file:  "/local_scratch/slurm.5787813/Gau-2974314.chk"
 B after Tr=    -0.000000   -0.000000    0.000000
         Rot=    0.999896   -0.012294   -0.006570    0.003823 Ang=  -1.66 deg.
 ExpMin= 3.60D-02 ExpMax= 7.00D+03 ExpMxC= 1.05D+03 IAcc=3 IRadAn=         5 AccDes= 0.00D+00
 Harris functional with IExCor= 4639 and IRadAn=       5 diagonalized for initial guess.
 HarFok:  IExCor= 4639 AccDes= 0.00D+00 IRadAn=         5 IDoV= 1 UseB2=F ITyADJ=14
 ICtDFT=  3500011 ScaDFX=  1.000000  1.000000  1.000000  1.000000
 FoFCou: FMM=F IPFlag=           0 FMFlag=      100000 FMFlg1=           0
         NFxFlg=           0 DoJE=T BraDBF=F KetDBF=T FulRan=T
         wScrn=  0.000000 ICntrl=       500 IOpCl=  0 I1Cent=   200000004 NGrid=           0
         NMat0=    1 NMatS0=      1 NMatT0=    0 NMatD0=    1 NMtDS0=    0 NMtDT0=    0
 Petite list used in FoFCou.
 Requested convergence on RMS density matrix=1.00D-10 within 128 cycles.
 Requested convergence on MAX density matrix=1.00D-08.
 Requested convergence on             energy=1.00D-08.
 No special actions if energy rises.
 SCF Done:  E(RwB97XD) =  -985.242922903     A.U. after   16 cycles
            NFock= 16  Conv=0.89D-10     -V/T= 2.0083
 Calling FoFJK, ICntrl=      2127 FMM=F ISym2X=0 I1Cent= 0 IOpClX= 0 NMat=1 NMatS=1 NMatT=0.
 ***** Axes restored to original set *****
 -------------------------------------------------------------------
 Center     Atomic                   Forces (Hartrees/Bohr)
 Number     Number              X              Y              Z
 -------------------------------------------------------------------
      1        6           0.000119290    0.002535096   -0.000936282
      2        8          -0.004045016   -0.003173382    0.002701958
      3        8           0.004295070   -0.000931339   -0.002352725
      4        1          -0.000863167    0.004053446    0.000729973
      5        6          -0.000384431    0.000764906   -0.000020405
      6        9           0.000201488   -0.000351515    0.000023146
      7        9           0.000234578   -0.000241885    0.000096705
      8        9          -0.000044850   -0.000384835    0.000057615
      9        8          -0.001649838   -0.001481631    0.000769720
     10        1          -0.000950665   -0.000613121    0.000147605
     11        1           0.002356491    0.001864668   -0.000830818
     12        8          -0.002715871    0.000008161    0.002042556
     13        1           0.002446241    0.000450138   -0.001162800
     14        1          -0.000374445   -0.000426121   -0.000482331
     15        8          -0.001021546   -0.004536100   -0.000942644
     16        1           0.001321380    0.002025543    0.000888415
     17        1           0.000029696    0.000587029   -0.000356433
     18        8           0.000343863   -0.000470566   -0.000035174
     19        1           0.000589338    0.000333044    0.000084563
     20        1          -0.000715455   -0.000031040    0.000133568
     21        8          -0.001726586   -0.001058678    0.000582537
     22        1           0.001356330    0.001323290   -0.000512716
     23        1           0.001049232   -0.000140599   -0.000548899
     24        8           0.000027250    0.000260835    0.000181537
     25        1          -0.000186439   -0.000340635   -0.000050538
     26        1           0.000308062   -0.000024711   -0.000208134
 -------------------------------------------------------------------
 Cartesian Forces:  Max     0.004536100 RMS     0.001441256

 GradGradGradGradGradGradGradGradGradGradGradGradGradGradGradGradGradGrad
 Berny optimization.
 Using GEDIIS/GDIIS optimizer.
 FormGI is forming the generalized inverse of G from B-inverse, IUseBI=4.
 Internal  Forces:  Max     0.005032053 RMS     0.000814113
 Search for a local minimum.
 Step number   6 out of a maximum of  156
 All quantities printed in internal units (Hartrees-Bohrs-Radians)
 Mixed Optimization -- En-DIIS/RFO-DIIS
 Swapping is turned off.
 Update second derivatives using D2CorX and points    5    6
 DE= -4.50D-04 DEPred=-1.36D-03 R= 3.31D-01
 Trust test= 3.31D-01 RLast= 1.07D+00 DXMaxT set to 4.24D-01
 ITU=  0  1  0 -1  1  0
     Eigenvalues ---   -0.13053   0.00020   0.00062   0.00067   0.00073
     Eigenvalues ---    0.00094   0.00107   0.00180   0.00234   0.00304
     Eigenvalues ---    0.00355   0.00426   0.00494   0.00662   0.00682
     Eigenvalues ---    0.00801   0.00874   0.01070   0.01197   0.01350
     Eigenvalues ---    0.01408   0.01678   0.01734   0.01967   0.02071
     Eigenvalues ---    0.02187   0.02305   0.02416   0.02587   0.02666
     Eigenvalues ---    0.02699   0.02737   0.02839   0.03024   0.03076
     Eigenvalues ---    0.03463   0.03884   0.04265   0.05462   0.05516
     Eigenvalues ---    0.06268   0.06703   0.06949   0.07200   0.07428
     Eigenvalues ---    0.07691   0.11316   0.12512   0.14093   0.19021
     Eigenvalues ---    0.20763   0.22600   0.24166   0.26301   0.32421
     Eigenvalues ---    0.39289   0.41043   0.41192   0.42513   0.43693
     Eigenvalues ---    0.47031   0.47801   0.49584   0.50571   0.52994
     Eigenvalues ---    0.55542   0.57594   0.58691   0.59074   0.59305
     Eigenvalues ---    0.59922   0.86541
 Use linear search instead of GDIIS.
 RFO step:  Lambda=-1.30570716D-01 EMin=-1.30528116D-01
 I=     1 Eig=   -1.31D-01 Dot1= -1.41D-03
 I=     1 Stepn= -6.00D-01 RXN=   6.00D-01 EDone=F
 Mixed    1 eigenvectors in step.  Raw Step.Grad=  1.41D-03.
 RFO eigenvector is Hessian eigenvector with negative curvature.
 Taking step of  6.00D-01 in eigenvector direction(s).  Step.Grad= -1.11D-04.
 Quartic linear search produced a step of -0.28143.
 Maximum step size (   0.424) exceeded in Quadratic search.
    -- Step size not scaled.
 Iteration  1 RMS(Cart)=  0.06983989 RMS(Int)=  0.01488309
 Iteration  2 RMS(Cart)=  0.02272345 RMS(Int)=  0.00120601
 Iteration  3 RMS(Cart)=  0.00014643 RMS(Int)=  0.00119962
 Iteration  4 RMS(Cart)=  0.00000014 RMS(Int)=  0.00119962
 Variable       Old X    -DE/DX   Delta X   Delta X   Delta X     New X
                                 (Linear)    (Quad)   (Total)
    R1        2.31638   0.00503   0.00361  -0.08769  -0.08456   2.23182
    R2        2.39816   0.00385  -0.00012   0.06954   0.06982   2.46798
    R3        2.93278  -0.00018   0.00013   0.00112   0.00126   2.93404
    R4        3.71871   0.00024  -0.02294   0.19255   0.16999   3.88870
    R5        3.39169  -0.00048   0.00727   0.07553   0.08054   3.47224
    R6        2.15390  -0.00169   0.00624  -0.35626  -0.34907   1.80483
    R7        2.39582   0.00241   0.00048   0.04510   0.04655   2.44237
    R8        2.53482  -0.00021   0.00142  -0.06344  -0.06202   2.47280
    R9        2.52839   0.00008   0.00034  -0.04570  -0.04535   2.48303
   R10        2.52974   0.00005   0.00059  -0.04728  -0.04668   2.48306
   R11        1.81295   0.00044   0.00057  -0.01670  -0.01613   1.79682
   R12        1.82770   0.00328   0.00301  -0.07038  -0.06629   1.76141
   R13        3.75821  -0.00010  -0.02610   0.04707   0.02185   3.78006
   R14        1.84591   0.00061   0.00181  -0.11480  -0.11485   1.73106
   R15        1.83754   0.00016   0.00079   0.00731   0.00814   1.84569
   R16        3.54113   0.00061  -0.01448   0.09067   0.07652   3.61765
   R17        3.28180   0.00004  -0.00010   0.02823   0.02758   3.30938
   R18        1.87390  -0.00207  -0.00201   0.07545   0.07317   1.94707
   R19        1.86993  -0.00003   0.00042  -0.06400  -0.06349   1.80644
   R20        3.25675   0.00053  -0.00312  -0.00038  -0.00360   3.25315
   R21        3.19017   0.00054   0.00836  -0.02564  -0.01705   3.17313
   R22        1.81371   0.00037   0.00059  -0.01395  -0.01336   1.80035
   R23        1.85329   0.00075   0.00166  -0.06062  -0.05860   1.79469
   R24        3.33287   0.00017  -0.00069   0.05945   0.05905   3.39192
   R25        1.84349  -0.00025   0.00079  -0.06623  -0.06538   1.77811
   R26        1.82107   0.00027  -0.00001  -0.00026  -0.00027   1.82080
   R27        1.81387   0.00022   0.00053  -0.01764  -0.01711   1.79676
   R28        1.85969  -0.00006  -0.00003  -0.02031  -0.02081   1.83888
    A1        2.23863   0.00069   0.00268  -0.04676  -0.04513   2.19349
    A2        2.07401  -0.00058  -0.00263   0.05380   0.05167   2.12568
    A3        1.97040  -0.00011  -0.00003  -0.00720  -0.00673   1.96367
    A4        2.45105   0.00047  -0.01816  -0.03722  -0.05233   2.39872
    A5        2.43062  -0.00091   0.00549   0.00857   0.01439   2.44502
    A6        1.35958   0.00039  -0.00059   0.02622   0.02371   1.38329
    A7        2.02120  -0.00106   0.00327  -0.00169   0.00216   2.02336
    A8        1.92410  -0.00038  -0.00266   0.06660   0.06279   1.98689
    A9        1.94141  -0.00040  -0.00044   0.04606   0.04459   1.98599
   A10        1.93982  -0.00049  -0.00049   0.00873   0.00804   1.94786
   A11        1.88921   0.00041   0.00119  -0.04295  -0.04347   1.84574
   A12        1.88273   0.00049   0.00110  -0.04366  -0.04284   1.83989
   A13        1.88463   0.00044   0.00145  -0.04087  -0.03949   1.84514
   A14        1.85154   0.00109   0.00130   0.02919   0.03200   1.88355
   A15        2.33743  -0.00005  -0.02303  -0.01802  -0.04109   2.29634
   A16        1.67293  -0.00053  -0.01108   0.00169  -0.00768   1.66525
   A17        2.52624  -0.00033   0.01454  -0.04789  -0.03392   2.49231
   A18        1.76830   0.00077   0.00262   0.02559   0.03226   1.80056
   A19        1.74453  -0.00077  -0.01820  -0.00558  -0.02159   1.72294
   A20        1.96683  -0.00053   0.00641  -0.01687  -0.00948   1.95735
   A21        2.31864   0.00035  -0.05552  -0.03272  -0.08982   2.22881
   A22        2.18633   0.00018   0.04618   0.00656   0.05436   2.24068
   A23        1.44225  -0.00042  -0.00183   0.01368   0.01110   1.45335
   A24        2.80603  -0.00078  -0.02327  -0.05025  -0.07314   2.73289
   A25        2.40518   0.00042   0.00975   0.03753   0.04428   2.44946
   A26        2.03794   0.00027  -0.01224   0.05122   0.03505   2.07299
   A27        1.98182   0.00010  -0.00102   0.04443   0.04361   2.02543
   A28        1.83700   0.00013  -0.00216   0.02964   0.02406   1.86107
   A29        2.06448  -0.00008  -0.01642   0.02675   0.00888   2.07336
   A30        1.88280   0.00005   0.00179   0.02694   0.02950   1.91229
   A31        1.86910   0.00028  -0.00113   0.02196   0.02022   1.88932
   A32        1.83445   0.00043  -0.01448  -0.08199  -0.09636   1.73808
   A33        1.93712  -0.00026   0.00424   0.01696   0.02236   1.95949
   A34        1.80883   0.00036   0.00305   0.02508   0.02872   1.83755
   A35        2.56583   0.00064   0.03401   0.03863   0.07454   2.64037
   A36        2.07389   0.00028  -0.00392   0.00028  -0.00337   2.07052
   A37        1.84984   0.00025  -0.00401   0.01738   0.01221   1.86205
   A38        1.87107  -0.00027  -0.00198   0.02531   0.02332   1.89439
   A39        3.23199  -0.00035  -0.00209   0.01330   0.01131   3.24330
   A40        3.07596   0.00059  -0.01057  -0.02819  -0.03975   3.03621
   A41        3.08360  -0.00002   0.00715   0.01064   0.02016   3.10376
   A42        2.93960   0.00049   0.01002  -0.03952  -0.02889   2.91071
   A43        2.86688   0.00013  -0.01058  -0.03942  -0.05100   2.81588
   A44        3.15655  -0.00063  -0.01283   0.00628  -0.00783   3.14871
   A45        3.36722   0.00030  -0.00084   0.02640   0.02510   3.39232
   A46        2.94959  -0.00004  -0.00634  -0.01414  -0.02161   2.92798
   A47        3.03273  -0.00072   0.00408   0.00184   0.00688   3.03962
   A48        3.28993   0.00004  -0.00909   0.00103  -0.00816   3.28177
    D1       -2.78914   0.00018   0.06012   0.02074   0.08120  -2.70794
    D2       -0.09641   0.00002   0.00495   0.01436   0.01904  -0.07737
    D3        0.33233   0.00023   0.06111   0.00938   0.07088   0.40320
    D4        3.02505   0.00006   0.00594   0.00300   0.00872   3.03377
    D5        0.00023  -0.00001   0.01426   0.01088   0.02538   0.02562
    D6       -3.12222  -0.00005   0.01335   0.02105   0.03426  -3.08796
    D7       -1.95735  -0.00009   0.01314   0.00602   0.01980  -1.93755
    D8        2.22998  -0.00010   0.01368  -0.01421  -0.00102   2.22896
    D9        0.12937  -0.00005   0.01247   0.00057   0.01324   0.14261
   D10        1.16709  -0.00004   0.01401  -0.00424   0.01018   1.17727
   D11       -0.92877  -0.00005   0.01455  -0.02447  -0.01064  -0.93941
   D12       -3.02938   0.00000   0.01334  -0.00969   0.00362  -3.02576
   D13        2.79764  -0.00047  -0.01633  -0.01732  -0.03453   2.76310
   D14       -0.05013  -0.00007   0.01441  -0.01802  -0.00328  -0.05341
   D15       -2.44912  -0.00007   0.06837   0.03621   0.10318  -2.34593
   D16        0.40588   0.00002   0.02657   0.02069   0.04635   0.45223
   D17        0.88632  -0.00010  -0.00672   0.08295   0.07635   0.96267
   D18       -1.28797  -0.00055   0.00646  -0.04694  -0.04173  -1.32970
   D19        2.42304   0.00003  -0.05763   0.00851  -0.04841   2.37463
   D20       -0.00389  -0.00015  -0.02672   0.01402  -0.01225  -0.01614
   D21       -2.05631  -0.00061   0.04961  -0.04789   0.00298  -2.05333
   D22        0.02133   0.00042   0.02755  -0.01292   0.01642   0.03775
   D23       -0.41650   0.00006  -0.02560  -0.02586  -0.05068  -0.46718
   D24        1.98627   0.00045  -0.09222  -0.05319  -0.14674   1.83952
   D25       -2.79386  -0.00040  -0.10120  -0.04299  -0.14464  -2.93850
   D26        0.06825  -0.00018  -0.00456   0.02743   0.02379   0.09204
   D27       -1.94269  -0.00010   0.04549   0.02876   0.07683  -1.86586
   D28        2.31209  -0.00000   0.06315   0.03517   0.09738   2.40946
   D29        1.02124  -0.00031   0.06030  -0.01821   0.04128   1.06252
   D30        3.04154   0.00021   0.02238  -0.00687   0.01392   3.05547
   D31       -0.93097   0.00024   0.05244  -0.00330   0.04804  -0.88293
   D32       -0.16352   0.00016   0.00703  -0.01731  -0.01137  -0.17489
   D33        2.12071   0.00060  -0.00629   0.01012   0.00167   2.12238
   D34       -2.38750  -0.00064  -0.07704  -0.04368  -0.11778  -2.50528
   D35       -0.10326  -0.00019  -0.09036  -0.01625  -0.10474  -0.20800
   D36        1.51078  -0.00074  -0.01408  -0.01508  -0.02808   1.48270
   D37       -2.48817  -0.00029  -0.02740   0.01234  -0.01504  -2.50321
   D38       -2.35766   0.00060  -0.02124   0.10498   0.08458  -2.27307
   D39        1.83842   0.00029  -0.00907   0.03834   0.03043   1.86886
   D40        1.73440   0.00007  -0.00422  -0.00728  -0.01245   1.72195
   D41       -0.35270  -0.00024   0.00795  -0.07392  -0.06660  -0.41930
   D42       -0.63611  -0.00050  -0.01188  -0.07199  -0.08387  -0.71998
   D43       -2.54078  -0.00102  -0.00939  -0.06481  -0.07460  -2.61538
   D44        1.49418  -0.00012  -0.02293   0.02419   0.00230   1.49649
   D45       -0.41049  -0.00064  -0.02045   0.03137   0.01157  -0.39892
   D46       -2.91106  -0.00029  -0.00775   0.00130  -0.00611  -2.91717
   D47       -0.81507  -0.00001  -0.01430   0.04478   0.03068  -0.78439
   D48        1.15979  -0.00010   0.01149  -0.06173  -0.05074   1.10906
   D49       -3.02741   0.00018   0.00493  -0.01825  -0.01395  -3.04135
   D50       -0.72645  -0.00049  -0.06139  -0.00347  -0.06658  -0.79303
   D51        1.30806  -0.00045  -0.06128  -0.00729  -0.06959   1.23847
         Item               Value     Threshold  Converged?
 Maximum Force            0.005032     0.000015     NO 
 RMS     Force            0.000814     0.000010     NO 
 Maximum Displacement     0.210892     0.000060     NO 
 RMS     Displacement     0.073950     0.000040     NO 
 Predicted change in Energy=-2.496076D-02
 GradGradGradGradGradGradGradGradGradGradGradGradGradGradGradGradGradGrad

                          Input orientation:                          
 ---------------------------------------------------------------------
 Center     Atomic      Atomic             Coordinates (Angstroms)
 Number     Number       Type             X           Y           Z
 ---------------------------------------------------------------------
      1          6           0        0.028989    1.593993   -0.133220
      2          8           0       -0.662214    0.718481    0.254783
      3          8           0        1.180051    1.447159   -0.732494
      4          1           0        1.462638    0.546722   -0.879221
      5          6           0       -0.387855    3.083987   -0.003545
      6          9           0       -0.658735    3.658888   -1.147403
      7          9           0        0.520725    3.840579    0.569652
      8          9           0       -1.474589    3.220925    0.722261
      9          8           0       -3.310349   -0.234994    0.741838
     10          1           0       -3.834832   -0.026371    1.507005
     11          1           0       -2.660461    0.426899    0.650467
     12          8           0       -1.139121   -1.939949    0.156692
     13          1           0       -0.747980   -1.116939    0.250437
     14          1           0       -2.079414   -1.762987    0.352825
     15          8           0        1.963675   -0.622658   -1.107107
     16          1           0        1.397235   -1.313470   -1.620459
     17          1           0        2.329728   -1.077301   -0.350074
     18          8           0        2.748811   -2.109980    0.905900
     19          1           0        3.612421   -2.512212    0.900526
     20          1           0        2.100027   -2.799499    0.980668
     21          8           0        0.378509   -2.628299   -2.064263
     22          1           0       -0.367182   -2.438461   -1.522725
     23          1           0        0.714336   -3.473756   -1.746762
     24          8           0        0.635668   -3.830008    0.856284
     25          1           0        0.453803   -4.449404    1.554353
     26          1           0       -0.123705   -3.227425    0.771676
 ---------------------------------------------------------------------
                    Distance matrix (angstroms):
                    1          2          3          4          5
     1  C    0.000000
     2  O    1.181028   0.000000
     3  O    1.305999   2.213510   0.000000
     4  H    1.925785   2.414636   0.955077   0.000000
     5  C    1.552628   2.395333   2.380945   3.260192   0.000000
     6  F    2.401108   3.257626   2.906032   3.775940   1.308548
     7  F    2.404783   3.353503   2.803347   3.719668   1.313965
     8  F    2.374763   2.672211   3.508513   4.282921   1.313977
     9  O    3.906673   2.856388   5.016670   5.101011   4.484662
    10  H    4.499447   3.491185   5.686448   5.838296   4.882390
    11  H    3.034701   2.057809   4.207498   4.399347   3.557047
    12  O    3.733266   2.702649   4.200204   3.745103   5.082323
    13  H    2.846054   1.837428   3.355302   2.988432   4.223976
    14  H    3.993860   2.859328   4.701815   4.404410   5.146020
    15  O    3.099195   3.247875   2.244670   1.292446   4.526230
    16  H    3.540808   3.447708   2.908045   2.003503   5.013839
    17  H    3.532172   3.541525   2.800161   1.915539   4.982133
    18  O    4.711329   4.478754   4.218837   3.449487   6.135394
    19  H    5.547120   5.396931   4.925424   4.140790   6.938083
    20  H    4.983244   4.531343   4.670695   3.881062   6.463253
    21  O    4.656055   4.202621   4.361816   3.558148   6.120791
    22  H    4.283499   3.634951   4.256342   3.560008   5.727632
    23  H    5.362397   4.845196   5.045893   4.180529   6.874418
    24  O    5.546798   4.768129   5.537965   4.780336   7.042033
    25  H    6.288961   5.444393   6.366048   5.648124   7.738696
    26  H    4.907976   4.015887   5.080753   4.414310   6.364327
                    6          7          8          9         10
     6  F    0.000000
     7  F    2.091032   0.000000
     8  F    2.086401   2.094883   0.000000
     9  O    5.075687   5.596165   3.913282   0.000000
    10  H    5.542076   5.899390   4.090416   0.950835   0.000000
    11  H    4.205353   4.666871   3.036121   0.932097   1.522583
    12  O    5.768744   6.028277   5.202598   2.821967   3.570992
    13  H    4.976990   5.127230   4.423533   2.754095   3.506702
    14  H    5.802218   6.181237   5.034052   2.000324   2.725704
    15  O    5.020985   4.981376   5.471871   5.602161   6.388413
    16  H    5.401401   5.668251   5.856316   5.376328   6.229942
    17  H    5.656688   5.320144   5.839304   5.806222   6.523419
    18  O    7.007657   6.362907   6.803630   6.344754   6.931602
    19  H    7.779412   7.072907   7.666701   7.289420   7.874567
    20  H    7.338270   6.837673   7.006437   5.992152   6.571897
    21  O    6.437797   6.985994   6.738851   5.216300   6.105427
    22  H    6.115843   6.677782   6.188293   4.318072   5.198273
    23  H    7.288289   7.674813   7.463660   5.734178   6.570114
    24  O    7.859630   7.676801   7.361168   5.339314   5.905630
    25  H    8.618679   8.348529   7.952674   5.708789   6.160995
    26  H    7.168711   7.100196   6.588517   4.371525   4.955797
                   11         12         13         14         15
    11  H    0.000000
    12  O    2.856616   0.000000
    13  H    2.490189   0.916038   0.000000
    14  H    2.285127   0.976696   1.483435   0.000000
    15  O    5.057002   3.599970   3.072508   4.447282   0.000000
    16  H    4.964966   3.159722   2.853212   4.022811   1.030343
    17  H    5.307135   3.610247   3.135995   4.517163   0.955925
    18  O    5.980069   3.963110   3.693685   4.872172   2.623121
    19  H    6.931807   4.843338   4.624121   5.767001   3.212377
    20  H    5.760288   3.451064   3.387534   4.351583   3.019277
    21  O    5.093067   2.776629   2.985134   3.554218   2.729743
    22  H    4.265229   1.914379   2.243999   2.627869   2.983752
    23  H    5.687800   3.067736   3.417858   3.891020   3.177856
    24  O    5.387771   2.685448   3.105201   3.449307   3.988182
    25  H    5.856106   3.284544   3.774892   3.883001   4.899701
    26  H    4.450158   1.751248   2.261761   2.478873   3.830377
                   16         17         18         19         20
    16  H    0.000000
    17  H    1.593485   0.000000
    18  O    2.973832   1.679145   0.000000
    19  H    3.563621   2.295272   0.952702   0.000000
    20  H    3.077022   2.188517   0.949709   1.541523   0.000000
    21  O    1.721494   3.025110   3.835212   4.388808   3.502076
    22  H    2.094833   3.240554   3.964282   4.659917   3.533334
    23  H    2.269172   3.209864   3.610483   4.041237   3.132672
    24  O    3.612091   3.450005   2.725129   3.255703   1.794928
    25  H    4.561095   4.303141   3.340727   3.762589   2.400283
    26  H    3.420350   3.449738   3.085133   3.806149   2.274155
                   21         22         23         24         25
    21  O    0.000000
    22  H    0.940934   0.000000
    23  H    0.963526   1.513839   0.000000
    24  O    3.168569   2.932881   2.628488   0.000000
    25  H    4.051725   3.766473   3.452120   0.950804   0.000000
    26  H    2.941721   2.438447   2.665618   0.973094   1.561836
                   26
    26  H    0.000000
 Stoichiometry    C2H13F3O8
 Framework group  C1[X(C2H13F3O8)]
 Deg. of freedom    72
 Full point group                 C1      NOp   1
 Largest Abelian subgroup         C1      NOp   1
 Largest concise Abelian subgroup C1      NOp   1
                         Standard orientation:                         
 ---------------------------------------------------------------------
 Center     Atomic      Atomic             Coordinates (Angstroms)
 Number     Number       Type             X           Y           Z
 ---------------------------------------------------------------------
      1          6           0       -1.306568   -0.368109    0.008488
      2          8           0       -0.628360    0.578713   -0.187442
      3          8           0       -0.879695   -1.551207    0.360187
      4          1           0        0.063550   -1.634933    0.484495
      5          6           0       -2.854168   -0.301781   -0.097293
      6          9           0       -3.468638   -0.426563    1.051252
      7          9           0       -3.371768   -1.221101   -0.880520
      8          9           0       -3.256807    0.849730   -0.585597
      9          8           0       -0.350875    3.419088   -0.068173
     10          1           0       -0.686720    4.029240   -0.715482
     11          1           0       -0.834251    2.625734   -0.143938
     12          8           0        1.835167    1.645095    0.125896
     13          1           0        1.131171    1.097811   -0.083856
     14          1           0        1.433464    2.535353    0.122716
     15          8           0        1.321391   -1.878608    0.654423
     16          1           0        1.857859   -1.286357    1.304844
     17          1           0        1.845386   -1.955229   -0.141410
     18          8           0        2.939030   -1.837491   -1.410114
     19          1           0        3.539106   -2.560571   -1.567295
     20          1           0        3.449603   -1.042118   -1.317132
     21          8           0        2.889157   -0.101648    2.009421
     22          1           0        2.519537    0.674851    1.627599
     23          1           0        3.788353   -0.149945    1.666642
     24          8           0        4.094301    0.564889   -0.844206
     25          1           0        4.645417    1.034119   -1.460747
     26          1           0        3.325928    1.122140   -0.629764
 ---------------------------------------------------------------------
 Rotational constants (GHZ):           0.7631165           0.3034546           0.2554619
 Standard basis: 6-31++G(d,p) (6D, 7F)
 There are   325 symmetry adapted cartesian basis functions of A   symmetry.
 There are   325 symmetry adapted basis functions of A   symmetry.
   325 basis functions,   520 primitive gaussians,   325 cartesian basis functions
    58 alpha electrons       58 beta electrons
       nuclear repulsion energy       995.0097301806 Hartrees.
 NAtoms=   26 NActive=   26 NUniq=   26 SFac= 1.00D+00 NAtFMM=   60 NAOKFM=F Big=F
 Integral buffers will be    131072 words long.
 Raffenetti 2 integral format.
 Two-electron integral symmetry is turned on.
 Nuclear repulsion after empirical dispersion term =      994.9960273227 Hartrees.
 One-electron integrals computed using PRISM.
 NBasis=   325 RedAO= T EigKep=  3.60D-05  NBF=   325
 NBsUse=   325 1.00D-06 EigRej= -1.00D+00 NBFU=   325
 Initial guess from the checkpoint file:  "/local_scratch/slurm.5787813/Gau-2974314.chk"
 B after Tr=     0.000000    0.000000   -0.000000
         Rot=    0.999945    0.010271    0.001861   -0.000600 Ang=   1.20 deg.
 ExpMin= 3.60D-02 ExpMax= 7.00D+03 ExpMxC= 1.05D+03 IAcc=3 IRadAn=         5 AccDes= 0.00D+00
 Harris functional with IExCor= 4639 and IRadAn=       5 diagonalized for initial guess.
 HarFok:  IExCor= 4639 AccDes= 0.00D+00 IRadAn=         5 IDoV= 1 UseB2=F ITyADJ=14
 ICtDFT=  3500011 ScaDFX=  1.000000  1.000000  1.000000  1.000000
 FoFCou: FMM=F IPFlag=           0 FMFlag=      100000 FMFlg1=           0
         NFxFlg=           0 DoJE=T BraDBF=F KetDBF=T FulRan=T
         wScrn=  0.000000 ICntrl=       500 IOpCl=  0 I1Cent=   200000004 NGrid=           0
         NMat0=    1 NMatS0=      1 NMatT0=    0 NMatD0=    1 NMtDS0=    0 NMtDT0=    0
 Petite list used in FoFCou.
 Requested convergence on RMS density matrix=1.00D-10 within 128 cycles.
 Requested convergence on MAX density matrix=1.00D-08.
 Requested convergence on             energy=1.00D-08.
 No special actions if energy rises.
 SCF Done:  E(RwB97XD) =  -985.210659671     A.U. after   17 cycles
            NFock= 17  Conv=0.43D-10     -V/T= 2.0072
 Calling FoFJK, ICntrl=      2127 FMM=F ISym2X=0 I1Cent= 0 IOpClX= 0 NMat=1 NMatS=1 NMatT=0.
 ***** Axes restored to original set *****
 -------------------------------------------------------------------
 Center     Atomic                   Forces (Hartrees/Bohr)
 Number     Number              X              Y              Z
 -------------------------------------------------------------------
      1        6           0.062315861    0.036404693   -0.037030900
      2        8          -0.047590842   -0.041441513    0.027163339
      3        8          -0.047057770    0.115924605    0.023500676
      4        1           0.017171881   -0.061805379   -0.008605236
      5        6          -0.000319721    0.004045314    0.006440192
      6        9          -0.002835218    0.000407635   -0.040527724
      7        9           0.031234607    0.004147166    0.014949124
      8        9          -0.028565016   -0.011881855    0.021385506
      9        8          -0.022357694   -0.032635517   -0.004324376
     10        1          -0.004630415    0.002627144    0.007024993
     11        1           0.027733820    0.029089885   -0.002633414
     12        8          -0.036519858   -0.059840603   -0.004906750
     13        1           0.029746044    0.059359144    0.006298753
     14        1           0.004800376   -0.000675214   -0.001130007
     15        8          -0.016299459   -0.045379863   -0.047931305
     16        1           0.022228450    0.020396305    0.018818781
     17        1           0.009374606   -0.014506593    0.017246038
     18        8           0.015620995    0.021687135    0.002408980
     19        1           0.006290873   -0.003275897    0.000130136
     20        1          -0.019439067   -0.020838840    0.001965000
     21        8           0.026752660   -0.006522298   -0.020375086
     22        1          -0.027639976    0.005054404    0.019918211
     23        1           0.000003515    0.001342892    0.000293912
     24        8           0.008681211    0.000373829   -0.006813139
     25        1          -0.003332949   -0.005726925    0.006839346
     26        1          -0.005366913    0.003670345   -0.000105047
 -------------------------------------------------------------------
 Cartesian Forces:  Max     0.115924605 RMS     0.027599210

 GradGradGradGradGradGradGradGradGradGradGradGradGradGradGradGradGradGrad
 Berny optimization.
 Using GEDIIS/GDIIS optimizer.
 FormGI is forming the generalized inverse of G from B-inverse, IUseBI=4.
 Internal  Forces:  Max     0.110938759 RMS     0.016863867
 Search for a local minimum.
 Step number   7 out of a maximum of  156
 All quantities printed in internal units (Hartrees-Bohrs-Radians)
 Mixed Optimization -- RFO/linear search
 Update second derivatives using D2CorX and points    7    6
 ITU=  0  0  1  0 -1  1  0
 Use linear search instead of GDIIS.
     Eigenvalues ---    0.00020   0.00061   0.00067   0.00073   0.00094
     Eigenvalues ---    0.00108   0.00173   0.00234   0.00303   0.00355
     Eigenvalues ---    0.00427   0.00495   0.00662   0.00685   0.00804
     Eigenvalues ---    0.00876   0.01060   0.01197   0.01347   0.01406
     Eigenvalues ---    0.01674   0.01731   0.01956   0.02070   0.02187
     Eigenvalues ---    0.02302   0.02411   0.02581   0.02663   0.02698
     Eigenvalues ---    0.02738   0.02833   0.03020   0.03067   0.03455
     Eigenvalues ---    0.03846   0.04171   0.04454   0.05514   0.06120
     Eigenvalues ---    0.06502   0.06710   0.07151   0.07258   0.07593
     Eigenvalues ---    0.07684   0.12111   0.13899   0.18805   0.20728
     Eigenvalues ---    0.22596   0.24164   0.26131   0.28567   0.38154
     Eigenvalues ---    0.41018   0.41187   0.41212   0.43385   0.46655
     Eigenvalues ---    0.47813   0.49376   0.50502   0.51627   0.55542
     Eigenvalues ---    0.56978   0.58285   0.58696   0.59273   0.59919
     Eigenvalues ---    0.60729   0.89238
 RFO step:  Lambda=-6.86434871D-04 EMin= 2.03752635D-04
 Quartic linear search produced a step of -0.99016.
 Iteration  1 RMS(Cart)=  0.04909931 RMS(Int)=  0.01194849
 Iteration  2 RMS(Cart)=  0.01641775 RMS(Int)=  0.00129289
 Iteration  3 RMS(Cart)=  0.00009301 RMS(Int)=  0.00129064
 Iteration  4 RMS(Cart)=  0.00000014 RMS(Int)=  0.00129064
 Variable       Old X    -DE/DX   Delta X   Delta X   Delta X     New X
                                 (Linear)    (Quad)   (Total)
    R1        2.23182   0.06748   0.08372   0.00560   0.08910   2.32092
    R2        2.46798  -0.01951  -0.06914   0.00859  -0.05947   2.40851
    R3        2.93404  -0.00283  -0.00125  -0.00043  -0.00168   2.93237
    R4        3.88870  -0.00108  -0.16831  -0.00706  -0.17412   3.71458
    R5        3.47224  -0.00052  -0.07975   0.00220  -0.08039   3.39185
    R6        1.80483   0.11094   0.34563  -0.01706   0.33008   2.13491
    R7        2.44237   0.04595  -0.04609   0.03274  -0.01184   2.43053
    R8        2.47280   0.03619   0.06141  -0.00043   0.06098   2.53378
    R9        2.48303   0.03051   0.04491   0.00111   0.04602   2.52905
   R10        2.48306   0.03420   0.04622  -0.00009   0.04614   2.52919
   R11        1.79682   0.00878   0.01597   0.00058   0.01655   1.81337
   R12        1.76141   0.04103   0.06564   0.00588   0.07331   1.83471
   R13        3.78006   0.00173  -0.02164  -0.04911  -0.07023   3.70983
   R14        1.73106   0.06545   0.11372   0.00035   0.11117   1.84223
   R15        1.84569  -0.00398  -0.00806   0.00132  -0.00750   1.83819
   R16        3.61765  -0.00001  -0.07577  -0.01118  -0.08784   3.52981
   R17        3.30938   0.00167  -0.02731   0.00425  -0.02322   3.28616
   R18        1.94707  -0.03087  -0.07245  -0.00518  -0.07625   1.87081
   R19        1.80644   0.03002   0.06287  -0.00260   0.05991   1.86635
   R20        3.25315   0.00458   0.00357   0.00596   0.01077   3.26392
   R21        3.17313   0.00570   0.01688   0.01065   0.02713   3.20026
   R22        1.80035   0.00708   0.01323   0.00064   0.01387   1.81421
   R23        1.79469   0.02865   0.05803   0.00100   0.05861   1.85330
   R24        3.39192   0.00012  -0.05847   0.00081  -0.05804   3.33388
   R25        1.77811   0.03604   0.06473  -0.00232   0.06199   1.84009
   R26        1.82080  -0.00108   0.00027  -0.00022   0.00005   1.82085
   R27        1.79676   0.00939   0.01694   0.00059   0.01753   1.81429
   R28        1.83888   0.00833   0.02060  -0.00110   0.01911   1.85799
    A1        2.19349   0.00644   0.04469   0.00543   0.04898   2.24247
    A2        2.12568  -0.00427  -0.05116  -0.00205  -0.05266   2.07301
    A3        1.96367  -0.00217   0.00667  -0.00325   0.00395   1.96762
    A4        2.39872   0.00469   0.05182  -0.01624   0.03795   2.43666
    A5        2.44502  -0.00227  -0.01425  -0.00986  -0.02462   2.42040
    A6        1.38329  -0.00260  -0.02348   0.01342  -0.01089   1.37240
    A7        2.02336  -0.01175  -0.00214   0.00188   0.00076   2.02412
    A8        1.98689  -0.02133  -0.06217  -0.00047  -0.06271   1.92418
    A9        1.98599  -0.01856  -0.04415  -0.00385  -0.04809   1.93791
   A10        1.94786  -0.01593  -0.00796  -0.00144  -0.00944   1.93842
   A11        1.84574   0.02194   0.04304   0.00207   0.04498   1.89073
   A12        1.83989   0.02126   0.04242   0.00245   0.04486   1.88475
   A13        1.84514   0.01956   0.03910   0.00197   0.04102   1.88616
   A14        1.88355  -0.00163  -0.03169   0.00368  -0.02703   1.85652
   A15        2.29634   0.00003   0.04068   0.00302   0.04349   2.33983
   A16        1.66525   0.00468   0.00760  -0.00239   0.00597   1.67122
   A17        2.49231  -0.00044   0.03359  -0.00502   0.02791   2.52022
   A18        1.80056  -0.00105  -0.03194   0.01554  -0.01423   1.78633
   A19        1.72294  -0.00273   0.02138  -0.05272  -0.03276   1.69019
   A20        1.95735   0.00318   0.00939   0.00555   0.01777   1.97512
   A21        2.22881   0.00472   0.08894  -0.05302   0.03534   2.26415
   A22        2.24068  -0.00202  -0.05382   0.05746   0.00365   2.24433
   A23        1.45335  -0.00174  -0.01099  -0.00330  -0.01363   1.43971
   A24        2.73289  -0.00438   0.07242  -0.03038   0.04012   2.77301
   A25        2.44946   0.00302  -0.04385   0.02624  -0.02394   2.42552
   A26        2.07299   0.00326  -0.03470  -0.00777  -0.04173   2.03127
   A27        2.02543   0.00047  -0.04318   0.00092  -0.04303   1.98239
   A28        1.86107  -0.00274  -0.02383   0.00388  -0.02023   1.84084
   A29        2.07336   0.00055  -0.00879  -0.00942  -0.01788   2.05549
   A30        1.91229  -0.00235  -0.02921   0.00662  -0.02289   1.88940
   A31        1.88932   0.00060  -0.02002   0.00272  -0.01744   1.87189
   A32        1.73808   0.00801   0.09542  -0.02978   0.06331   1.80139
   A33        1.95949  -0.00172  -0.02214   0.00036  -0.02237   1.93711
   A34        1.83755  -0.00291  -0.02844   0.01358  -0.01296   1.82459
   A35        2.64037  -0.00215  -0.07381   0.05849  -0.01524   2.62513
   A36        2.07052   0.00103   0.00334   0.01572   0.01887   2.08938
   A37        1.86205   0.00184  -0.01209   0.00016  -0.01257   1.84948
   A38        1.89439  -0.00294  -0.02309  -0.00150  -0.02375   1.87064
   A39        3.24330  -0.00635  -0.01120  -0.00901  -0.02018   3.22312
   A40        3.03621   0.00328   0.03936  -0.01512   0.02448   3.06069
   A41        3.10376  -0.00137  -0.01996   0.00383  -0.01476   3.08900
   A42        2.91071  -0.00084   0.02861   0.00084   0.02933   2.94004
   A43        2.81588   0.00537   0.05050  -0.00873   0.04181   2.85769
   A44        3.14871  -0.00176   0.00776  -0.01129  -0.00272   3.14599
   A45        3.39232  -0.00221  -0.02485   0.00206  -0.02235   3.36997
   A46        2.92798   0.00116   0.02140  -0.00060   0.02058   2.94856
   A47        3.03962  -0.00350  -0.00681  -0.00362  -0.00983   3.02978
   A48        3.28177  -0.00008   0.00808  -0.01147  -0.00300   3.27877
    D1       -2.70794   0.00271  -0.08040   0.04473  -0.03416  -2.74209
    D2       -0.07737   0.00137  -0.01885  -0.00740  -0.02582  -0.10319
    D3        0.40320   0.00232  -0.07018   0.05042  -0.01848   0.38472
    D4        3.03377   0.00098  -0.00863  -0.00171  -0.01015   3.02362
    D5        0.02562   0.00125  -0.02513   0.01117  -0.01304   0.01258
    D6       -3.08796   0.00166  -0.03392   0.00593  -0.02701  -3.11497
    D7       -1.93755  -0.00097  -0.01961  -0.03659  -0.05593  -1.99348
    D8        2.22896   0.00081   0.00101  -0.03599  -0.03479   2.19416
    D9        0.14261   0.00010  -0.01311  -0.03478  -0.04769   0.09492
   D10        1.17727  -0.00116  -0.01008  -0.03145  -0.04170   1.13557
   D11       -0.93941   0.00062   0.01054  -0.03085  -0.02056  -0.95997
   D12       -3.02576  -0.00009  -0.00358  -0.02964  -0.03346  -3.05922
   D13        2.76310  -0.00312   0.03419  -0.07684  -0.04452   2.71858
   D14       -0.05341  -0.00123   0.00325  -0.04239  -0.03914  -0.09255
   D15       -2.34593   0.00016  -0.10217  -0.05856  -0.16139  -2.50732
   D16        0.45223   0.00096  -0.04590  -0.09722  -0.14204   0.31019
   D17        0.96267  -0.00114  -0.07560   0.00050  -0.07434   0.88833
   D18       -1.32970   0.00020   0.04132   0.00457   0.04602  -1.28368
   D19        2.37463   0.00025   0.04794   0.05093   0.09954   2.47417
   D20       -0.01614  -0.00169   0.01213   0.04702   0.05912   0.04298
   D21       -2.05333  -0.00034  -0.00295  -0.00730  -0.00940  -2.06272
   D22        0.03775   0.00233  -0.01625  -0.00260  -0.01560   0.02215
   D23       -0.46718  -0.00139   0.05018   0.12223   0.17218  -0.29499
   D24        1.83952   0.00216   0.14530   0.04598   0.19118   2.03070
   D25       -2.93850  -0.00041   0.14321   0.02213   0.16482  -2.77368
   D26        0.09204  -0.00141  -0.02355  -0.03972  -0.06276   0.02927
   D27       -1.86586   0.00066  -0.07608   0.04897  -0.02307  -1.88893
   D28        2.40946   0.00037  -0.09642   0.05001  -0.04799   2.36148
   D29        1.06252   0.00158  -0.04088   0.06475   0.02627   1.08879
   D30        3.05547   0.00009  -0.01379   0.01035  -0.00635   3.04912
   D31       -0.88293  -0.00162  -0.04756   0.05601   0.00699  -0.87594
   D32       -0.17489  -0.00035   0.01126   0.04166   0.05432  -0.12057
   D33        2.12238   0.00171  -0.00165   0.05798   0.05700   2.17937
   D34       -2.50528  -0.00149   0.11662  -0.06701   0.05211  -2.45317
   D35       -0.20800   0.00056   0.10371  -0.05070   0.05478  -0.15322
   D36        1.48270  -0.00477   0.02781  -0.01552   0.01118   1.49388
   D37       -2.50321  -0.00271   0.01490   0.00080   0.01385  -2.48936
   D38       -2.27307   0.00088  -0.08375  -0.00094  -0.08434  -2.35741
   D39        1.86886   0.00171  -0.03013  -0.00312  -0.03274   1.83611
   D40        1.72195  -0.00173   0.01233   0.00461   0.01684   1.73880
   D41       -0.41930  -0.00091   0.06595   0.00243   0.06844  -0.35087
   D42       -0.71998  -0.00104   0.08304  -0.02658   0.05856  -0.66141
   D43       -2.61538  -0.00160   0.07387  -0.02730   0.04747  -2.56792
   D44        1.49649   0.00012  -0.00228  -0.03226  -0.03215   1.46434
   D45       -0.39892  -0.00044  -0.01145  -0.03298  -0.04324  -0.44216
   D46       -2.91717  -0.00121   0.00605  -0.02331  -0.01670  -2.93387
   D47       -0.78439  -0.00247  -0.03038  -0.01237  -0.04248  -0.82687
   D48        1.10906   0.00048   0.05024  -0.01596   0.03462   1.14367
   D49       -3.04135  -0.00078   0.01381  -0.00502   0.00884  -3.03252
   D50       -0.79303  -0.00063   0.06593  -0.05810   0.00915  -0.78387
   D51        1.23847  -0.00033   0.06890  -0.06489   0.00515   1.24363
         Item               Value     Threshold  Converged?
 Maximum Force            0.110939     0.000015     NO 
 RMS     Force            0.016864     0.000010     NO 
 Maximum Displacement     0.173334     0.000060     NO 
 RMS     Displacement     0.057141     0.000040     NO 
 Predicted change in Energy=-5.188878D-03
 GradGradGradGradGradGradGradGradGradGradGradGradGradGradGradGradGradGrad

                          Input orientation:                          
 ---------------------------------------------------------------------
 Center     Atomic      Atomic             Coordinates (Angstroms)
 Number     Number       Type             X           Y           Z
 ---------------------------------------------------------------------
      1          6           0        0.029320    1.632846   -0.166802
      2          8           0       -0.698234    0.730582    0.239402
      3          8           0        1.152286    1.538884   -0.762235
      4          1           0        1.525025    0.489552   -0.952748
      5          6           0       -0.427931    3.103557    0.022490
      6          9           0       -0.659989    3.674274   -1.168402
      7          9           0        0.507767    3.819591    0.657200
      8          9           0       -1.556749    3.167942    0.738671
      9          8           0       -3.274744   -0.261539    0.775322
     10          1           0       -3.800300   -0.017869    1.540327
     11          1           0       -2.585952    0.417246    0.689065
     12          8           0       -1.175023   -1.952252    0.131842
     13          1           0       -0.782384   -1.061473    0.183884
     14          1           0       -2.107781   -1.781446    0.348612
     15          8           0        2.041870   -0.662867   -1.195785
     16          1           0        1.453413   -1.324343   -1.638789
     17          1           0        2.390194   -1.117341   -0.391089
     18          8           0        2.754490   -2.104183    0.936083
     19          1           0        3.605236   -2.549005    0.942592
     20          1           0        2.063530   -2.796984    1.002601
     21          8           0        0.391290   -2.627770   -2.033975
     22          1           0       -0.397851   -2.443297   -1.494172
     23          1           0        0.728256   -3.463294   -1.692236
     24          8           0        0.629891   -3.814074    0.852051
     25          1           0        0.403586   -4.424905    1.557332
     26          1           0       -0.129037   -3.197908    0.746854
 ---------------------------------------------------------------------
                    Distance matrix (angstroms):
                    1          2          3          4          5
     1  C    0.000000
     2  O    1.228176   0.000000
     3  O    1.274527   2.254119   0.000000
     4  H    2.040089   2.534205   1.129746   0.000000
     5  C    1.551741   2.398150   2.358194   3.405605   0.000000
     6  F    2.376085   3.263235   2.830054   3.868236   1.340818
     7  F    2.385319   3.342300   2.762576   3.836132   1.338317
     8  F    2.385795   2.631928   3.499346   4.419503   1.338391
     9  O    3.923408   2.812458   5.020378   5.156369   4.471574
    10  H    4.506123   3.446070   5.679206   5.901863   4.839422
    11  H    3.008296   1.965670   4.163984   4.427292   3.509650
    12  O    3.793752   2.726994   4.289961   3.798552   5.111879
    13  H    2.835701   1.794889   3.376380   3.003622   4.183200
    14  H    4.060818   2.882540   4.783995   4.477527   5.176051
    15  O    3.221717   3.392585   2.413925   1.286183   4.665840
    16  H    3.597186   3.518508   3.009500   1.940617   5.089754
    17  H    3.631468   3.653865   2.953929   1.909472   5.092039
    18  O    4.754817   4.521344   4.327040   3.436092   6.171143
    19  H    5.613003   5.456191   5.063027   4.141549   7.004605
    20  H    5.012874   4.544615   4.769146   3.861955   6.479535
    21  O    4.665855   4.199266   4.422380   3.488854   6.143963
    22  H    4.308053   3.628914   4.335483   3.548548   5.750544
    23  H    5.365268   4.832669   5.105534   4.099594   6.884808
    24  O    5.573839   4.774217   5.615422   4.751816   7.047040
    25  H    6.309442   5.434151   6.442649   5.631165   7.728189
    26  H    4.918945   4.001815   5.133842   4.384282   6.350000
                    6          7          8          9         10
     6  F    0.000000
     7  F    2.172002   0.000000
     8  F    2.167367   2.166451   0.000000
     9  O    5.109367   5.565695   3.835909   0.000000
    10  H    5.552539   5.836562   3.978137   0.959593   0.000000
    11  H    4.215181   4.598702   2.937354   0.970888   1.545514
    12  O    5.797731   6.035060   5.170140   2.771534   3.552147
    13  H    4.926557   5.070829   4.335365   2.683571   3.469419
    14  H    5.844854   6.189340   4.995220   1.963160   2.719376
    15  O    5.109950   5.087186   5.600650   5.684426   6.483308
    16  H    5.447376   5.711905   5.907116   5.414143   6.278148
    17  H    5.733011   5.386626   5.934507   5.846746   6.577342
    18  O    7.034066   6.341658   6.813300   6.306571   6.905294
    19  H    7.834389   7.087650   7.705269   7.252213   7.848943
    20  H    7.349013   6.805788   6.982580   5.914161   6.511308
    21  O    6.447493   6.987450   6.713621   5.189508   6.095625
    22  H    6.131845   6.683734   6.149361   4.264642   5.164062
    23  H    7.290165   7.655643   7.423197   5.688943   6.544328
    24  O    7.862657   7.637127   7.317295   5.279447   5.874648
    25  H    8.611477   8.294143   7.884444   5.610282   6.090559
    26  H    7.153810   7.046903   6.523993   4.303318   4.921425
                   11         12         13         14         15
    11  H    0.000000
    12  O    2.813493   0.000000
    13  H    2.386353   0.974864   0.000000
    14  H    2.275699   0.972729   1.517292   0.000000
    15  O    5.112342   3.711267   3.168404   4.566835   0.000000
    16  H    4.976797   3.230801   2.896553   4.103755   0.989992
    17  H    5.318245   3.698825   3.224743   4.606515   0.987629
    18  O    5.910918   4.013846   3.763312   4.908254   2.670221
    19  H    6.869770   4.885111   4.694635   5.794871   3.251813
    20  H    5.661031   3.458326   3.432421   4.342678   3.063955
    21  O    5.054804   2.756886   2.957988   3.555044   2.699596
    22  H    4.211534   1.867897   2.207526   2.599569   3.034996
    23  H    5.631444   3.038581   3.401558   3.877728   3.132800
    24  O    5.317169   2.691245   3.165087   3.446720   4.014650
    25  H    5.756532   3.261602   3.821722   3.841334   4.941311
    26  H    4.371397   1.738961   2.303942   2.465845   3.861750
                   16         17         18         19         20
    16  H    0.000000
    17  H    1.573901   0.000000
    18  O    2.988464   1.693504   0.000000
    19  H    3.576824   2.303193   0.960041   0.000000
    20  H    3.085102   2.206872   0.980726   1.562675   0.000000
    21  O    1.727194   2.996012   3.831462   4.381279   3.470708
    22  H    2.167983   3.278437   3.994795   4.687611   3.523828
    23  H    2.259164   3.155712   3.586205   4.006901   3.080434
    24  O    3.616798   3.452019   2.728499   3.234389   1.764216
    25  H    4.575021   4.322377   3.361317   3.761312   2.390245
    26  H    3.421357   3.459798   3.089784   3.795284   2.243545
                   21         22         23         24         25
    21  O    0.000000
    22  H    0.973736   0.000000
    23  H    0.963551   1.532233   0.000000
    24  O    3.129439   2.905175   2.570237   0.000000
    25  H    4.015885   3.725688   3.404379   0.960079   0.000000
    26  H    2.885967   2.379894   2.598949   0.983208   1.563996
                   26
    26  H    0.000000
 Stoichiometry    C2H13F3O8
 Framework group  C1[X(C2H13F3O8)]
 Deg. of freedom    72
 Full point group                 C1      NOp   1
 Largest Abelian subgroup         C1      NOp   1
 Largest concise Abelian subgroup C1      NOp   1
                         Standard orientation:                         
 ---------------------------------------------------------------------
 Center     Atomic      Atomic             Coordinates (Angstroms)
 Number     Number       Type             X           Y           Z
 ---------------------------------------------------------------------
      1          6           0       -1.338278   -0.400675    0.036158
      2          8           0       -0.650097    0.598333   -0.155692
      3          8           0       -0.961117   -1.571448    0.370015
      4          1           0        0.150028   -1.709132    0.520772
      5          6           0       -2.878535   -0.286792   -0.113976
      6          9           0       -3.475707   -0.478511    1.071107
      7          9           0       -3.346183   -1.199779   -0.973542
      8          9           0       -3.229859    0.924186   -0.562747
      9          8           0       -0.336551    3.391538   -0.057634
     10          1           0       -0.711897    4.001118   -0.696653
     11          1           0       -0.821525    2.556512   -0.158407
     12          8           0        1.830659    1.680199    0.178839
     13          1           0        1.065119    1.103834   -0.000362
     14          1           0        1.430652    2.566806    0.167779
     15          8           0        1.397464   -1.969337    0.695303
     16          1           0        1.896561   -1.353422    1.288290
     17          1           0        1.915312   -2.003452   -0.144983
     18          8           0        2.946877   -1.803502   -1.473083
     19          1           0        3.589352   -2.494962   -1.648547
     20          1           0        3.445105   -0.967487   -1.351960
     21          8           0        2.898935   -0.123000    1.969840
     22          1           0        2.517828    0.698324    1.611585
     23          1           0        3.788162   -0.158336    1.600439
     24          8           0        4.074967    0.598596   -0.839010
     25          1           0        4.602326    1.121780   -1.447222
     26          1           0        3.290508    1.139126   -0.595801
 ---------------------------------------------------------------------
 Rotational constants (GHZ):           0.7494409           0.3022288           0.2543052
 Standard basis: 6-31++G(d,p) (6D, 7F)
 There are   325 symmetry adapted cartesian basis functions of A   symmetry.
 There are   325 symmetry adapted basis functions of A   symmetry.
   325 basis functions,   520 primitive gaussians,   325 cartesian basis functions
    58 alpha electrons       58 beta electrons
       nuclear repulsion energy       987.0646575947 Hartrees.
 NAtoms=   26 NActive=   26 NUniq=   26 SFac= 1.00D+00 NAtFMM=   60 NAOKFM=F Big=F
 Integral buffers will be    131072 words long.
 Raffenetti 2 integral format.
 Two-electron integral symmetry is turned on.
 Nuclear repulsion after empirical dispersion term =      987.0510596741 Hartrees.
 One-electron integrals computed using PRISM.
 NBasis=   325 RedAO= T EigKep=  3.55D-05  NBF=   325
 NBsUse=   325 1.00D-06 EigRej= -1.00D+00 NBFU=   325
 Lowest energy guess from the checkpoint file:  "/local_scratch/slurm.5787813/Gau-2974314.chk"
 B after Tr=     0.000000    0.000000   -0.000000
         Rot=    0.999995    0.002141    0.001786   -0.001308 Ang=   0.35 deg.
 B after Tr=    -0.000000   -0.000000   -0.000000
         Rot=    0.999967   -0.008120   -0.000097   -0.000718 Ang=  -0.93 deg.
 Requested convergence on RMS density matrix=1.00D-10 within 128 cycles.
 Requested convergence on MAX density matrix=1.00D-08.
 Requested convergence on             energy=1.00D-08.
 No special actions if energy rises.
 SCF Done:  E(RwB97XD) =  -985.243280316     A.U. after   16 cycles
            NFock= 16  Conv=0.45D-10     -V/T= 2.0083
 Calling FoFJK, ICntrl=      2127 FMM=F ISym2X=0 I1Cent= 0 IOpClX= 0 NMat=1 NMatS=1 NMatT=0.
 ***** Axes restored to original set *****
 -------------------------------------------------------------------
 Center     Atomic                   Forces (Hartrees/Bohr)
 Number     Number              X              Y              Z
 -------------------------------------------------------------------
      1        6           0.001370089   -0.000742037   -0.001202036
      2        8           0.000212910    0.000482813    0.000193452
      3        8          -0.000388078   -0.001309766    0.000025714
      4        1          -0.001365713    0.003658874    0.000861975
      5        6           0.000211528    0.000113535   -0.000244823
      6        9           0.000063618   -0.000090766    0.000320121
      7        9          -0.000150867   -0.000094247    0.000003455
      8        9           0.000155194   -0.000064637   -0.000127568
      9        8           0.000526708    0.001065376    0.000228109
     10        1          -0.000544407   -0.000445706   -0.000070926
     11        1          -0.000460424   -0.000648125   -0.000113552
     12        8          -0.001511096   -0.002558500   -0.000701061
     13        1           0.001039370    0.001881210    0.000824687
     14        1           0.000456314    0.000502649    0.000294925
     15        8          -0.001321698   -0.001780688   -0.001168820
     16        1           0.001324823    0.001093320    0.000608382
     17        1           0.000263742   -0.000272693    0.000239335
     18        8           0.000525745   -0.000300306    0.000056989
     19        1           0.000093055    0.000218123    0.000155236
     20        1          -0.000304106   -0.000114941    0.000084116
     21        8           0.000870433    0.000242104   -0.001043361
     22        1          -0.000788685   -0.000892471    0.000687560
     23        1          -0.000211637    0.000159520    0.000055437
     24        8           0.000035575   -0.000120064    0.000232463
     25        1          -0.000049509   -0.000047801   -0.000181462
     26        1          -0.000052881    0.000065221   -0.000018347
 -------------------------------------------------------------------
 Cartesian Forces:  Max     0.003658874 RMS     0.000835815

 GradGradGradGradGradGradGradGradGradGradGradGradGradGradGradGradGradGrad
 Berny optimization.
 Using GEDIIS/GDIIS optimizer.
 FormGI is forming the generalized inverse of G from B-inverse, IUseBI=4.
 Internal  Forces:  Max     0.002229976 RMS     0.000428079
 Search for a local minimum.
 Step number   8 out of a maximum of  156
 All quantities printed in internal units (Hartrees-Bohrs-Radians)
 Mixed Optimization -- En-DIIS/RFO-DIIS
 Update second derivatives using D2CorX and points    6    8
 DE= -3.57D-04 DEPred=-5.19D-03 R= 6.89D-02
 Trust test= 6.89D-02 RLast= 3.39D-01 DXMaxT set to 2.12D-01
 ITU= -1  0  0  1  0 -1  1  0
 Use linear search instead of GDIIS.
     Eigenvalues ---    0.00021   0.00064   0.00070   0.00072   0.00094
     Eigenvalues ---    0.00111   0.00203   0.00239   0.00298   0.00368
     Eigenvalues ---    0.00441   0.00495   0.00649   0.00662   0.00851
     Eigenvalues ---    0.00876   0.01068   0.01200   0.01352   0.01402
     Eigenvalues ---    0.01679   0.01740   0.01953   0.02073   0.02197
     Eigenvalues ---    0.02300   0.02405   0.02536   0.02590   0.02700
     Eigenvalues ---    0.02743   0.02939   0.03007   0.03085   0.03491
     Eigenvalues ---    0.03839   0.03880   0.04191   0.04794   0.05836
     Eigenvalues ---    0.06305   0.06743   0.07159   0.07198   0.07467
     Eigenvalues ---    0.07699   0.12107   0.13892   0.18397   0.20702
     Eigenvalues ---    0.22569   0.24070   0.26001   0.28523   0.38218
     Eigenvalues ---    0.40922   0.41181   0.41218   0.43387   0.46827
     Eigenvalues ---    0.47813   0.49574   0.50544   0.52607   0.55593
     Eigenvalues ---    0.56227   0.58683   0.59208   0.59717   0.60031
     Eigenvalues ---    0.61314   0.90460
 RFO step:  Lambda=-4.59546853D-04 EMin= 2.06231419D-04
 Quartic linear search produced a step of  0.15955.
 Iteration  1 RMS(Cart)=  0.02986133 RMS(Int)=  0.00177356
 Iteration  2 RMS(Cart)=  0.00154109 RMS(Int)=  0.00047967
 Iteration  3 RMS(Cart)=  0.00000383 RMS(Int)=  0.00047966
 Iteration  4 RMS(Cart)=  0.00000000 RMS(Int)=  0.00047966
 Variable       Old X    -DE/DX   Delta X   Delta X   Delta X     New X
                                 (Linear)    (Quad)   (Total)
    R1        2.32092   0.00015   0.00072   0.00122   0.00195   2.32286
    R2        2.40851  -0.00158   0.00165   0.00079   0.00215   2.41066
    R3        2.93237  -0.00022  -0.00007  -0.00088  -0.00094   2.93142
    R4        3.71458   0.00050  -0.00066  -0.00682  -0.00781   3.70677
    R5        3.39185  -0.00016   0.00003   0.02458   0.02543   3.41728
    R6        2.13491  -0.00223  -0.00303  -0.04811  -0.05149   2.08342
    R7        2.43053   0.00174   0.00554   0.05676   0.06194   2.49247
    R8        2.53378  -0.00033  -0.00017  -0.00072  -0.00089   2.53289
    R9        2.52905  -0.00015   0.00011   0.00225   0.00235   2.53141
   R10        2.52919  -0.00020  -0.00009   0.00021   0.00013   2.52932
   R11        1.81337   0.00013   0.00007   0.00108   0.00115   1.81451
   R12        1.83471  -0.00019   0.00112   0.00172   0.00230   1.83701
   R13        3.70983   0.00027  -0.00772  -0.06371  -0.07167   3.63816
   R14        1.84223   0.00202  -0.00059   0.00559   0.00578   1.84801
   R15        1.83819  -0.00020   0.00010   0.00328   0.00351   1.84170
   R16        3.52981   0.00013  -0.00181   0.01633   0.01467   3.54449
   R17        3.28616   0.00002   0.00070  -0.00109  -0.00033   3.28583
   R18        1.87081  -0.00129  -0.00049  -0.00761  -0.00830   1.86252
   R19        1.86635   0.00083  -0.00057  -0.00221  -0.00268   1.86367
   R20        3.26392   0.00051   0.00114   0.01782   0.01880   3.28273
   R21        3.20026   0.00042   0.00161   0.02687   0.02858   3.22884
   R22        1.81421  -0.00002   0.00008   0.00090   0.00098   1.81520
   R23        1.85330   0.00043   0.00000   0.00193   0.00196   1.85527
   R24        3.33388   0.00013   0.00016   0.00394   0.00412   3.33801
   R25        1.84009   0.00097  -0.00054   0.00331   0.00287   1.84297
   R26        1.82085  -0.00019  -0.00004  -0.00011  -0.00014   1.82071
   R27        1.81429  -0.00009   0.00007   0.00093   0.00099   1.81528
   R28        1.85799   0.00008  -0.00027   0.00140   0.00125   1.85924
    A1        2.24247   0.00037   0.00061   0.00206   0.00285   2.24532
    A2        2.07301   0.00000  -0.00016   0.00077   0.00050   2.07351
    A3        1.96762  -0.00037  -0.00044  -0.00272  -0.00328   1.96434
    A4        2.43666   0.00039  -0.00230  -0.02345  -0.02690   2.40977
    A5        2.42040  -0.00023  -0.00163  -0.00878  -0.01143   2.40897
    A6        1.37240  -0.00018   0.00205   0.01382   0.01561   1.38801
    A7        2.02412  -0.00048   0.00047  -0.01623  -0.01607   2.00805
    A8        1.92418   0.00013   0.00001   0.00038   0.00039   1.92457
    A9        1.93791   0.00002  -0.00056  -0.00721  -0.00778   1.93012
   A10        1.93842  -0.00014  -0.00022  -0.00321  -0.00344   1.93498
   A11        1.89073  -0.00001   0.00024   0.00330   0.00354   1.89427
   A12        1.88475  -0.00000   0.00032   0.00411   0.00443   1.88919
   A13        1.88616  -0.00000   0.00024   0.00313   0.00335   1.88951
   A14        1.85652   0.00048   0.00079   0.01106   0.01130   1.86782
   A15        2.33983  -0.00016   0.00038   0.01358   0.01384   2.35367
   A16        1.67122   0.00016  -0.00027  -0.00811  -0.00934   1.66188
   A17        2.52022   0.00022  -0.00096  -0.00034  -0.00129   2.51893
   A18        1.78633  -0.00008   0.00288  -0.00206   0.00014   1.78647
   A19        1.69019  -0.00037  -0.00867  -0.00319  -0.01214   1.67804
   A20        1.97512   0.00003   0.00132  -0.02032  -0.01926   1.95586
   A21        2.26415   0.00003  -0.00869  -0.01058  -0.01918   2.24498
   A22        2.24433   0.00009   0.00925   0.02861   0.03803   2.28236
   A23        1.43971   0.00020  -0.00040  -0.00322  -0.00415   1.43557
   A24        2.77301  -0.00015  -0.00527  -0.04841  -0.05374   2.71927
   A25        2.42552   0.00001   0.00325   0.04833   0.05291   2.47843
   A26        2.03127   0.00044  -0.00107   0.00017  -0.00084   2.03042
   A27        1.98239   0.00015   0.00009   0.01080   0.01069   1.99309
   A28        1.84084  -0.00018   0.00061  -0.00165  -0.00099   1.83984
   A29        2.05549   0.00009  -0.00144  -0.00595  -0.00740   2.04809
   A30        1.88940  -0.00003   0.00105   0.00556   0.00665   1.89605
   A31        1.87189   0.00013   0.00044   0.00263   0.00310   1.87499
   A32        1.80139  -0.00017  -0.00527   0.02712   0.02227   1.82366
   A33        1.93711   0.00012  -0.00000  -0.00878  -0.00883   1.92828
   A34        1.82459  -0.00009   0.00251  -0.00249  -0.00055   1.82404
   A35        2.62513  -0.00020   0.00946  -0.03122  -0.02248   2.60265
   A36        2.08938   0.00002   0.00247   0.01807   0.02059   2.10998
   A37        1.84948  -0.00012  -0.00006  -0.00403  -0.00397   1.84551
   A38        1.87064   0.00009  -0.00007  -0.00037  -0.00057   1.87007
   A39        3.22312   0.00026  -0.00141  -0.00796  -0.00928   3.21384
   A40        3.06069   0.00018  -0.00244   0.00962   0.00722   3.06791
   A41        3.08900   0.00008   0.00086   0.00161   0.00168   3.09068
   A42        2.94004  -0.00000   0.00007  -0.00266  -0.00271   2.93732
   A43        2.85769  -0.00009  -0.00147  -0.00657  -0.00822   2.84947
   A44        3.14599  -0.00015  -0.00168  -0.01849  -0.01998   3.12602
   A45        3.36997  -0.00004   0.00044   0.00287   0.00364   3.37360
   A46        2.94856  -0.00000  -0.00016   0.00117   0.00145   2.95001
   A47        3.02978   0.00006  -0.00047  -0.00706  -0.00761   3.02217
   A48        3.27877   0.00004  -0.00178  -0.00371  -0.00527   3.27351
    D1       -2.74209   0.00015   0.00751   0.03573   0.04300  -2.69910
    D2       -0.10319  -0.00001  -0.00108  -0.04360  -0.04460  -0.14779
    D3        0.38472   0.00021   0.00836   0.04476   0.05282   0.43754
    D4        3.02362   0.00006  -0.00023  -0.03457  -0.03478   2.98884
    D5        0.01258   0.00010   0.00197  -0.00002   0.00145   0.01402
    D6       -3.11497   0.00003   0.00116  -0.00863  -0.00789  -3.12286
    D7       -1.99348  -0.00005  -0.00577  -0.06478  -0.07050  -2.06398
    D8        2.19416  -0.00014  -0.00571  -0.06449  -0.07015   2.12401
    D9        0.09492  -0.00006  -0.00550  -0.06146  -0.06692   0.02800
   D10        1.13557   0.00001  -0.00503  -0.05708  -0.06215   1.07342
   D11       -0.95997  -0.00008  -0.00498  -0.05679  -0.06180  -1.02177
   D12       -3.05922   0.00000  -0.00476  -0.05376  -0.05857  -3.11779
   D13        2.71858  -0.00023  -0.01261  -0.07207  -0.08364   2.63494
   D14       -0.09255  -0.00003  -0.00677  -0.02010  -0.02584  -0.11839
   D15       -2.50732   0.00008  -0.00929   0.00364  -0.00449  -2.51181
   D16        0.31019   0.00012  -0.01527  -0.05315  -0.06830   0.24189
   D17        0.88833   0.00028   0.00032   0.02734   0.02709   0.91542
   D18       -1.28368  -0.00008   0.00068   0.02041   0.02065  -1.26303
   D19        2.47417   0.00006   0.00816   0.04337   0.05141   2.52557
   D20        0.04298  -0.00009   0.00748   0.02682   0.03508   0.07806
   D21       -2.06272  -0.00055  -0.00102  -0.04234  -0.04376  -2.10648
   D22        0.02215   0.00027   0.00013  -0.02578  -0.02793  -0.00577
   D23       -0.29499  -0.00004   0.01939   0.05145   0.07097  -0.22402
   D24        2.03070  -0.00019   0.00709   0.03786   0.04537   2.07607
   D25       -2.77368  -0.00013   0.00322   0.03137   0.03450  -2.73918
   D26        0.02927  -0.00021  -0.00622   0.01154   0.00407   0.03334
   D27       -1.88893   0.00037   0.00858   0.02365   0.03067  -1.85826
   D28        2.36148  -0.00016   0.00788   0.00545   0.01336   2.37484
   D29        1.08879  -0.00019   0.01078  -0.12189  -0.11101   0.97778
   D30        3.04912  -0.00063   0.00121  -0.13274  -0.13060   2.91851
   D31       -0.87594  -0.00027   0.00878  -0.10139  -0.09244  -0.96839
   D32       -0.12057   0.00023   0.00685   0.02663   0.03349  -0.08708
   D33        2.17937   0.00023   0.00936   0.04538   0.05498   2.23435
   D34       -2.45317   0.00021  -0.01048   0.02870   0.01768  -2.43548
   D35       -0.15322   0.00020  -0.00797   0.04745   0.03917  -0.11405
   D36        1.49388  -0.00011  -0.00270   0.02786   0.02489   1.51877
   D37       -2.48936  -0.00012  -0.00019   0.04661   0.04638  -2.44298
   D38       -2.35741   0.00044   0.00004   0.01356   0.01355  -2.34386
   D39        1.83611   0.00024  -0.00037   0.00883   0.00821   1.84433
   D40        1.73880  -0.00010   0.00070   0.00787   0.00860   1.74739
   D41       -0.35087  -0.00030   0.00029   0.00314   0.00326  -0.34760
   D42       -0.66141  -0.00014  -0.00404  -0.02801  -0.03287  -0.69428
   D43       -2.56792  -0.00005  -0.00433  -0.03439  -0.03889  -2.60681
   D44        1.46434   0.00018  -0.00476  -0.01353  -0.01932   1.44502
   D45       -0.44216   0.00027  -0.00505  -0.01992  -0.02535  -0.46751
   D46       -2.93387   0.00013  -0.00364  -0.01004  -0.01374  -2.94761
   D47       -0.82687   0.00016  -0.00188  -0.00059  -0.00237  -0.82924
   D48        1.14367  -0.00004  -0.00257  -0.00478  -0.00745   1.13622
   D49       -3.03252  -0.00001  -0.00082   0.00466   0.00392  -3.02859
   D50       -0.78387  -0.00006  -0.00916   0.09039   0.08117  -0.70270
   D51        1.24363  -0.00003  -0.01028   0.09070   0.08029   1.32391
         Item               Value     Threshold  Converged?
 Maximum Force            0.002230     0.000015     NO 
 RMS     Force            0.000428     0.000010     NO 
 Maximum Displacement     0.098852     0.000060     NO 
 RMS     Displacement     0.029607     0.000040     NO 
 Predicted change in Energy=-2.636808D-04
 GradGradGradGradGradGradGradGradGradGradGradGradGradGradGradGradGradGrad

                          Input orientation:                          
 ---------------------------------------------------------------------
 Center     Atomic      Atomic             Coordinates (Angstroms)
 Number     Number       Type             X           Y           Z
 ---------------------------------------------------------------------
      1          6           0        0.033463    1.639677   -0.166342
      2          8           0       -0.668176    0.731619    0.274204
      3          8           0        1.147413    1.558397   -0.782643
      4          1           0        1.515736    0.532475   -0.947941
      5          6           0       -0.442572    3.105360    0.011195
      6          9           0       -0.631720    3.680248   -1.184740
      7          9           0        0.468514    3.817973    0.686867
      8          9           0       -1.597276    3.153116    0.686361
      9          8           0       -3.253206   -0.253225    0.762293
     10          1           0       -3.816760   -0.010505    1.500858
     11          1           0       -2.557773    0.423214    0.700747
     12          8           0       -1.161996   -1.951021    0.164036
     13          1           0       -0.730629   -1.074263    0.203460
     14          1           0       -2.089626   -1.736624    0.372257
     15          8           0        2.032124   -0.656198   -1.192997
     16          1           0        1.438422   -1.308639   -1.632596
     17          1           0        2.382600   -1.117039   -0.394618
     18          8           0        2.756340   -2.122431    0.935387
     19          1           0        3.609054   -2.564594    0.928396
     20          1           0        2.065778   -2.816507    1.007799
     21          8           0        0.370714   -2.620138   -2.029642
     22          1           0       -0.419864   -2.466178   -1.479728
     23          1           0        0.728784   -3.455226   -1.709177
     24          8           0        0.630765   -3.834998    0.854248
     25          1           0        0.397588   -4.465320    1.540603
     26          1           0       -0.127519   -3.215254    0.759808
 ---------------------------------------------------------------------
                    Distance matrix (angstroms):
                    1          2          3          4          5
     1  C    0.000000
     2  O    1.229206   0.000000
     3  O    1.275664   2.257620   0.000000
     4  H    2.008464   2.510531   1.102498   0.000000
     5  C    1.551242   2.398899   2.356125   3.372632   0.000000
     6  F    2.375612   3.290024   2.798079   3.817868   1.340349
     7  F    2.379539   3.314805   2.779577   3.816250   1.339563
     8  F    2.382626   2.626166   3.497773   4.385150   1.338458
     9  O    3.904822   2.809009   5.003423   5.126893   4.443411
    10  H    4.508533   3.459626   5.684966   5.892958   4.828338
    11  H    2.991008   1.961538   4.149396   4.395860   3.484747
    12  O    3.798866   2.729937   4.306458   3.817655   5.109590
    13  H    2.843600   1.808346   3.380878   2.992237   4.193946
    14  H    4.024550   2.849975   4.761237   4.459861   5.127178
    15  O    3.212431   3.371992   2.419821   1.318959   4.660849
    16  H    3.579998   3.498042   3.004497   1.965816   5.071841
    17  H    3.629056   3.629338   2.972240   1.943841   5.096561
    18  O    4.772979   4.506670   4.369070   3.483468   6.198142
    19  H    5.626652   5.439457   5.097685   4.182638   7.028891
    20  H    5.036516   4.538928   4.815481   3.917032   6.507960
    21  O    4.661722   4.197770   4.429268   3.524219   6.132517
    22  H    4.334574   3.655659   4.374870   3.608499   5.767616
    23  H    5.368599   4.838902   5.115675   4.135279   6.882808
    24  O    5.600933   4.783064   5.659951   4.806858   7.073285
    25  H    6.349586   5.454154   6.499606   5.693949   7.769179
    26  H    4.945101   4.013219   5.176132   4.434203   6.372585
                    6          7          8          9         10
     6  F    0.000000
     7  F    2.175408   0.000000
     8  F    2.170527   2.170143   0.000000
     9  O    5.112273   5.516479   3.788275   0.000000
    10  H    5.565840   5.803740   3.949433   0.960200   0.000000
    11  H    4.227649   4.547856   2.893981   0.972103   1.553492
    12  O    5.814772   6.017741   5.149224   2.759272   3.549714
    13  H    4.954014   5.060197   4.342235   2.711050   3.512695
    14  H    5.821703   6.123447   4.924493   1.925232   2.690022
    15  O    5.089292   5.098722   5.587074   5.649802   6.471724
    16  H    5.419876   5.709884   5.873694   5.372222   6.254648
    17  H    5.720523   5.402562   5.936510   5.817812   6.576421
    18  O    7.045919   6.370581   6.844515   6.295914   6.927166
    19  H    7.838850   7.117478   7.736709   7.242971   7.873615
    20  H    7.368280   6.831586   7.011254   5.909508   6.536131
    21  O    6.435339   6.988437   6.676834   5.150726   6.067087
    22  H    6.157146   6.706258   6.136343   4.236938   5.143260
    23  H    7.282925   7.662127   7.404009   5.676022   6.544647
    24  O    7.888617   7.656521   7.336627   5.284202   5.901300
    25  H    8.650853   8.327474   7.921476   5.628127   6.132510
    26  H    7.182161   7.058814   6.536185   4.306221   4.942678
                   11         12         13         14         15
    11  H    0.000000
    12  O    2.805930   0.000000
    13  H    2.414164   0.977925   0.000000
    14  H    2.234271   0.974587   1.521213   0.000000
    15  O    5.081196   3.704120   3.123728   4.539401   0.000000
    16  H    4.940990   3.225324   2.851459   4.080408   0.985601
    17  H    5.289565   3.683990   3.170445   4.579606   0.986213
    18  O    5.897047   3.997214   3.713937   4.893808   2.684091
    19  H    6.856281   4.870692   4.645371   5.785308   3.260214
    20  H    5.653963   3.446669   3.391499   4.340213   3.084083
    21  O    5.029219   2.758467   2.930773   3.550069   2.705054
    22  H    4.204011   1.875661   2.206156   2.598115   3.061125
    23  H    5.625966   3.057223   3.384827   3.902487   3.130447
    24  O    5.321909   2.690680   3.146201   3.469297   4.032343
    25  H    5.773845   3.263272   3.815769   3.872603   4.965248
    26  H    4.375851   1.738785   2.292838   2.487249   3.876373
                   16         17         18         19         20
    16  H    0.000000
    17  H    1.568685   0.000000
    18  O    2.998951   1.708628   0.000000
    19  H    3.584376   2.313001   0.960562   0.000000
    20  H    3.104662   2.226060   0.981764   1.565716   0.000000
    21  O    1.737145   2.996714   3.838010   4.386333   3.483942
    22  H    2.194651   3.294153   4.004899   4.694777   3.533969
    23  H    2.262142   3.151237   3.589017   4.005742   3.094749
    24  O    3.635821   3.466395   2.730849   3.238770   1.766398
    25  H    4.595341   4.346992   3.379220   3.781676   2.405269
    26  H    3.436706   3.469280   3.088969   3.796546   2.243000
                   21         22         23         24         25
    21  O    0.000000
    22  H    0.975255   0.000000
    23  H    0.963476   1.533055   0.000000
    24  O    3.140117   2.902575   2.593257   0.000000
    25  H    4.018964   3.713112   3.419218   0.960604   0.000000
    26  H    2.895415   2.379517   2.624258   0.983869   1.564623
                   26
    26  H    0.000000
 Stoichiometry    C2H13F3O8
 Framework group  C1[X(C2H13F3O8)]
 Deg. of freedom    72
 Full point group                 C1      NOp   1
 Largest Abelian subgroup         C1      NOp   1
 Largest concise Abelian subgroup C1      NOp   1
                         Standard orientation:                         
 ---------------------------------------------------------------------
 Center     Atomic      Atomic             Coordinates (Angstroms)
 Number     Number       Type             X           Y           Z
 ---------------------------------------------------------------------
      1          6           0       -1.343529   -0.408040    0.026357
      2          8           0       -0.642690    0.576529   -0.198134
      3          8           0       -0.982177   -1.579379    0.379499
      4          1           0        0.104372   -1.713357    0.509739
      5          6           0       -2.882878   -0.277398   -0.113965
      6          9           0       -3.478330   -0.515734    1.062966
      7          9           0       -3.350030   -1.153977   -1.012747
      8          9           0       -3.222367    0.954098   -0.513505
      9          8           0       -0.338367    3.364588   -0.041152
     10          1           0       -0.719393    4.006271   -0.645342
     11          1           0       -0.819164    2.529941   -0.172234
     12          8           0        1.832220    1.672575    0.156907
     13          1           0        1.090777    1.060891   -0.023209
     14          1           0        1.391406    2.541759    0.152121
     15          8           0        1.386061   -1.965353    0.692561
     16          1           0        1.872577   -1.347960    1.287151
     17          1           0        1.914198   -1.998543   -0.139657
     18          8           0        2.971661   -1.797799   -1.466639
     19          1           0        3.612875   -2.494291   -1.629188
     20          1           0        3.470675   -0.960917   -1.346327
     21          8           0        2.878512   -0.113087    1.980590
     22          1           0        2.528044    0.720613    1.615571
     23          1           0        3.774292   -0.172076    1.630755
     24          8           0        4.099419    0.604338   -0.822091
     25          1           0        4.646634    1.136453   -1.405331
     26          1           0        3.310567    1.145055   -0.591148
 ---------------------------------------------------------------------
 Rotational constants (GHZ):           0.7542884           0.3013539           0.2542475
 Standard basis: 6-31++G(d,p) (6D, 7F)
 There are   325 symmetry adapted cartesian basis functions of A   symmetry.
 There are   325 symmetry adapted basis functions of A   symmetry.
   325 basis functions,   520 primitive gaussians,   325 cartesian basis functions
    58 alpha electrons       58 beta electrons
       nuclear repulsion energy       987.1717738566 Hartrees.
 NAtoms=   26 NActive=   26 NUniq=   26 SFac= 1.00D+00 NAtFMM=   60 NAOKFM=F Big=F
 Integral buffers will be    131072 words long.
 Raffenetti 2 integral format.
 Two-electron integral symmetry is turned on.
 Nuclear repulsion after empirical dispersion term =      987.1581414875 Hartrees.
 One-electron integrals computed using PRISM.
 NBasis=   325 RedAO= T EigKep=  3.52D-05  NBF=   325
 NBsUse=   325 1.00D-06 EigRej= -1.00D+00 NBFU=   325
 Initial guess from the checkpoint file:  "/local_scratch/slurm.5787813/Gau-2974314.chk"
 B after Tr=    -0.000000    0.000000    0.000000
         Rot=    0.999996   -0.002347    0.001312    0.000365 Ang=  -0.31 deg.
 ExpMin= 3.60D-02 ExpMax= 7.00D+03 ExpMxC= 1.05D+03 IAcc=3 IRadAn=         5 AccDes= 0.00D+00
 Harris functional with IExCor= 4639 and IRadAn=       5 diagonalized for initial guess.
 HarFok:  IExCor= 4639 AccDes= 0.00D+00 IRadAn=         5 IDoV= 1 UseB2=F ITyADJ=14
 ICtDFT=  3500011 ScaDFX=  1.000000  1.000000  1.000000  1.000000
 FoFCou: FMM=F IPFlag=           0 FMFlag=      100000 FMFlg1=           0
         NFxFlg=           0 DoJE=T BraDBF=F KetDBF=T FulRan=T
         wScrn=  0.000000 ICntrl=       500 IOpCl=  0 I1Cent=   200000004 NGrid=           0
         NMat0=    1 NMatS0=      1 NMatT0=    0 NMatD0=    1 NMtDS0=    0 NMtDT0=    0
 Petite list used in FoFCou.
 Requested convergence on RMS density matrix=1.00D-10 within 128 cycles.
 Requested convergence on MAX density matrix=1.00D-08.
 Requested convergence on             energy=1.00D-08.
 No special actions if energy rises.
 SCF Done:  E(RwB97XD) =  -985.243540120     A.U. after   16 cycles
            NFock= 16  Conv=0.35D-10     -V/T= 2.0083
 Calling FoFJK, ICntrl=      2127 FMM=F ISym2X=0 I1Cent= 0 IOpClX= 0 NMat=1 NMatS=1 NMatT=0.
 ***** Axes restored to original set *****
 -------------------------------------------------------------------
 Center     Atomic                   Forces (Hartrees/Bohr)
 Number     Number              X              Y              Z
 -------------------------------------------------------------------
      1        6          -0.002386021   -0.001849254    0.001357198
      2        8           0.003123360    0.002795112   -0.001745518
      3        8          -0.000490844    0.000108011    0.000480710
      4        1          -0.000593630    0.001671609   -0.000261263
      5        6           0.000789534   -0.001167305   -0.000505862
      6        9          -0.000176100    0.000412309    0.001464472
      7        9          -0.001257793    0.000214582   -0.000485248
      8        9           0.000882094    0.000868745   -0.000662372
      9        8           0.000845078    0.001460832    0.000040493
     10        1           0.000504619   -0.000157044   -0.000605583
     11        1          -0.001837556   -0.001077360    0.000593282
     12        8          -0.000391732    0.000760515   -0.000946927
     13        1          -0.001096341   -0.001359193    0.000978870
     14        1           0.001242608   -0.000191550    0.000481492
     15        8           0.000428177   -0.000739416    0.000390616
     16        1           0.000039246   -0.000668023   -0.000509316
     17        1           0.000177294   -0.000299018    0.000089236
     18        8           0.000133205   -0.000822946    0.000114297
     19        1          -0.000713096    0.000164157    0.000223390
     20        1           0.000899813    0.000510384   -0.000164423
     21        8          -0.000802075   -0.000375322   -0.000335392
     22        1           0.001058554   -0.000310897   -0.000060048
     23        1          -0.000225824    0.000187066   -0.000020634
     24        8          -0.000816238   -0.000095370    0.000516604
     25        1           0.000222588    0.000455690   -0.000505945
     26        1           0.000441078   -0.000496314    0.000077869
 -------------------------------------------------------------------
 Cartesian Forces:  Max     0.003123360 RMS     0.000931915

 GradGradGradGradGradGradGradGradGradGradGradGradGradGradGradGradGradGrad
 Berny optimization.
 Using GEDIIS/GDIIS optimizer.
 FormGI is forming the generalized inverse of G from B-inverse, IUseBI=4.
 Internal  Forces:  Max     0.003131962 RMS     0.000571948
 Search for a local minimum.
 Step number   9 out of a maximum of  156
 All quantities printed in internal units (Hartrees-Bohrs-Radians)
 Mixed Optimization -- En-DIIS/RFO-DIIS
 Swapping is turned off.
 Update second derivatives using D2CorX and points    6    8    9
 DE= -2.60D-04 DEPred=-2.64D-04 R= 9.85D-01
 TightC=F SS=  1.41D+00  RLast= 3.91D-01 DXNew= 3.5676D-01 1.1739D+00
 Trust test= 9.85D-01 RLast= 3.91D-01 DXMaxT set to 3.57D-01
 ITU=  1 -1  0  0  1  0 -1  1  0
     Eigenvalues ---    0.00020   0.00060   0.00069   0.00083   0.00097
     Eigenvalues ---    0.00122   0.00204   0.00240   0.00310   0.00359
     Eigenvalues ---    0.00438   0.00494   0.00624   0.00662   0.00806
     Eigenvalues ---    0.00887   0.01065   0.01199   0.01345   0.01378
     Eigenvalues ---    0.01676   0.01702   0.01800   0.02042   0.02099
     Eigenvalues ---    0.02233   0.02308   0.02509   0.02592   0.02696
     Eigenvalues ---    0.02744   0.02874   0.02966   0.03074   0.03180
     Eigenvalues ---    0.03503   0.03870   0.04279   0.05109   0.05935
     Eigenvalues ---    0.06324   0.06737   0.07164   0.07299   0.07478
     Eigenvalues ---    0.07700   0.12113   0.13917   0.19320   0.20737
     Eigenvalues ---    0.22666   0.24323   0.26008   0.31262   0.39081
     Eigenvalues ---    0.41018   0.41170   0.41398   0.43376   0.46785
     Eigenvalues ---    0.47869   0.49900   0.50658   0.52639   0.55645
     Eigenvalues ---    0.56364   0.58693   0.59204   0.59732   0.60535
     Eigenvalues ---    0.64079   0.96935
 En-DIIS/RFO-DIIS/Sim-DIIS IScMMF=       -3 using points:     9    8
 RFO step:  Lambda=-2.98110302D-04.
 DidBck=F Rises=F RFO-DIIS coefs:    1.42203   -0.42203
 Iteration  1 RMS(Cart)=  0.03271500 RMS(Int)=  0.00101258
 Iteration  2 RMS(Cart)=  0.00102431 RMS(Int)=  0.00028416
 Iteration  3 RMS(Cart)=  0.00000119 RMS(Int)=  0.00028416
 Iteration  4 RMS(Cart)=  0.00000000 RMS(Int)=  0.00028416
 Variable       Old X    -DE/DX   Delta X   Delta X   Delta X     New X
                                 (Linear)    (Quad)   (Total)
    R1        2.32286  -0.00313   0.00082  -0.00325  -0.00244   2.32042
    R2        2.41066  -0.00036   0.00091   0.00754   0.00833   2.41899
    R3        2.93142   0.00022  -0.00040  -0.00018  -0.00057   2.93085
    R4        3.70677   0.00039  -0.00330   0.02647   0.02308   3.72985
    R5        3.41728   0.00114   0.01073   0.01683   0.02783   3.44511
    R6        2.08342   0.00034  -0.02173  -0.01894  -0.04080   2.04262
    R7        2.49247   0.00205   0.02614   0.04233   0.06835   2.56082
    R8        2.53289  -0.00110  -0.00037  -0.00402  -0.00439   2.52850
    R9        2.53141  -0.00099   0.00099  -0.00025   0.00075   2.53215
   R10        2.52932  -0.00106   0.00005  -0.00196  -0.00190   2.52742
   R11        1.81451  -0.00080   0.00048  -0.00121  -0.00072   1.81379
   R12        1.83701  -0.00183   0.00097  -0.00159  -0.00078   1.83623
   R13        3.63816   0.00022  -0.03025   0.02001  -0.01032   3.62784
   R14        1.84801  -0.00053   0.00244  -0.00431  -0.00166   1.84635
   R15        1.84170  -0.00098   0.00148  -0.00309  -0.00158   1.84012
   R16        3.54449   0.00032   0.00619  -0.00820  -0.00196   3.54252
   R17        3.28583   0.00016  -0.00014   0.00812   0.00804   3.29387
   R18        1.86252   0.00082  -0.00350   0.00018  -0.00329   1.85922
   R19        1.86367   0.00052  -0.00113  -0.00180  -0.00294   1.86073
   R20        3.28273   0.00015   0.00794   0.02053   0.02850   3.31123
   R21        3.22884   0.00023   0.01206   0.00804   0.02008   3.24892
   R22        1.81520  -0.00071   0.00042  -0.00112  -0.00071   1.81449
   R23        1.85527  -0.00090   0.00083  -0.00291  -0.00212   1.85314
   R24        3.33801   0.00013   0.00174   0.00457   0.00628   3.34429
   R25        1.84297  -0.00070   0.00121  -0.00504  -0.00375   1.83921
   R26        1.82071  -0.00025  -0.00006  -0.00073  -0.00079   1.81992
   R27        1.81528  -0.00071   0.00042  -0.00112  -0.00070   1.81458
   R28        1.85924  -0.00053   0.00053  -0.00209  -0.00151   1.85773
    A1        2.24532  -0.00044   0.00120   0.00063   0.00176   2.24708
    A2        2.07351   0.00064   0.00021   0.00445   0.00466   2.07817
    A3        1.96434  -0.00020  -0.00138  -0.00505  -0.00643   1.95791
    A4        2.40977  -0.00035  -0.01135   0.00521  -0.00697   2.40280
    A5        2.40897   0.00064  -0.00483  -0.01157  -0.01724   2.39173
    A6        1.38801  -0.00024   0.00659  -0.00134   0.00470   1.39270
    A7        2.00805   0.00018  -0.00678  -0.00062  -0.00767   2.00038
    A8        1.92457   0.00138   0.00016   0.00740   0.00756   1.93213
    A9        1.93012   0.00114  -0.00328  -0.00188  -0.00517   1.92495
   A10        1.93498   0.00102  -0.00145   0.00084  -0.00062   1.93436
   A11        1.89427  -0.00120   0.00150  -0.00214  -0.00064   1.89363
   A12        1.88919  -0.00129   0.00187  -0.00188  -0.00002   1.88917
   A13        1.88951  -0.00119   0.00141  -0.00258  -0.00118   1.88833
   A14        1.86782  -0.00027   0.00477  -0.00026   0.00361   1.87143
   A15        2.35367  -0.00013   0.00584   0.01888   0.02453   2.37819
   A16        1.66188   0.00033  -0.00394   0.01637   0.01153   1.67341
   A17        2.51893  -0.00003  -0.00055  -0.01864  -0.01909   2.49984
   A18        1.78647  -0.00037   0.00006  -0.00082  -0.00109   1.78538
   A19        1.67804   0.00045  -0.00512  -0.00046  -0.00586   1.67218
   A20        1.95586   0.00030  -0.00813  -0.00247  -0.01044   1.94541
   A21        2.24498  -0.00005  -0.00809   0.03365   0.02575   2.27073
   A22        2.28236  -0.00006   0.01605  -0.02632  -0.01046   2.27191
   A23        1.43557  -0.00002  -0.00175   0.00480   0.00280   1.43837
   A24        2.71927   0.00005  -0.02268   0.01370  -0.00908   2.71019
   A25        2.47843   0.00026   0.02233  -0.00825   0.01441   2.49284
   A26        2.03042   0.00016  -0.00036   0.01549   0.01492   2.04535
   A27        1.99309   0.00015   0.00451   0.00367   0.00791   2.00100
   A28        1.83984  -0.00002  -0.00042   0.00520   0.00476   1.84461
   A29        2.04809   0.00018  -0.00312   0.01466   0.01158   2.05966
   A30        1.89605  -0.00012   0.00281  -0.00188   0.00081   1.89686
   A31        1.87499  -0.00005   0.00131   0.00040   0.00166   1.87664
   A32        1.82366  -0.00077   0.00940  -0.04336  -0.03372   1.78995
   A33        1.92828   0.00009  -0.00373   0.00577   0.00206   1.93034
   A34        1.82404   0.00006  -0.00023   0.00940   0.00897   1.83301
   A35        2.60265   0.00054  -0.00949   0.04755   0.03779   2.64044
   A36        2.10998  -0.00007   0.00869   0.00529   0.01392   2.12390
   A37        1.84551   0.00000  -0.00168   0.00361   0.00203   1.84754
   A38        1.87007   0.00008  -0.00024  -0.00042  -0.00075   1.86932
   A39        3.21384  -0.00016  -0.00392   0.00048  -0.00362   3.21022
   A40        3.06791  -0.00047   0.00305  -0.02240  -0.01936   3.04855
   A41        3.09068  -0.00019   0.00071   0.00068   0.00095   3.09163
   A42        2.93732  -0.00035  -0.00115  -0.00608  -0.00728   2.93005
   A43        2.84947   0.00008  -0.00347   0.00677   0.00334   2.85281
   A44        3.12602   0.00034  -0.00843   0.01639   0.00780   3.13382
   A45        3.37360  -0.00005   0.00154  -0.00331  -0.00191   3.37169
   A46        2.95001   0.00005   0.00061   0.00234   0.00313   2.95314
   A47        3.02217   0.00032  -0.00321  -0.00292  -0.00616   3.01602
   A48        3.27351  -0.00005  -0.00222  -0.00099  -0.00309   3.27041
    D1       -2.69910  -0.00008   0.01815   0.00114   0.01918  -2.67992
    D2       -0.14779   0.00002  -0.01882  -0.02745  -0.04600  -0.19379
    D3        0.43754  -0.00000   0.02229   0.00975   0.03194   0.46948
    D4        2.98884   0.00009  -0.01468  -0.01884  -0.03324   2.95560
    D5        0.01402   0.00016   0.00061  -0.00607  -0.00541   0.00862
    D6       -3.12286   0.00008  -0.00333  -0.01426  -0.01747  -3.14033
    D7       -2.06398  -0.00002  -0.02975  -0.06917  -0.09890  -2.16288
    D8        2.12401  -0.00014  -0.02961  -0.07007  -0.09964   2.02437
    D9        0.02800  -0.00007  -0.02824  -0.06615  -0.09437  -0.06638
   D10        1.07342   0.00005  -0.02623  -0.06187  -0.08814   0.98528
   D11       -1.02177  -0.00008  -0.02608  -0.06278  -0.08888  -1.11065
   D12       -3.11779  -0.00001  -0.02472  -0.05886  -0.08361   3.08178
   D13        2.63494   0.00024  -0.03530  -0.04742  -0.08241   2.55253
   D14       -0.11839  -0.00009  -0.01091  -0.02460  -0.03491  -0.15331
   D15       -2.51181   0.00015  -0.00189  -0.00339  -0.00474  -2.51655
   D16        0.24189   0.00003  -0.02883  -0.01856  -0.04705   0.19484
   D17        0.91542   0.00022   0.01143   0.03882   0.05027   0.96569
   D18       -1.26303   0.00008   0.00871   0.01650   0.02505  -1.23798
   D19        2.52557   0.00006   0.02169   0.06274   0.08419   2.60976
   D20        0.07806   0.00015   0.01480   0.03127   0.04626   0.12432
   D21       -2.10648  -0.00008  -0.01847  -0.05053  -0.06963  -2.17612
   D22       -0.00577  -0.00019  -0.01179  -0.01819  -0.03126  -0.03704
   D23       -0.22402  -0.00006   0.02995   0.02576   0.05579  -0.16822
   D24        2.07607  -0.00007   0.01915   0.06161   0.08092   2.15699
   D25       -2.73918   0.00011   0.01456   0.06644   0.08098  -2.65819
   D26        0.03334   0.00015   0.00172  -0.00493  -0.00419   0.02915
   D27       -1.85826  -0.00011   0.01294  -0.02025  -0.00803  -1.86629
   D28        2.37484   0.00008   0.00564  -0.04048  -0.03515   2.33969
   D29        0.97778   0.00019  -0.04685   0.05017   0.00356   0.98134
   D30        2.91851   0.00007  -0.05512   0.06296   0.00781   2.92632
   D31       -0.96839  -0.00006  -0.03901   0.05232   0.01334  -0.95505
   D32       -0.08708  -0.00019   0.01413  -0.01813  -0.00374  -0.09083
   D33        2.23435  -0.00024   0.02320  -0.00900   0.01452   2.24887
   D34       -2.43548   0.00014   0.00746   0.02596   0.03312  -2.40236
   D35       -0.11405   0.00009   0.01653   0.03509   0.05137  -0.06267
   D36        1.51877   0.00024   0.01050  -0.01677  -0.00636   1.51241
   D37       -2.44298   0.00019   0.01957  -0.00763   0.01190  -2.43108
   D38       -2.34386   0.00002   0.00572   0.01114   0.01688  -2.32698
   D39        1.84433   0.00002   0.00347   0.00190   0.00529   1.84961
   D40        1.74739  -0.00019   0.00363  -0.01490  -0.01124   1.73616
   D41       -0.34760  -0.00019   0.00138  -0.02414  -0.02283  -0.37043
   D42       -0.69428  -0.00022  -0.01387  -0.01207  -0.02617  -0.72046
   D43       -2.60681   0.00005  -0.01641  -0.00548  -0.02195  -2.62876
   D44        1.44502  -0.00003  -0.00815   0.00103  -0.00744   1.43758
   D45       -0.46751   0.00023  -0.01070   0.00762  -0.00322  -0.47073
   D46       -2.94761   0.00013  -0.00580   0.00984   0.00404  -2.94357
   D47       -0.82924   0.00005  -0.00100   0.01456   0.01372  -0.81552
   D48        1.13622  -0.00010  -0.00314  -0.00737  -0.01057   1.12566
   D49       -3.02859  -0.00019   0.00165  -0.00265  -0.00088  -3.02948
   D50       -0.70270   0.00029   0.03426  -0.03651  -0.00237  -0.70507
   D51        1.32391   0.00009   0.03388  -0.04418  -0.01036   1.31355
         Item               Value     Threshold  Converged?
 Maximum Force            0.003132     0.000015     NO 
 RMS     Force            0.000572     0.000010     NO 
 Maximum Displacement     0.148111     0.000060     NO 
 RMS     Displacement     0.032618     0.000040     NO 
 Predicted change in Energy=-1.665949D-04
 GradGradGradGradGradGradGradGradGradGradGradGradGradGradGradGradGradGrad

                          Input orientation:                          
 ---------------------------------------------------------------------
 Center     Atomic      Atomic             Coordinates (Angstroms)
 Number     Number       Type             X           Y           Z
 ---------------------------------------------------------------------
      1          6           0        0.026879    1.645347   -0.172149
      2          8           0       -0.656347    0.738568    0.295534
      3          8           0        1.128168    1.566440   -0.819855
      4          1           0        1.488574    0.559119   -0.974058
      5          6           0       -0.438452    3.112946    0.015015
      6          9           0       -0.553343    3.727284   -1.168076
      7          9           0        0.445602    3.789188    0.761093
      8          9           0       -1.625859    3.160812    0.628651
      9          8           0       -3.240977   -0.258159    0.784111
     10          1           0       -3.837170   -0.025998    1.499585
     11          1           0       -2.551039    0.425282    0.751251
     12          8           0       -1.158676   -1.952057    0.145654
     13          1           0       -0.719959   -1.079719    0.179862
     14          1           0       -2.080197   -1.729573    0.368125
     15          8           0        2.017099   -0.666896   -1.206255
     16          1           0        1.440761   -1.327755   -1.652436
     17          1           0        2.371568   -1.119402   -0.406796
     18          8           0        2.757453   -2.114639    0.940952
     19          1           0        3.613033   -2.550381    0.949436
     20          1           0        2.071094   -2.810022    1.024670
     21          8           0        0.367128   -2.652737   -2.054966
     22          1           0       -0.404323   -2.479905   -1.487298
     23          1           0        0.727085   -3.488396   -1.739389
     24          8           0        0.631550   -3.828846    0.877584
     25          1           0        0.385231   -4.455829    1.561884
     26          1           0       -0.124705   -3.210750    0.765966
 ---------------------------------------------------------------------
                    Distance matrix (angstroms):
                    1          2          3          4          5
     1  C    0.000000
     2  O    1.227913   0.000000
     3  O    1.280074   2.261406   0.000000
     4  H    1.989850   2.498950   1.080910   0.000000
     5  C    1.550939   2.400800   2.354356   3.348691   0.000000
     6  F    2.379704   3.329442   2.760069   3.774167   1.338026
     7  F    2.375358   3.276785   2.811744   3.812071   1.339958
     8  F    2.381062   2.630245   3.496406   4.363161   1.337451
     9  O    3.900851   2.812914   4.999129   5.111531   4.450843
    10  H    4.529786   3.485963   5.707035   5.901256   4.858828
    11  H    2.997813   1.973749   4.160190   4.394665   3.496943
    12  O    3.801033   2.741215   4.306005   3.816765   5.117621
    13  H    2.847396   1.823073   3.378930   2.982439   4.205338
    14  H    4.015189   2.850322   4.750642   4.446987   5.125427
    15  O    3.221307   3.373131   2.434603   1.355126   4.669951
    16  H    3.609660   3.530174   3.027749   2.005686   5.102123
    17  H    3.632693   3.621268   2.988378   1.979621   5.097736
    18  O    4.778339   4.495707   4.393786   3.525096   6.196679
    19  H    5.632280   5.428846   5.123783   4.228728   7.025735
    20  H    5.045939   4.534651   4.841983   3.960475   6.511435
    21  O    4.704710   4.251270   4.461629   3.569597   6.178745
    22  H    4.351236   3.687896   4.378004   3.616925   5.791209
    23  H    5.413118   4.891013   5.153423   4.189030   6.929223
    24  O    5.606635   4.781081   5.677767   4.839144   7.076540
    25  H    6.352923   5.447043   6.518616   5.726960   7.769016
    26  H    4.948203   4.012613   5.187106   4.454466   6.375853
                    6          7          8          9         10
     6  F    0.000000
     7  F    2.173342   0.000000
     8  F    2.167812   2.168720   0.000000
     9  O    5.188271   5.474706   3.784459   0.000000
    10  H    5.655711   5.783006   3.975447   0.959817   0.000000
    11  H    4.310200   4.505088   2.890348   0.971691   1.554925
    12  O    5.860650   5.992859   5.156837   2.759147   3.566113
    13  H    4.995195   5.040102   4.359377   2.719487   3.545279
    14  H    5.870986   6.082007   4.918349   1.919769   2.696169
    15  O    5.090918   5.118276   5.593690   5.637019   6.481110
    16  H    5.455682   5.744438   5.895315   5.385115   6.283817
    17  H    5.711831   5.400700   5.947420   5.801780   6.586217
    18  O    7.038283   6.342885   6.865955   6.281105   6.939996
    19  H    7.826341   7.089304   7.756714   7.229043   7.885473
    20  H    7.377816   6.801564   7.033857   5.898133   6.548581
    21  O    6.506805   7.030985   6.706053   5.178106   6.100058
    22  H    6.217178   6.714102   6.147120   4.259350   5.169871
    23  H    7.350641   7.700316   7.440156   5.705085   6.581153
    24  O    7.917310   7.621194   7.349366   5.268303   5.900678
    25  H    8.677380   8.284034   7.932756   5.601317   6.120127
    26  H    7.215301   7.023134   6.547451   4.292933   4.946032
                   11         12         13         14         15
    11  H    0.000000
    12  O    2.820844   0.000000
    13  H    2.438107   0.977044   0.000000
    14  H    2.238722   0.973752   1.519210   0.000000
    15  O    5.088474   3.683049   3.095680   4.516169   0.000000
    16  H    4.978485   3.221793   2.843861   4.079370   0.983859
    17  H    5.287644   3.668943   3.146948   4.559717   0.984655
    18  O    5.887893   3.999375   3.707117   4.886641   2.693433
    19  H    6.847600   4.875783   4.640033   5.781393   3.277426
    20  H    5.648545   3.455458   3.390815   4.339543   3.094016
    21  O    5.085740   2.767988   2.941190   3.565529   2.717771
    22  H    4.249659   1.874622   2.199902   2.610392   3.037972
    23  H    5.680339   3.077307   3.402820   3.926309   3.147893
    24  O    5.314362   2.694990   3.141830   3.466997   4.032377
    25  H    5.753612   3.264695   3.811764   3.864695   4.968058
    26  H    4.371275   1.743041   2.288916   2.485178   3.866287
                   16         17         18         19         20
    16  H    0.000000
    17  H    1.568895   0.000000
    18  O    3.013059   1.719252   0.000000
    19  H    3.603237   2.329871   0.960187   0.000000
    20  H    3.124313   2.235526   0.980641   1.565455   0.000000
    21  O    1.752226   3.014194   3.870236   4.424117   3.523123
    22  H    2.181526   3.274757   4.003330   4.699127   3.542126
    23  H    2.277117   3.176833   3.632332   4.054424   3.147472
    24  O    3.648463   3.466754   2.731664   3.244823   1.769724
    25  H    4.607693   4.353502   3.390304   3.797963   2.416487
    26  H    3.441660   3.461285   3.088514   3.800057   2.247008
                   21         22         23         24         25
    21  O    0.000000
    22  H    0.973270   0.000000
    23  H    0.963059   1.536452   0.000000
    24  O    3.170647   2.912962   2.640754   0.000000
    25  H    4.041419   3.718223   3.457050   0.960232   0.000000
    26  H    2.917351   2.385272   2.660722   0.983069   1.563247
                   26
    26  H    0.000000
 Stoichiometry    C2H13F3O8
 Framework group  C1[X(C2H13F3O8)]
 Deg. of freedom    72
 Full point group                 C1      NOp   1
 Largest Abelian subgroup         C1      NOp   1
 Largest concise Abelian subgroup C1      NOp   1
                         Standard orientation:                         
 ---------------------------------------------------------------------
 Center     Atomic      Atomic             Coordinates (Angstroms)
 Number     Number       Type             X           Y           Z
 ---------------------------------------------------------------------
      1          6           0       -1.350773   -0.400092    0.034992
      2          8           0       -0.644900    0.573045   -0.215046
      3          8           0       -0.996700   -1.570941    0.412266
      4          1           0        0.069748   -1.703042    0.528902
      5          6           0       -2.889433   -0.272755   -0.112395
      6          9           0       -3.502517   -0.594211    1.032641
      7          9           0       -3.333194   -1.090816   -1.076417
      8          9           0       -3.234375    0.978528   -0.435011
      9          8           0       -0.321354    3.361748   -0.039159
     10          1           0       -0.699871    4.036433   -0.607291
     11          1           0       -0.813039    2.539575   -0.201830
     12          8           0        1.839726    1.660699    0.182322
     13          1           0        1.102391    1.045124    0.003381
     14          1           0        1.394697    2.526705    0.169129
     15          8           0        1.390307   -1.958949    0.693222
     16          1           0        1.892431   -1.362883    1.293684
     17          1           0        1.909136   -1.993137   -0.142955
     18          8           0        2.956735   -1.795419   -1.491759
     19          1           0        3.590074   -2.492965   -1.676878
     20          1           0        3.460421   -0.961644   -1.378721
     21          8           0        2.914973   -0.127993    2.000615
     22          1           0        2.552011    0.690819    1.619747
     23          1           0        3.810765   -0.189611    1.652417
     24          8           0        4.093691    0.604129   -0.850284
     25          1           0        4.634335    1.150007   -1.426276
     26          1           0        3.309083    1.139639   -0.597216
 ---------------------------------------------------------------------
 Rotational constants (GHZ):           0.7518281           0.2996253           0.2538067
 Standard basis: 6-31++G(d,p) (6D, 7F)
 There are   325 symmetry adapted cartesian basis functions of A   symmetry.
 There are   325 symmetry adapted basis functions of A   symmetry.
   325 basis functions,   520 primitive gaussians,   325 cartesian basis functions
    58 alpha electrons       58 beta electrons
       nuclear repulsion energy       985.8291486213 Hartrees.
 NAtoms=   26 NActive=   26 NUniq=   26 SFac= 1.00D+00 NAtFMM=   60 NAOKFM=F Big=F
 Integral buffers will be    131072 words long.
 Raffenetti 2 integral format.
 Two-electron integral symmetry is turned on.
 Nuclear repulsion after empirical dispersion term =      985.8155771025 Hartrees.
 One-electron integrals computed using PRISM.
 NBasis=   325 RedAO= T EigKep=  3.58D-05  NBF=   325
 NBsUse=   325 1.00D-06 EigRej= -1.00D+00 NBFU=   325
 Initial guess from the checkpoint file:  "/local_scratch/slurm.5787813/Gau-2974314.chk"
 B after Tr=     0.000000   -0.000000    0.000000
         Rot=    0.999987   -0.004887   -0.000699    0.000866 Ang=  -0.57 deg.
 ExpMin= 3.60D-02 ExpMax= 7.00D+03 ExpMxC= 1.05D+03 IAcc=3 IRadAn=         5 AccDes= 0.00D+00
 Harris functional with IExCor= 4639 and IRadAn=       5 diagonalized for initial guess.
 HarFok:  IExCor= 4639 AccDes= 0.00D+00 IRadAn=         5 IDoV= 1 UseB2=F ITyADJ=14
 ICtDFT=  3500011 ScaDFX=  1.000000  1.000000  1.000000  1.000000
 FoFCou: FMM=F IPFlag=           0 FMFlag=      100000 FMFlg1=           0
         NFxFlg=           0 DoJE=T BraDBF=F KetDBF=T FulRan=T
         wScrn=  0.000000 ICntrl=       500 IOpCl=  0 I1Cent=   200000004 NGrid=           0
         NMat0=    1 NMatS0=      1 NMatT0=    0 NMatD0=    1 NMtDS0=    0 NMtDT0=    0
 Petite list used in FoFCou.
 Requested convergence on RMS density matrix=1.00D-10 within 128 cycles.
 Requested convergence on MAX density matrix=1.00D-08.
 Requested convergence on             energy=1.00D-08.
 No special actions if energy rises.
 SCF Done:  E(RwB97XD) =  -985.243713623     A.U. after   16 cycles
            NFock= 16  Conv=0.41D-10     -V/T= 2.0083
 Calling FoFJK, ICntrl=      2127 FMM=F ISym2X=0 I1Cent= 0 IOpClX= 0 NMat=1 NMatS=1 NMatT=0.
 ***** Axes restored to original set *****
 -------------------------------------------------------------------
 Center     Atomic                   Forces (Hartrees/Bohr)
 Number     Number              X              Y              Z
 -------------------------------------------------------------------
      1        6          -0.001077129   -0.001792074    0.001005590
      2        8           0.003790017    0.003348515   -0.002559922
      3        8          -0.002737383    0.000919147    0.001523193
      4        1           0.000053172   -0.000153161   -0.000221135
      5        6           0.000558843   -0.000962474   -0.000278684
      6        9          -0.000209028    0.000408050    0.000539727
      7        9          -0.000529401    0.000255448   -0.000193203
      8        9           0.000136666    0.000481270   -0.000128091
      9        8           0.001114412    0.001328203   -0.000133897
     10        1           0.000421297   -0.000013844   -0.000291216
     11        1          -0.001881622   -0.001104300    0.000381532
     12        8           0.000776796    0.000910205   -0.001218779
     13        1          -0.000907429   -0.001057844    0.001408262
     14        1           0.000246306   -0.000303237    0.000364356
     15        8           0.000312122    0.000059740    0.000197151
     16        1           0.000210399   -0.000858070   -0.000469718
     17        1           0.000137763   -0.000597133    0.000051525
     18        8           0.000256803   -0.000094743    0.000273676
     19        1          -0.000541750   -0.000016324    0.000103513
     20        1           0.000538003    0.000065980   -0.000207236
     21        8           0.000944093    0.000461365   -0.001289442
     22        1          -0.000771994   -0.001294487    0.000709009
     23        1          -0.000666806    0.000227015    0.000379420
     24        8          -0.000632134   -0.000193017    0.000243996
     25        1           0.000239926    0.000265930   -0.000197041
     26        1           0.000218060   -0.000290159    0.000007413
 -------------------------------------------------------------------
 Cartesian Forces:  Max     0.003790017 RMS     0.000982677

 GradGradGradGradGradGradGradGradGradGradGradGradGradGradGradGradGradGrad
 Berny optimization.
 Using GEDIIS/GDIIS optimizer.
 FormGI is forming the generalized inverse of G from B-inverse, IUseBI=4.
 Internal  Forces:  Max     0.004062954 RMS     0.000590706
 Search for a local minimum.
 Step number  10 out of a maximum of  156
 All quantities printed in internal units (Hartrees-Bohrs-Radians)
 Mixed Optimization -- En-DIIS/RFO-DIIS
 Swapping is turned off.
 Update second derivatives using D2CorX and points    9   10
 DE= -1.74D-04 DEPred=-1.67D-04 R= 1.04D+00
 TightC=F SS=  1.41D+00  RLast= 3.54D-01 DXNew= 6.0000D-01 1.0616D+00
 Trust test= 1.04D+00 RLast= 3.54D-01 DXMaxT set to 6.00D-01
 ITU=  1  1 -1  0  0  1  0 -1  1  0
     Eigenvalues ---    0.00023   0.00063   0.00070   0.00083   0.00104
     Eigenvalues ---    0.00121   0.00201   0.00241   0.00310   0.00371
     Eigenvalues ---    0.00432   0.00492   0.00650   0.00662   0.00880
     Eigenvalues ---    0.00918   0.01045   0.01192   0.01234   0.01356
     Eigenvalues ---    0.01455   0.01678   0.01750   0.01998   0.02102
     Eigenvalues ---    0.02231   0.02311   0.02511   0.02589   0.02672
     Eigenvalues ---    0.02743   0.02806   0.03009   0.03060   0.03151
     Eigenvalues ---    0.03553   0.03902   0.04237   0.05039   0.05784
     Eigenvalues ---    0.06385   0.06751   0.07154   0.07311   0.07480
     Eigenvalues ---    0.07708   0.12091   0.13890   0.18965   0.20951
     Eigenvalues ---    0.22617   0.24233   0.26172   0.29624   0.38365
     Eigenvalues ---    0.40991   0.41193   0.41292   0.43330   0.46840
     Eigenvalues ---    0.47953   0.49281   0.50450   0.52474   0.55604
     Eigenvalues ---    0.56359   0.58682   0.59211   0.59773   0.60822
     Eigenvalues ---    0.62834   0.92649
 En-DIIS/RFO-DIIS/Sim-DIIS IScMMF=       -3 using points:    10    9    8
 RFO step:  Lambda=-2.37282244D-04.
 DidBck=F Rises=F RFO-DIIS coefs:    0.98034    0.38160   -0.36194
 Iteration  1 RMS(Cart)=  0.01984144 RMS(Int)=  0.00035278
 Iteration  2 RMS(Cart)=  0.00021880 RMS(Int)=  0.00026823
 Iteration  3 RMS(Cart)=  0.00000017 RMS(Int)=  0.00026823
 Variable       Old X    -DE/DX   Delta X   Delta X   Delta X     New X
                                 (Linear)    (Quad)   (Total)
    R1        2.32042  -0.00406   0.00075  -0.00815  -0.00732   2.31310
    R2        2.41899  -0.00215   0.00061   0.00224   0.00300   2.42198
    R3        2.93085   0.00018  -0.00033   0.00010  -0.00023   2.93062
    R4        3.72985   0.00039  -0.00328   0.01759   0.01432   3.74417
    R5        3.44511   0.00121   0.00866   0.03944   0.04814   3.49325
    R6        2.04262   0.00172  -0.01784  -0.00376  -0.02154   2.02109
    R7        2.56082   0.00154   0.02107   0.02702   0.04816   2.60898
    R8        2.52850  -0.00027  -0.00023  -0.00320  -0.00344   2.52506
    R9        2.53215  -0.00033   0.00084  -0.00167  -0.00083   2.53132
   R10        2.52742  -0.00016   0.00008  -0.00138  -0.00130   2.52612
   R11        1.81379  -0.00048   0.00043  -0.00143  -0.00100   1.81279
   R12        1.83623  -0.00188   0.00085  -0.00431  -0.00348   1.83275
   R13        3.62784   0.00008  -0.02574   0.02302  -0.00278   3.62506
   R14        1.84635  -0.00006   0.00213  -0.00742  -0.00525   1.84110
   R15        1.84012  -0.00025   0.00130  -0.00176  -0.00049   1.83964
   R16        3.54252   0.00003   0.00535   0.00845   0.01368   3.55620
   R17        3.29387   0.00019  -0.00028   0.00819   0.00796   3.30183
   R18        1.85922   0.00073  -0.00294   0.00233  -0.00050   1.85872
   R19        1.86073   0.00050  -0.00091  -0.00091  -0.00189   1.85884
   R20        3.31123   0.00002   0.00625   0.01662   0.02295   3.33418
   R21        3.24892   0.00011   0.00995   0.01037   0.02023   3.26915
   R22        1.81449  -0.00047   0.00037  -0.00128  -0.00091   1.81358
   R23        1.85314  -0.00041   0.00075  -0.00261  -0.00196   1.85118
   R24        3.34429   0.00007   0.00137   0.00729   0.00857   3.35286
   R25        1.83921   0.00058   0.00111  -0.00191  -0.00088   1.83834
   R26        1.81992  -0.00032  -0.00004  -0.00047  -0.00051   1.81941
   R27        1.81458  -0.00038   0.00037  -0.00132  -0.00095   1.81363
   R28        1.85773  -0.00022   0.00048  -0.00234  -0.00185   1.85588
    A1        2.24708  -0.00070   0.00100  -0.00530  -0.00424   2.24284
    A2        2.07817   0.00027   0.00009   0.00396   0.00398   2.08216
    A3        1.95791   0.00044  -0.00106   0.00133   0.00021   1.95812
    A4        2.40280  -0.00057  -0.00960   0.01182   0.00164   2.40443
    A5        2.39173   0.00095  -0.00380   0.00562   0.00083   2.39256
    A6        1.39270  -0.00031   0.00556  -0.00495   0.00003   1.39273
    A7        2.00038   0.00054  -0.00566  -0.00360  -0.00914   1.99124
    A8        1.93213   0.00089  -0.00001   0.00690   0.00690   1.93903
    A9        1.92495   0.00063  -0.00272   0.00245  -0.00027   1.92468
   A10        1.93436   0.00051  -0.00123   0.00029  -0.00096   1.93340
   A11        1.89363  -0.00070   0.00129  -0.00325  -0.00195   1.89168
   A12        1.88917  -0.00076   0.00161  -0.00358  -0.00198   1.88719
   A13        1.88833  -0.00064   0.00124  -0.00321  -0.00200   1.88633
   A14        1.87143  -0.00036   0.00402  -0.00037   0.00328   1.87471
   A15        2.37819  -0.00015   0.00453  -0.00779  -0.00338   2.37482
   A16        1.67341   0.00041  -0.00361   0.01364   0.00949   1.68290
   A17        2.49984   0.00021  -0.00009  -0.00715  -0.00725   2.49259
   A18        1.78538  -0.00029   0.00007  -0.00069  -0.00033   1.78505
   A19        1.67218   0.00048  -0.00428   0.01890   0.01395   1.68613
   A20        1.94541   0.00036  -0.00677   0.00891   0.00264   1.94805
   A21        2.27073  -0.00038  -0.00745  -0.00008  -0.00770   2.26303
   A22        2.27191  -0.00014   0.01397  -0.01234   0.00144   2.27335
   A23        1.43837   0.00026  -0.00156  -0.00467  -0.00623   1.43214
   A24        2.71019   0.00003  -0.01927   0.00638  -0.01283   2.69736
   A25        2.49284  -0.00005   0.01887  -0.00946   0.00923   2.50207
   A26        2.04535   0.00010  -0.00060   0.01519   0.01440   2.05974
   A27        2.00100   0.00006   0.00371   0.00877   0.01216   2.01316
   A28        1.84461  -0.00005  -0.00045  -0.00173  -0.00224   1.84236
   A29        2.05966   0.00013  -0.00291   0.00886   0.00601   2.06567
   A30        1.89686  -0.00019   0.00239  -0.00546  -0.00318   1.89369
   A31        1.87664  -0.00007   0.00109  -0.00224  -0.00112   1.87552
   A32        1.78995  -0.00059   0.00872  -0.01119  -0.00310   1.78684
   A33        1.93034   0.00008  -0.00324   0.00476   0.00152   1.93186
   A34        1.83301  -0.00021  -0.00037  -0.00352  -0.00368   1.82934
   A35        2.64044  -0.00011  -0.00888   0.00793  -0.00148   2.63896
   A36        2.12390  -0.00012   0.00718  -0.00828  -0.00122   2.12268
   A37        1.84754  -0.00015  -0.00148  -0.00369  -0.00519   1.84235
   A38        1.86932   0.00025  -0.00019   0.00213   0.00192   1.87124
   A39        3.21022  -0.00011  -0.00329   0.00318  -0.00022   3.21000
   A40        3.04855  -0.00062   0.00299  -0.00810  -0.00536   3.04319
   A41        3.09163  -0.00019   0.00059  -0.00116  -0.00070   3.09093
   A42        2.93005  -0.00049  -0.00084  -0.00296  -0.00391   2.92614
   A43        2.85281   0.00012  -0.00304   0.00268  -0.00020   2.85261
   A44        3.13382   0.00032  -0.00738   0.00738   0.00028   3.13410
   A45        3.37169  -0.00023   0.00135  -0.00059   0.00087   3.37256
   A46        2.95314   0.00020   0.00046   0.00126   0.00189   2.95503
   A47        3.01602   0.00051  -0.00263   0.00779   0.00527   3.02129
   A48        3.27041  -0.00011  -0.00185   0.00035  -0.00137   3.26904
    D1       -2.67992  -0.00015   0.01519  -0.01107   0.00415  -2.67576
    D2       -0.19379  -0.00003  -0.01524   0.02720   0.01218  -0.18161
    D3        0.46948  -0.00008   0.01849  -0.00804   0.01041   0.47988
    D4        2.95560   0.00004  -0.01194   0.03022   0.01844   2.97404
    D5        0.00862   0.00009   0.00063  -0.00143  -0.00090   0.00771
    D6       -3.14033   0.00002  -0.00251  -0.00428  -0.00678   3.13607
    D7       -2.16288   0.00000  -0.02357  -0.01169  -0.03522  -2.19810
    D8        2.02437  -0.00010  -0.02343  -0.01369  -0.03707   1.98730
    D9       -0.06638  -0.00003  -0.02237  -0.01145  -0.03378  -0.10016
   D10        0.98528   0.00007  -0.02076  -0.00911  -0.02991   0.95537
   D11       -1.11065  -0.00004  -0.02062  -0.01111  -0.03176  -1.14241
   D12        3.08178   0.00003  -0.01956  -0.00887  -0.02847   3.05331
   D13        2.55253   0.00042  -0.02865   0.02711  -0.00125   2.55128
   D14       -0.15331  -0.00011  -0.00867   0.00154  -0.00653  -0.15984
   D15       -2.51655   0.00022  -0.00153   0.00867   0.00785  -2.50870
   D16        0.19484  -0.00002  -0.02380   0.03705   0.01347   0.20831
   D17        0.96569   0.00034   0.00882   0.00705   0.01581   0.98150
   D18       -1.23798   0.00033   0.00698  -0.01354  -0.00678  -1.24476
   D19        2.60976   0.00004   0.01695  -0.00844   0.00844   2.61819
   D20        0.12432   0.00016   0.01179  -0.00770   0.00437   0.12869
   D21       -2.17612   0.00001  -0.01447  -0.00207  -0.01678  -2.19290
   D22       -0.03704  -0.00017  -0.00949   0.00899  -0.00162  -0.03866
   D23       -0.16822  -0.00003   0.02459  -0.03755  -0.01283  -0.18106
   D24        2.15699  -0.00035   0.01483  -0.03041  -0.01569   2.14129
   D25       -2.65819   0.00013   0.01090  -0.02761  -0.01685  -2.67504
   D26        0.02915   0.00012   0.00156   0.00394   0.00447   0.03362
   D27       -1.86629  -0.00008   0.01126  -0.02191  -0.01079  -1.87708
   D28        2.33969   0.00019   0.00553   0.00491   0.01004   2.34973
   D29        0.98134   0.00011  -0.04025  -0.01915  -0.05910   0.92224
   D30        2.92632  -0.00000  -0.04742  -0.00227  -0.04986   2.87646
   D31       -0.95505  -0.00021  -0.03372  -0.02592  -0.05991  -1.01496
   D32       -0.09083  -0.00010   0.01219  -0.01335  -0.00071  -0.09153
   D33        2.24887  -0.00027   0.01961  -0.02656  -0.00654   2.24232
   D34       -2.40236   0.00011   0.00575  -0.01133  -0.00545  -2.40781
   D35       -0.06267  -0.00005   0.01317  -0.02453  -0.01129  -0.07396
   D36        1.51241   0.00045   0.00913   0.00347   0.01229   1.52470
   D37       -2.43108   0.00028   0.01655  -0.00973   0.00645  -2.42463
   D38       -2.32698  -0.00011   0.00457   0.01091   0.01552  -2.31146
   D39        1.84961  -0.00005   0.00287   0.01163   0.01449   1.86410
   D40        1.73616  -0.00021   0.00333  -0.01314  -0.00983   1.72633
   D41       -0.37043  -0.00014   0.00163  -0.01242  -0.01086  -0.38130
   D42       -0.72046   0.00005  -0.01138  -0.01713  -0.02831  -0.74876
   D43       -2.62876   0.00053  -0.01365  -0.00949  -0.02294  -2.65170
   D44        1.43758   0.00007  -0.00685  -0.00003  -0.00684   1.43074
   D45       -0.47073   0.00055  -0.00911   0.00761  -0.00148  -0.47221
   D46       -2.94357   0.00015  -0.00505   0.01631   0.01132  -2.93225
   D47       -0.81552   0.00003  -0.00113   0.00690   0.00592  -0.80960
   D48        1.12566  -0.00004  -0.00249   0.00749   0.00498   1.13064
   D49       -3.02948  -0.00016   0.00144  -0.00192  -0.00042  -3.02990
   D50       -0.70507   0.00050   0.02943   0.02829   0.05796  -0.64711
   D51        1.31355   0.00028   0.02926   0.02769   0.05702   1.37057
         Item               Value     Threshold  Converged?
 Maximum Force            0.004063     0.000015     NO 
 RMS     Force            0.000591     0.000010     NO 
 Maximum Displacement     0.079761     0.000060     NO 
 RMS     Displacement     0.019807     0.000040     NO 
 Predicted change in Energy=-1.206905D-04
 GradGradGradGradGradGradGradGradGradGradGradGradGradGradGradGradGradGrad

                          Input orientation:                          
 ---------------------------------------------------------------------
 Center     Atomic      Atomic             Coordinates (Angstroms)
 Number     Number       Type             X           Y           Z
 ---------------------------------------------------------------------
      1          6           0        0.021195    1.665598   -0.177978
      2          8           0       -0.654834    0.759003    0.290370
      3          8           0        1.122000    1.585520   -0.829489
      4          1           0        1.471175    0.585188   -0.975328
      5          6           0       -0.439966    3.133669    0.014712
      6          9           0       -0.523198    3.769491   -1.157572
      7          9           0        0.427286    3.794301    0.793013
      8          9           0       -1.641136    3.180489    0.599467
      9          8           0       -3.233583   -0.259391    0.781283
     10          1           0       -3.839102   -0.034765    1.490594
     11          1           0       -2.554248    0.432066    0.749718
     12          8           0       -1.145670   -1.953748    0.153467
     13          1           0       -0.704021   -1.085951    0.186187
     14          1           0       -2.066084   -1.726021    0.374073
     15          8           0        2.000132   -0.669561   -1.203135
     16          1           0        1.433195   -1.335064   -1.653850
     17          1           0        2.361232   -1.124754   -0.409420
     18          8           0        2.762082   -2.127069    0.942408
     19          1           0        3.618566   -2.559963    0.950748
     20          1           0        2.079357   -2.824650    1.025413
     21          8           0        0.359029   -2.673542   -2.063299
     22          1           0       -0.405903   -2.511617   -1.484497
     23          1           0        0.725971   -3.509724   -1.758150
     24          8           0        0.634755   -3.845030    0.884225
     25          1           0        0.389105   -4.467398    1.572263
     26          1           0       -0.117157   -3.223156    0.772873
 ---------------------------------------------------------------------
                    Distance matrix (angstroms):
                    1          2          3          4          5
     1  C    0.000000
     2  O    1.224042   0.000000
     3  O    1.281659   2.257067   0.000000
     4  H    1.976232   2.480346   1.069512   0.000000
     5  C    1.550817   2.400249   2.355669   3.335774   0.000000
     6  F    2.383765   3.343188   2.753914   3.761718   1.336206
     7  F    2.374682   3.261391   2.827340   3.809874   1.339519
     8  F    2.379634   2.632855   3.495820   4.347647   1.336765
     9  O    3.901197   2.815682   4.996937   5.092518   4.461478
    10  H    4.536216   3.494304   5.711448   5.887626   4.875585
    11  H    3.002519   1.981327   4.164030   4.382151   3.508430
    12  O    3.817210   2.760196   4.316822   3.816838   5.138004
    13  H    2.868723   1.848547   3.391564   2.978808   4.231350
    14  H    4.020518   2.859016   4.751710   4.435625   5.137118
    15  O    3.228019   3.364551   2.448698   1.380612   4.679935
    16  H    3.629864   3.539064   3.050611   2.036960   5.124686
    17  H    3.649028   3.624211   3.009609   2.009069   5.114760
    18  O    4.811658   4.519943   4.428635   3.563775   6.228089
    19  H    5.663079   5.451017   5.156270   4.267673   7.054452
    20  H    5.083946   4.567128   4.879221   3.999981   6.547524
    21  O    4.743068   4.283694   4.499336   3.611076   6.219342
    22  H    4.397559   3.729487   4.421545   3.656895   5.841066
    23  H    5.456886   4.932047   5.194301   4.235144   6.974032
    24  O    5.645507   4.817969   5.715339   4.876922   7.114304
    25  H    6.388453   5.481635   6.553119   5.761052   7.803175
    26  H    4.982286   4.047159   5.217897   4.481349   6.410011
                    6          7          8          9         10
     6  F    0.000000
     7  F    2.169980   0.000000
     8  F    2.164231   2.166239   0.000000
     9  O    5.228502   5.462098   3.794959   0.000000
    10  H    5.699154   5.774983   3.995374   0.959287   0.000000
    11  H    4.347565   4.494000   2.900030   0.969849   1.554889
    12  O    5.904385   5.993603   5.177334   2.761227   3.567209
    13  H    5.041200   5.046281   4.387652   2.726907   3.554603
    14  H    5.909914   6.071767   4.930032   1.918300   2.692685
    15  O    5.106316   5.136587   5.597418   5.612302   6.461873
    16  H    5.489103   5.771428   5.909244   5.372686   6.274983
    17  H    5.730036   5.420618   5.964220   5.785204   6.575885
    18  O    7.069116   6.366806   6.904788   6.281893   6.946500
    19  H    7.852466   7.112372   7.793629   7.230027   7.892076
    20  H    7.417642   6.825970   7.077089   5.904870   6.559574
    21  O    6.565922   7.070797   6.735032   5.179443   6.100623
    22  H    6.290704   6.756172   6.186176   4.266387   5.174246
    23  H    7.409999   7.742508   7.478001   5.717643   6.593145
    24  O    7.968107   7.642692   7.390445   5.275551   5.907723
    25  H    8.725287   8.298455   7.972351   5.608640   6.126389
    26  H    7.265577   7.038575   6.584774   4.300708   4.953164
                   11         12         13         14         15
    11  H    0.000000
    12  O    2.834028   0.000000
    13  H    2.458715   0.974267   0.000000
    14  H    2.244271   0.973493   1.516643   0.000000
    15  O    5.076376   3.658631   3.068557   4.487517   0.000000
    16  H    4.979918   3.209316   2.831163   4.063284   0.983594
    17  H    5.284811   3.647251   3.122824   4.536134   0.983655
    18  O    5.903360   3.990363   3.697251   4.878016   2.703378
    19  H    6.862673   4.868378   4.630553   5.774362   3.291224
    20  H    5.670318   3.452472   3.387414   4.337732   3.101147
    21  O    5.103434   2.774216   2.951391   3.566476   2.729293
    22  H    4.274620   1.881861   2.216435   2.612977   3.043245
    23  H    5.708497   3.094896   3.420526   3.939993   3.161970
    24  O    5.336795   2.698309   3.145170   3.470589   4.037937
    25  H    5.774483   3.269091   3.814488   3.870241   4.972103
    26  H    4.393245   1.747256   2.292653   2.489734   3.861136
                   16         17         18         19         20
    16  H    0.000000
    17  H    1.566553   0.000000
    18  O    3.022212   1.729958   0.000000
    19  H    3.613883   2.343239   0.959704   0.000000
    20  H    3.132864   2.242286   0.979604   1.563585   0.000000
    21  O    1.764370   3.023719   3.886847   4.440942   3.538715
    22  H    2.189803   3.276616   4.009224   4.704158   3.546005
    23  H    2.289146   3.190804   3.653833   4.075203   3.170047
    24  O    3.657767   3.471908   2.735014   3.249454   1.774257
    25  H    4.616215   4.357708   3.391884   3.801842   2.419631
    26  H    3.443467   3.455940   3.085477   3.798301   2.246610
                   21         22         23         24         25
    21  O    0.000000
    22  H    0.972806   0.000000
    23  H    0.962789   1.533702   0.000000
    24  O    3.183758   2.910636   2.665126   0.000000
    25  H    4.054151   3.714956   3.481705   0.959730   0.000000
    26  H    2.927918   2.384404   2.683107   0.982088   1.563158
                   26
    26  H    0.000000
 Stoichiometry    C2H13F3O8
 Framework group  C1[X(C2H13F3O8)]
 Deg. of freedom    72
 Full point group                 C1      NOp   1
 Largest Abelian subgroup         C1      NOp   1
 Largest concise Abelian subgroup C1      NOp   1
                         Standard orientation:                         
 ---------------------------------------------------------------------
 Center     Atomic      Atomic             Coordinates (Angstroms)
 Number     Number       Type             X           Y           Z
 ---------------------------------------------------------------------
      1          6           0       -1.367283   -0.396971    0.041651
      2          8           0       -0.657465    0.567643   -0.211245
      3          8           0       -1.015009   -1.568680    0.423294
      4          1           0        0.041531   -1.692475    0.533999
      5          6           0       -2.905126   -0.268636   -0.111978
      6          9           0       -3.532053   -0.620436    1.014363
      7          9           0       -3.340262   -1.058850   -1.102196
      8          9           0       -3.249124    0.989706   -0.403836
      9          8           0       -0.304593    3.355825   -0.039240
     10          1           0       -0.676432    4.040302   -0.599115
     11          1           0       -0.808700    2.543162   -0.200673
     12          8           0        1.854037    1.646901    0.171167
     13          1           0        1.120296    1.031038   -0.006412
     14          1           0        1.406346    2.511257    0.158915
     15          8           0        1.389404   -1.944049    0.695358
     16          1           0        1.899907   -1.357759    1.297942
     17          1           0        1.912326   -1.986867   -0.136686
     18          8           0        2.970738   -1.803787   -1.492783
     19          1           0        3.599795   -2.504547   -1.677862
     20          1           0        3.479519   -0.974271   -1.380229
     21          8           0        2.938587   -0.122974    2.011701
     22          1           0        2.589678    0.695667    1.618712
     23          1           0        3.836489   -0.195887    1.671966
     24          8           0        4.116934    0.596715   -0.857072
     25          1           0        4.654514    1.140141   -1.437397
     26          1           0        3.331076    1.129345   -0.605617
 ---------------------------------------------------------------------
 Rotational constants (GHZ):           0.7536006           0.2964047           0.2519483
 Standard basis: 6-31++G(d,p) (6D, 7F)
 There are   325 symmetry adapted cartesian basis functions of A   symmetry.
 There are   325 symmetry adapted basis functions of A   symmetry.
   325 basis functions,   520 primitive gaussians,   325 cartesian basis functions
    58 alpha electrons       58 beta electrons
       nuclear repulsion energy       984.1100715958 Hartrees.
 NAtoms=   26 NActive=   26 NUniq=   26 SFac= 1.00D+00 NAtFMM=   60 NAOKFM=F Big=F
 Integral buffers will be    131072 words long.
 Raffenetti 2 integral format.
 Two-electron integral symmetry is turned on.
 Nuclear repulsion after empirical dispersion term =      984.0965513419 Hartrees.
 One-electron integrals computed using PRISM.
 NBasis=   325 RedAO= T EigKep=  3.67D-05  NBF=   325
 NBsUse=   325 1.00D-06 EigRej= -1.00D+00 NBFU=   325
 Initial guess from the checkpoint file:  "/local_scratch/slurm.5787813/Gau-2974314.chk"
 B after Tr=    -0.000000   -0.000000   -0.000000
         Rot=    0.999999   -0.000618    0.000132    0.001033 Ang=  -0.14 deg.
 ExpMin= 3.60D-02 ExpMax= 7.00D+03 ExpMxC= 1.05D+03 IAcc=3 IRadAn=         5 AccDes= 0.00D+00
 Harris functional with IExCor= 4639 and IRadAn=       5 diagonalized for initial guess.
 HarFok:  IExCor= 4639 AccDes= 0.00D+00 IRadAn=         5 IDoV= 1 UseB2=F ITyADJ=14
 ICtDFT=  3500011 ScaDFX=  1.000000  1.000000  1.000000  1.000000
 FoFCou: FMM=F IPFlag=           0 FMFlag=      100000 FMFlg1=           0
         NFxFlg=           0 DoJE=T BraDBF=F KetDBF=T FulRan=T
         wScrn=  0.000000 ICntrl=       500 IOpCl=  0 I1Cent=   200000004 NGrid=           0
         NMat0=    1 NMatS0=      1 NMatT0=    0 NMatD0=    1 NMtDS0=    0 NMtDT0=    0
 Petite list used in FoFCou.
 Requested convergence on RMS density matrix=1.00D-10 within 128 cycles.
 Requested convergence on MAX density matrix=1.00D-08.
 Requested convergence on             energy=1.00D-08.
 No special actions if energy rises.
 SCF Done:  E(RwB97XD) =  -985.243865550     A.U. after   15 cycles
            NFock= 15  Conv=0.56D-10     -V/T= 2.0083
 Calling FoFJK, ICntrl=      2127 FMM=F ISym2X=0 I1Cent= 0 IOpClX= 0 NMat=1 NMatS=1 NMatT=0.
 ***** Axes restored to original set *****
 -------------------------------------------------------------------
 Center     Atomic                   Forces (Hartrees/Bohr)
 Number     Number              X              Y              Z
 -------------------------------------------------------------------
      1        6           0.000910659    0.000296411   -0.000117204
      2        8           0.000854126    0.000551076   -0.000788343
      3        8          -0.001980366    0.001299069    0.000978180
      4        1           0.000377229   -0.000705621   -0.000382094
      5        6           0.000120055   -0.000284238    0.000175394
      6        9           0.000039705    0.000254778   -0.000940887
      7        9           0.000486079    0.000149156    0.000373254
      8        9          -0.000744566   -0.000111688    0.000376276
      9        8           0.000306908   -0.000135417   -0.000599809
     10        1           0.000224521    0.000273479    0.000102783
     11        1          -0.000775432   -0.000046463    0.000424363
     12        8           0.000071108   -0.000504095   -0.001125495
     13        1           0.000192628    0.000517334    0.001107036
     14        1          -0.000109903   -0.000284743    0.000427456
     15        8          -0.000252246   -0.000452123   -0.000012845
     16        1           0.000343738   -0.000096392   -0.000256050
     17        1           0.000251844   -0.000299684    0.000223817
     18        8           0.000175603    0.000479592    0.000109391
     19        1          -0.000062499   -0.000138247    0.000028379
     20        1           0.000020399   -0.000323551   -0.000109814
     21        8           0.000884773    0.000107636   -0.000958110
     22        1          -0.000924138   -0.000406013    0.000710011
     23        1          -0.000246022    0.000032803    0.000194070
     24        8           0.000044678   -0.000164012   -0.000193580
     25        1          -0.000015946    0.000030215    0.000152002
     26        1          -0.000192934   -0.000039262    0.000101816
 -------------------------------------------------------------------
 Cartesian Forces:  Max     0.001980366 RMS     0.000523774

 GradGradGradGradGradGradGradGradGradGradGradGradGradGradGradGradGradGrad
 Berny optimization.
 Using GEDIIS/GDIIS optimizer.
 FormGI is forming the generalized inverse of G from B-inverse, IUseBI=4.
 Internal  Forces:  Max     0.001777762 RMS     0.000321031
 Search for a local minimum.
 Step number  11 out of a maximum of  156
 All quantities printed in internal units (Hartrees-Bohrs-Radians)
 Mixed Optimization -- En-DIIS/RFO-DIIS
 Swapping is turned off.
 Update second derivatives using D2CorX and points    9   10   11
 DE= -1.52D-04 DEPred=-1.21D-04 R= 1.26D+00
 TightC=F SS=  1.41D+00  RLast= 1.90D-01 DXNew= 1.0091D+00 5.6898D-01
 Trust test= 1.26D+00 RLast= 1.90D-01 DXMaxT set to 6.00D-01
 ITU=  1  1  1 -1  0  0  1  0 -1  1  0
     Eigenvalues ---    0.00024   0.00064   0.00071   0.00083   0.00105
     Eigenvalues ---    0.00119   0.00201   0.00240   0.00312   0.00371
     Eigenvalues ---    0.00418   0.00491   0.00659   0.00664   0.00809
     Eigenvalues ---    0.00927   0.01016   0.01146   0.01221   0.01355
     Eigenvalues ---    0.01427   0.01677   0.01749   0.01987   0.02106
     Eigenvalues ---    0.02231   0.02312   0.02511   0.02587   0.02674
     Eigenvalues ---    0.02744   0.02771   0.03027   0.03031   0.03148
     Eigenvalues ---    0.03565   0.03897   0.04199   0.04980   0.05703
     Eigenvalues ---    0.06373   0.06754   0.07195   0.07213   0.07544
     Eigenvalues ---    0.07754   0.12131   0.13927   0.18530   0.20877
     Eigenvalues ---    0.22623   0.24153   0.26109   0.28449   0.38379
     Eigenvalues ---    0.40965   0.41182   0.41331   0.43332   0.46726
     Eigenvalues ---    0.47944   0.48792   0.50385   0.52058   0.55578
     Eigenvalues ---    0.56333   0.58644   0.59155   0.59594   0.60705
     Eigenvalues ---    0.69997   0.94096
 En-DIIS/RFO-DIIS/Sim-DIIS IScMMF=       -3 using points:    11   10    9    8
 RFO step:  Lambda=-1.01080519D-04.
 DidBck=F Rises=F RFO-DIIS coefs:    2.05667   -1.26571   -0.25849    0.46753
 Iteration  1 RMS(Cart)=  0.01298190 RMS(Int)=  0.00058686
 Iteration  2 RMS(Cart)=  0.00037216 RMS(Int)=  0.00047095
 Iteration  3 RMS(Cart)=  0.00000164 RMS(Int)=  0.00047095
 Iteration  4 RMS(Cart)=  0.00000000 RMS(Int)=  0.00047095
 Variable       Old X    -DE/DX   Delta X   Delta X   Delta X     New X
                                 (Linear)    (Quad)   (Total)
    R1        2.31310  -0.00041  -0.00813   0.00686  -0.00138   2.31173
    R2        2.42198  -0.00136   0.00042  -0.00174  -0.00162   2.42037
    R3        2.93062   0.00003   0.00032  -0.00042  -0.00011   2.93051
    R4        3.74417   0.00029   0.01396  -0.01422  -0.00007   3.74410
    R5        3.49325   0.00050   0.03316  -0.01075   0.02240   3.51565
    R6        2.02109   0.00178   0.00984  -0.00846   0.00117   2.02226
    R7        2.60898   0.00094   0.00765   0.00077   0.00819   2.61717
    R8        2.52506   0.00094  -0.00230   0.00388   0.00157   2.52664
    R9        2.53132   0.00060  -0.00213   0.00229   0.00015   2.53148
   R10        2.52612   0.00083  -0.00103   0.00192   0.00089   2.52701
   R11        1.81279  -0.00000  -0.00144   0.00155   0.00011   1.81290
   R12        1.83275  -0.00036  -0.00459   0.00357  -0.00084   1.83191
   R13        3.62506   0.00006   0.03273  -0.02815   0.00456   3.62962
   R14        1.84110   0.00108  -0.00790   0.00838   0.00044   1.84154
   R15        1.83964   0.00011  -0.00183   0.00205   0.00009   1.83973
   R16        3.55620  -0.00003   0.00801  -0.01329  -0.00512   3.55109
   R17        3.30183   0.00010   0.00689  -0.00556   0.00126   3.30309
   R18        1.85872   0.00010   0.00404  -0.00484  -0.00110   1.85762
   R19        1.85884   0.00044  -0.00013   0.00088   0.00095   1.85979
   R20        3.33418   0.00011   0.00950   0.00102   0.01025   3.34443
   R21        3.26915   0.00003   0.00382   0.00175   0.00581   3.27495
   R22        1.81358   0.00001  -0.00128   0.00144   0.00016   1.81374
   R23        1.85118   0.00027  -0.00254   0.00310   0.00078   1.85196
   R24        3.35286   0.00007   0.00581  -0.00452   0.00148   3.35434
   R25        1.83834   0.00095  -0.00148   0.00302   0.00158   1.83992
   R26        1.81941  -0.00006  -0.00031   0.00025  -0.00006   1.81935
   R27        1.81363   0.00009  -0.00132   0.00148   0.00016   1.81379
   R28        1.85588   0.00017  -0.00223   0.00246   0.00031   1.85619
    A1        2.24284  -0.00039  -0.00618   0.00472  -0.00142   2.24141
    A2        2.08216   0.00020   0.00300  -0.00271   0.00032   2.08248
    A3        1.95812   0.00020   0.00310  -0.00198   0.00114   1.95926
    A4        2.40443  -0.00012   0.01576   0.00366   0.02003   2.42446
    A5        2.39256   0.00029   0.00983  -0.00806   0.00272   2.39528
    A6        1.39273  -0.00014  -0.00825   0.00455  -0.00365   1.38908
    A7        1.99124   0.00031  -0.00054   0.00231   0.00157   1.99281
    A8        1.93903  -0.00035   0.00552  -0.00715  -0.00164   1.93739
    A9        1.92468  -0.00021   0.00443  -0.00324   0.00119   1.92587
   A10        1.93340  -0.00012   0.00073  -0.00051   0.00023   1.93363
   A11        1.89168   0.00026  -0.00359   0.00359  -0.00002   1.89166
   A12        1.88719   0.00026  -0.00416   0.00421   0.00005   1.88723
   A13        1.88633   0.00019  -0.00343   0.00362   0.00022   1.88655
   A14        1.87471  -0.00049  -0.00257  -0.00170  -0.00341   1.87130
   A15        2.37482  -0.00001  -0.01517   0.01255  -0.00246   2.37236
   A16        1.68290   0.00041   0.01198  -0.00600   0.00684   1.68974
   A17        2.49259   0.00002  -0.00307   0.00324   0.00030   2.49289
   A18        1.78505  -0.00012  -0.00019  -0.00051  -0.00163   1.78343
   A19        1.68613   0.00020   0.02165   0.00048   0.02381   1.70995
   A20        1.94805   0.00018   0.01398  -0.00891   0.00440   1.95246
   A21        2.26303  -0.00012  -0.00455   0.00507   0.00030   2.26333
   A22        2.27335  -0.00014  -0.01407  -0.00156  -0.01504   2.25830
   A23        1.43214   0.00013  -0.00523   0.00512  -0.00072   1.43142
   A24        2.69736  -0.00003   0.01347  -0.01791  -0.00519   2.69217
   A25        2.50207  -0.00015  -0.01800   0.01389  -0.00459   2.49748
   A26        2.05974   0.00010   0.01249  -0.00793   0.00463   2.06438
   A27        2.01316   0.00003   0.00619  -0.00319   0.00335   2.01651
   A28        1.84236   0.00005  -0.00290   0.00241  -0.00077   1.84159
   A29        2.06567   0.00004   0.00739  -0.01541  -0.00822   2.05746
   A30        1.89369  -0.00006  -0.00664   0.00236  -0.00415   1.88953
   A31        1.87552  -0.00007  -0.00298   0.00101  -0.00200   1.87352
   A32        1.78684  -0.00015  -0.00665   0.00480  -0.00113   1.78571
   A33        1.93186   0.00003   0.00531  -0.00043   0.00496   1.93682
   A34        1.82934  -0.00012  -0.00551   0.00234  -0.00356   1.82578
   A35        2.63896  -0.00014   0.00105  -0.00378  -0.00216   2.63680
   A36        2.12268  -0.00003  -0.01383   0.00129  -0.01224   2.11045
   A37        1.84235  -0.00004  -0.00405  -0.00286  -0.00688   1.83547
   A38        1.87124   0.00002   0.00245  -0.00281  -0.00088   1.87036
   A39        3.21000  -0.00011   0.00486  -0.00318   0.00188   3.21188
   A40        3.04319  -0.00023  -0.00499   0.00199  -0.00278   3.04041
   A41        3.09093  -0.00007  -0.00173   0.00431   0.00286   3.09379
   A42        2.92614  -0.00021  -0.00134   0.00399   0.00279   2.92893
   A43        2.85261   0.00000   0.00293  -0.00269   0.00023   2.85284
   A44        3.13410   0.00018   0.00800  -0.00389   0.00387   3.13797
   A45        3.37256  -0.00002  -0.00038   0.00376   0.00326   3.37582
   A46        2.95503   0.00002   0.00066  -0.00152  -0.00125   2.95377
   A47        3.02129   0.00021   0.01042  -0.00095   0.00899   3.03028
   A48        3.26904  -0.00001   0.00166  -0.00128   0.00022   3.26926
    D1       -2.67576   0.00004  -0.01972   0.00084  -0.01935  -2.69511
    D2       -0.18161   0.00007   0.04334   0.00273   0.04564  -0.13597
    D3        0.47988  -0.00004  -0.02037  -0.00246  -0.02313   0.45676
    D4        2.97404  -0.00001   0.04269  -0.00057   0.04186   3.01590
    D5        0.00771   0.00006  -0.00050   0.00259   0.00200   0.00972
    D6        3.13607   0.00014   0.00018   0.00569   0.00556  -3.14156
    D7       -2.19810   0.00000   0.01642   0.00020   0.01652  -2.18158
    D8        1.98730   0.00005   0.01446   0.00250   0.01683   2.00413
    D9       -0.10016   0.00002   0.01532   0.00041   0.01564  -0.08452
   D10        0.95537  -0.00006   0.01587  -0.00265   0.01334   0.96871
   D11       -1.14241  -0.00002   0.01391  -0.00035   0.01365  -1.12876
   D12        3.05331  -0.00005   0.01477  -0.00243   0.01246   3.06577
   D13        2.55128   0.00012   0.05501  -0.00197   0.05297   2.60425
   D14       -0.15984  -0.00003   0.01248   0.00048   0.01199  -0.14786
   D15       -2.50870   0.00010   0.01138   0.02894   0.03953  -2.46917
   D16        0.20831   0.00005   0.05600   0.03226   0.08771   0.29602
   D17        0.98150   0.00024  -0.00647  -0.00118  -0.00739   0.97411
   D18       -1.24476   0.00009  -0.02205   0.00724  -0.01466  -1.25942
   D19        2.61819   0.00003  -0.03272   0.00433  -0.02808   2.59011
   D20        0.12869   0.00006  -0.02145  -0.00580  -0.02763   0.10107
   D21       -2.19290   0.00014   0.01728  -0.00400   0.01391  -2.17899
   D22       -0.03866  -0.00014   0.01788  -0.00444   0.01525  -0.02341
   D23       -0.18106  -0.00011  -0.05840  -0.03980  -0.09821  -0.27927
   D24        2.14129  -0.00019  -0.05471  -0.03429  -0.08854   2.05276
   D25       -2.67504   0.00004  -0.05086  -0.02926  -0.07969  -2.75473
   D26        0.03362   0.00014   0.00370   0.02038   0.02602   0.05964
   D27       -1.87708   0.00003  -0.02407   0.01753  -0.00607  -1.88315
   D28        2.34973   0.00014   0.01171   0.00288   0.01537   2.36510
   D29        0.92224   0.00004  -0.01129  -0.00508  -0.01674   0.90550
   D30        2.87646   0.00002   0.00674  -0.00301   0.00380   2.88026
   D31       -1.01496  -0.00013  -0.02288   0.00362  -0.01874  -1.03371
   D32       -0.09153  -0.00008  -0.01562  -0.00443  -0.02132  -0.11285
   D33        2.24232  -0.00015  -0.03565  -0.00793  -0.04466   2.19766
   D34       -2.40781   0.00003  -0.02095   0.01368  -0.00754  -2.41535
   D35       -0.07396  -0.00004  -0.04098   0.01018  -0.03088  -0.10484
   D36        1.52470   0.00014   0.00267  -0.00025   0.00284   1.52754
   D37       -2.42463   0.00008  -0.01735  -0.00375  -0.02050  -2.44513
   D38       -2.31146   0.00000   0.00653  -0.01326  -0.00681  -2.31828
   D39        1.86410   0.00010   0.01036  -0.00508   0.00529   1.86939
   D40        1.72633  -0.00017  -0.01206  -0.00342  -0.01545   1.71088
   D41       -0.38130  -0.00007  -0.00823   0.00475  -0.00335  -0.38464
   D42       -0.74876  -0.00004  -0.00907   0.00172  -0.00789  -0.75665
   D43       -2.65170   0.00017  -0.00147  -0.00249  -0.00429  -2.65600
   D44        1.43074   0.00005   0.00336  -0.00623  -0.00316   1.42758
   D45       -0.47221   0.00026   0.01096  -0.01044   0.00045  -0.47176
   D46       -2.93225   0.00008   0.01754   0.00475   0.02179  -2.91046
   D47       -0.80960  -0.00004   0.00449  -0.00017   0.00391  -0.80568
   D48        1.13064   0.00002   0.01096   0.02299   0.03380   1.16444
   D49       -3.02990  -0.00010  -0.00209   0.01807   0.01593  -3.01397
   D50       -0.64711   0.00017   0.02379  -0.00899   0.01432  -0.63280
   D51        1.37057   0.00009   0.02488  -0.00669   0.01800   1.38857
         Item               Value     Threshold  Converged?
 Maximum Force            0.001778     0.000015     NO 
 RMS     Force            0.000321     0.000010     NO 
 Maximum Displacement     0.037319     0.000060     NO 
 RMS     Displacement     0.012777     0.000040     NO 
 Predicted change in Energy=-4.542665D-05
 GradGradGradGradGradGradGradGradGradGradGradGradGradGradGradGradGradGrad

                          Input orientation:                          
 ---------------------------------------------------------------------
 Center     Atomic      Atomic             Coordinates (Angstroms)
 Number     Number       Type             X           Y           Z
 ---------------------------------------------------------------------
      1          6           0        0.016777    1.679273   -0.181593
      2          8           0       -0.670979    0.774660    0.271353
      3          8           0        1.125492    1.594488   -0.817218
      4          1           0        1.469977    0.592285   -0.965883
      5          6           0       -0.440332    3.148874    0.008622
      6          9           0       -0.519390    3.782072   -1.166318
      7          9           0        0.427090    3.809372    0.786985
      8          9           0       -1.643108    3.200237    0.590768
      9          8           0       -3.232572   -0.272600    0.788835
     10          1           0       -3.826989   -0.046780    1.507180
     11          1           0       -2.565424    0.428819    0.737170
     12          8           0       -1.136265   -1.954050    0.151955
     13          1           0       -0.699827   -1.084297    0.203910
     14          1           0       -2.057602   -1.735427    0.378070
     15          8           0        1.998462   -0.667394   -1.193895
     16          1           0        1.436807   -1.332403   -1.650641
     17          1           0        2.358092   -1.126474   -0.401127
     18          8           0        2.760309   -2.139084    0.946553
     19          1           0        3.615336   -2.575081    0.940992
     20          1           0        2.076739   -2.837403    1.020784
     21          8           0        0.360994   -2.674793   -2.066330
     22          1           0       -0.403463   -2.516033   -1.484626
     23          1           0        0.724888   -3.513853   -1.765560
     24          8           0        0.632068   -3.859049    0.879626
     25          1           0        0.389165   -4.469164    1.579627
     26          1           0       -0.116066   -3.232274    0.768858
 ---------------------------------------------------------------------
                    Distance matrix (angstroms):
                    1          2          3          4          5
     1  C    0.000000
     2  O    1.223312   0.000000
     3  O    1.280804   2.254865   0.000000
     4  H    1.976978   2.479457   1.070132   0.000000
     5  C    1.550761   2.399817   2.355830   3.336928   0.000000
     6  F    2.383049   3.336826   2.759172   3.764638   1.337039
     7  F    2.375673   3.268197   2.822577   3.809174   1.339600
     8  F    2.380145   2.632582   3.496570   4.349238   1.337237
     9  O    3.912774   2.815368   5.005811   5.093233   4.484620
    10  H    4.539355   3.487467   5.711712   5.880671   4.891556
    11  H    3.012560   1.981291   4.171063   4.383100   3.527818
    12  O    3.826460   2.770669   4.318213   3.811283   5.152155
    13  H    2.880877   1.860403   3.398585   2.981173   4.245611
    14  H    4.034408   2.869608   4.759111   4.434892   5.158338
    15  O    3.233987   3.369330   2.453583   1.384946   4.685900
    16  H    3.639338   3.546341   3.059118   2.043139   5.134068
    17  H    3.660898   3.638930   3.015970   2.015399   5.126176
    18  O    4.835239   4.551872   4.441067   3.575297   6.251905
    19  H    5.684132   5.481029   5.164875   4.274453   7.076823
    20  H    5.107790   4.599848   4.891297   4.009709   6.572339
    21  O    4.756953   4.292837   4.513479   3.621412   6.233991
    22  H    4.413059   3.739477   4.436161   3.666130   5.858525
    23  H    5.475302   4.948616   5.211045   4.249119   6.992667
    24  O    5.672546   4.851720   5.732697   4.891050   7.142806
    25  H    6.406547   5.507556   6.561625   5.767672   7.822444
    26  H    5.004428   4.075654   5.230176   4.489110   6.434451
                    6          7          8          9         10
     6  F    0.000000
     7  F    2.170706   0.000000
     8  F    2.165324   2.166857   0.000000
     9  O    5.255887   5.482301   3.824424   0.000000
    10  H    5.722579   5.786689   4.018988   0.959347   0.000000
    11  H    4.365069   4.515059   2.924527   0.969404   1.552629
    12  O    5.917895   6.005362   5.197704   2.761774   3.565713
    13  H    5.058817   5.055483   4.404165   2.723194   3.543176
    14  H    5.932456   6.089803   4.957603   1.920715   2.693909
    15  O    5.112542   5.141452   5.603983   5.608100   6.451111
    16  H    5.497193   5.779221   5.920694   5.373762   6.271539
    17  H    5.741015   5.431662   5.976110   5.779328   6.562210
    18  O    7.090892   6.391674   6.930008   6.278794   6.934301
    19  H    7.870840   7.137918   7.818452   7.226231   7.880424
    20  H    7.439137   6.852417   7.104595   5.900915   6.548141
    21  O    6.578465   7.084502   6.752227   5.180368   6.100461
    22  H    6.307209   6.772059   6.206426   4.266787   5.173842
    23  H    7.425486   7.761043   7.499246   5.717704   6.591738
    24  O    7.993652   7.671719   7.422492   5.273168   5.900034
    25  H    8.743488   8.316482   7.995479   5.599418   6.110538
    26  H    7.287567   7.062586   6.613681   4.297986   4.946053
                   11         12         13         14         15
    11  H    0.000000
    12  O    2.839549   0.000000
    13  H    2.460557   0.974499   0.000000
    14  H    2.251843   0.973543   1.515868   0.000000
    15  O    5.075406   3.645999   3.067316   4.479221   0.000000
    16  H    4.982107   3.202576   2.840091   4.060664   0.983011
    17  H    5.287312   3.633361   3.117486   4.525078   0.984160
    18  O    5.916198   3.981069   3.692781   4.868098   2.706991
    19  H    6.875083   4.856539   4.624539   5.762303   3.288054
    20  H    5.683161   3.443627   3.383782   4.326685   3.101592
    21  O    5.104501   2.771649   2.967997   3.564702   2.733513
    22  H    4.275816   1.879154   2.233574   2.610586   3.044870
    23  H    5.712659   3.094146   3.436767   3.937029   3.170350
    24  O    5.350707   2.699171   3.151156   3.463474   4.043907
    25  H    5.781831   3.269706   3.812588   3.860534   4.973501
    26  H    4.404993   1.747922   2.296465   2.482505   3.860341
                   16         17         18         19         20
    16  H    0.000000
    17  H    1.566033   0.000000
    18  O    3.024534   1.733031   0.000000
    19  H    3.606494   2.341027   0.959790   0.000000
    20  H    3.132259   2.242380   0.980014   1.562838   0.000000
    21  O    1.769797   3.026317   3.888594   4.432232   3.535604
    22  H    2.194341   3.275825   4.007764   4.694450   3.540022
    23  H    2.297555   3.198220   3.659028   4.069571   3.169984
    24  O    3.665214   3.476558   2.737183   3.248420   1.775038
    25  H    4.622926   4.355874   3.384136   3.795206   2.413059
    26  H    3.445997   3.453218   3.082235   3.792743   2.242272
                   21         22         23         24         25
    21  O    0.000000
    22  H    0.973642   0.000000
    23  H    0.962759   1.532236   0.000000
    24  O    3.186629   2.909588   2.669229   0.000000
    25  H    4.063688   3.719224   3.495083   0.959814   0.000000
    26  H    2.928594   2.381971   2.685100   0.982253   1.562850
                   26
    26  H    0.000000
 Stoichiometry    C2H13F3O8
 Framework group  C1[X(C2H13F3O8)]
 Deg. of freedom    72
 Full point group                 C1      NOp   1
 Largest Abelian subgroup         C1      NOp   1
 Largest concise Abelian subgroup C1      NOp   1
                         Standard orientation:                         
 ---------------------------------------------------------------------
 Center     Atomic      Atomic             Coordinates (Angstroms)
 Number     Number       Type             X           Y           Z
 ---------------------------------------------------------------------
      1          6           0       -1.378935   -0.392773    0.042345
      2          8           0       -0.671168    0.577068   -0.192104
      3          8           0       -1.023540   -1.567934    0.407239
      4          1           0        0.033273   -1.690104    0.523018
      5          6           0       -2.916778   -0.265468   -0.111570
      6          9           0       -3.542213   -0.619793    1.015798
      7          9           0       -3.352568   -1.054650   -1.102432
      8          9           0       -3.262189    0.993547   -0.401011
      9          8           0       -0.279755    3.361356   -0.047760
     10          1           0       -0.647850    4.038183   -0.619387
     11          1           0       -0.798131    2.554283   -0.187981
     12          8           0        1.864076    1.634074    0.171053
     13          1           0        1.125750    1.029013   -0.024966
     14          1           0        1.427064    2.503848    0.153719
     15          8           0        1.385024   -1.943389    0.686390
     16          1           0        1.897127   -1.364917    1.294198
     17          1           0        1.912174   -1.985315   -0.143626
     18          8           0        2.982860   -1.804504   -1.494305
     19          1           0        3.613173   -2.507957   -1.664761
     20          1           0        3.494094   -0.977342   -1.372359
     21          8           0        2.941448   -0.131716    2.015855
     22          1           0        2.598118    0.688795    1.619793
     23          1           0        3.841626   -0.204256    1.682204
     24          8           0        4.135947    0.592420   -0.848303
     25          1           0        4.664174    1.131941   -1.440870
     26          1           0        3.347263    1.122345   -0.599352
 ---------------------------------------------------------------------
 Rotational constants (GHZ):           0.7541908           0.2946036           0.2506048
 Standard basis: 6-31++G(d,p) (6D, 7F)
 There are   325 symmetry adapted cartesian basis functions of A   symmetry.
 There are   325 symmetry adapted basis functions of A   symmetry.
   325 basis functions,   520 primitive gaussians,   325 cartesian basis functions
    58 alpha electrons       58 beta electrons
       nuclear repulsion energy       982.9636798810 Hartrees.
 NAtoms=   26 NActive=   26 NUniq=   26 SFac= 1.00D+00 NAtFMM=   60 NAOKFM=F Big=F
 Integral buffers will be    131072 words long.
 Raffenetti 2 integral format.
 Two-electron integral symmetry is turned on.
 Nuclear repulsion after empirical dispersion term =      982.9501922438 Hartrees.
 One-electron integrals computed using PRISM.
 NBasis=   325 RedAO= T EigKep=  3.69D-05  NBF=   325
 NBsUse=   325 1.00D-06 EigRej= -1.00D+00 NBFU=   325
 Initial guess from the checkpoint file:  "/local_scratch/slurm.5787813/Gau-2974314.chk"
 B after Tr=     0.000000    0.000000    0.000000
         Rot=    0.999999   -0.000526    0.000269    0.001068 Ang=  -0.14 deg.
 ExpMin= 3.60D-02 ExpMax= 7.00D+03 ExpMxC= 1.05D+03 IAcc=3 IRadAn=         5 AccDes= 0.00D+00
 Harris functional with IExCor= 4639 and IRadAn=       5 diagonalized for initial guess.
 HarFok:  IExCor= 4639 AccDes= 0.00D+00 IRadAn=         5 IDoV= 1 UseB2=F ITyADJ=14
 ICtDFT=  3500011 ScaDFX=  1.000000  1.000000  1.000000  1.000000
 FoFCou: FMM=F IPFlag=           0 FMFlag=      100000 FMFlg1=           0
         NFxFlg=           0 DoJE=T BraDBF=F KetDBF=T FulRan=T
         wScrn=  0.000000 ICntrl=       500 IOpCl=  0 I1Cent=   200000004 NGrid=           0
         NMat0=    1 NMatS0=      1 NMatT0=    0 NMatD0=    1 NMtDS0=    0 NMtDT0=    0
 Petite list used in FoFCou.
 Requested convergence on RMS density matrix=1.00D-10 within 128 cycles.
 Requested convergence on MAX density matrix=1.00D-08.
 Requested convergence on             energy=1.00D-08.
 No special actions if energy rises.
 SCF Done:  E(RwB97XD) =  -985.243927696     A.U. after   15 cycles
            NFock= 15  Conv=0.48D-10     -V/T= 2.0083
 Calling FoFJK, ICntrl=      2127 FMM=F ISym2X=0 I1Cent= 0 IOpClX= 0 NMat=1 NMatS=1 NMatT=0.
 ***** Axes restored to original set *****
 -------------------------------------------------------------------
 Center     Atomic                   Forces (Hartrees/Bohr)
 Number     Number              X              Y              Z
 -------------------------------------------------------------------
      1        6           0.000237655    0.000387435    0.000016503
      2        8           0.000219981   -0.000343576   -0.000012769
      3        8          -0.000337702    0.000512872    0.000022330
      4        1           0.000103204   -0.000062773   -0.000078985
      5        6          -0.000046366    0.000054850   -0.000013855
      6        9           0.000024781    0.000080318   -0.000435646
      7        9           0.000278412    0.000038106    0.000228064
      8        9          -0.000203628   -0.000107121    0.000116339
      9        8          -0.000086129   -0.000160606   -0.000352784
     10        1           0.000063581    0.000083026    0.000054942
     11        1          -0.000249854    0.000100138    0.000225145
     12        8          -0.000042967   -0.000070275   -0.000109605
     13        1           0.000160365    0.000148021    0.000188605
     14        1          -0.000097148   -0.000185936    0.000190027
     15        8          -0.000002393   -0.000249380    0.000582862
     16        1          -0.000051871   -0.000195970   -0.000337889
     17        1           0.000068155    0.000034965   -0.000127818
     18        8          -0.000075161    0.000163589   -0.000067421
     19        1          -0.000022620   -0.000054932    0.000054096
     20        1           0.000171864   -0.000082995   -0.000072594
     21        8           0.000185182   -0.000083637   -0.000245578
     22        1          -0.000255130    0.000097576    0.000165300
     23        1           0.000044034   -0.000018462   -0.000028111
     24        8          -0.000052901    0.000019368   -0.000053729
     25        1           0.000003069   -0.000026938    0.000071835
     26        1          -0.000036411   -0.000077663    0.000020738
 -------------------------------------------------------------------
 Cartesian Forces:  Max     0.000582862 RMS     0.000180429

 GradGradGradGradGradGradGradGradGradGradGradGradGradGradGradGradGradGrad
 Berny optimization.
 Using GEDIIS/GDIIS optimizer.
 FormGI is forming the generalized inverse of G from B-inverse, IUseBI=4.
 Internal  Forces:  Max     0.000476551 RMS     0.000124273
 Search for a local minimum.
 Step number  12 out of a maximum of  156
 All quantities printed in internal units (Hartrees-Bohrs-Radians)
 Mixed Optimization -- En-DIIS/RFO-DIIS
 Swapping is turned off.
 Update second derivatives using D2CorX and points    9   10   11   12
 DE= -6.21D-05 DEPred=-4.54D-05 R= 1.37D+00
 TightC=F SS=  1.41D+00  RLast= 2.35D-01 DXNew= 1.0091D+00 7.0571D-01
 Trust test= 1.37D+00 RLast= 2.35D-01 DXMaxT set to 7.06D-01
 ITU=  1  1  1  1 -1  0  0  1  0 -1  1  0
     Eigenvalues ---    0.00026   0.00064   0.00067   0.00084   0.00102
     Eigenvalues ---    0.00113   0.00212   0.00242   0.00309   0.00373
     Eigenvalues ---    0.00443   0.00494   0.00657   0.00663   0.00773
     Eigenvalues ---    0.00916   0.00990   0.01119   0.01216   0.01351
     Eigenvalues ---    0.01413   0.01680   0.01739   0.02022   0.02118
     Eigenvalues ---    0.02232   0.02314   0.02508   0.02581   0.02679
     Eigenvalues ---    0.02711   0.02752   0.02966   0.03032   0.03144
     Eigenvalues ---    0.03546   0.03851   0.04154   0.04909   0.05741
     Eigenvalues ---    0.06340   0.06791   0.07047   0.07225   0.07571
     Eigenvalues ---    0.07691   0.12130   0.13941   0.18163   0.21028
     Eigenvalues ---    0.22623   0.24100   0.25791   0.28191   0.38563
     Eigenvalues ---    0.40932   0.41164   0.41379   0.43444   0.46540
     Eigenvalues ---    0.47947   0.48810   0.50357   0.51631   0.55572
     Eigenvalues ---    0.56305   0.58540   0.59024   0.59436   0.60568
     Eigenvalues ---    0.65485   0.98205
 En-DIIS/RFO-DIIS/Sim-DIIS IScMMF=       -3 using points:    12   11   10    9    8
 RFO step:  Lambda=-5.26871291D-05.
 DidBck=T Rises=F RFO-DIIS coefs:    0.71609    1.11119   -0.87029   -0.26013    0.30313
 Iteration  1 RMS(Cart)=  0.00443167 RMS(Int)=  0.00023816
 Iteration  2 RMS(Cart)=  0.00001589 RMS(Int)=  0.00023742
 Iteration  3 RMS(Cart)=  0.00000002 RMS(Int)=  0.00023742
 Variable       Old X    -DE/DX   Delta X   Delta X   Delta X     New X
                                 (Linear)    (Quad)   (Total)
    R1        2.31173   0.00044  -0.00615   0.00518  -0.00104   2.31069
    R2        2.42037  -0.00020   0.00193  -0.00146   0.00035   2.42072
    R3        2.93051   0.00003   0.00015  -0.00021  -0.00006   2.93045
    R4        3.74410   0.00026   0.01324  -0.01099   0.00238   3.74648
    R5        3.51565   0.00013   0.02456  -0.01446   0.01003   3.52568
    R6        2.02226   0.00048  -0.00079  -0.00275  -0.00359   2.01866
    R7        2.61717   0.00036   0.01580  -0.00643   0.00931   2.62648
    R8        2.52664   0.00042  -0.00283   0.00262  -0.00022   2.52642
    R9        2.53148   0.00033  -0.00148   0.00152   0.00005   2.53152
   R10        2.52701   0.00023  -0.00128   0.00120  -0.00009   2.52693
   R11        1.81290   0.00002  -0.00118   0.00109  -0.00009   1.81281
   R12        1.83191   0.00008  -0.00330   0.00275  -0.00043   1.83148
   R13        3.62962   0.00002   0.01858  -0.01927  -0.00071   3.62892
   R14        1.84154   0.00035  -0.00615   0.00563  -0.00059   1.84095
   R15        1.83973   0.00010  -0.00143   0.00146  -0.00006   1.83967
   R16        3.55109   0.00006   0.00841  -0.00866  -0.00019   3.55090
   R17        3.30309   0.00005   0.00599  -0.00461   0.00134   3.30444
   R18        1.85762   0.00034   0.00256  -0.00263  -0.00020   1.85742
   R19        1.85979  -0.00013  -0.00090   0.00053  -0.00027   1.85953
   R20        3.34443   0.00002   0.00915  -0.00370   0.00534   3.34977
   R21        3.27495  -0.00004   0.00556  -0.00158   0.00410   3.27905
   R22        1.81374   0.00000  -0.00107   0.00100  -0.00007   1.81367
   R23        1.85196  -0.00001  -0.00235   0.00207  -0.00017   1.85179
   R24        3.35434   0.00006   0.00515  -0.00381   0.00142   3.35576
   R25        1.83992   0.00034  -0.00188   0.00212   0.00024   1.84015
   R26        1.81935   0.00002  -0.00033   0.00023  -0.00010   1.81926
   R27        1.81379   0.00007  -0.00110   0.00102  -0.00008   1.81371
   R28        1.85619   0.00002  -0.00193   0.00166  -0.00024   1.85595
    A1        2.24141  -0.00013  -0.00405   0.00328  -0.00079   2.24063
    A2        2.08248   0.00026   0.00285  -0.00197   0.00092   2.08340
    A3        1.95926  -0.00013   0.00112  -0.00129  -0.00014   1.95912
    A4        2.42446  -0.00010   0.00412  -0.00489  -0.00045   2.42401
    A5        2.39528   0.00012   0.00412  -0.00428   0.00013   2.39541
    A6        1.38908  -0.00002  -0.00388   0.00292  -0.00090   1.38818
    A7        1.99281  -0.00008  -0.00280   0.00146  -0.00141   1.99140
    A8        1.93739  -0.00018   0.00573  -0.00502   0.00070   1.93809
    A9        1.92587  -0.00018   0.00202  -0.00224  -0.00022   1.92565
   A10        1.93363  -0.00013   0.00021  -0.00024  -0.00002   1.93361
   A11        1.89166   0.00019  -0.00266   0.00249  -0.00018   1.89147
   A12        1.88723   0.00017  -0.00299   0.00286  -0.00014   1.88710
   A13        1.88655   0.00014  -0.00268   0.00249  -0.00017   1.88638
   A14        1.87130  -0.00015   0.00010  -0.00086  -0.00032   1.87098
   A15        2.37236  -0.00001  -0.00735   0.00628  -0.00106   2.37130
   A16        1.68974   0.00009   0.00824  -0.00656   0.00217   1.69191
   A17        2.49289  -0.00002  -0.00487   0.00400  -0.00071   2.49218
   A18        1.78343   0.00004   0.00019  -0.00004  -0.00025   1.78317
   A19        1.70995   0.00002   0.00872  -0.00379   0.00569   1.71564
   A20        1.95246  -0.00002   0.00722  -0.00591   0.00096   1.95342
   A21        2.26333  -0.00009  -0.00175  -0.00010  -0.00213   2.26120
   A22        2.25830  -0.00001  -0.00561   0.00370  -0.00167   2.25664
   A23        1.43142   0.00004  -0.00382   0.00357  -0.00059   1.43082
   A24        2.69217  -0.00005   0.00754  -0.00988  -0.00255   2.68961
   A25        2.49748  -0.00003  -0.00772   0.00873   0.00072   2.49820
   A26        2.06438   0.00007   0.01021  -0.00807   0.00211   2.06649
   A27        2.01651   0.00006   0.00552  -0.00283   0.00278   2.01929
   A28        1.84159   0.00005  -0.00154   0.00167  -0.00018   1.84142
   A29        2.05746   0.00002   0.00905  -0.01048  -0.00150   2.05596
   A30        1.88953   0.00006  -0.00350   0.00238  -0.00105   1.88848
   A31        1.87352  -0.00008  -0.00137   0.00072  -0.00061   1.87292
   A32        1.78571  -0.00009  -0.00755   0.00549  -0.00177   1.78395
   A33        1.93682  -0.00000   0.00244  -0.00116   0.00134   1.93817
   A34        1.82578   0.00003  -0.00225   0.00181  -0.00057   1.82521
   A35        2.63680  -0.00001   0.00458  -0.00383   0.00104   2.63784
   A36        2.11045   0.00001  -0.00437   0.00142  -0.00279   2.10766
   A37        1.83547   0.00003  -0.00122  -0.00125  -0.00248   1.83299
   A38        1.87036  -0.00001   0.00204  -0.00170  -0.00000   1.87036
   A39        3.21188   0.00000   0.00225  -0.00287  -0.00051   3.21137
   A40        3.04041  -0.00005  -0.00500   0.00219  -0.00270   3.03771
   A41        3.09379  -0.00005  -0.00194   0.00318   0.00142   3.09520
   A42        2.92893  -0.00005  -0.00289   0.00288   0.00005   2.92899
   A43        2.85284  -0.00004   0.00211  -0.00261  -0.00046   2.85238
   A44        3.13797  -0.00003   0.00485  -0.00509  -0.00027   3.13770
   A45        3.37582   0.00007  -0.00123   0.00189   0.00059   3.37641
   A46        2.95377   0.00000   0.00134  -0.00119  -0.00009   2.95368
   A47        3.03028   0.00006   0.00438  -0.00117   0.00292   3.03320
   A48        3.26926  -0.00002   0.00053  -0.00116  -0.00071   3.26855
    D1       -2.69511   0.00003  -0.00493   0.01052   0.00532  -2.68979
    D2       -0.13597  -0.00001   0.01262  -0.01184   0.00053  -0.13544
    D3        0.45676  -0.00002  -0.00221   0.00815   0.00577   0.46253
    D4        3.01590  -0.00005   0.01534  -0.01421   0.00098   3.01688
    D5        0.00972  -0.00001  -0.00152   0.00175   0.00017   0.00989
    D6       -3.14156   0.00003  -0.00404   0.00398  -0.00025   3.14138
    D7       -2.18158   0.00000  -0.00820   0.00118  -0.00708  -2.18866
    D8        2.00413   0.00000  -0.00989   0.00280  -0.00716   1.99697
    D9       -0.08452   0.00002  -0.00804   0.00130  -0.00680  -0.09131
   D10        0.96871  -0.00003  -0.00590  -0.00085  -0.00669   0.96202
   D11       -1.12876  -0.00003  -0.00759   0.00077  -0.00678  -1.13554
   D12        3.06577  -0.00001  -0.00574  -0.00074  -0.00641   3.05936
   D13        2.60425   0.00001   0.01283  -0.01416  -0.00138   2.60286
   D14       -0.14786  -0.00002   0.00053   0.00146   0.00161  -0.14624
   D15       -2.46917   0.00003  -0.00316   0.01831   0.01472  -2.45445
   D16        0.29602  -0.00004   0.00897   0.00289   0.01157   0.30759
   D17        0.97411   0.00016   0.00480   0.00153   0.00659   0.98069
   D18       -1.25942  -0.00005  -0.00878   0.01066   0.00191  -1.25751
   D19        2.59011  -0.00001  -0.00425   0.00066  -0.00336   2.58675
   D20        0.10107   0.00004  -0.00116  -0.00203  -0.00333   0.09773
   D21       -2.17899   0.00005  -0.00157  -0.00017  -0.00140  -2.18038
   D22       -0.02341  -0.00009   0.00414  -0.00505   0.00005  -0.02335
   D23       -0.27927   0.00001  -0.00665  -0.00716  -0.01387  -0.29314
   D24        2.05276  -0.00006  -0.00508  -0.00893  -0.01384   2.03892
   D25       -2.75473  -0.00001  -0.00526  -0.00715  -0.01216  -2.76689
   D26        0.05964   0.00007  -0.00474   0.00960   0.00584   0.06548
   D27       -1.88315   0.00005  -0.01616   0.01505  -0.00077  -1.88392
   D28        2.36510   0.00010   0.00140   0.00359   0.00537   2.37047
   D29        0.90550  -0.00001  -0.01064   0.00119  -0.00972   0.89578
   D30        2.88026   0.00002  -0.00307  -0.00256  -0.00569   2.87457
   D31       -1.03371   0.00000  -0.01680   0.00648  -0.01009  -1.04380
   D32       -0.11285  -0.00005  -0.00452   0.00109  -0.00405  -0.11691
   D33        2.19766  -0.00003  -0.01002   0.00025  -0.01032   2.18734
   D34       -2.41535  -0.00008  -0.00915   0.00626  -0.00299  -2.41834
   D35       -0.10484  -0.00006  -0.01465   0.00542  -0.00926  -0.11410
   D36        1.52754  -0.00000   0.00208  -0.00049   0.00177   1.52932
   D37       -2.44513   0.00002  -0.00342  -0.00133  -0.00449  -2.44962
   D38       -2.31828   0.00008   0.00994  -0.00924   0.00065  -2.31762
   D39        1.86939   0.00012   0.00777  -0.00448   0.00336   1.87274
   D40        1.71088  -0.00009  -0.00587   0.00157  -0.00432   1.70656
   D41       -0.38464  -0.00005  -0.00804   0.00632  -0.00162  -0.38626
   D42       -0.75665  -0.00012  -0.01009   0.00290  -0.00742  -0.76407
   D43       -2.65600  -0.00010  -0.00503  -0.00102  -0.00618  -2.66217
   D44        1.42758   0.00002   0.00141  -0.00458  -0.00327   1.42431
   D45       -0.47176   0.00004   0.00647  -0.00850  -0.00203  -0.47379
   D46       -2.91046   0.00001   0.00717  -0.00079   0.00608  -2.90438
   D47       -0.80568   0.00001   0.00391  -0.00246   0.00126  -0.80443
   D48        1.16444  -0.00004  -0.00276   0.01105   0.00819   1.17263
   D49       -3.01397  -0.00004  -0.00602   0.00938   0.00337  -3.01060
   D50       -0.63280   0.00001   0.01938  -0.01035   0.00872  -0.62408
   D51        1.38857  -0.00001   0.01817  -0.00878   0.00929   1.39785
         Item               Value     Threshold  Converged?
 Maximum Force            0.000477     0.000015     NO 
 RMS     Force            0.000124     0.000010     NO 
 Maximum Displacement     0.014398     0.000060     NO 
 RMS     Displacement     0.004429     0.000040     NO 
 Predicted change in Energy=-7.642863D-06
 GradGradGradGradGradGradGradGradGradGradGradGradGradGradGradGradGradGrad

                          Input orientation:                          
 ---------------------------------------------------------------------
 Center     Atomic      Atomic             Coordinates (Angstroms)
 Number     Number       Type             X           Y           Z
 ---------------------------------------------------------------------
      1          6           0        0.015888    1.683988   -0.181620
      2          8           0       -0.669427    0.779410    0.273606
      3          8           0        1.123944    1.598944   -0.818733
      4          1           0        1.467258    0.598016   -0.965003
      5          6           0       -0.441856    3.153607    0.006666
      6          9           0       -0.515230    3.787824   -1.167962
      7          9           0        0.421949    3.813489    0.789602
      8          9           0       -1.647303    3.205057    0.583149
      9          8           0       -3.229835   -0.273937    0.788585
     10          1           0       -3.824874   -0.049229    1.506702
     11          1           0       -2.565190    0.429501    0.736368
     12          8           0       -1.131965   -1.954025    0.153708
     13          1           0       -0.695225   -1.085027    0.209746
     14          1           0       -2.053346   -1.735569    0.379664
     15          8           0        1.996190   -0.667209   -1.191245
     16          1           0        1.436940   -1.332486   -1.650320
     17          1           0        2.355629   -1.127299   -0.399150
     18          8           0        2.759677   -2.143516    0.948058
     19          1           0        3.614655   -2.579471    0.939273
     20          1           0        2.076685   -2.842527    1.019876
     21          8           0        0.359349   -2.676405   -2.068484
     22          1           0       -0.403008   -2.518846   -1.483497
     23          1           0        0.723211   -3.516698   -1.771295
     24          8           0        0.631625   -3.865007    0.879265
     25          1           0        0.389514   -4.472017    1.582177
     26          1           0       -0.115078   -3.236647    0.768961
 ---------------------------------------------------------------------
                    Distance matrix (angstroms):
                    1          2          3          4          5
     1  C    0.000000
     2  O    1.222763   0.000000
     3  O    1.280988   2.254112   0.000000
     4  H    1.974714   2.476384   1.068231   0.000000
     5  C    1.550730   2.399970   2.355841   3.334651   0.000000
     6  F    2.383502   3.339528   2.756818   3.761160   1.336924
     7  F    2.375486   3.265423   2.825552   3.809274   1.339624
     8  F    2.380069   2.633594   3.496380   4.346714   1.337191
     9  O    3.912734   2.816102   5.004652   5.089013   4.486900
    10  H    4.539375   3.487695   5.710947   5.876641   4.894188
    11  H    3.013039   1.982549   4.170808   4.379920   3.530122
    12  O    3.829510   2.774884   4.319532   3.810562   5.156139
    13  H    2.885532   1.865709   3.401595   2.981443   4.251053
    14  H    4.036105   2.872560   4.759234   4.432652   5.161402
    15  O    3.235594   3.368087   2.456630   1.389875   4.688038
    16  H    3.643567   3.549419   3.063133   2.048760   5.138142
    17  H    3.664019   3.638557   3.020844   2.021411   5.129987
    18  O    4.842967   4.556000   4.450077   3.584152   6.260634
    19  H    5.690748   5.484392   5.172368   4.281823   7.084718
    20  H    5.116621   4.606135   4.900497   4.018517   6.582041
    21  O    4.763533   4.299584   4.519413   3.628632   6.239969
    22  H    4.419748   3.746583   4.441812   3.671725   5.865050
    23  H    5.484022   4.957580   5.218980   4.258472   7.000820
    24  O    5.682952   4.861087   5.742851   4.900835   7.153651
    25  H    6.414591   5.514635   6.569652   5.775370   7.830936
    26  H    5.013322   4.084286   5.238214   4.496116   6.443851
                    6          7          8          9         10
     6  F    0.000000
     7  F    2.170489   0.000000
     8  F    2.165085   2.166706   0.000000
     9  O    5.262609   5.481110   3.827533   0.000000
    10  H    5.729794   5.785354   4.023076   0.959300   0.000000
    11  H    4.371171   4.514112   2.927405   0.969177   1.552225
    12  O    5.924187   6.006931   5.202510   2.761671   3.565193
    13  H    5.067065   5.057644   4.410295   2.723448   3.542552
    14  H    5.938755   6.089924   4.961458   1.920341   2.693004
    15  O    5.114205   5.145741   5.605173   5.602297   6.445588
    16  H    5.501018   5.784849   5.923700   5.370993   6.268989
    17  H    5.743808   5.437245   5.979772   5.773763   6.556914
    18  O    7.098123   6.401248   6.939874   6.276544   6.932130
    19  H    7.876474   7.147427   7.827885   7.223935   7.878496
    20  H    7.447564   6.862486   7.115622   5.900025   6.547359
    21  O    6.584989   7.091636   6.756434   5.178508   6.098502
    22  H    6.315555   6.778348   6.211470   4.265317   5.171989
    23  H    7.433288   7.770494   7.506312   5.717958   6.591940
    24  O    8.004513   7.681881   7.434177   5.273981   5.900357
    25  H    8.752531   8.323391   8.005257   5.599406   6.109650
    26  H    7.297601   7.070589   6.624030   4.298807   4.946360
                   11         12         13         14         15
    11  H    0.000000
    12  O    2.841623   0.000000
    13  H    2.463310   0.974186   0.000000
    14  H    2.253165   0.973511   1.515444   0.000000
    15  O    5.071948   3.640075   3.062852   4.473019   0.000000
    16  H    4.981759   3.200015   2.840283   4.057759   0.982906
    17  H    5.284646   3.626628   3.111310   4.518363   0.984019
    18  O    5.917722   3.976402   3.688068   4.863608   2.709061
    19  H    6.876451   4.851670   4.619593   5.757741   3.288660
    20  H    5.686259   3.440220   3.380621   4.323469   3.102828
    21  O    5.105563   2.772000   2.972363   3.563664   2.735994
    22  H    4.277334   1.879053   2.237923   2.609312   3.044687
    23  H    5.716155   3.096652   3.442311   3.938059   3.174353
    24  O    5.355636   2.699728   3.152312   3.463116   4.046599
    25  H    5.785374   3.270429   3.812076   3.860279   4.974921
    26  H    4.409620   1.748632   2.297555   2.482271   3.860294
                   16         17         18         19         20
    16  H    0.000000
    17  H    1.565732   0.000000
    18  O    3.026380   1.735201   0.000000
    19  H    3.606024   2.342078   0.959751   0.000000
    20  H    3.133600   2.243536   0.979925   1.562386   0.000000
    21  O    1.772620   3.028455   3.891667   4.433172   3.537627
    22  H    2.195606   3.274490   4.006982   4.692026   3.538435
    23  H    2.301049   3.202623   3.664383   4.072594   3.174434
    24  O    3.668923   3.478732   2.738041   3.248796   1.775791
    25  H    4.626316   4.356421   3.382558   3.794284   2.412046
    26  H    3.447827   3.452278   3.080784   3.791016   2.241008
                   21         22         23         24         25
    21  O    0.000000
    22  H    0.973767   0.000000
    23  H    0.962709   1.531960   0.000000
    24  O    3.190005   2.909512   2.674916   0.000000
    25  H    4.068471   3.720393   3.502822   0.959773   0.000000
    26  H    2.930878   2.381535   2.689620   0.982125   1.562714
                   26
    26  H    0.000000
 Stoichiometry    C2H13F3O8
 Framework group  C1[X(C2H13F3O8)]
 Deg. of freedom    72
 Full point group                 C1      NOp   1
 Largest Abelian subgroup         C1      NOp   1
 Largest concise Abelian subgroup C1      NOp   1
                         Standard orientation:                         
 ---------------------------------------------------------------------
 Center     Atomic      Atomic             Coordinates (Angstroms)
 Number     Number       Type             X           Y           Z
 ---------------------------------------------------------------------
      1          6           0       -1.382746   -0.392224    0.041278
      2          8           0       -0.673764    0.575524   -0.195278
      3          8           0       -1.028100   -1.567405    0.407482
      4          1           0        0.027055   -1.688874    0.521541
      5          6           0       -2.920607   -0.263814   -0.111222
      6          9           0       -3.546346   -0.623726    1.014069
      7          9           0       -3.356748   -1.047716   -1.106145
      8          9           0       -3.265846    0.996666   -0.394208
      9          8           0       -0.274560    3.359253   -0.047224
     10          1           0       -0.641083    4.037313   -0.618322
     11          1           0       -0.795915    2.554289   -0.186964
     12          8           0        1.867201    1.629301    0.169457
     13          1           0        1.129381    1.025617   -0.031107
     14          1           0        1.430863    2.499383    0.152446
     15          8           0        1.384067   -1.941710    0.683855
     16          1           0        1.897107   -1.366530    1.293823
     17          1           0        1.912481   -1.983367   -0.145201
     18          8           0        2.987795   -1.803652   -1.495136
     19          1           0        3.617734   -2.508142   -1.662455
     20          1           0        3.500292   -0.977794   -1.370408
     21          8           0        2.942920   -0.132776    2.019295
     22          1           0        2.601895    0.687176    1.619789
     23          1           0        3.844406   -0.206247    1.689549
     24          8           0        4.143560    0.592079   -0.845872
     25          1           0        4.669520    1.130728   -1.441177
     26          1           0        3.353888    1.120762   -0.597916
 ---------------------------------------------------------------------
 Rotational constants (GHZ):           0.7549457           0.2938830           0.2502020
 Standard basis: 6-31++G(d,p) (6D, 7F)
 There are   325 symmetry adapted cartesian basis functions of A   symmetry.
 There are   325 symmetry adapted basis functions of A   symmetry.
   325 basis functions,   520 primitive gaussians,   325 cartesian basis functions
    58 alpha electrons       58 beta electrons
       nuclear repulsion energy       982.6060541089 Hartrees.
 NAtoms=   26 NActive=   26 NUniq=   26 SFac= 1.00D+00 NAtFMM=   60 NAOKFM=F Big=F
 Integral buffers will be    131072 words long.
 Raffenetti 2 integral format.
 Two-electron integral symmetry is turned on.
 Nuclear repulsion after empirical dispersion term =      982.5925743934 Hartrees.
 One-electron integrals computed using PRISM.
 NBasis=   325 RedAO= T EigKep=  3.70D-05  NBF=   325
 NBsUse=   325 1.00D-06 EigRej= -1.00D+00 NBFU=   325
 Initial guess from the checkpoint file:  "/local_scratch/slurm.5787813/Gau-2974314.chk"
 B after Tr=    -0.000000   -0.000000   -0.000000
         Rot=    1.000000   -0.000380    0.000119    0.000285 Ang=  -0.06 deg.
 Requested convergence on RMS density matrix=1.00D-10 within 128 cycles.
 Requested convergence on MAX density matrix=1.00D-08.
 Requested convergence on             energy=1.00D-08.
 No special actions if energy rises.
 SCF Done:  E(RwB97XD) =  -985.243934944     A.U. after   13 cycles
            NFock= 13  Conv=0.73D-10     -V/T= 2.0083
 Calling FoFJK, ICntrl=      2127 FMM=F ISym2X=0 I1Cent= 0 IOpClX= 0 NMat=1 NMatS=1 NMatT=0.
 ***** Axes restored to original set *****
 -------------------------------------------------------------------
 Center     Atomic                   Forces (Hartrees/Bohr)
 Number     Number              X              Y              Z
 -------------------------------------------------------------------
      1        6           0.000395115    0.000613519   -0.000137812
      2        8          -0.000220686   -0.000702442    0.000279388
      3        8          -0.000073225    0.000511667   -0.000112163
      4        1           0.000144976   -0.000153271   -0.000084274
      5        6          -0.000097818    0.000175879    0.000000321
      6        9           0.000047207    0.000035344   -0.000494060
      7        9           0.000345057    0.000008551    0.000262304
      8        9          -0.000245262   -0.000181218    0.000140252
      9        8          -0.000198465   -0.000282263   -0.000358590
     10        1           0.000009165    0.000077672    0.000093912
     11        1          -0.000076399    0.000208923    0.000200335
     12        8          -0.000139557   -0.000175977    0.000032866
     13        1           0.000317002    0.000280228    0.000044131
     14        1          -0.000159509   -0.000170989    0.000157238
     15        8          -0.000075250   -0.000263461    0.000565946
     16        1          -0.000060641   -0.000100486   -0.000285066
     17        1           0.000067103    0.000080375   -0.000123734
     18        8          -0.000098790    0.000191877   -0.000121937
     19        1           0.000043019   -0.000051449    0.000051479
     20        1           0.000110151   -0.000105007   -0.000046330
     21        8           0.000066180   -0.000112132   -0.000096039
     22        1          -0.000142079    0.000227694    0.000061557
     23        1           0.000114351   -0.000048839   -0.000063488
     24        8           0.000017960    0.000042830   -0.000081631
     25        1          -0.000021716   -0.000065933    0.000096856
     26        1          -0.000067891   -0.000041091    0.000018542
 -------------------------------------------------------------------
 Cartesian Forces:  Max     0.000702442 RMS     0.000212360

 GradGradGradGradGradGradGradGradGradGradGradGradGradGradGradGradGradGrad
 Berny optimization.
 Using GEDIIS/GDIIS optimizer.
 FormGI is forming the generalized inverse of G from B-inverse, IUseBI=4.
 Internal  Forces:  Max     0.000914561 RMS     0.000145632
 Search for a local minimum.
 Step number  13 out of a maximum of  156
 All quantities printed in internal units (Hartrees-Bohrs-Radians)
 Mixed Optimization -- En-DIIS/RFO-DIIS
 Swapping is turned off.
 Update second derivatives using D2CorX and points    9   10   11   12   13
 DE= -7.25D-06 DEPred=-7.64D-06 R= 9.48D-01
 TightC=F SS=  1.41D+00  RLast= 5.12D-02 DXNew= 1.1869D+00 1.5374D-01
 Trust test= 9.48D-01 RLast= 5.12D-02 DXMaxT set to 7.06D-01
 ITU=  1  1  1  1  1 -1  0  0  1  0 -1  1  0
     Eigenvalues ---    0.00027   0.00062   0.00069   0.00082   0.00103
     Eigenvalues ---    0.00116   0.00207   0.00241   0.00313   0.00373
     Eigenvalues ---    0.00429   0.00494   0.00651   0.00663   0.00770
     Eigenvalues ---    0.00924   0.01011   0.01142   0.01215   0.01353
     Eigenvalues ---    0.01426   0.01679   0.01733   0.01998   0.02119
     Eigenvalues ---    0.02233   0.02316   0.02502   0.02582   0.02680
     Eigenvalues ---    0.02718   0.02769   0.02959   0.03037   0.03146
     Eigenvalues ---    0.03546   0.03834   0.04133   0.04865   0.05781
     Eigenvalues ---    0.06352   0.06781   0.07077   0.07239   0.07567
     Eigenvalues ---    0.07671   0.12120   0.13908   0.18389   0.20925
     Eigenvalues ---    0.22614   0.24067   0.25742   0.27886   0.38667
     Eigenvalues ---    0.40934   0.41158   0.41445   0.43348   0.46417
     Eigenvalues ---    0.47965   0.48750   0.50351   0.51576   0.55586
     Eigenvalues ---    0.56312   0.58400   0.58923   0.59371   0.60444
     Eigenvalues ---    0.62652   0.97521
 En-DIIS/RFO-DIIS/Sim-DIIS IScMMF=       -3 using points:    13   12   11   10    9    8
 RFO step:  Lambda=-2.66382255D-05.
 DidBck=F Rises=F RFO-DIIS coefs:    2.54157   -2.00000    0.51302   -0.16948    0.00528
                  RFO-DIIS coefs:    0.10961
 Iteration  1 RMS(Cart)=  0.00868472 RMS(Int)=  0.00010893
 Iteration  2 RMS(Cart)=  0.00013047 RMS(Int)=  0.00006762
 Iteration  3 RMS(Cart)=  0.00000003 RMS(Int)=  0.00006762
 Variable       Old X    -DE/DX   Delta X   Delta X   Delta X     New X
                                 (Linear)    (Quad)   (Total)
    R1        2.31069   0.00091  -0.00130   0.00149   0.00018   2.31087
    R2        2.42072   0.00004   0.00025  -0.00024  -0.00001   2.42071
    R3        2.93045   0.00001   0.00011  -0.00008   0.00004   2.93049
    R4        3.74648   0.00024   0.00268   0.00131   0.00402   3.75050
    R5        3.52568   0.00001   0.00183   0.00103   0.00292   3.52860
    R6        2.01866   0.00041   0.00308  -0.00163   0.00145   2.02011
    R7        2.62648   0.00020  -0.00141   0.00438   0.00296   2.62944
    R8        2.52642   0.00045  -0.00065   0.00103   0.00039   2.52681
    R9        2.53152   0.00038  -0.00039   0.00081   0.00043   2.53195
   R10        2.52693   0.00027  -0.00041   0.00048   0.00008   2.52700
   R11        1.81281   0.00008  -0.00028   0.00042   0.00014   1.81295
   R12        1.83148   0.00027  -0.00063   0.00043  -0.00021   1.83127
   R13        3.62892   0.00002   0.00571  -0.00815  -0.00251   3.62641
   R14        1.84095   0.00039  -0.00184   0.00208   0.00028   1.84123
   R15        1.83967   0.00016  -0.00037   0.00068   0.00026   1.83993
   R16        3.55090   0.00007   0.00142  -0.00501  -0.00357   3.54732
   R17        3.30444   0.00003   0.00104  -0.00059   0.00044   3.30487
   R18        1.85742   0.00024   0.00146  -0.00084   0.00059   1.85801
   R19        1.85953  -0.00018  -0.00032  -0.00002  -0.00033   1.85920
   R20        3.34977   0.00001  -0.00056   0.00343   0.00284   3.35260
   R21        3.27905  -0.00006  -0.00068   0.00054  -0.00012   3.27893
   R22        1.81367   0.00006  -0.00026   0.00034   0.00008   1.81374
   R23        1.85179   0.00005  -0.00069   0.00067  -0.00000   1.85179
   R24        3.35576   0.00006   0.00081  -0.00043   0.00041   3.35616
   R25        1.84015   0.00025  -0.00029   0.00095   0.00067   1.84082
   R26        1.81926   0.00007  -0.00004   0.00006   0.00002   1.81928
   R27        1.81371   0.00012  -0.00027   0.00037   0.00010   1.81381
   R28        1.85595   0.00006  -0.00058   0.00038  -0.00020   1.85574
    A1        2.24063  -0.00005  -0.00131   0.00043  -0.00087   2.23976
    A2        2.08340   0.00018   0.00090   0.00009   0.00100   2.08440
    A3        1.95912  -0.00014   0.00037  -0.00051  -0.00013   1.95899
    A4        2.42401  -0.00004  -0.00604  -0.00585  -0.01203   2.41198
    A5        2.39541   0.00000   0.00223  -0.00374  -0.00173   2.39368
    A6        1.38818   0.00002  -0.00196   0.00080  -0.00099   1.38718
    A7        1.99140  -0.00014  -0.00075  -0.00034  -0.00109   1.99031
    A8        1.93809  -0.00026   0.00130  -0.00142  -0.00012   1.93797
    A9        1.92565  -0.00026   0.00055  -0.00117  -0.00063   1.92502
   A10        1.93361  -0.00022   0.00027  -0.00015   0.00012   1.93373
   A11        1.89147   0.00027  -0.00069   0.00091   0.00021   1.89168
   A12        1.88710   0.00027  -0.00082   0.00108   0.00026   1.88735
   A13        1.88638   0.00023  -0.00070   0.00088   0.00019   1.88656
   A14        1.87098  -0.00010  -0.00041  -0.00183  -0.00210   1.86888
   A15        2.37130  -0.00001  -0.00502  -0.00415  -0.00915   2.36215
   A16        1.69191   0.00005   0.00043  -0.00038   0.00019   1.69211
   A17        2.49218  -0.00004   0.00071  -0.00031   0.00056   2.49274
   A18        1.78317   0.00008   0.00045   0.00120   0.00169   1.78487
   A19        1.71564  -0.00004   0.00062   0.00076   0.00149   1.71713
   A20        1.95342  -0.00006   0.00291   0.00200   0.00481   1.95823
   A21        2.26120  -0.00004  -0.00470  -0.00860  -0.01331   2.24789
   A22        2.25664   0.00001   0.00144   0.00283   0.00423   2.26087
   A23        1.43082   0.00002  -0.00079   0.00130   0.00050   1.43132
   A24        2.68961  -0.00008   0.00468  -0.00458   0.00032   2.68993
   A25        2.49820  -0.00003  -0.00374   0.00381   0.00015   2.49834
   A26        2.06649   0.00006   0.00030  -0.00102  -0.00057   2.06592
   A27        2.01929   0.00006   0.00134   0.00207   0.00347   2.02276
   A28        1.84142   0.00005  -0.00048   0.00108   0.00065   1.84207
   A29        2.05596   0.00001   0.00127  -0.00504  -0.00378   2.05218
   A30        1.88848   0.00008  -0.00071  -0.00024  -0.00093   1.88755
   A31        1.87292  -0.00007  -0.00061  -0.00073  -0.00133   1.87159
   A32        1.78395  -0.00002  -0.00094  -0.00279  -0.00359   1.78035
   A33        1.93817  -0.00001   0.00061   0.00133   0.00192   1.94009
   A34        1.82521   0.00004  -0.00041   0.00055   0.00012   1.82533
   A35        2.63784   0.00002   0.00064   0.00327   0.00410   2.64193
   A36        2.10766   0.00003  -0.00261  -0.00349  -0.00606   2.10160
   A37        1.83299   0.00005  -0.00075  -0.00340  -0.00415   1.82884
   A38        1.87036  -0.00003   0.00066  -0.00070  -0.00008   1.87028
   A39        3.21137   0.00000  -0.00022  -0.00198  -0.00213   3.20924
   A40        3.03771   0.00001  -0.00174  -0.00374  -0.00537   3.03234
   A41        3.09520  -0.00003   0.00054   0.00258   0.00313   3.09834
   A42        2.92899  -0.00001  -0.00028   0.00004  -0.00022   2.92877
   A43        2.85238  -0.00005  -0.00031  -0.00231  -0.00265   2.84973
   A44        3.13770  -0.00007  -0.00088  -0.00254  -0.00334   3.13436
   A45        3.37641   0.00009  -0.00072   0.00201   0.00131   3.37772
   A46        2.95368  -0.00001   0.00002   0.00002  -0.00000   2.95368
   A47        3.03320  -0.00000   0.00222   0.00445   0.00665   3.03985
   A48        3.26855  -0.00000  -0.00034  -0.00068  -0.00105   3.26750
    D1       -2.68979   0.00004   0.01038   0.02115   0.03145  -2.65834
    D2       -0.13544   0.00000  -0.00927  -0.01096  -0.02031  -0.15575
    D3        0.46253  -0.00000   0.01061   0.02037   0.03092   0.49345
    D4        3.01688  -0.00005  -0.00905  -0.01174  -0.02083   2.99604
    D5        0.00989  -0.00001  -0.00024   0.00144   0.00117   0.01106
    D6        3.14138   0.00003  -0.00043   0.00217   0.00167  -3.14013
    D7       -2.18866   0.00001  -0.00132  -0.00711  -0.00845  -2.19710
    D8        1.99697   0.00000  -0.00164  -0.00655  -0.00822   1.98875
    D9       -0.09131   0.00002  -0.00132  -0.00679  -0.00812  -0.09944
   D10        0.96202  -0.00003  -0.00113  -0.00778  -0.00889   0.95314
   D11       -1.13554  -0.00004  -0.00145  -0.00722  -0.00866  -1.14420
   D12        3.05936  -0.00001  -0.00112  -0.00746  -0.00856   3.05080
   D13        2.60286  -0.00004  -0.00785  -0.02412  -0.03189   2.57097
   D14       -0.14624  -0.00002   0.00348  -0.00254   0.00088  -0.14537
   D15       -2.45445   0.00000   0.00603   0.01302   0.01897  -2.43548
   D16        0.30759  -0.00004  -0.00875  -0.00883  -0.01774   0.28985
   D17        0.98069   0.00013   0.00566   0.01068   0.01636   0.99705
   D18       -1.25751  -0.00010   0.00415   0.00831   0.01257  -1.24494
   D19        2.58675  -0.00001  -0.00715  -0.00087  -0.00797   2.57879
   D20        0.09773   0.00003  -0.00140   0.00552   0.00419   0.10192
   D21       -2.18038   0.00004   0.00335  -0.00374  -0.00029  -2.18067
   D22       -0.02335  -0.00007  -0.00034  -0.01073  -0.01097  -0.03432
   D23       -0.29314   0.00001   0.00876   0.00612   0.01482  -0.27832
   D24        2.03892  -0.00002   0.00413  -0.00252   0.00152   2.04043
   D25       -2.76689  -0.00003   0.00378  -0.00061   0.00317  -2.76372
   D26        0.06548   0.00006  -0.00265   0.00707   0.00458   0.07006
   D27       -1.88392   0.00006  -0.00143   0.00964   0.00824  -1.87568
   D28        2.37047   0.00008   0.00436   0.01484   0.01923   2.38971
   D29        0.89578  -0.00002   0.00122  -0.00122  -0.00005   0.89573
   D30        2.87457   0.00003   0.00019  -0.00325  -0.00307   2.87150
   D31       -1.04380   0.00003  -0.00163  -0.00331  -0.00484  -1.04864
   D32       -0.11691  -0.00003   0.00025  -0.00073  -0.00054  -0.11745
   D33        2.18734   0.00001  -0.00349  -0.00922  -0.01278   2.17456
   D34       -2.41834  -0.00011  -0.00720  -0.00988  -0.01711  -2.43545
   D35       -0.11410  -0.00006  -0.01093  -0.01836  -0.02935  -0.14344
   D36        1.52932  -0.00006   0.00010   0.00016   0.00036   1.52967
   D37       -2.44962  -0.00002  -0.00363  -0.00832  -0.01188  -2.46150
   D38       -2.31762   0.00010   0.00155  -0.00116   0.00038  -2.31725
   D39        1.87274   0.00013   0.00204   0.00347   0.00552   1.87827
   D40        1.70656  -0.00007   0.00023  -0.00280  -0.00257   1.70399
   D41       -0.38626  -0.00004   0.00072   0.00183   0.00258  -0.38368
   D42       -0.76407  -0.00014  -0.00275  -0.00722  -0.00996  -0.77403
   D43       -2.66217  -0.00016  -0.00202  -0.00653  -0.00856  -2.67074
   D44        1.42431   0.00002  -0.00099  -0.00558  -0.00655   1.41777
   D45       -0.47379  -0.00001  -0.00026  -0.00489  -0.00515  -0.47894
   D46       -2.90438  -0.00001   0.00104   0.00605   0.00706  -2.89732
   D47       -0.80443   0.00001  -0.00085  -0.00128  -0.00212  -0.80655
   D48        1.17263  -0.00004  -0.00057   0.01160   0.01101   1.18364
   D49       -3.01060  -0.00002  -0.00246   0.00427   0.00182  -3.00878
   D50       -0.62408  -0.00004   0.00142   0.00022   0.00164  -0.62244
   D51        1.39785  -0.00004   0.00157   0.00078   0.00237   1.40023
         Item               Value     Threshold  Converged?
 Maximum Force            0.000915     0.000015     NO 
 RMS     Force            0.000146     0.000010     NO 
 Maximum Displacement     0.037879     0.000060     NO 
 RMS     Displacement     0.008695     0.000040     NO 
 Predicted change in Energy=-1.208962D-05
 GradGradGradGradGradGradGradGradGradGradGradGradGradGradGradGradGradGrad

                          Input orientation:                          
 ---------------------------------------------------------------------
 Center     Atomic      Atomic             Coordinates (Angstroms)
 Number     Number       Type             X           Y           Z
 ---------------------------------------------------------------------
      1          6           0        0.017950    1.687047   -0.174932
      2          8           0       -0.657881    0.782025    0.293651
      3          8           0        1.120463    1.602339   -0.821623
      4          1           0        1.466212    0.600796   -0.963472
      5          6           0       -0.445675    3.155893    0.004975
      6          9           0       -0.522665    3.782720   -1.173617
      7          9           0        0.416864    3.823492    0.783136
      8          9           0       -1.650668    3.206013    0.582615
      9          8           0       -3.227591   -0.271249    0.773336
     10          1           0       -3.826057   -0.050229    1.489845
     11          1           0       -2.561585    0.431458    0.731784
     12          8           0       -1.124176   -1.952126    0.164248
     13          1           0       -0.686303   -1.083625    0.221738
     14          1           0       -2.047478   -1.733105    0.382285
     15          8           0        1.994539   -0.666848   -1.187192
     16          1           0        1.435891   -1.330890   -1.649447
     17          1           0        2.352861   -1.128798   -0.395888
     18          8           0        2.758155   -2.149592    0.947396
     19          1           0        3.613489   -2.584777    0.932640
     20          1           0        2.076819   -2.850685    1.014464
     21          8           0        0.352723   -2.672178   -2.068018
     22          1           0       -0.404454   -2.513476   -1.476064
     23          1           0        0.715220   -3.515302   -1.777211
     24          8           0        0.632031   -3.874339    0.876923
     25          1           0        0.394532   -4.477273    1.584970
     26          1           0       -0.113040   -3.243369    0.771555
 ---------------------------------------------------------------------
                    Distance matrix (angstroms):
                    1          2          3          4          5
     1  C    0.000000
     2  O    1.222858   0.000000
     3  O    1.280984   2.253721   0.000000
     4  H    1.974640   2.474869   1.068996   0.000000
     5  C    1.550749   2.400753   2.355755   3.334925   0.000000
     6  F    2.383585   3.342951   2.752785   3.758249   1.337130
     7  F    2.375168   3.262697   2.829102   3.812813   1.339850
     8  F    2.380214   2.635307   3.496115   4.346549   1.337231
     9  O    3.907387   2.818314   4.995978   5.080231   4.480483
    10  H    4.534975   3.487243   5.704553   5.869473   4.889891
    11  H    3.008760   1.984678   4.164314   4.373296   3.525318
    12  O    3.829239   2.776645   4.317935   3.807791   5.155345
    13  H    2.886164   1.867252   3.401089   2.979147   4.251870
    14  H    4.034095   2.874842   4.755043   4.427660   5.158531
    15  O    3.236109   3.365630   2.459037   1.391438   4.689270
    16  H    3.645916   3.553016   3.064086   2.050096   5.138932
    17  H    3.664644   3.631980   3.026412   2.024794   5.133330
    18  O    4.846457   4.548743   4.459647   3.589591   6.269040
    19  H    5.692372   5.476154   5.179243   4.284146   7.091732
    20  H    5.122950   4.603774   4.910729   4.024648   6.592498
    21  O    4.764315   4.304686   4.518233   3.629358   6.237079
    22  H    4.417665   3.749192   4.437747   3.668901   5.859771
    23  H    5.487980   4.963960   5.221841   4.262443   7.002050
    24  O    5.693199   4.866807   5.754792   4.910168   7.165606
    25  H    6.421675   5.516819   6.578781   5.781854   7.840125
    26  H    5.022151   4.090115   5.247917   4.503550   6.453592
                    6          7          8          9         10
     6  F    0.000000
     7  F    2.171004   0.000000
     8  F    2.165486   2.167067   0.000000
     9  O    5.248038   5.481701   3.822880   0.000000
    10  H    5.718209   5.788569   4.019763   0.959373   0.000000
    11  H    4.361043   4.514387   2.924068   0.969065   1.550990
    12  O    5.919472   6.009624   5.201790   2.760560   3.560138
    13  H    5.065086   5.060824   4.411488   2.724401   3.540347
    14  H    5.930447   6.091752   4.959081   1.919014   2.687398
    15  O    5.112255   5.151155   5.605248   5.592031   6.436310
    16  H    5.496486   5.789951   5.923887   5.361043   6.259660
    17  H    5.744260   5.446408   5.981330   5.765754   6.549682
    18  O    7.103154   6.417660   6.946459   6.275956   6.932058
    19  H    7.879664   7.162867   7.833717   7.223445   7.879166
    20  H    7.452991   6.881395   7.124903   5.903253   6.550762
    21  O    6.575102   7.094147   6.752227   5.162984   6.082369
    22  H    6.304564   6.777588   6.205140   4.249409   5.154761
    23  H    7.426830   7.778322   7.506149   5.707445   6.580546
    24  O    8.010530   7.701409   7.445047   5.281067   5.905425
    25  H    8.756628   8.339433   8.013766   5.609738   6.117282
    26  H    7.301877   7.086710   6.632837   4.305105   4.949604
                   11         12         13         14         15
    11  H    0.000000
    12  O    2.840724   0.000000
    13  H    2.464205   0.974336   0.000000
    14  H    2.252064   0.973651   1.516706   0.000000
    15  O    5.064288   3.633829   3.057074   4.465206   0.000000
    16  H    4.975535   3.198338   2.840102   4.052601   0.983219
    17  H    5.278051   3.616823   3.101616   4.509293   0.983846
    18  O    5.916751   3.965452   3.677928   4.856637   2.708894
    19  H    6.875286   4.841089   4.609452   5.751068   3.285291
    20  H    5.689214   3.431712   3.374279   4.319543   3.102129
    21  O    5.095551   2.771771   2.974232   3.556234   2.737291
    22  H    4.266197   1.877162   2.237508   2.600377   3.041160
    23  H    5.710466   3.097767   3.445738   3.933464   3.177809
    24  O    5.362848   2.699458   3.155211   3.465446   4.050308
    25  H    5.793289   3.271283   3.813588   3.865271   4.976369
    26  H    4.416029   1.748864   2.301178   2.484849   3.862258
                   16         17         18         19         20
    16  H    0.000000
    17  H    1.566233   0.000000
    18  O    3.026921   1.735136   0.000000
    19  H    3.602963   2.339668   0.959791   0.000000
    20  H    3.133208   2.242808   0.979923   1.561652   0.000000
    21  O    1.774122   3.029619   3.892547   4.432176   3.536392
    22  H    2.194412   3.269082   4.000958   4.685169   3.531736
    23  H    2.303768   3.207074   3.669091   4.075431   3.176337
    24  O    3.673945   3.481279   2.738635   3.248872   1.776006
    25  H    4.630941   4.355587   3.378064   3.790616   2.408600
    26  H    3.452248   3.451811   3.077504   3.787705   2.238010
                   21         22         23         24         25
    21  O    0.000000
    22  H    0.974122   0.000000
    23  H    0.962720   1.532324   0.000000
    24  O    3.193099   2.909089   2.679599   0.000000
    25  H    4.074854   3.723548   3.511764   0.959826   0.000000
    26  H    2.933661   2.381062   2.693727   0.982017   1.562624
                   26
    26  H    0.000000
 Stoichiometry    C2H13F3O8
 Framework group  C1[X(C2H13F3O8)]
 Deg. of freedom    72
 Full point group                 C1      NOp   1
 Largest Abelian subgroup         C1      NOp   1
 Largest concise Abelian subgroup C1      NOp   1
                         Standard orientation:                         
 ---------------------------------------------------------------------
 Center     Atomic      Atomic             Coordinates (Angstroms)
 Number     Number       Type             X           Y           Z
 ---------------------------------------------------------------------
      1          6           0       -1.384475   -0.393957    0.033401
      2          8           0       -0.672752    0.567933   -0.218789
      3          8           0       -1.031620   -1.565777    0.411887
      4          1           0        0.024610   -1.688069    0.522233
      5          6           0       -2.922842   -0.262196   -0.111122
      6          9           0       -3.543250   -0.616645    1.019088
      7          9           0       -3.365730   -1.049096   -1.100990
      8          9           0       -3.266600    0.998062   -0.397074
      9          8           0       -0.276199    3.352295   -0.037222
     10          1           0       -0.639534    4.033351   -0.606913
     11          1           0       -0.796333    2.548507   -0.187128
     12          8           0        1.867569    1.623955    0.157172
     13          1           0        1.130765    1.019325   -0.045002
     14          1           0        1.430157    2.493759    0.146841
     15          8           0        1.383692   -1.938787    0.683905
     16          1           0        1.895059   -1.364427    1.296551
     17          1           0        1.914412   -1.980045   -0.143493
     18          8           0        2.995704   -1.802795   -1.488887
     19          1           0        3.625262   -2.509323   -1.649116
     20          1           0        3.510419   -0.978909   -1.360323
     21          8           0        2.936134   -0.125135    2.023068
     22          1           0        2.595472    0.690792    1.614258
     23          1           0        3.840383   -0.198425    1.700900
     24          8           0        4.154179    0.592419   -0.840035
     25          1           0        4.677745    1.126340   -1.441760
     26          1           0        3.362044    1.120296   -0.598738
 ---------------------------------------------------------------------
 Rotational constants (GHZ):           0.7569764           0.2934145           0.2500555
 Standard basis: 6-31++G(d,p) (6D, 7F)
 There are   325 symmetry adapted cartesian basis functions of A   symmetry.
 There are   325 symmetry adapted basis functions of A   symmetry.
   325 basis functions,   520 primitive gaussians,   325 cartesian basis functions
    58 alpha electrons       58 beta electrons
       nuclear repulsion energy       982.5656717476 Hartrees.
 NAtoms=   26 NActive=   26 NUniq=   26 SFac= 1.00D+00 NAtFMM=   60 NAOKFM=F Big=F
 Integral buffers will be    131072 words long.
 Raffenetti 2 integral format.
 Two-electron integral symmetry is turned on.
 Nuclear repulsion after empirical dispersion term =      982.5521791719 Hartrees.
 One-electron integrals computed using PRISM.
 NBasis=   325 RedAO= T EigKep=  3.71D-05  NBF=   325
 NBsUse=   325 1.00D-06 EigRej= -1.00D+00 NBFU=   325
 Initial guess from the checkpoint file:  "/local_scratch/slurm.5787813/Gau-2974314.chk"
 B after Tr=    -0.000000    0.000000   -0.000000
         Rot=    1.000000    0.000679    0.000261    0.000020 Ang=   0.08 deg.
 ExpMin= 3.60D-02 ExpMax= 7.00D+03 ExpMxC= 1.05D+03 IAcc=3 IRadAn=         5 AccDes= 0.00D+00
 Harris functional with IExCor= 4639 and IRadAn=       5 diagonalized for initial guess.
 HarFok:  IExCor= 4639 AccDes= 0.00D+00 IRadAn=         5 IDoV= 1 UseB2=F ITyADJ=14
 ICtDFT=  3500011 ScaDFX=  1.000000  1.000000  1.000000  1.000000
 FoFCou: FMM=F IPFlag=           0 FMFlag=      100000 FMFlg1=           0
         NFxFlg=           0 DoJE=T BraDBF=F KetDBF=T FulRan=T
         wScrn=  0.000000 ICntrl=       500 IOpCl=  0 I1Cent=   200000004 NGrid=           0
         NMat0=    1 NMatS0=      1 NMatT0=    0 NMatD0=    1 NMtDS0=    0 NMtDT0=    0
 Petite list used in FoFCou.
 Requested convergence on RMS density matrix=1.00D-10 within 128 cycles.
 Requested convergence on MAX density matrix=1.00D-08.
 Requested convergence on             energy=1.00D-08.
 No special actions if energy rises.
 SCF Done:  E(RwB97XD) =  -985.243948403     A.U. after   15 cycles
            NFock= 15  Conv=0.40D-10     -V/T= 2.0083
 Calling FoFJK, ICntrl=      2127 FMM=F ISym2X=0 I1Cent= 0 IOpClX= 0 NMat=1 NMatS=1 NMatT=0.
 ***** Axes restored to original set *****
 -------------------------------------------------------------------
 Center     Atomic                   Forces (Hartrees/Bohr)
 Number     Number              X              Y              Z
 -------------------------------------------------------------------
      1        6           0.000315520    0.000324229   -0.000259137
      2        8          -0.000375601   -0.000478077    0.000289790
      3        8           0.000336386   -0.000100700   -0.000211600
      4        1          -0.000024522    0.000232921   -0.000026387
      5        6          -0.000009704    0.000180010   -0.000049042
      6        9           0.000023412   -0.000025550   -0.000211179
      7        9           0.000197019   -0.000015629    0.000145977
      8        9          -0.000157555   -0.000159699    0.000082889
      9        8          -0.000314020   -0.000222618   -0.000192873
     10        1          -0.000065292   -0.000016245    0.000061255
     11        1           0.000116306    0.000235928    0.000120489
     12        8          -0.000178092   -0.000126780   -0.000122270
     13        1           0.000195565    0.000129283    0.000209448
     14        1           0.000008062   -0.000023120    0.000151825
     15        8          -0.000369675   -0.000139692    0.000213045
     16        1           0.000089353    0.000106045   -0.000053093
     17        1           0.000078636    0.000030549    0.000008462
     18        8          -0.000018818    0.000068261   -0.000185920
     19        1           0.000091696    0.000016699    0.000062181
     20        1          -0.000011764   -0.000067138    0.000027721
     21        8          -0.000055296   -0.000059692    0.000054580
     22        1           0.000072240    0.000171825   -0.000066602
     23        1           0.000097845   -0.000026227   -0.000073969
     24        8           0.000059051    0.000026612   -0.000038321
     25        1          -0.000033404   -0.000058829    0.000043186
     26        1          -0.000067347   -0.000002368    0.000019546
 -------------------------------------------------------------------
 Cartesian Forces:  Max     0.000478077 RMS     0.000159317

 GradGradGradGradGradGradGradGradGradGradGradGradGradGradGradGradGradGrad
 Berny optimization.
 Using GEDIIS/GDIIS optimizer.
 FormGI is forming the generalized inverse of G from B-inverse, IUseBI=4.
 Internal  Forces:  Max     0.000758720 RMS     0.000111097
 Search for a local minimum.
 Step number  14 out of a maximum of  156
 All quantities printed in internal units (Hartrees-Bohrs-Radians)
 Mixed Optimization -- En-DIIS/RFO-DIIS
 Swapping is turned off.
 Update second derivatives using D2CorX and points    9   10   11   12   13
                                                     14
 DE= -1.35D-05 DEPred=-1.21D-05 R= 1.11D+00
 TightC=F SS=  1.41D+00  RLast= 9.46D-02 DXNew= 1.1869D+00 2.8392D-01
 Trust test= 1.11D+00 RLast= 9.46D-02 DXMaxT set to 7.06D-01
 ITU=  1  1  1  1  1  1 -1  0  0  1  0 -1  1  0
     Eigenvalues ---    0.00033   0.00051   0.00064   0.00076   0.00107
     Eigenvalues ---    0.00114   0.00187   0.00243   0.00324   0.00359
     Eigenvalues ---    0.00438   0.00490   0.00640   0.00663   0.00713
     Eigenvalues ---    0.00934   0.00988   0.01116   0.01209   0.01359
     Eigenvalues ---    0.01406   0.01677   0.01737   0.01995   0.02113
     Eigenvalues ---    0.02234   0.02322   0.02525   0.02605   0.02662
     Eigenvalues ---    0.02692   0.02760   0.02955   0.03115   0.03151
     Eigenvalues ---    0.03581   0.03826   0.04088   0.04768   0.05779
     Eigenvalues ---    0.06464   0.06744   0.07230   0.07390   0.07532
     Eigenvalues ---    0.07697   0.12131   0.13936   0.19720   0.20953
     Eigenvalues ---    0.22669   0.24339   0.26226   0.31683   0.38589
     Eigenvalues ---    0.41094   0.41177   0.41998   0.43823   0.46564
     Eigenvalues ---    0.47987   0.49662   0.50673   0.51994   0.55612
     Eigenvalues ---    0.56359   0.56953   0.58776   0.59276   0.60203
     Eigenvalues ---    0.61279   0.96539
 En-DIIS/RFO-DIIS/Sim-DIIS IScMMF=       -3 using points:    14   13   12   11   10    9    8
 RFO step:  Lambda=-2.47052827D-05.
 DidBck=F Rises=F RFO-DIIS coefs:    1.85725   -0.95515    0.39061   -0.12474   -0.14279
                  RFO-DIIS coefs:   -0.01713   -0.00805
 Iteration  1 RMS(Cart)=  0.01148901 RMS(Int)=  0.00016386
 Iteration  2 RMS(Cart)=  0.00011904 RMS(Int)=  0.00011776
 Iteration  3 RMS(Cart)=  0.00000006 RMS(Int)=  0.00011776
 Variable       Old X    -DE/DX   Delta X   Delta X   Delta X     New X
                                 (Linear)    (Quad)   (Total)
    R1        2.31087   0.00076  -0.00142   0.00098  -0.00038   2.31049
    R2        2.42071   0.00018   0.00022   0.00100   0.00116   2.42187
    R3        2.93049  -0.00004  -0.00005   0.00000  -0.00005   2.93044
    R4        3.75050   0.00020   0.00612  -0.00024   0.00593   3.75643
    R5        3.52860  -0.00010   0.01707  -0.00351   0.01374   3.54234
    R6        2.02011  -0.00029  -0.00312  -0.00548  -0.00874   2.01137
    R7        2.62944  -0.00008   0.01433   0.00258   0.01677   2.64621
    R8        2.52681   0.00017   0.00012  -0.00016  -0.00004   2.52677
    R9        2.53195   0.00020   0.00030   0.00001   0.00031   2.53226
   R10        2.52700   0.00017   0.00007  -0.00013  -0.00006   2.52694
   R11        1.81295   0.00008  -0.00002   0.00013   0.00011   1.81306
   R12        1.83127   0.00041  -0.00097   0.00090  -0.00007   1.83120
   R13        3.62641   0.00006  -0.00205  -0.00709  -0.00921   3.61720
   R14        1.84123   0.00010  -0.00045   0.00051   0.00022   1.84145
   R15        1.83993   0.00009   0.00017   0.00024   0.00034   1.84027
   R16        3.54732   0.00009  -0.00218  -0.00128  -0.00344   3.54388
   R17        3.30487   0.00002   0.00215   0.00008   0.00225   3.30712
   R18        1.85801  -0.00011  -0.00003  -0.00069  -0.00082   1.85719
   R19        1.85920  -0.00003  -0.00039  -0.00035  -0.00069   1.85851
   R20        3.35260  -0.00001   0.00964  -0.00229   0.00723   3.35983
   R21        3.27893  -0.00004   0.00533   0.00104   0.00642   3.28535
   R22        1.81374   0.00007  -0.00004   0.00009   0.00005   1.81379
   R23        1.85179   0.00011  -0.00013   0.00012   0.00002   1.85181
   R24        3.35616   0.00005   0.00227  -0.00037   0.00192   3.35808
   R25        1.84082   0.00004   0.00080  -0.00038   0.00039   1.84122
   R26        1.81928   0.00004  -0.00010  -0.00006  -0.00016   1.81912
   R27        1.81381   0.00008  -0.00003   0.00009   0.00006   1.81387
   R28        1.85574   0.00007  -0.00040   0.00004  -0.00031   1.85543
    A1        2.23976   0.00011  -0.00173   0.00143  -0.00012   2.23964
    A2        2.08440  -0.00003   0.00165  -0.00056   0.00100   2.08539
    A3        1.95899  -0.00007   0.00008  -0.00087  -0.00088   1.95811
    A4        2.41198   0.00007  -0.00452  -0.00199  -0.00676   2.40523
    A5        2.39368  -0.00013  -0.00109  -0.00012  -0.00124   2.39243
    A6        1.38718   0.00005  -0.00158   0.00172  -0.00015   1.38703
    A7        1.99031  -0.00015  -0.00219  -0.00104  -0.00324   1.98706
    A8        1.93797  -0.00013   0.00070  -0.00021   0.00049   1.93847
    A9        1.92502  -0.00016  -0.00041  -0.00035  -0.00076   1.92426
   A10        1.93373  -0.00023  -0.00003  -0.00052  -0.00056   1.93317
   A11        1.89168   0.00018  -0.00012   0.00039   0.00026   1.89195
   A12        1.88735   0.00018  -0.00005   0.00039   0.00034   1.88769
   A13        1.88656   0.00018  -0.00010   0.00036   0.00026   1.88682
   A14        1.86888   0.00004  -0.00203   0.00187  -0.00018   1.86870
   A15        2.36215  -0.00001  -0.00830  -0.00181  -0.01013   2.35202
   A16        1.69211  -0.00005   0.00377  -0.00297   0.00073   1.69283
   A17        2.49274  -0.00009  -0.00107   0.00014  -0.00084   2.49191
   A18        1.78487   0.00005   0.00092   0.00012   0.00080   1.78566
   A19        1.71713  -0.00008   0.00979  -0.00572   0.00447   1.72160
   A20        1.95823  -0.00005   0.00534  -0.00292   0.00238   1.96060
[truncated: 1,295,134 more chars]
