# Supplementary material for: The Hydration of Trifluoroacetic Acid from 0 to 298 K
Source: J Phys Chem A. 2026 Jan 20;130(4):927–35. doi: 10.1021/acs.jpca.5c08151 (PMC12862820; doi:10.1021/acs.jpca.5c08151)
Supplement: Supplementary file 1 [file jp5c08151_si_001.zip › TFA_SI/within1kcal-hightemps/6-H2O/PM7-96-20943-wb97xd.xyz]

26
PM7-96-20943-wb97xd.log	Energy: -618250.9451970
C          1.72985       -0.03904        0.07995
O          1.10532        0.00839        1.11628
O          1.27289       -0.09929       -1.13873
H          0.26144       -0.10457       -1.17505
C          3.28034       -0.01992        0.08280
F          3.75433       -0.00675        1.32659
F          3.73212        1.07420       -0.55106
F          3.77040       -1.09795       -0.54439
O         -3.38223       -2.15475        1.29822
H         -2.81823       -1.39983        1.56045
H         -4.25627       -1.98182        1.65519
O         -1.73652        0.05872        1.47524
H         -0.84454        0.02006        1.84813
H         -1.56037        0.00420        0.50754
O         -3.13511        2.39766        1.09498
H         -2.95345        3.13613        1.68001
H         -2.62738        1.63027        1.42948
O         -2.69812       -2.35054       -1.34166
H         -3.05746       -2.40731       -0.43025
H         -3.38796       -2.63101       -1.94607
O         -2.75504        2.13066       -1.60248
H         -2.95468        2.38336       -0.67599
H         -2.47955        2.92494       -2.06486
O         -1.30615       -0.08530       -1.21117
H         -1.81490       -0.89844       -1.44506
H         -1.79969        0.70799       -1.52562
