# Supplementary material for: The Hydration of Trifluoroacetic Acid from 0 to 298 K
Source: J Phys Chem A. 2026 Jan 20;130(4):927–35. doi: 10.1021/acs.jpca.5c08151 (PMC12862820; doi:10.1021/acs.jpca.5c08151)
Supplement: Supplementary file 1 [file jp5c08151_si_001.zip › TFA_SI/within1kcal-hightemps/6-H2O/PM7-1-254-20192-wb97xd.xyz]

26
PM7-1-254-20192-wb97xd.log	Energy: -618251.6900137
C         -1.73325        0.06367       -0.17526
O         -1.03869       -0.93915       -0.23133
O         -1.41276        1.28490       -0.39956
H         -0.38391        1.45926       -0.64557
C         -3.22238       -0.07006        0.24232
F         -3.40964        0.49097        1.44905
F         -3.59020       -1.34952        0.31940
F         -4.02689        0.54477       -0.63315
O          3.02141       -2.10071        1.27143
H          2.35626       -2.23843        0.56519
H          2.57166       -2.23585        2.10872
O          2.69928        2.41075        1.04827
H          3.32717        1.66476        1.00549
H          2.54018        2.60210        1.97468
O          1.27228       -2.18338       -0.83404
H          0.44394       -1.69364       -0.63722
H          1.01362       -2.99193       -1.28405
O          4.25955        0.17011        0.58009
H          3.88110       -0.66950        0.93411
H          5.21596        0.10242        0.63239
O          0.90854        1.84342       -0.94482
H          1.43662        2.17380       -0.18854
H          1.49913        1.19974       -1.40315
O          2.70852        0.03857       -1.84263
H          2.31837       -0.83623       -1.68470
H          3.40923        0.12979       -1.17670
