# Supplementary material for: The Hydration of Trifluoroacetic Acid from 0 to 298 K
Source: J Phys Chem A. 2026 Jan 20;130(4):927–35. doi: 10.1021/acs.jpca.5c08151 (PMC12862820; doi:10.1021/acs.jpca.5c08151)
Supplement: Supplementary file 1 [file jp5c08151_si_001.zip › TFA_SI/within1kcal-hightemps/6-H2O/20K-1-338-18265-wb97xd.xyz]

26
20K-1-338-18265-wb97xd.log	Energy: -618252.0227625
C          1.64913        0.02542       -0.06269
O          1.03029       -0.20573       -1.07974
O          1.18382        0.28573        1.12393
H          0.16733        0.28406        1.14763
C          3.19942        0.04191       -0.06473
F          3.68080       -0.85167        0.81104
F          3.65223        1.25570        0.28374
F          3.67749       -0.25337       -1.27084
O         -2.83522        2.51173        1.22227
H         -2.47734        3.38352        1.40504
H         -3.07238        2.49454        0.26931
O         -2.54165       -2.21375        1.71478
H         -2.14455       -1.32076        1.72933
H         -3.28032       -2.20065        2.32776
O         -1.39592        0.24513        1.14071
H         -1.60955        0.09734        0.18760
H         -1.85323        1.09092        1.36356
O         -3.21167        2.10405       -1.44028
H         -2.73981        1.27004       -1.63473
H         -4.05187        2.06470       -1.90225
O         -2.82002       -2.65603       -0.96183
H         -2.46771       -3.50693       -1.23187
H         -2.78389       -2.62734        0.01896
O         -1.77449       -0.23880       -1.49341
H         -2.13408       -1.15592       -1.48279
H         -0.81967       -0.29210       -1.65999
