# Supplementary material for: The Hydration of Trifluoroacetic Acid from 0 to 298 K
Source: J Phys Chem A. 2026 Jan 20;130(4):927–35. doi: 10.1021/acs.jpca.5c08151 (PMC12862820; doi:10.1021/acs.jpca.5c08151)
Supplement: Supplementary file 1 [file jp5c08151_si_001.zip › TFA_SI/within1kcal-hightemps/6-H2O/20K-829-17962-wb97xd.xyz]

26
20K-829-17962-wb97xd.log	Energy: -618254.8797742
C          1.83675       -0.05588        0.09873
O          1.15651        0.87189        0.48606
O          1.46009       -1.25047       -0.23451
H          0.44246       -1.38570       -0.17343
C          3.36994        0.11044       -0.06413
F          3.71675       -0.03600       -1.35317
F          4.02656       -0.81313        0.65191
F          3.76790        1.31445        0.34031
O         -1.02378       -1.69681       -0.17788
H         -1.54513       -1.28360       -0.89394
H         -1.53773       -1.57389        0.64168
O         -4.59424       -0.38579        0.06716
H         -4.32726       -0.86059       -0.73123
H         -4.37815        0.54020       -0.14134
O         -2.62173       -0.44725       -2.08085
H         -2.70181        0.50007       -1.84289
H         -2.41498       -0.50205       -3.01673
O         -2.73166       -0.96364        1.89433
H         -3.00165       -1.41243        2.69879
H         -3.53476       -0.81896        1.33526
O         -3.11920        1.86280       -0.76197
H         -2.46042        1.82011       -0.01084
H         -3.28036        2.78770       -0.96100
O         -1.48830        1.47402        1.23842
H         -1.83324        0.68933        1.69664
H         -0.56961        1.26661        0.99387
