# Supplementary material for: The Hydration of Trifluoroacetic Acid from 0 to 298 K
Source: J Phys Chem A. 2026 Jan 20;130(4):927–35. doi: 10.1021/acs.jpca.5c08151 (PMC12862820; doi:10.1021/acs.jpca.5c08151)
Supplement: Supplementary file 1 [file jp5c08151_si_001.zip › TFA_SI/within1kcal-hightemps/6-H2O/PM7-1-64-19489-wb97xd.xyz]

26
PM7-1-64-19489-wb97xd.log	Energy: -618250.6407601
C         -1.18469       -0.53397        0.11733
O         -0.56216        0.45191       -0.26106
O         -0.74445       -1.55269        0.75474
H          0.29663       -1.49606        1.00682
C         -2.70309       -0.63792       -0.18039
F         -2.95002       -1.68158       -0.98177
F         -3.14416        0.46834       -0.78699
F         -3.39825       -0.79903        0.95127
O         -0.83720        3.24206       -0.31487
H         -0.95324        2.28138       -0.40410
H         -1.20427        3.64097       -1.10699
O          2.15970        0.99394        0.19584
H          1.25489        0.85058       -0.13303
H          2.17615        1.93859        0.46273
O          3.36577       -2.74793       -0.17025
H          4.12919       -3.20801        0.18529
H          3.70172       -2.00028       -0.70841
O          3.88890       -0.38569       -1.39577
H          3.34705        0.25262       -0.88611
H          4.62722        0.09261       -1.77670
O          1.63197       -1.42036        1.39149
H          2.23744       -2.02207        0.89420
H          1.97273       -0.51832        1.22923
O          1.69077        3.62754        0.68551
H          0.77869        3.63698        0.32867
H          1.64794        4.02268        1.55922
