# Supplementary material for: The Hydration of Trifluoroacetic Acid from 0 to 298 K
Source: J Phys Chem A. 2026 Jan 20;130(4):927–35. doi: 10.1021/acs.jpca.5c08151 (PMC12862820; doi:10.1021/acs.jpca.5c08151)
Supplement: Supplementary file 1 [file jp5c08151_si_001.zip › TFA_SI/within1kcal-hightemps/6-H2O/PM7-113-19695-wb97xd.xyz]

26
PM7-113-19695-wb97xd.log	Energy: -618252.2261107
C          1.54334        0.17356       -0.00612
O          0.83214       -0.39855        0.80141
O          1.20701        0.95036       -0.97464
H          0.17270        1.13433       -1.05622
C          3.08028       -0.03408        0.04903
F          3.47417       -0.77281       -1.00326
F          3.43985       -0.67413        1.16168
F          3.73148        1.13338        0.00669
O         -2.37056        2.66569        0.85603
H         -2.96669        1.91005        1.06512
H         -2.90043        3.46542        0.85564
O         -3.70115        0.33681        1.06031
H         -3.76669        0.07095        0.12877
H         -3.04948       -0.27685        1.43826
O         -2.11198       -2.77011       -0.68015
H         -1.88821       -2.46454        0.22172
H         -1.32628       -3.19595       -1.03162
O         -1.53371       -1.41734        1.64461
H         -1.34897       -1.78646        2.51239
H         -0.72627       -0.93402        1.37130
O         -3.11941       -0.47661       -1.62526
H         -2.77100       -1.37723       -1.42503
H         -3.69052       -0.54818       -2.39368
O         -1.18671        1.50277       -1.25969
H         -1.58058        2.03696       -0.53058
H         -1.83390        0.80657       -1.48046
