# Supplementary material for: The Hydration of Trifluoroacetic Acid from 0 to 298 K
Source: J Phys Chem A. 2026 Jan 20;130(4):927–35. doi: 10.1021/acs.jpca.5c08151 (PMC12862820; doi:10.1021/acs.jpca.5c08151)
Supplement: Supplementary file 1 [file jp5c08151_si_001.zip › TFA_SI/within1kcal-hightemps/6-H2O/PM7-1-106-11138-wb97xd.xyz]

26
PM7-1-106-11138-wb97xd.log	Energy: -618252.2890330
C          1.78183       -0.05204       -0.13272
O          1.11215        0.96825       -0.13304
O          1.41704       -1.25978       -0.37166
H          0.38293       -1.38758       -0.57749
C          3.29447        0.03047        0.20440
F          3.68304        1.29419        0.37477
F          4.03063       -0.50520       -0.77856
F          3.55341       -0.64290        1.33636
O         -3.04470        1.80384        1.41610
H         -2.36052        2.02856        0.75189
H         -2.57804        1.57584        2.22440
O         -1.24621        2.17885       -0.62350
H         -0.40901        1.69001       -0.46463
H         -0.99502        3.05337       -0.93239
O         -2.79339       -2.18163        1.13379
H         -3.16130       -3.06177        1.24085
H         -3.52853       -1.58999        0.88254
O         -0.95472       -1.70749       -0.84749
H         -1.50741       -1.07865       -1.36836
H         -1.51257       -1.96813       -0.08536
O         -2.65648        0.09814       -1.92681
H         -2.26918        0.95091       -1.67075
H         -3.43813       -0.00918       -1.36061
O         -4.46263       -0.14714        0.28376
H         -5.41322       -0.01712        0.31822
H         -4.04002        0.60410        0.76928
