# Supplementary material for: The Hydration of Trifluoroacetic Acid from 0 to 298 K
Source: J Phys Chem A. 2026 Jan 20;130(4):927–35. doi: 10.1021/acs.jpca.5c08151 (PMC12862820; doi:10.1021/acs.jpca.5c08151)
Supplement: Supplementary file 1 [file jp5c08151_si_001.zip › TFA_SI/within1kcal-hightemps/6-H2O/20K-1-223-7360-wb97xd.xyz]

26
20K-1-223-7360-wb97xd.log	Energy: -618253.2057697
C          1.83251        0.20749        0.04690
O          1.27226        0.06949        1.11398
O          1.32318        0.55300       -1.09511
H          0.31641        0.73519       -1.04958
C          3.36089       -0.02472       -0.07581
F          3.97674        1.10730       -0.45051
F          3.62308       -0.96584       -0.99518
F          3.88087       -0.41823        1.08456
O         -4.81172        0.73453       -0.28527
H         -4.33647        0.10832       -0.86854
H         -5.52528        0.24294        0.12790
O         -1.16175        1.06142       -1.13433
H         -1.59039        1.46200       -0.35595
H         -1.76419        0.35146       -1.42454
O         -3.08495       -0.93152       -1.61705
H         -2.81246       -1.61388       -0.94544
H         -3.13710       -1.36018       -2.47468
O         -2.73758        1.76466        1.06505
H         -2.85761        2.63895        1.44287
H         -3.59569        1.48445        0.66861
O         -1.35996       -0.53471        1.96823
H         -0.43719       -0.32004        1.75110
H         -1.85681        0.28980        1.83720
O         -2.23278       -2.43102        0.34407
H         -2.65262       -3.14035        0.83426
H         -1.89084       -1.77107        1.00392
