# Supplementary material for: The Hydration of Trifluoroacetic Acid from 0 to 298 K
Source: J Phys Chem A. 2026 Jan 20;130(4):927–35. doi: 10.1021/acs.jpca.5c08151 (PMC12862820; doi:10.1021/acs.jpca.5c08151)
Supplement: Supplementary file 1 [file jp5c08151_si_001.zip › TFA_SI/within1kcal-hightemps/6-H2O/20K-294-14755-wb97xd.xyz]

26
20K-294-14755-wb97xd.log	Energy: -618252.5215327
C          1.82661        0.17119        0.08831
O          1.23131       -0.44688        0.94553
O          1.35073        1.00471       -0.78485
H          0.33511        1.12511       -0.71067
C          3.36010        0.00979       -0.07679
F          3.97569        1.19746        0.01064
F          3.64314       -0.51953       -1.27836
F          3.86183       -0.79146        0.86004
O         -1.41721       -1.14234        1.72039
H         -0.50754       -0.87476        1.50999
H         -1.91789       -0.31758        1.83458
O         -2.75862        1.34753        1.57054
H         -3.59985        1.24005        1.06807
H         -2.92479        1.93695        2.30960
O         -1.15228        1.38752       -0.71429
H         -1.71111        0.73863       -1.18378
H         -1.58686        1.53770        0.14475
O         -2.45931       -2.53739       -0.27983
H         -1.95305       -3.33316       -0.45507
H         -2.06219       -2.10314        0.51974
O         -4.75012        0.85589       -0.15824
H         -5.23370        1.54801       -0.61499
H         -4.25568        0.35790       -0.83993
O         -2.94909       -0.46264       -1.78961
H         -2.75933       -1.32760       -1.33056
H         -3.03263       -0.64335       -2.72888
