# Supplementary material for: The Hydration of Trifluoroacetic Acid from 0 to 298 K
Source: J Phys Chem A. 2026 Jan 20;130(4):927–35. doi: 10.1021/acs.jpca.5c08151 (PMC12862820; doi:10.1021/acs.jpca.5c08151)
Supplement: Supplementary file 1 [file jp5c08151_si_001.zip › TFA_SI/within1kcal-hightemps/6-H2O/PM7-78-14054-wb97xd.log]

 Entering Gaussian System, Link 0=g16
 Initial command:
 /software/commercial/MERCURY/GAUSSIAN/AVX2/g16/l1.exe "/local_scratch/slurm.5787802/Gau-1831838.inp" -scrdir="/local_scratch/slurm.5787802/"
 Entering Link 1 = /software/commercial/MERCURY/GAUSSIAN/AVX2/g16/l1.exe PID=   1831839.
  
 Copyright (c) 1988-2019, Gaussian, Inc.  All Rights Reserved.
  
 This is part of the Gaussian(R) 16 program.  It is based on
 the Gaussian(R) 09 system (copyright 2009, Gaussian, Inc.),
 the Gaussian(R) 03 system (copyright 2003, Gaussian, Inc.),
 the Gaussian(R) 98 system (copyright 1998, Gaussian, Inc.),
 the Gaussian(R) 94 system (copyright 1995, Gaussian, Inc.),
 the Gaussian 92(TM) system (copyright 1992, Gaussian, Inc.),
 the Gaussian 90(TM) system (copyright 1990, Gaussian, Inc.),
 the Gaussian 88(TM) system (copyright 1988, Gaussian, Inc.),
 the Gaussian 86(TM) system (copyright 1986, Carnegie Mellon
 University), and the Gaussian 82(TM) system (copyright 1983,
 Carnegie Mellon University). Gaussian is a federally registered
 trademark of Gaussian, Inc.
  
 This software contains proprietary and confidential information,
 including trade secrets, belonging to Gaussian, Inc.
  
 This software is provided under written license and may be
 used, copied, transmitted, or stored only in accord with that
 written license.
  
 The following legend is applicable only to US Government
 contracts under FAR:
  
                    RESTRICTED RIGHTS LEGEND
  
 Use, reproduction and disclosure by the US Government is
 subject to restrictions as set forth in subparagraphs (a)
 and (c) of the Commercial Computer Software - Restricted
 Rights clause in FAR 52.227-19.
  
 Gaussian, Inc.
 340 Quinnipiac St., Bldg. 40, Wallingford CT 06492
  
  
 ---------------------------------------------------------------
 Warning -- This program may not be used in any manner that
 competes with the business of Gaussian, Inc. or will provide
 assistance to any competitor of Gaussian, Inc.  The licensee
 of this program is prohibited from giving any competitor of
 Gaussian, Inc. access to this program.  By using this program,
 the user acknowledges that Gaussian, Inc. is engaged in the
 business of creating and licensing software in the field of
 computational chemistry and represents and warrants to the
 licensee that it is not a competitor of Gaussian, Inc. and that
 it will not use this program in any manner prohibited above.
 ---------------------------------------------------------------
  

 Cite this work as:
 Gaussian 16, Revision C.01,
 M. J. Frisch, G. W. Trucks, H. B. Schlegel, G. E. Scuseria, 
 M. A. Robb, J. R. Cheeseman, G. Scalmani, V. Barone, 
 G. A. Petersson, H. Nakatsuji, X. Li, M. Caricato, A. V. Marenich, 
 J. Bloino, B. G. Janesko, R. Gomperts, B. Mennucci, H. P. Hratchian, 
 J. V. Ortiz, A. F. Izmaylov, J. L. Sonnenberg, D. Williams-Young, 
 F. Ding, F. Lipparini, F. Egidi, J. Goings, B. Peng, A. Petrone, 
 T. Henderson, D. Ranasinghe, V. G. Zakrzewski, J. Gao, N. Rega, 
 G. Zheng, W. Liang, M. Hada, M. Ehara, K. Toyota, R. Fukuda, 
 J. Hasegawa, M. Ishida, T. Nakajima, Y. Honda, O. Kitao, H. Nakai, 
 T. Vreven, K. Throssell, J. A. Montgomery, Jr., J. E. Peralta, 
 F. Ogliaro, M. J. Bearpark, J. J. Heyd, E. N. Brothers, K. N. Kudin, 
 V. N. Staroverov, T. A. Keith, R. Kobayashi, J. Normand, 
 K. Raghavachari, A. P. Rendell, J. C. Burant, S. S. Iyengar, 
 J. Tomasi, M. Cossi, J. M. Millam, M. Klene, C. Adamo, R. Cammi, 
 J. W. Ochterski, R. L. Martin, K. Morokuma, O. Farkas, 
 J. B. Foresman, and D. J. Fox, Gaussian, Inc., Wallingford CT, 2019.
 
 ******************************************
 Gaussian 16:  ES64L-G16RevC.01  3-Jul-2019
                30-Sep-2025 
 ******************************************
 %nproc=20
 Will use up to   20 processors via shared memory.
 %mem=18gb
 ----------------------------------------------------------------------
 # wb97xd/6-31++g** scf(conver=10) opt(tight,maxcycles=300,calcfc) freq
 ----------------------------------------------------------------------
 1/6=300,7=10,10=4,18=20,19=15,26=3,38=1/1,3;
 2/9=110,12=2,17=6,18=5,40=1/2;
 3/5=1,6=6,7=1111,11=2,25=1,30=1,71=2,74=-58,140=1/1,2,3;
 4//1;
 5/5=2,6=10,38=5/2;
 8/6=4,10=90,11=11/1;
 11/6=1,8=1,9=11,15=111,16=1/1,2,10;
 10/6=1,13=1/2;
 6/7=2,8=2,9=2,10=2,28=1/1;
 7/10=1,25=1/1,2,3,16;
 1/6=300,7=10,10=4,18=20,19=15,26=3/3(2);
 2/9=110/2;
 99//99;
 2/9=110/2;
 3/5=1,6=6,7=1111,11=2,25=1,30=1,71=1,74=-58/1,2,3;
 4/5=5,16=3,69=1/1;
 5/5=2,6=10,38=5/2;
 7//1,2,3,16;
 1/6=300,7=10,18=20,19=15,26=3/3(-5);
 2/9=110/2;
 6/7=2,8=2,9=2,10=2,19=2,28=1/1;
 99/9=1/99;
 ------------
 PM7-78-14054
 ------------
 Symbolic Z-matrix:
 Charge =  0 Multiplicity = 1
 C                     0.97517  -1.49355  -0.89945 
 O                     0.83691  -1.80992   0.25207 
 O                     0.5285   -0.41671  -1.50514 
 H                    -0.04276   0.22397  -0.9066 
 C                     1.75464  -2.34995  -1.9253 
 F                     2.78954  -1.7024   -2.44507 
 F                     0.99711  -2.72794  -2.94692 
 F                     2.23935  -3.46114  -1.38794 
 O                    -0.59466  -0.58089   2.17494 
 H                    -0.05146  -1.27257   1.76804 
 H                    -0.71639   0.0497    1.42313 
 O                     0.65087   1.39527   3.49177 
 H                     1.5194    1.09998   3.74331 
 H                     0.19059   0.61481   3.13351 
 O                    -3.52497   0.7675    0.11436 
 H                    -3.53041   0.12763   0.86144 
 H                    -3.88687   0.29106  -0.62973 
 O                     0.08178   3.10923   1.50829 
 H                     0.29169   2.5924    2.31101 
 H                     0.89352   3.53252   1.24635 
 O                    -0.89819   1.0698    0.09589 
 H                    -0.59139   1.92065   0.48493 
 H                    -1.883     1.09618   0.00697 
 O                    -3.24145  -1.00207   2.10344 
 H                    -2.27036  -0.94241   2.18577 
 H                    -3.58963  -0.72371   2.94859 
 
 Add virtual bond connecting atoms O21        and H4         Dist= 2.96D+00.
 Add virtual bond connecting atoms H23        and O15        Dist= 3.17D+00.
 Add virtual bond connecting atoms O2         and H10        Dist= 3.47D+00.
 Add virtual bond connecting atoms O21        and H11        Dist= 3.18D+00.
 Add virtual bond connecting atoms O24        and H16        Dist= 3.22D+00.
 Add virtual bond connecting atoms H25        and O9         Dist= 3.24D+00.
 Add virtual bond connecting atoms H22        and O18        Dist= 3.23D+00.
 Add virtual bond connecting atoms O9         and H14        Dist= 3.25D+00.
 Add virtual bond connecting atoms H19        and O12        Dist= 3.25D+00.

 GradGradGradGradGradGradGradGradGradGradGradGradGradGradGradGradGradGrad
 Berny optimization.
 Initialization pass.
                           ----------------------------
                           !    Initial Parameters    !
                           ! (Angstroms and Degrees)  !
 --------------------------                            --------------------------
 ! Name  Definition              Value          Derivative Info.                !
 --------------------------------------------------------------------------------
 ! R1    R(1,2)                  1.2022         calculate D2E/DX2 analytically  !
 ! R2    R(1,3)                  1.3138         calculate D2E/DX2 analytically  !
 ! R3    R(1,5)                  1.5471         calculate D2E/DX2 analytically  !
 ! R4    R(2,10)                 1.8374         calculate D2E/DX2 analytically  !
 ! R5    R(3,4)                  1.0464         calculate D2E/DX2 analytically  !
 ! R6    R(4,21)                 1.5659         calculate D2E/DX2 analytically  !
 ! R7    R(5,6)                  1.3268         calculate D2E/DX2 analytically  !
 ! R8    R(5,7)                  1.3268         calculate D2E/DX2 analytically  !
 ! R9    R(5,8)                  1.3261         calculate D2E/DX2 analytically  !
 ! R10   R(9,10)                 0.969          calculate D2E/DX2 analytically  !
 ! R11   R(9,11)                 0.9888         calculate D2E/DX2 analytically  !
 ! R12   R(9,14)                 1.722          calculate D2E/DX2 analytically  !
 ! R13   R(9,25)                 1.7143         calculate D2E/DX2 analytically  !
 ! R14   R(11,21)                1.6838         calculate D2E/DX2 analytically  !
 ! R15   R(12,13)                0.9512         calculate D2E/DX2 analytically  !
 ! R16   R(12,14)                0.9743         calculate D2E/DX2 analytically  !
 ! R17   R(12,19)                1.7194         calculate D2E/DX2 analytically  !
 ! R18   R(15,16)                0.9837         calculate D2E/DX2 analytically  !
 ! R19   R(15,17)                0.9548         calculate D2E/DX2 analytically  !
 ! R20   R(15,23)                1.678          calculate D2E/DX2 analytically  !
 ! R21   R(16,24)                1.7036         calculate D2E/DX2 analytically  !
 ! R22   R(18,19)                0.9775         calculate D2E/DX2 analytically  !
 ! R23   R(18,20)                0.9522         calculate D2E/DX2 analytically  !
 ! R24   R(18,22)                1.7068         calculate D2E/DX2 analytically  !
 ! R25   R(21,22)                0.9846         calculate D2E/DX2 analytically  !
 ! R26   R(21,23)                0.9892         calculate D2E/DX2 analytically  !
 ! R27   R(24,25)                0.9764         calculate D2E/DX2 analytically  !
 ! R28   R(24,26)                0.9555         calculate D2E/DX2 analytically  !
 ! A1    A(2,1,3)              128.1861         calculate D2E/DX2 analytically  !
 ! A2    A(2,1,5)              123.1913         calculate D2E/DX2 analytically  !
 ! A3    A(3,1,5)              108.6222         calculate D2E/DX2 analytically  !
 ! A4    A(1,2,10)             140.2587         calculate D2E/DX2 analytically  !
 ! A5    A(1,3,4)              115.0705         calculate D2E/DX2 analytically  !
 ! A6    A(1,5,6)              112.4937         calculate D2E/DX2 analytically  !
 ! A7    A(1,5,7)              112.3721         calculate D2E/DX2 analytically  !
 ! A8    A(1,5,8)              112.292          calculate D2E/DX2 analytically  !
 ! A9    A(6,5,7)              106.4229         calculate D2E/DX2 analytically  !
 ! A10   A(6,5,8)              106.4155         calculate D2E/DX2 analytically  !
 ! A11   A(7,5,8)              106.3787         calculate D2E/DX2 analytically  !
 ! A12   A(10,9,11)            101.8267         calculate D2E/DX2 analytically  !
 ! A13   A(10,9,14)            118.2786         calculate D2E/DX2 analytically  !
 ! A14   A(10,9,25)            113.5815         calculate D2E/DX2 analytically  !
 ! A15   A(11,9,14)             92.0957         calculate D2E/DX2 analytically  !
 ! A16   A(11,9,25)             91.0862         calculate D2E/DX2 analytically  !
 ! A17   A(14,9,25)            126.0627         calculate D2E/DX2 analytically  !
 ! A18   A(2,10,9)             145.7102         calculate D2E/DX2 analytically  !
 ! A19   A(13,12,14)           106.2548         calculate D2E/DX2 analytically  !
 ! A20   A(13,12,19)           126.0489         calculate D2E/DX2 analytically  !
 ! A21   A(14,12,19)           101.9183         calculate D2E/DX2 analytically  !
 ! A22   A(16,15,17)           105.3784         calculate D2E/DX2 analytically  !
 ! A23   A(16,15,23)           100.4538         calculate D2E/DX2 analytically  !
 ! A24   A(17,15,23)           114.7564         calculate D2E/DX2 analytically  !
 ! A25   A(19,18,20)           106.1329         calculate D2E/DX2 analytically  !
 ! A26   A(19,18,22)           102.0564         calculate D2E/DX2 analytically  !
 ! A27   A(20,18,22)           118.7411         calculate D2E/DX2 analytically  !
 ! A28   A(4,21,11)             96.7997         calculate D2E/DX2 analytically  !
 ! A29   A(4,21,22)            123.333          calculate D2E/DX2 analytically  !
 ! A30   A(4,21,23)            120.048          calculate D2E/DX2 analytically  !
 ! A31   A(11,21,22)           100.2783         calculate D2E/DX2 analytically  !
 ! A32   A(11,21,23)           101.2162         calculate D2E/DX2 analytically  !
 ! A33   A(22,21,23)           108.8265         calculate D2E/DX2 analytically  !
 ! A34   A(18,22,21)           164.07           calculate D2E/DX2 analytically  !
 ! A35   A(15,23,21)           164.4183         calculate D2E/DX2 analytically  !
 ! A36   A(16,24,25)           100.9325         calculate D2E/DX2 analytically  !
 ! A37   A(16,24,26)           112.9454         calculate D2E/DX2 analytically  !
 ! A38   A(25,24,26)           105.6663         calculate D2E/DX2 analytically  !
 ! A39   L(3,4,21,10,-1)       174.3932         calculate D2E/DX2 analytically  !
 ! A40   L(9,11,21,1,-1)       177.4971         calculate D2E/DX2 analytically  !
 ! A41   L(9,14,12,22,-1)      167.9733         calculate D2E/DX2 analytically  !
 ! A42   L(15,16,24,1,-1)      170.2913         calculate D2E/DX2 analytically  !
 ! A43   L(12,19,18,1,-1)      167.8068         calculate D2E/DX2 analytically  !
 ! A44   L(9,25,24,23,-1)      170.3609         calculate D2E/DX2 analytically  !
 ! A45   L(3,4,21,10,-2)       180.9949         calculate D2E/DX2 analytically  !
 ! A46   L(9,11,21,1,-2)       179.3639         calculate D2E/DX2 analytically  !
 ! A47   L(9,14,12,22,-2)      183.459          calculate D2E/DX2 analytically  !
 ! A48   L(15,16,24,1,-2)      176.7869         calculate D2E/DX2 analytically  !
 ! A49   L(12,19,18,1,-2)      178.12           calculate D2E/DX2 analytically  !
 ! A50   L(9,25,24,23,-2)      183.0496         calculate D2E/DX2 analytically  !
 ! D1    D(3,1,2,10)             6.6949         calculate D2E/DX2 analytically  !
 ! D2    D(5,1,2,10)          -173.5637         calculate D2E/DX2 analytically  !
 ! D3    D(2,1,3,4)             -2.0452         calculate D2E/DX2 analytically  !
 ! D4    D(5,1,3,4)            178.1831         calculate D2E/DX2 analytically  !
 ! D5    D(2,1,5,6)           -119.7733         calculate D2E/DX2 analytically  !
 ! D6    D(2,1,5,7)            120.1373         calculate D2E/DX2 analytically  !
 ! D7    D(2,1,5,8)              0.249          calculate D2E/DX2 analytically  !
 ! D8    D(3,1,5,6)             60.0123         calculate D2E/DX2 analytically  !
 ! D9    D(3,1,5,7)            -60.0772         calculate D2E/DX2 analytically  !
 ! D10   D(3,1,5,8)           -179.9654         calculate D2E/DX2 analytically  !
 ! D11   D(1,2,10,9)            -8.2438         calculate D2E/DX2 analytically  !
 ! D12   D(1,3,21,11)            0.2562         calculate D2E/DX2 analytically  !
 ! D13   D(1,3,21,22)          106.0001         calculate D2E/DX2 analytically  !
 ! D14   D(1,3,21,23)         -105.5602         calculate D2E/DX2 analytically  !
 ! D15   D(11,9,10,2)            3.0834         calculate D2E/DX2 analytically  !
 ! D16   D(14,9,10,2)          -95.8376         calculate D2E/DX2 analytically  !
 ! D17   D(25,9,10,2)           99.5449         calculate D2E/DX2 analytically  !
 ! D18   D(10,9,12,13)         -21.4876         calculate D2E/DX2 analytically  !
 ! D19   D(10,9,12,19)         109.1624         calculate D2E/DX2 analytically  !
 ! D20   D(11,9,12,13)        -123.6994         calculate D2E/DX2 analytically  !
 ! D21   D(11,9,12,19)           6.9506         calculate D2E/DX2 analytically  !
 ! D22   D(25,9,12,13)         146.6572         calculate D2E/DX2 analytically  !
 ! D23   D(25,9,12,19)         -82.6928         calculate D2E/DX2 analytically  !
 ! D24   D(10,9,21,4)           -0.8175         calculate D2E/DX2 analytically  !
 ! D25   D(10,9,21,22)        -126.4649         calculate D2E/DX2 analytically  !
 ! D26   D(10,9,21,23)         121.503          calculate D2E/DX2 analytically  !
 ! D27   D(14,9,21,4)          118.6765         calculate D2E/DX2 analytically  !
 ! D28   D(14,9,21,22)          -6.9708         calculate D2E/DX2 analytically  !
 ! D29   D(14,9,21,23)        -119.003          calculate D2E/DX2 analytically  !
 ! D30   D(25,9,21,4)         -115.0868         calculate D2E/DX2 analytically  !
 ! D31   D(25,9,21,22)         119.2658         calculate D2E/DX2 analytically  !
 ! D32   D(25,9,21,23)           7.2337         calculate D2E/DX2 analytically  !
 ! D33   D(10,9,24,16)        -104.594          calculate D2E/DX2 analytically  !
 ! D34   D(10,9,24,26)         139.6845         calculate D2E/DX2 analytically  !
 ! D35   D(11,9,24,16)          -2.6259         calculate D2E/DX2 analytically  !
 ! D36   D(11,9,24,26)        -118.3474         calculate D2E/DX2 analytically  !
 ! D37   D(14,9,24,16)          88.2614         calculate D2E/DX2 analytically  !
 ! D38   D(14,9,24,26)         -27.4601         calculate D2E/DX2 analytically  !
 ! D39   D(13,12,18,20)        -13.8574         calculate D2E/DX2 analytically  !
 ! D40   D(13,12,18,22)        108.3789         calculate D2E/DX2 analytically  !
 ! D41   D(14,12,18,20)       -130.717          calculate D2E/DX2 analytically  !
 ! D42   D(14,12,18,22)         -8.4807         calculate D2E/DX2 analytically  !
 ! D43   D(17,15,24,25)        117.3551         calculate D2E/DX2 analytically  !
 ! D44   D(17,15,24,26)       -131.4528         calculate D2E/DX2 analytically  !
 ! D45   D(23,15,24,25)         -0.0897         calculate D2E/DX2 analytically  !
 ! D46   D(23,15,24,26)        111.1024         calculate D2E/DX2 analytically  !
 ! D47   D(16,15,23,21)         15.2204         calculate D2E/DX2 analytically  !
 ! D48   D(17,15,23,21)        -97.2399         calculate D2E/DX2 analytically  !
 ! D49   D(19,18,22,21)         -7.0903         calculate D2E/DX2 analytically  !
 ! D50   D(20,18,22,21)        109.0896         calculate D2E/DX2 analytically  !
 ! D51   D(4,21,22,18)         -94.0332         calculate D2E/DX2 analytically  !
 ! D52   D(11,21,22,18)         11.2321         calculate D2E/DX2 analytically  !
 ! D53   D(23,21,22,18)        116.9372         calculate D2E/DX2 analytically  !
 ! D54   D(4,21,23,15)          86.8931         calculate D2E/DX2 analytically  !
 ! D55   D(11,21,23,15)        -17.8303         calculate D2E/DX2 analytically  !
 ! D56   D(22,21,23,15)       -122.8882         calculate D2E/DX2 analytically  !
 --------------------------------------------------------------------------------
 Trust Radius=3.00D-01 FncErr=1.00D-07 GrdErr=1.00D-06 EigMax=2.50D+02 EigMin=1.00D-04
 Number of steps in this run=    156 maximum allowed number of steps=    156.
 GradGradGradGradGradGradGradGradGradGradGradGradGradGradGradGradGradGrad

                          Input orientation:                          
 ---------------------------------------------------------------------
 Center     Atomic      Atomic             Coordinates (Angstroms)
 Number     Number       Type             X           Y           Z
 ---------------------------------------------------------------------
      1          6           0        0.975171   -1.493551   -0.899446
      2          8           0        0.836905   -1.809919    0.252067
      3          8           0        0.528496   -0.416713   -1.505139
      4          1           0       -0.042756    0.223968   -0.906595
      5          6           0        1.754638   -2.349948   -1.925302
      6          9           0        2.789535   -1.702398   -2.445073
      7          9           0        0.997108   -2.727944   -2.946922
      8          9           0        2.239352   -3.461139   -1.387942
      9          8           0       -0.594655   -0.580885    2.174937
     10          1           0       -0.051460   -1.272566    1.768035
     11          1           0       -0.716387    0.049704    1.423129
     12          8           0        0.650874    1.395273    3.491771
     13          1           0        1.519405    1.099981    3.743305
     14          1           0        0.190588    0.614809    3.133513
     15          8           0       -3.524970    0.767498    0.114363
     16          1           0       -3.530413    0.127626    0.861438
     17          1           0       -3.886868    0.291064   -0.629731
     18          8           0        0.081778    3.109226    1.508288
     19          1           0        0.291694    2.592399    2.311010
     20          1           0        0.893520    3.532521    1.246345
     21          8           0       -0.898192    1.069800    0.095889
     22          1           0       -0.591388    1.920649    0.484934
     23          1           0       -1.882996    1.096181    0.006968
     24          8           0       -3.241451   -1.002067    2.103442
     25          1           0       -2.270359   -0.942412    2.185770
     26          1           0       -3.589629   -0.723709    2.948585
 ---------------------------------------------------------------------
                    Distance matrix (angstroms):
                    1          2          3          4          5
     1  C    0.000000
     2  O    1.202160   0.000000
     3  O    1.313759   2.263606   0.000000
     4  H    1.996521   2.500600   1.046448   0.000000
     5  C    1.547051   2.423799   2.327522   3.300520   0.000000
     6  F    2.392592   3.331499   2.765639   3.754953   1.326836
     7  F    2.390893   3.331962   2.764079   3.736046   1.326816
     8  F    2.389181   2.717170   3.494180   4.361161   1.326065
     9  O    3.570594   2.693940   3.851152   3.232371   5.045862
    10  H    2.866751   1.837417   3.432565   3.064855   4.250116
    11  H    3.261496   2.691152   3.215903   2.431412   4.803778
    12  O    5.266237   4.561090   5.316707   4.604205   6.677548
    13  H    5.345814   4.595874   5.552335   4.982903   6.640064
    14  H    4.617955   3.820963   4.763959   4.065671   6.068579
    15  O    5.137258   5.068332   4.522800   3.669277   6.461653
    16  H    5.101884   4.816522   4.729876   3.911391   6.468080
    17  H    5.186234   5.244591   4.556613   3.854654   6.362393
    18  O    5.270757   5.132864   4.659671   3.764556   6.662625
    19  H    5.241102   4.890491   4.865575   4.009278   6.671832
    20  H    5.465573   5.434470   4.827044   4.056882   6.738272
    21  O    3.327303   3.365670   2.609300   1.565943   4.776756
    22  H    4.003420   4.001422   3.267688   2.261874   5.436089
    23  H    3.961996   3.987900   3.223446   2.232003   5.370461
    24  O    5.199883   4.551176   5.251380   4.560168   6.558084
    25  H    4.511737   3.761232   4.661840   3.985647   5.923063
    26  H    6.019751   5.295778   6.073620   5.323610   7.413543
                    6          7          8          9         10
     6  F    0.000000
     7  F    2.125181   0.000000
     8  F    2.124476   2.123950   0.000000
     9  O    5.835668   5.777284   5.387166   0.000000
    10  H    5.099636   5.044646   4.471897   0.969047   0.000000
    11  H    5.506754   5.454241   5.381870   0.988775   1.519699
    12  O    7.029619   7.653598   7.065380   2.681529   3.252983
    13  H    6.911047   7.725603   6.903030   3.123194   3.463854
    14  H    6.576062   6.985426   6.422954   1.721964   2.342072
    15  O    7.247349   6.483731   7.305182   3.827642   4.354510
    16  H    7.363678   6.569349   7.157453   3.293318   3.858182
    17  H    7.200258   6.191689   7.223883   4.411930   4.785872
    18  O    6.790635   7.399952   7.497530   3.810368   4.391505
    19  H    6.877850   7.513289   7.356693   3.297554   3.917975
    20  H    6.680256   7.535759   7.593551   4.471807   4.924836
    21  O    5.266963   5.222425   5.707481   2.671953   2.999951
    22  H    5.756913   5.992526   6.362734   3.018906   3.483459
    23  H    5.973030   5.625336   6.301483   3.028607   3.473736
    24  O    7.586319   6.815439   6.948092   2.681051   3.218960
    25  H    6.901073   6.341056   6.281154   1.714294   2.281889
    26  H    8.410893   7.733830   7.763763   3.096579   3.770090
                   11         12         13         14         15
    11  H    0.000000
    12  O    2.821212   0.000000
    13  H    3.388962   0.951217   0.000000
    14  H    2.016770   0.974338   1.540452   0.000000
    15  O    3.180603   5.407278   6.222980   4.789984   0.000000
    16  H    2.870594   5.099877   5.895023   4.386972   0.983660
    17  H    3.784764   6.228736   7.000398   5.558099   0.954796
    18  O    3.163067   2.682482   3.331537   2.979146   4.520547
    19  H    2.875736   1.719394   2.405422   2.144200   4.766806
    20  H    3.840973   3.109445   3.541722   3.545216   5.333834
    21  O    1.683810   3.746672   4.375994   3.258775   2.644181
    22  H    2.096728   3.295498   3.968114   3.054779   3.173796
    23  H    2.112250   4.319004   5.053371   3.782426   1.677988
    24  O    2.818686   4.777540   5.456510   3.931186   2.677345
    25  H    1.995180   3.962829   4.578165   3.062584   2.964551
    26  H    3.343756   4.771478   5.482668   4.014458   3.203232
                   16         17         18         19         20
    16  H    0.000000
    17  H    1.541868   0.000000
    18  O    4.728243   5.316325   0.000000
    19  H    4.773350   5.603970   0.977517   0.000000
    20  H    5.595770   6.072793   0.952217   1.542575   0.000000
    21  O    2.898680   3.172561   2.667296   2.939540   3.255576
    22  H    3.463315   3.841642   1.706787   2.136735   2.320093
    23  H    2.093371   2.251467   3.188518   3.503791   3.896261
    24  O    1.703608   3.091761   5.319849   5.044441   6.196377
    25  H    2.118153   3.472983   4.733635   4.367458   5.560367
    26  H    2.254875   3.731282   5.499553   5.144681   6.411844
                   21         22         23         24         25
    21  O    0.000000
    22  H    0.984595   0.000000
    23  H    0.989162   1.605132   0.000000
    24  O    3.716687   4.264348   3.262399   0.000000
    25  H    3.209274   3.729464   3.008835   0.976399   0.000000
    26  H    4.312585   4.695919   3.857163   0.955500   1.539543
                   26
    26  H    0.000000
 Stoichiometry    C2H13F3O8
 Framework group  C1[X(C2H13F3O8)]
 Deg. of freedom    72
 Full point group                 C1      NOp   1
 Largest Abelian subgroup         C1      NOp   1
 Largest concise Abelian subgroup C1      NOp   1
                         Standard orientation:                         
 ---------------------------------------------------------------------
 Center     Atomic      Atomic             Coordinates (Angstroms)
 Number     Number       Type             X           Y           Z
 ---------------------------------------------------------------------
      1          6           0       -1.611644   -0.058843    0.077241
      2          8           0       -0.982089   -0.135097    1.098531
      3          8           0       -1.157676    0.001764   -1.154100
      4          1           0       -0.115012    0.013904   -1.242190
      5          6           0       -3.157717   -0.022346    0.036115
      6          9           0       -3.671334   -1.035458   -0.649666
      7          9           0       -3.621910    1.085618   -0.527251
      8          9           0       -3.694608   -0.079224    1.247297
      9          8           0        1.689100   -0.056433    1.438939
     10          1           0        0.754800   -0.077780    1.695217
     11          1           0        1.627968   -0.022229    0.452649
     12          8           0        2.981535   -2.390722    1.171909
     13          1           0        2.518090   -3.059087    1.665183
     14          1           0        2.557606   -1.542729    1.396690
     15          8           0        2.677608    2.392312   -1.331863
     16          1           0        2.797579    2.470571   -0.358689
     17          1           0        2.126469    3.131670   -1.579310
     18          8           0        2.979233   -2.115160   -1.496381
     19          1           0        3.090203   -2.290307   -0.541107
     20          1           0        2.621792   -2.913806   -1.872038
     21          8           0        1.450289    0.052892   -1.220074
     22          1           0        2.014312   -0.707318   -1.490972
     23          1           0        1.927754    0.894189   -1.426688
     24          8           0        2.802857    2.380426    1.342525
     25          1           0        2.376727    1.513280    1.483335
     26          1           0        3.681686    2.298507    1.708486
 ---------------------------------------------------------------------
 Rotational constants (GHZ):           0.7019926           0.2656351           0.2452262
 Standard basis: 6-31++G(d,p) (6D, 7F)
 There are   325 symmetry adapted cartesian basis functions of A   symmetry.
 There are   325 symmetry adapted basis functions of A   symmetry.
   325 basis functions,   520 primitive gaussians,   325 cartesian basis functions
    58 alpha electrons       58 beta electrons
       nuclear repulsion energy       973.4949797164 Hartrees.
 NAtoms=   26 NActive=   26 NUniq=   26 SFac= 1.00D+00 NAtFMM=   60 NAOKFM=F Big=F
 Integral buffers will be    131072 words long.
 Raffenetti 2 integral format.
 Two-electron integral symmetry is turned on.
 Nuclear repulsion after empirical dispersion term =      973.4818558916 Hartrees.
 One-electron integrals computed using PRISM.
 NBasis=   325 RedAO= T EigKep=  3.62D-05  NBF=   325
 NBsUse=   325 1.00D-06 EigRej= -1.00D+00 NBFU=   325
 ExpMin= 3.60D-02 ExpMax= 7.00D+03 ExpMxC= 1.05D+03 IAcc=3 IRadAn=         5 AccDes= 0.00D+00
 Harris functional with IExCor= 4639 and IRadAn=       5 diagonalized for initial guess.
 HarFok:  IExCor= 4639 AccDes= 0.00D+00 IRadAn=         5 IDoV= 1 UseB2=F ITyADJ=14
 ICtDFT=  3500011 ScaDFX=  1.000000  1.000000  1.000000  1.000000
 FoFCou: FMM=F IPFlag=           0 FMFlag=      100000 FMFlg1=           0
         NFxFlg=           0 DoJE=T BraDBF=F KetDBF=T FulRan=T
         wScrn=  0.000000 ICntrl=       500 IOpCl=  0 I1Cent=   200000004 NGrid=           0
         NMat0=    1 NMatS0=      1 NMatT0=    0 NMatD0=    1 NMtDS0=    0 NMtDT0=    0
 Petite list used in FoFCou.
 Requested convergence on RMS density matrix=1.00D-10 within 128 cycles.
 Requested convergence on MAX density matrix=1.00D-08.
 Requested convergence on             energy=1.00D-08.
 No special actions if energy rises.
 SCF Done:  E(RwB97XD) =  -985.238736576     A.U. after   17 cycles
            NFock= 17  Conv=0.59D-10     -V/T= 2.0080
 DoSCS=F DFT=T ScalE2(SS,OS)=  1.000000  1.000000
 Range of M.O.s used for correlation:     1   325
 NBasis=   325 NAE=    58 NBE=    58 NFC=     0 NFV=     0
 NROrb=    325 NOA=    58 NOB=    58 NVA=   267 NVB=   267

 **** Warning!!: The largest alpha MO coefficient is  0.39525414D+02

 Symmetrizing basis deriv contribution to polar:
 IMax=3 JMax=2 DiffMx= 0.00D+00
 G2DrvN: will do    27 centers at a time, making    1 passes.
 Calling FoFCou, ICntrl=  3107 FMM=F I1Cent=   0 AccDes= 0.00D+00.
 End of G2Drv F.D. properties file   721 does not exist.
 End of G2Drv F.D. properties file   722 does not exist.
 End of G2Drv F.D. properties file   788 does not exist.
          IDoAtm=11111111111111111111111111
          Differentiating once with respect to nuclear coordinates.
 CalDSu exits because no D1Ps are significant.
          There are    81 degrees of freedom in the 1st order CPHF.  IDoFFX=6 NUNeed=     0.
     75 vectors produced by pass  0 Test12= 1.91D-14 1.23D-09 XBig12= 1.69D-01 6.58D-02.
 AX will form    75 AO Fock derivatives at one time.
     75 vectors produced by pass  1 Test12= 1.91D-14 1.23D-09 XBig12= 4.85D-02 9.17D-02.
     75 vectors produced by pass  2 Test12= 1.91D-14 1.23D-09 XBig12= 1.50D-03 3.96D-03.
     75 vectors produced by pass  3 Test12= 1.91D-14 1.23D-09 XBig12= 1.59D-05 6.10D-04.
     75 vectors produced by pass  4 Test12= 1.91D-14 1.23D-09 XBig12= 1.27D-07 3.80D-05.
     75 vectors produced by pass  5 Test12= 1.91D-14 1.23D-09 XBig12= 8.01D-10 2.75D-06.
     69 vectors produced by pass  6 Test12= 1.91D-14 1.23D-09 XBig12= 4.36D-12 1.79D-07.
     19 vectors produced by pass  7 Test12= 1.91D-14 1.23D-09 XBig12= 2.09D-14 1.25D-08.
 InvSVY:  IOpt=1 It=  1 EMax= 5.55D-16
 Solved reduced A of dimension   538 with    81 vectors.
 End of Minotr F.D. properties file   721 does not exist.
 End of Minotr F.D. properties file   722 does not exist.
 End of Minotr F.D. properties file   788 does not exist.

 **********************************************************************

            Population analysis using the SCF Density.

 **********************************************************************

 Orbital symmetries:
       Occupied  (A) (A) (A) (A) (A) (A) (A) (A) (A) (A) (A) (A)
                 (A) (A) (A) (A) (A) (A) (A) (A) (A) (A) (A) (A)
                 (A) (A) (A) (A) (A) (A) (A) (A) (A) (A) (A) (A)
                 (A) (A) (A) (A) (A) (A) (A) (A) (A) (A) (A) (A)
                 (A) (A) (A) (A) (A) (A) (A) (A) (A) (A)
       Virtual   (A) (A) (A) (A) (A) (A) (A) (A) (A) (A) (A) (A)
                 (A) (A) (A) (A) (A) (A) (A) (A) (A) (A) (A) (A)
                 (A) (A) (A) (A) (A) (A) (A) (A) (A) (A) (A) (A)
                 (A) (A) (A) (A) (A) (A) (A) (A) (A) (A) (A) (A)
                 (A) (A) (A) (A) (A) (A) (A) (A) (A) (A) (A) (A)
                 (A) (A) (A) (A) (A) (A) (A) (A) (A) (A) (A) (A)
                 (A) (A) (A) (A) (A) (A) (A) (A) (A) (A) (A) (A)
                 (A) (A) (A) (A) (A) (A) (A) (A) (A) (A) (A) (A)
                 (A) (A) (A) (A) (A) (A) (A) (A) (A) (A) (A) (A)
                 (A) (A) (A) (A) (A) (A) (A) (A) (A) (A) (A) (A)
                 (A) (A) (A) (A) (A) (A) (A) (A) (A) (A) (A) (A)
                 (A) (A) (A) (A) (A) (A) (A) (A) (A) (A) (A) (A)
                 (A) (A) (A) (A) (A) (A) (A) (A) (A) (A) (A) (A)
                 (A) (A) (A) (A) (A) (A) (A) (A) (A) (A) (A) (A)
                 (A) (A) (A) (A) (A) (A) (A) (A) (A) (A) (A) (A)
                 (A) (A) (A) (A) (A) (A) (A) (A) (A) (A) (A) (A)
                 (A) (A) (A) (A) (A) (A) (A) (A) (A) (A) (A) (A)
                 (A) (A) (A) (A) (A) (A) (A) (A) (A) (A) (A) (A)
                 (A) (A) (A) (A) (A) (A) (A) (A) (A) (A) (A) (A)
                 (A) (A) (A) (A) (A) (A) (A) (A) (A) (A) (A) (A)
                 (A) (A) (A) (A) (A) (A) (A) (A) (A) (A) (A) (A)
                 (A) (A) (A) (A) (A) (A) (A) (A) (A) (A) (A) (A)
                 (A) (A) (A)
 The electronic state is 1-A.
 Alpha  occ. eigenvalues --  -24.88939 -24.88902 -24.88593 -19.34588 -19.31862
 Alpha  occ. eigenvalues --  -19.31019 -19.30396 -19.29593 -19.29572 -19.29539
 Alpha  occ. eigenvalues --  -19.29535 -10.57642 -10.48758  -1.45555  -1.35678
 Alpha  occ. eigenvalues --   -1.35464  -1.24752  -1.16603  -1.15990  -1.14131
 Alpha  occ. eigenvalues --   -1.14052  -1.13305  -1.12525  -1.11612  -0.87067
 Alpha  occ. eigenvalues --   -0.77318  -0.71438  -0.71143  -0.68888  -0.66608
 Alpha  occ. eigenvalues --   -0.66351  -0.64962  -0.64435  -0.63702  -0.63212
 Alpha  occ. eigenvalues --   -0.61338  -0.59021  -0.58686  -0.57586  -0.57045
 Alpha  occ. eigenvalues --   -0.55045  -0.53691  -0.53292  -0.52360  -0.52151
 Alpha  occ. eigenvalues --   -0.51545  -0.51266  -0.48941  -0.48296  -0.46618
 Alpha  occ. eigenvalues --   -0.44395  -0.44086  -0.43172  -0.42757  -0.42216
 Alpha  occ. eigenvalues --   -0.41904  -0.41303  -0.41070
 Alpha virt. eigenvalues --    0.02590   0.02871   0.04276   0.05429   0.06311
 Alpha virt. eigenvalues --    0.07778   0.09188   0.09577   0.10141   0.10337
 Alpha virt. eigenvalues --    0.11076   0.11814   0.12331   0.13109   0.13304
 Alpha virt. eigenvalues --    0.14254   0.14417   0.15616   0.16705   0.17145
 Alpha virt. eigenvalues --    0.18577   0.19601   0.20701   0.22272   0.23186
 Alpha virt. eigenvalues --    0.23356   0.23883   0.24409   0.24908   0.25601
 Alpha virt. eigenvalues --    0.26661   0.26980   0.27586   0.28388   0.29078
 Alpha virt. eigenvalues --    0.29367   0.29605   0.29892   0.30436   0.31198
 Alpha virt. eigenvalues --    0.31297   0.31468   0.32242   0.32511   0.33116
 Alpha virt. eigenvalues --    0.33420   0.33934   0.34283   0.34462   0.34661
 Alpha virt. eigenvalues --    0.35163   0.35607   0.36098   0.36701   0.37143
 Alpha virt. eigenvalues --    0.37533   0.37928   0.38598   0.38906   0.39255
 Alpha virt. eigenvalues --    0.39844   0.39964   0.41035   0.41750   0.41799
 Alpha virt. eigenvalues --    0.42329   0.43014   0.43568   0.44413   0.45114
 Alpha virt. eigenvalues --    0.46239   0.46356   0.46829   0.47780   0.49785
 Alpha virt. eigenvalues --    0.50257   0.51434   0.51945   0.54225   0.56121
 Alpha virt. eigenvalues --    0.56447   0.58873   0.60532   0.62408   0.69455
 Alpha virt. eigenvalues --    0.81858   0.82686   0.83727   0.88816   0.91027
 Alpha virt. eigenvalues --    0.93072   1.05096   1.07081   1.09277   1.10560
 Alpha virt. eigenvalues --    1.13323   1.15376   1.18990   1.19707   1.20500
 Alpha virt. eigenvalues --    1.21465   1.21978   1.23242   1.23707   1.24680
 Alpha virt. eigenvalues --    1.25094   1.26118   1.26334   1.26711   1.27395
 Alpha virt. eigenvalues --    1.28313   1.28875   1.30431   1.30782   1.31474
 Alpha virt. eigenvalues --    1.32178   1.32910   1.33566   1.33956   1.35258
 Alpha virt. eigenvalues --    1.35661   1.36301   1.37268   1.37870   1.38976
 Alpha virt. eigenvalues --    1.39376   1.39864   1.41165   1.42488   1.44946
 Alpha virt. eigenvalues --    1.46167   1.47383   1.52357   1.54793   1.55353
 Alpha virt. eigenvalues --    1.56747   1.57840   1.58676   1.59062   1.60730
 Alpha virt. eigenvalues --    1.60909   1.61173   1.61889   1.63388   1.63486
 Alpha virt. eigenvalues --    1.65687   1.66193   1.66619   1.67184   1.67839
 Alpha virt. eigenvalues --    1.68406   1.69063   1.69442   1.70135   1.70664
 Alpha virt. eigenvalues --    1.72421   1.72854   1.73770   1.74443   1.75064
 Alpha virt. eigenvalues --    1.75865   1.79916   1.80588   1.82279   1.82779
 Alpha virt. eigenvalues --    1.83601   1.85778   1.87376   1.88371   1.88631
 Alpha virt. eigenvalues --    1.89878   1.90129   1.91725   1.92349   1.93373
 Alpha virt. eigenvalues --    1.93871   1.95561   1.95917   2.01328   2.11650
 Alpha virt. eigenvalues --    2.13106   2.16079   2.18366   2.19384   2.19636
 Alpha virt. eigenvalues --    2.24898   2.29320   2.30333   2.32351   2.33957
 Alpha virt. eigenvalues --    2.34464   2.35408   2.36774   2.37684   2.40464
 Alpha virt. eigenvalues --    2.44637   2.45759   2.47515   2.47593   2.48420
 Alpha virt. eigenvalues --    2.51600   2.54342   2.55049   2.57072   2.60510
 Alpha virt. eigenvalues --    2.62732   2.64672   2.65459   2.66527   2.67494
 Alpha virt. eigenvalues --    2.68483   2.71308   2.72149   2.72829   2.74272
 Alpha virt. eigenvalues --    2.74560   2.75439   2.75862   2.77801   2.79523
 Alpha virt. eigenvalues --    2.81714   2.84633   2.85577   2.86922   2.87205
 Alpha virt. eigenvalues --    2.91793   2.95771   2.97069   2.99467   3.08196
 Alpha virt. eigenvalues --    3.11319   3.13016   3.14610   3.15283   3.16637
 Alpha virt. eigenvalues --    3.19715   3.24013   3.26339   3.27570   3.37873
 Alpha virt. eigenvalues --    3.42000   3.45367   3.49871   3.54145   3.55695
 Alpha virt. eigenvalues --    3.60685   3.67050   3.75760   3.77582   3.78346
 Alpha virt. eigenvalues --    3.78881   3.80388   3.81364   3.87417   4.37631
 Alpha virt. eigenvalues --    4.38071   4.41196   4.43366   4.44843   4.48462
 Alpha virt. eigenvalues --    4.60695   4.75492   4.80935   4.90807   5.62417
 Alpha virt. eigenvalues --    5.94500   6.70119
          Condensed to atoms (all electrons):
               1          2          3          4          5          6
     1  C    5.415416   0.382586   0.347703  -0.049549  -0.311712  -0.025937
     2  O    0.382586   8.246041  -0.141137   0.001246  -0.037775   0.000670
     3  O    0.347703  -0.141137   8.307744   0.190806  -0.224798   0.017395
     4  H   -0.049549   0.001246   0.190806   0.272209   0.014683   0.000585
     5  C   -0.311712  -0.037775  -0.224798   0.014683   5.157585   0.146132
     6  F   -0.025937   0.000670   0.017395   0.000585   0.146132   9.232159
     7  F   -0.032186   0.001405   0.016617   0.000545   0.152978  -0.049627
     8  F   -0.060891   0.003826   0.013006   0.000894   0.191679  -0.040846
     9  O   -0.009247  -0.012166  -0.000300   0.001689  -0.010678   0.000024
    10  H   -0.009638   0.046360  -0.000454  -0.001150  -0.003866   0.000190
    11  H   -0.018496  -0.000382  -0.005806   0.003683  -0.022249   0.000827
    12  O    0.004290  -0.003512  -0.000027   0.000882   0.000567  -0.000000
    13  H   -0.000174  -0.000240  -0.000116   0.000013  -0.000392   0.000016
    14  H    0.002409   0.000010   0.000639  -0.000116   0.002699  -0.000086
    15  O    0.001697  -0.000123  -0.004587  -0.002868  -0.002397  -0.000003
    16  H   -0.000381  -0.000244   0.000648   0.000467   0.001274   0.000005
    17  H    0.000170   0.000056   0.000199  -0.000903  -0.000396   0.000001
    18  O    0.000950  -0.000128  -0.003244  -0.002344  -0.001496   0.000000
    19  H   -0.000439   0.000380   0.000446  -0.000095   0.000114  -0.000003
    20  H    0.000330  -0.000024   0.000218  -0.000734   0.000231  -0.000001
    21  O    0.010749  -0.005574  -0.009820   0.040472  -0.011198   0.000019
    22  H    0.004151   0.000238  -0.002767  -0.000999  -0.001312  -0.000011
    23  H    0.002570   0.000496  -0.002224  -0.000427   0.003612  -0.000141
    24  O    0.004658  -0.001150  -0.000234   0.000483   0.000122   0.000000
    25  H    0.002475  -0.001505   0.000882  -0.000258   0.002580  -0.000047
    26  H   -0.000232   0.000371  -0.000104  -0.000169  -0.000396   0.000001
               7          8          9         10         11         12
     1  C   -0.032186  -0.060891  -0.009247  -0.009638  -0.018496   0.004290
     2  O    0.001405   0.003826  -0.012166   0.046360  -0.000382  -0.003512
     3  O    0.016617   0.013006  -0.000300  -0.000454  -0.005806  -0.000027
     4  H    0.000545   0.000894   0.001689  -0.001150   0.003683   0.000882
     5  C    0.152978   0.191679  -0.010678  -0.003866  -0.022249   0.000567
     6  F   -0.049627  -0.040846   0.000024   0.000190   0.000827  -0.000000
     7  F    9.232238  -0.041348   0.000026   0.000316   0.000742   0.000001
     8  F   -0.041348   9.244923   0.000237  -0.000166   0.000312  -0.000002
     9  O    0.000026   0.000237   8.508513   0.248377   0.271535  -0.020182
    10  H    0.000316  -0.000166   0.248377   0.282494  -0.028471  -0.001316
    11  H    0.000742   0.000312   0.271535  -0.028471   0.357910  -0.010330
    12  O    0.000001  -0.000002  -0.020182  -0.001316  -0.010330   8.357431
    13  H    0.000002  -0.000002   0.004450  -0.001422   0.000016   0.277840
    14  H   -0.000045  -0.000006   0.020984  -0.001220  -0.015367   0.234064
    15  O    0.000005   0.000002  -0.001857   0.001910  -0.002767   0.000089
    16  H   -0.000018   0.000005   0.001540  -0.000847  -0.003813   0.000173
    17  H    0.000014  -0.000000   0.000692   0.000388  -0.000273  -0.000092
    18  O   -0.000001   0.000001  -0.001168   0.001485   0.000573  -0.045476
    19  H    0.000007   0.000006  -0.001987   0.001143  -0.000937   0.026914
    20  H   -0.000000   0.000000   0.000856  -0.000155  -0.002860   0.002824
    21  O   -0.000008   0.000041  -0.045416   0.004831   0.016320  -0.001346
    22  H   -0.000119  -0.000045  -0.000303   0.000764  -0.001715  -0.005436
    23  H   -0.000051  -0.000043  -0.000093  -0.000959  -0.011100   0.002079
    24  O    0.000002   0.000003  -0.029754   0.002851  -0.033389  -0.000581
    25  H   -0.000120  -0.000007   0.022517  -0.006270  -0.018858   0.000562
    26  H    0.000006   0.000001   0.002910   0.001227  -0.001666   0.000279
              13         14         15         16         17         18
     1  C   -0.000174   0.002409   0.001697  -0.000381   0.000170   0.000950
     2  O   -0.000240   0.000010  -0.000123  -0.000244   0.000056  -0.000128
     3  O   -0.000116   0.000639  -0.004587   0.000648   0.000199  -0.003244
     4  H    0.000013  -0.000116  -0.002868   0.000467  -0.000903  -0.002344
     5  C   -0.000392   0.002699  -0.002397   0.001274  -0.000396  -0.001496
     6  F    0.000016  -0.000086  -0.000003   0.000005   0.000001   0.000000
     7  F    0.000002  -0.000045   0.000005  -0.000018   0.000014  -0.000001
     8  F   -0.000002  -0.000006   0.000002   0.000005  -0.000000   0.000001
     9  O    0.004450   0.020984  -0.001857   0.001540   0.000692  -0.001168
    10  H   -0.001422  -0.001220   0.001910  -0.000847   0.000388   0.001485
    11  H    0.000016  -0.015367  -0.002767  -0.003813  -0.000273   0.000573
    12  O    0.277840   0.234064   0.000089   0.000173  -0.000092  -0.045476
    13  H    0.369508  -0.020766  -0.000032  -0.000004  -0.000004   0.002913
    14  H   -0.020766   0.311004  -0.000117   0.000658   0.000033  -0.001926
    15  O   -0.000032  -0.000117   8.384834   0.236352   0.272211   0.000218
    16  H   -0.000004   0.000658   0.236352   0.305773  -0.024596  -0.000057
    17  H   -0.000004   0.000033   0.272211  -0.024596   0.360590   0.000249
    18  O    0.002913  -0.001926   0.000218  -0.000057   0.000249   8.342972
    19  H   -0.004343  -0.002341   0.000231  -0.000083  -0.000028   0.251650
    20  H   -0.002211   0.002322   0.000109  -0.000050  -0.000013   0.276508
    21  O    0.000311   0.005211  -0.061418   0.005986   0.002509  -0.064247
    22  H    0.002091  -0.000834  -0.000544   0.001475   0.000694   0.061647
    23  H   -0.000489   0.000016   0.060462  -0.010382  -0.005836  -0.002734
    24  O   -0.000265   0.003027  -0.067164   0.047518   0.004001   0.000371
    25  H    0.000184   0.002066   0.002845  -0.005798  -0.000173   0.000307
    26  H    0.000006  -0.000599   0.005716  -0.008308   0.000234   0.000009
              19         20         21         22         23         24
     1  C   -0.000439   0.000330   0.010749   0.004151   0.002570   0.004658
     2  O    0.000380  -0.000024  -0.005574   0.000238   0.000496  -0.001150
     3  O    0.000446   0.000218  -0.009820  -0.002767  -0.002224  -0.000234
     4  H   -0.000095  -0.000734   0.040472  -0.000999  -0.000427   0.000483
     5  C    0.000114   0.000231  -0.011198  -0.001312   0.003612   0.000122
     6  F   -0.000003  -0.000001   0.000019  -0.000011  -0.000141   0.000000
     7  F    0.000007  -0.000000  -0.000008  -0.000119  -0.000051   0.000002
     8  F    0.000006   0.000000   0.000041  -0.000045  -0.000043   0.000003
     9  O   -0.001987   0.000856  -0.045416  -0.000303  -0.000093  -0.029754
    10  H    0.001143  -0.000155   0.004831   0.000764  -0.000959   0.002851
    11  H   -0.000937  -0.002860   0.016320  -0.001715  -0.011100  -0.033389
    12  O    0.026914   0.002824  -0.001346  -0.005436   0.002079  -0.000581
    13  H   -0.004343  -0.002211   0.000311   0.002091  -0.000489  -0.000265
    14  H   -0.002341   0.002322   0.005211  -0.000834   0.000016   0.003027
    15  O    0.000231   0.000109  -0.061418  -0.000544   0.060462  -0.067164
    16  H   -0.000083  -0.000050   0.005986   0.001475  -0.010382   0.047518
    17  H   -0.000028  -0.000013   0.002509   0.000694  -0.005836   0.004001
    18  O    0.251650   0.276508  -0.064247   0.061647  -0.002734   0.000371
    19  H    0.297075  -0.022487   0.005208  -0.009847   0.002369   0.001041
    20  H   -0.022487   0.362512   0.003237  -0.005309   0.000684  -0.000165
    21  O    0.005208   0.003237   8.730852   0.210440   0.209218   0.002252
    22  H   -0.009847  -0.005309   0.210440   0.277319  -0.019094   0.002093
    23  H    0.002369   0.000684   0.209218  -0.019094   0.277862  -0.002538
    24  O    0.001041  -0.000165   0.002252   0.002093  -0.002538   8.405145
    25  H   -0.000612   0.000128   0.004923  -0.000541   0.001787   0.236402
    26  H    0.000112  -0.000006   0.000038   0.000432  -0.000378   0.266173
              25         26
     1  C    0.002475  -0.000232
     2  O   -0.001505   0.000371
     3  O    0.000882  -0.000104
     4  H   -0.000258  -0.000169
     5  C    0.002580  -0.000396
     6  F   -0.000047   0.000001
     7  F   -0.000120   0.000006
     8  F   -0.000007   0.000001
     9  O    0.022517   0.002910
    10  H   -0.006270   0.001227
    11  H   -0.018858  -0.001666
    12  O    0.000562   0.000279
    13  H    0.000184   0.000006
    14  H    0.002066  -0.000599
    15  O    0.002845   0.005716
    16  H   -0.005798  -0.008308
    17  H   -0.000173   0.000234
    18  O    0.000307   0.000009
    19  H   -0.000612   0.000112
    20  H    0.000128  -0.000006
    21  O    0.004923   0.000038
    22  H   -0.000541   0.000432
    23  H    0.001787  -0.000378
    24  O    0.236402   0.266173
    25  H    0.319103  -0.020742
    26  H   -0.020742   0.365400
 Mulliken charges:
               1
     1  C    0.338726
     2  O   -0.479725
     3  O   -0.500685
     4  H    0.530956
     5  C    0.954408
     6  F   -0.281323
     7  F   -0.281381
     8  F   -0.311576
     9  O   -0.951199
    10  H    0.463600
    11  H    0.526562
    12  O   -0.819693
    13  H    0.373114
    14  H    0.458283
    15  O   -0.822805
    16  H    0.452708
    17  H    0.390272
    18  O   -0.817034
    19  H    0.456507
    20  H    0.384057
    21  O   -1.053592
    22  H    0.487533
    23  H    0.495333
    24  O   -0.840901
    25  H    0.458172
    26  H    0.389685
 Sum of Mulliken charges =  -0.00000
 Mulliken charges with hydrogens summed into heavy atoms:
               1
     1  C    0.338726
     2  O   -0.479725
     3  O    0.030271
     5  C    0.954408
     6  F   -0.281323
     7  F   -0.281381
     8  F   -0.311576
     9  O    0.038963
    12  O    0.011703
    15  O    0.020176
    18  O    0.023530
    21  O   -0.070726
    24  O    0.006956
 APT charges:
               1
     1  C    0.217714
     2  O   -0.529748
     3  O   -0.408526
     4  H    0.459678
     5  C    0.334630
     6  F   -0.029390
     7  F   -0.043362
     8  F   -0.027561
     9  O   -0.617218
    10  H    0.312590
    11  H    0.347341
    12  O   -0.610510
    13  H    0.684980
    14  H   -0.035253
    15  O   -0.856398
    16  H    0.301622
    17  H    0.595685
    18  O   -0.989660
    19  H    0.276859
    20  H    0.715690
    21  O   -1.438333
    22  H    0.697820
    23  H    0.669537
    24  O   -1.086312
    25  H   -0.002969
    26  H    1.061095
 Sum of APT charges =  -0.00000
 APT charges with hydrogens summed into heavy atoms:
               1
     1  C    0.217714
     2  O   -0.529748
     3  O    0.051152
     5  C    0.334630
     6  F   -0.029390
     7  F   -0.043362
     8  F   -0.027561
     9  O    0.042712
    12  O    0.039217
    15  O    0.040909
    18  O    0.002889
    21  O   -0.070975
    24  O   -0.028187
 Electronic spatial extent (au):  <R**2>=           4551.4266
 Charge=             -0.0000 electrons
 Dipole moment (field-independent basis, Debye):
    X=              1.4239    Y=             -1.3122    Z=              0.3348  Tot=              1.9650
 Quadrupole moment (field-independent basis, Debye-Ang):
   XX=            -92.7766   YY=            -65.5034   ZZ=            -79.0172
   XY=              0.6284   XZ=              5.0758   YZ=             -1.8245
 Traceless Quadrupole moment (field-independent basis, Debye-Ang):
   XX=            -13.6775   YY=             13.5957   ZZ=              0.0818
   XY=              0.6284   XZ=              5.0758   YZ=             -1.8245
 Octapole moment (field-independent basis, Debye-Ang**2):
  XXX=            -19.1859  YYY=            -33.3891  ZZZ=              3.4352  XYY=             12.7695
  XXY=             22.9240  XXZ=             31.2184  XZZ=              2.3823  YZZ=            -10.8292
  YYZ=            -14.2471  XYZ=              8.0570
 Hexadecapole moment (field-independent basis, Debye-Ang**3):
 XXXX=          -3499.5509 YYYY=           -806.7376 ZZZZ=           -647.4330 XXXY=            147.6023
 XXXZ=            145.1546 YYYX=            -70.6209 YYYZ=            -56.8374 ZZZX=             27.7135
 ZZZY=             -5.6056 XXYY=           -724.7626 XXZZ=           -694.3345 YYZZ=           -223.1497
 XXYZ=             66.5846 YYXZ=            -12.5847 ZZXY=            -13.4414
 N-N= 9.734818558916D+02 E-N=-4.274249727701D+03  KE= 9.774024897561D+02
  Exact polarizability:       0.000       0.000       0.000       0.000       0.000       0.000
 Approx polarizability:      80.542       0.175      77.352       2.843      -1.434      90.262
 Calling FoFJK, ICntrl=    100127 FMM=F ISym2X=0 I1Cent= 0 IOpClX= 0 NMat=1 NMatS=1 NMatT=0.
 ***** Axes restored to original set *****
 -------------------------------------------------------------------
 Center     Atomic                   Forces (Hartrees/Bohr)
 Number     Number              X              Y              Z
 -------------------------------------------------------------------
      1        6          -0.005653611    0.020333051   -0.018993207
      2        8           0.003370899   -0.009996365    0.008178191
      3        8          -0.009553563    0.007559966    0.012832650
      4        1           0.011927462   -0.015033692   -0.006609397
      5        6           0.008832726   -0.014169832   -0.003744631
      6        9           0.009761287    0.016876562    0.000179601
      7        9          -0.017781429    0.001119126   -0.007576855
      8        9           0.000400790   -0.007555210    0.014621018
      9        8          -0.004019448    0.003049105   -0.000215188
     10        1           0.001011076   -0.000466112    0.000376708
     11        1           0.002122828   -0.002226889   -0.000021717
     12        8          -0.006344735    0.007571397    0.001285348
     13        1           0.008784601   -0.001730236    0.002972061
     14        1          -0.000474281   -0.007086518    0.001122855
     15        8           0.004302005    0.002824458    0.002242384
     16        1          -0.002822286   -0.001414409    0.001768003
     17        1          -0.003635549   -0.001547719   -0.005987666
     18        8          -0.009105101   -0.002368099   -0.003163774
     19        1           0.003608143   -0.000247916    0.004587782
     20        1           0.006556619    0.004900545   -0.002921512
     21        8           0.000730025   -0.002009788   -0.002261355
     22        1           0.003534872    0.004624803   -0.000482032
     23        1          -0.002914889   -0.000336182   -0.002752368
     24        8          -0.003842821    0.000980409   -0.004988149
     25        1           0.004477987   -0.003919244    0.004199406
     26        1          -0.003273606    0.000268788    0.005351841
 -------------------------------------------------------------------
 Cartesian Forces:  Max     0.020333051 RMS     0.006981478
 FormGI is forming the generalized inverse of G from B-inverse, IUseBI=4.

 GradGradGradGradGradGradGradGradGradGradGradGradGradGradGradGradGradGrad
 Berny optimization.
 Internal  Forces:  Max     0.020646293 RMS     0.004935088
 Search for a local minimum.
 Step number   1 out of a maximum of  156
 All quantities printed in internal units (Hartrees-Bohrs-Radians)
 Mixed Optimization -- RFO/linear search
 Second derivative matrix not updated -- analytic derivatives used.
 ITU=  0
     Eigenvalues ---    0.00018   0.00029   0.00036   0.00064   0.00081
     Eigenvalues ---    0.00118   0.00203   0.00265   0.00351   0.00374
     Eigenvalues ---    0.00422   0.00545   0.00586   0.00713   0.00741
     Eigenvalues ---    0.00936   0.01044   0.01171   0.01205   0.01235
     Eigenvalues ---    0.01352   0.01387   0.01558   0.01644   0.01663
     Eigenvalues ---    0.01890   0.01940   0.02005   0.02395   0.02482
     Eigenvalues ---    0.02562   0.02732   0.02901   0.02920   0.03043
     Eigenvalues ---    0.03150   0.03305   0.03370   0.03676   0.04066
     Eigenvalues ---    0.04435   0.06105   0.06571   0.06688   0.08323
     Eigenvalues ---    0.08426   0.12074   0.13962   0.18721   0.20992
     Eigenvalues ---    0.22813   0.23929   0.26394   0.29987   0.35248
     Eigenvalues ---    0.37872   0.40935   0.41330   0.44260   0.45580
     Eigenvalues ---    0.46508   0.48416   0.49136   0.49572   0.50303
     Eigenvalues ---    0.52488   0.58538   0.58828   0.59873   0.60253
     Eigenvalues ---    0.61095   0.89682
 RFO step:  Lambda=-1.12319220D-02 EMin= 1.76803328D-04
 Linear search not attempted -- first point.
 Maximum step size (   0.300) exceeded in Quadratic search.
    -- Step size scaled by   0.881
 Iteration  1 RMS(Cart)=  0.04576130 RMS(Int)=  0.00082913
 Iteration  2 RMS(Cart)=  0.00126416 RMS(Int)=  0.00035914
 Iteration  3 RMS(Cart)=  0.00000056 RMS(Int)=  0.00035914
 Variable       Old X    -DE/DX   Delta X   Delta X   Delta X     New X
                                 (Linear)    (Quad)   (Total)
    R1        2.27175   0.01257   0.00000   0.01549   0.01537   2.28712
    R2        2.48264  -0.00931   0.00000  -0.01990  -0.02004   2.46261
    R3        2.92350   0.00037   0.00000   0.00525   0.00525   2.92875
    R4        3.47221   0.00329   0.00000   0.13562   0.13558   3.60779
    R5        1.97750  -0.02065   0.00000  -0.05991  -0.05993   1.91757
    R6        2.95920  -0.00130   0.00000  -0.00221  -0.00222   2.95698
    R7        2.50736   0.01578   0.00000   0.02124   0.02124   2.52860
    R8        2.50732   0.01567   0.00000   0.02055   0.02055   2.52787
    R9        2.50590   0.01240   0.00000   0.00672   0.00672   2.51262
   R10        1.83123   0.00350   0.00000   0.00392   0.00396   1.83519
   R11        1.86851   0.00179   0.00000  -0.00310  -0.00341   1.86510
   R12        3.25404   0.00418   0.00000   0.08757   0.08753   3.34157
   R13        3.23955   0.00428   0.00000   0.08988   0.08991   3.32946
   R14        3.18194   0.00348   0.00000   0.05699   0.05668   3.23862
   R15        1.79754   0.00934   0.00000   0.01363   0.01363   1.81117
   R16        1.84123   0.00922   0.00000   0.01072   0.01071   1.85195
   R17        3.24918   0.00280   0.00000   0.05913   0.05935   3.30854
   R18        1.85885   0.00431   0.00000   0.00236   0.00261   1.86145
   R19        1.80430   0.00682   0.00000   0.00903   0.00903   1.81334
   R20        3.17094   0.00104   0.00000   0.02166   0.02162   3.19256
   R21        3.21935   0.00216   0.00000   0.05261   0.05287   3.27222
   R22        1.84724   0.00735   0.00000   0.00924   0.00945   1.85669
   R23        1.79943   0.00857   0.00000   0.01206   0.01206   1.81149
   R24        3.22536   0.00013   0.00000  -0.00184  -0.00181   3.22355
   R25        1.86061   0.00493   0.00000   0.00590   0.00586   1.86648
   R26        1.86925   0.00404   0.00000   0.00228   0.00217   1.87141
   R27        1.84513   0.00836   0.00000   0.00816   0.00826   1.85339
   R28        1.80563   0.00600   0.00000   0.00825   0.00825   1.81388
    A1        2.23727   0.00276   0.00000   0.00627   0.00594   2.24321
    A2        2.15009  -0.00825   0.00000  -0.03656  -0.03639   2.11371
    A3        1.89581   0.00549   0.00000   0.03029   0.03045   1.92627
    A4        2.44798  -0.00397   0.00000  -0.01275  -0.01306   2.43492
    A5        2.00836  -0.00150   0.00000  -0.02451  -0.02490   1.98346
    A6        1.96339  -0.01327   0.00000  -0.03004  -0.03042   1.93296
    A7        1.96126  -0.01302   0.00000  -0.02803  -0.02838   1.93288
    A8        1.95986  -0.01184   0.00000  -0.02049  -0.02075   1.93911
    A9        1.85743   0.01422   0.00000   0.02709   0.02664   1.88407
   A10        1.85730   0.01383   0.00000   0.02931   0.02905   1.88635
   A11        1.85666   0.01394   0.00000   0.03013   0.02991   1.88657
   A12        1.77721  -0.00162   0.00000  -0.00924  -0.00939   1.76783
   A13        2.06435  -0.00084   0.00000  -0.02700  -0.02694   2.03741
   A14        1.98237   0.00018   0.00000   0.01502   0.01496   1.99733
   A15        1.60737   0.00109   0.00000   0.01580   0.01549   1.62286
   A16        1.58975   0.00150   0.00000   0.03100   0.03097   1.62073
   A17        2.20021   0.00034   0.00000   0.00088   0.00009   2.20030
   A18        2.54312  -0.00376   0.00000  -0.02313  -0.02297   2.52015
   A19        1.85450   0.00053   0.00000   0.00383   0.00353   1.85803
   A20        2.19997  -0.00108   0.00000  -0.03426  -0.03436   2.16561
   A21        1.77881   0.00087   0.00000   0.03946   0.03960   1.81841
   A22        1.83920   0.00159   0.00000   0.01716   0.01617   1.85537
   A23        1.75325   0.00173   0.00000   0.03821   0.03796   1.79121
   A24        2.00288   0.00005   0.00000   0.02558   0.02447   2.02735
   A25        1.85237   0.00051   0.00000   0.01065   0.00985   1.86222
   A26        1.78122   0.00146   0.00000   0.03547   0.03514   1.81636
   A27        2.07242   0.00021   0.00000   0.01963   0.01827   2.09069
   A28        1.68947   0.00096   0.00000  -0.00757  -0.00705   1.68243
   A29        2.15257  -0.00054   0.00000  -0.00963  -0.00979   2.14278
   A30        2.09523  -0.00052   0.00000  -0.00473  -0.00487   2.09036
   A31        1.75019  -0.00005   0.00000   0.01077   0.01070   1.76088
   A32        1.76656  -0.00026   0.00000   0.00198   0.00158   1.76813
   A33        1.89938   0.00066   0.00000   0.01201   0.01219   1.91157
   A34        2.86356   0.00116   0.00000  -0.00786  -0.00812   2.85544
   A35        2.86964   0.00127   0.00000  -0.00253  -0.00296   2.86669
   A36        1.76160   0.00152   0.00000   0.04621   0.04613   1.80774
   A37        1.97127   0.00111   0.00000   0.03640   0.03564   2.00691
   A38        1.84423   0.00033   0.00000   0.00733   0.00580   1.85003
   A39        3.04374   0.00641   0.00000   0.06544   0.06559   3.10932
   A40        3.09791   0.00070   0.00000   0.00568   0.00595   3.10386
   A41        2.93169  -0.00247   0.00000  -0.05524  -0.05521   2.87648
   A42        2.97214  -0.00176   0.00000  -0.02305  -0.02272   2.94942
   A43        2.92878  -0.00115   0.00000  -0.00597  -0.00571   2.92307
   A44        2.97336  -0.00308   0.00000  -0.07272  -0.07248   2.90088
   A45        3.15896   0.00021   0.00000   0.00257   0.00278   3.16174
   A46        3.13049  -0.00046   0.00000  -0.00333  -0.00330   3.12719
   A47        3.20196  -0.00090   0.00000  -0.03390  -0.03383   3.16814
   A48        3.08551  -0.00076   0.00000  -0.02844  -0.02835   3.05716
   A49        3.10878  -0.00182   0.00000  -0.05488  -0.05480   3.05398
   A50        3.19482   0.00019   0.00000  -0.00164  -0.00139   3.19343
    D1        0.11685  -0.00014   0.00000  -0.00795  -0.00797   0.10888
    D2       -3.02926  -0.00010   0.00000  -0.00706  -0.00713  -3.03639
    D3       -0.03570   0.00038   0.00000   0.01282   0.01266  -0.02304
    D4        3.10988   0.00038   0.00000   0.01216   0.01202   3.12191
    D5       -2.09044  -0.00016   0.00000  -0.00355  -0.00345  -2.09389
    D6        2.09679   0.00022   0.00000   0.00290   0.00282   2.09961
    D7        0.00435  -0.00016   0.00000  -0.00163  -0.00159   0.00275
    D8        1.04741  -0.00013   0.00000  -0.00283  -0.00277   1.04464
    D9       -1.04854   0.00026   0.00000   0.00362   0.00350  -1.04504
   D10       -3.14099  -0.00012   0.00000  -0.00091  -0.00092   3.14128
   D11       -0.14388   0.00014   0.00000   0.00253   0.00263  -0.14125
   D12        0.00447  -0.00023   0.00000  -0.00897  -0.00913  -0.00466
   D13        1.85005   0.00211   0.00000   0.01412   0.01344   1.86349
   D14       -1.84237  -0.00196   0.00000  -0.02032  -0.01981  -1.86218
   D15        0.05381  -0.00027   0.00000  -0.00524  -0.00526   0.04855
   D16       -1.67268  -0.00037   0.00000  -0.01044  -0.01023  -1.68291
   D17        1.73739   0.00070   0.00000   0.02916   0.02911   1.76650
   D18       -0.37503  -0.00080   0.00000  -0.00800  -0.00805  -0.38308
   D19        1.90524  -0.00161   0.00000  -0.02965  -0.02936   1.87588
   D20       -2.15896   0.00106   0.00000   0.00497   0.00492  -2.15404
   D21        0.12131   0.00026   0.00000  -0.01667  -0.01639   0.10492
   D22        2.55965  -0.00082   0.00000  -0.03203  -0.03191   2.52774
   D23       -1.44326  -0.00163   0.00000  -0.05368  -0.05322  -1.49648
   D24       -0.01427   0.00014   0.00000   0.00373   0.00374  -0.01052
   D25       -2.20723   0.00035   0.00000   0.01280   0.01287  -2.19436
   D26        2.12063  -0.00017   0.00000  -0.00292  -0.00295   2.11767
   D27        2.07130  -0.00065   0.00000  -0.02136  -0.02139   2.04990
   D28       -0.12166  -0.00045   0.00000  -0.01228  -0.01227  -0.13393
   D29       -2.07699  -0.00097   0.00000  -0.02800  -0.02809  -2.10508
   D30       -2.00864  -0.00014   0.00000  -0.01691  -0.01686  -2.02550
   D31        2.08158   0.00006   0.00000  -0.00784  -0.00774   2.07385
   D32        0.12625  -0.00046   0.00000  -0.02356  -0.02355   0.10270
   D33       -1.82551   0.00172   0.00000   0.03262   0.03245  -1.79306
   D34        2.43795   0.00034   0.00000  -0.01437  -0.01456   2.42339
   D35       -0.04583   0.00008   0.00000   0.02613   0.02612  -0.01971
   D36       -2.06555  -0.00130   0.00000  -0.02085  -0.02089  -2.08645
   D37        1.54045   0.00159   0.00000   0.04911   0.04915   1.58960
   D38       -0.47927   0.00021   0.00000   0.00213   0.00213  -0.47714
   D39       -0.24186   0.00012   0.00000   0.00345   0.00295  -0.23890
   D40        1.89157   0.00108   0.00000   0.04660   0.04731   1.93888
   D41       -2.28144  -0.00037   0.00000  -0.01790  -0.01839  -2.29983
   D42       -0.14802   0.00059   0.00000   0.02525   0.02596  -0.12205
   D43        2.04823   0.00020   0.00000   0.01673   0.01648   2.06472
   D44       -2.29428   0.00148   0.00000   0.05607   0.05702  -2.23726
   D45       -0.00157  -0.00058   0.00000  -0.02584  -0.02679  -0.02836
   D46        1.93910   0.00070   0.00000   0.01350   0.01375   1.95285
   D47        0.26565   0.00110   0.00000   0.01338   0.01388   0.27952
   D48       -1.69716  -0.00177   0.00000  -0.03864  -0.03927  -1.73642
   D49       -0.12375   0.00001   0.00000   0.01535   0.01516  -0.10859
   D50        1.90397   0.00179   0.00000   0.06401   0.06431   1.96829
   D51       -1.64119  -0.00030   0.00000   0.01251   0.01231  -1.62887
   D52        0.19604   0.00066   0.00000   0.00737   0.00765   0.20368
   D53        2.04094   0.00054   0.00000   0.01731   0.01741   2.05835
   D54        1.51657   0.00038   0.00000  -0.00436  -0.00422   1.51236
   D55       -0.31120  -0.00042   0.00000   0.00520   0.00499  -0.30620
   D56       -2.14480  -0.00045   0.00000  -0.01100  -0.01114  -2.15594
         Item               Value     Threshold  Converged?
 Maximum Force            0.020646     0.000015     NO 
 RMS     Force            0.004935     0.000010     NO 
 Maximum Displacement     0.165663     0.000060     NO 
 RMS     Displacement     0.045529     0.000040     NO 
 Predicted change in Energy=-6.200199D-03
 GradGradGradGradGradGradGradGradGradGradGradGradGradGradGradGradGradGrad

                          Input orientation:                          
 ---------------------------------------------------------------------
 Center     Atomic      Atomic             Coordinates (Angstroms)
 Number     Number       Type             X           Y           Z
 ---------------------------------------------------------------------
      1          6           0        0.978904   -1.476602   -0.937036
      2          8           0        0.855166   -1.826714    0.214885
      3          8           0        0.517101   -0.402774   -1.513098
      4          1           0       -0.028727    0.188161   -0.894590
      5          6           0        1.773948   -2.334668   -1.953693
      6          9           0        2.805651   -1.643917   -2.452591
      7          9           0        0.992921   -2.704249   -2.974883
      8          9           0        2.252511   -3.434883   -1.380641
      9          8           0       -0.611309   -0.603340    2.203778
     10          1           0       -0.064802   -1.298439    1.802174
     11          1           0       -0.718410    0.020103    1.446178
     12          8           0        0.673826    1.405428    3.524442
     13          1           0        1.551939    1.138366    3.800459
     14          1           0        0.229245    0.597415    3.192964
     15          8           0       -3.526812    0.745574    0.079604
     16          1           0       -3.578311    0.120251    0.838960
     17          1           0       -3.909706    0.288496   -0.672232
     18          8           0        0.119601    3.096559    1.472835
     19          1           0        0.356059    2.606706    2.291047
     20          1           0        0.910163    3.559609    1.190864
     21          8           0       -0.888263    1.051112    0.087762
     22          1           0       -0.571978    1.908155    0.463247
     23          1           0       -1.872979    1.077634   -0.013938
     24          8           0       -3.307404   -0.984886    2.144207
     25          1           0       -2.333499   -0.971015    2.259231
     26          1           0       -3.677294   -0.714633    2.987705
 ---------------------------------------------------------------------
                    Distance matrix (angstroms):
                    1          2          3          4          5
     1  C    0.000000
     2  O    1.210294   0.000000
     3  O    1.303157   2.264469   0.000000
     4  H    1.946422   2.464128   1.014734   0.000000
     5  C    1.549827   2.409338   2.346488   3.276584   0.000000
     6  F    2.379476   3.309567   2.767769   3.717200   1.338076
     7  F    2.379104   3.311143   2.767672   3.706402   1.337693
     8  F    2.377757   2.661670   3.496124   4.308915   1.329619
     9  O    3.627130   2.757334   3.889564   3.250502   5.096225
    10  H    2.936722   1.909163   3.483082   3.079582   4.308284
    11  H    3.286443   2.720837   3.234598   2.446038   4.828655
    12  O    5.320146   4.629556   5.354528   4.637150   6.723730
    13  H    5.441533   4.704628   5.628489   5.044292   6.724694
    14  H    4.681926   3.890646   4.819778   4.116083   6.121380
    15  O    5.125729   5.082982   4.495401   3.673739   6.459121
    16  H    5.145125   4.882199   4.751645   3.950868   6.517071
    17  H    5.204248   5.288204   4.558676   3.888638   6.389605
    18  O    5.240199   5.134405   4.617265   3.753063   6.631455
    19  H    5.242315   4.920851   4.853290   4.018172   6.666739
    20  H    5.467734   5.474307   4.813148   4.073979   6.736236
    21  O    3.305429   3.367134   2.579067   1.564769   4.766384
    22  H    3.977764   4.005954   3.229926   2.257703   5.417242
    23  H    3.938206   3.991288   3.186153   2.228896   5.357848
    24  O    5.301724   4.664542   5.323681   4.621694   6.665946
    25  H    4.630740   3.883189   4.762277   4.074586   6.039818
    26  H    6.137130   5.428486   6.160149   5.403637   7.533789
                    6          7          8          9         10
     6  F    0.000000
     7  F    2.164043   0.000000
     8  F    2.159306   2.159168   0.000000
     9  O    5.868576   5.814285   5.391397   0.000000
    10  H    5.144112   5.090713   4.479358   0.971143   0.000000
    11  H    5.512564   5.467772   5.362295   0.986970   1.514097
    12  O    7.040462   7.696265   7.069703   2.725962   3.289783
    13  H    6.957983   7.809190   6.946165   3.203525   3.541894
    14  H    6.598009   7.037508   6.424243   1.768285   2.369604
    15  O    7.226463   6.454391   7.280736   3.851213   4.373872
    16  H    7.396051   6.589337   7.180815   3.345058   3.909631
    17  H    7.211097   6.188253   7.234523   4.466120   4.839870
    18  O    6.715352   7.361675   7.439851   3.841583   4.411177
    19  H    6.824251   7.506122   7.319742   3.353776   3.958066
    20  H    6.629052   7.523046   7.572151   4.546539   4.992484
    21  O    5.230829   5.198210   5.669641   2.700267   3.022862
    22  H    5.703306   5.961872   6.318680   3.055913   3.511723
    23  H    5.936619   5.593141   6.265011   3.055446   3.494781
    24  O    7.676869   6.903195   7.024223   2.723611   3.275633
    25  H    7.004636   6.439342   6.352229   1.761874   2.337326
    26  H    8.514045   7.830833   7.851421   3.166575   3.846611
                   11         12         13         14         15
    11  H    0.000000
    12  O    2.859480   0.000000
    13  H    3.456535   0.958431   0.000000
    14  H    2.069444   0.980007   1.552803   0.000000
    15  O    3.206393   5.472446   6.308150   4.880873   0.000000
    16  H    2.925369   5.190776   6.010532   4.501833   0.985039
    17  H    3.839801   6.314141   7.110331   5.671515   0.959576
    18  O    3.188661   2.715913   3.362134   3.035883   4.556814
    19  H    2.925544   1.750802   2.421667   2.206079   4.840556
    20  H    3.904554   3.184641   3.617219   3.639594   5.370330
    21  O    1.713805   3.791626   4.443683   3.331208   2.656193
    22  H    2.133620   3.343004   4.029960   3.132308   3.198409
    23  H    2.140874   4.371932   5.126731   3.864476   1.689431
    24  O    2.863589   4.844465   5.555590   4.013908   2.702816
    25  H    2.062010   4.036365   4.682040   3.146345   3.020173
    26  H    3.416305   4.869804   5.607054   4.126094   3.257591
                   16         17         18         19         20
    16  H    0.000000
    17  H    1.556223   0.000000
    18  O    4.789025   5.359277   0.000000
    19  H    4.875478   5.687871   0.982518   0.000000
    20  H    5.665635   6.115755   0.958599   1.557388   0.000000
    21  O    2.944004   3.207537   2.667971   2.970299   3.277763
    22  H    3.517925   3.879824   1.705830   2.165660   2.335267
    23  H    2.133582   2.281304   3.202644   3.552412   3.918882
    24  O    1.731586   3.149064   5.371527   5.132452   6.272892
    25  H    2.181190   3.558690   4.814694   4.476028   5.673562
    26  H    2.307365   3.802029   5.588956   5.271107   6.522465
                   21         22         23         24         25
    21  O    0.000000
    22  H    0.987698   0.000000
    23  H    0.990309   1.615572   0.000000
    24  O    3.771804   4.321790   3.311971   0.000000
    25  H    3.300453   3.823367   3.094566   0.980772   0.000000
    26  H    4.393885   4.784861   3.934162   0.959866   1.549901
                   26
    26  H    0.000000
 Stoichiometry    C2H13F3O8
 Framework group  C1[X(C2H13F3O8)]
 Deg. of freedom    72
 Full point group                 C1      NOp   1
 Largest Abelian subgroup         C1      NOp   1
 Largest concise Abelian subgroup C1      NOp   1
                         Standard orientation:                         
 ---------------------------------------------------------------------
 Center     Atomic      Atomic             Coordinates (Angstroms)
 Number     Number       Type             X           Y           Z
 ---------------------------------------------------------------------
      1          6           0       -1.625960   -0.044497    0.065055
      2          8           0       -1.011852   -0.122145    1.105081
      3          8           0       -1.159642    0.018433   -1.150184
      4          1           0       -0.146017    0.018976   -1.197601
      5          6           0       -3.175381   -0.012118    0.050594
      6          9           0       -3.664675   -1.044864   -0.645450
      7          9           0       -3.620507    1.114862   -0.516153
      8          9           0       -3.667080   -0.076021    1.284301
      9          8           0        1.721322   -0.050155    1.462104
     10          1           0        0.789522   -0.067763    1.735157
     11          1           0        1.634187   -0.022518    0.479376
     12          8           0        2.993665   -2.442692    1.165820
     13          1           0        2.557163   -3.136189    1.662929
     14          1           0        2.571902   -1.600200    1.435519
     15          8           0        2.648109    2.398494   -1.362259
     16          1           0        2.819688    2.503853   -0.398018
     17          1           0        2.116348    3.152714   -1.625260
     18          8           0        2.899766   -2.148182   -1.532444
     19          1           0        3.030662   -2.363552   -0.582801
     20          1           0        2.552894   -2.938849   -1.948901
     21          8           0        1.418323    0.048483   -1.219296
     22          1           0        1.963630   -0.722363   -1.509096
     23          1           0        1.891210    0.890110   -1.440100
     24          8           0        2.906781    2.398273    1.328151
     25          1           0        2.470459    1.543126    1.528801
     26          1           0        3.794994    2.332475    1.686051
 ---------------------------------------------------------------------
 Rotational constants (GHZ):           0.6858456           0.2649105           0.2439361
 Standard basis: 6-31++G(d,p) (6D, 7F)
 There are   325 symmetry adapted cartesian basis functions of A   symmetry.
 There are   325 symmetry adapted basis functions of A   symmetry.
   325 basis functions,   520 primitive gaussians,   325 cartesian basis functions
    58 alpha electrons       58 beta electrons
       nuclear repulsion energy       968.4714705455 Hartrees.
 NAtoms=   26 NActive=   26 NUniq=   26 SFac= 1.00D+00 NAtFMM=   60 NAOKFM=F Big=F
 Integral buffers will be    131072 words long.
 Raffenetti 2 integral format.
 Two-electron integral symmetry is turned on.
 Nuclear repulsion after empirical dispersion term =      968.4585781227 Hartrees.
 One-electron integrals computed using PRISM.
 NBasis=   325 RedAO= T EigKep=  3.61D-05  NBF=   325
 NBsUse=   325 1.00D-06 EigRej= -1.00D+00 NBFU=   325
 Initial guess from the checkpoint file:  "/local_scratch/slurm.5787802/Gau-1831839.chk"
 B after Tr=    -0.000000   -0.000000    0.000000
         Rot=    0.999987    0.000131   -0.004092    0.002889 Ang=   0.57 deg.
 ExpMin= 3.60D-02 ExpMax= 7.00D+03 ExpMxC= 1.05D+03 IAcc=3 IRadAn=         5 AccDes= 0.00D+00
 Harris functional with IExCor= 4639 and IRadAn=       5 diagonalized for initial guess.
 HarFok:  IExCor= 4639 AccDes= 0.00D+00 IRadAn=         5 IDoV= 1 UseB2=F ITyADJ=14
 ICtDFT=  3500011 ScaDFX=  1.000000  1.000000  1.000000  1.000000
 FoFCou: FMM=F IPFlag=           0 FMFlag=      100000 FMFlg1=           0
         NFxFlg=           0 DoJE=T BraDBF=F KetDBF=T FulRan=T
         wScrn=  0.000000 ICntrl=       500 IOpCl=  0 I1Cent=   200000004 NGrid=           0
         NMat0=    1 NMatS0=      1 NMatT0=    0 NMatD0=    1 NMtDS0=    0 NMtDT0=    0
 Petite list used in FoFCou.
 Requested convergence on RMS density matrix=1.00D-10 within 128 cycles.
 Requested convergence on MAX density matrix=1.00D-08.
 Requested convergence on             energy=1.00D-08.
 No special actions if energy rises.
 SCF Done:  E(RwB97XD) =  -985.244976033     A.U. after   16 cycles
            NFock= 16  Conv=0.59D-10     -V/T= 2.0082
 Calling FoFJK, ICntrl=      2127 FMM=F ISym2X=0 I1Cent= 0 IOpClX= 0 NMat=1 NMatS=1 NMatT=0.
 ***** Axes restored to original set *****
 -------------------------------------------------------------------
 Center     Atomic                   Forces (Hartrees/Bohr)
 Number     Number              X              Y              Z
 -------------------------------------------------------------------
      1        6          -0.000431772    0.002907246   -0.002777688
      2        8           0.001149326   -0.002164749   -0.000009560
      3        8          -0.000747450    0.000277308    0.000123347
      4        1           0.000948821   -0.001171799    0.000724831
      5        6           0.001349146   -0.002348462   -0.000009955
      6        9           0.001950308    0.002954981   -0.000180148
      7        9          -0.003096201    0.000005869   -0.001631264
      8        9           0.000178123   -0.001329631    0.002270979
      9        8          -0.000909459    0.000443439   -0.001564235
     10        1          -0.000386913    0.000522377    0.001341341
     11        1           0.000509281   -0.000687216    0.000277916
     12        8          -0.001852712    0.000575434    0.000105908
     13        1           0.001381813    0.000091299    0.000823324
     14        1           0.001280641   -0.001158684    0.001495297
     15        8           0.001514504   -0.000493467    0.000491723
     16        1          -0.001138941   -0.000122239   -0.000549221
     17        1          -0.001217870    0.000264258   -0.000873819
     18        8          -0.001476001   -0.001406860   -0.000099597
     19        1           0.001433161    0.000931152    0.000002394
     20        1           0.000679468    0.001311812   -0.000530611
     21        8          -0.001000490    0.000747590    0.000437552
     22        1           0.001299328    0.000849290   -0.000927035
     23        1          -0.000166510   -0.000149184   -0.001275049
     24        8           0.000128955    0.001543701   -0.000444088
     25        1          -0.000427266   -0.001793964    0.001935564
     26        1          -0.000951292   -0.000599501    0.000842096
 -------------------------------------------------------------------
 Cartesian Forces:  Max     0.003096201 RMS     0.001228325

 GradGradGradGradGradGradGradGradGradGradGradGradGradGradGradGradGradGrad
 Berny optimization.
 Using GEDIIS/GDIIS optimizer.
 FormGI is forming the generalized inverse of G from B-inverse, IUseBI=4.
 Internal  Forces:  Max     0.003095950 RMS     0.000884400
 Search for a local minimum.
 Step number   2 out of a maximum of  156
 All quantities printed in internal units (Hartrees-Bohrs-Radians)
 Mixed Optimization -- En-DIIS/RFO-DIIS
 Update second derivatives using D2CorX and points    1    2
 DE= -6.24D-03 DEPred=-6.20D-03 R= 1.01D+00
 TightC=F SS=  1.41D+00  RLast= 3.44D-01 DXNew= 5.0454D-01 1.0321D+00
 Trust test= 1.01D+00 RLast= 3.44D-01 DXMaxT set to 5.05D-01
 ITU=  1  0
 Use linear search instead of GDIIS.
     Eigenvalues ---    0.00018   0.00029   0.00036   0.00064   0.00081
     Eigenvalues ---    0.00118   0.00203   0.00265   0.00351   0.00374
     Eigenvalues ---    0.00422   0.00545   0.00586   0.00713   0.00739
     Eigenvalues ---    0.00936   0.01043   0.01169   0.01200   0.01235
     Eigenvalues ---    0.01348   0.01387   0.01559   0.01644   0.01661
     Eigenvalues ---    0.01879   0.01932   0.01990   0.02394   0.02433
     Eigenvalues ---    0.02561   0.02732   0.02900   0.02918   0.03042
     Eigenvalues ---    0.03147   0.03308   0.03358   0.03675   0.04066
     Eigenvalues ---    0.04426   0.06110   0.06569   0.06690   0.08320
     Eigenvalues ---    0.08423   0.12068   0.13949   0.18802   0.20992
     Eigenvalues ---    0.22813   0.23925   0.26370   0.31330   0.35290
     Eigenvalues ---    0.37880   0.40934   0.41343   0.44263   0.45586
     Eigenvalues ---    0.46501   0.48433   0.49160   0.49543   0.50226
     Eigenvalues ---    0.52581   0.58519   0.58805   0.59770   0.60081
     Eigenvalues ---    0.60395   0.89526
 RFO step:  Lambda=-1.27058272D-03 EMin= 1.76796772D-04
 Quartic linear search produced a step of  0.37134.
 Iteration  1 RMS(Cart)=  0.06824633 RMS(Int)=  0.00232616
 Iteration  2 RMS(Cart)=  0.00296919 RMS(Int)=  0.00098251
 Iteration  3 RMS(Cart)=  0.00000385 RMS(Int)=  0.00098250
 Iteration  4 RMS(Cart)=  0.00000000 RMS(Int)=  0.00098250
 Variable       Old X    -DE/DX   Delta X   Delta X   Delta X     New X
                                 (Linear)    (Quad)   (Total)
    R1        2.28712   0.00222   0.00571  -0.00277   0.00281   2.28993
    R2        2.46261  -0.00080  -0.00744   0.00479  -0.00292   2.45969
    R3        2.92875   0.00030   0.00195  -0.00014   0.00181   2.93056
    R4        3.60779   0.00232   0.05035   0.10549   0.15589   3.76369
    R5        1.91757  -0.00082  -0.02226   0.02405   0.00163   1.91920
    R6        2.95698  -0.00009  -0.00082  -0.02283  -0.02381   2.93317
    R7        2.52860   0.00310   0.00789  -0.00102   0.00686   2.53546
    R8        2.52787   0.00305   0.00763  -0.00113   0.00650   2.53438
    R9        2.51262   0.00214   0.00249  -0.00020   0.00229   2.51491
   R10        1.83519   0.00078   0.00147  -0.00518  -0.00349   1.83170
   R11        1.86510   0.00040  -0.00127  -0.00377  -0.00617   1.85893
   R12        3.34157   0.00191   0.03250   0.03342   0.06535   3.40692
   R13        3.32946   0.00191   0.03339   0.03697   0.07013   3.39959
   R14        3.23862   0.00110   0.02105   0.02232   0.04224   3.28086
   R15        1.81117   0.00148   0.00506  -0.00243   0.00264   1.81381
   R16        1.85195   0.00152   0.00398  -0.00539  -0.00196   1.84998
   R17        3.30854   0.00125   0.02204   0.01885   0.04160   3.35014
   R18        1.86145   0.00057   0.00097  -0.00380  -0.00216   1.85929
   R19        1.81334   0.00104   0.00335  -0.00238   0.00097   1.81431
   R20        3.19256   0.00043   0.00803   0.01127   0.01956   3.21212
   R21        3.27222   0.00093   0.01963   0.02095   0.04122   3.31344
   R22        1.85669   0.00104   0.00351  -0.00397   0.00038   1.85706
   R23        1.81149   0.00135   0.00448  -0.00268   0.00180   1.81329
   R24        3.22355   0.00003  -0.00067   0.00262   0.00255   3.22610
   R25        1.86648   0.00073   0.00218  -0.00278  -0.00025   1.86623
   R26        1.87141   0.00062   0.00080  -0.00367  -0.00284   1.86857
   R27        1.85339   0.00138   0.00307  -0.00569  -0.00263   1.85076
   R28        1.81388   0.00094   0.00306  -0.00223   0.00084   1.81472
    A1        2.24321   0.00018   0.00220  -0.00305  -0.00141   2.24180
    A2        2.11371  -0.00112  -0.01351   0.00757  -0.00566   2.10804
    A3        1.92627   0.00095   0.01131  -0.00451   0.00707   1.93334
    A4        2.43492  -0.00060  -0.00485   0.01362   0.00853   2.44345
    A5        1.98346  -0.00041  -0.00925  -0.00393  -0.01415   1.96931
    A6        1.93296  -0.00217  -0.01130   0.00517  -0.00629   1.92668
    A7        1.93288  -0.00211  -0.01054   0.00552  -0.00517   1.92771
    A8        1.93911  -0.00170  -0.00771   0.00527  -0.00255   1.93657
    A9        1.88407   0.00215   0.00989  -0.00524   0.00446   1.88852
   A10        1.88635   0.00204   0.01079  -0.00580   0.00487   1.89122
   A11        1.88657   0.00208   0.01111  -0.00571   0.00530   1.89186
   A12        1.76783  -0.00026  -0.00349   0.00970   0.00521   1.77303
   A13        2.03741  -0.00041  -0.01000   0.00279  -0.00749   2.02992
   A14        1.99733   0.00020   0.00556   0.03913   0.04326   2.04059
   A15        1.62286   0.00030   0.00575   0.02605   0.03212   1.65498
   A16        1.62073   0.00054   0.01150   0.02674   0.03939   1.66011
   A17        2.20030   0.00000   0.00003  -0.06438  -0.06655   2.13375
   A18        2.52015  -0.00040  -0.00853  -0.04078  -0.04852   2.47163
   A19        1.85803   0.00006   0.00131   0.00682   0.00710   1.86513
   A20        2.16561  -0.00049  -0.01276   0.00578  -0.00725   2.15836
   A21        1.81841   0.00059   0.01471   0.01021   0.02343   1.84184
   A22        1.85537   0.00040   0.00601   0.00383   0.00696   1.86234
   A23        1.79121   0.00072   0.01410   0.02396   0.03730   1.82851
   A24        2.02735   0.00027   0.00909   0.05150   0.05817   2.08552
   A25        1.86222   0.00015   0.00366   0.00940   0.01028   1.87250
   A26        1.81636   0.00064   0.01305   0.02953   0.04173   1.85809
   A27        2.09069   0.00024   0.00678   0.04108   0.04353   2.13422
   A28        1.68243  -0.00006  -0.00262   0.00565   0.00412   1.68655
   A29        2.14278  -0.00015  -0.00364  -0.01988  -0.02412   2.11866
   A30        2.09036  -0.00011  -0.00181   0.00700   0.00483   2.09519
   A31        1.76088   0.00016   0.00397   0.00531   0.00892   1.76980
   A32        1.76813   0.00003   0.00059  -0.00211  -0.00265   1.76549
   A33        1.91157   0.00019   0.00453   0.00775   0.01333   1.92490
   A34        2.85544   0.00004  -0.00302  -0.01479  -0.01813   2.83732
   A35        2.86669   0.00010  -0.00110  -0.01241  -0.01456   2.85213
   A36        1.80774   0.00079   0.01713   0.01464   0.03097   1.83871
   A37        2.00691   0.00052   0.01323   0.03754   0.04951   2.05642
   A38        1.85003   0.00013   0.00215   0.00884   0.00902   1.85905
   A39        3.10932   0.00134   0.02436   0.00706   0.03124   3.14056
   A40        3.10386   0.00020   0.00221   0.01327   0.01598   3.11984
   A41        2.87648  -0.00104  -0.02050  -0.02296  -0.04445   2.83203
   A42        2.94942  -0.00051  -0.00844   0.00482  -0.00283   2.94659
   A43        2.92307  -0.00022  -0.00212   0.01885   0.01731   2.94038
   A44        2.90088  -0.00132  -0.02691  -0.04357  -0.07127   2.82961
   A45        3.16174   0.00005   0.00103  -0.01147  -0.01038   3.15135
   A46        3.12719  -0.00011  -0.00123   0.00639   0.00567   3.13286
   A47        3.16814  -0.00055  -0.01256  -0.04512  -0.05794   3.11019
   A48        3.05716  -0.00045  -0.01053  -0.01386  -0.02438   3.03278
   A49        3.05398  -0.00088  -0.02035  -0.05117  -0.07151   2.98247
   A50        3.19343   0.00006  -0.00052  -0.01368  -0.01393   3.17950
    D1        0.10888  -0.00012  -0.00296  -0.03612  -0.03886   0.07002
    D2       -3.03639  -0.00011  -0.00265  -0.03487  -0.03745  -3.07384
    D3       -0.02304   0.00018   0.00470   0.01487   0.01934  -0.00370
    D4        3.12191   0.00018   0.00446   0.01370   0.01806   3.13997
    D5       -2.09389  -0.00004  -0.00128  -0.00000  -0.00119  -2.09508
    D6        2.09961   0.00005   0.00105  -0.00042   0.00065   2.10027
    D7        0.00275  -0.00004  -0.00059  -0.00038  -0.00090   0.00185
    D8        1.04464  -0.00004  -0.00103   0.00104  -0.00002   1.04462
    D9       -1.04504   0.00006   0.00130   0.00063   0.00182  -1.04322
   D10        3.14128  -0.00003  -0.00034   0.00066   0.00027   3.14155
   D11       -0.14125   0.00003   0.00098   0.00547   0.00695  -0.13430
   D12       -0.00466  -0.00012  -0.00339  -0.00304  -0.00674  -0.01141
   D13        1.86349   0.00033   0.00499   0.00190   0.00580   1.86929
   D14       -1.86218  -0.00038  -0.00735  -0.00848  -0.01535  -1.87753
   D15        0.04855  -0.00009  -0.00195   0.02341   0.02072   0.06928
   D16       -1.68291  -0.00019  -0.00380  -0.01273  -0.01703  -1.69993
   D17        1.76650   0.00044   0.01081   0.06893   0.08128   1.84778
   D18       -0.38308  -0.00018  -0.00299  -0.04124  -0.04530  -0.42838
   D19        1.87588  -0.00049  -0.01090  -0.01888  -0.02971   1.84618
   D20       -2.15404   0.00016   0.00183  -0.06358  -0.06260  -2.21664
   D21        0.10492  -0.00015  -0.00609  -0.04122  -0.04701   0.05791
   D22        2.52774  -0.00046  -0.01185  -0.11271  -0.12245   2.40529
   D23       -1.49648  -0.00076  -0.01976  -0.09035  -0.10686  -1.60334
   D24       -0.01052   0.00006   0.00139  -0.01293  -0.01159  -0.02211
   D25       -2.19436   0.00017   0.00478   0.00456   0.00967  -2.18469
   D26        2.11767  -0.00006  -0.00110  -0.00304  -0.00446   2.11322
   D27        2.04990  -0.00031  -0.00794  -0.00258  -0.01035   2.03955
   D28       -0.13393  -0.00020  -0.00456   0.01491   0.01091  -0.12302
   D29       -2.10508  -0.00043  -0.01043   0.00731  -0.00322  -2.10830
   D30       -2.02550  -0.00022  -0.00626  -0.06177  -0.06838  -2.09388
   D31        2.07385  -0.00011  -0.00287  -0.04427  -0.04712   2.02673
   D32        0.10270  -0.00034  -0.00875  -0.05187  -0.06125   0.04145
   D33       -1.79306   0.00056   0.01205   0.01969   0.03059  -1.76246
   D34        2.42339  -0.00017  -0.00541  -0.02498  -0.03088   2.39251
   D35       -0.01971   0.00032   0.00970   0.03908   0.04865   0.02894
   D36       -2.08645  -0.00040  -0.00776  -0.00559  -0.01283  -2.09927
   D37        1.58960   0.00073   0.01825   0.07979   0.09690   1.68650
   D38       -0.47714   0.00001   0.00079   0.03512   0.03543  -0.44171
   D39       -0.23890   0.00002   0.00110   0.01055   0.01031  -0.22859
   D40        1.93888   0.00073   0.01757   0.08854   0.10821   2.04709
   D41       -2.29983  -0.00028  -0.00683  -0.01979  -0.02815  -2.32798
   D42       -0.12205   0.00043   0.00964   0.05821   0.06975  -0.05230
   D43        2.06472   0.00020   0.00612   0.03677   0.04246   2.10717
   D44       -2.23726   0.00094   0.02117   0.06906   0.09173  -2.14553
   D45       -0.02836  -0.00047  -0.00995  -0.03612  -0.04811  -0.07647
   D46        1.95285   0.00028   0.00510  -0.00383   0.00116   1.95401
   D47        0.27952   0.00033   0.00515  -0.01302  -0.00696   0.27256
   D48       -1.73642  -0.00076  -0.01458  -0.05813  -0.07455  -1.81097
   D49       -0.10859   0.00017   0.00563   0.04069   0.04575  -0.06285
   D50        1.96829   0.00101   0.02388   0.10115   0.12580   2.09409
   D51       -1.62887   0.00015   0.00457  -0.04036  -0.03574  -1.66462
   D52        0.20368   0.00014   0.00284  -0.03689  -0.03337   0.17032
   D53        2.05835   0.00031   0.00646  -0.03460  -0.02826   2.03009
   D54        1.51236  -0.00006  -0.00157   0.05932   0.05751   1.56986
   D55       -0.30620   0.00003   0.00185   0.05141   0.05254  -0.25366
   D56       -2.15594  -0.00023  -0.00414   0.04404   0.03963  -2.11631
         Item               Value     Threshold  Converged?
 Maximum Force            0.003096     0.000015     NO 
 RMS     Force            0.000884     0.000010     NO 
 Maximum Displacement     0.248135     0.000060     NO 
 RMS     Displacement     0.068116     0.000040     NO 
 Predicted change in Energy=-1.163663D-03
 GradGradGradGradGradGradGradGradGradGradGradGradGradGradGradGradGradGrad

                          Input orientation:                          
 ---------------------------------------------------------------------
 Center     Atomic      Atomic             Coordinates (Angstroms)
 Number     Number       Type             X           Y           Z
 ---------------------------------------------------------------------
      1          6           0        0.999208   -1.482192   -0.988874
      2          8           0        0.861193   -1.856125    0.155477
      3          8           0        0.525418   -0.408723   -1.552235
      4          1           0       -0.027492    0.158610   -0.916733
      5          6           0        1.831760   -2.312333   -2.000137
      6          9           0        2.860468   -1.587338   -2.465243
      7          9           0        1.072292   -2.679059   -3.042903
      8          9           0        2.318099   -3.410983   -1.427813
      9          8           0       -0.632913   -0.627536    2.202641
     10          1           0       -0.095384   -1.339929    1.824368
     11          1           0       -0.727175   -0.021458    1.433578
     12          8           0        0.636033    1.400685    3.561056
     13          1           0        1.491339    1.172009    3.931766
     14          1           0        0.237208    0.569044    3.232890
     15          8           0       -3.530158    0.722264    0.072826
     16          1           0       -3.611528    0.135548    0.858442
     17          1           0       -3.980684    0.279436   -0.650157
     18          8           0        0.162639    3.046025    1.428483
     19          1           0        0.414018    2.580602    2.256687
     20          1           0        0.918644    3.569913    1.155105
     21          8           0       -0.884216    1.017528    0.051517
     22          1           0       -0.549953    1.873981    0.412126
     23          1           0       -1.866963    1.049707   -0.052932
     24          8           0       -3.366516   -0.894767    2.255876
     25          1           0       -2.395706   -0.941766    2.376317
     26          1           0       -3.732090   -0.605694    3.095512
 ---------------------------------------------------------------------
                    Distance matrix (angstroms):
                    1          2          3          4          5
     1  C    0.000000
     2  O    1.211780   0.000000
     3  O    1.301610   2.263625   0.000000
     4  H    1.936892   2.449194   1.015599   0.000000
     5  C    1.550784   2.407654   2.351781   3.276605   0.000000
     6  F    2.378027   3.307192   2.770411   3.713023   1.341708
     7  F    2.378416   3.309292   2.770484   3.712477   1.341134
     8  F    2.377472   2.654612   3.498964   4.301743   1.330832
     9  O    3.685108   2.816499   3.935569   3.273385   5.155240
    10  H    3.022036   1.991657   3.557245   3.124719   4.391616
    11  H    3.313973   2.742710   3.260988   2.458850   4.856609
    12  O    5.398587   4.717572   5.425121   4.693997   6.792874
    13  H    5.612457   4.881295   5.788435   5.180904   6.887960
    14  H    4.755156   3.967528   4.892496   4.178264   6.183001
    15  O    5.148008   5.093023   4.513054   3.683151   6.500471
    16  H    5.223844   4.946327   4.818913   3.999637   6.617626
    17  H    5.293145   5.352890   4.646748   3.964011   6.505706
    18  O    5.200790   5.112691   4.577289   3.724695   6.576732
    19  H    5.232820   4.929462   4.843176   4.016412   6.638625
    20  H    5.488798   5.517649   4.828443   4.101789   6.737221
    21  O    3.298227   3.363799   2.567739   1.552167   4.761699
    22  H    3.953050   3.996360   3.197793   2.231889   5.386724
    23  H    3.937186   3.991256   3.177800   2.218976   5.364277
    24  O    5.471107   4.817614   5.466727   4.724842   6.866237
    25  H    4.810614   4.046675   4.924492   4.202790   6.237249
    26  H    6.311548   5.595144   6.306087   5.514192   7.735288
                    6          7          8          9         10
     6  F    0.000000
     7  F    2.173274   0.000000
     8  F    2.167050   2.167086   0.000000
     9  O    5.908813   5.884912   5.443918   0.000000
    10  H    5.215270   5.181415   4.548719   0.969294   0.000000
    11  H    5.524851   5.508158   5.380533   0.983704   1.513355
    12  O    7.084679   7.774760   7.132342   2.751218   3.325962
    13  H    7.100017   7.978241   7.100171   3.277298   3.642615
    14  H    6.633265   7.115695   6.472471   1.802867   2.395565
    15  O    7.253700   6.516080   7.316950   3.840846   4.372438
    16  H    7.476761   6.714214   7.277727   3.355789   3.933614
    17  H    7.319887   6.325384   7.341566   4.490949   4.882742
    18  O    6.626269   7.321021   7.382235   3.837613   4.411337
    19  H    6.756735   7.495532   7.286985   3.375075   3.977053
    20  H    6.593546   7.529709   7.573827   4.596003   5.057936
    21  O    5.209805   5.202702   5.661709   2.719692   3.053336
    22  H    5.647208   5.941302   6.288239   3.077404   3.539814
    23  H    5.926369   5.610956   6.269194   3.069793   3.517543
    24  O    7.844996   7.138891   7.226047   2.747150   3.329366
    25  H    7.175294   6.664318   6.541284   1.798984   2.398888
    26  H    8.680291   8.066043   8.058219   3.225305   3.921803
                   11         12         13         14         15
    11  H    0.000000
    12  O    2.899481   0.000000
    13  H    3.547832   0.959826   0.000000
    14  H    2.125147   0.978969   1.557189   0.000000
    15  O    3.203355   5.475870   6.348947   4.919606   0.000000
    16  H    2.945323   5.191000   6.046390   4.542983   0.983895
    17  H    3.875281   6.348668   7.192616   5.740429   0.960090
    18  O    3.193939   2.734797   3.397617   3.065433   4.568854
    19  H    2.958132   1.772815   2.439394   2.242899   4.876391
    20  H    3.960330   3.251772   3.713188   3.713052   5.391871
    21  O    1.736158   3.843805   4.552303   3.402920   2.662451
    22  H    2.160431   3.397989   4.128862   3.206118   3.212974
    23  H    2.157828   4.410112   5.212577   3.931310   1.699781
    24  O    2.899131   4.795101   5.538856   4.010502   2.721630
    25  H    2.125963   4.010253   4.690052   3.154124   3.059746
    26  H    3.483227   4.829367   5.580659   4.141764   3.307700
                   16         17         18         19         20
    16  H    0.000000
    17  H    1.559759   0.000000
    18  O    4.800017   5.398322   0.000000
    19  H    4.913085   5.749652   0.982716   0.000000
    20  H    5.692568   6.171679   0.959551   1.564246   0.000000
    21  O    2.977792   3.259637   2.665848   2.998564   3.314043
    22  H    3.548886   3.929495   1.707178   2.197943   2.363256
    23  H    2.170207   2.327619   3.209231   3.588990   3.945934
    24  O    1.753397   3.193897   5.354377   5.135233   6.285512
    25  H    2.223234   3.628088   4.831769   4.507320   5.729879
    26  H    2.359758   3.856849   5.593116   5.295877   6.544478
                   21         22         23         24         25
    21  O    0.000000
    22  H    0.987564   0.000000
    23  H    0.988805   1.621796   0.000000
    24  O    3.831172   4.358716   3.370494   0.000000
    25  H    3.395309   3.897856   3.185401   0.979381   0.000000
    26  H    4.473381   4.845136   4.016435   0.960310   1.554383
                   26
    26  H    0.000000
 Stoichiometry    C2H13F3O8
 Framework group  C1[X(C2H13F3O8)]
 Deg. of freedom    72
 Full point group                 C1      NOp   1
 Largest Abelian subgroup         C1      NOp   1
 Largest concise Abelian subgroup C1      NOp   1
                         Standard orientation:                         
 ---------------------------------------------------------------------
 Center     Atomic      Atomic             Coordinates (Angstroms)
 Number     Number       Type             X           Y           Z
 ---------------------------------------------------------------------
      1          6           0       -1.657148   -0.006404    0.074326
      2          8           0       -1.036772   -0.076636    1.112889
      3          8           0       -1.195853    0.062614   -1.140841
      4          1           0       -0.180950    0.057108   -1.178013
      5          6           0       -3.207867    0.007683    0.075569
      6          9           0       -3.685395   -1.035579   -0.619954
      7          9           0       -3.666679    1.133739   -0.490231
      8          9           0       -3.683529   -0.062810    1.316492
      9          8           0        1.758578   -0.053136    1.456590
     10          1           0        0.842245   -0.047968    1.772563
     11          1           0        1.631663   -0.016270    0.481804
     12          8           0        3.026678   -2.473183    1.133342
     13          1           0        2.680722   -3.190871    1.668604
     14          1           0        2.589291   -1.653135    1.440904
     15          8           0        2.667607    2.384065   -1.369330
     16          1           0        2.911145    2.478381   -0.420730
     17          1           0        2.208071    3.189625   -1.617670
     18          8           0        2.771425   -2.179040   -1.573583
     19          1           0        2.925876   -2.429960   -0.636077
     20          1           0        2.460226   -2.963031   -2.031022
     21          8           0        1.370241    0.063111   -1.232723
     22          1           0        1.877015   -0.725210   -1.544194
     23          1           0        1.854339    0.894331   -1.461760
     24          8           0        3.139275    2.317329    1.310287
     25          1           0        2.664204    1.497877    1.559271
     26          1           0        4.037240    2.222320    1.637133
 ---------------------------------------------------------------------
 Rotational constants (GHZ):           0.6859761           0.2597691           0.2399837
 Standard basis: 6-31++G(d,p) (6D, 7F)
 There are   325 symmetry adapted cartesian basis functions of A   symmetry.
 There are   325 symmetry adapted basis functions of A   symmetry.
   325 basis functions,   520 primitive gaussians,   325 cartesian basis functions
    58 alpha electrons       58 beta electrons
       nuclear repulsion energy       963.7078887796 Hartrees.
 NAtoms=   26 NActive=   26 NUniq=   26 SFac= 1.00D+00 NAtFMM=   60 NAOKFM=F Big=F
 Integral buffers will be    131072 words long.
 Raffenetti 2 integral format.
 Two-electron integral symmetry is turned on.
 Nuclear repulsion after empirical dispersion term =      963.6952286691 Hartrees.
 One-electron integrals computed using PRISM.
 NBasis=   325 RedAO= T EigKep=  3.58D-05  NBF=   325
 NBsUse=   325 1.00D-06 EigRej= -1.00D+00 NBFU=   325
 Initial guess from the checkpoint file:  "/local_scratch/slurm.5787802/Gau-1831839.chk"
 B after Tr=     0.000000   -0.000000   -0.000000
         Rot=    0.999950   -0.002775   -0.006611    0.006924 Ang=  -1.14 deg.
 ExpMin= 3.60D-02 ExpMax= 7.00D+03 ExpMxC= 1.05D+03 IAcc=3 IRadAn=         5 AccDes= 0.00D+00
 Harris functional with IExCor= 4639 and IRadAn=       5 diagonalized for initial guess.
 HarFok:  IExCor= 4639 AccDes= 0.00D+00 IRadAn=         5 IDoV= 1 UseB2=F ITyADJ=14
 ICtDFT=  3500011 ScaDFX=  1.000000  1.000000  1.000000  1.000000
 FoFCou: FMM=F IPFlag=           0 FMFlag=      100000 FMFlg1=           0
         NFxFlg=           0 DoJE=T BraDBF=F KetDBF=T FulRan=T
         wScrn=  0.000000 ICntrl=       500 IOpCl=  0 I1Cent=   200000004 NGrid=           0
         NMat0=    1 NMatS0=      1 NMatT0=    0 NMatD0=    1 NMtDS0=    0 NMtDT0=    0
 Petite list used in FoFCou.
 Requested convergence on RMS density matrix=1.00D-10 within 128 cycles.
 Requested convergence on MAX density matrix=1.00D-08.
 Requested convergence on             energy=1.00D-08.
 No special actions if energy rises.
 SCF Done:  E(RwB97XD) =  -985.246299107     A.U. after   16 cycles
            NFock= 16  Conv=0.66D-10     -V/T= 2.0083
 Calling FoFJK, ICntrl=      2127 FMM=F ISym2X=0 I1Cent= 0 IOpClX= 0 NMat=1 NMatS=1 NMatT=0.
 ***** Axes restored to original set *****
 -------------------------------------------------------------------
 Center     Atomic                   Forces (Hartrees/Bohr)
 Number     Number              X              Y              Z
 -------------------------------------------------------------------
      1        6           0.000308359   -0.000416390    0.000214220
      2        8           0.000422365   -0.000335192   -0.000787270
      3        8          -0.000266126    0.000266404    0.000174898
      4        1           0.000174894    0.000002019   -0.000476863
      5        6          -0.000171973    0.000205352    0.000177575
      6        9          -0.000068470   -0.000216374   -0.000031655
      7        9           0.000224647   -0.000036913    0.000065235
      8        9           0.000002734    0.000128840   -0.000237239
      9        8           0.000284265   -0.000774167    0.000490190
     10        1          -0.000198343   -0.000095088    0.000541881
     11        1          -0.000176816    0.000745611   -0.000779694
     12        8           0.000314506    0.000255730    0.000018119
     13        1          -0.000182081    0.000089213    0.000274596
     14        1           0.000195529   -0.000293222    0.000278789
     15        8           0.000183795   -0.000884126    0.000497709
     16        1          -0.000109118    0.000396142   -0.000337376
     17        1          -0.000273992    0.000410474   -0.000144947
     18        8           0.000468838   -0.000696834    0.000664110
     19        1          -0.000218112    0.000665292   -0.000783613
     20        1          -0.000219254    0.000306009   -0.000034947
     21        8          -0.000316719    0.000615818    0.000650912
     22        1           0.000054079   -0.000273533   -0.000330930
     23        1           0.000111691   -0.000048458   -0.000516947
     24        8           0.000124366    0.000515292    0.000099938
     25        1          -0.000419477   -0.000282280    0.000337010
     26        1          -0.000249587   -0.000249619   -0.000023700
 -------------------------------------------------------------------
 Cartesian Forces:  Max     0.000884126 RMS     0.000376260

 GradGradGradGradGradGradGradGradGradGradGradGradGradGradGradGradGradGrad
 Berny optimization.
 Using GEDIIS/GDIIS optimizer.
 FormGI is forming the generalized inverse of G from B-inverse, IUseBI=4.
 Internal  Forces:  Max     0.001053093 RMS     0.000220752
 Search for a local minimum.
 Step number   3 out of a maximum of  156
 All quantities printed in internal units (Hartrees-Bohrs-Radians)
 Mixed Optimization -- En-DIIS/RFO-DIIS
 Swapping is turned off.
 Update second derivatives using D2CorX and points    2    3
 DE= -1.32D-03 DEPred=-1.16D-03 R= 1.14D+00
 TightC=F SS=  1.41D+00  RLast= 4.70D-01 DXNew= 8.4853D-01 1.4108D+00
 Trust test= 1.14D+00 RLast= 4.70D-01 DXMaxT set to 8.49D-01
 ITU=  1  1  0
     Eigenvalues ---    0.00018   0.00029   0.00036   0.00065   0.00081
     Eigenvalues ---    0.00118   0.00202   0.00263   0.00353   0.00371
     Eigenvalues ---    0.00416   0.00539   0.00564   0.00706   0.00730
     Eigenvalues ---    0.00931   0.01031   0.01152   0.01178   0.01244
     Eigenvalues ---    0.01363   0.01377   0.01502   0.01635   0.01662
     Eigenvalues ---    0.01824   0.01906   0.01972   0.02268   0.02396
     Eigenvalues ---    0.02558   0.02729   0.02901   0.02909   0.03040
     Eigenvalues ---    0.03138   0.03309   0.03330   0.03674   0.04063
     Eigenvalues ---    0.04410   0.06144   0.06564   0.06697   0.08305
     Eigenvalues ---    0.08403   0.12067   0.13949   0.18873   0.20989
     Eigenvalues ---    0.22812   0.23926   0.26414   0.31321   0.35586
     Eigenvalues ---    0.37773   0.40934   0.41341   0.44258   0.45609
     Eigenvalues ---    0.46482   0.48575   0.49169   0.49508   0.50138
     Eigenvalues ---    0.52621   0.58539   0.58822   0.59867   0.60271
     Eigenvalues ---    0.60913   0.89540
 En-DIIS/RFO-DIIS/Sim-DIIS IScMMF=       -3 using points:     3    2
 RFO step:  Lambda=-3.25795270D-04.
 DidBck=F Rises=F RFO-DIIS coefs:    1.57693   -0.57693
 Iteration  1 RMS(Cart)=  0.05385839 RMS(Int)=  0.00161002
 Iteration  2 RMS(Cart)=  0.00194506 RMS(Int)=  0.00071465
 Iteration  3 RMS(Cart)=  0.00000206 RMS(Int)=  0.00071465
 Iteration  4 RMS(Cart)=  0.00000000 RMS(Int)=  0.00071465
 Variable       Old X    -DE/DX   Delta X   Delta X   Delta X     New X
                                 (Linear)    (Quad)   (Total)
    R1        2.28993  -0.00001   0.00162  -0.00305  -0.00152   2.28841
    R2        2.45969   0.00051  -0.00169   0.00423   0.00230   2.46199
    R3        2.93056  -0.00003   0.00104  -0.00112  -0.00008   2.93048
    R4        3.76369   0.00090   0.08994   0.00304   0.09306   3.85674
    R5        1.91920  -0.00011   0.00094  -0.00832  -0.00754   1.91166
    R6        2.93317   0.00028  -0.01374   0.04354   0.02964   2.96281
    R7        2.53546  -0.00016   0.00396  -0.00340   0.00056   2.53602
    R8        2.53438  -0.00017   0.00375  -0.00329   0.00046   2.53483
    R9        2.51491  -0.00021   0.00132  -0.00114   0.00018   2.51509
   R10        1.83170   0.00047  -0.00202  -0.00051  -0.00231   1.82939
   R11        1.85893   0.00105  -0.00356   0.00668   0.00243   1.86136
   R12        3.40692   0.00054   0.03770  -0.01578   0.02162   3.42854
   R13        3.39959   0.00064   0.04046  -0.00717   0.03317   3.43276
   R14        3.28086  -0.00003   0.02437  -0.02372  -0.00004   3.28082
   R15        1.81381  -0.00008   0.00152  -0.00195  -0.00043   1.81338
   R16        1.84998   0.00059  -0.00113   0.00040  -0.00099   1.84900
   R17        3.35014   0.00045   0.02400  -0.00226   0.02216   3.37229
   R18        1.85929  -0.00031  -0.00125  -0.00105  -0.00186   1.85743
   R19        1.81431   0.00005   0.00056  -0.00101  -0.00045   1.81386
   R20        3.21212   0.00015   0.01128  -0.00008   0.01136   3.22348
   R21        3.31344   0.00020   0.02378  -0.01385   0.01035   3.32379
   R22        1.85706  -0.00060   0.00022  -0.00412  -0.00339   1.85367
   R23        1.81329   0.00000   0.00104  -0.00134  -0.00030   1.81299
   R24        3.22610   0.00009   0.00147   0.00930   0.01109   3.23719
   R25        1.86623  -0.00030  -0.00015  -0.00212  -0.00210   1.86412
   R26        1.86857   0.00003  -0.00164  -0.00003  -0.00167   1.86690
   R27        1.85076   0.00023  -0.00152  -0.00045  -0.00198   1.84878
   R28        1.81472  -0.00000   0.00048  -0.00072  -0.00024   1.81449
    A1        2.24180   0.00003  -0.00081   0.00033  -0.00091   2.24089
    A2        2.10804   0.00009  -0.00327   0.00525   0.00220   2.11024
    A3        1.93334  -0.00012   0.00408  -0.00558  -0.00129   1.93206
    A4        2.44345  -0.00019   0.00492   0.00626   0.01107   2.45452
    A5        1.96931   0.00040  -0.00816   0.00673  -0.00227   1.96704
    A6        1.92668   0.00020  -0.00363   0.00399   0.00036   1.92704
    A7        1.92771   0.00021  -0.00298   0.00379   0.00080   1.92851
    A8        1.93657   0.00021  -0.00147   0.00151   0.00004   1.93661
    A9        1.88852  -0.00020   0.00257  -0.00291  -0.00035   1.88817
   A10        1.89122  -0.00022   0.00281  -0.00329  -0.00048   1.89074
   A11        1.89186  -0.00022   0.00306  -0.00347  -0.00042   1.89145
   A12        1.77303   0.00008   0.00300   0.00386   0.00564   1.77867
   A13        2.02992   0.00001  -0.00432   0.03346   0.02871   2.05863
   A14        2.04059   0.00010   0.02496  -0.00350   0.02029   2.06088
   A15        1.65498  -0.00005   0.01853  -0.00172   0.01712   1.67210
   A16        1.66011  -0.00002   0.02272  -0.01082   0.01308   1.67319
   A17        2.13375  -0.00011  -0.03840  -0.02683  -0.06646   2.06729
   A18        2.47163  -0.00012  -0.02799  -0.00954  -0.03669   2.43494
   A19        1.86513  -0.00004   0.00410  -0.00004   0.00267   1.86781
   A20        2.15836   0.00006  -0.00418   0.04189   0.03676   2.19512
   A21        1.84184   0.00011   0.01352  -0.00780   0.00410   1.84594
   A22        1.86234   0.00027   0.00402   0.00254   0.00464   1.86697
   A23        1.82851   0.00025   0.02152  -0.01060   0.01006   1.83857
   A24        2.08552   0.00002   0.03356  -0.00004   0.03192   2.11744
   A25        1.87250   0.00011   0.00593  -0.00160   0.00245   1.87495
   A26        1.85809   0.00026   0.02408  -0.00913   0.01397   1.87206
   A27        2.13422   0.00006   0.02511   0.00485   0.02730   2.16152
   A28        1.68655  -0.00005   0.00238   0.00127   0.00442   1.69097
   A29        2.11866   0.00004  -0.01392   0.00372  -0.01076   2.10790
   A30        2.09519   0.00004   0.00279   0.00342   0.00592   2.10111
   A31        1.76980  -0.00001   0.00515   0.00162   0.00648   1.77628
   A32        1.76549   0.00001  -0.00153   0.00992   0.00749   1.77297
   A33        1.92490  -0.00006   0.00769  -0.01401  -0.00549   1.91941
   A34        2.83732  -0.00001  -0.01046   0.00765  -0.00329   2.83403
   A35        2.85213  -0.00013  -0.00840   0.00765  -0.00169   2.85044
   A36        1.83871   0.00019   0.01787  -0.00937   0.00795   1.84667
   A37        2.05642   0.00005   0.02856  -0.00989   0.01794   2.07436
   A38        1.85905   0.00008   0.00520  -0.00075   0.00346   1.86250
   A39        3.14056  -0.00022   0.01802  -0.02126  -0.00350   3.13706
   A40        3.11984   0.00007   0.00922   0.01299   0.02275   3.14259
   A41        2.83203  -0.00032  -0.02564   0.01529  -0.01112   2.82091
   A42        2.94659   0.00002  -0.00163  -0.00110  -0.00238   2.94421
   A43        2.94038   0.00007   0.00999  -0.01238  -0.00223   2.93815
   A44        2.82961  -0.00028  -0.04112   0.02522  -0.01634   2.81326
   A45        3.15135  -0.00005  -0.00599  -0.00375  -0.00985   3.14150
   A46        3.13286  -0.00001   0.00327  -0.00203   0.00160   3.13446
   A47        3.11019  -0.00019  -0.03343  -0.00371  -0.03721   3.07298
   A48        3.03278  -0.00003  -0.01406   0.00799  -0.00616   3.02662
   A49        2.98247  -0.00003  -0.04126   0.02435  -0.01710   2.96537
   A50        3.17950   0.00004  -0.00804   0.00631  -0.00140   3.17810
    D1        0.07002  -0.00006  -0.02242  -0.00892  -0.03120   0.03881
    D2       -3.07384  -0.00006  -0.02161  -0.00955  -0.03112  -3.10496
    D3       -0.00370   0.00001   0.01116  -0.00535   0.00564   0.00194
    D4        3.13997   0.00001   0.01042  -0.00478   0.00556  -3.13765
    D5       -2.09508   0.00001  -0.00068   0.00214   0.00150  -2.09357
    D6        2.10027  -0.00000   0.00038   0.00078   0.00120   2.10147
    D7        0.00185  -0.00000  -0.00052   0.00164   0.00116   0.00302
    D8        1.04462   0.00001  -0.00001   0.00162   0.00157   1.04619
    D9       -1.04322  -0.00000   0.00105   0.00026   0.00127  -1.04195
   D10        3.14155  -0.00000   0.00015   0.00112   0.00123  -3.14040
   D11       -0.13430   0.00002   0.00401   0.01079   0.01501  -0.11929
   D12       -0.01141  -0.00000  -0.00389   0.01084   0.00668  -0.00472
   D13        1.86929  -0.00009   0.00334   0.00952   0.01214   1.88143
   D14       -1.87753   0.00004  -0.00886   0.00144  -0.00722  -1.88475
   D15        0.06928   0.00002   0.01196   0.00070   0.01207   0.08135
   D16       -1.69993   0.00003  -0.00982  -0.00973  -0.02048  -1.72042
   D17        1.84778   0.00007   0.04689  -0.01085   0.03740   1.88518
   D18       -0.42838  -0.00015  -0.02614  -0.03950  -0.06618  -0.49456
   D19        1.84618  -0.00003  -0.01714   0.01359  -0.00297   1.84321
   D20       -2.21664  -0.00015  -0.03612  -0.04906  -0.08633  -2.30297
   D21        0.05791  -0.00004  -0.02712   0.00403  -0.02311   0.03480
   D22        2.40529  -0.00001  -0.07065  -0.03736  -0.10655   2.29874
   D23       -1.60334   0.00010  -0.06165   0.01574  -0.04334  -1.64668
   D24       -0.02211  -0.00001  -0.00668  -0.00717  -0.01405  -0.03616
   D25       -2.18469  -0.00004   0.00558  -0.01293  -0.00720  -2.19189
   D26        2.11322   0.00003  -0.00257  -0.00004  -0.00292   2.11030
   D27        2.03955   0.00001  -0.00597   0.02907   0.02328   2.06284
   D28       -0.12302  -0.00002   0.00629   0.02331   0.03012  -0.09290
   D29       -2.10830   0.00005  -0.00186   0.03621   0.03441  -2.07389
   D30       -2.09388  -0.00013  -0.03945  -0.00178  -0.04165  -2.13553
   D31        2.02673  -0.00016  -0.02718  -0.00753  -0.03481   1.99192
   D32        0.04145  -0.00009  -0.03534   0.00536  -0.03052   0.01093
   D33       -1.76246   0.00006   0.01765  -0.02929  -0.01216  -1.77462
   D34        2.39251  -0.00005  -0.01782  -0.01756  -0.03543   2.35708
   D35        0.02894   0.00010   0.02807  -0.02626   0.00188   0.03082
   D36       -2.09927  -0.00001  -0.00740  -0.01453  -0.02139  -2.12067
   D37        1.68650  -0.00003   0.05591  -0.03069   0.02397   1.71047
   D38       -0.44171  -0.00015   0.02044  -0.01896   0.00070  -0.44101
   D39       -0.22859  -0.00003   0.00595   0.03718   0.04252  -0.18607
   D40        2.04709   0.00033   0.06243   0.02920   0.09303   2.14012
   D41       -2.32798  -0.00017  -0.01624   0.02017   0.00292  -2.32506
   D42       -0.05230   0.00018   0.04024   0.01219   0.05343   0.00113
   D43        2.10717   0.00008   0.02450   0.02149   0.04582   2.15299
   D44       -2.14553   0.00035   0.05292   0.01006   0.06379  -2.08174
   D45       -0.07647  -0.00021  -0.02776   0.02642  -0.00244  -0.07891
   D46        1.95401   0.00006   0.00067   0.01499   0.01553   1.96954
   D47        0.27256   0.00016  -0.00402  -0.08809  -0.09156   0.18099
   D48       -1.81097  -0.00041  -0.04301  -0.08293  -0.12712  -1.93809
   D49       -0.06285  -0.00006   0.02639   0.02241   0.04838  -0.01446
   D50        2.09409   0.00039   0.07258   0.01520   0.08831   2.18241
   D51       -1.66462   0.00008  -0.02062  -0.06145  -0.08189  -1.74651
   D52        0.17032   0.00002  -0.01925  -0.05739  -0.07611   0.09420
   D53        2.03009   0.00002  -0.01630  -0.05011  -0.06668   1.96341
   D54        1.56986  -0.00005   0.03318   0.08551   0.11848   1.68835
   D55       -0.25366  -0.00002   0.03031   0.07633   0.10607  -0.14759
   D56       -2.11631   0.00001   0.02287   0.07456   0.09730  -2.01901
         Item               Value     Threshold  Converged?
 Maximum Force            0.001053     0.000015     NO 
 RMS     Force            0.000221     0.000010     NO 
 Maximum Displacement     0.241808     0.000060     NO 
 RMS     Displacement     0.053981     0.000040     NO 
 Predicted change in Energy=-1.890772D-04
 GradGradGradGradGradGradGradGradGradGradGradGradGradGradGradGradGradGrad

                          Input orientation:                          
 ---------------------------------------------------------------------
 Center     Atomic      Atomic             Coordinates (Angstroms)
 Number     Number       Type             X           Y           Z
 ---------------------------------------------------------------------
      1          6           0        1.020239   -1.506343   -1.032756
      2          8           0        0.870598   -1.889962    0.106062
      3          8           0        0.545510   -0.430197   -1.593028
      4          1           0       -0.011874    0.126845   -0.958697
      5          6           0        1.869906   -2.320785   -2.042482
      6          9           0        2.900097   -1.585031   -2.487852
      7          9           0        1.125909   -2.681876   -3.098593
      8          9           0        2.356377   -3.422385   -1.475744
      9          8           0       -0.619539   -0.648332    2.190654
     10          1           0       -0.093465   -1.376627    1.830110
     11          1           0       -0.707966   -0.055173    1.409277
     12          8           0        0.565991    1.413633    3.588334
     13          1           0        1.378209    1.216345    4.059725
     14          1           0        0.219100    0.564508    3.247731
     15          8           0       -3.529917    0.744788    0.103250
     16          1           0       -3.616173    0.172376    0.897616
     17          1           0       -4.041729    0.332307   -0.596197
     18          8           0        0.157930    3.026006    1.407555
     19          1           0        0.394431    2.579830    2.248506
     20          1           0        0.899836    3.580789    1.158112
     21          8           0       -0.874563    0.985449    0.029593
     22          1           0       -0.535646    1.842333    0.381690
     23          1           0       -1.856544    1.026482   -0.070512
     24          8           0       -3.370543   -0.835207    2.318206
     25          1           0       -2.401219   -0.914441    2.424342
     26          1           0       -3.717415   -0.537880    3.162737
 ---------------------------------------------------------------------
                    Distance matrix (angstroms):
                    1          2          3          4          5
     1  C    0.000000
     2  O    1.210976   0.000000
     3  O    1.302829   2.263516   0.000000
     4  H    1.933402   2.445399   1.011607   0.000000
     5  C    1.550741   2.408417   2.351671   3.272091   0.000000
     6  F    2.378521   3.307604   2.770999   3.707885   1.342006
     7  F    2.379228   3.310910   2.770135   3.709800   1.341375
     8  F    2.377545   2.656684   3.499455   4.298020   1.330927
     9  O    3.716911   2.847398   3.964994   3.299783   5.187859
    10  H    3.074600   2.040900   3.608587   3.169311   4.443336
    11  H    3.325073   2.748942   3.275008   2.474868   4.867552
    12  O    5.485168   4.809650   5.499694   4.760802   6.881291
    13  H    5.785718   5.053539   5.946269   5.320141   7.070360
    14  H    4.822117   4.039672   4.952669   4.235438   6.247914
    15  O    5.202117   5.128980   4.568047   3.726421   6.569627
    16  H    5.295352   5.001091   4.887332   4.054497   6.705006
    17  H    5.403216   5.437150   4.755822   4.051340   6.639132
    18  O    5.219280   5.135029   4.593371   3.746081   6.589522
    19  H    5.277795   4.979542   4.882670   4.058124   6.678745
    20  H    5.540155   5.571067   4.876713   4.152328   6.783320
    21  O    3.305736   3.364434   2.579450   1.567849   4.770408
    22  H    3.954121   3.997940   3.198876   2.239169   5.384687
    23  H    3.951835   3.996764   3.195283   2.236298   5.383242
    24  O    5.564022   4.898302   5.549528   4.790020   6.977453
    25  H    4.899822   4.126845   5.005694   4.270621   6.338205
    26  H    6.401988   5.676377   6.387600   5.582035   7.841634
                    6          7          8          9         10
     6  F    0.000000
     7  F    2.173434   0.000000
     8  F    2.166994   2.167035   0.000000
     9  O    5.929053   5.929421   5.476671   0.000000
    10  H    5.258293   5.242391   4.595163   0.968070   0.000000
    11  H    5.526862   5.530240   5.389959   0.984992   1.516889
    12  O    7.166594   7.861405   7.227547   2.758747   3.363299
    13  H    7.282487   8.154833   7.288075   3.310807   3.722970
    14  H    6.686193   7.185898   6.540220   1.814306   2.423911
    15  O    7.313477   6.608369   7.382886   3.842960   4.392226
    16  H    7.550606   6.826697   7.363865   3.365313   3.959600
    17  H    7.446039   6.484734   7.470413   4.521015   4.939252
    18  O    6.629883   7.336367   7.397860   3.836465   4.430003
    19  H    6.786569   7.537379   7.331156   3.384155   4.008322
    20  H    6.631727   7.575726   7.622543   4.610869   5.100412
    21  O    5.214687   5.218880   5.668687   2.721114   3.071054
    22  H    5.637857   5.944881   6.287378   3.079416   3.557408
    23  H    5.940469   5.640587   6.286159   3.073769   3.534932
    24  O    7.936080   7.278048   7.340651   2.760293   3.357173
    25  H    7.258326   6.787288   6.643431   1.816538   2.427438
    26  H    8.764540   8.201144   8.168649   3.248690   3.951254
                   11         12         13         14         15
    11  H    0.000000
    12  O    2.920385   0.000000
    13  H    3.604686   0.959599   0.000000
    14  H    2.150202   0.978447   1.558128   0.000000
    15  O    3.210770   5.419375   6.321848   4.896467   0.000000
    16  H    2.961629   5.125542   6.002721   4.515100   0.982910
    17  H    3.909736   6.317487   7.199643   5.743201   0.959853
    18  O    3.200538   2.742637   3.434816   3.073916   4.528287
    19  H    2.977049   1.784541   2.471321   2.256261   4.834253
    20  H    3.983508   3.273224   3.773433   3.732005   5.364546
    21  O    1.736137   3.863052   4.622798   3.424864   2.667254
    22  H    2.164754   3.417595   4.193167   3.227487   3.201217
    23  H    2.163096   4.405192   5.249623   3.941123   1.705790
    24  O    2.919575   4.708163   5.458241   3.963427   2.725402
    25  H    2.153092   3.947042   4.636680   3.119508   3.068301
    26  H    3.516307   4.726215   5.463267   4.088843   3.322778
                   16         17         18         19         20
    16  H    0.000000
    17  H    1.561458   0.000000
    18  O    4.758897   5.376633   0.000000
    19  H    4.868848   5.729154   0.980920   0.000000
    20  H    5.663875   6.168412   0.959391   1.564069   0.000000
    21  O    2.988474   3.293804   2.669962   3.012635   3.340335
    22  H    3.541833   3.940693   1.713047   2.212226   2.384464
    23  H    2.182444   2.352287   3.200139   3.585753   3.953687
    24  O    1.758873   3.210502   5.309272   5.083538   6.251638
    25  H    2.233424   3.656407   4.807310   4.478449   5.719039
    26  H    2.376024   3.871949   5.549798   5.240535   6.503920
                   21         22         23         24         25
    21  O    0.000000
    22  H    0.986452   0.000000
    23  H    0.987923   1.617057   0.000000
    24  O    3.844795   4.353844   3.385861   0.000000
    25  H    3.416882   3.905457   3.207515   0.978331   0.000000
    26  H    4.496546   4.850082   4.045241   0.960186   1.555441
                   26
    26  H    0.000000
 Stoichiometry    C2H13F3O8
 Framework group  C1[X(C2H13F3O8)]
 Deg. of freedom    72
 Full point group                 C1      NOp   1
 Largest Abelian subgroup         C1      NOp   1
 Largest concise Abelian subgroup C1      NOp   1
                         Standard orientation:                         
 ---------------------------------------------------------------------
 Center     Atomic      Atomic             Coordinates (Angstroms)
 Number     Number       Type             X           Y           Z
 ---------------------------------------------------------------------
      1          6           0       -1.692642    0.010751    0.080146
      2          8           0       -1.068232   -0.049195    1.115994
      3          8           0       -1.234950    0.079405   -1.137708
      4          1           0       -0.224052    0.078201   -1.175536
      5          6           0       -3.243379    0.010016    0.083668
      6          9           0       -3.712476   -1.041721   -0.605375
      7          9           0       -3.714867    1.128501   -0.487278
      8          9           0       -3.716607   -0.058526    1.325732
      9          8           0        1.758449   -0.060690    1.458656
     10          1           0        0.853721   -0.040922    1.802508
     11          1           0        1.607420   -0.015549    0.486360
     12          8           0        3.102231   -2.445017    1.112356
     13          1           0        2.862183   -3.173601    1.688873
     14          1           0        2.624924   -1.654557    1.435942
     15          8           0        2.718007    2.356926   -1.370252
     16          1           0        2.983972    2.442204   -0.427860
     17          1           0        2.325392    3.194209   -1.627407
     18          8           0        2.746388   -2.165804   -1.592727
     19          1           0        2.932271   -2.420644   -0.663906
     20          1           0        2.468160   -2.957520   -2.057705
     21          8           0        1.342948    0.075926   -1.227076
     22          1           0        1.836188   -0.715222   -1.549391
     23          1           0        1.836436    0.899377   -1.460290
     24          8           0        3.249207    2.257069    1.301015
     25          1           0        2.746572    1.459952    1.563873
     26          1           0        4.146100    2.136233    1.621854
 ---------------------------------------------------------------------
 Rotational constants (GHZ):           0.6956495           0.2539192           0.2361405
 Standard basis: 6-31++G(d,p) (6D, 7F)
 There are   325 symmetry adapted cartesian basis functions of A   symmetry.
 There are   325 symmetry adapted basis functions of A   symmetry.
   325 basis functions,   520 primitive gaussians,   325 cartesian basis functions
    58 alpha electrons       58 beta electrons
       nuclear repulsion energy       960.5748129397 Hartrees.
 NAtoms=   26 NActive=   26 NUniq=   26 SFac= 1.00D+00 NAtFMM=   60 NAOKFM=F Big=F
 Integral buffers will be    131072 words long.
 Raffenetti 2 integral format.
 Two-electron integral symmetry is turned on.
 Nuclear repulsion after empirical dispersion term =      960.5622843785 Hartrees.
 One-electron integrals computed using PRISM.
 NBasis=   325 RedAO= T EigKep=  3.49D-05  NBF=   325
 NBsUse=   325 1.00D-06 EigRej= -1.00D+00 NBFU=   325
 Initial guess from the checkpoint file:  "/local_scratch/slurm.5787802/Gau-1831839.chk"
 B after Tr=     0.000000   -0.000000   -0.000000
         Rot=    0.999995   -0.001165   -0.002397    0.001734 Ang=  -0.36 deg.
 ExpMin= 3.60D-02 ExpMax= 7.00D+03 ExpMxC= 1.05D+03 IAcc=3 IRadAn=         5 AccDes= 0.00D+00
 Harris functional with IExCor= 4639 and IRadAn=       5 diagonalized for initial guess.
 HarFok:  IExCor= 4639 AccDes= 0.00D+00 IRadAn=         5 IDoV= 1 UseB2=F ITyADJ=14
 ICtDFT=  3500011 ScaDFX=  1.000000  1.000000  1.000000  1.000000
 FoFCou: FMM=F IPFlag=           0 FMFlag=      100000 FMFlg1=           0
         NFxFlg=           0 DoJE=T BraDBF=F KetDBF=T FulRan=T
         wScrn=  0.000000 ICntrl=       500 IOpCl=  0 I1Cent=   200000004 NGrid=           0
         NMat0=    1 NMatS0=      1 NMatT0=    0 NMatD0=    1 NMtDS0=    0 NMtDT0=    0
 Petite list used in FoFCou.
 Requested convergence on RMS density matrix=1.00D-10 within 128 cycles.
 Requested convergence on MAX density matrix=1.00D-08.
 Requested convergence on             energy=1.00D-08.
 No special actions if energy rises.
 SCF Done:  E(RwB97XD) =  -985.246504541     A.U. after   16 cycles
            NFock= 16  Conv=0.48D-10     -V/T= 2.0083
 Calling FoFJK, ICntrl=      2127 FMM=F ISym2X=0 I1Cent= 0 IOpClX= 0 NMat=1 NMatS=1 NMatT=0.
 ***** Axes restored to original set *****
 -------------------------------------------------------------------
 Center     Atomic                   Forces (Hartrees/Bohr)
 Number     Number              X              Y              Z
 -------------------------------------------------------------------
      1        6           0.000095158   -0.000069594   -0.000007034
      2        8           0.000188638   -0.000231879   -0.000243169
      3        8           0.000432458   -0.000426246   -0.000535625
      4        1          -0.000625580    0.000688744    0.000594169
      5        6          -0.000031841    0.000091534   -0.000061094
      6        9          -0.000243268   -0.000257717    0.000052946
      7        9           0.000269136    0.000056267    0.000224956
      8        9          -0.000047301    0.000165508   -0.000173947
      9        8           0.000007147   -0.000119690    0.000092573
     10        1           0.000076065   -0.000192352    0.000250754
     11        1          -0.000139039    0.000184310    0.000066210
     12        8           0.000304037    0.000000829   -0.000075612
     13        1          -0.000036542    0.000188950    0.000112406
     14        1          -0.000265702   -0.000180891   -0.000094127
     15        8           0.000042761   -0.000448694    0.000227925
     16        1           0.000049446    0.000255210   -0.000034963
     17        1          -0.000069028    0.000194038   -0.000086849
     18        8           0.000329999   -0.000191445    0.000177170
     19        1          -0.000186271    0.000152472   -0.000100950
     20        1          -0.000123351    0.000129580   -0.000085708
     21        8           0.000141279    0.000047385   -0.000181281
     22        1          -0.000147581   -0.000141880    0.000082020
     23        1           0.000040873   -0.000006514   -0.000113671
     24        8          -0.000160587    0.000056964   -0.000022059
     25        1           0.000136706    0.000087453   -0.000016590
     26        1          -0.000037611   -0.000032342   -0.000048450
 -------------------------------------------------------------------
 Cartesian Forces:  Max     0.000688744 RMS     0.000216270

 GradGradGradGradGradGradGradGradGradGradGradGradGradGradGradGradGradGrad
 Berny optimization.
 Using GEDIIS/GDIIS optimizer.
 FormGI is forming the generalized inverse of G from B-inverse, IUseBI=4.
 Internal  Forces:  Max     0.000865638 RMS     0.000126496
 Search for a local minimum.
 Step number   4 out of a maximum of  156
 All quantities printed in internal units (Hartrees-Bohrs-Radians)
 Mixed Optimization -- En-DIIS/RFO-DIIS
 Swapping is turned off.
 Update second derivatives using D2CorX and points    3    4
 DE= -2.05D-04 DEPred=-1.89D-04 R= 1.09D+00
 TightC=F SS=  1.41D+00  RLast= 4.15D-01 DXNew= 1.4270D+00 1.2442D+00
 Trust test= 1.09D+00 RLast= 4.15D-01 DXMaxT set to 1.24D+00
 ITU=  1  1  1  0
     Eigenvalues ---    0.00018   0.00029   0.00041   0.00064   0.00081
     Eigenvalues ---    0.00117   0.00193   0.00259   0.00355   0.00360
     Eigenvalues ---    0.00408   0.00509   0.00549   0.00688   0.00721
     Eigenvalues ---    0.00918   0.01005   0.01092   0.01166   0.01246
     Eigenvalues ---    0.01361   0.01387   0.01573   0.01640   0.01665
     Eigenvalues ---    0.01787   0.01906   0.01965   0.02262   0.02394
     Eigenvalues ---    0.02561   0.02736   0.02888   0.02901   0.03070
     Eigenvalues ---    0.03136   0.03299   0.03322   0.03672   0.04054
     Eigenvalues ---    0.04419   0.06117   0.06562   0.06690   0.08273
     Eigenvalues ---    0.08362   0.12067   0.13950   0.18875   0.20986
     Eigenvalues ---    0.22812   0.23927   0.26412   0.31557   0.35578
     Eigenvalues ---    0.37709   0.40934   0.41348   0.44249   0.45525
     Eigenvalues ---    0.46488   0.48573   0.49179   0.49469   0.50014
     Eigenvalues ---    0.52504   0.58539   0.58822   0.59866   0.60267
     Eigenvalues ---    0.60831   0.89529
 En-DIIS/RFO-DIIS/Sim-DIIS IScMMF=       -3 using points:     4    3    2
 RFO step:  Lambda=-7.02076404D-05.
 DidBck=F Rises=F RFO-DIIS coefs:    1.21667   -0.08651   -0.13016
 Iteration  1 RMS(Cart)=  0.01714085 RMS(Int)=  0.00034201
 Iteration  2 RMS(Cart)=  0.00025144 RMS(Int)=  0.00029520
 Iteration  3 RMS(Cart)=  0.00000007 RMS(Int)=  0.00029520
 Variable       Old X    -DE/DX   Delta X   Delta X   Delta X     New X
                                 (Linear)    (Quad)   (Total)
    R1        2.28841   0.00008   0.00004   0.00039   0.00039   2.28880
    R2        2.46199   0.00017   0.00012  -0.00038  -0.00036   2.46163
    R3        2.93048  -0.00009   0.00022  -0.00034  -0.00012   2.93035
    R4        3.85674   0.00035   0.04045  -0.00609   0.03440   3.89114
    R5        1.91166   0.00087  -0.00142   0.00766   0.00617   1.91782
    R6        2.96281  -0.00023   0.00332  -0.02384  -0.02059   2.94222
    R7        2.53602  -0.00035   0.00102  -0.00107  -0.00006   2.53597
    R8        2.53483  -0.00034   0.00095  -0.00115  -0.00020   2.53463
    R9        2.51509  -0.00023   0.00034  -0.00026   0.00008   2.51517
   R10        1.82939   0.00038  -0.00096   0.00066  -0.00021   1.82918
   R11        1.86136   0.00011  -0.00028   0.00073   0.00016   1.86153
   R12        3.42854   0.00003   0.01319  -0.00284   0.01024   3.43878
   R13        3.43276   0.00004   0.01632  -0.00554   0.01076   3.44352
   R14        3.28082   0.00004   0.00549   0.00442   0.00962   3.29044
   R15        1.81338  -0.00001   0.00025  -0.00042  -0.00017   1.81321
   R16        1.84900   0.00034  -0.00047   0.00115   0.00060   1.84959
   R17        3.37229   0.00005   0.01022  -0.00885   0.00153   3.37383
   R18        1.85743  -0.00021  -0.00068  -0.00048  -0.00098   1.85645
   R19        1.81386   0.00002   0.00003  -0.00021  -0.00018   1.81368
   R20        3.22348  -0.00001   0.00501  -0.01013  -0.00509   3.21839
   R21        3.32379  -0.00003   0.00761  -0.00979  -0.00200   3.32179
   R22        1.85367  -0.00015  -0.00069  -0.00066  -0.00114   1.85253
   R23        1.81299   0.00000   0.00017  -0.00031  -0.00014   1.81284
   R24        3.23719   0.00000   0.00273  -0.00933  -0.00649   3.23070
   R25        1.86412  -0.00014  -0.00049   0.00021  -0.00023   1.86389
   R26        1.86690  -0.00006  -0.00073   0.00068  -0.00008   1.86682
   R27        1.84878   0.00020  -0.00077   0.00092   0.00017   1.84894
   R28        1.81449  -0.00004   0.00006  -0.00012  -0.00006   1.81442
    A1        2.24089   0.00007  -0.00038   0.00138   0.00082   2.24170
    A2        2.11024  -0.00002  -0.00026  -0.00061  -0.00078   2.10946
    A3        1.93206  -0.00005   0.00064  -0.00077  -0.00003   1.93202
    A4        2.45452  -0.00013   0.00351  -0.00370  -0.00025   2.45427
    A5        1.96704   0.00011  -0.00233   0.00424   0.00154   1.96858
    A6        1.92704   0.00012  -0.00074   0.00091   0.00017   1.92720
    A7        1.92851   0.00012  -0.00050   0.00108   0.00058   1.92909
    A8        1.93661   0.00010  -0.00032   0.00069   0.00037   1.93697
    A9        1.88817  -0.00013   0.00050  -0.00087  -0.00037   1.88781
   A10        1.89074  -0.00011   0.00053  -0.00094  -0.00041   1.89033
   A11        1.89145  -0.00011   0.00060  -0.00098  -0.00038   1.89106
   A12        1.77867   0.00011   0.00190   0.00193   0.00335   1.78202
   A13        2.05863   0.00004   0.00525  -0.00801  -0.00292   2.05571
   A14        2.06088   0.00005   0.01003  -0.00491   0.00468   2.06556
   A15        1.67210  -0.00008   0.00789  -0.01547  -0.00743   1.66467
   A16        1.67319  -0.00009   0.00796  -0.01570  -0.00727   1.66592
   A17        2.06729  -0.00006  -0.02306   0.02702   0.00344   2.07072
   A18        2.43494  -0.00002  -0.01427   0.00100  -0.01293   2.42201
   A19        1.86781   0.00009   0.00150   0.00094   0.00165   1.86946
   A20        2.19512  -0.00001   0.00702   0.00453   0.01101   2.20613
   A21        1.84594   0.00005   0.00394   0.00914   0.01229   1.85823
   A22        1.86697   0.00016   0.00191   0.00199   0.00315   1.87012
   A23        1.83857   0.00005   0.00703  -0.00577   0.00078   1.83935
   A24        2.11744  -0.00000   0.01449  -0.00042   0.01342   2.13086
   A25        1.87495   0.00014   0.00187   0.00247   0.00358   1.87853
   A26        1.87206   0.00002   0.00846  -0.00917  -0.00110   1.87096
   A27        2.16152   0.00001   0.01158  -0.00073   0.00986   2.17137
   A28        1.69097  -0.00000   0.00149   0.00092   0.00275   1.69372
   A29        2.10790   0.00003  -0.00547  -0.00011  -0.00583   2.10207
   A30        2.10111   0.00002   0.00191   0.00022   0.00200   2.10311
   A31        1.77628  -0.00002   0.00256   0.00104   0.00350   1.77979
   A32        1.77297   0.00001   0.00128   0.00419   0.00503   1.77800
   A33        1.91941  -0.00005   0.00055  -0.00357  -0.00269   1.91672
   A34        2.83403   0.00012  -0.00307   0.01092   0.00764   2.84167
   A35        2.85044  -0.00001  -0.00226   0.00480   0.00200   2.85245
   A36        1.84667   0.00001   0.00575   0.00030   0.00586   1.85253
   A37        2.07436  -0.00003   0.01033  -0.00603   0.00401   2.07836
   A38        1.86250   0.00003   0.00192  -0.00170  -0.00017   1.86233
   A39        3.13706  -0.00012   0.00331  -0.00163   0.00155   3.13861
   A40        3.14259  -0.00002   0.00701  -0.00394   0.00329   3.14588
   A41        2.82091  -0.00004  -0.00819   0.00607  -0.00239   2.81852
   A42        2.94421  -0.00000  -0.00088  -0.00199  -0.00281   2.94140
   A43        2.93815  -0.00006   0.00177  -0.00731  -0.00545   2.93270
   A44        2.81326  -0.00001  -0.01282   0.01329   0.00032   2.81358
   A45        3.14150  -0.00000  -0.00349   0.00021  -0.00335   3.13815
   A46        3.13446   0.00001   0.00108   0.00044   0.00167   3.13613
   A47        3.07298   0.00002  -0.01560   0.01282  -0.00279   3.07020
   A48        3.02662   0.00003  -0.00451   0.00306  -0.00149   3.02513
   A49        2.96537   0.00000  -0.01301   0.00288  -0.01022   2.95515
   A50        3.17810   0.00001  -0.00212   0.00233   0.00040   3.17849
    D1        0.03881  -0.00001  -0.01182   0.00011  -0.01166   0.02715
    D2       -3.10496  -0.00000  -0.01162  -0.00012  -0.01172  -3.11668
    D3        0.00194  -0.00001   0.00374  -0.00278   0.00092   0.00286
    D4       -3.13765  -0.00001   0.00356  -0.00257   0.00097  -3.13668
    D5       -2.09357  -0.00001   0.00017   0.00211   0.00229  -2.09128
    D6        2.10147   0.00000   0.00035   0.00191   0.00227   2.10374
    D7        0.00302   0.00000   0.00014   0.00198   0.00212   0.00514
    D8        1.04619  -0.00000   0.00034   0.00192   0.00225   1.04844
    D9       -1.04195   0.00001   0.00051   0.00172   0.00222  -1.03973
   D10       -3.14040   0.00000   0.00030   0.00179   0.00208  -3.13832
   D11       -0.11929   0.00003   0.00416   0.00459   0.00880  -0.11049
   D12       -0.00472   0.00000   0.00057   0.00263   0.00311  -0.00161
   D13        1.88143  -0.00004   0.00339   0.00412   0.00722   1.88865
   D14       -1.88475   0.00001  -0.00356  -0.00268  -0.00610  -1.89085
   D15        0.08135   0.00000   0.00531  -0.00230   0.00277   0.08412
   D16       -1.72042   0.00002  -0.00665   0.01758   0.01056  -1.70985
   D17        1.88518  -0.00002   0.01868  -0.02143  -0.00223   1.88295
   D18       -0.49456  -0.00002  -0.02024  -0.00363  -0.02406  -0.51863
   D19        1.84321   0.00005  -0.00451   0.00713   0.00293   1.84613
   D20       -2.30297  -0.00008  -0.02685   0.00442  -0.02288  -2.32585
   D21        0.03480  -0.00001  -0.01113   0.01517   0.00411   0.03891
   D22        2.29874   0.00008  -0.03903   0.02800  -0.01050   2.28824
   D23       -1.64668   0.00015  -0.02330   0.03876   0.01649  -1.63019
   D24       -0.03616   0.00000  -0.00455  -0.00000  -0.00462  -0.04077
   D25       -2.19189  -0.00002  -0.00030  -0.00020  -0.00042  -2.19232
   D26        2.11030   0.00003  -0.00121   0.00147   0.00015   2.11045
   D27        2.06284   0.00004   0.00370  -0.01300  -0.00921   2.05362
   D28       -0.09290   0.00002   0.00795  -0.01320  -0.00502  -0.09792
   D29       -2.07389   0.00006   0.00704  -0.01153  -0.00445  -2.07834
   D30       -2.13553  -0.00006  -0.01792   0.00957  -0.00853  -2.14405
   D31        1.99192  -0.00008  -0.01367   0.00937  -0.00433   1.98759
   D32        0.01093  -0.00003  -0.01459   0.01104  -0.00376   0.00717
   D33       -1.77462  -0.00004   0.00135  -0.01148  -0.01028  -1.78490
   D34        2.35708  -0.00001  -0.01170  -0.00716  -0.01886   2.33822
   D35        0.03082   0.00003   0.00674  -0.01675  -0.00994   0.02088
   D36       -2.12067   0.00006  -0.00630  -0.01243  -0.01852  -2.13919
   D37        1.71047  -0.00011   0.01781  -0.03945  -0.02214   1.68833
   D38       -0.44101  -0.00009   0.00476  -0.03514  -0.03072  -0.47173
   D39       -0.18607   0.00007   0.01056  -0.00377   0.00663  -0.17944
   D40        2.14012   0.00017   0.03424  -0.01354   0.02130   2.16142
   D41       -2.32506  -0.00011  -0.00303  -0.01501  -0.01845  -2.34351
   D42        0.00113  -0.00000   0.02066  -0.02478  -0.00379  -0.00266
   D43        2.15299   0.00005   0.01545   0.02083   0.03625   2.18924
   D44       -2.08174   0.00008   0.02576   0.01636   0.04242  -2.03932
   D45       -0.07891  -0.00005  -0.00679   0.02423   0.01707  -0.06184
   D46        1.96954  -0.00002   0.00352   0.01976   0.02324   1.99278
   D47        0.18099   0.00008  -0.02075  -0.05305  -0.07359   0.10741
   D48       -1.93809  -0.00018  -0.03725  -0.05039  -0.08809  -2.02618
   D49       -0.01446  -0.00006   0.01644  -0.00685   0.00941  -0.00505
   D50        2.18241   0.00018   0.03551  -0.01347   0.02229   2.20469
   D51       -1.74651   0.00004  -0.02240   0.01753  -0.00476  -1.75127
   D52        0.09420   0.00004  -0.02084   0.01931  -0.00128   0.09293
   D53        1.96341   0.00003  -0.01813   0.02326   0.00499   1.96840
   D54        1.68835  -0.00001   0.03316   0.03937   0.07244   1.76079
   D55       -0.14759  -0.00002   0.02982   0.03539   0.06498  -0.08261
   D56       -2.01901   0.00001   0.02624   0.03354   0.05974  -1.95927
         Item               Value     Threshold  Converged?
 Maximum Force            0.000866     0.000015     NO 
 RMS     Force            0.000126     0.000010     NO 
 Maximum Displacement     0.089541     0.000060     NO 
 RMS     Displacement     0.017217     0.000040     NO 
 Predicted change in Energy=-3.498021D-05
 GradGradGradGradGradGradGradGradGradGradGradGradGradGradGradGradGradGrad

                          Input orientation:                          
 ---------------------------------------------------------------------
 Center     Atomic      Atomic             Coordinates (Angstroms)
 Number     Number       Type             X           Y           Z
 ---------------------------------------------------------------------
      1          6           0        1.026030   -1.511196   -1.032811
      2          8           0        0.873207   -1.904960    0.102335
      3          8           0        0.549480   -0.432955   -1.587038
      4          1           0       -0.014570    0.120169   -0.949965
      5          6           0        1.883841   -2.314265   -2.044657
      6          9           0        2.914633   -1.571958   -2.477496
      7          9           0        1.147746   -2.668316   -3.108525
      8          9           0        2.370432   -3.419583   -1.485212
      9          8           0       -0.622150   -0.665225    2.200382
     10          1           0       -0.097241   -1.397225    1.845991
     11          1           0       -0.709288   -0.075084    1.416470
     12          8           0        0.574215    1.414597    3.572177
     13          1           0        1.377759    1.223480    4.060488
     14          1           0        0.227163    0.560622    3.243153
     15          8           0       -3.530869    0.764644    0.114544
     16          1           0       -3.622441    0.188452    0.904930
     17          1           0       -4.069572    0.379689   -0.580257
     18          8           0        0.154989    3.020265    1.390650
     19          1           0        0.400979    2.581432    2.232039
     20          1           0        0.883606    3.590084    1.136267
     21          8           0       -0.875029    0.968118    0.032228
     22          1           0       -0.535746    1.826147    0.380827
     23          1           0       -1.856372    1.013387   -0.071799
     24          8           0       -3.380924   -0.827764    2.318753
     25          1           0       -2.412644   -0.915459    2.428514
     26          1           0       -3.729694   -0.539648    3.165653
 ---------------------------------------------------------------------
                    Distance matrix (angstroms):
                    1          2          3          4          5
     1  C    0.000000
     2  O    1.211182   0.000000
     3  O    1.302640   2.263975   0.000000
     4  H    1.936766   2.448802   1.014869   0.000000
     5  C    1.550675   2.408005   2.351439   3.275482   0.000000
     6  F    2.378577   3.306636   2.772037   3.711721   1.341977
     7  F    2.379565   3.311753   2.769420   3.712951   1.341269
     8  F    2.377819   2.656327   3.499454   4.301693   1.330968
     9  O    3.726352   2.859167   3.971299   3.303132   5.198046
    10  H    3.092285   2.059101   3.624052   3.182245   4.461254
    11  H    3.327569   2.753123   3.276221   2.474019   4.870077
    12  O    5.474515   4.811305   5.480106   4.740462   6.867923
    13  H    5.791706   5.070373   5.943431   5.316061   7.074218
    14  H    4.818141   4.044898   4.941844   4.223111   6.242635
    15  O    5.221226   5.150031   4.580270   3.729999   6.592490
    16  H    5.315254   5.023683   4.899080   4.057343   6.729250
    17  H    5.453936   5.487862   4.796837   4.080084   6.696640
    18  O    5.212103   5.141346   4.576787   3.730656   6.576282
    19  H    5.272526   4.988622   4.867640   4.044211   6.667597
    20  H    5.545110   5.591479   4.869586   4.147215   6.780862
    21  O    3.300807   3.363900   2.571819   1.556956   4.764331
    22  H    3.946565   3.997983   3.186495   2.225532   5.374048
    23  H    3.950355   3.999710   3.189981   2.227387   5.380951
    24  O    5.578647   4.916349   5.555102   4.787007   6.997627
    25  H    4.915297   4.145725   5.013147   4.270527   6.358121
    26  H    6.417781   5.695146   6.396154   5.583531   7.861830
                    6          7          8          9         10
     6  F    0.000000
     7  F    2.173037   0.000000
     8  F    2.166679   2.166682   0.000000
     9  O    5.934100   5.943854   5.488682   0.000000
    10  H    5.272045   5.264304   4.612619   0.967960   0.000000
    11  H    5.525975   5.536154   5.393524   0.985077   1.518929
    12  O    7.141121   7.850535   7.223079   2.763833   3.367034
    13  H    7.274730   8.160498   7.300563   3.320668   3.734665
    14  H    6.670548   7.184520   6.541640   1.819726   2.427028
    15  O    7.329589   6.637984   7.408936   3.854334   4.411506
    16  H    7.567905   6.857378   7.392241   3.377678   3.978317
    17  H    7.495836   6.550029   7.531737   4.550662   4.982321
    18  O    6.608079   7.320390   7.392592   3.852590   4.448053
    19  H    6.763787   7.525897   7.328633   3.404199   4.028271
    20  H    6.620501   7.566743   7.630087   4.637596   5.132156
    21  O    5.206941   5.213406   5.664588   2.726289   3.080510
    22  H    5.623366   5.933795   6.280577   3.086289   3.567789
    23  H    5.935813   5.639270   6.286082   3.082832   3.547325
    24  O    7.949331   7.304234   7.366530   2.766092   3.366060
    25  H    7.271850   6.812319   6.668261   1.822233   2.435677
    26  H    8.778261   8.227148   8.193662   3.256432   3.958745
                   11         12         13         14         15
    11  H    0.000000
    12  O    2.917808   0.000000
    13  H    3.610106   0.959508   0.000000
    14  H    2.148915   0.978762   1.559259   0.000000
    15  O    3.218925   5.406421   6.314716   4.894142   0.000000
    16  H    2.969442   5.121480   6.002568   4.519430   0.982391
    17  H    3.935130   6.314943   7.205686   5.754402   0.959760
    18  O    3.213850   2.740982   3.442620   3.080068   4.505755
    19  H    2.992477   1.785353   2.478176   2.266326   4.821196
    20  H    4.006156   3.280568   3.794215   3.748003   5.339909
    21  O    1.741226   3.851090   4.622460   3.419199   2.664895
    22  H    2.171946   3.403837   4.191015   3.221256   3.188802
    23  H    2.171524   4.398556   5.251623   3.941450   1.703096
    24  O    2.918610   4.716183   5.466837   3.974975   2.723377
    25  H    2.152182   3.957077   4.648178   3.132257   3.070445
    26  H    3.521124   4.744256   5.476808   4.107715   3.324151
                   16         17         18         19         20
    16  H    0.000000
    17  H    1.562780   0.000000
    18  O    4.745953   5.357615   0.000000
    19  H    4.865745   5.722107   0.980317   0.000000
    20  H    5.650582   6.147119   0.959316   1.565575   0.000000
    21  O    2.986262   3.305525   2.667875   3.011668   3.344608
    22  H    3.533329   3.937493   1.709613   2.207916   2.386781
    23  H    2.180256   2.357617   3.195606   3.586373   3.950478
    24  O    1.757817   3.215034   5.307672   5.092438   6.253149
    25  H    2.236859   3.670903   4.812466   4.492585   5.730191
    26  H    2.377499   3.872021   5.560070   5.260725   6.515799
                   21         22         23         24         25
    21  O    0.000000
    22  H    0.986330   0.000000
    23  H    0.987880   1.615395   0.000000
    24  O    3.838346   4.346704   3.380656   0.000000
    25  H    3.413841   3.902841   3.206471   0.978419   0.000000
    26  H    4.498981   4.853199   4.049982   0.960152   1.555387
                   26
    26  H    0.000000
 Stoichiometry    C2H13F3O8
 Framework group  C1[X(C2H13F3O8)]
 Deg. of freedom    72
 Full point group                 C1      NOp   1
 Largest Abelian subgroup         C1      NOp   1
 Largest concise Abelian subgroup C1      NOp   1
                         Standard orientation:                         
 ---------------------------------------------------------------------
 Center     Atomic      Atomic             Coordinates (Angstroms)
 Number     Number       Type             X           Y           Z
 ---------------------------------------------------------------------
      1          6           0       -1.695472    0.021051    0.084417
      2          8           0       -1.077525   -0.031411    1.124778
      3          8           0       -1.231141    0.082967   -1.131081
      4          1           0       -0.216837    0.082540   -1.164951
      5          6           0       -3.246134    0.017521    0.079202
      6          9           0       -3.709659   -1.040771   -0.603488
      7          9           0       -3.717065    1.129958   -0.503644
      8          9           0       -3.726725   -0.041582    1.318966
      9          8           0        1.759634   -0.056860    1.477928
     10          1           0        0.857678   -0.030577    1.828259
     11          1           0        1.605108   -0.011936    0.506083
     12          8           0        3.076773   -2.458384    1.108332
     13          1           0        2.851609   -3.185499    1.692507
     14          1           0        2.608874   -1.665855    1.441414
     15          8           0        2.752341    2.329789   -1.381151
     16          1           0        3.016963    2.423174   -0.439691
     17          1           0        2.396620    3.176310   -1.660446
     18          8           0        2.725175   -2.170818   -1.594752
     19          1           0        2.908346   -2.435955   -0.668917
     20          1           0        2.454622   -2.956612   -2.073935
     21          8           0        1.339382    0.076623   -1.212466
     22          1           0        1.826423   -0.717692   -1.536043
     23          1           0        1.836760    0.895539   -1.453086
     24          8           0        3.274202    2.250139    1.290571
     25          1           0        2.765645    1.460093    1.563519
     26          1           0        4.168139    2.130221    1.619793
 ---------------------------------------------------------------------
 Rotational constants (GHZ):           0.6962519           0.2534123           0.2358993
 Standard basis: 6-31++G(d,p) (6D, 7F)
 There are   325 symmetry adapted cartesian basis functions of A   symmetry.
 There are   325 symmetry adapted basis functions of A   symmetry.
   325 basis functions,   520 primitive gaussians,   325 cartesian basis functions
    58 alpha electrons       58 beta electrons
       nuclear repulsion energy       960.2351559304 Hartrees.
 NAtoms=   26 NActive=   26 NUniq=   26 SFac= 1.00D+00 NAtFMM=   60 NAOKFM=F Big=F
 Integral buffers will be    131072 words long.
 Raffenetti 2 integral format.
 Two-electron integral symmetry is turned on.
 Nuclear repulsion after empirical dispersion term =      960.2226593320 Hartrees.
 One-electron integrals computed using PRISM.
 NBasis=   325 RedAO= T EigKep=  3.49D-05  NBF=   325
 NBsUse=   325 1.00D-06 EigRej= -1.00D+00 NBFU=   325
 Initial guess from the checkpoint file:  "/local_scratch/slurm.5787802/Gau-1831839.chk"
 B after Tr=    -0.000000   -0.000000    0.000000
         Rot=    0.999997    0.001403    0.000313    0.002209 Ang=   0.30 deg.
 ExpMin= 3.60D-02 ExpMax= 7.00D+03 ExpMxC= 1.05D+03 IAcc=3 IRadAn=         5 AccDes= 0.00D+00
 Harris functional with IExCor= 4639 and IRadAn=       5 diagonalized for initial guess.
 HarFok:  IExCor= 4639 AccDes= 0.00D+00 IRadAn=         5 IDoV= 1 UseB2=F ITyADJ=14
 ICtDFT=  3500011 ScaDFX=  1.000000  1.000000  1.000000  1.000000
 FoFCou: FMM=F IPFlag=           0 FMFlag=      100000 FMFlg1=           0
         NFxFlg=           0 DoJE=T BraDBF=F KetDBF=T FulRan=T
         wScrn=  0.000000 ICntrl=       500 IOpCl=  0 I1Cent=   200000004 NGrid=           0
         NMat0=    1 NMatS0=      1 NMatT0=    0 NMatD0=    1 NMtDS0=    0 NMtDT0=    0
 Petite list used in FoFCou.
 Requested convergence on RMS density matrix=1.00D-10 within 128 cycles.
 Requested convergence on MAX density matrix=1.00D-08.
 Requested convergence on             energy=1.00D-08.
 No special actions if energy rises.
 SCF Done:  E(RwB97XD) =  -985.246531486     A.U. after   15 cycles
            NFock= 15  Conv=0.98D-10     -V/T= 2.0083
 Calling FoFJK, ICntrl=      2127 FMM=F ISym2X=0 I1Cent= 0 IOpClX= 0 NMat=1 NMatS=1 NMatT=0.
 ***** Axes restored to original set *****
 -------------------------------------------------------------------
 Center     Atomic                   Forces (Hartrees/Bohr)
 Number     Number              X              Y              Z
 -------------------------------------------------------------------
      1        6          -0.000002013   -0.000045430    0.000109727
      2        8           0.000029157    0.000036509   -0.000182724
      3        8          -0.000161134    0.000111286    0.000212247
      4        1           0.000236417   -0.000188453   -0.000298341
      5        6          -0.000010597    0.000053276   -0.000052089
      6        9          -0.000118027   -0.000131520    0.000019575
      7        9           0.000137313    0.000026818    0.000113155
      8        9          -0.000021943    0.000079618   -0.000095195
      9        8          -0.000123576    0.000255599   -0.000015165
     10        1           0.000012712   -0.000036494   -0.000010251
     11        1           0.000039424   -0.000148510    0.000110321
     12        8           0.000047753   -0.000394521   -0.000153685
     13        1           0.000003612    0.000111493    0.000060165
     14        1          -0.000117126    0.000242554    0.000034025
     15        8           0.000024027   -0.000053288   -0.000141896
     16        1           0.000006104   -0.000029881    0.000194194
     17        1          -0.000004509    0.000055766   -0.000027008
     18        8           0.000065848    0.000041045   -0.000097871
     19        1          -0.000033226   -0.000038952    0.000145690
     20        1          -0.000046289   -0.000006741    0.000000877
     21        8          -0.000026951   -0.000121391    0.000002821
     22        1           0.000055528    0.000125836    0.000071346
     23        1          -0.000097221    0.000024133    0.000022716
     24        8           0.000164721   -0.000040708    0.000089007
     25        1          -0.000027615    0.000054780   -0.000077705
     26        1          -0.000032391    0.000017176   -0.000033936
 -------------------------------------------------------------------
 Cartesian Forces:  Max     0.000394521 RMS     0.000112960

 GradGradGradGradGradGradGradGradGradGradGradGradGradGradGradGradGradGrad
 Berny optimization.
 Using GEDIIS/GDIIS optimizer.
 FormGI is forming the generalized inverse of G from B-inverse, IUseBI=4.
 Internal  Forces:  Max     0.000301348 RMS     0.000061619
 Search for a local minimum.
 Step number   5 out of a maximum of  156
 All quantities printed in internal units (Hartrees-Bohrs-Radians)
 Mixed Optimization -- En-DIIS/RFO-DIIS
 Swapping is turned off.
 Update second derivatives using D2CorX and points    3    4    5
 DE= -2.69D-05 DEPred=-3.50D-05 R= 7.70D-01
 TightC=F SS=  1.41D+00  RLast= 1.99D-01 DXNew= 2.0925D+00 5.9766D-01
 Trust test= 7.70D-01 RLast= 1.99D-01 DXMaxT set to 1.24D+00
 ITU=  1  1  1  1  0
     Eigenvalues ---    0.00018   0.00026   0.00038   0.00070   0.00082
     Eigenvalues ---    0.00119   0.00210   0.00249   0.00346   0.00357
     Eigenvalues ---    0.00395   0.00497   0.00554   0.00694   0.00724
     Eigenvalues ---    0.00931   0.01019   0.01137   0.01179   0.01246
     Eigenvalues ---    0.01364   0.01392   0.01584   0.01639   0.01670
     Eigenvalues ---    0.01888   0.01906   0.02003   0.02245   0.02394
     Eigenvalues ---    0.02558   0.02739   0.02876   0.02897   0.03055
     Eigenvalues ---    0.03136   0.03317   0.03363   0.03672   0.04047
     Eigenvalues ---    0.04441   0.06082   0.06577   0.06706   0.08269
     Eigenvalues ---    0.08336   0.12067   0.13950   0.18873   0.20987
     Eigenvalues ---    0.22812   0.23927   0.26410   0.32337   0.35612
     Eigenvalues ---    0.38000   0.40934   0.41346   0.44366   0.45914
     Eigenvalues ---    0.46504   0.48572   0.49178   0.49557   0.50298
     Eigenvalues ---    0.52459   0.58539   0.58821   0.59866   0.60271
     Eigenvalues ---    0.60598   0.89602
 En-DIIS/RFO-DIIS/Sim-DIIS IScMMF=       -3 using points:     5    4    3    2
 RFO step:  Lambda=-1.63823995D-05.
 DidBck=T Rises=F RFO-DIIS coefs:    0.65801    0.61984   -0.29088    0.01303
 Iteration  1 RMS(Cart)=  0.01616260 RMS(Int)=  0.00012596
 Iteration  2 RMS(Cart)=  0.00014883 RMS(Int)=  0.00008358
 Iteration  3 RMS(Cart)=  0.00000001 RMS(Int)=  0.00008358
 Variable       Old X    -DE/DX   Delta X   Delta X   Delta X     New X
                                 (Linear)    (Quad)   (Total)
    R1        2.28880  -0.00013  -0.00059   0.00021  -0.00040   2.28840
    R2        2.46163  -0.00005   0.00080  -0.00061   0.00016   2.46180
    R3        2.93035  -0.00001  -0.00000  -0.00005  -0.00006   2.93029
    R4        3.89114   0.00008   0.01206  -0.00022   0.01185   3.90299
    R5        1.91782  -0.00030  -0.00423   0.00290  -0.00134   1.91648
    R6        2.94222   0.00012   0.01558  -0.01092   0.00465   2.94687
    R7        2.53597  -0.00017   0.00009  -0.00039  -0.00030   2.53567
    R8        2.53463  -0.00017   0.00011  -0.00040  -0.00029   2.53435
    R9        2.51517  -0.00011  -0.00001  -0.00009  -0.00009   2.51507
   R10        1.82918   0.00010  -0.00053   0.00035  -0.00015   1.82903
   R11        1.86153  -0.00017   0.00070  -0.00069   0.00002   1.86154
   R12        3.43878  -0.00007   0.00165  -0.00640  -0.00471   3.43407
   R13        3.44352  -0.00010   0.00462  -0.00801  -0.00335   3.44017
   R14        3.29044   0.00001  -0.00385   0.00080  -0.00305   3.28739
   R15        1.81321   0.00001  -0.00009  -0.00005  -0.00015   1.81306
   R16        1.84959  -0.00024  -0.00045  -0.00007  -0.00049   1.84910
   R17        3.37383  -0.00005   0.00509  -0.00460   0.00050   3.37433
   R18        1.85645   0.00013  -0.00015   0.00053   0.00038   1.85683
   R19        1.81368  -0.00000  -0.00008  -0.00000  -0.00008   1.81361
   R20        3.21839  -0.00003   0.00464  -0.00509  -0.00048   3.21791
   R21        3.32179  -0.00004   0.00302  -0.00382  -0.00078   3.32101
   R22        1.85253   0.00009  -0.00056   0.00064   0.00008   1.85261
   R23        1.81284  -0.00004  -0.00006  -0.00003  -0.00008   1.81276
   R24        3.23070  -0.00001   0.00527  -0.00385   0.00138   3.23208
   R25        1.86389   0.00015  -0.00050   0.00077   0.00024   1.86413
   R26        1.86682   0.00007  -0.00040   0.00063   0.00020   1.86702
   R27        1.84894  -0.00014  -0.00057   0.00042  -0.00012   1.84882
   R28        1.81442  -0.00001  -0.00005   0.00001  -0.00004   1.81438
    A1        2.24170  -0.00002  -0.00051   0.00026  -0.00032   2.24138
    A2        2.10946   0.00005   0.00095  -0.00041   0.00058   2.11004
    A3        1.93202  -0.00004  -0.00044   0.00015  -0.00026   1.93176
    A4        2.45427  -0.00001   0.00305   0.00104   0.00406   2.45833
    A5        1.96858   0.00002  -0.00097   0.00013  -0.00096   1.96762
    A6        1.92720   0.00006   0.00013   0.00007   0.00019   1.92740
    A7        1.92909   0.00006   0.00009   0.00013   0.00022   1.92931
    A8        1.93697   0.00007  -0.00008   0.00014   0.00006   1.93703
    A9        1.88781  -0.00007  -0.00003  -0.00013  -0.00016   1.88764
   A10        1.89033  -0.00006  -0.00006  -0.00009  -0.00014   1.89018
   A11        1.89106  -0.00007  -0.00005  -0.00013  -0.00019   1.89088
   A12        1.78202  -0.00005   0.00035  -0.00022  -0.00004   1.78198
   A13        2.05571   0.00003   0.00907   0.00341   0.01239   2.06810
   A14        2.06556   0.00000   0.00347   0.00266   0.00609   2.07165
   A15        1.66467   0.00003   0.00688  -0.00026   0.00660   1.67127
   A16        1.66592   0.00002   0.00561  -0.00038   0.00532   1.67123
   A17        2.07072  -0.00003  -0.01877  -0.00587  -0.02457   2.04615
   A18        2.42201   0.00000  -0.00514  -0.00325  -0.00829   2.41372
   A19        1.86946   0.00010   0.00009   0.00207   0.00177   1.87122
   A20        2.20613  -0.00003   0.00654  -0.00205   0.00411   2.21024
   A21        1.85823  -0.00001  -0.00337   0.00134  -0.00227   1.85596
   A22        1.87012   0.00008   0.00012   0.00049   0.00049   1.87061
   A23        1.83935  -0.00002   0.00204  -0.00001   0.00181   1.84117
   A24        2.13086   0.00000   0.00352  -0.00062   0.00279   2.13364
   A25        1.87853   0.00004  -0.00068   0.00089   0.00009   1.87862
   A26        1.87096  -0.00002   0.00371  -0.00087   0.00267   1.87363
   A27        2.17137   0.00001   0.00365  -0.00328   0.00027   2.17164
   A28        1.69372   0.00005   0.00024   0.00051   0.00080   1.69451
   A29        2.10207   0.00000  -0.00068   0.00301   0.00229   2.10436
   A30        2.10311  -0.00001   0.00090  -0.00089  -0.00003   2.10308
   A31        1.77979  -0.00003   0.00049  -0.00265  -0.00216   1.77762
   A32        1.77800  -0.00001   0.00040  -0.00109  -0.00079   1.77721
   A33        1.91672  -0.00000  -0.00078  -0.00031  -0.00107   1.91565
   A34        2.84167  -0.00000  -0.00329   0.00427   0.00088   2.84255
   A35        2.85245  -0.00000  -0.00096   0.00144   0.00030   2.85275
   A36        1.85253  -0.00003  -0.00020  -0.00240  -0.00258   1.84994
   A37        2.07836  -0.00001   0.00297  -0.00340  -0.00048   2.07788
   A38        1.86233   0.00004   0.00090   0.00031   0.00115   1.86348
   A39        3.13861  -0.00000  -0.00191  -0.00057  -0.00253   3.13609
   A40        3.14588   0.00000   0.00499   0.00240   0.00750   3.15338
   A41        2.81852   0.00009  -0.00169   0.00121  -0.00044   2.81808
   A42        2.94140  -0.00005   0.00034  -0.00110  -0.00083   2.94056
   A43        2.93270  -0.00007   0.00102  -0.00347  -0.00251   2.93019
   A44        2.81358   0.00007  -0.00372   0.00424   0.00062   2.81420
   A45        3.13815   0.00002  -0.00146   0.00266   0.00117   3.13933
   A46        3.13613   0.00001  -0.00020  -0.00023  -0.00043   3.13570
   A47        3.07020   0.00006  -0.00863   0.00311  -0.00538   3.06482
   A48        3.02513   0.00002  -0.00088   0.00123   0.00033   3.02546
   A49        2.95515   0.00002  -0.00032   0.00193   0.00163   2.95678
   A50        3.17849   0.00000  -0.00034   0.00103   0.00078   3.17927
    D1        0.02715   0.00000  -0.00417   0.00137  -0.00282   0.02433
    D2       -3.11668   0.00001  -0.00415   0.00145  -0.00272  -3.11940
    D3        0.00286   0.00000   0.00100  -0.00132  -0.00034   0.00252
    D4       -3.13668  -0.00000   0.00098  -0.00139  -0.00043  -3.13711
    D5       -2.09128  -0.00000  -0.00035   0.00112   0.00077  -2.09051
    D6        2.10374   0.00000  -0.00045   0.00116   0.00071   2.10445
    D7        0.00514   0.00000  -0.00039   0.00115   0.00076   0.00590
    D8        1.04844  -0.00000  -0.00033   0.00119   0.00085   1.04929
    D9       -1.03973   0.00001  -0.00043   0.00122   0.00079  -1.03894
   D10       -3.13832   0.00001  -0.00037   0.00122   0.00084  -3.13748
   D11       -0.11049   0.00001   0.00107   0.00573   0.00675  -0.10373
   D12       -0.00161   0.00000   0.00088   0.00181   0.00265   0.00104
   D13        1.88865   0.00001   0.00083   0.00012   0.00090   1.88955
   D14       -1.89085  -0.00001   0.00028   0.00350   0.00378  -1.88707
   D15        0.08412   0.00000   0.00214  -0.00567  -0.00357   0.08055
   D16       -1.70985  -0.00002  -0.00908  -0.00639  -0.01565  -1.72550
   D17        1.88295  -0.00000   0.01010  -0.00533   0.00486   1.88781
   D18       -0.51863  -0.00000  -0.00957   0.00056  -0.00896  -0.52759
   D19        1.84613   0.00001  -0.00144  -0.00017  -0.00145   1.84468
   D20       -2.32585   0.00002  -0.01534   0.00051  -0.01501  -2.34086
   D21        0.03891   0.00003  -0.00721  -0.00022  -0.00750   0.03141
   D22        2.28824  -0.00004  -0.02442   0.00112  -0.02333   2.26491
   D23       -1.63019  -0.00003  -0.01629   0.00039  -0.01582  -1.64601
   D24       -0.04077  -0.00001  -0.00217   0.00110  -0.00113  -0.04190
   D25       -2.19232  -0.00002  -0.00198  -0.00168  -0.00372  -2.19603
   D26        2.11045  -0.00000  -0.00080   0.00015  -0.00069   2.10976
   D27        2.05362   0.00002   0.00975   0.00473   0.01446   2.06809
   D28       -0.09792   0.00001   0.00994   0.00195   0.01188  -0.08605
   D29       -2.07834   0.00003   0.01112   0.00378   0.01490  -2.06344
   D30       -2.14405  -0.00001  -0.00777  -0.00159  -0.00942  -2.15348
   D31        1.98759  -0.00001  -0.00758  -0.00437  -0.01201   1.97558
   D32        0.00717   0.00000  -0.00640  -0.00254  -0.00898  -0.00181
   D33       -1.78490   0.00001  -0.00026  -0.00056  -0.00076  -1.78566
   D34        2.33822   0.00001  -0.00299   0.00406   0.00110   2.33932
   D35        0.02088  -0.00002   0.00329   0.00008   0.00344   0.02431
   D36       -2.13919  -0.00002   0.00056   0.00470   0.00530  -2.13389
   D37        1.68833   0.00004   0.01297   0.00005   0.01294   1.70127
   D38       -0.47173   0.00005   0.01024   0.00467   0.01480  -0.45693
   D39       -0.17944   0.00004   0.00941   0.01057   0.02004  -0.15940
   D40        2.16142   0.00005   0.01715   0.00435   0.02162   2.18303
   D41       -2.34351  -0.00005   0.00749   0.00856   0.01596  -2.32755
   D42       -0.00266  -0.00005   0.01523   0.00234   0.01754   0.01489
   D43        2.18924   0.00000  -0.00022  -0.00333  -0.00352   2.18572
   D44       -2.03932   0.00002   0.00202  -0.00672  -0.00467  -2.04399
   D45       -0.06184  -0.00001  -0.00589  -0.00230  -0.00819  -0.07003
   D46        1.99278   0.00001  -0.00365  -0.00570  -0.00934   1.98344
   D47        0.10741   0.00006  -0.00018  -0.00176  -0.00190   0.10551
   D48       -2.02618  -0.00003  -0.00422  -0.00198  -0.00627  -2.03245
   D49       -0.00505  -0.00004   0.00963  -0.01609  -0.00654  -0.01160
   D50        2.20469   0.00001   0.01528  -0.01862  -0.00327   2.20142
   D51       -1.75127  -0.00003  -0.02066   0.01026  -0.01038  -1.76164
   D52        0.09293   0.00001  -0.02028   0.01028  -0.00997   0.08295
   D53        1.96840  -0.00002  -0.01986   0.00778  -0.01217   1.95623
   D54        1.76079   0.00003   0.00740   0.00520   0.01260   1.77338
   D55       -0.08261  -0.00002   0.00656   0.00565   0.01216  -0.07044
   D56       -1.95927   0.00002   0.00609   0.00918   0.01528  -1.94400
         Item               Value     Threshold  Converged?
 Maximum Force            0.000301     0.000015     NO 
 RMS     Force            0.000062     0.000010     NO 
 Maximum Displacement     0.083751     0.000060     NO 
 RMS     Displacement     0.016184     0.000040     NO 
 Predicted change in Energy=-6.605022D-06
 GradGradGradGradGradGradGradGradGradGradGradGradGradGradGradGradGradGrad

                          Input orientation:                          
 ---------------------------------------------------------------------
 Center     Atomic      Atomic             Coordinates (Angstroms)
 Number     Number       Type             X           Y           Z
 ---------------------------------------------------------------------
      1          6           0        1.028761   -1.514655   -1.044853
      2          8           0        0.875220   -1.907686    0.090224
      3          8           0        0.554295   -0.435362   -1.599022
      4          1           0       -0.008131    0.117764   -0.961647
      5          6           0        1.884424   -2.319325   -2.057201
      6          9           0        2.917102   -1.579737   -2.489707
      7          9           0        1.147671   -2.670950   -3.121227
      8          9           0        2.368164   -3.426229   -1.498538
      9          8           0       -0.614733   -0.665970    2.193955
     10          1           0       -0.090808   -1.400668    1.843931
     11          1           0       -0.699493   -0.079482    1.407035
     12          8           0        0.541807    1.419305    3.585327
     13          1           0        1.333440    1.237089    4.095837
     14          1           0        0.210718    0.562281    3.248640
     15          8           0       -3.524324    0.761019    0.117817
     16          1           0       -3.615246    0.191951    0.913673
     17          1           0       -4.067963    0.373264   -0.571503
     18          8           0        0.152401    3.016643    1.391976
     19          1           0        0.386210    2.581863    2.238972
     20          1           0        0.885350    3.583813    1.144379
     21          8           0       -0.868877    0.964117    0.025563
     22          1           0       -0.531376    1.821823    0.377025
     23          1           0       -1.850655    1.007910   -0.075962
     24          8           0       -3.371617   -0.812687    2.334874
     25          1           0       -2.402992   -0.905279    2.436718
     26          1           0       -3.711811   -0.513364    3.181351
 ---------------------------------------------------------------------
                    Distance matrix (angstroms):
                    1          2          3          4          5
     1  C    0.000000
     2  O    1.210970   0.000000
     3  O    1.302726   2.263687   0.000000
     4  H    1.935682   2.447282   1.014159   0.000000
     5  C    1.550645   2.408188   2.351274   3.274356   0.000000
     6  F    2.378585   3.306490   2.772322   3.711262   1.341818
     7  F    2.379597   3.312132   2.768945   3.711683   1.341118
     8  F    2.377802   2.656881   3.499357   4.300572   1.330919
     9  O    3.729774   2.861381   3.975736   3.307571   5.201124
    10  H    3.100242   2.065373   3.633442   3.191197   4.468143
    11  H    3.325409   2.748826   3.276433   2.475387   4.867695
    12  O    5.503074   4.836919   5.506126   4.761451   6.900587
    13  H    5.838804   5.113171   5.986282   5.350780   7.128221
    14  H    4.839106   4.064221   4.961165   4.239340   6.265532
    15  O    5.221215   5.145749   4.584103   3.733983   6.593465
    16  H    5.321197   5.025021   4.908384   4.066154   6.736392
    17  H    5.455722   5.484130   4.803639   4.086530   6.699869
    18  O    5.219081   5.144516   4.585185   3.737487   6.585536
    19  H    5.289409   5.001230   4.884884   4.058479   6.687555
    20  H    5.550467   5.591771   4.877460   4.152969   6.789352
    21  O    3.300172   3.360552   2.573565   1.559416   4.764406
    22  H    3.948146   3.996249   3.190349   2.229270   5.376863
    23  H    3.948812   3.994835   3.191634   2.229728   5.380205
    24  O    5.592731   4.926774   5.570520   4.800607   7.013290
    25  H    4.926420   4.154219   5.025293   4.281455   6.369990
    26  H    6.429340   5.704389   6.407629   5.592852   7.875390
                    6          7          8          9         10
     6  F    0.000000
     7  F    2.172660   0.000000
     8  F    2.166398   2.166373   0.000000
     9  O    5.936793   5.947871   5.491011   0.000000
    10  H    5.278258   5.272593   4.617525   0.967881   0.000000
    11  H    5.524050   5.534698   5.390138   0.985086   1.518850
    12  O    7.179298   7.878777   7.256753   2.760774   3.374154
    13  H    7.335658   8.209342   7.356237   3.321772   3.749310
    14  H    6.696371   7.204642   6.564943   1.817232   2.432549
    15  O    7.332823   6.640584   7.407231   3.848684   4.409239
    16  H    7.575846   6.867460   7.396701   3.373164   3.977874
    17  H    7.502323   6.555240   7.531220   4.544509   4.979851
    18  O    6.621008   7.328593   7.401032   3.846206   4.447027
    19  H    6.788574   7.543447   7.348081   3.398873   4.030404
    20  H    6.633012   7.575372   7.637044   4.627366   5.127115
    21  O    5.208782   5.213680   5.663608   2.724645   3.082865
    22  H    5.628567   5.936495   6.282286   3.081768   3.567963
    23  H    5.937473   5.638936   6.283609   3.079269   3.547435
    24  O    7.963224   7.324352   7.380429   2.764380   3.369043
    25  H    7.282030   6.827559   6.678725   1.820460   2.437827
    26  H    8.788659   8.245740   8.206841   3.254249   3.960765
                   11         12         13         14         15
    11  H    0.000000
    12  O    2.920984   0.000000
    13  H    3.618817   0.959430   0.000000
    14  H    2.152174   0.978503   1.560004   0.000000
    15  O    3.216861   5.384272   6.296757   4.877713   0.000000
    16  H    2.969629   5.091682   5.975615   4.497468   0.982594
    17  H    3.932707   6.294713   7.190647   5.739018   0.959719
    18  O    3.211221   2.741152   3.445653   3.078067   4.497735
    19  H    2.992262   1.785616   2.480647   2.264716   4.806979
    20  H    4.000056   3.280449   3.797236   3.743354   5.335468
    21  O    1.739613   3.856053   4.635930   3.422751   2.664799
    22  H    2.168905   3.406897   4.201073   3.222317   3.185942
    23  H    2.169533   4.392967   5.253084   3.937108   1.702843
    24  O    2.922109   4.675501   5.425877   3.944443   2.723088
    25  H    2.155016   3.923625   4.615554   3.105548   3.067774
    26  H    3.522855   4.689528   5.418019   4.067896   3.323317
                   16         17         18         19         20
    16  H    0.000000
    17  H    1.563194   0.000000
    18  O    4.733162   5.352959   0.000000
    19  H    4.845591   5.711071   0.980358   0.000000
    20  H    5.640330   6.147128   0.959271   1.565624   0.000000
    21  O    2.987895   3.307528   2.668887   3.015216   3.345426
    22  H    3.529125   3.937699   1.710342   2.210537   2.387584
    23  H    2.181502   2.358981   3.194070   3.583269   3.950979
    24  O    1.757403   3.215339   5.288812   5.064922   6.234442
    25  H    2.234534   3.668269   4.796143   4.469778   5.712730
    26  H    2.376795   3.872578   5.531270   5.221330   6.486139
                   21         22         23         24         25
    21  O    0.000000
    22  H    0.986455   0.000000
    23  H    0.987984   1.614976   0.000000
    24  O    3.841048   4.340597   3.382311   0.000000
    25  H    3.414940   3.896456   3.206077   0.978356   0.000000
    26  H    4.497134   4.840713   4.048242   0.960130   1.555983
                   26
    26  H    0.000000
 Stoichiometry    C2H13F3O8
 Framework group  C1[X(C2H13F3O8)]
 Deg. of freedom    72
 Full point group                 C1      NOp   1
 Largest Abelian subgroup         C1      NOp   1
 Largest concise Abelian subgroup C1      NOp   1
                         Standard orientation:                         
 ---------------------------------------------------------------------
 Center     Atomic      Atomic             Coordinates (Angstroms)
 Number     Number       Type             X           Y           Z
 ---------------------------------------------------------------------
      1          6           0       -1.703110    0.018165    0.084378
      2          8           0       -1.082017   -0.032612    1.122700
      3          8           0       -1.242167    0.079261   -1.132542
      4          1           0       -0.228635    0.080024   -1.168205
      5          6           0       -3.253746    0.013311    0.083060
      6          9           0       -3.718270   -1.046440   -0.596368
      7          9           0       -3.727304    1.124084   -0.500485
      8          9           0       -3.731233   -0.043905    1.324058
      9          8           0        1.757743   -0.057987    1.472871
     10          1           0        0.858482   -0.033409    1.829969
     11          1           0        1.595796   -0.012581    0.502249
     12          8           0        3.117773   -2.432029    1.103922
     13          1           0        2.921452   -3.161260    1.695687
     14          1           0        2.633197   -1.650045    1.437325
     15          8           0        2.743325    2.330689   -1.379360
     16          1           0        3.016698    2.418976   -0.439699
     17          1           0        2.389641    3.179970   -1.652654
     18          8           0        2.731057   -2.161793   -1.596325
     19          1           0        2.929410   -2.420271   -0.671692
     20          1           0        2.462156   -2.952689   -2.067895
     21          8           0        1.330089    0.077520   -1.214590
     22          1           0        1.821149   -0.714772   -1.537430
     23          1           0        1.825926    0.898012   -1.453444
     24          8           0        3.287871    2.236787    1.287072
     25          1           0        2.774043    1.449917    1.559097
     26          1           0        4.183686    2.106934    1.607232
 ---------------------------------------------------------------------
 Rotational constants (GHZ):           0.7006614           0.2521860           0.2352204
 Standard basis: 6-31++G(d,p) (6D, 7F)
 There are   325 symmetry adapted cartesian basis functions of A   symmetry.
 There are   325 symmetry adapted basis functions of A   symmetry.
   325 basis functions,   520 primitive gaussians,   325 cartesian basis functions
    58 alpha electrons       58 beta electrons
       nuclear repulsion energy       960.0112665158 Hartrees.
 NAtoms=   26 NActive=   26 NUniq=   26 SFac= 1.00D+00 NAtFMM=   60 NAOKFM=F Big=F
 Integral buffers will be    131072 words long.
 Raffenetti 2 integral format.
 Two-electron integral symmetry is turned on.
 Nuclear repulsion after empirical dispersion term =      959.9987712472 Hartrees.
 One-electron integrals computed using PRISM.
 NBasis=   325 RedAO= T EigKep=  3.43D-05  NBF=   325
 NBsUse=   325 1.00D-06 EigRej= -1.00D+00 NBFU=   325
 Initial guess from the checkpoint file:  "/local_scratch/slurm.5787802/Gau-1831839.chk"
 B after Tr=     0.000000    0.000000    0.000000
         Rot=    0.999999   -0.000065   -0.000865   -0.001054 Ang=  -0.16 deg.
 ExpMin= 3.60D-02 ExpMax= 7.00D+03 ExpMxC= 1.05D+03 IAcc=3 IRadAn=         5 AccDes= 0.00D+00
 Harris functional with IExCor= 4639 and IRadAn=       5 diagonalized for initial guess.
 HarFok:  IExCor= 4639 AccDes= 0.00D+00 IRadAn=         5 IDoV= 1 UseB2=F ITyADJ=14
 ICtDFT=  3500011 ScaDFX=  1.000000  1.000000  1.000000  1.000000
 FoFCou: FMM=F IPFlag=           0 FMFlag=      100000 FMFlg1=           0
         NFxFlg=           0 DoJE=T BraDBF=F KetDBF=T FulRan=T
         wScrn=  0.000000 ICntrl=       500 IOpCl=  0 I1Cent=   200000004 NGrid=           0
         NMat0=    1 NMatS0=      1 NMatT0=    0 NMatD0=    1 NMtDS0=    0 NMtDT0=    0
 Petite list used in FoFCou.
 Requested convergence on RMS density matrix=1.00D-10 within 128 cycles.
 Requested convergence on MAX density matrix=1.00D-08.
 Requested convergence on             energy=1.00D-08.
 No special actions if energy rises.
 SCF Done:  E(RwB97XD) =  -985.246536843     A.U. after   14 cycles
            NFock= 14  Conv=0.96D-10     -V/T= 2.0083
 Calling FoFJK, ICntrl=      2127 FMM=F ISym2X=0 I1Cent= 0 IOpClX= 0 NMat=1 NMatS=1 NMatT=0.
 ***** Axes restored to original set *****
 -------------------------------------------------------------------
 Center     Atomic                   Forces (Hartrees/Bohr)
 Number     Number              X              Y              Z
 -------------------------------------------------------------------
      1        6           0.000015135   -0.000009358   -0.000046924
      2        8           0.000027905   -0.000064361    0.000019172
      3        8          -0.000082251    0.000104692    0.000045204
      4        1           0.000079694   -0.000059914   -0.000112386
      5        6           0.000015925   -0.000013576   -0.000021856
      6        9          -0.000020121   -0.000006437    0.000007288
      7        9           0.000011074    0.000011599    0.000019191
      8        9          -0.000005053    0.000008508   -0.000002226
      9        8          -0.000025446    0.000035503   -0.000020625
     10        1           0.000002024   -0.000017821    0.000084705
     11        1          -0.000034093   -0.000020411    0.000081553
     12        8           0.000037293   -0.000047979   -0.000090414
     13        1           0.000027048    0.000038173    0.000042164
     14        1          -0.000089250   -0.000006268   -0.000028656
     15        8          -0.000005640   -0.000084309    0.000016834
     16        1           0.000021911    0.000042601    0.000036225
     17        1          -0.000009757    0.000025229   -0.000032135
     18        8           0.000001989   -0.000000978    0.000000379
     19        1          -0.000019759   -0.000006257    0.000045568
     20        1          -0.000002822    0.000004877   -0.000005145
     21        8          -0.000022473    0.000032406   -0.000008121
     22        1           0.000010539   -0.000013935   -0.000009566
     23        1           0.000004764    0.000022532    0.000042350
     24        8           0.000012686   -0.000055851   -0.000030133
     25        1           0.000004734    0.000060089   -0.000025411
     26        1           0.000043946    0.000021247   -0.000007036
 -------------------------------------------------------------------
 Cartesian Forces:  Max     0.000112386 RMS     0.000040131

 GradGradGradGradGradGradGradGradGradGradGradGradGradGradGradGradGradGrad
 Berny optimization.
 Using GEDIIS/GDIIS optimizer.
 FormGI is forming the generalized inverse of G from B-inverse, IUseBI=4.
 Internal  Forces:  Max     0.000103595 RMS     0.000022313
 Search for a local minimum.
 Step number   6 out of a maximum of  156
 All quantities printed in internal units (Hartrees-Bohrs-Radians)
 Mixed Optimization -- En-DIIS/RFO-DIIS
 Swapping is turned off.
 Update second derivatives using D2CorX and points    4    5    6
 DE= -5.36D-06 DEPred=-6.61D-06 R= 8.11D-01
 TightC=F SS=  1.41D+00  RLast= 8.25D-02 DXNew= 2.0925D+00 2.4740D-01
 Trust test= 8.11D-01 RLast= 8.25D-02 DXMaxT set to 1.24D+00
 ITU=  1  1  1  1  1  0
     Eigenvalues ---    0.00018   0.00030   0.00048   0.00074   0.00083
     Eigenvalues ---    0.00120   0.00213   0.00247   0.00327   0.00369
     Eigenvalues ---    0.00405   0.00486   0.00554   0.00702   0.00724
     Eigenvalues ---    0.00926   0.01018   0.01124   0.01174   0.01243
     Eigenvalues ---    0.01354   0.01394   0.01584   0.01634   0.01670
     Eigenvalues ---    0.01841   0.01909   0.01979   0.02264   0.02394
     Eigenvalues ---    0.02538   0.02740   0.02824   0.02898   0.02977
     Eigenvalues ---    0.03141   0.03313   0.03320   0.03672   0.04032
     Eigenvalues ---    0.04498   0.05990   0.06688   0.06726   0.08238
     Eigenvalues ---    0.08308   0.12067   0.13951   0.18900   0.20981
     Eigenvalues ---    0.22812   0.23927   0.26408   0.32272   0.35583
     Eigenvalues ---    0.38041   0.40934   0.41337   0.44372   0.46051
     Eigenvalues ---    0.46638   0.48599   0.49215   0.49512   0.50409
     Eigenvalues ---    0.52383   0.58535   0.58824   0.59877   0.60255
     Eigenvalues ---    0.60881   0.90082
 En-DIIS/RFO-DIIS/Sim-DIIS IScMMF=       -3 using points:     6    5    4    3    2
 RFO step:  Lambda=-3.04068818D-06.
 DidBck=T Rises=F RFO-DIIS coefs:    0.77778    0.05906    0.29764   -0.14439    0.00992
 Iteration  1 RMS(Cart)=  0.00372409 RMS(Int)=  0.00004009
 Iteration  2 RMS(Cart)=  0.00001035 RMS(Int)=  0.00003960
 Iteration  3 RMS(Cart)=  0.00000000 RMS(Int)=  0.00003960
 Variable       Old X    -DE/DX   Delta X   Delta X   Delta X     New X
                                 (Linear)    (Quad)   (Total)
    R1        2.28840   0.00008  -0.00021   0.00009  -0.00012   2.28828
    R2        2.46180   0.00006   0.00036  -0.00010   0.00024   2.46204
    R3        2.93029  -0.00000   0.00000  -0.00002  -0.00002   2.93028
    R4        3.90299   0.00006   0.00272   0.00729   0.01002   3.91301
    R5        1.91648  -0.00010  -0.00174   0.00089  -0.00085   1.91563
    R6        2.94687   0.00004   0.00655  -0.00365   0.00289   2.94976
    R7        2.53567  -0.00002   0.00008  -0.00018  -0.00010   2.53557
    R8        2.53435  -0.00002   0.00009  -0.00023  -0.00014   2.53421
    R9        2.51507  -0.00001   0.00001  -0.00005  -0.00004   2.51503
   R10        1.82903   0.00003  -0.00021   0.00001  -0.00019   1.82884
   R11        1.86154  -0.00004   0.00036  -0.00017   0.00019   1.86174
   R12        3.43407  -0.00005   0.00163  -0.00294  -0.00128   3.43279
   R13        3.44017  -0.00007   0.00275  -0.00449  -0.00172   3.43845
   R14        3.28739   0.00004  -0.00132   0.00148   0.00017   3.28756
   R15        1.81306   0.00004  -0.00002  -0.00000  -0.00002   1.81304
   R16        1.84910   0.00000  -0.00010   0.00012   0.00003   1.84914
   R17        3.37433  -0.00004   0.00221  -0.00342  -0.00122   3.37311
   R18        1.85683  -0.00003  -0.00015   0.00005  -0.00010   1.85673
   R19        1.81361   0.00002  -0.00002  -0.00001  -0.00003   1.81357
   R20        3.21791  -0.00000   0.00227  -0.00255  -0.00029   3.21762
   R21        3.32101  -0.00003   0.00148  -0.00268  -0.00119   3.31982
   R22        1.85261   0.00000  -0.00029   0.00027  -0.00002   1.85259
   R23        1.81276   0.00000  -0.00002  -0.00002  -0.00004   1.81272
   R24        3.23208  -0.00000   0.00222  -0.00195   0.00025   3.23233
   R25        1.86413  -0.00001  -0.00029   0.00021  -0.00010   1.86403
   R26        1.86702  -0.00001  -0.00023   0.00025   0.00001   1.86703
   R27        1.84882  -0.00006  -0.00024   0.00021  -0.00002   1.84880
   R28        1.81438  -0.00002  -0.00002   0.00002  -0.00000   1.81438
    A1        2.24138   0.00001  -0.00017   0.00011  -0.00009   2.24129
    A2        2.11004  -0.00001   0.00035  -0.00014   0.00022   2.11026
    A3        1.93176   0.00000  -0.00018   0.00003  -0.00013   1.93163
    A4        2.45833  -0.00004   0.00054   0.00198   0.00251   2.46084
    A5        1.96762   0.00001  -0.00020  -0.00023  -0.00048   1.96714
    A6        1.92740  -0.00001   0.00004  -0.00006  -0.00002   1.92738
    A7        1.92931  -0.00001   0.00002   0.00010   0.00012   1.92943
    A8        1.93703  -0.00000  -0.00004   0.00004  -0.00000   1.93703
    A9        1.88764   0.00000   0.00000  -0.00005  -0.00004   1.88760
   A10        1.89018   0.00001  -0.00001  -0.00001  -0.00003   1.89016
   A11        1.89088   0.00001  -0.00000  -0.00003  -0.00003   1.89084
   A12        1.78198   0.00002   0.00017   0.00087   0.00095   1.78293
   A13        2.06810   0.00000   0.00166   0.00011   0.00172   2.06982
   A14        2.07165   0.00000   0.00018   0.00101   0.00118   2.07283
   A15        1.67127  -0.00001   0.00173  -0.00178  -0.00006   1.67121
   A16        1.67123  -0.00002   0.00137  -0.00124   0.00018   1.67142
   A17        2.04615  -0.00000  -0.00338  -0.00016  -0.00351   2.04264
   A18        2.41372  -0.00001  -0.00050  -0.00540  -0.00584   2.40788
   A19        1.87122   0.00003  -0.00037   0.00142   0.00085   1.87208
   A20        2.21024  -0.00000   0.00230  -0.00012   0.00201   2.21225
   A21        1.85596   0.00001  -0.00118   0.00321   0.00192   1.85788
   A22        1.87061   0.00004  -0.00007   0.00096   0.00085   1.87146
   A23        1.84117  -0.00001   0.00045  -0.00031   0.00005   1.84121
   A24        2.13364   0.00000   0.00091   0.00103   0.00189   2.13553
   A25        1.87862   0.00001  -0.00038   0.00080   0.00038   1.87900
   A26        1.87363  -0.00000   0.00105  -0.00153  -0.00056   1.87307
   A27        2.17164   0.00000   0.00157  -0.00016   0.00139   2.17304
   A28        1.69451   0.00003  -0.00007   0.00085   0.00080   1.69531
   A29        2.10436  -0.00000  -0.00077   0.00119   0.00040   2.10476
   A30        2.10308  -0.00000   0.00043  -0.00107  -0.00066   2.10242
   A31        1.77762  -0.00000   0.00069   0.00042   0.00111   1.77874
   A32        1.77721  -0.00002   0.00039  -0.00016   0.00019   1.77740
   A33        1.91565   0.00000  -0.00019  -0.00080  -0.00098   1.91467
   A34        2.84255   0.00001  -0.00171   0.00250   0.00074   2.84329
   A35        2.85275   0.00001  -0.00048   0.00150   0.00094   2.85368
   A36        1.84994   0.00001   0.00038  -0.00090  -0.00052   1.84943
   A37        2.07788  -0.00002   0.00138  -0.00250  -0.00113   2.07674
   A38        1.86348  -0.00002   0.00015  -0.00015  -0.00002   1.86346
   A39        3.13609  -0.00001  -0.00047  -0.00085  -0.00135   3.13474
   A40        3.15338  -0.00000   0.00070   0.00286   0.00362   3.15700
   A41        2.81808   0.00001  -0.00057   0.00055   0.00001   2.81809
   A42        2.94056  -0.00001   0.00035  -0.00112  -0.00080   2.93976
   A43        2.93019  -0.00002   0.00098  -0.00253  -0.00158   2.92860
   A44        2.81420   0.00003  -0.00168   0.00382   0.00218   2.81638
   A45        3.13933   0.00000  -0.00094   0.00150   0.00055   3.13987
   A46        3.13570   0.00001  -0.00002  -0.00014  -0.00016   3.13554
   A47        3.06482   0.00003  -0.00278   0.00260  -0.00011   3.06471
   A48        3.02546   0.00001  -0.00042  -0.00044  -0.00087   3.02459
   A49        2.95678  -0.00000  -0.00028   0.00026  -0.00003   2.95674
   A50        3.17927  -0.00001  -0.00029   0.00013  -0.00012   3.17915
    D1        0.02433   0.00000  -0.00128   0.00048  -0.00081   0.02353
    D2       -3.11940  -0.00000  -0.00130   0.00040  -0.00091  -3.12031
    D3        0.00252   0.00000   0.00049  -0.00055  -0.00006   0.00246
    D4       -3.13711   0.00000   0.00051  -0.00047   0.00003  -3.13708
    D5       -2.09051  -0.00000  -0.00033   0.00140   0.00107  -2.08944
    D6        2.10445   0.00000  -0.00037   0.00143   0.00105   2.10550
    D7        0.00590   0.00000  -0.00035   0.00137   0.00102   0.00692
    D8        1.04929  -0.00000  -0.00035   0.00133   0.00098   1.05028
    D9       -1.03894   0.00000  -0.00039   0.00135   0.00097  -1.03797
   D10       -3.13748  -0.00000  -0.00036   0.00130   0.00093  -3.13655
   D11       -0.10373   0.00000  -0.00099   0.00403   0.00302  -0.10072
   D12        0.00104  -0.00000  -0.00013   0.00089   0.00074   0.00178
   D13        1.88955   0.00001   0.00020   0.00234   0.00252   1.89207
   D14       -1.88707   0.00000  -0.00066   0.00122   0.00056  -1.88651
   D15        0.08055   0.00000   0.00176  -0.00391  -0.00217   0.07838
   D16       -1.72550  -0.00000  -0.00083  -0.00236  -0.00329  -1.72879
   D17        1.88781  -0.00001   0.00351  -0.00450  -0.00095   1.88686
   D18       -0.52759   0.00001  -0.00253   0.00131  -0.00119  -0.52878
   D19        1.84468   0.00002  -0.00026   0.00412   0.00395   1.84863
   D20       -2.34086  -0.00001  -0.00392   0.00141  -0.00260  -2.34346
   D21        0.03141   0.00000  -0.00164   0.00422   0.00254   0.03394
   D22        2.26491   0.00001  -0.00622   0.00360  -0.00263   2.26228
   D23       -1.64601   0.00003  -0.00394   0.00641   0.00250  -1.64350
   D24       -0.04190   0.00000  -0.00077   0.00079  -0.00001  -0.04191
   D25       -2.19603  -0.00000  -0.00017  -0.00108  -0.00127  -2.19730
   D26        2.10976   0.00000  -0.00022   0.00005  -0.00018   2.10958
   D27        2.06809   0.00001   0.00152   0.00075   0.00227   2.07035
   D28       -0.08605   0.00000   0.00212  -0.00111   0.00100  -0.08504
   D29       -2.06344   0.00001   0.00207   0.00002   0.00210  -2.06134
   D30       -2.15348  -0.00000  -0.00144  -0.00021  -0.00167  -2.15514
   D31        1.97558  -0.00000  -0.00084  -0.00207  -0.00293   1.97264
   D32       -0.00181  -0.00000  -0.00089  -0.00094  -0.00184  -0.00365
   D33       -1.78566  -0.00002  -0.00009  -0.00148  -0.00154  -1.78720
   D34        2.33932  -0.00000  -0.00162   0.00130  -0.00030   2.33902
   D35        0.02431  -0.00000   0.00063  -0.00034   0.00032   0.02464
   D36       -2.13389   0.00002  -0.00091   0.00244   0.00156  -2.13233
   D37        1.70127  -0.00002   0.00300  -0.00238   0.00057   1.70184
   D38       -0.45693   0.00000   0.00147   0.00040   0.00181  -0.45512
   D39       -0.15940   0.00002   0.00008   0.00240   0.00252  -0.15688
   D40        2.18303   0.00002   0.00316   0.00071   0.00391   2.18694
   D41       -2.32755  -0.00002   0.00014  -0.00269  -0.00258  -2.33013
   D42        0.01489  -0.00002   0.00321  -0.00438  -0.00119   0.01370
   D43        2.18572   0.00002   0.00061  -0.00045   0.00017   2.18589
   D44       -2.04399  -0.00002   0.00178  -0.00305  -0.00126  -2.04525
   D45       -0.07003   0.00000  -0.00082  -0.00168  -0.00249  -0.07252
   D46        1.98344  -0.00003   0.00036  -0.00428  -0.00392   1.97953
   D47        0.10551   0.00002   0.00018   0.00337   0.00357   0.10908
   D48       -2.03245  -0.00003  -0.00059   0.00157   0.00096  -2.03149
   D49       -0.01160  -0.00001   0.00597   0.00119   0.00712  -0.00448
   D50        2.20142   0.00000   0.00772   0.00060   0.00835   2.20977
   D51       -1.76164  -0.00002  -0.00758  -0.00242  -0.00999  -1.77163
   D52        0.08295   0.00001  -0.00748  -0.00064  -0.00810   0.07485
   D53        1.95623  -0.00001  -0.00680  -0.00089  -0.00773   1.94850
   D54        1.77338   0.00001   0.00074  -0.00039   0.00035   1.77374
   D55       -0.07044  -0.00001   0.00044  -0.00092  -0.00050  -0.07094
   D56       -1.94400  -0.00000  -0.00045  -0.00105  -0.00150  -1.94549
         Item               Value     Threshold  Converged?
 Maximum Force            0.000104     0.000015     NO 
 RMS     Force            0.000022     0.000010     NO 
 Maximum Displacement     0.014342     0.000060     NO 
 RMS     Displacement     0.003727     0.000040     NO 
 Predicted change in Energy=-1.385854D-06
 GradGradGradGradGradGradGradGradGradGradGradGradGradGradGradGradGradGrad

                          Input orientation:                          
 ---------------------------------------------------------------------
 Center     Atomic      Atomic             Coordinates (Angstroms)
 Number     Number       Type             X           Y           Z
 ---------------------------------------------------------------------
      1          6           0        1.029248   -1.515995   -1.047814
      2          8           0        0.875273   -1.909174    0.087085
      3          8           0        0.555922   -0.435851   -1.601600
      4          1           0       -0.005563    0.117062   -0.963929
      5          6           0        1.884014   -2.321033   -2.060613
      6          9           0        2.918095   -1.582749   -2.491826
      7          9           0        1.147323   -2.670350   -3.125352
      8          9           0        2.365659   -3.429300   -1.502890
      9          8           0       -0.613379   -0.667698    2.195074
     10          1           0       -0.089845   -1.403966    1.848052
     11          1           0       -0.696379   -0.082550    1.406843
     12          8           0        0.537528    1.420316    3.585700
     13          1           0        1.326661    1.240289    4.100813
     14          1           0        0.208346    0.562410    3.249336
     15          8           0       -3.521967    0.759694    0.117403
     16          1           0       -3.613825    0.192218    0.914221
     17          1           0       -4.066655    0.372675   -0.571478
     18          8           0        0.148944    3.017804    1.393398
     19          1           0        0.382256    2.583663    2.240843
     20          1           0        0.880082    3.588063    1.147624
     21          8           0       -0.866431    0.962456    0.026405
     22          1           0       -0.529847    1.820472    0.377836
     23          1           0       -1.848233    1.006190   -0.074960
     24          8           0       -3.370027   -0.808987    2.337035
     25          1           0       -2.401356   -0.902437    2.437537
     26          1           0       -3.708306   -0.505774    3.182894
 ---------------------------------------------------------------------
                    Distance matrix (angstroms):
                    1          2          3          4          5
     1  C    0.000000
     2  O    1.210906   0.000000
     3  O    1.302854   2.263697   0.000000
     4  H    1.935135   2.446658   1.013708   0.000000
     5  C    1.550636   2.408276   2.351262   3.273763   0.000000
     6  F    2.378523   3.306124   2.772677   3.711011   1.341765
     7  F    2.379631   3.312575   2.768495   3.710871   1.341046
     8  F    2.377777   2.657076   3.499375   4.299983   1.330899
     9  O    3.732848   2.863732   3.979416   3.311282   5.203975
    10  H    3.106599   2.070674   3.640654   3.198104   4.473789
    11  H    3.325341   2.747436   3.277775   2.477424   4.867492
    12  O    5.507555   4.841475   5.509426   4.763670   6.905908
    13  H    5.847556   5.121804   5.993413   5.356125   7.138405
    14  H    4.843464   4.068580   4.964767   4.242133   6.270380
    15  O    5.220158   5.143880   4.584046   3.734615   6.592364
    16  H    5.322189   5.025137   4.910257   4.068495   6.737381
    17  H    5.455474   5.482991   4.804486   4.088009   6.699555
    18  O    5.223963   5.148700   4.589485   3.741012   6.591194
    19  H    5.295381   5.006727   4.889989   4.062646   6.694314
    20  H    5.558202   5.598605   4.884178   4.158229   6.798388
    21  O    3.300040   3.359088   2.574636   1.560944   4.764650
    22  H    3.949084   3.996142   3.191873   2.230877   5.378180
    23  H    3.948134   3.992880   3.192190   2.230750   5.379860
    24  O    5.595595   4.929022   5.573612   4.803493   7.016447
    25  H    4.928810   4.156254   5.027706   4.283594   6.372611
    26  H    6.431474   5.706379   6.409362   5.594137   7.878044
                    6          7          8          9         10
     6  F    0.000000
     7  F    2.172525   0.000000
     8  F    2.166317   2.166271   0.000000
     9  O    5.939331   5.951271   5.493273   0.000000
    10  H    5.283390   5.279116   4.621719   0.967782   0.000000
    11  H    5.524006   5.535046   5.389188   0.985188   1.519437
    12  O    7.184833   7.883123   7.263235   2.760114   3.374846
    13  H    7.346094   8.218438   7.367907   3.322049   3.751467
    14  H    6.701148   7.208957   6.570494   1.816553   2.432930
    15  O    7.332770   6.639498   7.405212   3.848903   4.410899
    16  H    7.577443   6.868841   7.396759   3.373829   3.979734
    17  H    7.503209   6.554986   7.529754   4.545470   4.982529
    18  O    6.627839   7.332868   7.407257   3.847954   4.451492
    19  H    6.796147   7.548909   7.355619   3.400696   4.034643
    20  H    6.643522   7.582709   7.646930   4.630235   5.133391
    21  O    5.209817   5.214025   5.663273   2.724805   3.085682
    22  H    5.630735   5.937399   6.283406   3.082259   3.571013
    23  H    5.938159   5.638723   6.282471   3.078931   3.549472
    24  O    7.965996   7.328629   7.383032   2.763914   3.369376
    25  H    7.284093   6.831133   6.681051   1.819548   2.437644
    26  H    8.790422   8.249636   8.209545   3.252781   3.960026
                   11         12         13         14         15
    11  H    0.000000
    12  O    2.920369   0.000000
    13  H    3.619402   0.959418   0.000000
    14  H    2.151577   0.978522   1.560501   0.000000
    15  O    3.218071   5.380057   6.293467   4.874748   0.000000
    16  H    2.971475   5.087117   5.971703   4.494308   0.982540
    17  H    3.934430   6.291119   7.188248   5.736746   0.959700
    18  O    3.213557   2.740284   3.446255   3.078473   4.494754
    19  H    2.994612   1.784972   2.481137   2.265561   4.804042
    20  H    4.003227   3.280348   3.799052   3.744730   5.332828
    21  O    1.739702   3.853481   4.635476   3.420887   2.664820
    22  H    2.169811   3.404380   4.200451   3.220739   3.185257
    23  H    2.169760   4.389053   5.250889   3.934133   1.702689
    24  O    2.922560   4.668826   5.419347   3.939261   2.722244
    25  H    2.154412   3.917971   4.610410   3.100861   3.066182
    26  H    3.522099   4.679656   5.407606   4.060246   3.321652
                   16         17         18         19         20
    16  H    0.000000
    17  H    1.563624   0.000000
    18  O    4.729903   5.350581   0.000000
    19  H    4.842273   5.708802   0.980346   0.000000
    20  H    5.637503   6.145261   0.959251   1.565816   0.000000
    21  O    2.988253   3.308585   2.669103   3.015173   3.346827
    22  H    3.528433   3.937807   1.710475   2.210246   2.388483
    23  H    2.181362   2.359929   3.192394   3.581403   3.950251
    24  O    1.756773   3.215752   5.283742   5.059541   6.229941
    25  H    2.233572   3.667874   4.791925   4.465431   5.709317
    26  H    2.375500   3.872389   5.522344   5.211984   6.477278
                   21         22         23         24         25
    21  O    0.000000
    22  H    0.986400   0.000000
    23  H    0.987989   1.614380   0.000000
    24  O    3.839923   4.338103   3.380597   0.000000
    25  H    3.412825   3.893475   3.203348   0.978344   0.000000
    26  H    4.493927   4.835533   4.044690   0.960129   1.555961
                   26
    26  H    0.000000
 Stoichiometry    C2H13F3O8
 Framework group  C1[X(C2H13F3O8)]
 Deg. of freedom    72
 Full point group                 C1      NOp   1
 Largest Abelian subgroup         C1      NOp   1
 Largest concise Abelian subgroup C1      NOp   1
                         Standard orientation:                         
 ---------------------------------------------------------------------
 Center     Atomic      Atomic             Coordinates (Angstroms)
 Number     Number       Type             X           Y           Z
 ---------------------------------------------------------------------
      1          6           0       -1.705054    0.017293    0.084209
      2          8           0       -1.083543   -0.032138    1.122272
      3          8           0       -1.244483    0.076938   -1.133061
      4          1           0       -0.231398    0.077791   -1.168558
      5          6           0       -3.255681    0.012163    0.083212
      6          9           0       -3.720115   -1.049158   -0.593717
      7          9           0       -3.729675    1.121437   -0.502660
      8          9           0       -3.732899   -0.042405    1.324412
      9          8           0        1.758294   -0.057277    1.474825
     10          1           0        0.860484   -0.033254    1.835328
     11          1           0        1.593477   -0.012724    0.504544
     12          8           0        3.124273   -2.426672    1.102937
     13          1           0        2.934287   -3.156313    1.696242
     14          1           0        2.637837   -1.646260    1.437365
     15          8           0        2.739574    2.330812   -1.379675
     16          1           0        3.015142    2.419350   -0.440734
     17          1           0        2.386320    3.180082   -1.653495
     18          8           0        2.736780   -2.158706   -1.596544
     19          1           0        2.936548   -2.416753   -0.672108
     20          1           0        2.472204   -2.950516   -2.068983
     21          8           0        1.328923    0.076168   -1.212626
     22          1           0        1.821205   -0.715185   -1.535743
     23          1           0        1.824067    0.897006   -1.451749
     24          8           0        3.289772    2.235679    1.284691
     25          1           0        2.775357    1.449246    1.556826
     26          1           0        4.186373    2.103491    1.601680
 ---------------------------------------------------------------------
 Rotational constants (GHZ):           0.7015356           0.2518975           0.2350478
 Standard basis: 6-31++G(d,p) (6D, 7F)
 There are   325 symmetry adapted cartesian basis functions of A   symmetry.
 There are   325 symmetry adapted basis functions of A   symmetry.
   325 basis functions,   520 primitive gaussians,   325 cartesian basis functions
    58 alpha electrons       58 beta electrons
       nuclear repulsion energy       959.9208377505 Hartrees.
 NAtoms=   26 NActive=   26 NUniq=   26 SFac= 1.00D+00 NAtFMM=   60 NAOKFM=F Big=F
 Integral buffers will be    131072 words long.
 Raffenetti 2 integral format.
 Two-electron integral symmetry is turned on.
 Nuclear repulsion after empirical dispersion term =      959.9083461872 Hartrees.
 One-electron integrals computed using PRISM.
 NBasis=   325 RedAO= T EigKep=  3.41D-05  NBF=   325
 NBsUse=   325 1.00D-06 EigRej= -1.00D+00 NBFU=   325
 Initial guess from the checkpoint file:  "/local_scratch/slurm.5787802/Gau-1831839.chk"
 B after Tr=    -0.000000    0.000000   -0.000000
         Rot=    1.000000    0.000227   -0.000089   -0.000333 Ang=   0.05 deg.
 Requested convergence on RMS density matrix=1.00D-10 within 128 cycles.
 Requested convergence on MAX density matrix=1.00D-08.
 Requested convergence on             energy=1.00D-08.
 No special actions if energy rises.
 SCF Done:  E(RwB97XD) =  -985.246538137     A.U. after   13 cycles
            NFock= 13  Conv=0.64D-10     -V/T= 2.0083
 Calling FoFJK, ICntrl=      2127 FMM=F ISym2X=0 I1Cent= 0 IOpClX= 0 NMat=1 NMatS=1 NMatT=0.
 ***** Axes restored to original set *****
 -------------------------------------------------------------------
 Center     Atomic                   Forces (Hartrees/Bohr)
 Number     Number              X              Y              Z
 -------------------------------------------------------------------
      1        6           0.000005792    0.000017941   -0.000066638
      2        8           0.000016841   -0.000053284    0.000043456
      3        8           0.000010670    0.000010926   -0.000033277
      4        1          -0.000032387    0.000024125    0.000027531
      5        6           0.000010000   -0.000018590    0.000003427
      6        9           0.000022973    0.000033785   -0.000002539
      7        9          -0.000032669   -0.000001021   -0.000022395
      8        9           0.000004019   -0.000019503    0.000024666
      9        8          -0.000027898    0.000079051   -0.000042343
     10        1          -0.000005588   -0.000001282    0.000032595
     11        1          -0.000002689   -0.000058804    0.000074154
     12        8          -0.000005056   -0.000011091   -0.000043948
     13        1           0.000013001   -0.000004360    0.000016209
     14        1          -0.000018241    0.000006483   -0.000004702
     15        8           0.000004827    0.000028765   -0.000022644
     16        1           0.000000338   -0.000020262    0.000036896
     17        1          -0.000002501   -0.000007632   -0.000002603
     18        8          -0.000033274    0.000009289   -0.000003844
     19        1           0.000005458   -0.000009210    0.000017965
     20        1           0.000014605   -0.000003900    0.000003265
     21        8          -0.000032901    0.000014385   -0.000013730
     22        1           0.000031540    0.000004453    0.000001349
     23        1           0.000019065   -0.000015637   -0.000000835
     24        8          -0.000027691   -0.000046043   -0.000029934
     25        1           0.000013852    0.000025780    0.000005698
     26        1           0.000047914    0.000015638    0.000002219
 -------------------------------------------------------------------
 Cartesian Forces:  Max     0.000079051 RMS     0.000026666

 GradGradGradGradGradGradGradGradGradGradGradGradGradGradGradGradGradGrad
 Berny optimization.
 Using GEDIIS/GDIIS optimizer.
 FormGI is forming the generalized inverse of G from B-inverse, IUseBI=4.
 Internal  Forces:  Max     0.000072581 RMS     0.000015448
 Search for a local minimum.
 Step number   7 out of a maximum of  156
 All quantities printed in internal units (Hartrees-Bohrs-Radians)
 Mixed Optimization -- En-DIIS/RFO-DIIS
 Swapping is turned off.
 Update second derivatives using D2CorX and points    4    5    6    7
 DE= -1.29D-06 DEPred=-1.39D-06 R= 9.34D-01
 TightC=F SS=  1.41D+00  RLast= 2.75D-02 DXNew= 2.0925D+00 8.2439D-02
 Trust test= 9.34D-01 RLast= 2.75D-02 DXMaxT set to 1.24D+00
 ITU=  1  1  1  1  1  1  0
     Eigenvalues ---    0.00019   0.00030   0.00045   0.00070   0.00081
     Eigenvalues ---    0.00120   0.00212   0.00255   0.00326   0.00370
     Eigenvalues ---    0.00401   0.00483   0.00557   0.00704   0.00724
     Eigenvalues ---    0.00918   0.01018   0.01113   0.01202   0.01245
     Eigenvalues ---    0.01355   0.01398   0.01596   0.01629   0.01682
     Eigenvalues ---    0.01887   0.01923   0.02029   0.02329   0.02402
     Eigenvalues ---    0.02489   0.02716   0.02743   0.02900   0.02946
     Eigenvalues ---    0.03144   0.03298   0.03344   0.03672   0.04067
     Eigenvalues ---    0.04511   0.05953   0.06676   0.06806   0.08296
     Eigenvalues ---    0.08370   0.12068   0.13951   0.18937   0.20975
     Eigenvalues ---    0.22812   0.23928   0.26416   0.33031   0.35600
     Eigenvalues ---    0.37999   0.40934   0.41352   0.44412   0.46002
     Eigenvalues ---    0.46735   0.48594   0.49235   0.49466   0.50395
     Eigenvalues ---    0.52302   0.58531   0.58827   0.59881   0.60253
     Eigenvalues ---    0.61563   0.90147
 En-DIIS/RFO-DIIS/Sim-DIIS IScMMF=       -3 using points:     7    6    5    4    3    2
 RFO step:  Lambda=-6.80796021D-07.
 DidBck=F Rises=F RFO-DIIS coefs:    1.42505   -0.29259   -0.11951   -0.01460   -0.00431
                  RFO-DIIS coefs:    0.00595
 Iteration  1 RMS(Cart)=  0.00268615 RMS(Int)=  0.00001176
 Iteration  2 RMS(Cart)=  0.00000494 RMS(Int)=  0.00001113
 Iteration  3 RMS(Cart)=  0.00000000 RMS(Int)=  0.00001113
 Variable       Old X    -DE/DX   Delta X   Delta X   Delta X     New X
                                 (Linear)    (Quad)   (Total)
    R1        2.28828   0.00007  -0.00011   0.00016   0.00005   2.28833
    R2        2.46204   0.00003   0.00013  -0.00008   0.00006   2.46209
    R3        2.93028   0.00000  -0.00003   0.00003   0.00000   2.93028
    R4        3.91301   0.00003   0.00519   0.00031   0.00550   3.91851
    R5        1.91563   0.00004  -0.00046   0.00059   0.00014   1.91577
    R6        2.94976  -0.00001   0.00167  -0.00214  -0.00047   2.94929
    R7        2.53557   0.00004  -0.00013   0.00015   0.00003   2.53559
    R8        2.53421   0.00004  -0.00014   0.00014   0.00000   2.53421
    R9        2.51503   0.00003  -0.00004   0.00006   0.00002   2.51506
   R10        1.82884   0.00001  -0.00008   0.00001  -0.00007   1.82877
   R11        1.86174  -0.00006   0.00012  -0.00027  -0.00013   1.86160
   R12        3.43279  -0.00003  -0.00146  -0.00014  -0.00159   3.43119
   R13        3.43845  -0.00004  -0.00151  -0.00026  -0.00177   3.43668
   R14        3.28756   0.00003  -0.00046   0.00065   0.00021   3.28777
   R15        1.81304   0.00002  -0.00005   0.00005  -0.00000   1.81304
   R16        1.84914  -0.00002  -0.00003   0.00000  -0.00002   1.84912
   R17        3.37311  -0.00002  -0.00072  -0.00025  -0.00097   3.37214
   R18        1.85673   0.00003   0.00001   0.00009   0.00009   1.85683
   R19        1.81357   0.00001  -0.00003   0.00003  -0.00000   1.81357
   R20        3.21762   0.00000  -0.00039   0.00022  -0.00017   3.21745
   R21        3.31982  -0.00001  -0.00090   0.00033  -0.00058   3.31924
   R22        1.85259   0.00000  -0.00001   0.00006   0.00004   1.85263
   R23        1.81272   0.00001  -0.00004   0.00006   0.00002   1.81274
   R24        3.23233  -0.00000   0.00017  -0.00031  -0.00014   3.23219
   R25        1.86403   0.00002  -0.00001   0.00007   0.00005   1.86408
   R26        1.86703  -0.00002   0.00005  -0.00005  -0.00000   1.86703
   R27        1.84880  -0.00002  -0.00000   0.00002   0.00001   1.84881
   R28        1.81438  -0.00001  -0.00001   0.00003   0.00002   1.81440
    A1        2.24129  -0.00000  -0.00006   0.00007   0.00001   2.24131
    A2        2.11026  -0.00001   0.00019  -0.00022  -0.00003   2.11022
    A3        1.93163   0.00002  -0.00013   0.00015   0.00002   1.93165
    A4        2.46084  -0.00003   0.00153  -0.00074   0.00079   2.46163
    A5        1.96714  -0.00000  -0.00022   0.00014  -0.00008   1.96706
    A6        1.92738  -0.00002   0.00006  -0.00011  -0.00005   1.92733
    A7        1.92943  -0.00002   0.00012  -0.00008   0.00004   1.92947
    A8        1.93703  -0.00002   0.00003  -0.00004  -0.00001   1.93702
    A9        1.88760   0.00002  -0.00007   0.00008   0.00001   1.88761
   A10        1.89016   0.00002  -0.00006   0.00007   0.00001   1.89017
   A11        1.89084   0.00002  -0.00008   0.00008   0.00001   1.89085
   A12        1.78293   0.00000   0.00040   0.00002   0.00042   1.78335
   A13        2.06982  -0.00000   0.00233  -0.00087   0.00145   2.07127
   A14        2.07283  -0.00001   0.00108  -0.00049   0.00061   2.07344
   A15        1.67121   0.00000   0.00053   0.00006   0.00059   1.67181
   A16        1.67142  -0.00000   0.00043   0.00012   0.00054   1.67196
   A17        2.04264   0.00000  -0.00420   0.00131  -0.00287   2.03977
   A18        2.40788   0.00001  -0.00340   0.00033  -0.00307   2.40482
   A19        1.87208   0.00000   0.00057  -0.00028   0.00030   1.87237
   A20        2.21225   0.00000   0.00152   0.00063   0.00216   2.21441
   A21        1.85788   0.00000   0.00053   0.00004   0.00059   1.85846
   A22        1.87146  -0.00000   0.00042  -0.00027   0.00018   1.87164
   A23        1.84121  -0.00001   0.00003   0.00025   0.00029   1.84151
   A24        2.13553   0.00001   0.00095  -0.00022   0.00075   2.13629
   A25        1.87900  -0.00001   0.00015  -0.00023  -0.00005   1.87896
   A26        1.87307  -0.00001  -0.00017   0.00002  -0.00013   1.87294
   A27        2.17304   0.00000   0.00045  -0.00078  -0.00028   2.17275
   A28        1.69531   0.00001   0.00045  -0.00028   0.00016   1.69547
   A29        2.10476  -0.00000   0.00056  -0.00037   0.00020   2.10496
   A30        2.10242  -0.00001  -0.00030  -0.00007  -0.00036   2.10206
   A31        1.77874  -0.00000   0.00017   0.00012   0.00029   1.77903
   A32        1.77740  -0.00000   0.00004  -0.00015  -0.00010   1.77730
   A33        1.91467   0.00001  -0.00066   0.00063  -0.00005   1.91462
   A34        2.84329   0.00000   0.00064  -0.00027   0.00038   2.84367
   A35        2.85368   0.00001   0.00055  -0.00044   0.00012   2.85380
   A36        1.84943  -0.00000  -0.00068  -0.00030  -0.00098   1.84844
   A37        2.07674  -0.00000  -0.00082  -0.00066  -0.00147   2.07528
   A38        1.86346  -0.00003   0.00008  -0.00051  -0.00041   1.86305
   A39        3.13474   0.00001  -0.00107   0.00074  -0.00032   3.13442
   A40        3.15700   0.00000   0.00244  -0.00027   0.00217   3.15917
   A41        2.81809   0.00001   0.00020  -0.00014   0.00008   2.81817
   A42        2.93976  -0.00000  -0.00047   0.00034  -0.00014   2.93962
   A43        2.92860  -0.00001  -0.00118   0.00045  -0.00073   2.92787
   A44        2.81638   0.00001   0.00146  -0.00009   0.00138   2.81776
   A45        3.13987  -0.00000   0.00042  -0.00043  -0.00000   3.13987
   A46        3.13554   0.00001  -0.00014   0.00027   0.00012   3.13565
   A47        3.06471   0.00001  -0.00039   0.00019  -0.00019   3.06452
   A48        3.02459  -0.00000  -0.00019  -0.00010  -0.00029   3.02430
   A49        2.95674  -0.00000   0.00052  -0.00026   0.00026   2.95700
   A50        3.17915  -0.00001   0.00014   0.00080   0.00093   3.18008
    D1        0.02353   0.00000  -0.00058  -0.00055  -0.00115   0.02238
    D2       -3.12031  -0.00000  -0.00062  -0.00064  -0.00127  -3.12157
    D3        0.00246  -0.00000  -0.00018   0.00005  -0.00013   0.00233
    D4       -3.13708  -0.00000  -0.00015   0.00013  -0.00002  -3.13710
    D5       -2.08944   0.00000   0.00059   0.00008   0.00066  -2.08878
    D6        2.10550   0.00000   0.00057   0.00010   0.00067   2.10616
    D7        0.00692   0.00000   0.00057   0.00007   0.00063   0.00756
    D8        1.05028  -0.00000   0.00056   0.00001   0.00056   1.05084
    D9       -1.03797  -0.00000   0.00053   0.00003   0.00057  -1.03741
   D10       -3.13655  -0.00000   0.00053  -0.00000   0.00053  -3.13602
   D11       -0.10072   0.00000   0.00222   0.00041   0.00263  -0.09809
   D12        0.00178  -0.00000   0.00073  -0.00021   0.00053   0.00231
   D13        1.89207   0.00000   0.00123  -0.00026   0.00098   1.89305
   D14       -1.88651  -0.00000   0.00076  -0.00003   0.00073  -1.88577
   D15        0.07838   0.00000  -0.00150   0.00009  -0.00139   0.07699
   D16       -1.72879  -0.00000  -0.00320   0.00032  -0.00287  -1.73166
   D17        1.88686   0.00000  -0.00033   0.00007  -0.00027   1.88659
   D18       -0.52878   0.00000  -0.00163  -0.00067  -0.00228  -0.53105
   D19        1.84863   0.00001   0.00171  -0.00007   0.00164   1.85027
   D20       -2.34346  -0.00001  -0.00287  -0.00056  -0.00343  -2.34689
   D21        0.03394   0.00000   0.00046   0.00005   0.00049   0.03444
   D22        2.26228  -0.00001  -0.00344  -0.00074  -0.00420   2.25807
   D23       -1.64350  -0.00000  -0.00011  -0.00014  -0.00029  -1.64379
   D24       -0.04191   0.00000  -0.00012   0.00021   0.00010  -0.04181
   D25       -2.19730   0.00000  -0.00108   0.00070  -0.00038  -2.19769
   D26        2.10958  -0.00000  -0.00013   0.00000  -0.00012   2.10946
   D27        2.07035   0.00000   0.00278  -0.00075   0.00203   2.07239
   D28       -0.08504   0.00000   0.00182  -0.00026   0.00155  -0.08349
   D29       -2.06134  -0.00000   0.00277  -0.00096   0.00181  -2.05953
   D30       -2.15514   0.00001  -0.00159   0.00064  -0.00094  -2.15608
   D31        1.97264   0.00001  -0.00256   0.00114  -0.00141   1.97123
   D32       -0.00365   0.00000  -0.00161   0.00044  -0.00115  -0.00481
   D33       -1.78720  -0.00001  -0.00105  -0.00009  -0.00113  -1.78833
   D34        2.33902  -0.00000   0.00001   0.00126   0.00128   2.34030
   D35        0.02464  -0.00001   0.00017  -0.00004   0.00013   0.02477
   D36       -2.13233   0.00000   0.00124   0.00131   0.00254  -2.12979
   D37        1.70184  -0.00000   0.00105   0.00011   0.00117   1.70301
   D38       -0.45512   0.00001   0.00212   0.00146   0.00358  -0.45155
   D39       -0.15688   0.00001   0.00368   0.00060   0.00429  -0.15259
   D40        2.18694  -0.00000   0.00400  -0.00044   0.00355   2.19050
   D41       -2.33013  -0.00000   0.00094   0.00036   0.00131  -2.32882
   D42        0.01370  -0.00001   0.00127  -0.00068   0.00057   0.01427
   D43        2.18589   0.00001  -0.00025  -0.00046  -0.00071   2.18519
   D44       -2.04525  -0.00003  -0.00125  -0.00176  -0.00303  -2.04828
   D45       -0.07252   0.00001  -0.00163  -0.00032  -0.00193  -0.07445
   D46        1.97953  -0.00003  -0.00263  -0.00162  -0.00425   1.97527
   D47        0.10908  -0.00000   0.00050  -0.00069  -0.00019   0.10889
   D48       -2.03149   0.00000  -0.00091  -0.00038  -0.00127  -2.03276
   D49       -0.00448   0.00000   0.00193   0.00118   0.00311  -0.00136
   D50        2.20977  -0.00001   0.00251   0.00014   0.00264   2.21241
   D51       -1.77163  -0.00001  -0.00533   0.00004  -0.00530  -1.77693
   D52        0.07485  -0.00000  -0.00446  -0.00037  -0.00483   0.07002
   D53        1.94850  -0.00000  -0.00456  -0.00027  -0.00483   1.94367
   D54        1.77374   0.00001   0.00222  -0.00018   0.00204   1.77578
   D55       -0.07094  -0.00000   0.00175   0.00029   0.00206  -0.06889
   D56       -1.94549  -0.00000   0.00177   0.00002   0.00179  -1.94370
         Item               Value     Threshold  Converged?
 Maximum Force            0.000073     0.000015     NO 
 RMS     Force            0.000015     0.000010     NO 
 Maximum Displacement     0.013134     0.000060     NO 
 RMS     Displacement     0.002687     0.000040     NO 
 Predicted change in Energy=-3.347590D-07
 GradGradGradGradGradGradGradGradGradGradGradGradGradGradGradGradGradGrad

                          Input orientation:                          
 ---------------------------------------------------------------------
 Center     Atomic      Atomic             Coordinates (Angstroms)
 Number     Number       Type             X           Y           Z
 ---------------------------------------------------------------------
      1          6           0        1.029458   -1.516720   -1.049700
      2          8           0        0.875258   -1.910405    0.085019
      3          8           0        0.556682   -0.436038   -1.602979
      4          1           0       -0.004668    0.116768   -0.964983
      5          6           0        1.883984   -2.321628   -2.062805
      6          9           0        2.918849   -1.583783   -2.492930
      7          9           0        1.147496   -2.669472   -3.128170
      8          9           0        2.364500   -3.430745   -1.505771
      9          8           0       -0.612592   -0.668285    2.195047
     10          1           0       -0.089194   -1.405457    1.849849
     11          1           0       -0.694653   -0.084232    1.405994
     12          8           0        0.533161    1.421023    3.586317
     13          1           0        1.319711    1.242064    4.105734
     14          1           0        0.205661    0.562608    3.249641
     15          8           0       -3.520493    0.758749    0.117734
     16          1           0       -3.612519    0.192347    0.915357
     17          1           0       -4.066033    0.371646   -0.570424
     18          8           0        0.147546    3.017766    1.393643
     19          1           0        0.379537    2.584103    2.241721
     20          1           0        0.879055    3.587950    1.148769
     21          8           0       -0.865047    0.961461    0.025981
     22          1           0       -0.528680    1.819535    0.377557
     23          1           0       -1.846875    1.004948   -0.075230
     24          8           0       -3.368607   -0.806583    2.339373
     25          1           0       -2.399824   -0.900888    2.438046
     26          1           0       -3.704171   -0.499281    3.184850
 ---------------------------------------------------------------------
                    Distance matrix (angstroms):
                    1          2          3          4          5
     1  C    0.000000
     2  O    1.210931   0.000000
     3  O    1.302884   2.263755   0.000000
     4  H    1.935169   2.446672   1.013779   0.000000
     5  C    1.550636   2.408274   2.351302   3.273835   0.000000
     6  F    2.378489   3.305870   2.772934   3.711260   1.341779
     7  F    2.379665   3.312836   2.768302   3.710794   1.341048
     8  F    2.377778   2.657046   3.499418   4.300030   1.330911
     9  O    3.734241   2.865096   3.980722   3.312351   5.205357
    10  H    3.109847   2.073587   3.644030   3.201186   4.476792
    11  H    3.324909   2.746726   3.277733   2.477502   4.867020
    12  O    5.510835   4.845051   5.511626   4.764942   6.909757
    13  H    5.854370   5.128523   5.998971   5.360266   7.146271
    14  H    4.846296   4.071730   4.966733   4.243356   6.273570
    15  O    5.219455   5.142769   4.583855   3.734359   6.591801
    16  H    5.322623   5.025054   4.911123   4.069150   6.738032
    17  H    5.455242   5.482127   4.805000   4.088438   6.699525
    18  O    5.225826   5.150624   4.590850   3.741935   6.593283
    19  H    5.298358   5.009760   4.892274   4.064272   6.697649
    20  H    5.559995   5.600311   4.885542   4.159089   6.800530
    21  O    3.299639   3.358535   2.574457   1.560695   4.764334
    22  H    3.949108   3.996131   3.191887   2.230789   5.378248
    23  H    3.947365   3.991862   3.191794   2.230303   5.379207
    24  O    5.597596   4.930611   5.575602   4.804938   7.018849
    25  H    4.929868   4.157165   5.028609   4.284040   6.373945
    26  H    6.432250   5.707134   6.409538   5.593474   7.879486
                    6          7          8          9         10
     6  F    0.000000
     7  F    2.172542   0.000000
     8  F    2.166346   2.166290   0.000000
     9  O    5.940232   5.953092   5.494572   0.000000
    10  H    5.285817   5.282784   4.624132   0.967745   0.000000
    11  H    5.523375   5.534946   5.388502   0.985118   1.519613
    12  O    7.188715   7.886310   7.267931   2.759273   3.375150
    13  H    7.354253   8.225518   7.376702   3.321739   3.752786
    14  H    6.704142   7.211787   6.574299   1.815710   2.433030
    15  O    7.332677   6.639180   7.404105   3.848058   4.411102
    16  H    7.578248   6.870071   7.396852   3.373108   3.979959
    17  H    7.503887   6.555254   7.528932   4.544837   4.983078
    18  O    6.630221   7.334260   7.409776   3.847991   4.452985
    19  H    6.799728   7.551525   7.359495   3.400665   4.036070
    20  H    6.646019   7.584168   7.649524   4.629821   5.134504
    21  O    5.209708   5.213701   5.662836   2.724822   3.087190
    22  H    5.630962   5.937245   6.283538   3.082135   3.572305
    23  H    5.937924   5.638091   6.281521   3.078526   3.550412
    24  O    7.967892   7.332092   7.385112   2.763255   3.369397
    25  H    7.284859   6.833311   6.682264   1.818613   2.437125
    26  H    8.790775   8.252431   8.211222   3.250559   3.958717
                   11         12         13         14         15
    11  H    0.000000
    12  O    2.920124   0.000000
    13  H    3.620127   0.959418   0.000000
    14  H    2.151279   0.978511   1.560661   0.000000
    15  O    3.218012   5.376038   6.290097   4.871503   0.000000
    16  H    2.971727   5.082355   5.967186   4.490487   0.982590
    17  H    3.934496   6.287469   7.185425   5.733824   0.959700
    18  O    3.214319   2.739728   3.447105   3.078297   4.492840
    19  H    2.995385   1.784459   2.481842   2.265519   4.801403
    20  H    4.003454   3.279765   3.800132   3.744305   5.331363
    21  O    1.739811   3.852554   4.636410   3.420159   2.664752
    22  H    2.170151   3.403300   4.201110   3.219936   3.184921
    23  H    2.169782   4.386869   5.250139   3.932345   1.702599
    24  O    2.922844   4.662713   5.412699   3.934293   2.721950
    25  H    2.153989   3.913081   4.605255   3.096621   3.064987
    26  H    3.520481   4.669446   5.396267   4.051986   3.320178
                   16         17         18         19         20
    16  H    0.000000
    17  H    1.563767   0.000000
    18  O    4.727562   5.349183   0.000000
    19  H    4.839034   5.706682   0.980367   0.000000
    20  H    5.635498   6.144439   0.959259   1.565813   0.000000
    21  O    2.988499   3.309062   2.669127   3.015205   3.346788
    22  H    3.528035   3.938010   1.710400   2.210097   2.388258
    23  H    2.181532   2.360286   3.191668   3.580350   3.949781
    24  O    1.756467   3.215827   5.280472   5.055182   6.226724
    25  H    2.232571   3.666945   4.789126   4.461900   5.706396
    26  H    2.374310   3.871892   5.514868   5.203212   6.469702
                   21         22         23         24         25
    21  O    0.000000
    22  H    0.986428   0.000000
    23  H    0.987988   1.614375   0.000000
    24  O    3.839996   4.337096   3.380476   0.000000
    25  H    3.412029   3.891978   3.202268   0.978351   0.000000
    26  H    4.491419   4.831308   4.042323   0.960140   1.555739
                   26
    26  H    0.000000
 Stoichiometry    C2H13F3O8
 Framework group  C1[X(C2H13F3O8)]
 Deg. of freedom    72
 Full point group                 C1      NOp   1
 Largest Abelian subgroup         C1      NOp   1
 Largest concise Abelian subgroup C1      NOp   1
                         Standard orientation:                         
 ---------------------------------------------------------------------
 Center     Atomic      Atomic             Coordinates (Angstroms)
 Number     Number       Type             X           Y           Z
 ---------------------------------------------------------------------
      1          6           0       -1.706211    0.017064    0.084339
      2          8           0       -1.084582   -0.031229    1.122414
      3          8           0       -1.245771    0.075565   -1.133068
      4          1           0       -0.232615    0.076660   -1.168594
      5          6           0       -3.256837    0.011525    0.083538
      6          9           0       -3.721010   -1.051035   -0.591652
      7          9           0       -3.731245    1.119717   -0.504050
      8          9           0       -3.733883   -0.041216    1.324895
      9          8           0        1.758615   -0.056665    1.475059
     10          1           0        0.861715   -0.032917    1.837738
     11          1           0        1.591826   -0.012553    0.505166
     12          8           0        3.129370   -2.422198    1.102405
     13          1           0        2.944679   -3.151427    1.697886
     14          1           0        2.641335   -1.642908    1.437087
     15          8           0        2.737599    2.330221   -1.380098
     16          1           0        3.014630    2.418614   -0.441523
     17          1           0        2.384796    3.179751   -1.653689
     18          8           0        2.738584   -2.157412   -1.596350
     19          1           0        2.940162   -2.414356   -0.671977
     20          1           0        2.474521   -2.950070   -2.067670
     21          8           0        1.327470    0.075393   -1.212194
     22          1           0        1.820213   -0.715774   -1.535147
     23          1           0        1.822178    0.896433   -1.451524
     24          8           0        3.291835    2.234179    1.283098
     25          1           0        2.776136    1.448527    1.555081
     26          1           0        4.188992    2.098451    1.597036
 ---------------------------------------------------------------------
 Rotational constants (GHZ):           0.7022812           0.2517209           0.2349593
 Standard basis: 6-31++G(d,p) (6D, 7F)
 There are   325 symmetry adapted cartesian basis functions of A   symmetry.
 There are   325 symmetry adapted basis functions of A   symmetry.
   325 basis functions,   520 primitive gaussians,   325 cartesian basis functions
    58 alpha electrons       58 beta electrons
       nuclear repulsion energy       959.9010730363 Hartrees.
 NAtoms=   26 NActive=   26 NUniq=   26 SFac= 1.00D+00 NAtFMM=   60 NAOKFM=F Big=F
 Integral buffers will be    131072 words long.
 Raffenetti 2 integral format.
 Two-electron integral symmetry is turned on.
 Nuclear repulsion after empirical dispersion term =      959.8885807729 Hartrees.
 One-electron integrals computed using PRISM.
 NBasis=   325 RedAO= T EigKep=  3.40D-05  NBF=   325
 NBsUse=   325 1.00D-06 EigRej= -1.00D+00 NBFU=   325
 Initial guess from the checkpoint file:  "/local_scratch/slurm.5787802/Gau-1831839.chk"
 B after Tr=    -0.000000   -0.000000   -0.000000
         Rot=    1.000000    0.000219   -0.000111   -0.000172 Ang=   0.03 deg.
 Requested convergence on RMS density matrix=1.00D-10 within 128 cycles.
 Requested convergence on MAX density matrix=1.00D-08.
 Requested convergence on             energy=1.00D-08.
 No special actions if energy rises.
 SCF Done:  E(RwB97XD) =  -985.246538454     A.U. after   13 cycles
            NFock= 13  Conv=0.48D-10     -V/T= 2.0083
 Calling FoFJK, ICntrl=      2127 FMM=F ISym2X=0 I1Cent= 0 IOpClX= 0 NMat=1 NMatS=1 NMatT=0.
 ***** Axes restored to original set *****
 -------------------------------------------------------------------
 Center     Atomic                   Forces (Hartrees/Bohr)
 Number     Number              X              Y              Z
 -------------------------------------------------------------------
      1        6           0.000001194    0.000014443   -0.000023465
      2        8           0.000003256   -0.000014800    0.000012119
      3        8           0.000000933    0.000001931   -0.000007515
      4        1          -0.000004998   -0.000000783    0.000010267
      5        6           0.000002024   -0.000010096    0.000008302
      6        9           0.000022005    0.000025936   -0.000004444
      7        9          -0.000025632   -0.000003700   -0.000021218
      8        9           0.000004226   -0.000013936    0.000015243
      9        8          -0.000003983    0.000008589   -0.000001419
     10        1          -0.000006729    0.000006821    0.000012996
     11        1           0.000000642   -0.000008936    0.000004324
     12        8          -0.000009221    0.000007352    0.000001220
     13        1           0.000006274   -0.000002919   -0.000000473
     14        1           0.000004925   -0.000004358   -0.000003501
     15        8          -0.000001527    0.000028918   -0.000005531
     16        1          -0.000000294   -0.000012845    0.000001978
     17        1           0.000001876   -0.000011305    0.000004816
     18        8          -0.000026087    0.000011448    0.000005469
     19        1           0.000012468   -0.000000967   -0.000011176
     20        1           0.000010451   -0.000008634    0.000004124
     21        8          -0.000013932    0.000006689   -0.000005812
     22        1           0.000005050   -0.000002077    0.000003873
     23        1           0.000013760   -0.000005061    0.000001007
     24        8          -0.000035779   -0.000025822   -0.000014255
     25        1           0.000013576    0.000005270    0.000012065
     26        1           0.000025523    0.000008839    0.000001006
 -------------------------------------------------------------------
 Cartesian Forces:  Max     0.000035779 RMS     0.000011999

 GradGradGradGradGradGradGradGradGradGradGradGradGradGradGradGradGradGrad
 Berny optimization.
 Using GEDIIS/GDIIS optimizer.
 FormGI is forming the generalized inverse of G from B-inverse, IUseBI=4.
 Internal  Forces:  Max     0.000032117 RMS     0.000006904
 Search for a local minimum.
 Step number   8 out of a maximum of  156
 All quantities printed in internal units (Hartrees-Bohrs-Radians)
 Mixed Optimization -- En-DIIS/RFO-DIIS
 Swapping is turned off.
 Update second derivatives using D2CorX and points    4    5    6    7    8
 DE= -3.17D-07 DEPred=-3.35D-07 R= 9.47D-01
 Trust test= 9.47D-01 RLast= 1.86D-02 DXMaxT set to 1.24D+00
 ITU=  0  1  1  1  1  1  1  0
     Eigenvalues ---    0.00019   0.00030   0.00049   0.00070   0.00080
     Eigenvalues ---    0.00120   0.00211   0.00248   0.00307   0.00366
     Eigenvalues ---    0.00407   0.00446   0.00549   0.00672   0.00721
     Eigenvalues ---    0.00927   0.01019   0.01097   0.01192   0.01235
     Eigenvalues ---    0.01366   0.01399   0.01605   0.01637   0.01709
     Eigenvalues ---    0.01891   0.01926   0.02068   0.02320   0.02399
     Eigenvalues ---    0.02489   0.02680   0.02774   0.02900   0.02982
     Eigenvalues ---    0.03128   0.03293   0.03395   0.03672   0.04070
     Eigenvalues ---    0.04520   0.05966   0.06639   0.06728   0.08286
     Eigenvalues ---    0.08402   0.12067   0.13950   0.18910   0.20981
     Eigenvalues ---    0.22812   0.23924   0.26433   0.33340   0.35589
     Eigenvalues ---    0.38188   0.40934   0.41358   0.44445   0.46079
     Eigenvalues ---    0.46759   0.48586   0.49271   0.49515   0.50433
     Eigenvalues ---    0.52397   0.58524   0.58831   0.59880   0.60247
     Eigenvalues ---    0.61200   0.89818
 En-DIIS/RFO-DIIS/Sim-DIIS IScMMF=       -3 using points:     8    7    6    5    4    3    2
 RFO step:  Lambda=-1.56097236D-07.
 DidBck=F Rises=F RFO-DIIS coefs:    0.90579    0.27493   -0.07252   -0.07221   -0.07008
                  RFO-DIIS coefs:    0.03559   -0.00150
 Iteration  1 RMS(Cart)=  0.00045592 RMS(Int)=  0.00001037
 Iteration  2 RMS(Cart)=  0.00000040 RMS(Int)=  0.00001037
 Variable       Old X    -DE/DX   Delta X   Delta X   Delta X     New X
                                 (Linear)    (Quad)   (Total)
    R1        2.28833   0.00002   0.00000   0.00001   0.00002   2.28834
    R2        2.46209   0.00000  -0.00004   0.00006   0.00003   2.46212
    R3        2.93028   0.00000  -0.00001   0.00002   0.00001   2.93029
    R4        3.91851   0.00001   0.00088   0.00083   0.00170   3.92022
    R5        1.91577   0.00001   0.00017  -0.00022  -0.00005   1.91572
    R6        2.94929  -0.00000  -0.00072   0.00090   0.00019   2.94947
    R7        2.53559   0.00003  -0.00006   0.00011   0.00005   2.53564
    R8        2.53421   0.00003  -0.00007   0.00010   0.00003   2.53425
    R9        2.51506   0.00002  -0.00002   0.00003   0.00002   2.51507
   R10        1.82877  -0.00000   0.00002  -0.00007  -0.00005   1.82873
   R11        1.86160  -0.00000  -0.00004   0.00004   0.00000   1.86161
   R12        3.43119  -0.00000  -0.00086   0.00052  -0.00035   3.43085
   R13        3.43668  -0.00000  -0.00115   0.00067  -0.00048   3.43620
   R14        3.28777   0.00000   0.00009  -0.00005   0.00004   3.28781
   R15        1.81304   0.00001  -0.00001   0.00002   0.00001   1.81305
   R16        1.84912   0.00000   0.00001   0.00000   0.00001   1.84912
   R17        3.37214  -0.00000  -0.00071   0.00038  -0.00034   3.37180
   R18        1.85683   0.00001   0.00004  -0.00002   0.00002   1.85684
   R19        1.81357   0.00000  -0.00000   0.00001   0.00001   1.81358
   R20        3.21745   0.00000  -0.00063   0.00079   0.00016   3.21761
   R21        3.31924   0.00000  -0.00061   0.00062   0.00001   3.31925
   R22        1.85263  -0.00001   0.00008  -0.00006   0.00001   1.85264
   R23        1.81274   0.00000  -0.00001   0.00003   0.00002   1.81276
   R24        3.23219   0.00000  -0.00040   0.00033  -0.00007   3.23212
   R25        1.86408   0.00000   0.00006  -0.00004   0.00003   1.86410
   R26        1.86703  -0.00001   0.00007  -0.00011  -0.00003   1.86699
   R27        1.84881   0.00001   0.00005  -0.00002   0.00003   1.84884
   R28        1.81440  -0.00001   0.00000   0.00001   0.00002   1.81442
    A1        2.24131  -0.00000   0.00001  -0.00004  -0.00002   2.24128
    A2        2.11022  -0.00000  -0.00001   0.00001  -0.00000   2.11022
    A3        1.93165   0.00001  -0.00000   0.00003   0.00003   1.93168
    A4        2.46163  -0.00000   0.00044  -0.00014   0.00031   2.46193
    A5        1.96706  -0.00000  -0.00007  -0.00003  -0.00009   1.96697
    A6        1.92733  -0.00001   0.00001  -0.00005  -0.00005   1.92728
    A7        1.92947  -0.00001   0.00003  -0.00003  -0.00001   1.92946
    A8        1.93702  -0.00001   0.00001  -0.00003  -0.00001   1.93701
    A9        1.88761   0.00001  -0.00002   0.00004   0.00002   1.88763
   A10        1.89017   0.00001  -0.00001   0.00003   0.00002   1.89019
   A11        1.89085   0.00001  -0.00002   0.00004   0.00003   1.89088
   A12        1.78335   0.00000   0.00006   0.00007   0.00016   1.78351
   A13        2.07127  -0.00000   0.00042  -0.00070  -0.00027   2.07100
   A14        2.07344  -0.00000   0.00036  -0.00064  -0.00027   2.07317
   A15        1.67181   0.00000  -0.00015   0.00012  -0.00003   1.67178
   A16        1.67196   0.00000  -0.00009   0.00013   0.00003   1.67199
   A17        2.03977   0.00001  -0.00073   0.00123   0.00049   2.04026
   A18        2.40482   0.00000  -0.00095   0.00000  -0.00096   2.40385
   A19        1.87237  -0.00000   0.00030  -0.00030   0.00004   1.87241
   A20        2.21441  -0.00000  -0.00026   0.00057   0.00035   2.21476
   A21        1.85846   0.00000   0.00038  -0.00014   0.00027   1.85874
   A22        1.87164  -0.00001   0.00015  -0.00020  -0.00002   1.87161
   A23        1.84151  -0.00000  -0.00008  -0.00003  -0.00008   1.84142
   A24        2.13629   0.00000   0.00005  -0.00020  -0.00013   2.13616
   A25        1.87896  -0.00001   0.00014  -0.00023  -0.00007   1.87889
   A26        1.87294  -0.00000  -0.00025  -0.00016  -0.00039   1.87255
   A27        2.17275  -0.00000  -0.00020  -0.00052  -0.00071   2.17204
   A28        1.69547  -0.00000   0.00017  -0.00017  -0.00001   1.69546
   A29        2.10496  -0.00000   0.00042  -0.00046  -0.00003   2.10493
   A30        2.10206  -0.00000  -0.00021   0.00009  -0.00012   2.10193
   A31        1.77903  -0.00000  -0.00014   0.00031   0.00017   1.77920
   A32        1.77730   0.00000  -0.00012   0.00014   0.00004   1.77733
   A33        1.91462   0.00000  -0.00018   0.00022   0.00004   1.91466
   A34        2.84367   0.00000   0.00055  -0.00024   0.00033   2.84400
   A35        2.85380   0.00000   0.00030  -0.00033  -0.00001   2.85380
   A36        1.84844  -0.00000  -0.00029  -0.00008  -0.00038   1.84806
   A37        2.07528  -0.00000  -0.00051  -0.00048  -0.00098   2.07429
   A38        1.86305  -0.00001   0.00005  -0.00034  -0.00028   1.86277
   A39        3.13442   0.00001  -0.00026   0.00023  -0.00003   3.13439
   A40        3.15917   0.00000   0.00063   0.00005   0.00066   3.15983
   A41        2.81817   0.00000   0.00017  -0.00003   0.00014   2.81830
   A42        2.93962   0.00000  -0.00025   0.00046   0.00023   2.93985
   A43        2.92787   0.00001  -0.00058   0.00055  -0.00003   2.92784
   A44        2.81776  -0.00000   0.00079  -0.00026   0.00052   2.81828
   A45        3.13987  -0.00000   0.00043  -0.00051  -0.00008   3.13980
   A46        3.13565   0.00000  -0.00007   0.00024   0.00016   3.13582
   A47        3.06452   0.00000   0.00050  -0.00021   0.00027   3.06479
   A48        3.02430  -0.00000   0.00003  -0.00025  -0.00022   3.02408
   A49        2.95700  -0.00001   0.00025  -0.00025   0.00000   2.95700
   A50        3.18008  -0.00000   0.00002   0.00037   0.00037   3.18046
    D1        0.02238  -0.00000   0.00024  -0.00055  -0.00031   0.02207
    D2       -3.12157  -0.00000   0.00024  -0.00060  -0.00035  -3.12193
    D3        0.00233  -0.00000  -0.00017   0.00018   0.00002   0.00235
    D4       -3.13710  -0.00000  -0.00017   0.00022   0.00006  -3.13704
    D5       -2.08878   0.00000   0.00024  -0.00004   0.00020  -2.08857
    D6        2.10616   0.00000   0.00025  -0.00004   0.00021   2.10637
    D7        0.00756  -0.00000   0.00024  -0.00005   0.00019   0.00775
    D8        1.05084   0.00000   0.00024  -0.00008   0.00017   1.05101
    D9       -1.03741  -0.00000   0.00025  -0.00007   0.00017  -1.03723
   D10       -3.13602  -0.00000   0.00024  -0.00009   0.00015  -3.13586
   D11       -0.09809   0.00000   0.00084  -0.00024   0.00061  -0.09749
   D12        0.00231  -0.00000   0.00024  -0.00027  -0.00001   0.00229
   D13        1.89305  -0.00000   0.00031  -0.00016   0.00017   1.89321
   D14       -1.88577  -0.00000   0.00044  -0.00046  -0.00002  -1.88579
   D15        0.07699   0.00000  -0.00093   0.00065  -0.00026   0.07673
   D16       -1.73166   0.00000  -0.00096   0.00072  -0.00023  -1.73189
   D17        1.88659   0.00000  -0.00085   0.00063  -0.00023   1.88636
   D18       -0.53105   0.00000   0.00035  -0.00042  -0.00007  -0.53113
   D19        1.85027   0.00000   0.00056   0.00010   0.00064   1.85091
   D20       -2.34689   0.00000   0.00025  -0.00049  -0.00022  -2.34710
   D21        0.03444  -0.00000   0.00047   0.00003   0.00050   0.03493
   D22        2.25807   0.00000   0.00047  -0.00075  -0.00028   2.25779
   D23       -1.64379  -0.00000   0.00068  -0.00023   0.00043  -1.64336
   D24       -0.04181   0.00000   0.00016  -0.00009   0.00009  -0.04172
   D25       -2.19769   0.00000  -0.00035   0.00039   0.00004  -2.19764
   D26        2.10946  -0.00000   0.00000   0.00001   0.00002   2.10949
   D27        2.07239  -0.00000   0.00064  -0.00080  -0.00016   2.07223
   D28       -0.08349  -0.00000   0.00013  -0.00033  -0.00020  -0.08369
   D29       -2.05953  -0.00000   0.00048  -0.00070  -0.00022  -2.05975
   D30       -2.15608   0.00000  -0.00022   0.00048   0.00027  -2.15581
   D31        1.97123   0.00000  -0.00074   0.00095   0.00023   1.97145
   D32       -0.00481   0.00000  -0.00038   0.00058   0.00020  -0.00460
   D33       -1.78833  -0.00000  -0.00016  -0.00041  -0.00058  -1.78891
   D34        2.34030   0.00000   0.00043   0.00048   0.00090   2.34120
   D35        0.02477  -0.00000   0.00007  -0.00034  -0.00028   0.02449
   D36       -2.12979   0.00000   0.00066   0.00055   0.00120  -2.12859
   D37        1.70301  -0.00000  -0.00007  -0.00013  -0.00019   1.70282
   D38       -0.45155   0.00000   0.00052   0.00076   0.00128  -0.45026
   D39       -0.15259   0.00000   0.00102   0.00076   0.00178  -0.15081
   D40        2.19050  -0.00000   0.00047  -0.00007   0.00039   2.19088
   D41       -2.32882   0.00000   0.00033   0.00076   0.00110  -2.32772
   D42        0.01427  -0.00000  -0.00022  -0.00007  -0.00029   0.01398
   D43        2.18519   0.00001  -0.00048   0.00000  -0.00048   2.18471
   D44       -2.04828  -0.00001  -0.00096  -0.00079  -0.00175  -2.05003
   D45       -0.07445   0.00001  -0.00053   0.00020  -0.00033  -0.07478
   D46        1.97527  -0.00001  -0.00101  -0.00060  -0.00161   1.97367
   D47        0.10889  -0.00001   0.00092  -0.00060   0.00032   0.10921
   D48       -2.03276   0.00001   0.00066  -0.00015   0.00052  -2.03224
   D49       -0.00136   0.00001  -0.00096   0.00030  -0.00065  -0.00201
   D50        2.21241  -0.00001  -0.00111  -0.00070  -0.00182   2.21059
   D51       -1.77693   0.00000   0.00014   0.00038   0.00051  -1.77641
   D52        0.07002  -0.00000   0.00041   0.00021   0.00061   0.07063
   D53        1.94367  -0.00000   0.00015   0.00057   0.00074   1.94441
   D54        1.77578  -0.00000  -0.00011  -0.00017  -0.00028   1.77550
   D55       -0.06889   0.00000  -0.00016  -0.00009  -0.00025  -0.06913
   D56       -1.94370   0.00000   0.00011  -0.00057  -0.00047  -1.94416
         Item               Value     Threshold  Converged?
 Maximum Force            0.000032     0.000015     NO 
 RMS     Force            0.000007     0.000010     YES
 Maximum Displacement     0.002314     0.000060     NO 
 RMS     Displacement     0.000456     0.000040     NO 
 Predicted change in Energy=-7.107975D-08
 GradGradGradGradGradGradGradGradGradGradGradGradGradGradGradGradGradGrad

                          Input orientation:                          
 ---------------------------------------------------------------------
 Center     Atomic      Atomic             Coordinates (Angstroms)
 Number     Number       Type             X           Y           Z
 ---------------------------------------------------------------------
      1          6           0        1.029360   -1.516579   -1.049773
      2          8           0        0.875015   -1.910401    0.084888
      3          8           0        0.556644   -0.435806   -1.602958
      4          1           0       -0.004731    0.116848   -0.964892
      5          6           0        1.884050   -2.321349   -2.062855
      6          9           0        2.919098   -1.583455   -2.492534
      7          9           0        1.147771   -2.668870   -3.128490
      8          9           0        2.364324   -3.430635   -1.505930
      9          8           0       -0.612925   -0.668348    2.195440
     10          1           0       -0.089506   -1.405745    1.850823
     11          1           0       -0.694737   -0.084608    1.406127
     12          8           0        0.533325    1.421066    3.585864
     13          1           0        1.319668    1.241950    4.105550
     14          1           0        0.205466    0.562681    3.249452
     15          8           0       -3.520629    0.758445    0.117753
     16          1           0       -3.612619    0.191894    0.915286
     17          1           0       -4.065906    0.371232   -0.570557
     18          8           0        0.147665    3.017971    1.393534
     19          1           0        0.379684    2.584209    2.241561
     20          1           0        0.879771    3.587153    1.148078
     21          8           0       -0.865124    0.961407    0.026328
     22          1           0       -0.528763    1.819483    0.377946
     23          1           0       -1.846927    1.004874   -0.074954
     24          8           0       -3.368804   -0.806842    2.339460
     25          1           0       -2.399968   -0.901070    2.437811
     26          1           0       -3.703665   -0.498057    3.184685
 ---------------------------------------------------------------------
                    Distance matrix (angstroms):
                    1          2          3          4          5
     1  C    0.000000
     2  O    1.210939   0.000000
     3  O    1.302898   2.263762   0.000000
     4  H    1.935104   2.446574   1.013753   0.000000
     5  C    1.550640   2.408284   2.351337   3.273808   0.000000
     6  F    2.378475   3.305794   2.773018   3.711265   1.341803
     7  F    2.379677   3.312925   2.768258   3.710747   1.341066
     8  F    2.377777   2.657039   3.499446   4.299974   1.330919
     9  O    3.734702   2.865500   3.981180   3.312722   5.205802
    10  H    3.110884   2.074489   3.645120   3.202144   4.477737
    11  H    3.324830   2.746509   3.277787   2.477584   4.866928
    12  O    5.510440   4.844818   5.511116   4.764439   6.909281
    13  H    5.854154   5.128426   5.998678   5.359969   7.145967
    14  H    4.846180   4.071719   4.966506   4.243070   6.273426
    15  O    5.219315   5.142519   4.583802   3.734342   6.591717
    16  H    5.322434   5.024745   4.911041   4.069098   6.737885
    17  H    5.454833   5.481620   4.804699   4.088197   6.699173
    18  O    5.225828   5.150771   4.590730   3.741913   6.593178
    19  H    5.298246   5.009801   4.892047   4.064109   6.697433
    20  H    5.558867   5.599419   4.884343   4.158125   6.799196
    21  O    3.299618   3.358392   2.574530   1.560793   4.764361
    22  H    3.949106   3.996061   3.191930   2.230872   5.378258
    23  H    3.947280   3.991659   3.191788   2.230306   5.379191
    24  O    5.597720   4.930612   5.575794   4.805095   7.019016
    25  H    4.929744   4.156982   5.028503   4.283889   6.373852
    26  H    6.431916   5.706818   6.409028   5.592782   7.879317
                    6          7          8          9         10
     6  F    0.000000
     7  F    2.172594   0.000000
     8  F    2.166388   2.166331   0.000000
     9  O    5.940514   5.953685   5.494942   0.000000
    10  H    5.286590   5.283928   4.624852   0.967721   0.000000
    11  H    5.523215   5.534979   5.388305   0.985119   1.519691
    12  O    7.187906   7.885917   7.267595   2.759134   3.374781
    13  H    7.353625   8.225290   7.376522   3.321548   3.752313
    14  H    6.703738   7.211727   6.574261   1.815527   2.432668
    15  O    7.332679   6.639167   7.403878   3.848020   4.411333
    16  H    7.578155   6.870038   7.396544   3.372977   3.979951
    17  H    7.503670   6.554973   7.528411   4.544727   4.983221
    18  O    6.629893   7.334104   7.409790   3.848441   4.453608
    19  H    6.799242   7.551307   7.359405   3.400959   4.036402
    20  H    6.644403   7.582789   7.648334   4.629730   5.134431
    21  O    5.209733   5.213784   5.662790   2.724840   3.087681
    22  H    5.630931   5.937270   6.283525   3.082153   3.572731
    23  H    5.937940   5.638146   6.281406   3.078493   3.550807
    24  O    7.967999   7.332468   7.385126   2.763113   3.369162
    25  H    7.284669   6.833394   6.682086   1.818357   2.436696
    26  H    8.790330   8.252578   8.211113   3.249658   3.957933
                   11         12         13         14         15
    11  H    0.000000
    12  O    2.920008   0.000000
    13  H    3.620010   0.959423   0.000000
    14  H    2.151091   0.978514   1.560691   0.000000
    15  O    3.218123   5.376002   6.290054   4.871308   0.000000
    16  H    2.971770   5.082490   5.967232   4.490388   0.982599
    17  H    3.934444   6.287361   7.185300   5.733562   0.959704
    18  O    3.214933   2.739553   3.447154   3.078346   4.493267
    19  H    2.995816   1.784281   2.481872   2.265561   4.801709
    20  H    4.003436   3.279445   3.800017   3.744047   5.331667
    21  O    1.739835   3.851914   4.635954   3.419601   2.664819
    22  H    2.170314   3.402573   4.200628   3.219345   3.185084
    23  H    2.169819   4.386388   5.249775   3.931860   1.702687
    24  O    2.922904   4.663015   5.412799   3.934347   2.721977
    25  H    2.153786   3.913381   4.605386   3.096710   3.064725
    26  H    3.519639   4.668625   5.395322   4.051008   3.319393
                   16         17         18         19         20
    16  H    0.000000
    17  H    1.563765   0.000000
    18  O    4.728125   5.349491   0.000000
    19  H    4.839489   5.706885   0.980373   0.000000
    20  H    5.635916   6.144556   0.959269   1.565787   0.000000
    21  O    2.988499   3.309016   2.669165   3.015010   3.346270
    22  H    3.528165   3.938079   1.710365   2.209783   2.387830
    23  H    2.181555   2.360295   3.191772   3.580270   3.949539
    24  O    1.756471   3.215900   5.281053   5.055687   6.227116
    25  H    2.232303   3.666658   4.789554   4.462303   5.706509
    26  H    2.373708   3.871527   5.513929   5.202267   6.468740
                   21         22         23         24         25
    21  O    0.000000
    22  H    0.986441   0.000000
    23  H    0.987970   1.614392   0.000000
    24  O    3.840013   4.337159   3.380506   0.000000
    25  H    3.411718   3.891768   3.201947   0.978364   0.000000
    26  H    4.490275   4.829987   4.041228   0.960148   1.555593
                   26
    26  H    0.000000
 Stoichiometry    C2H13F3O8
 Framework group  C1[X(C2H13F3O8)]
 Deg. of freedom    72
 Full point group                 C1      NOp   1
 Largest Abelian subgroup         C1      NOp   1
 Largest concise Abelian subgroup C1      NOp   1
                         Standard orientation:                         
 ---------------------------------------------------------------------
 Center     Atomic      Atomic             Coordinates (Angstroms)
 Number     Number       Type             X           Y           Z
 ---------------------------------------------------------------------
      1          6           0       -1.706178    0.017257    0.084323
      2          8           0       -1.084526   -0.030590    1.122414
      3          8           0       -1.245725    0.075271   -1.133118
      4          1           0       -0.232592    0.076358   -1.168546
      5          6           0       -3.256808    0.011614    0.083549
      6          9           0       -3.720871   -1.051415   -0.591026
      7          9           0       -3.731296    1.119439   -0.504704
      8          9           0       -3.733816   -0.040439    1.324959
      9          8           0        1.759047   -0.056178    1.475304
     10          1           0        0.862419   -0.032368    1.838588
     11          1           0        1.591736   -0.012299    0.505489
     12          8           0        3.128853   -2.422097    1.102640
     13          1           0        2.944353   -3.150991    1.698598
     14          1           0        2.641273   -1.642484    1.437242
     15          8           0        2.737555    2.329924   -1.380620
     16          1           0        3.014488    2.418626   -0.442035
     17          1           0        2.384492    3.179286   -1.654414
     18          8           0        2.738269   -2.158176   -1.596052
     19          1           0        2.939781   -2.414839   -0.671580
     20          1           0        2.472897   -2.950783   -2.066741
     21          8           0        1.327597    0.074967   -1.211963
     22          1           0        1.820301   -0.716330   -1.534699
     23          1           0        1.822276    0.895919   -1.451577
     24          8           0        3.292033    2.234586    1.282578
     25          1           0        2.776095    1.449065    1.554537
     26          1           0        4.189420    2.097690    1.595372
 ---------------------------------------------------------------------
 Rotational constants (GHZ):           0.7022365           0.2517302           0.2349618
 Standard basis: 6-31++G(d,p) (6D, 7F)
 There are   325 symmetry adapted cartesian basis functions of A   symmetry.
 There are   325 symmetry adapted basis functions of A   symmetry.
   325 basis functions,   520 primitive gaussians,   325 cartesian basis functions
    58 alpha electrons       58 beta electrons
       nuclear repulsion energy       959.8983628983 Hartrees.
 NAtoms=   26 NActive=   26 NUniq=   26 SFac= 1.00D+00 NAtFMM=   60 NAOKFM=F Big=F
 Integral buffers will be    131072 words long.
 Raffenetti 2 integral format.
 Two-electron integral symmetry is turned on.
 Nuclear repulsion after empirical dispersion term =      959.8858703064 Hartrees.
 One-electron integrals computed using PRISM.
 NBasis=   325 RedAO= T EigKep=  3.40D-05  NBF=   325
 NBsUse=   325 1.00D-06 EigRej= -1.00D+00 NBFU=   325
 Initial guess from the checkpoint file:  "/local_scratch/slurm.5787802/Gau-1831839.chk"
 B after Tr=     0.000000    0.000000    0.000000
         Rot=    1.000000    0.000141   -0.000011    0.000020 Ang=   0.02 deg.
 Requested convergence on RMS density matrix=1.00D-10 within 128 cycles.
 Requested convergence on MAX density matrix=1.00D-08.
 Requested convergence on             energy=1.00D-08.
 No special actions if energy rises.
 SCF Done:  E(RwB97XD) =  -985.246538516     A.U. after   11 cycles
            NFock= 11  Conv=0.93D-10     -V/T= 2.0083
 Calling FoFJK, ICntrl=      2127 FMM=F ISym2X=0 I1Cent= 0 IOpClX= 0 NMat=1 NMatS=1 NMatT=0.
 ***** Axes restored to original set *****
 -------------------------------------------------------------------
 Center     Atomic                   Forces (Hartrees/Bohr)
 Number     Number              X              Y              Z
 -------------------------------------------------------------------
      1        6           0.000000606    0.000007689   -0.000004331
      2        8           0.000001942   -0.000003260   -0.000003325
      3        8           0.000007093   -0.000010155   -0.000008058
      4        1          -0.000009022    0.000007386    0.000014455
      5        6          -0.000002019   -0.000000828    0.000005068
      6        9           0.000008047    0.000008451   -0.000002689
      7        9          -0.000008136   -0.000001799   -0.000008056
      8        9           0.000001867   -0.000003432    0.000002816
      9        8          -0.000004522    0.000006406    0.000002040
     10        1          -0.000000835    0.000000768   -0.000001463
     11        1           0.000005032   -0.000004042   -0.000003399
     12        8          -0.000005574    0.000005272    0.000012827
     13        1           0.000000090   -0.000000976   -0.000005040
     14        1           0.000010031   -0.000002010    0.000000085
     15        8          -0.000000344    0.000022005   -0.000006638
     16        1          -0.000002046   -0.000010893   -0.000000709
     17        1           0.000002423   -0.000007994    0.000006866
     18        8          -0.000019975    0.000011735    0.000001045
     19        1           0.000013384    0.000001128   -0.000013001
     20        1           0.000004227   -0.000010349    0.000006036
     21        8          -0.000001093   -0.000002052   -0.000001281
     22        1           0.000002651   -0.000001575    0.000000287
     23        1           0.000001749   -0.000001830   -0.000000130
     24        8          -0.000022287   -0.000012032   -0.000002878
     25        1           0.000006315   -0.000000988    0.000010118
     26        1           0.000010397    0.000003374   -0.000000646
 -------------------------------------------------------------------
 Cartesian Forces:  Max     0.000022287 RMS     0.000007363

 GradGradGradGradGradGradGradGradGradGradGradGradGradGradGradGradGradGrad
 Berny optimization.
 Using GEDIIS/GDIIS optimizer.
 FormGI is forming the generalized inverse of G from B-inverse, IUseBI=4.
 Internal  Forces:  Max     0.000013219 RMS     0.000003684
 Search for a local minimum.
 Step number   9 out of a maximum of  156
 All quantities printed in internal units (Hartrees-Bohrs-Radians)
 Mixed Optimization -- En-DIIS/RFO-DIIS
 Swapping is turned off.
 Update second derivatives using D2CorX and points    4    5    6    7    8
                                                      9
 DE= -6.14D-08 DEPred=-7.11D-08 R= 8.63D-01
 Trust test= 8.63D-01 RLast= 5.58D-03 DXMaxT set to 1.24D+00
 ITU=  0  0  1  1  1  1  1  1  0
     Eigenvalues ---    0.00020   0.00030   0.00046   0.00068   0.00080
     Eigenvalues ---    0.00120   0.00211   0.00252   0.00306   0.00346
     Eigenvalues ---    0.00399   0.00421   0.00549   0.00648   0.00725
     Eigenvalues ---    0.00928   0.01019   0.01111   0.01191   0.01238
     Eigenvalues ---    0.01370   0.01411   0.01606   0.01637   0.01713
     Eigenvalues ---    0.01897   0.01928   0.02155   0.02315   0.02402
     Eigenvalues ---    0.02490   0.02640   0.02794   0.02904   0.03017
     Eigenvalues ---    0.03092   0.03302   0.03476   0.03674   0.04067
     Eigenvalues ---    0.04550   0.05960   0.06465   0.06707   0.08234
     Eigenvalues ---    0.08344   0.12067   0.13949   0.18904   0.20981
     Eigenvalues ---    0.22812   0.23919   0.26424   0.33452   0.35576
     Eigenvalues ---    0.38227   0.40934   0.41340   0.44433   0.46142
     Eigenvalues ---    0.46782   0.48614   0.49317   0.49582   0.50476
     Eigenvalues ---    0.52368   0.58511   0.58846   0.59891   0.60295
     Eigenvalues ---    0.60862   0.89813
 En-DIIS/RFO-DIIS/Sim-DIIS IScMMF=       -3 using points:     9    8    7    6    5    4    3    2
 RFO step:  Lambda=-6.38459223D-08.
 DidBck=F Rises=F RFO-DIIS coefs:    1.80670   -0.78251   -0.10253    0.07475   -0.00395
                  RFO-DIIS coefs:    0.00665    0.00208   -0.00119
 Iteration  1 RMS(Cart)=  0.00056454 RMS(Int)=  0.00000243
 Iteration  2 RMS(Cart)=  0.00000032 RMS(Int)=  0.00000241
 Variable       Old X    -DE/DX   Delta X   Delta X   Delta X     New X
                                 (Linear)    (Quad)   (Total)
    R1        2.28834   0.00000   0.00003  -0.00002   0.00001   2.28835
    R2        2.46212  -0.00001   0.00000  -0.00001  -0.00001   2.46211
    R3        2.93029   0.00000   0.00001  -0.00001   0.00000   2.93029
    R4        3.92022   0.00001   0.00052   0.00012   0.00064   3.92086
    R5        1.91572   0.00001  -0.00000   0.00006   0.00006   1.91577
    R6        2.94947  -0.00000  -0.00000  -0.00019  -0.00020   2.94927
    R7        2.53564   0.00001   0.00006  -0.00002   0.00004   2.53568
    R8        2.53425   0.00001   0.00005  -0.00002   0.00003   2.53428
    R9        2.51507   0.00001   0.00002  -0.00001   0.00001   2.51508
   R10        1.82873   0.00000  -0.00002   0.00001  -0.00001   1.82872
   R11        1.86161  -0.00000  -0.00003   0.00003  -0.00000   1.86160
   R12        3.43085   0.00001  -0.00022   0.00032   0.00010   3.43095
   R13        3.43620   0.00001  -0.00031   0.00043   0.00011   3.43631
   R14        3.28781  -0.00000   0.00002  -0.00005  -0.00004   3.28777
   R15        1.81305  -0.00000   0.00002  -0.00001   0.00000   1.81305
   R16        1.84912   0.00000  -0.00000   0.00001   0.00000   1.84912
   R17        3.37180   0.00000  -0.00018   0.00025   0.00007   3.37187
   R18        1.85684   0.00001   0.00003  -0.00001   0.00002   1.85687
   R19        1.81358  -0.00000   0.00001  -0.00000   0.00001   1.81359
   R20        3.21761   0.00000   0.00020  -0.00015   0.00005   3.21767
   R21        3.31925   0.00000   0.00014   0.00009   0.00024   3.31949
   R22        1.85264  -0.00000   0.00002  -0.00002  -0.00000   1.85264
   R23        1.81276  -0.00000   0.00002  -0.00001   0.00001   1.81277
   R24        3.23212  -0.00000  -0.00004   0.00003  -0.00001   3.23211
   R25        1.86410  -0.00000   0.00003  -0.00002   0.00002   1.86412
   R26        1.86699  -0.00000  -0.00003   0.00003  -0.00000   1.86699
   R27        1.84884   0.00001   0.00002  -0.00000   0.00002   1.84886
   R28        1.81442  -0.00000   0.00001  -0.00000   0.00001   1.81443
    A1        2.24128  -0.00000  -0.00002   0.00000  -0.00002   2.24126
    A2        2.11022  -0.00000  -0.00002   0.00002  -0.00000   2.11022
    A3        1.93168   0.00000   0.00004  -0.00002   0.00002   1.93170
    A4        2.46193  -0.00000   0.00006  -0.00002   0.00004   2.46197
    A5        1.96697  -0.00000  -0.00006   0.00002  -0.00004   1.96693
    A6        1.92728  -0.00000  -0.00005   0.00003  -0.00002   1.92726
    A7        1.92946  -0.00000  -0.00003   0.00002  -0.00001   1.92945
    A8        1.93701  -0.00000  -0.00002   0.00002   0.00000   1.93701
    A9        1.88763   0.00000   0.00003  -0.00002   0.00001   1.88764
   A10        1.89019   0.00000   0.00003  -0.00002   0.00001   1.89019
   A11        1.89088   0.00000   0.00003  -0.00002   0.00001   1.89089
   A12        1.78351  -0.00000   0.00004  -0.00004  -0.00000   1.78351
   A13        2.07100  -0.00000  -0.00038   0.00008  -0.00030   2.07070
   A14        2.07317  -0.00000  -0.00032   0.00002  -0.00031   2.07286
   A15        1.67178   0.00000   0.00005  -0.00007  -0.00002   1.67176
   A16        1.67199   0.00000   0.00009   0.00000   0.00010   1.67209
   A17        2.04026   0.00000   0.00064  -0.00005   0.00059   2.04085
   A18        2.40385   0.00000  -0.00029   0.00001  -0.00028   2.40357
   A19        1.87241  -0.00000  -0.00004   0.00003  -0.00001   1.87240
   A20        2.21476  -0.00000   0.00004  -0.00028  -0.00024   2.21453
   A21        1.85874  -0.00000   0.00002  -0.00001   0.00001   1.85875
   A22        1.87161  -0.00001  -0.00010  -0.00002  -0.00012   1.87149
   A23        1.84142  -0.00000  -0.00004  -0.00005  -0.00009   1.84133
   A24        2.13616   0.00000  -0.00031  -0.00008  -0.00039   2.13577
   A25        1.87889  -0.00001  -0.00010  -0.00005  -0.00016   1.87873
   A26        1.87255  -0.00000  -0.00024  -0.00013  -0.00037   1.87217
   A27        2.17204   0.00000  -0.00074  -0.00018  -0.00092   2.17112
   A28        1.69546  -0.00000  -0.00009   0.00007  -0.00001   1.69545
   A29        2.10493   0.00000  -0.00003  -0.00014  -0.00017   2.10476
   A30        2.10193   0.00000  -0.00007   0.00009   0.00002   2.10196
   A31        1.77920   0.00000   0.00005   0.00009   0.00014   1.77934
   A32        1.77733   0.00000  -0.00003   0.00004   0.00001   1.77734
   A33        1.91466  -0.00000   0.00015  -0.00008   0.00007   1.91473
   A34        2.84400   0.00000   0.00014  -0.00002   0.00011   2.84412
   A35        2.85380   0.00000  -0.00011   0.00009  -0.00002   2.85378
   A36        1.84806  -0.00000  -0.00030   0.00005  -0.00025   1.84781
   A37        2.07429   0.00000  -0.00073  -0.00009  -0.00082   2.07347
   A38        1.86277  -0.00001  -0.00023   0.00005  -0.00018   1.86259
   A39        3.13439   0.00000   0.00011  -0.00003   0.00008   3.13448
   A40        3.15983   0.00000   0.00025  -0.00002   0.00023   3.16006
   A41        2.81830  -0.00000   0.00009  -0.00008  -0.00000   2.81830
   A42        2.93985   0.00000   0.00026   0.00008   0.00035   2.94019
   A43        2.92784   0.00001   0.00016   0.00017   0.00033   2.92817
   A44        2.81828  -0.00000   0.00021  -0.00013   0.00008   2.81836
   A45        3.13980   0.00000  -0.00009  -0.00005  -0.00014   3.13966
   A46        3.13582   0.00000   0.00014  -0.00007   0.00007   3.13589
   A47        3.06479  -0.00000   0.00022  -0.00024  -0.00002   3.06477
   A48        3.02408  -0.00000  -0.00013  -0.00003  -0.00016   3.02392
   A49        2.95700  -0.00000   0.00001   0.00001   0.00002   2.95702
   A50        3.18046  -0.00000   0.00031  -0.00017   0.00014   3.18060
    D1        0.02207  -0.00000  -0.00014  -0.00013  -0.00027   0.02180
    D2       -3.12193  -0.00000  -0.00016  -0.00010  -0.00026  -3.12219
    D3        0.00235   0.00000   0.00003   0.00003   0.00006   0.00241
    D4       -3.13704  -0.00000   0.00006   0.00000   0.00006  -3.13698
    D5       -2.08857   0.00000   0.00007  -0.00007   0.00000  -2.08857
    D6        2.10637  -0.00000   0.00008  -0.00008   0.00001   2.10638
    D7        0.00775  -0.00000   0.00007  -0.00007  -0.00000   0.00774
    D8        1.05101   0.00000   0.00005  -0.00004   0.00001   1.05101
    D9       -1.03723  -0.00000   0.00006  -0.00005   0.00001  -1.03722
   D10       -3.13586   0.00000   0.00004  -0.00004   0.00000  -3.13586
   D11       -0.09749   0.00000   0.00022  -0.00018   0.00004  -0.09745
   D12        0.00229   0.00000  -0.00010   0.00009  -0.00001   0.00228
   D13        1.89321   0.00000  -0.00010   0.00019   0.00009   1.89330
   D14       -1.88579  -0.00000  -0.00002  -0.00004  -0.00006  -1.88585
   D15        0.07673   0.00000  -0.00007   0.00027   0.00019   0.07692
   D16       -1.73189   0.00000  -0.00002   0.00035   0.00032  -1.73156
   D17        1.88636   0.00000  -0.00005   0.00025   0.00020   1.88656
   D18       -0.53113   0.00000   0.00020   0.00023   0.00043  -0.53070
   D19        1.85091  -0.00000   0.00020  -0.00010   0.00010   1.85101
   D20       -2.34710   0.00000   0.00017   0.00031   0.00048  -2.34662
   D21        0.03493  -0.00000   0.00017  -0.00002   0.00015   0.03509
   D22        2.25779   0.00000  -0.00001   0.00035   0.00035   2.25814
   D23       -1.64336  -0.00000  -0.00001   0.00002   0.00002  -1.64333
   D24       -0.04172  -0.00000   0.00011  -0.00022  -0.00010  -0.04183
   D25       -2.19764  -0.00000   0.00016  -0.00013   0.00003  -2.19761
   D26        2.10949   0.00000   0.00003  -0.00009  -0.00006   2.10943
   D27        2.07223  -0.00000  -0.00027  -0.00015  -0.00042   2.07181
   D28       -0.08369  -0.00000  -0.00022  -0.00006  -0.00028  -0.08397
   D29       -2.05975  -0.00000  -0.00035  -0.00002  -0.00038  -2.06012
   D30       -2.15581   0.00000   0.00038  -0.00021   0.00017  -2.15565
   D31        1.97145   0.00000   0.00043  -0.00012   0.00031   1.97176
   D32       -0.00460   0.00000   0.00030  -0.00008   0.00021  -0.00439
   D33       -1.78891  -0.00000  -0.00024   0.00015  -0.00010  -1.78900
   D34        2.34120   0.00000   0.00092   0.00021   0.00112   2.34233
   D35        0.02449  -0.00000  -0.00013   0.00007  -0.00005   0.02444
   D36       -2.12859   0.00000   0.00103   0.00013   0.00117  -2.12742
   D37        1.70282  -0.00000   0.00004  -0.00002   0.00002   1.70283
   D38       -0.45026   0.00000   0.00120   0.00004   0.00124  -0.44902
   D39       -0.15081   0.00000   0.00119   0.00034   0.00153  -0.14928
   D40        2.19088  -0.00000  -0.00010   0.00000  -0.00009   2.19079
   D41       -2.32772   0.00000   0.00117   0.00049   0.00166  -2.32606
   D42        0.01398   0.00000  -0.00013   0.00015   0.00003   0.01401
   D43        2.18471   0.00000  -0.00067   0.00000  -0.00067   2.18404
   D44       -2.05003  -0.00001  -0.00164   0.00006  -0.00157  -2.05160
   D45       -0.07478   0.00001  -0.00027   0.00011  -0.00016  -0.07494
   D46        1.97367  -0.00000  -0.00125   0.00018  -0.00107   1.97260
   D47        0.10921  -0.00001   0.00060  -0.00007   0.00053   0.10974
   D48       -2.03224   0.00001   0.00103   0.00006   0.00108  -2.03115
   D49       -0.00201   0.00001  -0.00104   0.00017  -0.00087  -0.00289
   D50        2.21059  -0.00001  -0.00214  -0.00021  -0.00235   2.20823
   D51       -1.77641   0.00000   0.00117  -0.00023   0.00094  -1.77547
   D52        0.07063  -0.00000   0.00108  -0.00013   0.00096   0.07159
   D53        1.94441   0.00000   0.00112  -0.00007   0.00105   1.94546
   D54        1.77550  -0.00000  -0.00083   0.00016  -0.00067   1.77483
   D55       -0.06913   0.00000  -0.00067   0.00000  -0.00067  -0.06981
   D56       -1.94416  -0.00000  -0.00076  -0.00009  -0.00085  -1.94502
         Item               Value     Threshold  Converged?
 Maximum Force            0.000013     0.000015     YES
 RMS     Force            0.000004     0.000010     YES
 Maximum Displacement     0.002513     0.000060     NO 
 RMS     Displacement     0.000565     0.000040     NO 
 Predicted change in Energy=-3.161557D-08
 GradGradGradGradGradGradGradGradGradGradGradGradGradGradGradGradGradGrad

                          Input orientation:                          
 ---------------------------------------------------------------------
 Center     Atomic      Atomic             Coordinates (Angstroms)
 Number     Number       Type             X           Y           Z
 ---------------------------------------------------------------------
      1          6           0        1.029246   -1.516316   -1.049623
      2          8           0        0.874745   -1.910323    0.084959
      3          8           0        0.556487   -0.435521   -1.602716
      4          1           0       -0.005030    0.116976   -0.964591
      5          6           0        1.884213   -2.320843   -2.062666
      6          9           0        2.919260   -1.582739   -2.492045
      7          9           0        1.148148   -2.668290   -3.128493
      8          9           0        2.364520   -3.430156   -1.505811
      9          8           0       -0.613358   -0.668334    2.195698
     10          1           0       -0.090007   -1.405836    1.851216
     11          1           0       -0.695070   -0.084709    1.406292
     12          8           0        0.533807    1.420994    3.585604
     13          1           0        1.320391    1.241770    4.104892
     14          1           0        0.205658    0.562648    3.249375
     15          8           0       -3.520932    0.758216    0.117731
     16          1           0       -3.612859    0.191467    0.915147
     17          1           0       -4.065701    0.370652   -0.570790
     18          8           0        0.148055    3.018015    1.393270
     19          1           0        0.380139    2.584042    2.241171
     20          1           0        0.880999    3.585823    1.147099
     21          8           0       -0.865409    0.961405    0.026588
     22          1           0       -0.528954    1.819485    0.378129
     23          1           0       -1.847208    1.004897   -0.074719
     24          8           0       -3.369307   -0.807215    2.339558
     25          1           0       -2.400449   -0.901363    2.437863
     26          1           0       -3.703843   -0.497297    3.184503
 ---------------------------------------------------------------------
                    Distance matrix (angstroms):
                    1          2          3          4          5
     1  C    0.000000
     2  O    1.210945   0.000000
     3  O    1.302893   2.263752   0.000000
     4  H    1.935097   2.446528   1.013784   0.000000
     5  C    1.550641   2.408287   2.351351   3.273831   0.000000
     6  F    2.378476   3.305798   2.773033   3.711283   1.341822
     7  F    2.379682   3.312935   2.768270   3.710795   1.341082
     8  F    2.377782   2.657042   3.499459   4.299981   1.330923
     9  O    3.734880   2.865695   3.981292   3.312733   5.205988
    10  H    3.111238   2.074830   3.645424   3.202335   4.478086
    11  H    3.324799   2.746472   3.277742   2.477483   4.866895
    12  O    5.509862   4.844422   5.510519   4.763936   6.908538
    13  H    5.853275   5.127783   5.997803   5.359250   7.144850
    14  H    4.845799   4.071461   4.966106   4.242702   6.272945
    15  O    5.219227   5.142387   4.583699   3.734190   6.591686
    16  H    5.322217   5.024472   4.910825   4.068833   6.737721
    17  H    5.454211   5.480954   4.804104   4.087602   6.698606
    18  O    5.225360   5.150560   4.590170   3.741520   6.592507
    19  H    5.297509   5.009311   4.891249   4.063456   6.696502
    20  H    5.556923   5.597839   4.882418   4.156583   6.796892
    21  O    3.299553   3.358327   2.574456   1.560689   4.764300
    22  H    3.948929   3.995971   3.191705   2.230680   5.378027
    23  H    3.947270   3.991620   3.191760   2.230224   5.379218
    24  O    5.597915   4.930724   5.575980   4.805195   7.019268
    25  H    4.929862   4.157049   5.028594   4.283894   6.374011
    26  H    6.431824   5.706775   6.408721   5.592275   7.879370
                    6          7          8          9         10
     6  F    0.000000
     7  F    2.172632   0.000000
     8  F    2.166413   2.166356   0.000000
     9  O    5.940578   5.953969   5.495142   0.000000
    10  H    5.286862   5.284347   4.625171   0.967716   0.000000
    11  H    5.523089   5.535037   5.388270   0.985117   1.519683
    12  O    7.186836   7.885351   7.266889   2.759188   3.374643
    13  H    7.352130   8.224361   7.375438   3.321582   3.752079
    14  H    6.703001   7.211411   6.573809   1.815582   2.432529
    15  O    7.332604   6.639219   7.403843   3.847983   4.411274
    16  H    7.577952   6.869966   7.396368   3.372843   3.979710
    17  H    7.503109   6.554483   7.527826   4.544405   4.982787
    18  O    6.628890   7.333526   7.409204   3.848741   4.453858
    19  H    6.797980   7.550505   7.358547   3.401037   4.036363
    20  H    6.641680   7.580633   7.646093   4.629310   5.133741
    21  O    5.209597   5.213793   5.662729   2.724815   3.087774
    22  H    5.630560   5.937104   6.283324   3.082195   3.572865
    23  H    5.937891   5.638262   6.281431   3.078454   3.550861
    24  O    7.968181   7.332844   7.385355   2.763193   3.369070
    25  H    7.284750   6.833659   6.682237   1.818417   2.436553
    26  H    8.790158   8.252815   8.211318   3.249321   3.957639
                   11         12         13         14         15
    11  H    0.000000
    12  O    2.920048   0.000000
    13  H    3.619954   0.959425   0.000000
    14  H    2.151124   0.978514   1.560688   0.000000
    15  O    3.218137   5.376460   6.290444   4.871643   0.000000
    16  H    2.971698   5.083100   5.967794   4.490820   0.982613
    17  H    3.934128   6.287631   7.185460   5.733675   0.959709
    18  O    3.215264   2.739636   3.447073   3.078517   4.493902
    19  H    2.995885   1.784319   2.481778   2.265602   4.802186
    20  H    4.002996   3.279227   3.799498   3.743692   5.332162
    21  O    1.739814   3.851704   4.635612   3.419437   2.664844
    22  H    2.170408   3.402374   4.200309   3.219215   3.185283
    23  H    2.169805   4.386380   5.249661   3.931850   1.702715
    24  O    2.923105   4.663887   5.413687   3.935056   2.722147
    25  H    2.153922   3.914142   4.606154   3.097365   3.064751
    26  H    3.519230   4.668875   5.395776   4.051159   3.318864
                   16         17         18         19         20
    16  H    0.000000
    17  H    1.563708   0.000000
    18  O    4.728895   5.349935   0.000000
    19  H    4.840122   5.707163   0.980373   0.000000
    20  H    5.636507   6.144779   0.959277   1.565701   0.000000
    21  O    2.988448   3.308733   2.669191   3.014750   3.345603
    22  H    3.528357   3.938038   1.710359   2.209507   2.387306
    23  H    2.181519   2.360098   3.191977   3.580240   3.949321
    24  O    1.756596   3.215970   5.282015   5.056545   6.227828
    25  H    2.232236   3.666481   4.790362   4.463004   5.706909
    26  H    2.373321   3.871240   5.513897   5.202253   6.468667
                   21         22         23         24         25
    21  O    0.000000
    22  H    0.986451   0.000000
    23  H    0.987969   1.614441   0.000000
    24  O    3.840228   4.337553   3.380720   0.000000
    25  H    3.411818   3.892045   3.202026   0.978373   0.000000
    26  H    4.489649   4.829403   4.040570   0.960154   1.555499
                   26
    26  H    0.000000
 Stoichiometry    C2H13F3O8
 Framework group  C1[X(C2H13F3O8)]
 Deg. of freedom    72
 Full point group                 C1      NOp   1
 Largest Abelian subgroup         C1      NOp   1
 Largest concise Abelian subgroup C1      NOp   1
                         Standard orientation:                         
 ---------------------------------------------------------------------
 Center     Atomic      Atomic             Coordinates (Angstroms)
 Number     Number       Type             X           Y           Z
 ---------------------------------------------------------------------
      1          6           0       -1.706004    0.017552    0.084369
      2          8           0       -1.084360   -0.029967    1.122486
      3          8           0       -1.245520    0.075268   -1.133069
      4          1           0       -0.232353    0.076356   -1.168426
      5          6           0       -3.256635    0.011805    0.083582
      6          9           0       -3.720604   -1.051464   -0.590717
      7          9           0       -3.731184    1.119451   -0.504997
      8          9           0       -3.733654   -0.039939    1.325006
      9          8           0        1.759408   -0.055847    1.475361
     10          1           0        0.862877   -0.031763    1.838854
     11          1           0        1.591872   -0.012115    0.505580
     12          8           0        3.127923   -2.422604    1.102878
     13          1           0        2.942893   -3.151382    1.698817
     14          1           0        2.640788   -1.642689    1.437425
     15          8           0        2.737750    2.329676   -1.381053
     16          1           0        3.014539    2.418581   -0.442431
     17          1           0        2.384209    3.178859   -1.654802
     18          8           0        2.737328   -2.159086   -1.595936
     19          1           0        2.938626   -2.415529   -0.671357
     20          1           0        2.470158   -2.951553   -2.065858
     21          8           0        1.327730    0.074768   -1.211870
     22          1           0        1.820187   -0.716723   -1.534535
     23          1           0        1.822522    0.895589   -1.451696
     24          8           0        3.292486    2.234924    1.282286
     25          1           0        2.776437    1.449495    1.554332
     26          1           0        4.190099    2.097228    1.594096
 ---------------------------------------------------------------------
 Rotational constants (GHZ):           0.7021185           0.2517568           0.2349729
 Standard basis: 6-31++G(d,p) (6D, 7F)
 There are   325 symmetry adapted cartesian basis functions of A   symmetry.
 There are   325 symmetry adapted basis functions of A   symmetry.
   325 basis functions,   520 primitive gaussians,   325 cartesian basis functions
    58 alpha electrons       58 beta electrons
       nuclear repulsion energy       959.8981863784 Hartrees.
 NAtoms=   26 NActive=   26 NUniq=   26 SFac= 1.00D+00 NAtFMM=   60 NAOKFM=F Big=F
 Integral buffers will be    131072 words long.
 Raffenetti 2 integral format.
 Two-electron integral symmetry is turned on.
 Nuclear repulsion after empirical dispersion term =      959.8856933897 Hartrees.
 One-electron integrals computed using PRISM.
 NBasis=   325 RedAO= T EigKep=  3.40D-05  NBF=   325
 NBsUse=   325 1.00D-06 EigRej= -1.00D+00 NBFU=   325
 Initial guess from the checkpoint file:  "/local_scratch/slurm.5787802/Gau-1831839.chk"
 B after Tr=     0.000000   -0.000000    0.000000
         Rot=    1.000000    0.000089   -0.000014    0.000056 Ang=   0.01 deg.
 Requested convergence on RMS density matrix=1.00D-10 within 128 cycles.
 Requested convergence on MAX density matrix=1.00D-08.
 Requested convergence on             energy=1.00D-08.
 No special actions if energy rises.
 SCF Done:  E(RwB97XD) =  -985.246538542     A.U. after   12 cycles
            NFock= 12  Conv=0.61D-10     -V/T= 2.0083
 Calling FoFJK, ICntrl=      2127 FMM=F ISym2X=0 I1Cent= 0 IOpClX= 0 NMat=1 NMatS=1 NMatT=0.
 ***** Axes restored to original set *****
 -------------------------------------------------------------------
 Center     Atomic                   Forces (Hartrees/Bohr)
 Number     Number              X              Y              Z
 -------------------------------------------------------------------
      1        6           0.000000440   -0.000000242    0.000003588
      2        8           0.000002210    0.000000258   -0.000006573
      3        8           0.000000932   -0.000002950   -0.000001265
      4        1          -0.000001596    0.000002803    0.000001337
      5        6          -0.000001269    0.000002746   -0.000001219
      6        9          -0.000003638   -0.000003168   -0.000000407
      7        9           0.000003955    0.000001054    0.000002717
      8        9          -0.000000284    0.000003535   -0.000003967
      9        8          -0.000000489    0.000000020   -0.000001040
     10        1           0.000001794   -0.000002062   -0.000001846
     11        1           0.000002034    0.000001120   -0.000000890
     12        8          -0.000001566    0.000003399    0.000006407
     13        1          -0.000001858   -0.000001140   -0.000003464
     14        1           0.000006844   -0.000000181    0.000002399
     15        8          -0.000000765    0.000002622    0.000000900
     16        1          -0.000000469   -0.000001668   -0.000001728
     17        1           0.000000990   -0.000001782    0.000003159
     18        8          -0.000007874    0.000007245   -0.000003187
     19        1           0.000006171    0.000000599   -0.000003966
     20        1          -0.000000390   -0.000005309    0.000003186
     21        8          -0.000000571   -0.000001911   -0.000000260
     22        1           0.000000290   -0.000000912    0.000002550
     23        1          -0.000000748   -0.000001091   -0.000000674
     24        8          -0.000005281   -0.000000775    0.000000392
     25        1           0.000000161   -0.000001138    0.000004238
     26        1           0.000000977   -0.000001072   -0.000000388
 -------------------------------------------------------------------
 Cartesian Forces:  Max     0.000007874 RMS     0.000002827

 GradGradGradGradGradGradGradGradGradGradGradGradGradGradGradGradGradGrad
 Berny optimization.
 Using GEDIIS/GDIIS optimizer.
 FormGI is forming the generalized inverse of G from B-inverse, IUseBI=4.
 Internal  Forces:  Max     0.000006154 RMS     0.000001754
 Search for a local minimum.
 Step number  10 out of a maximum of  156
 All quantities printed in internal units (Hartrees-Bohrs-Radians)
 Mixed Optimization -- En-DIIS/RFO-DIIS
 Swapping is turned off.
 Update second derivatives using D2CorX and points    4    5    6    7    8
                                                      9   10
 DE= -2.68D-08 DEPred=-3.16D-08 R= 8.47D-01
 Trust test= 8.47D-01 RLast= 5.55D-03 DXMaxT set to 1.24D+00
 ITU=  0  0  0  1  1  1  1  1  1  0
     Eigenvalues ---    0.00019   0.00030   0.00049   0.00068   0.00080
     Eigenvalues ---    0.00120   0.00208   0.00249   0.00289   0.00327
     Eigenvalues ---    0.00398   0.00425   0.00552   0.00665   0.00729
     Eigenvalues ---    0.00927   0.01015   0.01103   0.01197   0.01235
     Eigenvalues ---    0.01355   0.01409   0.01609   0.01638   0.01701
     Eigenvalues ---    0.01900   0.01926   0.02056   0.02343   0.02401
     Eigenvalues ---    0.02525   0.02611   0.02789   0.02904   0.02983
     Eigenvalues ---    0.03087   0.03317   0.03362   0.03674   0.04059
     Eigenvalues ---    0.04530   0.05962   0.06439   0.06745   0.08039
     Eigenvalues ---    0.08358   0.12068   0.13953   0.18938   0.20982
     Eigenvalues ---    0.22812   0.23921   0.26464   0.33328   0.35718
     Eigenvalues ---    0.38317   0.40934   0.41360   0.44417   0.46097
     Eigenvalues ---    0.46841   0.48626   0.49274   0.49519   0.50458
     Eigenvalues ---    0.52449   0.58499   0.58828   0.59857   0.60254
     Eigenvalues ---    0.62515   0.90179
 En-DIIS/RFO-DIIS/Sim-DIIS IScMMF=       -3 using points:    10    9    8    7    6    5    4    3    2
 RFO step:  Lambda=-2.53708849D-09.
 DIIS inversion failure, remove point   9.
 DIIS inversion failure, remove point   8.
 DIIS inversion failure, remove point   7.
 RFO-DIIS uses    6 points instead of    9
 DidBck=F Rises=F RFO-DIIS coefs:    0.99405    0.32363   -0.33295   -0.03263    0.05902
                  RFO-DIIS coefs:   -0.01113    0.00000    0.00000    0.00000
 Iteration  1 RMS(Cart)=  0.00020914 RMS(Int)=  0.00000039
 Iteration  2 RMS(Cart)=  0.00000006 RMS(Int)=  0.00000039
 Variable       Old X    -DE/DX   Delta X   Delta X   Delta X     New X
                                 (Linear)    (Quad)   (Total)
    R1        2.28835  -0.00000   0.00001  -0.00001  -0.00000   2.28835
    R2        2.46211  -0.00000  -0.00000   0.00000   0.00000   2.46211
    R3        2.93029  -0.00000   0.00000  -0.00000  -0.00000   2.93029
    R4        3.92086   0.00000   0.00011   0.00019   0.00029   3.92115
    R5        1.91577   0.00000   0.00001   0.00001   0.00001   1.91579
    R6        2.94927  -0.00000  -0.00002  -0.00003  -0.00004   2.94923
    R7        2.53568  -0.00000   0.00002  -0.00001   0.00000   2.53568
    R8        2.53428  -0.00001   0.00001  -0.00001   0.00000   2.53428
    R9        2.51508  -0.00000   0.00001  -0.00001  -0.00000   2.51508
   R10        1.82872   0.00000  -0.00001   0.00001  -0.00000   1.82872
   R11        1.86160   0.00000  -0.00001   0.00000  -0.00000   1.86160
   R12        3.43095   0.00001  -0.00008   0.00024   0.00017   3.43112
   R13        3.43631   0.00001  -0.00008   0.00028   0.00020   3.43651
   R14        3.28777  -0.00000  -0.00003   0.00002  -0.00001   3.28776
   R15        1.81305  -0.00000   0.00000  -0.00000  -0.00000   1.81305
   R16        1.84912   0.00000  -0.00000   0.00000  -0.00000   1.84912
   R17        3.37187   0.00000  -0.00003   0.00014   0.00011   3.37199
   R18        1.85687  -0.00000   0.00001  -0.00001   0.00000   1.85687
   R19        1.81359  -0.00000   0.00000  -0.00000   0.00000   1.81359
   R20        3.21767  -0.00000   0.00006  -0.00007  -0.00001   3.21766
   R21        3.31949   0.00000   0.00006   0.00001   0.00007   3.31956
   R22        1.85264   0.00000   0.00000  -0.00001  -0.00000   1.85263
   R23        1.81277  -0.00000   0.00001  -0.00000   0.00000   1.81277
   R24        3.23211  -0.00000  -0.00002   0.00000  -0.00001   3.23210
   R25        1.86412   0.00000   0.00001  -0.00001   0.00001   1.86413
   R26        1.86699   0.00000  -0.00001   0.00001  -0.00000   1.86699
   R27        1.84886   0.00001   0.00001  -0.00000   0.00000   1.84886
   R28        1.81443  -0.00000   0.00000  -0.00000   0.00000   1.81443
    A1        2.24126   0.00000  -0.00001   0.00001   0.00000   2.24126
    A2        2.11022   0.00000  -0.00000   0.00000   0.00000   2.11022
    A3        1.93170  -0.00000   0.00001  -0.00001  -0.00000   1.93170
    A4        2.46197  -0.00000   0.00001  -0.00002  -0.00001   2.46196
    A5        1.96693   0.00000  -0.00001   0.00001   0.00000   1.96693
    A6        1.92726   0.00000  -0.00001   0.00001   0.00000   1.92726
    A7        1.92945   0.00000  -0.00001   0.00001   0.00000   1.92945
    A8        1.93701   0.00000  -0.00000   0.00001   0.00000   1.93701
    A9        1.88764  -0.00000   0.00001  -0.00001  -0.00000   1.88764
   A10        1.89019  -0.00000   0.00001  -0.00001  -0.00000   1.89019
   A11        1.89089  -0.00000   0.00001  -0.00001  -0.00000   1.89089
   A12        1.78351  -0.00000  -0.00000   0.00001   0.00001   1.78351
   A13        2.07070  -0.00000  -0.00005   0.00003  -0.00002   2.07068
   A14        2.07286   0.00000  -0.00008   0.00007  -0.00001   2.07285
   A15        1.67176  -0.00000   0.00006  -0.00008  -0.00002   1.67174
   A16        1.67209   0.00000   0.00005  -0.00004   0.00001   1.67210
   A17        2.04085   0.00000   0.00009  -0.00005   0.00004   2.04089
   A18        2.40357   0.00000  -0.00007  -0.00002  -0.00009   2.40348
   A19        1.87240  -0.00000  -0.00001  -0.00002  -0.00003   1.87237
   A20        2.21453   0.00000   0.00003  -0.00009  -0.00006   2.21447
   A21        1.85875  -0.00000  -0.00004   0.00006   0.00002   1.85877
   A22        1.87149  -0.00000  -0.00004   0.00001  -0.00003   1.87146
   A23        1.84133   0.00000  -0.00001  -0.00003  -0.00004   1.84129
   A24        2.13577  -0.00000  -0.00011   0.00001  -0.00010   2.13567
   A25        1.87873  -0.00000  -0.00004  -0.00003  -0.00006   1.87866
   A26        1.87217  -0.00000  -0.00006  -0.00008  -0.00015   1.87203
   A27        2.17112   0.00000  -0.00028  -0.00010  -0.00038   2.17074
   A28        1.69545  -0.00000  -0.00003   0.00004   0.00001   1.69547
   A29        2.10476   0.00000  -0.00001  -0.00005  -0.00006   2.10470
   A30        2.10196   0.00000  -0.00000   0.00002   0.00002   2.10198
   A31        1.77934  -0.00000  -0.00003   0.00004   0.00002   1.77935
   A32        1.77734   0.00000  -0.00001   0.00005   0.00004   1.77738
   A33        1.91473  -0.00000   0.00005  -0.00005   0.00000   1.91473
   A34        2.84412   0.00000   0.00007   0.00004   0.00011   2.84423
   A35        2.85378   0.00000  -0.00005   0.00006   0.00001   2.85379
   A36        1.84781  -0.00000  -0.00011   0.00009  -0.00002   1.84780
   A37        2.07347   0.00000  -0.00024   0.00005  -0.00019   2.07329
   A38        1.86259  -0.00000  -0.00007   0.00002  -0.00004   1.86255
   A39        3.13448  -0.00000   0.00003  -0.00002   0.00002   3.13450
   A40        3.16006   0.00000   0.00009  -0.00003   0.00006   3.16012
   A41        2.81830  -0.00000   0.00004  -0.00008  -0.00004   2.81826
   A42        2.94019   0.00000   0.00010  -0.00001   0.00010   2.94029
   A43        2.92817   0.00000   0.00005   0.00006   0.00011   2.92828
   A44        2.81836  -0.00000   0.00005  -0.00009  -0.00004   2.81832
   A45        3.13966   0.00000  -0.00004  -0.00000  -0.00004   3.13962
   A46        3.13589  -0.00000   0.00005  -0.00005   0.00001   3.13590
   A47        3.06477  -0.00000   0.00003  -0.00012  -0.00009   3.06468
   A48        3.02392  -0.00000  -0.00002  -0.00002  -0.00004   3.02388
   A49        2.95702  -0.00000   0.00002  -0.00004  -0.00002   2.95700
   A50        3.18060  -0.00000   0.00012  -0.00012  -0.00000   3.18060
    D1        0.02180  -0.00000  -0.00007  -0.00000  -0.00007   0.02173
    D2       -3.12219   0.00000  -0.00008   0.00001  -0.00007  -3.12226
    D3        0.00241   0.00000   0.00001   0.00002   0.00002   0.00244
    D4       -3.13698  -0.00000   0.00001   0.00001   0.00002  -3.13696
    D5       -2.08857  -0.00000   0.00001  -0.00002  -0.00001  -2.08858
    D6        2.10638  -0.00000   0.00001  -0.00002  -0.00001   2.10637
    D7        0.00774  -0.00000   0.00001  -0.00002  -0.00001   0.00774
    D8        1.05101   0.00000   0.00001  -0.00001  -0.00000   1.05101
    D9       -1.03722   0.00000   0.00001  -0.00001  -0.00000  -1.03722
   D10       -3.13586   0.00000   0.00001  -0.00001  -0.00000  -3.13586
   D11       -0.09745  -0.00000   0.00008  -0.00013  -0.00005  -0.09750
   D12        0.00228   0.00000  -0.00002   0.00003   0.00001   0.00229
   D13        1.89330  -0.00000  -0.00007   0.00009   0.00001   1.89332
   D14       -1.88585  -0.00000  -0.00000  -0.00006  -0.00006  -1.88591
   D15        0.07692  -0.00000   0.00000   0.00011   0.00011   0.07703
   D16       -1.73156   0.00000  -0.00005   0.00019   0.00014  -1.73143
   D17        1.88656   0.00000   0.00003   0.00009   0.00012   1.88668
   D18       -0.53070  -0.00000  -0.00003   0.00000  -0.00003  -0.53073
   D19        1.85101  -0.00000  -0.00003  -0.00005  -0.00008   1.85093
   D20       -2.34662   0.00000  -0.00006   0.00004  -0.00002  -2.34664
   D21        0.03509  -0.00000  -0.00006  -0.00001  -0.00007   0.03502
   D22        2.25814   0.00000  -0.00016   0.00014  -0.00002   2.25812
   D23       -1.64333  -0.00000  -0.00015   0.00009  -0.00007  -1.64340
   D24       -0.04183  -0.00000   0.00002  -0.00008  -0.00007  -0.04190
   D25       -2.19761  -0.00000   0.00004  -0.00006  -0.00002  -2.19763
   D26        2.10943   0.00000   0.00001  -0.00004  -0.00003   2.10940
   D27        2.07181  -0.00000  -0.00003  -0.00007  -0.00010   2.07171
   D28       -0.08397  -0.00000  -0.00000  -0.00004  -0.00005  -0.08402
   D29       -2.06012  -0.00000  -0.00003  -0.00003  -0.00006  -2.06018
   D30       -2.15565  -0.00000   0.00007  -0.00014  -0.00007  -2.15571
   D31        1.97176  -0.00000   0.00010  -0.00011  -0.00001   1.97175
   D32       -0.00439  -0.00000   0.00007  -0.00010  -0.00003  -0.00442
   D33       -1.78900   0.00000  -0.00010   0.00009  -0.00001  -1.78901
   D34        2.34233   0.00000   0.00029  -0.00003   0.00026   2.34258
   D35        0.02444   0.00000  -0.00007   0.00007  -0.00000   0.02444
   D36       -2.12742   0.00000   0.00032  -0.00006   0.00027  -2.12715
   D37        1.70283  -0.00000   0.00004  -0.00006  -0.00002   1.70281
   D38       -0.44902  -0.00000   0.00042  -0.00018   0.00025  -0.44878
   D39       -0.14928   0.00000   0.00059   0.00026   0.00086  -0.14842
   D40        2.19079  -0.00000   0.00012   0.00007   0.00019   2.19098
   D41       -2.32606   0.00000   0.00062   0.00026   0.00088  -2.32518
   D42        0.01401   0.00000   0.00015   0.00006   0.00022   0.01423
   D43        2.18404   0.00000  -0.00018   0.00006  -0.00013   2.18391
   D44       -2.05160  -0.00000  -0.00049   0.00019  -0.00031  -2.05191
   D45       -0.07494   0.00000  -0.00005   0.00006   0.00001  -0.07493
   D46        1.97260   0.00000  -0.00036   0.00019  -0.00017   1.97243
   D47        0.10974  -0.00000  -0.00009  -0.00008  -0.00017   0.10957
   D48       -2.03115   0.00000   0.00006  -0.00007  -0.00001  -2.03116
   D49       -0.00289   0.00000  -0.00066   0.00011  -0.00055  -0.00344
   D50        2.20823  -0.00000  -0.00104  -0.00010  -0.00115   2.20709
   D51       -1.77547  -0.00000   0.00060  -0.00012   0.00048  -1.77499
   D52        0.07159  -0.00000   0.00054  -0.00005   0.00049   0.07207
   D53        1.94546  -0.00000   0.00054   0.00000   0.00054   1.94600
   D54        1.77483   0.00000   0.00001   0.00017   0.00018   1.77501
   D55       -0.06981   0.00000   0.00005   0.00008   0.00013  -0.06967
   D56       -1.94502   0.00000   0.00007   0.00003   0.00010  -1.94492
         Item               Value     Threshold  Converged?
 Maximum Force            0.000006     0.000015     YES
 RMS     Force            0.000002     0.000010     YES
 Maximum Displacement     0.001159     0.000060     NO 
 RMS     Displacement     0.000209     0.000040     NO 
 Predicted change in Energy=-5.238772D-09
 GradGradGradGradGradGradGradGradGradGradGradGradGradGradGradGradGradGrad

                          Input orientation:                          
 ---------------------------------------------------------------------
 Center     Atomic      Atomic             Coordinates (Angstroms)
 Number     Number       Type             X           Y           Z
 ---------------------------------------------------------------------
      1          6           0        1.029273   -1.516261   -1.049623
      2          8           0        0.874748   -1.910356    0.084924
      3          8           0        0.556463   -0.435461   -1.602665
      4          1           0       -0.005108    0.116968   -0.964518
      5          6           0        1.884336   -2.320661   -2.062684
      6          9           0        2.919351   -1.582456   -2.491973
      7          9           0        1.148339   -2.668090   -3.128565
      8          9           0        2.364699   -3.429978   -1.505885
      9          8           0       -0.613448   -0.668416    2.195775
     10          1           0       -0.090124   -1.405950    1.851322
     11          1           0       -0.695146   -0.084817    1.406350
     12          8           0        0.533808    1.421028    3.585580
     13          1           0        1.320386    1.241850    4.104892
     14          1           0        0.205705    0.562643    3.249408
     15          8           0       -3.521041    0.758237    0.117784
     16          1           0       -3.612958    0.191448    0.915174
     17          1           0       -4.065732    0.370615   -0.570767
     18          8           0        0.148195    3.018001    1.393100
     19          1           0        0.380255    2.584006    2.240993
     20          1           0        0.881502    3.585210    1.146624
     21          8           0       -0.865511    0.961319    0.026670
     22          1           0       -0.529041    1.819400    0.378205
     23          1           0       -1.847306    1.004829   -0.074654
     24          8           0       -3.369499   -0.807219    2.339659
     25          1           0       -2.400646   -0.901411    2.437982
     26          1           0       -3.703964   -0.497028    3.184532
 ---------------------------------------------------------------------
                    Distance matrix (angstroms):
                    1          2          3          4          5
     1  C    0.000000
     2  O    1.210944   0.000000
     3  O    1.302894   2.263752   0.000000
     4  H    1.935103   2.446531   1.013791   0.000000
     5  C    1.550640   2.408286   2.351349   3.273836   0.000000
     6  F    2.378477   3.305801   2.773032   3.711283   1.341824
     7  F    2.379682   3.312933   2.768270   3.710807   1.341082
     8  F    2.377782   2.657043   3.499459   4.299987   1.330923
     9  O    3.734968   2.865804   3.981345   3.312757   5.206084
    10  H    3.111382   2.074985   3.645538   3.202415   4.478240
    11  H    3.324824   2.746511   3.277750   2.477475   4.866921
    12  O    5.509833   4.844476   5.510440   4.763864   6.908477
    13  H    5.853286   5.127879   5.997763   5.359218   7.144825
    14  H    4.845800   4.071524   4.966071   4.242670   6.272924
    15  O    5.219343   5.142511   4.583765   3.734218   6.591825
    16  H    5.322312   5.024579   4.910866   4.068829   6.737847
    17  H    5.454235   5.480976   4.804088   4.087548   6.698664
    18  O    5.225201   5.150524   4.589956   3.741371   6.592264
    19  H    5.297318   5.009236   4.891006   4.063261   6.696243
    20  H    5.556109   5.597186   4.881602   4.155924   6.795929
    21  O    3.299548   3.358334   2.574439   1.560665   4.764290
    22  H    3.948883   3.995962   3.191640   2.230625   5.377959
    23  H    3.947299   3.991659   3.191765   2.230213   5.379248
    24  O    5.598140   4.930960   5.576137   4.805292   7.019538
    25  H    4.930089   4.157289   5.028760   4.284005   6.374272
    26  H    6.431986   5.706984   6.408766   5.592240   7.879595
                    6          7          8          9         10
     6  F    0.000000
     7  F    2.172633   0.000000
     8  F    2.166413   2.166356   0.000000
     9  O    5.940633   5.954090   5.495259   0.000000
    10  H    5.286994   5.284512   4.625330   0.967715   0.000000
    11  H    5.523082   5.535087   5.388308   0.985116   1.519686
    12  O    7.186681   7.885321   7.266872   2.759263   3.374722
    13  H    7.352009   8.224363   7.375458   3.321680   3.752195
    14  H    6.702894   7.211432   6.573818   1.815671   2.432596
    15  O    7.332689   6.639399   7.404011   3.848050   4.411355
    16  H    7.578025   6.870134   7.396529   3.372888   3.979751
    17  H    7.503127   6.554587   7.527908   4.544404   4.982787
    18  O    6.628522   7.333306   7.409010   3.848903   4.453999
    19  H    6.797602   7.550274   7.358337   3.401138   4.036441
    20  H    6.640557   7.579724   7.645164   4.629139   5.133453
    21  O    5.209562   5.213800   5.662726   2.724809   3.087805
    22  H    5.630450   5.937054   6.283271   3.082193   3.572899
    23  H    5.937887   5.638316   6.281475   3.078474   3.550906
    24  O    7.968394   7.333156   7.385668   2.763293   3.369162
    25  H    7.284961   6.833952   6.682533   1.818524   2.436646
    26  H    8.790289   8.253094   8.211631   3.249355   3.957706
                   11         12         13         14         15
    11  H    0.000000
    12  O    2.920093   0.000000
    13  H    3.620020   0.959425   0.000000
    14  H    2.151187   0.978513   1.560669   0.000000
    15  O    3.218202   5.376496   6.290496   4.871752   0.000000
    16  H    2.971735   5.083169   5.967876   4.490950   0.982613
    17  H    3.934115   6.287636   7.185479   5.733742   0.959709
    18  O    3.215413   2.739706   3.447109   3.078631   4.494025
    19  H    2.995953   1.784379   2.481804   2.265674   4.802246
    20  H    4.002796   3.279188   3.799382   3.743569   5.332230
    21  O    1.739810   3.851657   4.635595   3.419428   2.664842
    22  H    2.170418   3.402294   4.200255   3.219177   3.185270
    23  H    2.169833   4.386370   5.249673   3.931892   1.702712
    24  O    2.923200   4.664034   5.413849   3.935258   2.722196
    25  H    2.154024   3.914298   4.606326   3.097569   3.064807
    26  H    3.519210   4.668886   5.395819   4.051250   3.318749
                   16         17         18         19         20
    16  H    0.000000
    17  H    1.563689   0.000000
    18  O    4.729069   5.350010   0.000000
    19  H    4.840236   5.707180   0.980370   0.000000
    20  H    5.636609   6.144769   0.959279   1.565663   0.000000
    21  O    2.988412   3.308668   2.669208   3.014676   3.345319
    22  H    3.528329   3.937983   1.710352   2.209394   2.387087
    23  H    2.181485   2.360036   3.192051   3.580231   3.949213
    24  O    1.756635   3.215993   5.282278   5.056758   6.227984
    25  H    2.232261   3.666488   4.790633   4.463222   5.707002
    26  H    2.373240   3.871169   5.513963   5.202296   6.468712
                   21         22         23         24         25
    21  O    0.000000
    22  H    0.986454   0.000000
    23  H    0.987969   1.614444   0.000000
    24  O    3.840260   4.337583   3.380754   0.000000
    25  H    3.411866   3.892094   3.202074   0.978374   0.000000
    26  H    4.489508   4.829228   4.040427   0.960154   1.555475
                   26
    26  H    0.000000
 Stoichiometry    C2H13F3O8
 Framework group  C1[X(C2H13F3O8)]
 Deg. of freedom    72
 Full point group                 C1      NOp   1
 Largest Abelian subgroup         C1      NOp   1
 Largest concise Abelian subgroup C1      NOp   1
                         Standard orientation:                         
 ---------------------------------------------------------------------
 Center     Atomic      Atomic             Coordinates (Angstroms)
 Number     Number       Type             X           Y           Z
 ---------------------------------------------------------------------
      1          6           0       -1.706005    0.017661    0.084418
      2          8           0       -1.084387   -0.029781    1.122553
      3          8           0       -1.245491    0.075313   -1.133012
      4          1           0       -0.232317    0.076400   -1.168346
      5          6           0       -3.256635    0.011886    0.083591
      6          9           0       -3.720568   -1.051432   -0.590659
      7          9           0       -3.731190    1.119488   -0.505065
      8          9           0       -3.733687   -0.039796    1.325004
      9          8           0        1.759489   -0.055774    1.475439
     10          1           0        0.862988   -0.031584    1.838996
     11          1           0        1.591891   -0.012067    0.505668
     12          8           0        3.127777   -2.422738    1.102882
     13          1           0        2.942758   -3.151500    1.698844
     14          1           0        2.640697   -1.642813    1.437483
     15          8           0        2.737951    2.329528   -1.381209
     16          1           0        3.014732    2.418476   -0.442588
     17          1           0        2.384366    3.178694   -1.654954
     18          8           0        2.736918   -2.159362   -1.595979
     19          1           0        2.938225   -2.415744   -0.671387
     20          1           0        2.468968   -2.951755   -2.065586
     21          8           0        1.327743    0.074757   -1.211780
     22          1           0        1.820125   -0.716792   -1.534427
     23          1           0        1.822579    0.895528   -1.451684
     24          8           0        3.292827    2.234926    1.282156
     25          1           0        2.776726    1.449563    1.554297
     26          1           0        4.190498    2.097019    1.593710
 ---------------------------------------------------------------------
 Rotational constants (GHZ):           0.7020965           0.2517557           0.2349701
 Standard basis: 6-31++G(d,p) (6D, 7F)
 There are   325 symmetry adapted cartesian basis functions of A   symmetry.
 There are   325 symmetry adapted basis functions of A   symmetry.
   325 basis functions,   520 primitive gaussians,   325 cartesian basis functions
    58 alpha electrons       58 beta electrons
       nuclear repulsion energy       959.8929761221 Hartrees.
 NAtoms=   26 NActive=   26 NUniq=   26 SFac= 1.00D+00 NAtFMM=   60 NAOKFM=F Big=F
 Integral buffers will be    131072 words long.
 Raffenetti 2 integral format.
 Two-electron integral symmetry is turned on.
 Nuclear repulsion after empirical dispersion term =      959.8804832356 Hartrees.
 One-electron integrals computed using PRISM.
 NBasis=   325 RedAO= T EigKep=  3.40D-05  NBF=   325
 NBsUse=   325 1.00D-06 EigRej= -1.00D+00 NBFU=   325
 Initial guess from the checkpoint file:  "/local_scratch/slurm.5787802/Gau-1831839.chk"
 B after Tr=    -0.000000   -0.000000   -0.000000
         Rot=    1.000000    0.000021   -0.000008    0.000024 Ang=   0.00 deg.
 Requested convergence on RMS density matrix=1.00D-10 within 128 cycles.
 Requested convergence on MAX density matrix=1.00D-08.
 Requested convergence on             energy=1.00D-08.
 No special actions if energy rises.
 SCF Done:  E(RwB97XD) =  -985.246538543     A.U. after   11 cycles
            NFock= 11  Conv=0.51D-10     -V/T= 2.0083
 Calling FoFJK, ICntrl=      2127 FMM=F ISym2X=0 I1Cent= 0 IOpClX= 0 NMat=1 NMatS=1 NMatT=0.
 ***** Axes restored to original set *****
 -------------------------------------------------------------------
 Center     Atomic                   Forces (Hartrees/Bohr)
 Number     Number              X              Y              Z
 -------------------------------------------------------------------
      1        6          -0.000000043   -0.000001116    0.000003179
      2        8           0.000001303    0.000001495   -0.000004799
      3        8          -0.000000344   -0.000000770    0.000000454
      4        1           0.000000152    0.000000743   -0.000001242
      5        6          -0.000000686    0.000002544   -0.000002070
      6        9          -0.000004146   -0.000003325   -0.000000285
      7        9           0.000004199    0.000001327    0.000003061
      8        9          -0.000000331    0.000003429   -0.000003799
      9        8           0.000000429   -0.000000889   -0.000000907
     10        1           0.000001457   -0.000001349   -0.000001135
     11        1           0.000000763    0.000001162   -0.000000146
     12        8          -0.000000127   -0.000000833    0.000002017
     13        1          -0.000000605    0.000000475   -0.000001449
     14        1           0.000002837    0.000001438    0.000001460
     15        8          -0.000000780   -0.000002089    0.000001936
     16        1          -0.000000007    0.000000158   -0.000000570
     17        1           0.000000166   -0.000000392    0.000001530
     18        8          -0.000003904    0.000004469   -0.000003097
     19        1           0.000002764   -0.000000055   -0.000000026
     20        1          -0.000001137   -0.000002719    0.000001593
     21        8           0.000000059   -0.000001661    0.000000239
     22        1           0.000000929    0.000000106    0.000001555
     23        1          -0.000002150   -0.000000752   -0.000000138
     24        8           0.000002036    0.000001452    0.000001682
     25        1          -0.000001339   -0.000001081    0.000000763
     26        1          -0.000001497   -0.000001765    0.000000195
 -------------------------------------------------------------------
 Cartesian Forces:  Max     0.000004799 RMS     0.000001858

 GradGradGradGradGradGradGradGradGradGradGradGradGradGradGradGradGradGrad
 Berny optimization.
 Using GEDIIS/GDIIS optimizer.
 FormGI is forming the generalized inverse of G from B-inverse, IUseBI=4.
 Internal  Forces:  Max     0.000005486 RMS     0.000001196
 Search for a local minimum.
 Step number  11 out of a maximum of  156
 All quantities printed in internal units (Hartrees-Bohrs-Radians)
 Mixed Optimization -- En-DIIS/RFO-DIIS
 Swapping is turned off.
 Update second derivatives using D2CorX and points    4    5    6    7    8
                                                      9   10   11
 DE= -8.95D-10 DEPred=-5.24D-09 R= 1.71D-01
 Trust test= 1.71D-01 RLast= 2.23D-03 DXMaxT set to 1.24D+00
 ITU=  0  0  0  0  1  1  1  1  1  1  0
     Eigenvalues ---    0.00020   0.00030   0.00049   0.00067   0.00080
     Eigenvalues ---    0.00118   0.00205   0.00236   0.00290   0.00324
     Eigenvalues ---    0.00398   0.00436   0.00552   0.00676   0.00725
     Eigenvalues ---    0.00928   0.00998   0.01108   0.01201   0.01223
     Eigenvalues ---    0.01316   0.01400   0.01597   0.01638   0.01675
     Eigenvalues ---    0.01889   0.01924   0.01997   0.02361   0.02413
     Eigenvalues ---    0.02502   0.02587   0.02745   0.02889   0.02910
     Eigenvalues ---    0.03083   0.03286   0.03347   0.03674   0.04060
     Eigenvalues ---    0.04536   0.05960   0.06563   0.06727   0.07916
     Eigenvalues ---    0.08402   0.12067   0.13951   0.18931   0.20984
     Eigenvalues ---    0.22812   0.23923   0.26461   0.33486   0.35712
     Eigenvalues ---    0.38359   0.40934   0.41373   0.44520   0.46208
     Eigenvalues ---    0.46929   0.48573   0.49244   0.49491   0.50491
     Eigenvalues ---    0.52407   0.58511   0.58817   0.59822   0.60250
     Eigenvalues ---    0.61998   0.89955
 En-DIIS/RFO-DIIS/Sim-DIIS IScMMF=       -3 using points:    11   10    9    8    7    6    5    4    3    2
 RFO step:  Lambda=-7.74148933D-10.
 DIIS inversion failure, remove point  10.
 DIIS inversion failure, remove point   9.
 DIIS inversion failure, remove point   8.
 DIIS inversion failure, remove point   7.
 DIIS inversion failure, remove point   6.
 DIIS inversion failure, remove point   5.
 RFO-DIIS uses    4 points instead of   10
 DidBck=F Rises=F RFO-DIIS coefs:    1.71894   -0.85912    0.15863   -0.01845    0.00000
                  RFO-DIIS coefs:    0.00000    0.00000    0.00000    0.00000    0.00000
 Iteration  1 RMS(Cart)=  0.00017457 RMS(Int)=  0.00000002
 Iteration  2 RMS(Cart)=  0.00000002 RMS(Int)=  0.00000001
 Variable       Old X    -DE/DX   Delta X   Delta X   Delta X     New X
                                 (Linear)    (Quad)   (Total)
    R1        2.28835  -0.00000  -0.00000  -0.00000  -0.00001   2.28835
    R2        2.46211  -0.00000   0.00000  -0.00000   0.00000   2.46211
    R3        2.93029  -0.00000  -0.00000  -0.00000  -0.00000   2.93028
    R4        3.92115   0.00000   0.00015   0.00009   0.00024   3.92139
    R5        1.91579  -0.00000   0.00000   0.00000   0.00000   1.91579
    R6        2.94923   0.00000  -0.00000  -0.00001  -0.00001   2.94922
    R7        2.53568  -0.00001  -0.00000  -0.00000  -0.00001   2.53567
    R8        2.53428  -0.00001  -0.00000  -0.00000  -0.00001   2.53427
    R9        2.51508  -0.00000  -0.00000  -0.00000  -0.00000   2.51508
   R10        1.82872   0.00000  -0.00000  -0.00000  -0.00000   1.82872
   R11        1.86160  -0.00000  -0.00000   0.00000   0.00000   1.86160
   R12        3.43112   0.00000   0.00010   0.00002   0.00012   3.43124
   R13        3.43651   0.00000   0.00012   0.00004   0.00016   3.43667
   R14        3.28776  -0.00000   0.00000  -0.00002  -0.00002   3.28775
   R15        1.81305  -0.00000  -0.00000  -0.00000  -0.00000   1.81305
   R16        1.84912  -0.00000  -0.00000  -0.00000  -0.00000   1.84912
   R17        3.37199   0.00000   0.00007   0.00003   0.00010   3.37209
   R18        1.85687  -0.00000  -0.00000  -0.00000  -0.00000   1.85687
   R19        1.81359  -0.00000  -0.00000  -0.00000  -0.00000   1.81359
   R20        3.21766  -0.00000  -0.00001  -0.00003  -0.00003   3.21763
   R21        3.31956  -0.00000   0.00002  -0.00002  -0.00000   3.31956
   R22        1.85263   0.00000  -0.00000   0.00000  -0.00000   1.85263
   R23        1.81277  -0.00000   0.00000  -0.00000   0.00000   1.81277
   R24        3.23210  -0.00000  -0.00001   0.00001   0.00001   3.23210
   R25        1.86413   0.00000   0.00000   0.00000   0.00000   1.86413
   R26        1.86699   0.00000  -0.00000   0.00001   0.00000   1.86700
   R27        1.84886   0.00000  -0.00000  -0.00000  -0.00000   1.84885
   R28        1.81443   0.00000  -0.00000  -0.00000  -0.00000   1.81443
    A1        2.24126   0.00000   0.00000  -0.00000  -0.00000   2.24126
    A2        2.11022   0.00000   0.00000   0.00001   0.00001   2.11023
    A3        1.93170  -0.00000  -0.00000  -0.00000  -0.00001   1.93169
    A4        2.46196  -0.00000  -0.00001   0.00003   0.00002   2.46198
    A5        1.96693   0.00000   0.00000  -0.00001  -0.00000   1.96693
    A6        1.92726   0.00000   0.00000   0.00000   0.00001   1.92727
    A7        1.92945   0.00000   0.00000   0.00000   0.00001   1.92946
    A8        1.93701   0.00000   0.00000   0.00000   0.00000   1.93701
    A9        1.88764  -0.00000  -0.00000  -0.00000  -0.00000   1.88764
   A10        1.89019  -0.00000  -0.00000  -0.00000  -0.00000   1.89019
   A11        1.89089  -0.00000  -0.00000  -0.00000  -0.00000   1.89088
   A12        1.78351  -0.00000   0.00001  -0.00000   0.00001   1.78352
   A13        2.07068   0.00000   0.00002   0.00009   0.00011   2.07079
   A14        2.07285   0.00000   0.00003   0.00008   0.00011   2.07296
   A15        1.67174  -0.00000  -0.00001   0.00002   0.00001   1.67175
   A16        1.67210  -0.00000  -0.00001   0.00002   0.00002   1.67211
   A17        2.04089  -0.00000  -0.00005  -0.00019  -0.00024   2.04065
   A18        2.40348   0.00000  -0.00004  -0.00005  -0.00009   2.40339
   A19        1.87237  -0.00000  -0.00002   0.00002   0.00000   1.87237
   A20        2.21447  -0.00000  -0.00000  -0.00004  -0.00004   2.21443
   A21        1.85877  -0.00000   0.00002   0.00000   0.00002   1.85879
   A22        1.87146   0.00000  -0.00001   0.00000  -0.00001   1.87145
   A23        1.84129   0.00000  -0.00002   0.00000  -0.00002   1.84127
   A24        2.13567  -0.00000  -0.00002   0.00001  -0.00001   2.13565
   A25        1.87866  -0.00000  -0.00002  -0.00002  -0.00004   1.87862
   A26        1.87203  -0.00000  -0.00006  -0.00002  -0.00008   1.87195
   A27        2.17074   0.00000  -0.00016  -0.00007  -0.00022   2.17051
   A28        1.69547   0.00000   0.00001   0.00002   0.00003   1.69550
   A29        2.10470   0.00000  -0.00002  -0.00000  -0.00002   2.10468
   A30        2.10198   0.00000   0.00001  -0.00000   0.00001   2.10198
   A31        1.77935  -0.00000  -0.00000   0.00001   0.00000   1.77935
   A32        1.77738   0.00000   0.00003  -0.00000   0.00003   1.77741
   A33        1.91473  -0.00000  -0.00001  -0.00001  -0.00002   1.91471
   A34        2.84423   0.00000   0.00007   0.00001   0.00008   2.84431
   A35        2.85379   0.00000   0.00001   0.00002   0.00003   2.85383
   A36        1.84780   0.00000   0.00002   0.00002   0.00003   1.84783
   A37        2.07329   0.00000  -0.00004   0.00005   0.00001   2.07330
   A38        1.86255   0.00000  -0.00001   0.00003   0.00001   1.86256
   A39        3.13450  -0.00000   0.00000  -0.00002  -0.00002   3.13448
   A40        3.16012  -0.00000   0.00002   0.00003   0.00005   3.16018
   A41        2.81826  -0.00000  -0.00003  -0.00002  -0.00005   2.81821
   A42        2.94029  -0.00000   0.00002  -0.00002   0.00000   2.94029
   A43        2.92828   0.00000   0.00003  -0.00000   0.00003   2.92831
   A44        2.81832  -0.00000  -0.00003  -0.00003  -0.00006   2.81827
   A45        3.13962   0.00000  -0.00001   0.00000  -0.00001   3.13961
   A46        3.13590  -0.00000  -0.00000  -0.00001  -0.00001   3.13589
   A47        3.06468  -0.00000  -0.00006  -0.00008  -0.00014   3.06455
   A48        3.02388   0.00000  -0.00001   0.00002   0.00001   3.02390
   A49        2.95700  -0.00000  -0.00002   0.00004   0.00002   2.95702
   A50        3.18060  -0.00000  -0.00001  -0.00002  -0.00003   3.18056
    D1        0.02173  -0.00000  -0.00002   0.00002  -0.00000   0.02172
    D2       -3.12226   0.00000  -0.00002   0.00002   0.00000  -3.12226
    D3        0.00244   0.00000   0.00001  -0.00001   0.00000   0.00244
    D4       -3.13696   0.00000   0.00001  -0.00001  -0.00000  -3.13696
    D5       -2.08858  -0.00000  -0.00000   0.00001   0.00000  -2.08857
    D6        2.10637  -0.00000  -0.00000   0.00000   0.00000   2.10638
    D7        0.00774  -0.00000  -0.00000   0.00001   0.00000   0.00774
    D8        1.05101  -0.00000   0.00000   0.00000   0.00001   1.05102
    D9       -1.03722   0.00000   0.00000   0.00000   0.00001  -1.03722
   D10       -3.13586   0.00000   0.00000   0.00000   0.00001  -3.13585
   D11       -0.09750  -0.00000  -0.00003  -0.00003  -0.00006  -0.09756
   D12        0.00229   0.00000   0.00001   0.00001   0.00002   0.00230
   D13        1.89332  -0.00000   0.00000   0.00003   0.00003   1.89335
   D14       -1.88591   0.00000  -0.00004   0.00000  -0.00004  -1.88595
   D15        0.07703  -0.00000   0.00005   0.00001   0.00006   0.07709
   D16       -1.73143  -0.00000   0.00005  -0.00004   0.00001  -1.73142
   D17        1.88668  -0.00000   0.00005   0.00007   0.00012   1.88680
   D18       -0.53073  -0.00000  -0.00008   0.00001  -0.00008  -0.53080
   D19        1.85093  -0.00000  -0.00006  -0.00001  -0.00007   1.85087
   D20       -2.34664   0.00000  -0.00009  -0.00002  -0.00011  -2.34675
   D21        0.03502  -0.00000  -0.00006  -0.00003  -0.00010   0.03492
   D22        2.25812   0.00000  -0.00007  -0.00004  -0.00011   2.25801
   D23       -1.64340  -0.00000  -0.00004  -0.00006  -0.00010  -1.64350
   D24       -0.04190  -0.00000  -0.00003  -0.00002  -0.00005  -0.04195
   D25       -2.19763  -0.00000  -0.00002  -0.00003  -0.00004  -2.19767
   D26        2.10940   0.00000  -0.00001  -0.00001  -0.00002   2.10937
   D27        2.07171  -0.00000  -0.00001   0.00009   0.00008   2.07179
   D28       -0.08402  -0.00000   0.00000   0.00008   0.00008  -0.08394
   D29       -2.06018   0.00000   0.00001   0.00010   0.00010  -2.06008
   D30       -2.15571  -0.00000  -0.00007  -0.00010  -0.00017  -2.15588
   D31        1.97175  -0.00000  -0.00005  -0.00011  -0.00016   1.97159
   D32       -0.00442  -0.00000  -0.00004  -0.00010  -0.00014  -0.00456
   D33       -1.78901   0.00000  -0.00000   0.00002   0.00002  -1.78899
   D34        2.34258   0.00000   0.00005  -0.00005  -0.00001   2.34258
   D35        0.02444   0.00000   0.00000   0.00004   0.00004   0.02448
   D36       -2.12715  -0.00000   0.00005  -0.00003   0.00002  -2.12714
   D37        1.70281   0.00000  -0.00002   0.00006   0.00004   1.70286
   D38       -0.44878  -0.00000   0.00003  -0.00001   0.00001  -0.44876
   D39       -0.14842   0.00000   0.00043   0.00024   0.00067  -0.14775
   D40        2.19098  -0.00000   0.00016   0.00011   0.00027   2.19125
   D41       -2.32518   0.00000   0.00042   0.00023   0.00065  -2.32452
   D42        0.01423   0.00000   0.00014   0.00010   0.00024   0.01447
   D43        2.18391  -0.00000  -0.00001  -0.00004  -0.00005   2.18387
   D44       -2.05191   0.00000  -0.00003   0.00004   0.00001  -2.05190
   D45       -0.07493  -0.00000   0.00003  -0.00004  -0.00002  -0.07495
   D46        1.97243   0.00000   0.00000   0.00003   0.00003   1.97247
   D47        0.10957   0.00000  -0.00019  -0.00006  -0.00025   0.10932
   D48       -2.03116   0.00000  -0.00015  -0.00007  -0.00022  -2.03138
   D49       -0.00344   0.00000  -0.00029   0.00016  -0.00012  -0.00356
   D50        2.20709  -0.00000  -0.00053   0.00005  -0.00048   2.20661
   D51       -1.77499  -0.00000   0.00023  -0.00029  -0.00006  -1.77505
   D52        0.07207  -0.00000   0.00023  -0.00025  -0.00003   0.07204
   D53        1.94600  -0.00000   0.00025  -0.00026  -0.00000   1.94599
   D54        1.77501   0.00000   0.00022   0.00017   0.00039   1.77540
   D55       -0.06967   0.00000   0.00019   0.00014   0.00033  -0.06934
   D56       -1.94492   0.00000   0.00018   0.00014   0.00032  -1.94460
         Item               Value     Threshold  Converged?
 Maximum Force            0.000005     0.000015     YES
 RMS     Force            0.000001     0.000010     YES
 Maximum Displacement     0.000701     0.000060     NO 
 RMS     Displacement     0.000175     0.000040     NO 
 Predicted change in Energy=-1.700088D-09
 GradGradGradGradGradGradGradGradGradGradGradGradGradGradGradGradGradGrad

                          Input orientation:                          
 ---------------------------------------------------------------------
 Center     Atomic      Atomic             Coordinates (Angstroms)
 Number     Number       Type             X           Y           Z
 ---------------------------------------------------------------------
      1          6           0        1.029342   -1.516281   -1.049728
      2          8           0        0.874824   -1.910415    0.084803
      3          8           0        0.556505   -0.435474   -1.602735
      4          1           0       -0.005080    0.116919   -0.964566
      5          6           0        1.884422   -2.320622   -2.062821
      6          9           0        2.919420   -1.582384   -2.492083
      7          9           0        1.148440   -2.668027   -3.128716
      8          9           0        2.364811   -3.429949   -1.506070
      9          8           0       -0.613403   -0.668529    2.195770
     10          1           0       -0.090104   -1.406092    1.851342
     11          1           0       -0.695084   -0.084948    1.406329
     12          8           0        0.533519    1.421089    3.585675
     13          1           0        1.320016    1.242070    4.105163
     14          1           0        0.205628    0.562633    3.249486
     15          8           0       -3.521021    0.758292    0.117849
     16          1           0       -3.612950    0.191568    0.915282
     17          1           0       -4.065750    0.370645   -0.570656
     18          8           0        0.148169    3.017983    1.393018
     19          1           0        0.380118    2.584011    2.240953
     20          1           0        0.881705    3.584852    1.146443
     21          8           0       -0.865488    0.961196    0.026673
     22          1           0       -0.529030    1.819282    0.378211
     23          1           0       -1.847286    1.004715   -0.074650
     24          8           0       -3.369530   -0.807015    2.339831
     25          1           0       -2.400690   -0.901317    2.438146
     26          1           0       -3.703961   -0.496753    3.184692
 ---------------------------------------------------------------------
                    Distance matrix (angstroms):
                    1          2          3          4          5
     1  C    0.000000
     2  O    1.210941   0.000000
     3  O    1.302894   2.263749   0.000000
     4  H    1.935103   2.446526   1.013793   0.000000
     5  C    1.550640   2.408287   2.351345   3.273833   0.000000
     6  F    2.378477   3.305801   2.773033   3.711286   1.341820
     7  F    2.379683   3.312936   2.768265   3.710805   1.341078
     8  F    2.377783   2.657051   3.499456   4.299986   1.330922
     9  O    3.735044   2.865883   3.981412   3.312810   5.206164
    10  H    3.111512   2.075112   3.645662   3.202519   4.478369
    11  H    3.324842   2.746520   3.277775   2.477498   4.866938
    12  O    5.510077   4.844741   5.510622   4.763995   6.908751
    13  H    5.853708   5.128319   5.998100   5.359478   7.145303
    14  H    4.845992   4.071733   4.966225   4.242794   6.273126
    15  O    5.219455   5.142620   4.583853   3.734276   6.591953
    16  H    5.322489   5.024754   4.911003   4.068922   6.738048
    17  H    5.454353   5.481071   4.804192   4.087614   6.698808
    18  O    5.225230   5.150588   4.589950   3.741372   6.592276
    19  H    5.297402   5.009350   4.891048   4.063284   6.696329
    20  H    5.555765   5.596882   4.881266   4.155636   6.795546
    21  O    3.299532   3.358306   2.574437   1.560661   4.764275
    22  H    3.948863   3.995940   3.191624   2.230609   5.377936
    23  H    3.947301   3.991653   3.191771   2.230215   5.379251
    24  O    5.598415   4.931247   5.576346   4.805437   7.019856
    25  H    4.930372   4.157583   5.028990   4.284180   6.374583
    26  H    6.432255   5.707279   6.408962   5.592375   7.879906
                    6          7          8          9         10
     6  F    0.000000
     7  F    2.172623   0.000000
     8  F    2.166405   2.166348   0.000000
     9  O    5.940702   5.954178   5.495345   0.000000
    10  H    5.287122   5.284642   4.625453   0.967715   0.000000
    11  H    5.523095   5.535116   5.388326   0.985117   1.519690
    12  O    7.186969   7.885559   7.267191   2.759306   3.374873
    13  H    7.352503   8.224798   7.375995   3.321789   3.752454
    14  H    6.703088   7.211624   6.574047   1.815734   2.432723
    15  O    7.332789   6.639556   7.404153   3.848092   4.411433
    16  H    7.578186   6.870374   7.396753   3.372936   3.979845
    17  H    7.503254   6.554768   7.528057   4.544414   4.982834
    18  O    6.628516   7.333303   7.409051   3.848996   4.454130
    19  H    6.797687   7.550335   7.358458   3.401197   4.036561
    20  H    6.640142   7.579355   7.644793   4.629005   5.133305
    21  O    5.209555   5.213793   5.662710   2.724800   3.087829
    22  H    5.630430   5.937035   6.283253   3.082182   3.572927
    23  H    5.937892   5.638327   6.281479   3.078477   3.550933
    24  O    7.968657   7.333514   7.386028   2.763362   3.369296
    25  H    7.285231   6.834291   6.682875   1.818606   2.436789
    26  H    8.790538   8.253444   8.211996   3.249465   3.957864
                   11         12         13         14         15
    11  H    0.000000
    12  O    2.920131   0.000000
    13  H    3.620126   0.959423   0.000000
    14  H    2.151249   0.978511   1.560666   0.000000
    15  O    3.218252   5.376281   6.290337   4.871688   0.000000
    16  H    2.971789   5.082905   5.967667   4.490850   0.982612
    17  H    3.934136   6.287432   7.185342   5.733674   0.959708
    18  O    3.215499   2.739764   3.447146   3.078720   4.493909
    19  H    2.995998   1.784431   2.481832   2.265736   4.802052
    20  H    4.002654   3.279170   3.799312   3.743486   5.332114
    21  O    1.739800   3.851651   4.635666   3.419455   2.664833
    22  H    2.170413   3.402262   4.200275   3.219179   3.185199
    23  H    2.169846   4.386294   5.249664   3.931892   1.702694
    24  O    2.923263   4.663728   5.413593   3.935119   2.722194
    25  H    2.154111   3.914073   4.606159   3.097469   3.064836
    26  H    3.519304   4.668526   5.395472   4.051096   3.318754
                   16         17         18         19         20
    16  H    0.000000
    17  H    1.563685   0.000000
    18  O    4.728940   5.349910   0.000000
    19  H    4.840019   5.707003   0.980370   0.000000
    20  H    5.636466   6.144662   0.959279   1.565639   0.000000
    21  O    2.988394   3.308660   2.669227   3.014648   3.345167
    22  H    3.528238   3.937930   1.710355   2.209336   2.386963
    23  H    2.181454   2.360011   3.192043   3.580157   3.949123
    24  O    1.756633   3.215983   5.282165   5.056550   6.227815
    25  H    2.232284   3.666498   4.790604   4.463103   5.706867
    26  H    2.373244   3.871164   5.513834   5.202062   6.468562
                   21         22         23         24         25
    21  O    0.000000
    22  H    0.986456   0.000000
    23  H    0.987971   1.614435   0.000000
    24  O    3.840247   4.337491   3.380727   0.000000
    25  H    3.411891   3.892057   3.202087   0.978372   0.000000
    26  H    4.489502   4.829134   4.040415   0.960154   1.555481
                   26
    26  H    0.000000
 Stoichiometry    C2H13F3O8
 Framework group  C1[X(C2H13F3O8)]
 Deg. of freedom    72
 Full point group                 C1      NOp   1
 Largest Abelian subgroup         C1      NOp   1
 Largest concise Abelian subgroup C1      NOp   1
                         Standard orientation:                         
 ---------------------------------------------------------------------
 Center     Atomic      Atomic             Coordinates (Angstroms)
 Number     Number       Type             X           Y           Z
 ---------------------------------------------------------------------
      1          6           0       -1.706091    0.017681    0.084452
      2          8           0       -1.084478   -0.029750    1.122587
      3          8           0       -1.245572    0.075331   -1.132977
      4          1           0       -0.232395    0.076424   -1.168301
      5          6           0       -3.256720    0.011898    0.083609
      6          9           0       -3.720646   -1.051424   -0.590631
      7          9           0       -3.731281    1.119487   -0.505058
      8          9           0       -3.733787   -0.039774    1.325015
      9          8           0        1.759473   -0.055771    1.475502
     10          1           0        0.862999   -0.031541    1.839120
     11          1           0        1.591818   -0.012065    0.505740
     12          8           0        3.128053   -2.422595    1.102807
     13          1           0        2.943284   -3.151417    1.698771
     14          1           0        2.640831   -1.642797    1.437490
     15          8           0        2.738034    2.329428   -1.381255
     16          1           0        3.014913    2.418340   -0.442661
     17          1           0        2.384492    3.178627   -1.654949
     18          8           0        2.736817   -2.159344   -1.596070
     19          1           0        2.938248   -2.415659   -0.671487
     20          1           0        2.468473   -2.951732   -2.065462
     21          8           0        1.327661    0.074780   -1.211695
     22          1           0        1.820033   -0.716772   -1.534358
     23          1           0        1.822510    0.895540   -1.451622
     24          8           0        3.293164    2.234762    1.282052
     25          1           0        2.777003    1.449472    1.554283
     26          1           0        4.190851    2.096784    1.593527
 ---------------------------------------------------------------------
 Rotational constants (GHZ):           0.7021328           0.2517411           0.2349610
 Standard basis: 6-31++G(d,p) (6D, 7F)
 There are   325 symmetry adapted cartesian basis functions of A   symmetry.
 There are   325 symmetry adapted basis functions of A   symmetry.
   325 basis functions,   520 primitive gaussians,   325 cartesian basis functions
    58 alpha electrons       58 beta electrons
       nuclear repulsion energy       959.8872182314 Hartrees.
 NAtoms=   26 NActive=   26 NUniq=   26 SFac= 1.00D+00 NAtFMM=   60 NAOKFM=F Big=F
 Integral buffers will be    131072 words long.
 Raffenetti 2 integral format.
 Two-electron integral symmetry is turned on.
 Nuclear repulsion after empirical dispersion term =      959.8747254987 Hartrees.
 One-electron integrals computed using PRISM.
 NBasis=   325 RedAO= T EigKep=  3.40D-05  NBF=   325
 NBsUse=   325 1.00D-06 EigRej= -1.00D+00 NBFU=   325
 Initial guess from the checkpoint file:  "/local_scratch/slurm.5787802/Gau-1831839.chk"
 B after Tr=    -0.000000    0.000000    0.000000
         Rot=    1.000000    0.000001   -0.000009    0.000005 Ang=   0.00 deg.
 Requested convergence on RMS density matrix=1.00D-10 within 128 cycles.
 Requested convergence on MAX density matrix=1.00D-08.
 Requested convergence on             energy=1.00D-08.
 No special actions if energy rises.
 SCF Done:  E(RwB97XD) =  -985.246538543     A.U. after   10 cycles
            NFock= 10  Conv=0.53D-10     -V/T= 2.0083
 Calling FoFJK, ICntrl=      2127 FMM=F ISym2X=0 I1Cent= 0 IOpClX= 0 NMat=1 NMatS=1 NMatT=0.
 ***** Axes restored to original set *****
 -------------------------------------------------------------------
 Center     Atomic                   Forces (Hartrees/Bohr)
 Number     Number              X              Y              Z
 -------------------------------------------------------------------
      1        6          -0.000000028   -0.000000292    0.000000300
      2        8           0.000000595    0.000000614   -0.000001161
      3        8          -0.000001341    0.000001220    0.000000770
      4        1           0.000000668   -0.000000521   -0.000001709
      5        6          -0.000000063    0.000001009   -0.000001190
      6        9          -0.000001378   -0.000000025   -0.000000697
      7        9           0.000000832    0.000000868    0.000000415
      8        9           0.000000125    0.000001415   -0.000001489
      9        8           0.000000650   -0.000000091   -0.000000898
     10        1           0.000000741   -0.000000329   -0.000000015
     11        1           0.000000070   -0.000000054    0.000000848
     12        8           0.000000179   -0.000000811   -0.000000960
     13        1           0.000000343    0.000000183   -0.000000282
     14        1           0.000000704    0.000000964    0.000000506
     15        8          -0.000000639   -0.000002071    0.000001300
     16        1           0.000000119   -0.000000183    0.000000597
     17        1          -0.000000356   -0.000000435    0.000000693
     18        8          -0.000001714    0.000001573   -0.000001307
     19        1           0.000000463   -0.000000291    0.000000938
     20        1          -0.000000738   -0.000000568    0.000000360
     21        8          -0.000000303   -0.000000427   -0.000000205
     22        1           0.000000255    0.000000210    0.000001015
     23        1          -0.000001169   -0.000000339    0.000000495
     24        8           0.000003066    0.000000713    0.000001213
     25        1          -0.000000412   -0.000000870   -0.000000350
     26        1          -0.000000671   -0.000001460    0.000000815
 -------------------------------------------------------------------
 Cartesian Forces:  Max     0.000003066 RMS     0.000000894

 GradGradGradGradGradGradGradGradGradGradGradGradGradGradGradGradGradGrad
 Berny optimization.
 Using GEDIIS/GDIIS optimizer.
 FormGI is forming the generalized inverse of G from B-inverse, IUseBI=4.
 Internal  Forces:  Max     0.000001417 RMS     0.000000384
 Search for a local minimum.
 Step number  12 out of a maximum of  156
 All quantities printed in internal units (Hartrees-Bohrs-Radians)
 Mixed Optimization -- En-DIIS/RFO-DIIS
 Swapping is turned off.
 Update second derivatives using D2CorX and points    4    5    6    7    8
                                                      9   10   11   12
 DE=  4.66D-10 DEPred=-1.70D-09 R=-2.74D-01
 Trust test=-2.74D-01 RLast= 1.49D-03 DXMaxT set to 6.22D-01
 ITU= -1  0  0  0  0  1  1  1  1  1  1  0
     Eigenvalues ---    0.00020   0.00030   0.00046   0.00067   0.00080
     Eigenvalues ---    0.00117   0.00202   0.00225   0.00289   0.00320
     Eigenvalues ---    0.00396   0.00420   0.00552   0.00628   0.00712
     Eigenvalues ---    0.00934   0.00972   0.01102   0.01191   0.01228
     Eigenvalues ---    0.01317   0.01405   0.01595   0.01638   0.01698
     Eigenvalues ---    0.01902   0.01918   0.02088   0.02323   0.02396
     Eigenvalues ---    0.02489   0.02580   0.02768   0.02906   0.02938
     Eigenvalues ---    0.03076   0.03285   0.03404   0.03674   0.04058
     Eigenvalues ---    0.04565   0.05956   0.06490   0.06701   0.07871
     Eigenvalues ---    0.08363   0.12067   0.13950   0.18905   0.20986
     Eigenvalues ---    0.22812   0.23920   0.26432   0.33668   0.35732
     Eigenvalues ---    0.38397   0.40934   0.41343   0.44520   0.46196
     Eigenvalues ---    0.46873   0.48582   0.49330   0.49572   0.50548
     Eigenvalues ---    0.52374   0.58523   0.58831   0.59757   0.60290
     Eigenvalues ---    0.60672   0.89822
 En-DIIS/RFO-DIIS/Sim-DIIS IScMMF=       -3 using points:    12   11   10    9    8    7    6    5    4    3
 RFO step:  Lambda=-9.50116813D-11.
 DIIS inversion failure, remove point  10.
 DIIS inversion failure, remove point   9.
 DIIS inversion failure, remove point   8.
 DIIS inversion failure, remove point   7.
 DIIS inversion failure, remove point   6.
 DIIS inversion failure, remove point   5.
 DIIS inversion failure, remove point   4.
 DIIS inversion failure, remove point   3.
 RFO-DIIS uses    2 points instead of   10
 DidBck=F Rises=F RFO-DIIS coefs:    1.39319   -0.39319    0.00000    0.00000    0.00000
                  RFO-DIIS coefs:    0.00000    0.00000    0.00000    0.00000    0.00000
 Iteration  1 RMS(Cart)=  0.00007211 RMS(Int)=  0.00000000
 Iteration  2 RMS(Cart)=  0.00000001 RMS(Int)=  0.00000000
 Variable       Old X    -DE/DX   Delta X   Delta X   Delta X     New X
                                 (Linear)    (Quad)   (Total)
    R1        2.28835  -0.00000  -0.00000  -0.00000  -0.00000   2.28834
    R2        2.46211   0.00000   0.00000   0.00000   0.00000   2.46212
    R3        2.93028  -0.00000  -0.00000   0.00000  -0.00000   2.93028
    R4        3.92139   0.00000   0.00009  -0.00001   0.00009   3.92148
    R5        1.91579  -0.00000   0.00000  -0.00001  -0.00001   1.91578
    R6        2.94922   0.00000  -0.00000   0.00003   0.00003   2.94925
    R7        2.53567  -0.00000  -0.00000  -0.00000  -0.00000   2.53567
    R8        2.53427  -0.00000  -0.00000  -0.00000  -0.00000   2.53427
    R9        2.51508  -0.00000  -0.00000   0.00000  -0.00000   2.51508
   R10        1.82872   0.00000  -0.00000  -0.00000  -0.00000   1.82871
   R11        1.86160  -0.00000   0.00000  -0.00000   0.00000   1.86160
   R12        3.43124   0.00000   0.00005  -0.00003   0.00002   3.43126
   R13        3.43667   0.00000   0.00006  -0.00004   0.00002   3.43669
   R14        3.28775  -0.00000  -0.00001   0.00000  -0.00000   3.28774
   R15        1.81305  -0.00000  -0.00000   0.00000  -0.00000   1.81305
   R16        1.84912  -0.00000  -0.00000  -0.00000  -0.00000   1.84911
   R17        3.37209  -0.00000   0.00004  -0.00003   0.00001   3.37210
   R18        1.85687  -0.00000  -0.00000  -0.00000  -0.00000   1.85687
   R19        1.81359  -0.00000  -0.00000  -0.00000  -0.00000   1.81359
   R20        3.21763  -0.00000  -0.00001   0.00001  -0.00001   3.21762
   R21        3.31956  -0.00000  -0.00000  -0.00002  -0.00002   3.31954
   R22        1.85263   0.00000  -0.00000   0.00000   0.00000   1.85263
   R23        1.81277  -0.00000   0.00000   0.00000   0.00000   1.81277
   R24        3.23210  -0.00000   0.00000  -0.00001  -0.00000   3.23210
   R25        1.86413   0.00000   0.00000   0.00000   0.00000   1.86414
   R26        1.86700   0.00000   0.00000  -0.00000   0.00000   1.86700
   R27        1.84885  -0.00000  -0.00000  -0.00000  -0.00000   1.84885
   R28        1.81443   0.00000  -0.00000  -0.00000  -0.00000   1.81443
    A1        2.24126  -0.00000  -0.00000   0.00000  -0.00000   2.24126
    A2        2.11023   0.00000   0.00000  -0.00000   0.00000   2.11023
    A3        1.93169  -0.00000  -0.00000  -0.00000  -0.00000   1.93169
    A4        2.46198  -0.00000   0.00001   0.00000   0.00001   2.46199
    A5        1.96693   0.00000  -0.00000   0.00000   0.00000   1.96693
    A6        1.92727   0.00000   0.00000  -0.00000   0.00000   1.92727
    A7        1.92946   0.00000   0.00000   0.00000   0.00000   1.92946
    A8        1.93701   0.00000   0.00000  -0.00000   0.00000   1.93701
    A9        1.88764  -0.00000  -0.00000   0.00000  -0.00000   1.88764
   A10        1.89019  -0.00000  -0.00000   0.00000  -0.00000   1.89019
   A11        1.89088  -0.00000  -0.00000   0.00000  -0.00000   1.89088
   A12        1.78352   0.00000   0.00000   0.00001   0.00001   1.78353
   A13        2.07079   0.00000   0.00004   0.00001   0.00005   2.07084
   A14        2.07296   0.00000   0.00004   0.00001   0.00005   2.07300
   A15        1.67175  -0.00000   0.00000   0.00000   0.00000   1.67175
   A16        1.67211  -0.00000   0.00001  -0.00001  -0.00000   1.67211
   A17        2.04065  -0.00000  -0.00009  -0.00001  -0.00011   2.04054
   A18        2.40339  -0.00000  -0.00004  -0.00001  -0.00004   2.40335
   A19        1.87237  -0.00000   0.00000  -0.00000  -0.00000   1.87237
   A20        2.21443   0.00000  -0.00001   0.00004   0.00003   2.21446
   A21        1.85879   0.00000   0.00001   0.00001   0.00002   1.85881
   A22        1.87145   0.00000  -0.00000   0.00001   0.00001   1.87146
   A23        1.84127  -0.00000  -0.00001   0.00000  -0.00001   1.84126
   A24        2.13565  -0.00000  -0.00001   0.00001   0.00001   2.13566
   A25        1.87862  -0.00000  -0.00002   0.00000  -0.00001   1.87861
   A26        1.87195  -0.00000  -0.00003   0.00000  -0.00003   1.87192
   A27        2.17051   0.00000  -0.00009   0.00000  -0.00008   2.17043
   A28        1.69550   0.00000   0.00001  -0.00001   0.00001   1.69550
   A29        2.10468   0.00000  -0.00001   0.00002   0.00001   2.10469
   A30        2.10198  -0.00000   0.00000  -0.00000  -0.00000   2.10198
   A31        1.77935  -0.00000   0.00000  -0.00001  -0.00001   1.77934
   A32        1.77741  -0.00000   0.00001  -0.00000   0.00001   1.77742
   A33        1.91471   0.00000  -0.00001  -0.00000  -0.00001   1.91470
   A34        2.84431   0.00000   0.00003   0.00002   0.00005   2.84436
   A35        2.85383  -0.00000   0.00001   0.00000   0.00001   2.85384
   A36        1.84783   0.00000   0.00001   0.00001   0.00003   1.84786
   A37        2.07330  -0.00000   0.00000   0.00004   0.00005   2.07334
   A38        1.86256   0.00000   0.00001   0.00001   0.00002   1.86257
   A39        3.13448  -0.00000  -0.00001  -0.00001  -0.00001   3.13447
   A40        3.16018  -0.00000   0.00002   0.00001   0.00003   3.16020
   A41        2.81821   0.00000  -0.00002   0.00001  -0.00001   2.81820
   A42        2.94029  -0.00000   0.00000  -0.00002  -0.00002   2.94027
   A43        2.92831  -0.00000   0.00001  -0.00002  -0.00001   2.92830
   A44        2.81827   0.00000  -0.00002   0.00001  -0.00002   2.81825
   A45        3.13961   0.00000  -0.00000   0.00001   0.00001   3.13962
   A46        3.13589  -0.00000  -0.00001   0.00001   0.00000   3.13589
   A47        3.06455   0.00000  -0.00005   0.00002  -0.00003   3.06452
   A48        3.02390   0.00000   0.00001   0.00000   0.00001   3.02391
   A49        2.95702  -0.00000   0.00001  -0.00000   0.00001   2.95703
   A50        3.18056   0.00000  -0.00001  -0.00000  -0.00002   3.18055
    D1        0.02172   0.00000  -0.00000   0.00003   0.00003   0.02175
    D2       -3.12226   0.00000   0.00000   0.00002   0.00002  -3.12223
    D3        0.00244   0.00000   0.00000  -0.00000  -0.00000   0.00244
    D4       -3.13696   0.00000  -0.00000  -0.00000  -0.00000  -3.13697
    D5       -2.08857  -0.00000   0.00000   0.00001   0.00001  -2.08856
    D6        2.10638   0.00000   0.00000   0.00001   0.00001   2.10639
    D7        0.00774   0.00000   0.00000   0.00001   0.00001   0.00775
    D8        1.05102  -0.00000   0.00000   0.00001   0.00001   1.05103
    D9       -1.03722   0.00000   0.00000   0.00001   0.00001  -1.03720
   D10       -3.13585   0.00000   0.00000   0.00001   0.00001  -3.13584
   D11       -0.09756  -0.00000  -0.00002   0.00000  -0.00002  -0.09758
   D12        0.00230   0.00000   0.00001  -0.00001  -0.00000   0.00230
   D13        1.89335  -0.00000   0.00001  -0.00003  -0.00001   1.89333
   D14       -1.88595   0.00000  -0.00001   0.00000  -0.00001  -1.88596
   D15        0.07709  -0.00000   0.00002  -0.00002   0.00000   0.07709
   D16       -1.73142  -0.00000   0.00000  -0.00003  -0.00002  -1.73145
   D17        1.88680  -0.00000   0.00005  -0.00002   0.00002   1.88683
   D18       -0.53080   0.00000  -0.00003  -0.00007  -0.00010  -0.53090
   D19        1.85087   0.00000  -0.00003   0.00000  -0.00002   1.85084
   D20       -2.34675  -0.00000  -0.00004  -0.00007  -0.00012  -2.34687
   D21        0.03492  -0.00000  -0.00004  -0.00001  -0.00004   0.03488
   D22        2.25801  -0.00000  -0.00004  -0.00007  -0.00011   2.25790
   D23       -1.64350   0.00000  -0.00004   0.00000  -0.00004  -1.64354
   D24       -0.04195  -0.00000  -0.00002   0.00002  -0.00000  -0.04195
   D25       -2.19767  -0.00000  -0.00002   0.00000  -0.00001  -2.19768
   D26        2.10937  -0.00000  -0.00001   0.00001   0.00000   2.10938
   D27        2.07179   0.00000   0.00003   0.00003   0.00006   2.07184
   D28       -0.08394  -0.00000   0.00003   0.00001   0.00004  -0.08389
   D29       -2.06008   0.00000   0.00004   0.00002   0.00006  -2.06002
   D30       -2.15588  -0.00000  -0.00007   0.00001  -0.00005  -2.15593
   D31        1.97159  -0.00000  -0.00006  -0.00000  -0.00007   1.97152
   D32       -0.00456  -0.00000  -0.00006   0.00000  -0.00005  -0.00461
   D33       -1.78899   0.00000   0.00001  -0.00001  -0.00000  -1.78899
   D34        2.34258  -0.00000  -0.00000  -0.00007  -0.00008   2.34250
   D35        0.02448   0.00000   0.00002  -0.00001   0.00001   0.02449
   D36       -2.12714  -0.00000   0.00001  -0.00007  -0.00006  -2.12720
   D37        1.70286   0.00000   0.00002  -0.00001   0.00001   1.70286
   D38       -0.44876  -0.00000   0.00001  -0.00007  -0.00007  -0.44883
   D39       -0.14775   0.00000   0.00026   0.00005   0.00031  -0.14744
   D40        2.19125  -0.00000   0.00010   0.00005   0.00015   2.19140
   D41       -2.32452   0.00000   0.00026   0.00000   0.00026  -2.32427
   D42        0.01447  -0.00000   0.00010   0.00000   0.00010   0.01457
   D43        2.18387  -0.00000  -0.00002   0.00000  -0.00001   2.18385
   D44       -2.05190   0.00000   0.00000   0.00005   0.00005  -2.05185
   D45       -0.07495  -0.00000  -0.00001  -0.00001  -0.00002  -0.07497
   D46        1.97247   0.00000   0.00001   0.00004   0.00005   1.97251
   D47        0.10932   0.00000  -0.00010   0.00007  -0.00002   0.10930
   D48       -2.03138  -0.00000  -0.00008   0.00005  -0.00003  -2.03141
   D49       -0.00356   0.00000  -0.00005  -0.00008  -0.00013  -0.00369
   D50        2.20661  -0.00000  -0.00019  -0.00007  -0.00025   2.20636
   D51       -1.77505  -0.00000  -0.00002   0.00007   0.00004  -1.77500
   D52        0.07204  -0.00000  -0.00001   0.00006   0.00005   0.07209
   D53        1.94599  -0.00000  -0.00000   0.00005   0.00005   1.94604
   D54        1.77540   0.00000   0.00015  -0.00007   0.00009   1.77549
   D55       -0.06934  -0.00000   0.00013  -0.00005   0.00007  -0.06927
   D56       -1.94460   0.00000   0.00013  -0.00004   0.00009  -1.94451
         Item               Value     Threshold  Converged?
 Maximum Force            0.000001     0.000015     YES
 RMS     Force            0.000000     0.000010     YES
 Maximum Displacement     0.000383     0.000060     NO 
 RMS     Displacement     0.000072     0.000040     NO 
 Predicted change in Energy=-2.585517D-10
 GradGradGradGradGradGradGradGradGradGradGradGradGradGradGradGradGradGrad

                          Input orientation:                          
 ---------------------------------------------------------------------
 Center     Atomic      Atomic             Coordinates (Angstroms)
 Number     Number       Type             X           Y           Z
 ---------------------------------------------------------------------
      1          6           0        1.029366   -1.516290   -1.049772
      2          8           0        0.874869   -1.910424    0.084760
      3          8           0        0.556517   -0.435483   -1.602771
      4          1           0       -0.005059    0.116905   -0.964596
      5          6           0        1.884434   -2.320623   -2.062881
      6          9           0        2.919429   -1.582387   -2.492147
      7          9           0        1.148443   -2.668017   -3.128772
      8          9           0        2.364825   -3.429957   -1.506146
      9          8           0       -0.613371   -0.668562    2.195766
     10          1           0       -0.090071   -1.406133    1.851356
     11          1           0       -0.695048   -0.084991    1.406317
     12          8           0        0.533385    1.421128    3.585709
     13          1           0        1.319813    1.242159    4.105318
     14          1           0        0.205573    0.562645    3.249513
     15          8           0       -3.521007    0.758299    0.117864
     16          1           0       -3.612941    0.191609    0.915319
     17          1           0       -4.065750    0.370642   -0.570624
     18          8           0        0.148169    3.017988    1.392997
     19          1           0        0.380062    2.584035    2.240956
     20          1           0        0.881798    3.584720    1.146380
     21          8           0       -0.865472    0.961166    0.026675
     22          1           0       -0.529024    1.819249    0.378236
     23          1           0       -1.847271    1.004685   -0.074644
     24          8           0       -3.369510   -0.806935    2.339882
     25          1           0       -2.400673   -0.901272    2.438195
     26          1           0       -3.703948   -0.496707    3.184751
 ---------------------------------------------------------------------
                    Distance matrix (angstroms):
                    1          2          3          4          5
     1  C    0.000000
     2  O    1.210940   0.000000
     3  O    1.302896   2.263749   0.000000
     4  H    1.935101   2.446525   1.013789   0.000000
     5  C    1.550639   2.408287   2.351344   3.273829   0.000000
     6  F    2.378477   3.305796   2.773036   3.711285   1.341819
     7  F    2.379683   3.312940   2.768259   3.710797   1.341077
     8  F    2.377782   2.657053   3.499455   4.299983   1.330921
     9  O    3.735070   2.865907   3.981438   3.312837   5.206189
    10  H    3.111563   2.075158   3.645715   3.202570   4.478417
    11  H    3.324845   2.746517   3.277784   2.477513   4.866941
    12  O    5.510182   4.844842   5.510704   4.764052   6.908878
    13  H    5.853918   5.128513   5.998282   5.359618   7.145550
    14  H    4.846076   4.071817   4.966295   4.242848   6.273224
    15  O    5.219485   5.142655   4.583874   3.734299   6.591980
    16  H    5.322548   5.024819   4.911049   4.068964   6.738109
    17  H    5.454384   5.481105   4.804219   4.087641   6.698838
    18  O    5.225257   5.150614   4.589972   3.741391   6.592305
    19  H    5.297466   5.009409   4.891101   4.063326   6.696403
    20  H    5.555642   5.596758   4.881155   4.155536   6.795418
    21  O    3.299536   3.358301   2.574447   1.560674   4.764280
    22  H    3.948874   3.995936   3.191646   2.230630   5.377952
    23  H    3.947306   3.991655   3.191779   2.230227   5.379254
    24  O    5.598486   4.931329   5.576394   4.805474   7.019935
    25  H    4.930450   4.157670   5.029050   4.284231   6.374668
    26  H    6.432340   5.707373   6.409031   5.592439   7.879995
                    6          7          8          9         10
     6  F    0.000000
     7  F    2.172619   0.000000
     8  F    2.166403   2.166345   0.000000
     9  O    5.940730   5.954201   5.495371   0.000000
    10  H    5.287171   5.284690   4.625495   0.967714   0.000000
    11  H    5.523102   5.535116   5.388326   0.985118   1.519695
    12  O    7.187116   7.885661   7.267336   2.759310   3.374919
    13  H    7.352780   8.225016   7.376262   3.321814   3.752541
    14  H    6.703196   7.211705   6.574156   1.815743   2.432762
    15  O    7.332815   6.639582   7.404182   3.848111   4.411471
    16  H    7.578242   6.870438   7.396818   3.372960   3.979894
    17  H    7.503286   6.554798   7.528084   4.544423   4.982865
    18  O    6.628550   7.333321   7.409088   3.849031   4.454178
    19  H    6.797773   7.550393   7.358543   3.401226   4.036614
    20  H    6.640016   7.579231   7.644668   4.628947   5.133238
    21  O    5.209568   5.213796   5.662713   2.724798   3.087849
    22  H    5.630457   5.937049   6.283265   3.082164   3.572933
    23  H    5.937903   5.638327   6.281480   3.078478   3.550953
    24  O    7.968725   7.333600   7.386120   2.763371   3.369334
    25  H    7.285306   6.834379   6.682967   1.818619   2.436831
    26  H    8.790620   8.253536   8.212093   3.249506   3.957916
                   11         12         13         14         15
    11  H    0.000000
    12  O    2.920136   0.000000
    13  H    3.620166   0.959423   0.000000
    14  H    2.151261   0.978509   1.560664   0.000000
    15  O    3.218274   5.376186   6.290266   4.871642   0.000000
    16  H    2.971815   5.082786   5.967563   4.490788   0.982611
    17  H    3.934149   6.287342   7.185281   5.733630   0.959708
    18  O    3.215537   2.739770   3.447173   3.078742   4.493886
    19  H    2.996028   1.784438   2.481855   2.265755   4.801996
    20  H    4.002598   3.279154   3.799310   3.743445   5.332090
    21  O    1.739799   3.851634   4.635704   3.419450   2.664833
    22  H    2.170402   3.402219   4.200282   3.219148   3.185180
    23  H    2.169851   4.386243   5.249656   3.931867   1.702691
    24  O    2.923267   4.663575   5.413437   3.935022   2.722181
    25  H    2.154123   3.913953   4.606041   3.097388   3.064843
    26  H    3.519349   4.668388   5.395301   4.051021   3.318780
                   16         17         18         19         20
    16  H    0.000000
    17  H    1.563687   0.000000
    18  O    4.728905   5.349894   0.000000
    19  H    4.839947   5.706956   0.980370   0.000000
    20  H    5.636423   6.144643   0.959279   1.565633   0.000000
    21  O    2.988393   3.308666   2.669236   3.014648   3.345105
    22  H    3.528203   3.937922   1.710353   2.209313   2.386912
    23  H    2.181447   2.360012   3.192043   3.580134   3.949088
    24  O    1.756624   3.215973   5.282111   5.056457   6.227736
    25  H    2.232293   3.666503   4.790579   4.463044   5.706797
    26  H    2.373264   3.871180   5.513825   5.202005   6.468544
                   21         22         23         24         25
    21  O    0.000000
    22  H    0.986458   0.000000
    23  H    0.987972   1.614432   0.000000
    24  O    3.840223   4.337426   3.380697   0.000000
    25  H    3.411884   3.892010   3.202075   0.978370   0.000000
    26  H    4.489519   4.829112   4.040431   0.960154   1.555488
                   26
    26  H    0.000000
 Stoichiometry    C2H13F3O8
 Framework group  C1[X(C2H13F3O8)]
 Deg. of freedom    72
 Full point group                 C1      NOp   1
 Largest Abelian subgroup         C1      NOp   1
 Largest concise Abelian subgroup C1      NOp   1
                         Standard orientation:                         
 ---------------------------------------------------------------------
 Center     Atomic      Atomic             Coordinates (Angstroms)
 Number     Number       Type             X           Y           Z
 ---------------------------------------------------------------------
      1          6           0       -1.706124    0.017671    0.084462
      2          8           0       -1.084511   -0.029771    1.122595
      3          8           0       -1.245605    0.075326   -1.132968
      4          1           0       -0.232432    0.076416   -1.168293
      5          6           0       -3.256753    0.011893    0.083617
      6          9           0       -3.720683   -1.051430   -0.590617
      7          9           0       -3.731311    1.119478   -0.505057
      8          9           0       -3.733823   -0.039770    1.325022
      9          8           0        1.759463   -0.055769    1.475524
     10          1           0        0.863000   -0.031544    1.839169
     11          1           0        1.591786   -0.012064    0.505766
     12          8           0        3.128202   -2.422498    1.102775
     13          1           0        2.943585   -3.151324    1.698781
     14          1           0        2.640919   -1.642751    1.437484
     15          8           0        2.738029    2.329413   -1.381270
     16          1           0        3.014952    2.418310   -0.442689
     17          1           0        2.384494    3.178621   -1.654946
     18          8           0        2.736812   -2.159335   -1.596094
     19          1           0        2.938309   -2.415617   -0.671516
     20          1           0        2.468317   -2.951725   -2.065397
     21          8           0        1.327638    0.074780   -1.211670
     22          1           0        1.820028   -0.716769   -1.534318
     23          1           0        1.822484    0.895541   -1.451601
     24          8           0        3.293243    2.234708    1.282006
     25          1           0        2.777072    1.449438    1.554267
     26          1           0        4.190926    2.096755    1.593501
 ---------------------------------------------------------------------
 Rotational constants (GHZ):           0.7021484           0.2517357           0.2349578
 Standard basis: 6-31++G(d,p) (6D, 7F)
 There are   325 symmetry adapted cartesian basis functions of A   symmetry.
 There are   325 symmetry adapted basis functions of A   symmetry.
   325 basis functions,   520 primitive gaussians,   325 cartesian basis functions
    58 alpha electrons       58 beta electrons
       nuclear repulsion energy       959.8854596708 Hartrees.
 NAtoms=   26 NActive=   26 NUniq=   26 SFac= 1.00D+00 NAtFMM=   60 NAOKFM=F Big=F
 Integral buffers will be    131072 words long.
 Raffenetti 2 integral format.
 Two-electron integral symmetry is turned on.
 Nuclear repulsion after empirical dispersion term =      959.8729669939 Hartrees.
 One-electron integrals computed using PRISM.
 NBasis=   325 RedAO= T EigKep=  3.40D-05  NBF=   325
 NBsUse=   325 1.00D-06 EigRej= -1.00D+00 NBFU=   325
 Initial guess from the checkpoint file:  "/local_scratch/slurm.5787802/Gau-1831839.chk"
 B after Tr=     0.000000    0.000000    0.000000
         Rot=    1.000000    0.000001   -0.000003   -0.000002 Ang=   0.00 deg.
 Requested convergence on RMS density matrix=1.00D-10 within 128 cycles.
 Requested convergence on MAX density matrix=1.00D-08.
 Requested convergence on             energy=1.00D-08.
 No special actions if energy rises.
 SCF Done:  E(RwB97XD) =  -985.246538542     A.U. after    9 cycles
            NFock=  9  Conv=0.57D-10     -V/T= 2.0083
 Calling FoFJK, ICntrl=      2127 FMM=F ISym2X=0 I1Cent= 0 IOpClX= 0 NMat=1 NMatS=1 NMatT=0.
 ***** Axes restored to original set *****
 -------------------------------------------------------------------
 Center     Atomic                   Forces (Hartrees/Bohr)
 Number     Number              X              Y              Z
 -------------------------------------------------------------------
      1        6          -0.000000067    0.000000462   -0.000000787
      2        8           0.000000255    0.000000306    0.000000080
      3        8          -0.000000576    0.000000707   -0.000000199
      4        1          -0.000000280    0.000000022   -0.000000268
      5        6          -0.000000033    0.000000614   -0.000000692
      6        9          -0.000000246    0.000001168   -0.000000898
      7        9          -0.000000412    0.000000605   -0.000000652
      8        9           0.000000333    0.000000681   -0.000000731
      9        8           0.000000484    0.000000229   -0.000000310
     10        1           0.000000556    0.000000036   -0.000000053
     11        1           0.000000116   -0.000000461    0.000000531
     12        8           0.000000413   -0.000000636   -0.000000831
     13        1           0.000000725    0.000000489   -0.000000027
     14        1           0.000000017    0.000000285   -0.000000198
     15        8          -0.000000399   -0.000000945    0.000000816
     16        1           0.000000003   -0.000000745    0.000000781
     17        1          -0.000000446   -0.000000760    0.000000786
     18        8          -0.000001373    0.000000581   -0.000000154
     19        1           0.000000034   -0.000000121    0.000000376
     20        1          -0.000000596   -0.000000041    0.000000094
     21        8          -0.000000616    0.000000095    0.000000462
     22        1           0.000000343    0.000000001   -0.000000213
     23        1          -0.000000608   -0.000000437    0.000000384
     24        8           0.000001798   -0.000000147    0.000000913
     25        1           0.000000419   -0.000000809   -0.000000121
     26        1           0.000000157   -0.000001177    0.000000911
 -------------------------------------------------------------------
 Cartesian Forces:  Max     0.000001798 RMS     0.000000580

 GradGradGradGradGradGradGradGradGradGradGradGradGradGradGradGradGradGrad
 Berny optimization.
 Using GEDIIS/GDIIS optimizer.
 FormGI is forming the generalized inverse of G from B-inverse, IUseBI=4.
 Internal  Forces:  Max     0.000000581 RMS     0.000000149
 Search for a local minimum.
 Step number  13 out of a maximum of  156
 All quantities printed in internal units (Hartrees-Bohrs-Radians)
 Mixed Optimization -- En-DIIS/RFO-DIIS
 Swapping is turned off.
 Update second derivatives using D2CorX and points    4    5    6    7    8
                                                      9   10   11   12   13
 DE=  7.88D-10 DEPred=-2.59D-10 R=-3.05D+00
 Trust test=-3.05D+00 RLast= 6.61D-04 DXMaxT set to 3.11D-01
 ITU= -1 -1  0  0  0  0  1  1  1  1  1  1  0
     Eigenvalues ---    0.00022   0.00030   0.00041   0.00067   0.00080
     Eigenvalues ---    0.00117   0.00192   0.00212   0.00293   0.00323
     Eigenvalues ---    0.00381   0.00402   0.00552   0.00608   0.00711
     Eigenvalues ---    0.00927   0.00980   0.01113   0.01206   0.01229
     Eigenvalues ---    0.01310   0.01407   0.01595   0.01640   0.01702
     Eigenvalues ---    0.01902   0.01910   0.02042   0.02363   0.02417
     Eigenvalues ---    0.02501   0.02586   0.02787   0.02908   0.02979
     Eigenvalues ---    0.03133   0.03293   0.03367   0.03674   0.04062
     Eigenvalues ---    0.04547   0.05955   0.06345   0.06786   0.07822
     Eigenvalues ---    0.08300   0.12068   0.13953   0.18934   0.20987
     Eigenvalues ---    0.22812   0.23923   0.26451   0.33486   0.35855
     Eigenvalues ---    0.38414   0.40934   0.41356   0.44385   0.46006
     Eigenvalues ---    0.46883   0.48611   0.49292   0.49530   0.50464
     Eigenvalues ---    0.52431   0.58478   0.58826   0.59744   0.60258
     Eigenvalues ---    0.61922   0.90205
 En-DIIS/RFO-DIIS/Sim-DIIS IScMMF=       -3 using points:    13   12   11   10    9    8    7    6    5    4
 RFO step:  Lambda=-1.95760884D-11.
 DIIS inversion failure, remove point  10.
 DIIS inversion failure, remove point   9.
 DIIS inversion failure, remove point   8.
 DIIS inversion failure, remove point   7.
 DIIS inversion failure, remove point   6.
 DIIS inversion failure, remove point   5.
 DIIS inversion failure, remove point   4.
 DIIS inversion failure, remove point   3.
 RFO-DIIS uses    2 points instead of   10
 DidBck=F Rises=F RFO-DIIS coefs:    1.07567   -0.07567    0.00000    0.00000    0.00000
                  RFO-DIIS coefs:    0.00000    0.00000    0.00000    0.00000    0.00000
 Iteration  1 RMS(Cart)=  0.00002386 RMS(Int)=  0.00000000
 Iteration  2 RMS(Cart)=  0.00000000 RMS(Int)=  0.00000000
 Variable       Old X    -DE/DX   Delta X   Delta X   Delta X     New X
                                 (Linear)    (Quad)   (Total)
    R1        2.28834   0.00000  -0.00000   0.00000  -0.00000   2.28834
    R2        2.46212   0.00000   0.00000   0.00000   0.00000   2.46212
    R3        2.93028   0.00000  -0.00000   0.00000  -0.00000   2.93028
    R4        3.92148  -0.00000   0.00001   0.00001   0.00002   3.92150
    R5        1.91578  -0.00000  -0.00000   0.00000  -0.00000   1.91578
    R6        2.94925   0.00000   0.00000  -0.00000   0.00000   2.94925
    R7        2.53567   0.00000  -0.00000  -0.00000  -0.00000   2.53567
    R8        2.53427   0.00000  -0.00000  -0.00000  -0.00000   2.53427
    R9        2.51508   0.00000  -0.00000  -0.00000  -0.00000   2.51508
   R10        1.82871  -0.00000  -0.00000  -0.00000  -0.00000   1.82871
   R11        1.86160  -0.00000   0.00000  -0.00000  -0.00000   1.86160
   R12        3.43126  -0.00000   0.00000  -0.00001  -0.00001   3.43125
   R13        3.43669  -0.00000   0.00000  -0.00001  -0.00001   3.43669
   R14        3.28774   0.00000  -0.00000  -0.00000  -0.00000   3.28774
   R15        1.81305   0.00000  -0.00000  -0.00000  -0.00000   1.81305
   R16        1.84911  -0.00000  -0.00000   0.00000  -0.00000   1.84911
   R17        3.37210  -0.00000   0.00000  -0.00001  -0.00001   3.37209
   R18        1.85687  -0.00000  -0.00000  -0.00000  -0.00000   1.85686
   R19        1.81359   0.00000  -0.00000  -0.00000  -0.00000   1.81359
   R20        3.21762   0.00000  -0.00000  -0.00000  -0.00000   3.21762
   R21        3.31954  -0.00000  -0.00000  -0.00001  -0.00001   3.31953
   R22        1.85263   0.00000   0.00000   0.00000   0.00000   1.85263
   R23        1.81277  -0.00000   0.00000   0.00000   0.00000   1.81277
   R24        3.23210  -0.00000  -0.00000   0.00000   0.00000   3.23210
   R25        1.86414   0.00000   0.00000   0.00000   0.00000   1.86414
   R26        1.86700   0.00000   0.00000   0.00000   0.00000   1.86700
   R27        1.84885  -0.00000  -0.00000  -0.00000  -0.00000   1.84885
   R28        1.81443   0.00000  -0.00000  -0.00000  -0.00000   1.81443
    A1        2.24126  -0.00000  -0.00000  -0.00000  -0.00000   2.24126
    A2        2.11023  -0.00000   0.00000   0.00000   0.00000   2.11023
    A3        1.93169   0.00000  -0.00000  -0.00000  -0.00000   1.93169
    A4        2.46199  -0.00000   0.00000   0.00000   0.00001   2.46199
    A5        1.96693  -0.00000   0.00000  -0.00000  -0.00000   1.96692
    A6        1.92727  -0.00000   0.00000  -0.00000  -0.00000   1.92727
    A7        1.92946  -0.00000   0.00000   0.00000   0.00000   1.92946
    A8        1.93701  -0.00000   0.00000   0.00000   0.00000   1.93701
    A9        1.88764   0.00000  -0.00000  -0.00000  -0.00000   1.88764
   A10        1.89019   0.00000  -0.00000  -0.00000  -0.00000   1.89019
   A11        1.89088   0.00000  -0.00000  -0.00000  -0.00000   1.89088
   A12        1.78353   0.00000   0.00000   0.00000   0.00000   1.78353
   A13        2.07084  -0.00000   0.00000   0.00001   0.00002   2.07085
   A14        2.07300  -0.00000   0.00000   0.00001   0.00001   2.07302
   A15        1.67175   0.00000   0.00000  -0.00000  -0.00000   1.67175
   A16        1.67211  -0.00000  -0.00000  -0.00000  -0.00000   1.67211
   A17        2.04054   0.00000  -0.00001  -0.00002  -0.00003   2.04052
   A18        2.40335   0.00000  -0.00000  -0.00001  -0.00001   2.40334
   A19        1.87237   0.00000  -0.00000   0.00001   0.00001   1.87238
   A20        2.21446  -0.00000   0.00000   0.00001   0.00001   2.21447
   A21        1.85881   0.00000   0.00000   0.00001   0.00001   1.85882
   A22        1.87146   0.00000   0.00000   0.00000   0.00000   1.87146
   A23        1.84126  -0.00000  -0.00000  -0.00000  -0.00000   1.84126
   A24        2.13566   0.00000   0.00000   0.00000   0.00000   2.13566
   A25        1.87861  -0.00000  -0.00000  -0.00001  -0.00001   1.87860
   A26        1.87192  -0.00000  -0.00000  -0.00001  -0.00002   1.87190
   A27        2.17043   0.00000  -0.00001  -0.00002  -0.00003   2.17040
   A28        1.69550   0.00000   0.00000   0.00000   0.00000   1.69551
   A29        2.10469  -0.00000   0.00000  -0.00000  -0.00000   2.10469
   A30        2.10198  -0.00000  -0.00000  -0.00001  -0.00001   2.10197
   A31        1.77934   0.00000  -0.00000   0.00001   0.00001   1.77935
   A32        1.77742  -0.00000   0.00000   0.00000   0.00000   1.77742
   A33        1.91470   0.00000  -0.00000  -0.00000  -0.00000   1.91470
   A34        2.84436  -0.00000   0.00000  -0.00001  -0.00000   2.84436
   A35        2.85384  -0.00000   0.00000   0.00000   0.00000   2.85384
   A36        1.84786   0.00000   0.00000   0.00001   0.00001   1.84787
   A37        2.07334   0.00000   0.00000   0.00003   0.00003   2.07337
   A38        1.86257   0.00000   0.00000   0.00001   0.00001   1.86258
   A39        3.13447   0.00000  -0.00000  -0.00000  -0.00000   3.13446
   A40        3.16020  -0.00000   0.00000   0.00000   0.00000   3.16021
   A41        2.81820   0.00000  -0.00000  -0.00001  -0.00001   2.81819
   A42        2.94027  -0.00000  -0.00000  -0.00001  -0.00001   2.94026
   A43        2.92830  -0.00000  -0.00000   0.00000   0.00000   2.92830
   A44        2.81825   0.00000  -0.00000  -0.00000  -0.00000   2.81825
   A45        3.13962  -0.00000   0.00000   0.00000   0.00000   3.13962
   A46        3.13589   0.00000   0.00000  -0.00000  -0.00000   3.13589
   A47        3.06452   0.00000  -0.00000  -0.00001  -0.00001   3.06451
   A48        3.02391  -0.00000   0.00000   0.00001   0.00001   3.02392
   A49        2.95703  -0.00000   0.00000   0.00002   0.00002   2.95705
   A50        3.18055   0.00000  -0.00000  -0.00000  -0.00000   3.18054
    D1        0.02175   0.00000   0.00000   0.00001   0.00002   0.02177
    D2       -3.12223   0.00000   0.00000   0.00001   0.00002  -3.12222
    D3        0.00244  -0.00000  -0.00000  -0.00000  -0.00000   0.00243
    D4       -3.13697   0.00000  -0.00000  -0.00000  -0.00000  -3.13697
    D5       -2.08856   0.00000   0.00000   0.00001   0.00001  -2.08855
    D6        2.10639   0.00000   0.00000   0.00001   0.00001   2.10640
    D7        0.00775   0.00000   0.00000   0.00001   0.00001   0.00776
    D8        1.05103  -0.00000   0.00000   0.00000   0.00001   1.05104
    D9       -1.03720   0.00000   0.00000   0.00000   0.00001  -1.03720
   D10       -3.13584  -0.00000   0.00000   0.00000   0.00001  -3.13584
   D11       -0.09758  -0.00000  -0.00000  -0.00001  -0.00001  -0.09759
   D12        0.00230  -0.00000  -0.00000  -0.00001  -0.00001   0.00229
   D13        1.89333   0.00000  -0.00000   0.00001   0.00001   1.89334
   D14       -1.88596   0.00000  -0.00000  -0.00001  -0.00001  -1.88597
   D15        0.07709   0.00000   0.00000  -0.00000  -0.00000   0.07708
   D16       -1.73145  -0.00000  -0.00000  -0.00001  -0.00001  -1.73145
   D17        1.88683   0.00000   0.00000  -0.00000   0.00000   1.88683
   D18       -0.53090   0.00000  -0.00001  -0.00001  -0.00002  -0.53092
   D19        1.85084   0.00000  -0.00000   0.00001   0.00001   1.85085
   D20       -2.34687  -0.00000  -0.00001  -0.00001  -0.00002  -2.34689
   D21        0.03488   0.00000  -0.00000   0.00001   0.00001   0.03488
   D22        2.25790  -0.00000  -0.00001  -0.00001  -0.00002   2.25788
   D23       -1.64354   0.00000  -0.00000   0.00001   0.00001  -1.64353
   D24       -0.04195   0.00000  -0.00000   0.00001   0.00001  -0.04194
   D25       -2.19768   0.00000  -0.00000   0.00000   0.00000  -2.19768
   D26        2.10938  -0.00000   0.00000   0.00000   0.00000   2.10938
   D27        2.07184  -0.00000   0.00000   0.00002   0.00002   2.07187
   D28       -0.08389   0.00000   0.00000   0.00002   0.00002  -0.08387
   D29       -2.06002  -0.00000   0.00000   0.00002   0.00002  -2.06000
   D30       -2.15593   0.00000  -0.00000  -0.00000  -0.00001  -2.15594
   D31        1.97152   0.00000  -0.00001  -0.00000  -0.00001   1.97151
   D32       -0.00461  -0.00000  -0.00000  -0.00001  -0.00001  -0.00462
   D33       -1.78899   0.00000  -0.00000  -0.00000  -0.00000  -1.78899
   D34        2.34250  -0.00000  -0.00001  -0.00005  -0.00005   2.34245
   D35        0.02449   0.00000   0.00000  -0.00000  -0.00000   0.02449
   D36       -2.12720  -0.00000  -0.00000  -0.00004  -0.00005  -2.12725
   D37        1.70286   0.00000   0.00000  -0.00001  -0.00001   1.70286
   D38       -0.44883  -0.00000  -0.00001  -0.00005  -0.00005  -0.44888
   D39       -0.14744   0.00000   0.00002   0.00006   0.00008  -0.14736
   D40        2.19140   0.00000   0.00001   0.00001   0.00002   2.19142
   D41       -2.32427  -0.00000   0.00002   0.00003   0.00005  -2.32421
   D42        0.01457  -0.00000   0.00001  -0.00002  -0.00001   0.01457
   D43        2.18385  -0.00000  -0.00000  -0.00000  -0.00000   2.18385
   D44       -2.05185   0.00000   0.00000   0.00003   0.00003  -2.05182
   D45       -0.07497  -0.00000  -0.00000  -0.00000  -0.00000  -0.07497
   D46        1.97251   0.00000   0.00000   0.00003   0.00004   1.97255
   D47        0.10930   0.00000  -0.00000   0.00000   0.00000   0.10930
   D48       -2.03141  -0.00000  -0.00000   0.00000   0.00000  -2.03141
   D49       -0.00369   0.00000  -0.00001   0.00013   0.00012  -0.00356
   D50        2.20636  -0.00000  -0.00002   0.00009   0.00007   2.20642
   D51       -1.77500  -0.00000   0.00000  -0.00015  -0.00014  -1.77515
   D52        0.07209  -0.00000   0.00000  -0.00014  -0.00013   0.07196
   D53        1.94604  -0.00000   0.00000  -0.00013  -0.00013   1.94591
   D54        1.77549   0.00000   0.00001   0.00001   0.00002   1.77551
   D55       -0.06927   0.00000   0.00001   0.00001   0.00001  -0.06925
   D56       -1.94451  -0.00000   0.00001  -0.00000   0.00000  -1.94451
         Item               Value     Threshold  Converged?
 Maximum Force            0.000001     0.000015     YES
 RMS     Force            0.000000     0.000010     YES
 Maximum Displacement     0.000104     0.000060     NO 
 RMS     Displacement     0.000024     0.000040     YES
 Predicted change in Energy=-5.908725D-11
 GradGradGradGradGradGradGradGradGradGradGradGradGradGradGradGradGradGrad

                          Input orientation:                          
 ---------------------------------------------------------------------
 Center     Atomic      Atomic             Coordinates (Angstroms)
 Number     Number       Type             X           Y           Z
 ---------------------------------------------------------------------
      1          6           0        1.029370   -1.516297   -1.049785
      2          8           0        0.874882   -1.910427    0.084750
      3          8           0        0.556520   -0.435491   -1.602783
      4          1           0       -0.005049    0.116899   -0.964604
      5          6           0        1.884426   -2.320636   -2.062899
      6          9           0        2.919424   -1.582407   -2.492171
      7          9           0        1.148428   -2.668025   -3.128786
      8          9           0        2.364813   -3.429974   -1.506167
      9          8           0       -0.613355   -0.668571    2.195765
     10          1           0       -0.090056   -1.406143    1.851359
     11          1           0       -0.695029   -0.085001    1.406315
     12          8           0        0.533345    1.421138    3.585712
     13          1           0        1.319758    1.242194    4.105352
     14          1           0        0.205558    0.562646    3.249516
     15          8           0       -3.520988    0.758310    0.117866
     16          1           0       -3.612926    0.191631    0.915329
     17          1           0       -4.065734    0.370648   -0.570617
     18          8           0        0.148138    3.018006    1.393006
     19          1           0        0.380017    2.584045    2.240966
     20          1           0        0.881788    3.584712    1.146395
     21          8           0       -0.865452    0.961159    0.026678
     22          1           0       -0.529002    1.819245    0.378230
     23          1           0       -1.847251    1.004681   -0.074641
     24          8           0       -3.369491   -0.806912    2.339886
     25          1           0       -2.400656   -0.901259    2.438201
     26          1           0       -3.703940   -0.496723    3.184765
 ---------------------------------------------------------------------
                    Distance matrix (angstroms):
                    1          2          3          4          5
     1  C    0.000000
     2  O    1.210940   0.000000
     3  O    1.302896   2.263749   0.000000
     4  H    1.935100   2.446523   1.013789   0.000000
     5  C    1.550639   2.408287   2.351344   3.273828   0.000000
     6  F    2.378477   3.305793   2.773039   3.711286   1.341819
     7  F    2.379684   3.312943   2.768257   3.710794   1.341076
     8  F    2.377783   2.657054   3.499455   4.299982   1.330921
     9  O    3.735075   2.865910   3.981445   3.312844   5.206194
    10  H    3.111573   2.075166   3.645728   3.202582   4.478426
    11  H    3.324845   2.746514   3.277788   2.477517   4.866940
    12  O    5.510209   4.844864   5.510725   4.764062   6.908915
    13  H    5.853976   5.128564   5.998330   5.359651   7.145623
    14  H    4.846098   4.071834   4.966313   4.242860   6.273251
    15  O    5.219483   5.142657   4.583870   3.734297   6.591976
    16  H    5.322556   5.024831   4.911054   4.068969   6.738116
    17  H    5.454379   5.481104   4.804213   4.087637   6.698830
    18  O    5.225294   5.150645   4.590007   3.741418   6.592350
    19  H    5.297501   5.009435   4.891131   4.063344   6.696448
    20  H    5.555654   5.596758   4.881169   4.155542   6.795440
    21  O    3.299532   3.358295   2.574447   1.560675   4.764278
    22  H    3.948873   3.995932   3.191646   2.230631   5.377952
    23  H    3.947301   3.991650   3.191775   2.230224   5.379249
    24  O    5.598488   4.931337   5.576392   4.805470   7.019937
    25  H    4.930457   4.157680   5.029054   4.284234   6.374674
    26  H    6.432353   5.707387   6.409047   5.592458   7.880005
                    6          7          8          9         10
     6  F    0.000000
     7  F    2.172619   0.000000
     8  F    2.166402   2.166345   0.000000
     9  O    5.940738   5.954203   5.495374   0.000000
    10  H    5.287182   5.284698   4.625501   0.967714   0.000000
    11  H    5.523105   5.535114   5.388324   0.985117   1.519696
    12  O    7.187164   7.885687   7.267379   2.759304   3.374926
    13  H    7.352864   8.225078   7.376343   3.321818   3.752566
    14  H    6.703230   7.211725   6.574186   1.815739   2.432768
    15  O    7.332813   6.639575   7.404178   3.848113   4.411479
    16  H    7.578249   6.870443   7.396825   3.372964   3.979905
    17  H    7.503281   6.554788   7.528075   4.544421   4.982868
    18  O    6.628607   7.333357   7.409136   3.849044   4.454202
    19  H    6.797831   7.550426   7.358590   3.401227   4.036628
    20  H    6.640049   7.579248   7.644689   4.628936   5.133235
    21  O    5.209570   5.213793   5.662709   2.724796   3.087851
    22  H    5.630460   5.937047   6.283265   3.082171   3.572942
    23  H    5.937901   5.638321   6.281474   3.078476   3.550955
    24  O    7.968727   7.333601   7.386123   2.763366   3.369336
    25  H    7.285313   6.834384   6.682974   1.818615   2.436835
    26  H    8.790635   8.253542   8.212099   3.249518   3.957925
                   11         12         13         14         15
    11  H    0.000000
    12  O    2.920125   0.000000
    13  H    3.620168   0.959423   0.000000
    14  H    2.151254   0.978509   1.560667   0.000000
    15  O    3.218278   5.376142   6.290231   4.871618   0.000000
    16  H    2.971820   5.082735   5.967520   4.490757   0.982611
    17  H    3.934149   6.287299   7.185249   5.733604   0.959708
    18  O    3.215549   2.739769   3.447176   3.078753   4.493850
    19  H    2.996026   1.784434   2.481857   2.265759   4.801948
    20  H    4.002587   3.279137   3.799294   3.743433   5.332059
    21  O    1.739797   3.851615   4.635699   3.419439   2.664833
    22  H    2.170409   3.402207   4.200278   3.219146   3.185177
    23  H    2.169850   4.386212   5.249638   3.931849   1.702689
    24  O    2.923261   4.663519   5.413387   3.934982   2.722176
    25  H    2.154119   3.913907   4.606003   3.097354   3.064844
    26  H    3.519367   4.668354   5.395262   4.051003   3.318802
                   16         17         18         19         20
    16  H    0.000000
    17  H    1.563687   0.000000
    18  O    4.728865   5.349863   0.000000
    19  H    4.839892   5.706911   0.980371   0.000000
    20  H    5.636386   6.144617   0.959279   1.565629   0.000000
    21  O    2.988392   3.308666   2.669238   3.014635   3.345093
    22  H    3.528199   3.937921   1.710355   2.209303   2.386897
    23  H    2.181444   2.360012   3.192027   3.580105   3.949069
    24  O    1.756619   3.215965   5.282072   5.056400   6.227692
    25  H    2.232297   3.666500   4.790555   4.463002   5.706763
    26  H    2.373279   3.871191   5.513820   5.201979   6.468536
                   21         22         23         24         25
    21  O    0.000000
    22  H    0.986458   0.000000
    23  H    0.987973   1.614431   0.000000
    24  O    3.840211   4.337415   3.380683   0.000000
    25  H    3.411876   3.892006   3.202068   0.978370   0.000000
    26  H    4.489538   4.829138   4.040449   0.960153   1.555492
                   26
    26  H    0.000000
 Stoichiometry    C2H13F3O8
 Framework group  C1[X(C2H13F3O8)]
 Deg. of freedom    72
 Full point group                 C1      NOp   1
 Largest Abelian subgroup         C1      NOp   1
 Largest concise Abelian subgroup C1      NOp   1
                         Standard orientation:                         
 ---------------------------------------------------------------------
 Center     Atomic      Atomic             Coordinates (Angstroms)
 Number     Number       Type             X           Y           Z
 ---------------------------------------------------------------------
      1          6           0       -1.706135    0.017659    0.084462
      2          8           0       -1.084522   -0.029786    1.122595
      3          8           0       -1.245615    0.075315   -1.132968
      4          1           0       -0.232443    0.076405   -1.168291
      5          6           0       -3.256764    0.011885    0.083615
      6          9           0       -3.720695   -1.051439   -0.590615
      7          9           0       -3.731320    1.119468   -0.505063
      8          9           0       -3.733835   -0.039773    1.325020
      9          8           0        1.759454   -0.055765    1.475534
     10          1           0        0.862993   -0.031546    1.839183
     11          1           0        1.591773   -0.012066    0.505777
     12          8           0        3.128253   -2.422450    1.102774
     13          1           0        2.943682   -3.151284    1.698782
     14          1           0        2.640945   -1.642722    1.437491
     15          8           0        2.738013    2.329404   -1.381276
     16          1           0        3.014948    2.418301   -0.442699
     17          1           0        2.384475    3.178612   -1.654948
     18          8           0        2.736863   -2.159308   -1.596097
     19          1           0        2.938366   -2.415572   -0.671515
     20          1           0        2.468353   -2.951709   -2.065373
     21          8           0        1.327629    0.074768   -1.211658
     22          1           0        1.820020   -0.716778   -1.534312
     23          1           0        1.822471    0.895531   -1.451593
     24          8           0        3.293236    2.234703    1.281992
     25          1           0        2.777067    1.449435    1.554264
     26          1           0        4.190912    2.096781    1.593521
 ---------------------------------------------------------------------
 Rotational constants (GHZ):           0.7021558           0.2517339           0.2349571
 Standard basis: 6-31++G(d,p) (6D, 7F)
 There are   325 symmetry adapted cartesian basis functions of A   symmetry.
 There are   325 symmetry adapted basis functions of A   symmetry.
   325 basis functions,   520 primitive gaussians,   325 cartesian basis functions
    58 alpha electrons       58 beta electrons
       nuclear repulsion energy       959.8853870258 Hartrees.
 NAtoms=   26 NActive=   26 NUniq=   26 SFac= 1.00D+00 NAtFMM=   60 NAOKFM=F Big=F
 Integral buffers will be    131072 words long.
 Raffenetti 2 integral format.
 Two-electron integral symmetry is turned on.
 Nuclear repulsion after empirical dispersion term =      959.8728943466 Hartrees.
 One-electron integrals computed using PRISM.
 NBasis=   325 RedAO= T EigKep=  3.40D-05  NBF=   325
 NBsUse=   325 1.00D-06 EigRej= -1.00D+00 NBFU=   325
 Initial guess from the checkpoint file:  "/local_scratch/slurm.5787802/Gau-1831839.chk"
 B after Tr=     0.000000    0.000000    0.000000
         Rot=    1.000000    0.000001    0.000000   -0.000003 Ang=   0.00 deg.
 Requested convergence on RMS density matrix=1.00D-10 within 128 cycles.
 Requested convergence on MAX density matrix=1.00D-08.
 Requested convergence on             energy=1.00D-08.
 No special actions if energy rises.
 SCF Done:  E(RwB97XD) =  -985.246538542     A.U. after    8 cycles
            NFock=  8  Conv=0.82D-10     -V/T= 2.0083
 Calling FoFJK, ICntrl=      2127 FMM=F ISym2X=0 I1Cent= 0 IOpClX= 0 NMat=1 NMatS=1 NMatT=0.
 ***** Axes restored to original set *****
 -------------------------------------------------------------------
 Center     Atomic                   Forces (Hartrees/Bohr)
 Number     Number              X              Y              Z
 -------------------------------------------------------------------
      1        6          -0.000000048    0.000000547   -0.000000746
      2        8           0.000000244    0.000000278   -0.000000056
      3        8          -0.000000480    0.000000524   -0.000000257
      4        1          -0.000000436    0.000000110   -0.000000053
      5        6          -0.000000009    0.000000527   -0.000000590
      6        9          -0.000000053    0.000001379   -0.000000923
      7        9          -0.000000645    0.000000561   -0.000000830
      8        9           0.000000356    0.000000574   -0.000000596
      9        8           0.000000552   -0.000000032   -0.000000045
     10        1           0.000000518    0.000000148   -0.000000049
     11        1           0.000000151   -0.000000286    0.000000199
     12        8           0.000000314   -0.000000260   -0.000000667
     13        1           0.000000651    0.000000252   -0.000000128
     14        1           0.000000243    0.000000166   -0.000000109
     15        8          -0.000000325   -0.000000665    0.000000718
     16        1          -0.000000001   -0.000000840    0.000000781
     17        1          -0.000000436   -0.000000830    0.000000809
     18        8          -0.000000713    0.000000130    0.000000065
     19        1          -0.000000252    0.000000020    0.000000099
     20        1          -0.000000612    0.000000298   -0.000000101
     21        8          -0.000000441   -0.000000092   -0.000000103
     22        1          -0.000000448    0.000000098    0.000000367
     23        1          -0.000000359   -0.000000269    0.000000436
     24        8           0.000000984   -0.000000642    0.000000713
     25        1           0.000000659   -0.000000688    0.000000200
     26        1           0.000000585   -0.000001009    0.000000865
 -------------------------------------------------------------------
 Cartesian Forces:  Max     0.000001379 RMS     0.000000509

 GradGradGradGradGradGradGradGradGradGradGradGradGradGradGradGradGradGrad
 Berny optimization.
 Using GEDIIS/GDIIS optimizer.
 FormGI is forming the generalized inverse of G from B-inverse, IUseBI=4.
 Internal  Forces:  Max     0.000000467 RMS     0.000000111
 Search for a local minimum.
 Step number  14 out of a maximum of  156
 All quantities printed in internal units (Hartrees-Bohrs-Radians)
 Mixed Optimization -- En-DIIS/RFO-DIIS
 Swapping is turned off.
 Update second derivatives using D2CorX and points    4    5    6    7    8
                                                      9   10   11   12   13
                                                     14
 DE=  5.63D-11 DEPred=-5.91D-11 R=-9.52D-01
 Trust test=-9.52D-01 RLast= 3.24D-04 DXMaxT set to 1.56D-01
 ITU= -1 -1 -1  0  0  0  0  1  1  1  1  1  1  0
     Eigenvalues ---    0.00022   0.00030   0.00047   0.00068   0.00080
     Eigenvalues ---    0.00118   0.00178   0.00207   0.00301   0.00327
     Eigenvalues ---    0.00355   0.00406   0.00544   0.00616   0.00717
     Eigenvalues ---    0.00920   0.00975   0.01115   0.01204   0.01225
     Eigenvalues ---    0.01319   0.01397   0.01592   0.01639   0.01661
     Eigenvalues ---    0.01854   0.01905   0.02003   0.02373   0.02433
     Eigenvalues ---    0.02503   0.02595   0.02764   0.02887   0.02925
     Eigenvalues ---    0.03103   0.03283   0.03323   0.03676   0.04063
     Eigenvalues ---    0.04531   0.05958   0.06305   0.06805   0.07816
     Eigenvalues ---    0.08318   0.12068   0.13952   0.18938   0.20989
     Eigenvalues ---    0.22812   0.23924   0.26479   0.33642   0.35824
     Eigenvalues ---    0.38425   0.40934   0.41380   0.44360   0.45918
[truncated: 274,726 more chars]
