# Supplementary material for: The Hydration of Trifluoroacetic Acid from 0 to 298 K
Source: J Phys Chem A. 2026 Jan 20;130(4):927–35. doi: 10.1021/acs.jpca.5c08151 (PMC12862820; doi:10.1021/acs.jpca.5c08151)
Supplement: Supplementary file 1 [file jp5c08151_si_001.zip › TFA_SI/within1kcal-hightemps/6-H2O/20K-1-398-11215-wb97xd.xyz]

26
20K-1-398-11215-wb97xd.log	Energy: -618251.4593588
C         -1.63640       -0.05391       -0.08123
O         -1.01560        0.15739       -1.10125
O         -1.17356       -0.29642        1.11024
H         -0.15475       -0.30008        1.13638
C         -3.18681       -0.05727       -0.08335
F         -3.65298       -1.25147        0.31002
F         -3.66285        0.19953       -1.29882
F         -3.65762        0.87406        0.75982
O          1.39725       -0.24611        1.15268
H          1.85729       -1.08918        1.38294
H          1.62305       -0.09770        0.20225
O          2.80447        2.66658       -0.96496
H          2.73564        2.68646        0.01256
H          2.53653        3.52797       -1.29107
O          2.81332       -2.52223        1.24123
H          2.44484       -3.39468        1.39731
H          3.08695       -2.49119        0.29848
O          3.30043       -2.07693       -1.39900
H          2.80873       -1.25665       -1.60088
H          4.17558       -1.97680       -1.78027
O          1.79817        0.23155       -1.47722
H          2.14090        1.15459       -1.47409
H          0.84569        0.26523       -1.66006
O          2.49977        2.23245        1.72022
H          2.11272        1.33569        1.73961
H          2.09327        2.73416        2.42969
