# Supplementary material for: The Hydration of Trifluoroacetic Acid from 0 to 298 K
Source: J Phys Chem A. 2026 Jan 20;130(4):927–35. doi: 10.1021/acs.jpca.5c08151 (PMC12862820; doi:10.1021/acs.jpca.5c08151)
Supplement: Supplementary file 1 [file jp5c08151_si_001.zip › TFA_SI/within1kcal-hightemps/6-H2O/20K-1-440-20272-wb97xd.xyz]

26
20K-1-440-20272-wb97xd.log	Energy: -618250.5935444
C         -1.97740        0.19403        0.11452
O         -0.97894       -0.41756        0.42586
O         -2.08652        1.45537       -0.16927
H         -1.19197        1.94561       -0.10425
C         -3.34783       -0.52337        0.00253
F         -3.24232       -1.80851        0.33464
F         -3.80889       -0.45133       -1.25643
F         -4.25127        0.04815        0.81108
O          3.59545        0.10093        1.64461
H          3.94844        0.35745        2.49932
H          4.33231       -0.27446        1.10935
O          2.86424       -0.78707       -1.66973
H          2.57664       -1.14898       -2.51079
H          2.30400       -1.18592       -0.94891
O          2.47453        1.72298       -0.38850
H          2.86394        1.34729        0.42036
H          2.56947        1.01793       -1.05045
O          1.61837       -1.56330        0.51113
H          2.14114       -1.05887        1.15674
H          0.70920       -1.23280        0.57307
O          5.20984       -0.91677       -0.24687
H          5.56342       -1.80854       -0.20557
H          4.51494       -0.92404       -0.93592
O          0.08478        2.76380       -0.00248
H          0.97113        2.33926       -0.15471
H          0.11702        3.64046       -0.39196
