# Supplementary material for: The Hydration of Trifluoroacetic Acid from 0 to 298 K
Source: J Phys Chem A. 2026 Jan 20;130(4):927–35. doi: 10.1021/acs.jpca.5c08151 (PMC12862820; doi:10.1021/acs.jpca.5c08151)
Supplement: Supplementary file 1 [file jp5c08151_si_001.zip › TFA_SI/within1kcal-hightemps/6-H2O/20K-Charged-1-525-12793-wb97xd.xyz]

26
20K-Charged-1-525-12793-wb97xd.log	Energy: -618251.9785601
C          1.16375       -0.53784       -0.01668
O          0.97462       -1.79974       -0.01839
O          0.32923        0.36178       -0.03522
C          2.67163       -0.17205        0.00780
F          2.83961        1.15156        0.12942
F          3.26587       -0.56357       -1.12531
F          3.28899       -0.76268        1.03678
O         -1.32304       -2.60287       -0.04817
H         -1.86219       -2.29523       -0.81397
H         -0.07189       -2.12046       -0.03914
H         -1.84753       -2.34943        0.74449
O         -2.45620        3.28828        0.11472
H         -2.82958        3.81843       -0.59316
H         -1.48383        3.40359        0.06676
O         -2.47646        0.57400        0.05084
H         -1.50822        0.47030        0.00930
H         -2.63048        1.54485        0.06916
O         -2.94485       -1.45536        1.78682
H         -2.85900       -1.30821        2.73097
H         -2.92144       -0.58145        1.34433
O          0.26009        3.17538       -0.10662
H          0.92666        3.61194        0.42850
H          0.47869        2.22738       -0.10218
O         -2.89044       -1.34353       -1.84872
H         -3.78713       -1.64273       -2.01586
H         -2.95018       -0.53092       -1.30604
