# Supplementary material for: The Hydration of Trifluoroacetic Acid from 0 to 298 K
Source: J Phys Chem A. 2026 Jan 20;130(4):927–35. doi: 10.1021/acs.jpca.5c08151 (PMC12862820; doi:10.1021/acs.jpca.5c08151)
Supplement: Supplementary file 1 [file jp5c08151_si_001.zip › TFA_SI/within1kcal-hightemps/6-H2O/20K-Charged-678-2661-wb97xd.log]

 Entering Gaussian System, Link 0=g16
 Initial command:
 /software/commercial/MERCURY/GAUSSIAN/AVX2/g16/l1.exe "/local_scratch/slurm.5787596/Gau-3896456.inp" -scrdir="/local_scratch/slurm.5787596/"
 Entering Link 1 = /software/commercial/MERCURY/GAUSSIAN/AVX2/g16/l1.exe PID=   3896457.
  
 Copyright (c) 1988-2019, Gaussian, Inc.  All Rights Reserved.
  
 This is part of the Gaussian(R) 16 program.  It is based on
 the Gaussian(R) 09 system (copyright 2009, Gaussian, Inc.),
 the Gaussian(R) 03 system (copyright 2003, Gaussian, Inc.),
 the Gaussian(R) 98 system (copyright 1998, Gaussian, Inc.),
 the Gaussian(R) 94 system (copyright 1995, Gaussian, Inc.),
 the Gaussian 92(TM) system (copyright 1992, Gaussian, Inc.),
 the Gaussian 90(TM) system (copyright 1990, Gaussian, Inc.),
 the Gaussian 88(TM) system (copyright 1988, Gaussian, Inc.),
 the Gaussian 86(TM) system (copyright 1986, Carnegie Mellon
 University), and the Gaussian 82(TM) system (copyright 1983,
 Carnegie Mellon University). Gaussian is a federally registered
 trademark of Gaussian, Inc.
  
 This software contains proprietary and confidential information,
 including trade secrets, belonging to Gaussian, Inc.
  
 This software is provided under written license and may be
 used, copied, transmitted, or stored only in accord with that
 written license.
  
 The following legend is applicable only to US Government
 contracts under FAR:
  
                    RESTRICTED RIGHTS LEGEND
  
 Use, reproduction and disclosure by the US Government is
 subject to restrictions as set forth in subparagraphs (a)
 and (c) of the Commercial Computer Software - Restricted
 Rights clause in FAR 52.227-19.
  
 Gaussian, Inc.
 340 Quinnipiac St., Bldg. 40, Wallingford CT 06492
  
  
 ---------------------------------------------------------------
 Warning -- This program may not be used in any manner that
 competes with the business of Gaussian, Inc. or will provide
 assistance to any competitor of Gaussian, Inc.  The licensee
 of this program is prohibited from giving any competitor of
 Gaussian, Inc. access to this program.  By using this program,
 the user acknowledges that Gaussian, Inc. is engaged in the
 business of creating and licensing software in the field of
 computational chemistry and represents and warrants to the
 licensee that it is not a competitor of Gaussian, Inc. and that
 it will not use this program in any manner prohibited above.
 ---------------------------------------------------------------
  

 Cite this work as:
 Gaussian 16, Revision C.01,
 M. J. Frisch, G. W. Trucks, H. B. Schlegel, G. E. Scuseria, 
 M. A. Robb, J. R. Cheeseman, G. Scalmani, V. Barone, 
 G. A. Petersson, H. Nakatsuji, X. Li, M. Caricato, A. V. Marenich, 
 J. Bloino, B. G. Janesko, R. Gomperts, B. Mennucci, H. P. Hratchian, 
 J. V. Ortiz, A. F. Izmaylov, J. L. Sonnenberg, D. Williams-Young, 
 F. Ding, F. Lipparini, F. Egidi, J. Goings, B. Peng, A. Petrone, 
 T. Henderson, D. Ranasinghe, V. G. Zakrzewski, J. Gao, N. Rega, 
 G. Zheng, W. Liang, M. Hada, M. Ehara, K. Toyota, R. Fukuda, 
 J. Hasegawa, M. Ishida, T. Nakajima, Y. Honda, O. Kitao, H. Nakai, 
 T. Vreven, K. Throssell, J. A. Montgomery, Jr., J. E. Peralta, 
 F. Ogliaro, M. J. Bearpark, J. J. Heyd, E. N. Brothers, K. N. Kudin, 
 V. N. Staroverov, T. A. Keith, R. Kobayashi, J. Normand, 
 K. Raghavachari, A. P. Rendell, J. C. Burant, S. S. Iyengar, 
 J. Tomasi, M. Cossi, J. M. Millam, M. Klene, C. Adamo, R. Cammi, 
 J. W. Ochterski, R. L. Martin, K. Morokuma, O. Farkas, 
 J. B. Foresman, and D. J. Fox, Gaussian, Inc., Wallingford CT, 2019.
 
 ******************************************
 Gaussian 16:  ES64L-G16RevC.01  3-Jul-2019
                30-Sep-2025 
 ******************************************
 %nproc=20
 Will use up to   20 processors via shared memory.
 %mem=18gb
 ----------------------------------------------------------------------
 # wb97xd/6-31++g** scf(conver=10) opt(tight,maxcycles=300,calcfc) freq
 ----------------------------------------------------------------------
 1/6=300,7=10,10=4,18=20,19=15,26=3,38=1/1,3;
 2/9=110,12=2,17=6,18=5,40=1/2;
 3/5=1,6=6,7=1111,11=2,25=1,30=1,71=2,74=-58,140=1/1,2,3;
 4//1;
 5/5=2,6=10,38=5/2;
 8/6=4,10=90,11=11/1;
 11/6=1,8=1,9=11,15=111,16=1/1,2,10;
 10/6=1,13=1/2;
 6/7=2,8=2,9=2,10=2,28=1/1;
 7/10=1,25=1/1,2,3,16;
 1/6=300,7=10,10=4,18=20,19=15,26=3/3(2);
 2/9=110/2;
 99//99;
 2/9=110/2;
 3/5=1,6=6,7=1111,11=2,25=1,30=1,71=1,74=-58/1,2,3;
 4/5=5,16=3,69=1/1;
 5/5=2,6=10,38=5/2;
 7//1,2,3,16;
 1/6=300,7=10,18=20,19=15,26=3/3(-5);
 2/9=110/2;
 6/7=2,8=2,9=2,10=2,19=2,28=1/1;
 99/9=1/99;
 --------------------
 20K-Charged-678-2661
 --------------------
 Symbolic Z-matrix:
 Charge =  0 Multiplicity = 1
 C                    -0.61744  -1.66108   0.01514 
 O                    -1.49464  -1.22396   0.77035 
 O                     0.19584  -1.03044  -0.66621 
 C                    -0.49343  -3.22049  -0.05717 
 F                     0.33003  -3.67272   0.90821 
 F                     0.02611  -3.61978  -1.22846 
 F                    -1.66277  -3.84814   0.09511 
 O                    -1.78004   1.27591   0.8457 
 H                    -1.59628   1.49761   1.83024 
 H                    -1.74905   0.21889   0.79769 
 H                    -0.92507   1.56548   0.32761 
 O                     0.43757   1.6064   -0.3064 
 H                     0.50727   2.03076  -1.19377 
 H                     0.49266   0.6397   -0.49234 
 O                    -1.01394   1.64044   3.24857 
 H                    -0.04981   1.62915   3.05576 
 H                    -1.19472   0.90645   3.83978 
 O                     0.53454   2.28348  -2.86079 
 H                     0.57227   1.35231  -3.16248 
 H                    -0.19293   2.69085  -3.33337 
 O                     0.49136  -0.38097  -3.353 
 H                     1.14692  -0.93069  -3.78526 
 H                     0.38142  -0.74345  -2.45978 
 O                     1.4538    1.39525   2.24507 
 H                     1.29274   1.64852   1.32006 
 H                     1.9861    0.59834   2.22326 
 
 Add virtual bond connecting atoms H10        and O2         Dist= 2.77D+00.
 Add virtual bond connecting atoms O12        and H11        Dist= 2.84D+00.
 Add virtual bond connecting atoms O15        and H9         Dist= 2.91D+00.
 Add virtual bond connecting atoms O18        and H13        Dist= 3.19D+00.
 Add virtual bond connecting atoms O24        and H16        Dist= 3.26D+00.
 Add virtual bond connecting atoms H25        and O12        Dist= 3.47D+00.
 Add virtual bond connecting atoms O21        and H19        Dist= 3.30D+00.
 Add virtual bond connecting atoms H23        and O3         Dist= 3.45D+00.

 GradGradGradGradGradGradGradGradGradGradGradGradGradGradGradGradGradGrad
 Berny optimization.
 Initialization pass.
                           ----------------------------
                           !    Initial Parameters    !
                           ! (Angstroms and Degrees)  !
 --------------------------                            --------------------------
 ! Name  Definition              Value          Derivative Info.                !
 --------------------------------------------------------------------------------
 ! R1    R(1,2)                  1.2373         calculate D2E/DX2 analytically  !
 ! R2    R(1,3)                  1.2342         calculate D2E/DX2 analytically  !
 ! R3    R(1,4)                  1.566          calculate D2E/DX2 analytically  !
 ! R4    R(2,10)                 1.4654         calculate D2E/DX2 analytically  !
 ! R5    R(3,23)                 1.8258         calculate D2E/DX2 analytically  !
 ! R6    R(4,5)                  1.3471         calculate D2E/DX2 analytically  !
 ! R7    R(4,6)                  1.3421         calculate D2E/DX2 analytically  !
 ! R8    R(4,7)                  1.3358         calculate D2E/DX2 analytically  !
 ! R9    R(8,9)                  1.0258         calculate D2E/DX2 analytically  !
 ! R10   R(8,10)                 1.0586         calculate D2E/DX2 analytically  !
 ! R11   R(8,11)                 1.0408         calculate D2E/DX2 analytically  !
 ! R12   R(9,15)                 1.5399         calculate D2E/DX2 analytically  !
 ! R13   R(11,12)                1.5035         calculate D2E/DX2 analytically  !
 ! R14   R(12,13)                0.9861         calculate D2E/DX2 analytically  !
 ! R15   R(12,14)                0.986          calculate D2E/DX2 analytically  !
 ! R16   R(12,25)                1.8381         calculate D2E/DX2 analytically  !
 ! R17   R(13,18)                1.6863         calculate D2E/DX2 analytically  !
 ! R18   R(15,16)                0.9833         calculate D2E/DX2 analytically  !
 ! R19   R(15,17)                0.9597         calculate D2E/DX2 analytically  !
 ! R20   R(16,24)                1.7242         calculate D2E/DX2 analytically  !
 ! R21   R(18,19)                0.9796         calculate D2E/DX2 analytically  !
 ! R22   R(18,20)                0.9584         calculate D2E/DX2 analytically  !
 ! R23   R(19,21)                1.7456         calculate D2E/DX2 analytically  !
 ! R24   R(21,22)                0.9585         calculate D2E/DX2 analytically  !
 ! R25   R(21,23)                0.9702         calculate D2E/DX2 analytically  !
 ! R26   R(24,25)                0.9725         calculate D2E/DX2 analytically  !
 ! R27   R(24,26)                0.9586         calculate D2E/DX2 analytically  !
 ! A1    A(2,1,3)              128.579          calculate D2E/DX2 analytically  !
 ! A2    A(2,1,4)              115.8567         calculate D2E/DX2 analytically  !
 ! A3    A(3,1,4)              115.5396         calculate D2E/DX2 analytically  !
 ! A4    A(1,2,10)             118.8379         calculate D2E/DX2 analytically  !
 ! A5    A(1,3,23)             133.5961         calculate D2E/DX2 analytically  !
 ! A6    A(1,4,5)              110.4639         calculate D2E/DX2 analytically  !
 ! A7    A(1,4,6)              111.5433         calculate D2E/DX2 analytically  !
 ! A8    A(1,4,7)              113.1598         calculate D2E/DX2 analytically  !
 ! A9    A(5,4,6)              106.7934         calculate D2E/DX2 analytically  !
 ! A10   A(5,4,7)              107.198          calculate D2E/DX2 analytically  !
 ! A11   A(6,4,7)              107.371          calculate D2E/DX2 analytically  !
 ! A12   A(9,8,10)             104.7198         calculate D2E/DX2 analytically  !
 ! A13   A(9,8,11)             105.6925         calculate D2E/DX2 analytically  !
 ! A14   A(10,8,11)            103.3672         calculate D2E/DX2 analytically  !
 ! A15   A(8,11,12)            164.1547         calculate D2E/DX2 analytically  !
 ! A16   A(11,12,13)           117.0821         calculate D2E/DX2 analytically  !
 ! A17   A(11,12,14)            95.9398         calculate D2E/DX2 analytically  !
 ! A18   A(11,12,25)            92.8169         calculate D2E/DX2 analytically  !
 ! A19   A(13,12,14)           104.3761         calculate D2E/DX2 analytically  !
 ! A20   A(13,12,25)           138.8985         calculate D2E/DX2 analytically  !
 ! A21   A(14,12,25)            99.4008         calculate D2E/DX2 analytically  !
 ! A22   A(12,13,18)           162.794          calculate D2E/DX2 analytically  !
 ! A23   A(9,15,16)            100.9019         calculate D2E/DX2 analytically  !
 ! A24   A(9,15,17)            115.167          calculate D2E/DX2 analytically  !
 ! A25   A(16,15,17)           107.2618         calculate D2E/DX2 analytically  !
 ! A26   A(15,16,24)           161.5941         calculate D2E/DX2 analytically  !
 ! A27   A(13,18,19)            99.3592         calculate D2E/DX2 analytically  !
 ! A28   A(13,18,20)           122.6083         calculate D2E/DX2 analytically  !
 ! A29   A(19,18,20)           106.3457         calculate D2E/DX2 analytically  !
 ! A30   A(19,21,22)           125.9425         calculate D2E/DX2 analytically  !
 ! A31   A(19,21,23)           106.0063         calculate D2E/DX2 analytically  !
 ! A32   A(22,21,23)           106.1647         calculate D2E/DX2 analytically  !
 ! A33   A(16,24,25)           105.514          calculate D2E/DX2 analytically  !
 ! A34   A(16,24,26)           127.4265         calculate D2E/DX2 analytically  !
 ! A35   A(25,24,26)           106.668          calculate D2E/DX2 analytically  !
 ! A36   A(12,25,24)           155.8908         calculate D2E/DX2 analytically  !
 ! A37   L(8,9,15,5,-1)        168.9272         calculate D2E/DX2 analytically  !
 ! A38   L(2,10,8,14,-1)       173.5366         calculate D2E/DX2 analytically  !
 ! A39   L(18,19,21,8,-1)      167.4833         calculate D2E/DX2 analytically  !
 ! A40   L(3,23,21,13,-1)      167.0614         calculate D2E/DX2 analytically  !
 ! A41   L(8,9,15,5,-2)        171.867          calculate D2E/DX2 analytically  !
 ! A42   L(2,10,8,14,-2)       185.4627         calculate D2E/DX2 analytically  !
 ! A43   L(18,19,21,8,-2)      181.8461         calculate D2E/DX2 analytically  !
 ! A44   L(3,23,21,13,-2)      180.0839         calculate D2E/DX2 analytically  !
 ! D1    D(3,1,2,10)             7.3446         calculate D2E/DX2 analytically  !
 ! D2    D(4,1,2,10)          -174.5637         calculate D2E/DX2 analytically  !
 ! D3    D(2,1,3,23)          -109.1905         calculate D2E/DX2 analytically  !
 ! D4    D(4,1,3,23)            72.7127         calculate D2E/DX2 analytically  !
 ! D5    D(2,1,4,5)            -87.4233         calculate D2E/DX2 analytically  !
 ! D6    D(2,1,4,6)            153.9654         calculate D2E/DX2 analytically  !
 ! D7    D(2,1,4,7)             32.7677         calculate D2E/DX2 analytically  !
 ! D8    D(3,1,4,5)             90.9235         calculate D2E/DX2 analytically  !
 ! D9    D(3,1,4,6)            -27.6878         calculate D2E/DX2 analytically  !
 ! D10   D(3,1,4,7)           -148.8856         calculate D2E/DX2 analytically  !
 ! D11   D(1,2,8,9)           -119.9638         calculate D2E/DX2 analytically  !
 ! D12   D(1,2,8,11)           -11.2683         calculate D2E/DX2 analytically  !
 ! D13   D(1,3,21,19)          123.9634         calculate D2E/DX2 analytically  !
 ! D14   D(1,3,21,22)         -102.2358         calculate D2E/DX2 analytically  !
 ! D15   D(10,8,15,16)          86.0035         calculate D2E/DX2 analytically  !
 ! D16   D(10,8,15,17)         -26.1878         calculate D2E/DX2 analytically  !
 ! D17   D(11,8,15,16)         -19.7962         calculate D2E/DX2 analytically  !
 ! D18   D(11,8,15,17)        -131.9875         calculate D2E/DX2 analytically  !
 ! D19   D(9,8,11,12)           84.8272         calculate D2E/DX2 analytically  !
 ! D20   D(10,8,11,12)         -24.9303         calculate D2E/DX2 analytically  !
 ! D21   D(8,11,12,13)         140.575          calculate D2E/DX2 analytically  !
 ! D22   D(8,11,12,14)          31.0896         calculate D2E/DX2 analytically  !
 ! D23   D(8,11,12,25)         -68.6715         calculate D2E/DX2 analytically  !
 ! D24   D(11,12,13,18)        -90.1577         calculate D2E/DX2 analytically  !
 ! D25   D(14,12,13,18)         14.3817         calculate D2E/DX2 analytically  !
 ! D26   D(25,12,13,18)        137.7691         calculate D2E/DX2 analytically  !
 ! D27   D(11,12,25,24)         42.0496         calculate D2E/DX2 analytically  !
 ! D28   D(13,12,25,24)       -179.3802         calculate D2E/DX2 analytically  !
 ! D29   D(14,12,25,24)        -54.4483         calculate D2E/DX2 analytically  !
 ! D30   D(12,13,18,19)        -12.8496         calculate D2E/DX2 analytically  !
 ! D31   D(12,13,18,20)        103.5123         calculate D2E/DX2 analytically  !
 ! D32   D(9,15,16,24)         -17.7305         calculate D2E/DX2 analytically  !
 ! D33   D(17,15,16,24)        103.1567         calculate D2E/DX2 analytically  !
 ! D34   D(15,16,24,25)         40.1196         calculate D2E/DX2 analytically  !
 ! D35   D(15,16,24,26)        -85.8441         calculate D2E/DX2 analytically  !
 ! D36   D(13,18,21,22)       -117.0051         calculate D2E/DX2 analytically  !
 ! D37   D(13,18,21,23)          5.4987         calculate D2E/DX2 analytically  !
 ! D38   D(20,18,21,22)        117.6149         calculate D2E/DX2 analytically  !
 ! D39   D(20,18,21,23)       -119.8813         calculate D2E/DX2 analytically  !
 ! D40   D(16,24,25,12)        -54.1146         calculate D2E/DX2 analytically  !
 ! D41   D(26,24,25,12)         83.7446         calculate D2E/DX2 analytically  !
 --------------------------------------------------------------------------------
 Trust Radius=3.00D-01 FncErr=1.00D-07 GrdErr=1.00D-06 EigMax=2.50D+02 EigMin=1.00D-04
 Number of steps in this run=    156 maximum allowed number of steps=    156.
 GradGradGradGradGradGradGradGradGradGradGradGradGradGradGradGradGradGrad

                          Input orientation:                          
 ---------------------------------------------------------------------
 Center     Atomic      Atomic             Coordinates (Angstroms)
 Number     Number       Type             X           Y           Z
 ---------------------------------------------------------------------
      1          6           0       -0.617435   -1.661083    0.015142
      2          8           0       -1.494641   -1.223963    0.770351
      3          8           0        0.195839   -1.030443   -0.666211
      4          6           0       -0.493434   -3.220488   -0.057167
      5          9           0        0.330027   -3.672716    0.908212
      6          9           0        0.026115   -3.619779   -1.228461
      7          9           0       -1.662765   -3.848136    0.095110
      8          8           0       -1.780040    1.275911    0.845697
      9          1           0       -1.596277    1.497612    1.830236
     10          1           0       -1.749045    0.218891    0.797693
     11          1           0       -0.925065    1.565484    0.327608
     12          8           0        0.437566    1.606403   -0.306403
     13          1           0        0.507274    2.030761   -1.193773
     14          1           0        0.492660    0.639704   -0.492337
     15          8           0       -1.013943    1.640436    3.248569
     16          1           0       -0.049811    1.629154    3.055757
     17          1           0       -1.194724    0.906452    3.839776
     18          8           0        0.534544    2.283480   -2.860790
     19          1           0        0.572273    1.352307   -3.162477
     20          1           0       -0.192934    2.690847   -3.333370
     21          8           0        0.491362   -0.380967   -3.353000
     22          1           0        1.146916   -0.930689   -3.785260
     23          1           0        0.381424   -0.743451   -2.459776
     24          8           0        1.453796    1.395255    2.245073
     25          1           0        1.292736    1.648519    1.320065
     26          1           0        1.986097    0.598345    2.223257
 ---------------------------------------------------------------------
                    Distance matrix (angstroms):
                    1          2          3          4          5
     1  C    0.000000
     2  O    1.237298   0.000000
     3  O    1.234247   2.226856   0.000000
     4  C    1.565997   2.381872   2.375359   0.000000
     5  F    2.396231   3.056928   3.078705   1.347054   0.000000
     6  F    2.407736   3.471006   2.655107   1.342123   2.158828
     7  F    2.425347   2.714866   3.460262   1.335839   2.159427
     8  O    3.266100   2.517240   3.392526   4.763205   5.380074
     9  H    3.772275   2.922440   3.979321   5.199906   5.594021
    10  H    2.329641   1.465365   2.736133   3.759876   4.413542
    11  H    3.256226   2.881224   2.997155   4.820776   5.417665
    12  O    3.448607   3.592185   2.672237   4.922170   5.418114
    13  H    4.044275   4.296356   3.121903   5.465245   6.081069
    14  H    2.604509   3.002832   1.705205   4.007846   4.537064
    15  O    4.638136   3.818038   4.891081   5.901475   5.959288
    16  H    4.515884   3.930762   4.581141   5.779804   5.732892
    17  H    4.642556   3.748331   5.097955   5.719231   5.646920
    18  O    5.015737   5.441042   3.989108   6.261845   7.051488
    19  H    4.537972   5.135800   3.471389   5.629311   6.471480
    20  H    5.507453   5.818995   4.594876   6.765182   7.665471
    21  O    3.769948   4.653695   2.779925   4.460405   5.386981
    22  H    4.253171   5.274223   3.262356   4.672537   5.496791
    23  H    2.822230   3.766196   1.825836   3.560002   4.463919
    24  O    4.313212   4.210509   3.992748   5.513356   5.360446
    25  H    4.037950   4.040149   3.510742   5.366041   5.423280
    26  H    4.093796   4.188947   3.769217   5.092336   4.765907
                    6          7          8          9         10
     6  F    0.000000
     7  F    2.157847   0.000000
     8  O    5.615346   5.180057   0.000000
     9  H    6.178631   5.620685   1.025787   0.000000
    10  H    4.689550   4.128168   1.058564   1.650640   0.000000
    11  H    5.496639   5.468595   1.040793   1.647126   1.647190
    12  O    5.322825   5.858720   2.520781   2.951877   2.815224
    13  H    5.671095   6.397790   3.156112   3.722070   3.512803
    14  H    4.347727   5.013148   2.712980   3.239446   2.620401
    15  O    6.985369   6.363151   2.548250   1.539864   2.927108
    16  H    6.775809   6.431777   2.828929   1.977564   3.158337
    17  H    6.903929   6.070229   3.073045   2.132830   3.167693
    18  O    6.145850   7.152778   4.484478   5.211882   4.781402
    19  H    5.362867   6.530841   4.648083   5.445265   4.728224
    20  H    6.656022   7.528159   4.688875   5.482336   5.059420
    21  O    3.901284   5.343312   5.053075   5.895187   4.754735
    22  H    3.876161   5.609196   5.906092   6.704890   5.541803
    23  H    3.148911   4.510567   4.435752   5.228563   4.009501
    24  O    6.265323   6.467490   3.525648   3.079856   3.706337
    25  H    5.987844   6.359930   3.131423   2.937591   3.401344
    26  H    5.792102   6.133057   4.067008   3.714370   4.015906
                   11         12         13         14         15
    11  H    0.000000
    12  O    1.503465   0.000000
    13  H    2.140719   0.986085   0.000000
    14  H    1.881309   0.985959   1.557969   0.000000
    15  O    2.923274   3.840034   4.711778   4.155201   0.000000
    16  H    2.865820   3.397378   4.304665   3.723206   0.983287
    17  H    3.583625   4.510555   5.431158   4.656782   0.959657
    18  O    3.579365   2.644377   1.686285   2.883284   6.335265
    19  H    3.803703   2.870518   2.083344   2.764741   6.610644
    20  H    3.899387   3.276596   2.346036   3.570532   6.715604
    21  O    4.397932   3.637896   3.237120   3.037295   7.066309
    22  H    5.238289   4.363767   3.986870   3.706417   7.794533
    23  H    3.848065   3.187786   3.052025   2.407552   6.341543
    24  O    3.060169   2.754512   3.622904   2.998008   2.675229
    25  H    2.431153   1.838066   2.661285   2.223203   3.006653
    26  H    3.606065   3.132620   3.989339   3.099437   3.337283
                   16         17         18         19         20
    16  H    0.000000
    17  H    1.564548   0.000000
    18  O    5.981233   7.055789   0.000000
    19  H    6.255404   7.235511   0.979552   0.000000
    20  H    6.478320   7.459335   0.958386   1.551269   0.000000
    21  O    6.738370   7.499090   2.709874   1.745590   3.147172
    22  H    7.401654   8.185325   3.400078   2.435189   3.887792
    23  H    6.019662   6.700058   3.057216   2.218652   3.589911
    24  O    1.724168   3.129962   5.263441   5.479099   5.958969
    25  H    2.194411   3.617605   4.296228   4.549724   4.994809
    26  H    2.429104   3.581297   5.549254   5.619029   6.324780
                   21         22         23         24         25
    21  O    0.000000
    22  H    0.958538   0.000000
    23  H    0.970222   1.542059   0.000000
    24  O    5.951442   6.470634   5.278224   0.000000
    25  H    5.157378   5.721706   4.564997   0.972483   0.000000
    26  H    5.855589   6.256552   5.128955   0.958585   1.548990
                   26
    26  H    0.000000
 Stoichiometry    C2H13F3O8
 Framework group  C1[X(C2H13F3O8)]
 Deg. of freedom    72
 Full point group                 C1      NOp   1
 Largest Abelian subgroup         C1      NOp   1
 Largest concise Abelian subgroup C1      NOp   1
                         Standard orientation:                         
 ---------------------------------------------------------------------
 Center     Atomic      Atomic             Coordinates (Angstroms)
 Number     Number       Type             X           Y           Z
 ---------------------------------------------------------------------
      1          6           0        1.047910   -0.288333   -0.227802
      2          8           0        0.570065   -1.148944   -0.977414
      3          8           0        0.471915    0.645153    0.338059
      4          6           0        2.577995   -0.422063    0.077658
      5          9           0        2.778097   -1.232284    1.135039
      6          9           0        3.123878    0.763830    0.389048
      7          9           0        3.275579   -0.926296   -0.943905
      8          8           0       -1.867755   -0.915094   -1.559520
      9          1           0       -2.272449   -1.788460   -1.204986
     10          1           0       -0.825862   -1.018715   -1.403706
     11          1           0       -2.141416   -0.179961   -0.875459
     12          8           0       -2.198305    0.744706    0.308671
     13          1           0       -2.467424    1.677724    0.137162
     14          1           0       -1.223359    0.792726    0.447559
     15          8           0       -2.711790   -3.000991   -0.363602
     16          1           0       -2.756822   -2.598958    0.532609
     17          1           0       -2.077545   -3.719958   -0.321645
     18          8           0       -2.429481    3.326251   -0.215649
     19          1           0       -1.467743    3.487052   -0.122242
     20          1           0       -2.679719    3.677103   -1.071680
     21          8           0        0.272282    3.394978   -0.017741
     22          1           0        0.825253    3.877836    0.598592
     23          1           0        0.483450    2.456405    0.108031
     24          8           0       -2.526761   -1.513095    1.851975
     25          1           0       -2.600198   -0.621428    1.470843
     26          1           0       -1.790953   -1.489935    2.465926
 ---------------------------------------------------------------------
 Rotational constants (GHZ):           0.5590057           0.3864545           0.2714190
 Standard basis: 6-31++G(d,p) (6D, 7F)
 There are   325 symmetry adapted cartesian basis functions of A   symmetry.
 There are   325 symmetry adapted basis functions of A   symmetry.
   325 basis functions,   520 primitive gaussians,   325 cartesian basis functions
    58 alpha electrons       58 beta electrons
       nuclear repulsion energy       999.5271276901 Hartrees.
 NAtoms=   26 NActive=   26 NUniq=   26 SFac= 1.00D+00 NAtFMM=   60 NAOKFM=F Big=F
 Integral buffers will be    131072 words long.
 Raffenetti 2 integral format.
 Two-electron integral symmetry is turned on.
 Nuclear repulsion after empirical dispersion term =      999.5131720329 Hartrees.
 One-electron integrals computed using PRISM.
 NBasis=   325 RedAO= T EigKep=  4.18D-05  NBF=   325
 NBsUse=   325 1.00D-06 EigRej= -1.00D+00 NBFU=   325
 ExpMin= 3.60D-02 ExpMax= 7.00D+03 ExpMxC= 1.05D+03 IAcc=3 IRadAn=         5 AccDes= 0.00D+00
 Harris functional with IExCor= 4639 and IRadAn=       5 diagonalized for initial guess.
 HarFok:  IExCor= 4639 AccDes= 0.00D+00 IRadAn=         5 IDoV= 1 UseB2=F ITyADJ=14
 ICtDFT=  3500011 ScaDFX=  1.000000  1.000000  1.000000  1.000000
 FoFCou: FMM=F IPFlag=           0 FMFlag=      100000 FMFlg1=           0
         NFxFlg=           0 DoJE=T BraDBF=F KetDBF=T FulRan=T
         wScrn=  0.000000 ICntrl=       500 IOpCl=  0 I1Cent=   200000004 NGrid=           0
         NMat0=    1 NMatS0=      1 NMatT0=    0 NMatD0=    1 NMtDS0=    0 NMtDT0=    0
 Petite list used in FoFCou.
 Requested convergence on RMS density matrix=1.00D-10 within 128 cycles.
 Requested convergence on MAX density matrix=1.00D-08.
 Requested convergence on             energy=1.00D-08.
 No special actions if energy rises.
 SCF Done:  E(RwB97XD) =  -985.238477500     A.U. after   17 cycles
            NFock= 17  Conv=0.68D-10     -V/T= 2.0082
 DoSCS=F DFT=T ScalE2(SS,OS)=  1.000000  1.000000
 Range of M.O.s used for correlation:     1   325
 NBasis=   325 NAE=    58 NBE=    58 NFC=     0 NFV=     0
 NROrb=    325 NOA=    58 NOB=    58 NVA=   267 NVB=   267

 **** Warning!!: The largest alpha MO coefficient is  0.36146519D+02

 Symmetrizing basis deriv contribution to polar:
 IMax=3 JMax=2 DiffMx= 0.00D+00
 G2DrvN: will do    27 centers at a time, making    1 passes.
 Calling FoFCou, ICntrl=  3107 FMM=F I1Cent=   0 AccDes= 0.00D+00.
 End of G2Drv F.D. properties file   721 does not exist.
 End of G2Drv F.D. properties file   722 does not exist.
 End of G2Drv F.D. properties file   788 does not exist.
          IDoAtm=11111111111111111111111111
          Differentiating once with respect to nuclear coordinates.
 CalDSu exits because no D1Ps are significant.
          There are    81 degrees of freedom in the 1st order CPHF.  IDoFFX=6 NUNeed=     0.
     75 vectors produced by pass  0 Test12= 1.91D-14 1.23D-09 XBig12= 1.53D-01 7.28D-02.
 AX will form    75 AO Fock derivatives at one time.
     75 vectors produced by pass  1 Test12= 1.91D-14 1.23D-09 XBig12= 5.49D-02 1.03D-01.
     75 vectors produced by pass  2 Test12= 1.91D-14 1.23D-09 XBig12= 1.18D-03 4.95D-03.
     75 vectors produced by pass  3 Test12= 1.91D-14 1.23D-09 XBig12= 1.07D-05 3.75D-04.
     75 vectors produced by pass  4 Test12= 1.91D-14 1.23D-09 XBig12= 9.29D-08 4.02D-05.
     75 vectors produced by pass  5 Test12= 1.91D-14 1.23D-09 XBig12= 5.58D-10 2.64D-06.
     64 vectors produced by pass  6 Test12= 1.91D-14 1.23D-09 XBig12= 3.06D-12 1.80D-07.
     13 vectors produced by pass  7 Test12= 1.91D-14 1.23D-09 XBig12= 1.37D-14 1.01D-08.
 InvSVY:  IOpt=1 It=  1 EMax= 3.33D-16
 Solved reduced A of dimension   527 with    81 vectors.
 End of Minotr F.D. properties file   721 does not exist.
 End of Minotr F.D. properties file   722 does not exist.
 End of Minotr F.D. properties file   788 does not exist.

 **********************************************************************

            Population analysis using the SCF Density.

 **********************************************************************

 Orbital symmetries:
       Occupied  (A) (A) (A) (A) (A) (A) (A) (A) (A) (A) (A) (A)
                 (A) (A) (A) (A) (A) (A) (A) (A) (A) (A) (A) (A)
                 (A) (A) (A) (A) (A) (A) (A) (A) (A) (A) (A) (A)
                 (A) (A) (A) (A) (A) (A) (A) (A) (A) (A) (A) (A)
                 (A) (A) (A) (A) (A) (A) (A) (A) (A) (A)
       Virtual   (A) (A) (A) (A) (A) (A) (A) (A) (A) (A) (A) (A)
                 (A) (A) (A) (A) (A) (A) (A) (A) (A) (A) (A) (A)
                 (A) (A) (A) (A) (A) (A) (A) (A) (A) (A) (A) (A)
                 (A) (A) (A) (A) (A) (A) (A) (A) (A) (A) (A) (A)
                 (A) (A) (A) (A) (A) (A) (A) (A) (A) (A) (A) (A)
                 (A) (A) (A) (A) (A) (A) (A) (A) (A) (A) (A) (A)
                 (A) (A) (A) (A) (A) (A) (A) (A) (A) (A) (A) (A)
                 (A) (A) (A) (A) (A) (A) (A) (A) (A) (A) (A) (A)
                 (A) (A) (A) (A) (A) (A) (A) (A) (A) (A) (A) (A)
                 (A) (A) (A) (A) (A) (A) (A) (A) (A) (A) (A) (A)
                 (A) (A) (A) (A) (A) (A) (A) (A) (A) (A) (A) (A)
                 (A) (A) (A) (A) (A) (A) (A) (A) (A) (A) (A) (A)
                 (A) (A) (A) (A) (A) (A) (A) (A) (A) (A) (A) (A)
                 (A) (A) (A) (A) (A) (A) (A) (A) (A) (A) (A) (A)
                 (A) (A) (A) (A) (A) (A) (A) (A) (A) (A) (A) (A)
                 (A) (A) (A) (A) (A) (A) (A) (A) (A) (A) (A) (A)
                 (A) (A) (A) (A) (A) (A) (A) (A) (A) (A) (A) (A)
                 (A) (A) (A) (A) (A) (A) (A) (A) (A) (A) (A) (A)
                 (A) (A) (A) (A) (A) (A) (A) (A) (A) (A) (A) (A)
                 (A) (A) (A) (A) (A) (A) (A) (A) (A) (A) (A) (A)
                 (A) (A) (A) (A) (A) (A) (A) (A) (A) (A) (A) (A)
                 (A) (A) (A) (A) (A) (A) (A) (A) (A) (A) (A) (A)
                 (A) (A) (A)
 The electronic state is 1-A.
 Alpha  occ. eigenvalues --  -24.87661 -24.87517 -24.87465 -19.34791 -19.31831
 Alpha  occ. eigenvalues --  -19.31152 -19.31096 -19.30240 -19.29892 -19.28782
 Alpha  occ. eigenvalues --  -19.28727 -10.55812 -10.45441  -1.43066  -1.33866
 Alpha  occ. eigenvalues --   -1.33808  -1.21540  -1.19417  -1.15583  -1.15427
 Alpha  occ. eigenvalues --   -1.14211  -1.13599  -1.12741  -1.11659  -0.83842
 Alpha  occ. eigenvalues --   -0.73773  -0.69304  -0.69251  -0.68456  -0.67965
 Alpha  occ. eigenvalues --   -0.66650  -0.66253  -0.65655  -0.64901  -0.63922
 Alpha  occ. eigenvalues --   -0.60529  -0.58542  -0.57048  -0.56543  -0.55082
 Alpha  occ. eigenvalues --   -0.53960  -0.53568  -0.52830  -0.52352  -0.52089
 Alpha  occ. eigenvalues --   -0.51846  -0.51285  -0.50448  -0.49298  -0.47661
 Alpha  occ. eigenvalues --   -0.44649  -0.44403  -0.42952  -0.42635  -0.42050
 Alpha  occ. eigenvalues --   -0.40487  -0.39344  -0.39121
 Alpha virt. eigenvalues --    0.02923   0.03963   0.05463   0.05723   0.05970
 Alpha virt. eigenvalues --    0.08087   0.08340   0.09744   0.10242   0.10494
 Alpha virt. eigenvalues --    0.11411   0.11961   0.12465   0.13208   0.14023
 Alpha virt. eigenvalues --    0.14427   0.14691   0.15127   0.17523   0.17829
 Alpha virt. eigenvalues --    0.19017   0.20170   0.21295   0.22187   0.22397
 Alpha virt. eigenvalues --    0.22717   0.23902   0.24250   0.25008   0.25949
 Alpha virt. eigenvalues --    0.26356   0.26934   0.27499   0.28321   0.28650
 Alpha virt. eigenvalues --    0.29101   0.29341   0.29749   0.29914   0.30454
 Alpha virt. eigenvalues --    0.30644   0.31170   0.31405   0.31996   0.32323
 Alpha virt. eigenvalues --    0.33137   0.33607   0.33919   0.34022   0.34797
 Alpha virt. eigenvalues --    0.35504   0.36108   0.36410   0.36543   0.36574
 Alpha virt. eigenvalues --    0.37597   0.38200   0.38688   0.38844   0.39350
 Alpha virt. eigenvalues --    0.40236   0.40669   0.42076   0.42559   0.43016
 Alpha virt. eigenvalues --    0.43200   0.43609   0.44408   0.45260   0.46264
 Alpha virt. eigenvalues --    0.46688   0.48004   0.48218   0.49384   0.49757
 Alpha virt. eigenvalues --    0.50548   0.51290   0.53295   0.53835   0.55988
 Alpha virt. eigenvalues --    0.57140   0.59540   0.62271   0.63541   0.66011
 Alpha virt. eigenvalues --    0.81808   0.86025   0.89697   0.92005   0.93366
 Alpha virt. eigenvalues --    0.96158   1.04199   1.06352   1.06917   1.09074
 Alpha virt. eigenvalues --    1.10380   1.13817   1.15654   1.17181   1.17417
 Alpha virt. eigenvalues --    1.21240   1.21644   1.21806   1.22944   1.23683
 Alpha virt. eigenvalues --    1.24425   1.24824   1.25438   1.26949   1.27385
 Alpha virt. eigenvalues --    1.28109   1.28572   1.29343   1.29749   1.30735
 Alpha virt. eigenvalues --    1.31334   1.32093   1.32747   1.33280   1.34757
 Alpha virt. eigenvalues --    1.35196   1.36925   1.37301   1.37714   1.38895
 Alpha virt. eigenvalues --    1.39914   1.41339   1.43700   1.45861   1.47404
 Alpha virt. eigenvalues --    1.48724   1.49975   1.51024   1.51782   1.54560
 Alpha virt. eigenvalues --    1.55604   1.56939   1.58664   1.59338   1.59907
 Alpha virt. eigenvalues --    1.61184   1.61624   1.62590   1.63309   1.63944
 Alpha virt. eigenvalues --    1.64682   1.65152   1.66128   1.67107   1.68446
 Alpha virt. eigenvalues --    1.69094   1.70042   1.70678   1.72744   1.74043
 Alpha virt. eigenvalues --    1.74607   1.75579   1.75711   1.75953   1.76618
 Alpha virt. eigenvalues --    1.78130   1.79269   1.80972   1.81919   1.83827
 Alpha virt. eigenvalues --    1.85185   1.85574   1.86800   1.88065   1.91154
 Alpha virt. eigenvalues --    1.91852   1.92241   1.93292   1.94135   1.96638
 Alpha virt. eigenvalues --    1.96936   1.98097   2.02078   2.05966   2.12245
 Alpha virt. eigenvalues --    2.14089   2.16102   2.17676   2.18821   2.20380
 Alpha virt. eigenvalues --    2.22461   2.24615   2.28987   2.31051   2.32582
 Alpha virt. eigenvalues --    2.33836   2.34225   2.34908   2.36068   2.38912
 Alpha virt. eigenvalues --    2.39754   2.40228   2.41744   2.42516   2.43568
 Alpha virt. eigenvalues --    2.47714   2.51098   2.52312   2.55989   2.60067
 Alpha virt. eigenvalues --    2.60324   2.62463   2.64758   2.65894   2.67795
 Alpha virt. eigenvalues --    2.68751   2.69671   2.71405   2.71631   2.74930
 Alpha virt. eigenvalues --    2.75297   2.76861   2.79301   2.80630   2.82547
 Alpha virt. eigenvalues --    2.83591   2.84408   2.85831   2.87063   2.89645
 Alpha virt. eigenvalues --    2.91657   2.99020   3.06831   3.08247   3.10632
 Alpha virt. eigenvalues --    3.11591   3.12124   3.13462   3.16432   3.17532
 Alpha virt. eigenvalues --    3.19789   3.25437   3.26946   3.31614   3.33801
 Alpha virt. eigenvalues --    3.36882   3.43946   3.48297   3.50590   3.55060
 Alpha virt. eigenvalues --    3.58386   3.66192   3.71413   3.73607   3.74501
 Alpha virt. eigenvalues --    3.77675   3.84132   3.86062   3.88315   4.34337
 Alpha virt. eigenvalues --    4.36901   4.38609   4.41925   4.48656   4.51334
 Alpha virt. eigenvalues --    4.63419   4.70532   4.74375   4.83152   5.66609
 Alpha virt. eigenvalues --    5.93569   6.48445
          Condensed to atoms (all electrons):
               1          2          3          4          5          6
     1  C    5.239752   0.466399   0.304478  -0.238401  -0.052887  -0.050448
     2  O    0.466399   8.333868  -0.162983  -0.145795   0.005099   0.009875
     3  O    0.304478  -0.162983   8.578757  -0.103971   0.006793   0.011869
     4  C   -0.238401  -0.145795  -0.103971   5.131774   0.183580   0.142972
     5  F   -0.052887   0.005099   0.006793   0.183580   9.242864  -0.040008
     6  F   -0.050448   0.009875   0.011869   0.142972  -0.040008   9.270639
     7  F   -0.071017   0.010016   0.009930   0.184774  -0.043414  -0.040766
     8  O    0.015488  -0.047384   0.000837  -0.050480  -0.000064   0.000227
     9  H    0.001417   0.002314   0.000647   0.002214  -0.000096  -0.000135
    10  H   -0.031623   0.094127   0.000002   0.023133  -0.000209   0.000302
    11  H   -0.001587  -0.001661  -0.001391  -0.002280   0.000250   0.000199
    12  O   -0.005150  -0.001009  -0.022600  -0.013340   0.000063   0.000268
    13  H    0.007002  -0.000575  -0.003437   0.000676  -0.000085  -0.000056
    14  H   -0.033592   0.000614   0.065698   0.014451   0.000256   0.000049
    15  O    0.003133  -0.004093  -0.000368  -0.000647   0.000019   0.000000
    16  H   -0.002964   0.000913   0.000455   0.001557  -0.000008   0.000012
    17  H    0.000155  -0.000631  -0.000103   0.000257   0.000010  -0.000002
    18  O    0.002614   0.000267  -0.004572  -0.001540   0.000000  -0.000007
    19  H    0.000825  -0.000148   0.001469   0.000111   0.000016  -0.000025
    20  H   -0.000070   0.000064   0.000475  -0.000152   0.000000  -0.000003
    21  O   -0.004244  -0.001213  -0.010222   0.003316   0.000036  -0.000093
    22  H    0.000100  -0.000162   0.000991   0.000144  -0.000040  -0.000526
    23  H   -0.007370   0.003505   0.018416  -0.007713  -0.000046   0.004308
    24  O    0.017032  -0.003857  -0.006160  -0.001176  -0.000143   0.000014
    25  H   -0.001752   0.001503   0.000144  -0.000711  -0.000051   0.000027
    26  H   -0.000857  -0.001000  -0.000252   0.000782   0.000055  -0.000012
               7          8          9         10         11         12
     1  C   -0.071017   0.015488   0.001417  -0.031623  -0.001587  -0.005150
     2  O    0.010016  -0.047384   0.002314   0.094127  -0.001661  -0.001009
     3  O    0.009930   0.000837   0.000647   0.000002  -0.001391  -0.022600
     4  C    0.184774  -0.050480   0.002214   0.023133  -0.002280  -0.013340
     5  F   -0.043414  -0.000064  -0.000096  -0.000209   0.000250   0.000063
     6  F   -0.040766   0.000227  -0.000135   0.000302   0.000199   0.000268
     7  F    9.244224  -0.000055  -0.000036  -0.000326   0.000135   0.000106
     8  O   -0.000055   8.429888   0.211839   0.182250   0.205311  -0.068642
     9  H   -0.000036   0.211839   0.259262  -0.013847  -0.019171   0.001136
    10  H   -0.000326   0.182250  -0.013847   0.255269  -0.019946   0.003718
    11  H    0.000135   0.205311  -0.019171  -0.019946   0.261201   0.090662
    12  O    0.000106  -0.068642   0.001136   0.003718   0.090662   8.626208
    13  H   -0.000060   0.005380  -0.000106   0.001801  -0.009180   0.236043
    14  H    0.000374  -0.006172   0.001958  -0.002817  -0.011127   0.201330
    15  O   -0.000013  -0.053357   0.063522  -0.005932   0.001596  -0.006338
    16  H    0.000018   0.000528  -0.006576   0.002926  -0.003049   0.001973
    17  H   -0.000010   0.000645  -0.007426  -0.002851   0.001566   0.000447
    18  O    0.000000  -0.002215  -0.000293   0.000448  -0.002880  -0.056171
    19  H    0.000005   0.000279  -0.000133   0.000298   0.001189   0.006664
    20  H   -0.000001   0.000450   0.000198  -0.000093  -0.002044   0.000697
    21  O    0.000130   0.000072  -0.000331   0.000010   0.002445   0.002277
    22  H   -0.000093  -0.000127   0.000085  -0.000252  -0.000401  -0.000584
    23  H    0.000541   0.002982  -0.000401   0.001113  -0.000131   0.004582
    24  O    0.000001   0.001843  -0.000386   0.001816  -0.005772   0.003318
    25  H   -0.000027  -0.002935  -0.002214   0.001095   0.000362   0.017958
    26  H    0.000009  -0.000174   0.001519  -0.001020  -0.000234   0.000797
              13         14         15         16         17         18
     1  C    0.007002  -0.033592   0.003133  -0.002964   0.000155   0.002614
     2  O   -0.000575   0.000614  -0.004093   0.000913  -0.000631   0.000267
     3  O   -0.003437   0.065698  -0.000368   0.000455  -0.000103  -0.004572
     4  C    0.000676   0.014451  -0.000647   0.001557   0.000257  -0.001540
     5  F   -0.000085   0.000256   0.000019  -0.000008   0.000010   0.000000
     6  F   -0.000056   0.000049   0.000000   0.000012  -0.000002  -0.000007
     7  F   -0.000060   0.000374  -0.000013   0.000018  -0.000010   0.000000
     8  O    0.005380  -0.006172  -0.053357   0.000528   0.000645  -0.002215
     9  H   -0.000106   0.001958   0.063522  -0.006576  -0.007426  -0.000293
    10  H    0.001801  -0.002817  -0.005932   0.002926  -0.002851   0.000448
    11  H   -0.009180  -0.011127   0.001596  -0.003049   0.001566  -0.002880
    12  O    0.236043   0.201330  -0.006338   0.001973   0.000447  -0.056171
    13  H    0.255365  -0.015777  -0.000388  -0.000279  -0.000110   0.053175
    14  H   -0.015777   0.301694   0.000458   0.000988   0.000099  -0.004141
    15  O   -0.000388   0.000458   8.316731   0.253978   0.291681  -0.000007
    16  H   -0.000279   0.000988   0.253978   0.283769  -0.023511  -0.000087
    17  H   -0.000110   0.000099   0.291681  -0.023511   0.337112   0.000022
    18  O    0.053175  -0.004141  -0.000007  -0.000087   0.000022   8.340833
    19  H   -0.007662  -0.004300  -0.000004  -0.000015   0.000001   0.246606
    20  H   -0.003086   0.002514  -0.000006   0.000036  -0.000001   0.281118
    21  O   -0.003947  -0.002906  -0.000005  -0.000065   0.000014  -0.050560
    22  H    0.000866   0.000745  -0.000004  -0.000009   0.000002   0.005189
    23  H    0.000341  -0.007462   0.000139   0.000057  -0.000046  -0.000247
    24  O    0.005088  -0.020800  -0.050265   0.026268   0.000669  -0.000745
    25  H   -0.003833   0.004057   0.002074  -0.001233   0.001290  -0.000173
    26  H    0.000628   0.001130   0.002627  -0.001955  -0.001443  -0.000001
              19         20         21         22         23         24
     1  C    0.000825  -0.000070  -0.004244   0.000100  -0.007370   0.017032
     2  O   -0.000148   0.000064  -0.001213  -0.000162   0.003505  -0.003857
     3  O    0.001469   0.000475  -0.010222   0.000991   0.018416  -0.006160
     4  C    0.000111  -0.000152   0.003316   0.000144  -0.007713  -0.001176
     5  F    0.000016   0.000000   0.000036  -0.000040  -0.000046  -0.000143
     6  F   -0.000025  -0.000003  -0.000093  -0.000526   0.004308   0.000014
     7  F    0.000005  -0.000001   0.000130  -0.000093   0.000541   0.000001
     8  O    0.000279   0.000450   0.000072  -0.000127   0.002982   0.001843
     9  H   -0.000133   0.000198  -0.000331   0.000085  -0.000401  -0.000386
    10  H    0.000298  -0.000093   0.000010  -0.000252   0.001113   0.001816
    11  H    0.001189  -0.002044   0.002445  -0.000401  -0.000131  -0.005772
    12  O    0.006664   0.000697   0.002277  -0.000584   0.004582   0.003318
    13  H   -0.007662  -0.003086  -0.003947   0.000866   0.000341   0.005088
    14  H   -0.004300   0.002514  -0.002906   0.000745  -0.007462  -0.020800
    15  O   -0.000004  -0.000006  -0.000005  -0.000004   0.000139  -0.050265
    16  H   -0.000015   0.000036  -0.000065  -0.000009   0.000057   0.026268
    17  H    0.000001  -0.000001   0.000014   0.000002  -0.000046   0.000669
    18  O    0.246606   0.281118  -0.050560   0.005189  -0.000247  -0.000745
    19  H    0.303688  -0.024728   0.035256  -0.005209  -0.003635   0.000061
    20  H   -0.024728   0.357294   0.002043  -0.000224   0.000403  -0.000022
    21  O    0.035256   0.002043   8.333543   0.269254   0.235888   0.000026
    22  H   -0.005209  -0.000224   0.269254   0.359534  -0.016574   0.000010
    23  H   -0.003635   0.000403   0.235888  -0.016574   0.324415  -0.000029
    24  O    0.000061  -0.000022   0.000026   0.000010  -0.000029   8.271659
    25  H    0.000125   0.000031   0.000845   0.000063  -0.000545   0.258367
    26  H   -0.000001  -0.000040   0.000036  -0.000009  -0.000085   0.290228
              25         26
     1  C   -0.001752  -0.000857
     2  O    0.001503  -0.001000
     3  O    0.000144  -0.000252
     4  C   -0.000711   0.000782
     5  F   -0.000051   0.000055
     6  F    0.000027  -0.000012
     7  F   -0.000027   0.000009
     8  O   -0.002935  -0.000174
     9  H   -0.002214   0.001519
    10  H    0.001095  -0.001020
    11  H    0.000362  -0.000234
    12  O    0.017958   0.000797
    13  H   -0.003833   0.000628
    14  H    0.004057   0.001130
    15  O    0.002074   0.002627
    16  H   -0.001233  -0.001955
    17  H    0.001290  -0.001443
    18  O   -0.000173  -0.000001
    19  H    0.000125  -0.000001
    20  H    0.000031  -0.000040
    21  O    0.000845   0.000036
    22  H    0.000063  -0.000009
    23  H   -0.000545  -0.000085
    24  O    0.258367   0.290228
    25  H    0.299317  -0.025696
    26  H   -0.025696   0.352359
 Mulliken charges:
               1
     1  C    0.443567
     2  O   -0.558054
     3  O   -0.684903
     4  C    0.876467
     5  F   -0.301990
     6  F   -0.308681
     7  F   -0.294447
     8  O   -0.826414
     9  H    0.505040
    10  H    0.510608
    11  H    0.515937
    12  O   -1.024411
    13  H    0.482217
    14  H    0.512679
    15  O   -0.814532
    16  H    0.466272
    17  H    0.402166
    18  O   -0.806633
    19  H    0.449269
    20  H    0.385148
    21  O   -0.811607
    22  H    0.387232
    23  H    0.447593
    24  O   -0.787046
    25  H    0.451913
    26  H    0.382608
 Sum of Mulliken charges =  -0.00000
 Mulliken charges with hydrogens summed into heavy atoms:
               1
     1  C    0.443567
     2  O   -0.558054
     3  O   -0.684903
     4  C    0.876467
     5  F   -0.301990
     6  F   -0.308681
     7  F   -0.294447
     8  O    0.705171
    12  O   -0.029515
    15  O    0.053906
    18  O    0.027784
    21  O    0.023218
    24  O    0.047475
 APT charges:
               1
     1  C    0.182925
     2  O   -0.456286
     3  O   -0.652910
     4  C    0.340368
     5  F   -0.121425
     6  F   -0.121850
     7  F   -0.024960
     8  O   -0.512427
     9  H    0.589853
    10  H    0.290006
    11  H    0.349586
    12  O   -0.958928
    13  H    0.727798
    14  H    0.234703
    15  O   -0.715099
    16  H    0.182602
    17  H    0.561291
    18  O   -1.037842
    19  H    0.138390
    20  H    0.897423
    21  O   -0.852644
    22  H    0.903965
    23  H   -0.002040
    24  O   -0.450894
    25  H    0.130743
    26  H    0.377652
 Sum of APT charges =  -0.00000
 APT charges with hydrogens summed into heavy atoms:
               1
     1  C    0.182925
     2  O   -0.456286
     3  O   -0.652910
     4  C    0.340368
     5  F   -0.121425
     6  F   -0.121850
     7  F   -0.024960
     8  O    0.717017
    12  O    0.003573
    15  O    0.028793
    18  O   -0.002028
    21  O    0.049281
    24  O    0.057501
 Electronic spatial extent (au):  <R**2>=           4011.9888
 Charge=              0.0000 electrons
 Dipole moment (field-independent basis, Debye):
    X=             -1.7111    Y=              0.6286    Z=              0.8753  Tot=              2.0222
 Quadrupole moment (field-independent basis, Debye-Ang):
   XX=            -91.3461   YY=            -66.0433   ZZ=            -77.0678
   XY=              1.9317   XZ=              5.1398   YZ=             -3.6529
 Traceless Quadrupole moment (field-independent basis, Debye-Ang):
   XX=            -13.1937   YY=             12.1091   ZZ=              1.0846
   XY=              1.9317   XZ=              5.1398   YZ=             -3.6529
 Octapole moment (field-independent basis, Debye-Ang**2):
  XXX=             24.2530  YYY=             -2.5646  ZZZ=             15.2748  XYY=              7.6212
  XXY=             28.2965  XXZ=            -16.5248  XZZ=              2.9006  YZZ=              7.5417
  YYZ=             -0.1075  XYZ=             18.9279
 Hexadecapole moment (field-independent basis, Debye-Ang**3):
 XXXX=          -2492.3586 YYYY=          -1351.8365 ZZZZ=           -409.1832 XXXY=            -90.4744
 XXXZ=             67.0482 YYYX=             48.0358 YYYZ=            -12.0874 ZZZX=              5.0615
 ZZZY=            -23.9827 XXYY=           -712.4243 XXZZ=           -489.1910 YYZZ=           -315.8364
 XXYZ=            -42.4293 YYXZ=             85.2420 ZZXY=            -24.4464
 N-N= 9.995131720329D+02 E-N=-4.326737108500D+03  KE= 9.772645665668D+02
  Exact polarizability:       0.000       0.000       0.000       0.000       0.000       0.000
 Approx polarizability:      81.724      -1.710      90.771       2.377       7.336      80.335
 Calling FoFJK, ICntrl=    100127 FMM=F ISym2X=0 I1Cent= 0 IOpClX= 0 NMat=1 NMatS=1 NMatT=0.
 ***** Axes restored to original set *****
 -------------------------------------------------------------------
 Center     Atomic                   Forces (Hartrees/Bohr)
 Number     Number              X              Y              Z
 -------------------------------------------------------------------
      1        6          -0.003368953   -0.019130546    0.001522356
      2        8          -0.015053682    0.005509499    0.011633046
      3        8           0.018032713    0.011686929   -0.014455675
      4        6           0.000524609   -0.003845970   -0.001351570
      5        9           0.001446128    0.003297264    0.002938052
      6        9          -0.000278266    0.002259609   -0.001849347
      7        9          -0.002326848    0.003014531    0.000260041
      8        8           0.008131711   -0.003779804    0.002489409
      9        1          -0.002587440   -0.002512154   -0.005649403
     10        1           0.001694134    0.005078718   -0.000849249
     11        1          -0.009312197   -0.002270825    0.003250048
     12        8           0.001588532   -0.000347087    0.001761726
     13        1          -0.000546040    0.004465998   -0.001908532
     14        1          -0.001189983   -0.003006255    0.001171775
     15        8          -0.001579664    0.004462479   -0.000274767
     16        1           0.001508901   -0.003885284    0.002493391
     17        1          -0.000022202   -0.000935728    0.001397853
     18        8           0.001807024    0.000489946    0.001181624
     19        1           0.000458582   -0.001816934   -0.003683303
     20        1          -0.001328951    0.001449254   -0.000379410
     21        8          -0.000416060    0.002780584   -0.001113159
     22        1           0.001203893   -0.000358676   -0.001252971
     23        1          -0.000886754   -0.004510913    0.003529947
     24        8           0.000325596    0.003745461    0.002188826
     25        1           0.001520355   -0.000314198   -0.003385765
     26        1           0.000654863   -0.001525900    0.000335057
 -------------------------------------------------------------------
 Cartesian Forces:  Max     0.019130546 RMS     0.005019951
 FormGI is forming the generalized inverse of G from B-inverse, IUseBI=4.

 GradGradGradGradGradGradGradGradGradGradGradGradGradGradGradGradGradGrad
 Berny optimization.
 Internal  Forces:  Max     0.023632955 RMS     0.003511181
 Search for a local minimum.
 Step number   1 out of a maximum of  156
 All quantities printed in internal units (Hartrees-Bohrs-Radians)
 Mixed Optimization -- RFO/linear search
 Second derivative matrix not updated -- analytic derivatives used.
 ITU=  0
     Eigenvalues ---    0.00000   0.00015   0.00035   0.00042   0.00071
     Eigenvalues ---    0.00081   0.00096   0.00179   0.00252   0.00361
     Eigenvalues ---    0.00441   0.00535   0.00631   0.00702   0.00809
     Eigenvalues ---    0.00911   0.01066   0.01197   0.01257   0.01368
     Eigenvalues ---    0.01452   0.01573   0.01619   0.01793   0.01961
     Eigenvalues ---    0.02116   0.02163   0.02460   0.02831   0.02917
     Eigenvalues ---    0.03351   0.03530   0.03765   0.03848   0.04325
     Eigenvalues ---    0.04713   0.04873   0.05304   0.05944   0.06721
     Eigenvalues ---    0.07004   0.07274   0.08289   0.08507   0.10432
     Eigenvalues ---    0.11276   0.13694   0.16612   0.20157   0.20973
     Eigenvalues ---    0.22523   0.23884   0.26730   0.31050   0.34937
     Eigenvalues ---    0.35614   0.36100   0.36240   0.37991   0.43445
     Eigenvalues ---    0.46488   0.47200   0.50239   0.50920   0.52054
     Eigenvalues ---    0.54809   0.56889   0.57329   0.57346   0.57392
     Eigenvalues ---    0.69111   0.85141
 RFO step:  Lambda=-5.85985631D-03 EMin= 3.44466870D-07
 Linear search not attempted -- first point.
 Maximum step size (   0.300) exceeded in Quadratic search.
    -- Step size scaled by   0.747
 Iteration  1 RMS(Cart)=  0.13786116 RMS(Int)=  0.00490629
 Iteration  2 RMS(Cart)=  0.00734561 RMS(Int)=  0.00065018
 Iteration  3 RMS(Cart)=  0.00002490 RMS(Int)=  0.00064988
 Iteration  4 RMS(Cart)=  0.00000002 RMS(Int)=  0.00064988
 Variable       Old X    -DE/DX   Delta X   Delta X   Delta X     New X
                                 (Linear)    (Quad)   (Total)
    R1        2.33815   0.01781   0.00000   0.02047   0.02046   2.35862
    R2        2.33239   0.02363   0.00000   0.01817   0.01821   2.35060
    R3        2.95931  -0.00477   0.00000  -0.01745  -0.01745   2.94186
    R4        2.76914  -0.00164   0.00000  -0.12226  -0.12229   2.64685
    R5        3.45033  -0.00145   0.00000  -0.00919  -0.00916   3.44117
    R6        2.54556   0.00189   0.00000   0.00023   0.00022   2.54578
    R7        2.53624   0.00083   0.00000  -0.00172  -0.00172   2.53452
    R8        2.52437   0.00065   0.00000  -0.00133  -0.00133   2.52304
    R9        1.93846  -0.00359   0.00000  -0.02230  -0.02162   1.91684
   R10        2.00040  -0.00632   0.00000   0.02155   0.02151   2.02191
   R11        1.96681  -0.00602   0.00000  -0.04778  -0.04756   1.91925
   R12        2.90992   0.00277   0.00000   0.05877   0.05940   2.96932
   R13        2.84114   0.00380   0.00000   0.11831   0.11841   2.95955
   R14        1.86343   0.00615   0.00000   0.00218   0.00214   1.86557
   R15        1.86319   0.00266   0.00000   0.00130   0.00130   1.86449
   R16        3.47344   0.00093   0.00000  -0.01522  -0.01589   3.45755
   R17        3.18662   0.00282   0.00000   0.04442   0.04440   3.23101
   R18        1.85814   0.00218   0.00000   0.00197   0.00201   1.86015
   R19        1.81349   0.00158   0.00000   0.00119   0.00119   1.81468
   R20        3.25820   0.00115   0.00000   0.03559   0.03547   3.29367
   R21        1.85109   0.00347   0.00000   0.00353   0.00357   1.85466
   R22        1.81109   0.00181   0.00000   0.00216   0.00216   1.81325
   R23        3.29869   0.00050   0.00000   0.01372   0.01376   3.31245
   R24        1.81137   0.00159   0.00000   0.00186   0.00186   1.81323
   R25        1.83345   0.00316   0.00000   0.00666   0.00666   1.84012
   R26        1.83773   0.00329   0.00000   0.00734   0.00662   1.84434
   R27        1.81146   0.00163   0.00000   0.00185   0.00185   1.81332
    A1        2.24413   0.00128   0.00000   0.00328   0.00242   2.24655
    A2        2.02208  -0.00214   0.00000  -0.01036  -0.00997   2.01211
    A3        2.01655   0.00086   0.00000   0.00686   0.00730   2.02385
    A4        2.07411  -0.00169   0.00000   0.00283   0.00152   2.07563
    A5        2.33169  -0.00111   0.00000  -0.03768  -0.03724   2.29446
    A6        1.92796  -0.00552   0.00000  -0.01492  -0.01496   1.91300
    A7        1.94680  -0.00223   0.00000  -0.00166  -0.00167   1.94513
    A8        1.97501  -0.00477   0.00000  -0.01046  -0.01052   1.96449
    A9        1.86390   0.00480   0.00000   0.01165   0.01164   1.87553
   A10        1.87096   0.00500   0.00000   0.01045   0.01035   1.88131
   A11        1.87398   0.00373   0.00000   0.00715   0.00714   1.88111
   A12        1.82771   0.00147   0.00000   0.04726   0.04678   1.87448
   A13        1.84468   0.00093   0.00000   0.00670   0.00707   1.85175
   A14        1.80410   0.00025   0.00000   0.01172   0.01129   1.81539
   A15        2.86504  -0.00033   0.00000  -0.04235  -0.04189   2.82315
   A16        2.04347   0.00190   0.00000   0.04561   0.04510   2.08857
   A17        1.67447  -0.00149   0.00000  -0.02044  -0.02087   1.65360
   A18        1.61996   0.00021   0.00000   0.01101   0.00998   1.62994
   A19        1.82171   0.00186   0.00000   0.00432   0.00530   1.82700
   A20        2.42424  -0.00285   0.00000  -0.09417  -0.09332   2.33092
   A21        1.73487   0.00038   0.00000   0.07683   0.07790   1.81277
   A22        2.84129   0.00249   0.00000  -0.00191  -0.00266   2.83863
   A23        1.76107   0.00027   0.00000   0.01800   0.01896   1.78003
   A24        2.01004   0.00013   0.00000   0.03771   0.03753   2.04758
   A25        1.87207  -0.00040   0.00000   0.00150  -0.00037   1.87170
   A26        2.82035  -0.00090   0.00000  -0.00040  -0.00012   2.82023
   A27        1.73414   0.00367   0.00000   0.02826   0.02767   1.76181
   A28        2.13992  -0.00186   0.00000  -0.02118  -0.02112   2.11879
   A29        1.85608   0.00017   0.00000   0.00411   0.00407   1.86015
   A30        2.19811   0.00161   0.00000  -0.02014  -0.01992   2.17819
   A31        1.85016  -0.00162   0.00000   0.04185   0.04140   1.89156
   A32        1.85292   0.00038   0.00000   0.00432   0.00447   1.85739
   A33        1.84157  -0.00082   0.00000  -0.00036  -0.00154   1.84002
   A34        2.22401  -0.00055   0.00000  -0.02685  -0.02697   2.19704
   A35        1.86171   0.00057   0.00000  -0.00280  -0.00290   1.85881
   A36        2.72081   0.00011   0.00000   0.03107   0.02978   2.75059
   A37        2.94834   0.00223   0.00000   0.07311   0.07359   3.02192
   A38        3.02878   0.00188   0.00000   0.04964   0.04795   3.07673
   A39        2.92314  -0.00196   0.00000  -0.01998  -0.02093   2.90220
   A40        2.91577  -0.00420   0.00000  -0.05048  -0.05087   2.86490
   A41        2.99965  -0.00037   0.00000  -0.05805  -0.05606   2.94358
   A42        3.23693  -0.00072   0.00000  -0.05806  -0.05787   3.17907
   A43        3.17381   0.00032   0.00000   0.02214   0.02146   3.19528
   A44        3.14306  -0.00186   0.00000   0.01306   0.01288   3.15594
    D1        0.12819  -0.00129   0.00000  -0.01330  -0.01330   0.11489
    D2       -3.04671  -0.00147   0.00000  -0.02153  -0.02152  -3.06823
    D3       -1.90573  -0.00112   0.00000  -0.09199  -0.09212  -1.99785
    D4        1.26908  -0.00089   0.00000  -0.08350  -0.08358   1.18550
    D5       -1.52582   0.00054   0.00000  -0.00027  -0.00028  -1.52610
    D6        2.68720  -0.00044   0.00000  -0.00404  -0.00403   2.68318
    D7        0.57190  -0.00023   0.00000  -0.00460  -0.00455   0.56735
    D8        1.58691   0.00040   0.00000  -0.00742  -0.00746   1.57946
    D9       -0.48324  -0.00058   0.00000  -0.01119  -0.01120  -0.49445
   D10       -2.59854  -0.00037   0.00000  -0.01175  -0.01173  -2.61027
   D11       -2.09376  -0.00159   0.00000   0.03367   0.03157  -2.06219
   D12       -0.19667   0.00018   0.00000   0.07196   0.07436  -0.12231
   D13        2.16357  -0.00242   0.00000  -0.01327  -0.01405   2.14952
   D14       -1.78435  -0.00251   0.00000  -0.01309  -0.01322  -1.79757
   D15        1.50104   0.00068   0.00000   0.03772   0.03720   1.53824
   D16       -0.45706   0.00052   0.00000   0.00685   0.00568  -0.45138
   D17       -0.34551  -0.00045   0.00000   0.00641   0.00656  -0.33894
   D18       -2.30362  -0.00061   0.00000  -0.02445  -0.02495  -2.32857
   D19        1.48051   0.00020   0.00000  -0.00180  -0.00184   1.47867
   D20       -0.43512  -0.00183   0.00000  -0.06052  -0.06071  -0.49582
   D21        2.45350   0.00095   0.00000   0.02333   0.02350   2.47700
   D22        0.54262  -0.00090   0.00000   0.01687   0.01676   0.55938
   D23       -1.19854  -0.00120   0.00000  -0.06041  -0.06120  -1.25974
   D24       -1.57355  -0.00064   0.00000  -0.01611  -0.01590  -1.58945
   D25        0.25101  -0.00056   0.00000  -0.01977  -0.01945   0.23156
   D26        2.40453  -0.00002   0.00000   0.02939   0.02991   2.43443
   D27        0.73390  -0.00080   0.00000  -0.01103  -0.01145   0.72245
   D28       -3.13077  -0.00045   0.00000  -0.02718  -0.02548   3.12693
   D29       -0.95030   0.00065   0.00000   0.00258   0.00184  -0.94846
   D30       -0.22427  -0.00149   0.00000   0.01860   0.01961  -0.20466
   D31        1.80663   0.00071   0.00000   0.03576   0.03581   1.84244
   D32       -0.30946   0.00069   0.00000   0.02451   0.02389  -0.28557
   D33        1.80042   0.00080   0.00000   0.07613   0.07571   1.87614
   D34        0.70022  -0.00035   0.00000  -0.05280  -0.05331   0.64691
   D35       -1.49826   0.00021   0.00000  -0.02394  -0.02397  -1.52223
   D36       -2.04212  -0.00109   0.00000  -0.02891  -0.02894  -2.07106
   D37        0.09597  -0.00149   0.00000  -0.00147  -0.00157   0.09440
   D38        2.05277  -0.00031   0.00000  -0.01562  -0.01555   2.03722
   D39       -2.09232  -0.00072   0.00000   0.01183   0.01182  -2.08050
   D40       -0.94448   0.00095   0.00000   0.06563   0.06635  -0.87812
   D41        1.46162   0.00005   0.00000   0.02884   0.02892   1.49054
         Item               Value     Threshold  Converged?
 Maximum Force            0.023633     0.000015     NO 
 RMS     Force            0.003511     0.000010     NO 
 Maximum Displacement     0.606276     0.000060     NO 
 RMS     Displacement     0.136408     0.000040     NO 
 Predicted change in Energy=-3.160901D-03
 GradGradGradGradGradGradGradGradGradGradGradGradGradGradGradGradGradGrad

                          Input orientation:                          
 ---------------------------------------------------------------------
 Center     Atomic      Atomic             Coordinates (Angstroms)
 Number     Number       Type             X           Y           Z
 ---------------------------------------------------------------------
      1          6           0       -0.655196   -1.714074   -0.041709
      2          8           0       -1.541496   -1.291186    0.728653
      3          8           0        0.199067   -1.067917   -0.674131
      4          6           0       -0.583422   -3.262427   -0.186499
      5          9           0        0.210684   -3.770141    0.776046
      6          9           0       -0.061836   -3.620746   -1.369039
      7          9           0       -1.780555   -3.843184   -0.076144
      8          8           0       -1.798986    1.155363    0.937394
      9          1           0       -1.609056    1.390337    1.905698
     10          1           0       -1.732637    0.091272    0.847426
     11          1           0       -1.005366    1.497265    0.403760
     12          8           0        0.401021    1.584167   -0.279814
     13          1           0        0.486697    2.002698   -1.169811
     14          1           0        0.468188    0.614950   -0.451792
     15          8           0       -0.980855    1.697667    3.312783
     16          1           0       -0.023905    1.777544    3.096418
     17          1           0       -1.064135    1.021687    3.989736
     18          8           0        0.558434    2.239902   -2.861535
     19          1           0        0.611687    1.312295   -3.177664
     20          1           0       -0.164709    2.651046   -3.339781
     21          8           0        0.573093   -0.432186   -3.344573
     22          1           0        1.250527   -0.956017   -3.777429
     23          1           0        0.445728   -0.822348   -2.461545
     24          8           0        1.495255    1.663269    2.249708
     25          1           0        1.279828    1.809440    1.309085
     26          1           0        2.100458    0.919172    2.278278
 ---------------------------------------------------------------------
                    Distance matrix (angstroms):
                    1          2          3          4          5
     1  C    0.000000
     2  O    1.248127   0.000000
     3  O    1.243881   2.246600   0.000000
     4  C    1.556764   2.375121   2.380325   0.000000
     5  F    2.376107   3.036049   3.066784   1.347171   0.000000
     6  F    2.397765   3.466490   2.658553   1.341211   2.167481
     7  F    2.408471   2.686548   3.461012   1.335135   2.167164
     8  O    3.240458   2.468902   3.395910   4.717796   5.322161
     9  H    3.786768   2.929260   3.995979   5.203597   5.587316
    10  H    2.282699   1.400655   2.718518   3.692830   4.323436
    11  H    3.260945   2.858050   3.031942   4.814677   5.418758
    12  O    3.471409   3.613590   2.688833   4.946444   5.460740
    13  H    4.048570   4.308991   3.123637   5.462014   6.098214
    14  H    2.618112   3.010919   1.718693   4.026204   4.561022
    15  O    4.795690   3.990650   4.993612   6.083211   6.144243
    16  H    4.736853   4.162512   4.728997   6.040854   6.017971
    17  H    4.889189   4.026403   5.264388   6.002138   5.908856
    18  O    5.005820   5.455982   3.981902   6.223767   7.033743
    19  H    4.538514   5.164651   3.478986   5.594948   6.451650
    20  H    5.492916   5.829999   4.590066   6.714735   7.636268
    21  O    3.749778   4.669104   2.770434   4.395591   5.315335
    22  H    4.261694   5.311545   3.278498   4.645178   5.452954
    23  H    2.804071   3.787642   1.820987   3.491271   4.384829
    24  O    4.613185   4.501586   4.205748   5.875243   5.774405
    25  H    4.240768   4.232098   3.657920   5.606452   5.706043
    26  H    4.462057   4.533305   4.034914   5.546540   5.274240
                    6          7          8          9         10
     6  F    0.000000
     7  F    2.162187   0.000000
     8  O    5.581088   5.100301   0.000000
     9  H    6.182940   5.598826   1.014346   0.000000
    10  H    4.635016   4.041686   1.069947   1.680114   0.000000
    11  H    5.497919   5.417714   1.015625   1.622249   1.643952
    12  O    5.337768   5.852939   2.550588   2.975642   2.837587
    13  H    5.653645   6.364816   3.222210   3.771727   3.556436
    14  H    4.366164   5.007287   2.713293   3.236345   2.608800
    15  O    7.144898   6.544110   2.570195   1.571298   3.037049
    16  H    7.005947   6.689063   2.863461   2.020012   3.289566
    17  H    7.160535   6.380566   3.142398   2.185418   3.344649
    18  O    6.079430   7.087539   4.600600   5.305307   4.860248
    19  H    5.297137   6.474660   4.771758   5.547825   4.815403
    20  H    6.574936   7.445623   4.816861   5.584852   5.152042
    21  O    3.804311   5.277992   5.146097   5.970654   4.812822
    22  H    3.824058   5.587728   5.998918   6.780895   5.602265
    23  H    3.046675   4.446564   4.528009   5.309513   4.065620
    24  O    6.590954   6.816271   3.582201   3.135217   3.854460
    25  H    6.201559   6.575483   3.169395   2.979470   3.498596
    26  H    6.212028   6.579180   4.130305   3.757833   4.174371
                   11         12         13         14         15
    11  H    0.000000
    12  O    1.566126   0.000000
    13  H    2.226621   0.987220   0.000000
    14  H    1.918805   0.986645   1.562605   0.000000
    15  O    2.916020   3.850872   4.726563   4.176605   0.000000
    16  H    2.879623   3.408358   4.302571   3.766109   0.984352
    17  H    3.617851   4.548859   5.476165   4.715996   0.960285
    18  O    3.695826   2.668342   1.709779   2.907829   6.386363
    19  H    3.933913   2.918189   2.126912   2.817314   6.694072
    20  H    4.006496   3.289632   2.356577   3.589808   6.769906
    21  O    4.501591   3.672606   3.265840   3.078259   7.160406
    22  H    5.346961   4.405395   4.017102   3.760300   7.892542
    23  H    3.961850   3.248578   3.106628   2.470918   6.459758
    24  O    3.112585   2.757188   3.581272   3.074401   2.694891
    25  H    2.477736   1.829658   2.609852   2.277335   3.022910
    26  H    3.673439   3.142314   3.958228   3.195331   3.342267
                   16         17         18         19         20
    16  H    0.000000
    17  H    1.565699   0.000000
    18  O    6.004174   7.145396   0.000000
    19  H    6.323333   7.366441   0.981441   0.000000
    20  H    6.496729   7.562115   0.959529   1.556061   0.000000
    21  O    6.835619   7.654172   2.715436   1.752873   3.170283
    22  H    7.506419   8.342531   3.395843   2.431682   3.899402
    23  H    6.153938   6.877440   3.090318   2.257669   3.634336
    24  O    1.742936   3.160665   5.228283   5.510013   5.913846
    25  H    2.212532   3.647000   4.254383   4.563384   4.940338
    26  H    2.432915   3.599201   5.526286   5.669064   6.300235
                   21         22         23         24         25
    21  O    0.000000
    22  H    0.959521   0.000000
    23  H    0.973748   1.548264   0.000000
    24  O    6.044608   6.576240   5.429153   0.000000
    25  H    5.213529   5.789753   4.673294   0.975985   0.000000
    26  H    5.981259   6.396117   5.313845   0.959566   1.550918
                   26
    26  H    0.000000
 Stoichiometry    C2H13F3O8
 Framework group  C1[X(C2H13F3O8)]
 Deg. of freedom    72
 Full point group                 C1      NOp   1
 Largest Abelian subgroup         C1      NOp   1
 Largest concise Abelian subgroup C1      NOp   1
                         Standard orientation:                         
 ---------------------------------------------------------------------
 Center     Atomic      Atomic             Coordinates (Angstroms)
 Number     Number       Type             X           Y           Z
 ---------------------------------------------------------------------
      1          6           0        1.071364   -0.382924   -0.190411
      2          8           0        0.551621   -1.233940   -0.941050
      3          8           0        0.535097    0.585902    0.376187
      4          6           0        2.583040   -0.598371    0.112793
      5          9           0        2.719001   -1.412511    1.177481
      6          9           0        3.193290    0.558348    0.410188
      7          9           0        3.236774   -1.152809   -0.910835
      8          8           0       -1.815964   -0.912391   -1.562842
      9          1           0       -2.326278   -1.712387   -1.204394
     10          1           0       -0.781526   -1.064930   -1.336003
     11          1           0       -2.081994   -0.124428   -0.979886
     12          8           0       -2.129247    0.902907    0.201257
     13          1           0       -2.294618    1.857625    0.012130
     14          1           0       -1.163098    0.849936    0.394178
     15          8           0       -3.073167   -2.791076   -0.339777
     16          1           0       -3.193302   -2.319765    0.516016
     17          1           0       -2.603645   -3.607359   -0.151681
     18          8           0       -2.065540    3.515295   -0.338578
     19          1           0       -1.098164    3.603452   -0.198438
     20          1           0       -2.249542    3.871935   -1.210155
     21          8           0        0.618897    3.333058    0.027733
     22          1           0        1.165139    3.789761    0.670945
     23          1           0        0.763556    2.380745    0.170421
     24          8           0       -3.015744   -1.158420    1.803486
     25          1           0       -2.874522   -0.299988    1.361108
     26          1           0       -2.377639   -1.204742    2.518638
 ---------------------------------------------------------------------
 Rotational constants (GHZ):           0.5608035           0.3720073           0.2639929
 Standard basis: 6-31++G(d,p) (6D, 7F)
 There are   325 symmetry adapted cartesian basis functions of A   symmetry.
 There are   325 symmetry adapted basis functions of A   symmetry.
   325 basis functions,   520 primitive gaussians,   325 cartesian basis functions
    58 alpha electrons       58 beta electrons
       nuclear repulsion energy       993.2782775671 Hartrees.
 NAtoms=   26 NActive=   26 NUniq=   26 SFac= 1.00D+00 NAtFMM=   60 NAOKFM=F Big=F
 Integral buffers will be    131072 words long.
 Raffenetti 2 integral format.
 Two-electron integral symmetry is turned on.
 Nuclear repulsion after empirical dispersion term =      993.2646805717 Hartrees.
 One-electron integrals computed using PRISM.
 NBasis=   325 RedAO= T EigKep=  3.99D-05  NBF=   325
 NBsUse=   325 1.00D-06 EigRej= -1.00D+00 NBFU=   325
 Initial guess from the checkpoint file:  "/local_scratch/slurm.5787596/Gau-3896457.chk"
 B after Tr=    -0.000000    0.000000    0.000000
         Rot=    0.998864    0.010495    0.013798    0.044395 Ang=   5.46 deg.
 ExpMin= 3.60D-02 ExpMax= 7.00D+03 ExpMxC= 1.05D+03 IAcc=3 IRadAn=         5 AccDes= 0.00D+00
 Harris functional with IExCor= 4639 and IRadAn=       5 diagonalized for initial guess.
 HarFok:  IExCor= 4639 AccDes= 0.00D+00 IRadAn=         5 IDoV= 1 UseB2=F ITyADJ=14
 ICtDFT=  3500011 ScaDFX=  1.000000  1.000000  1.000000  1.000000
 FoFCou: FMM=F IPFlag=           0 FMFlag=      100000 FMFlg1=           0
         NFxFlg=           0 DoJE=T BraDBF=F KetDBF=T FulRan=T
         wScrn=  0.000000 ICntrl=       500 IOpCl=  0 I1Cent=   200000004 NGrid=           0
         NMat0=    1 NMatS0=      1 NMatT0=    0 NMatD0=    1 NMtDS0=    0 NMtDT0=    0
 Petite list used in FoFCou.
 Requested convergence on RMS density matrix=1.00D-10 within 128 cycles.
 Requested convergence on MAX density matrix=1.00D-08.
 Requested convergence on             energy=1.00D-08.
 No special actions if energy rises.
 SCF Done:  E(RwB97XD) =  -985.241613585     A.U. after   16 cycles
            NFock= 16  Conv=0.57D-10     -V/T= 2.0082
 Calling FoFJK, ICntrl=      2127 FMM=F ISym2X=0 I1Cent= 0 IOpClX= 0 NMat=1 NMatS=1 NMatT=0.
 ***** Axes restored to original set *****
 -------------------------------------------------------------------
 Center     Atomic                   Forces (Hartrees/Bohr)
 Number     Number              X              Y              Z
 -------------------------------------------------------------------
      1        6          -0.000739126   -0.005364017   -0.000192236
      2        8          -0.004640903    0.001270782    0.003250889
      3        8           0.004967384    0.003701283   -0.003494541
      4        6          -0.000038553   -0.001082591   -0.000579922
      5        9           0.000478167    0.000796574    0.000883620
      6        9          -0.000085000    0.000642856   -0.000436191
      7        9          -0.000591189    0.000782947    0.000102861
      8        8           0.001551339   -0.000304635    0.002185329
      9        1          -0.000898328   -0.001088315   -0.001623767
     10        1           0.000273680    0.000173485   -0.000455591
     11        1          -0.002335060    0.000057696   -0.000173452
     12        8           0.001506894   -0.000240120    0.000390906
     13        1          -0.000936259    0.001776392   -0.000128397
     14        1          -0.000535349   -0.000689024    0.000145586
     15        8          -0.000518012    0.002406892   -0.000822762
     16        1           0.000712839   -0.003212651    0.001985664
     17        1          -0.000017424    0.000028890    0.000711352
     18        8           0.000933895   -0.000289234    0.000157304
     19        1           0.000037189   -0.000207609   -0.001305592
     20        1          -0.000321124    0.000534781   -0.000046421
     21        8          -0.000101026    0.000710845    0.000070785
     22        1           0.000333363    0.000018666   -0.000449579
     23        1          -0.000048259   -0.001865950    0.000802172
     24        8          -0.000550760    0.003078643    0.000467419
     25        1           0.001262892   -0.001286275   -0.001695374
     26        1           0.000298729   -0.000350311    0.000249940
 -------------------------------------------------------------------
 Cartesian Forces:  Max     0.005364017 RMS     0.001560379

 GradGradGradGradGradGradGradGradGradGradGradGradGradGradGradGradGradGrad
 Berny optimization.
 Using GEDIIS/GDIIS optimizer.
 FormGI is forming the generalized inverse of G from B-inverse, IUseBI=4.
 Internal  Forces:  Max     0.006529097 RMS     0.001014093
 Search for a local minimum.
 Step number   2 out of a maximum of  156
 All quantities printed in internal units (Hartrees-Bohrs-Radians)
 Mixed Optimization -- RFO/linear search
 Update second derivatives using D2CorX and points    1    2
 DE= -3.14D-03 DEPred=-3.16D-03 R= 9.92D-01
 TightC=F SS=  1.41D+00  RLast= 3.78D-01 DXNew= 5.0454D-01 1.1337D+00
 Trust test= 9.92D-01 RLast= 3.78D-01 DXMaxT set to 5.05D-01
 ITU=  1  0
 Use linear search instead of GDIIS.
     Eigenvalues ---    0.00000   0.00015   0.00035   0.00042   0.00072
     Eigenvalues ---    0.00081   0.00095   0.00180   0.00252   0.00357
     Eigenvalues ---    0.00443   0.00556   0.00633   0.00700   0.00814
     Eigenvalues ---    0.00913   0.01064   0.01198   0.01257   0.01371
     Eigenvalues ---    0.01452   0.01573   0.01609   0.01792   0.01961
     Eigenvalues ---    0.02115   0.02157   0.02458   0.02834   0.02897
     Eigenvalues ---    0.03335   0.03512   0.03767   0.03808   0.04304
     Eigenvalues ---    0.04701   0.04867   0.05301   0.05926   0.06706
     Eigenvalues ---    0.07003   0.07273   0.08285   0.08504   0.10426
     Eigenvalues ---    0.11273   0.13698   0.16551   0.20145   0.21000
     Eigenvalues ---    0.22580   0.23879   0.26802   0.31350   0.34729
     Eigenvalues ---    0.35489   0.36103   0.37181   0.38135   0.43435
     Eigenvalues ---    0.46419   0.47272   0.50229   0.50791   0.52034
     Eigenvalues ---    0.54781   0.56882   0.57328   0.57347   0.57393
     Eigenvalues ---    0.69137   0.83127
 RFO step:  Lambda=-1.15497942D-03 EMin= 3.44976333D-07
 Quartic linear search produced a step of  0.68326.
 Iteration  1 RMS(Cart)=  0.24225050 RMS(Int)=  0.02506198
 Iteration  2 RMS(Cart)=  0.03699659 RMS(Int)=  0.00254089
 Iteration  3 RMS(Cart)=  0.00105312 RMS(Int)=  0.00235050
 Iteration  4 RMS(Cart)=  0.00000352 RMS(Int)=  0.00235050
 Iteration  5 RMS(Cart)=  0.00000001 RMS(Int)=  0.00235050
 Variable       Old X    -DE/DX   Delta X   Delta X   Delta X     New X
                                 (Linear)    (Quad)   (Total)
    R1        2.35862   0.00531   0.01398  -0.00173   0.01300   2.37162
    R2        2.35060   0.00653   0.01244  -0.00982   0.00359   2.35419
    R3        2.94186  -0.00115  -0.01192   0.00584  -0.00607   2.93579
    R4        2.64685  -0.00014  -0.08355  -0.04731  -0.13106   2.51580
    R5        3.44117  -0.00036  -0.00626  -0.00437  -0.00970   3.43147
    R6        2.54578   0.00062   0.00015  -0.00220  -0.00208   2.54370
    R7        2.53452   0.00018  -0.00118   0.00212   0.00094   2.53546
    R8        2.52304   0.00020  -0.00091   0.00018  -0.00072   2.52231
    R9        1.91684  -0.00078  -0.01477   0.00500  -0.00695   1.90989
   R10        2.02191  -0.00021   0.01470   0.03013   0.04460   2.06650
   R11        1.91925   0.00012  -0.03250  -0.00167  -0.03450   1.88476
   R12        2.96932   0.00122   0.04059  -0.01124   0.03189   3.00121
   R13        2.95955   0.00185   0.08091   0.05392   0.13441   3.09396
   R14        1.86557   0.00164   0.00146  -0.00364  -0.00310   1.86247
   R15        1.86449   0.00061   0.00089  -0.00330  -0.00242   1.86207
   R16        3.45755   0.00025  -0.01086  -0.09349  -0.10694   3.35061
   R17        3.23101   0.00102   0.03033   0.00988   0.03934   3.27035
   R18        1.86015   0.00062   0.00137  -0.00093   0.00059   1.86074
   R19        1.81468   0.00048   0.00081  -0.00140  -0.00059   1.81409
   R20        3.29367   0.00061   0.02423  -0.01699   0.00654   3.30022
   R21        1.85466   0.00101   0.00244  -0.00185   0.00068   1.85533
   R22        1.81325   0.00049   0.00148  -0.00083   0.00065   1.81389
   R23        3.31245   0.00041   0.00940   0.00341   0.01311   3.32556
   R24        1.81323   0.00043   0.00127  -0.00112   0.00015   1.81338
   R25        1.84012   0.00090   0.00455  -0.00167   0.00380   1.84392
   R26        1.84434   0.00123   0.00452   0.00232   0.00420   1.84855
   R27        1.81332   0.00047   0.00127  -0.00200  -0.00073   1.81259
    A1        2.24655   0.00039   0.00165  -0.00379  -0.00230   2.24425
    A2        2.01211  -0.00059  -0.00681   0.00125  -0.00558   2.00654
    A3        2.02385   0.00019   0.00499   0.00290   0.00804   2.03189
    A4        2.07563  -0.00040   0.00104  -0.02069  -0.02123   2.05440
    A5        2.29446  -0.00031  -0.02544   0.03585   0.01081   2.30526
    A6        1.91300  -0.00151  -0.01022   0.00809  -0.00212   1.91088
    A7        1.94513  -0.00063  -0.00114  -0.00307  -0.00423   1.94090
    A8        1.96449  -0.00122  -0.00719   0.00345  -0.00380   1.96069
    A9        1.87553   0.00128   0.00795  -0.00387   0.00407   1.87960
   A10        1.88131   0.00132   0.00707  -0.00245   0.00452   1.88583
   A11        1.88111   0.00098   0.00488  -0.00263   0.00222   1.88334
   A12        1.87448   0.00085   0.03196   0.02075   0.05187   1.92635
   A13        1.85175   0.00015   0.00483  -0.00677  -0.00053   1.85123
   A14        1.81539   0.00027   0.00772   0.01720   0.02222   1.83761
   A15        2.82315  -0.00048  -0.02862  -0.02159  -0.05057   2.77258
   A16        2.08857   0.00086   0.03082   0.03352   0.06219   2.15076
   A17        1.65360  -0.00054  -0.01426  -0.02208  -0.03649   1.61710
   A18        1.62994  -0.00007   0.00682   0.00955   0.00881   1.63876
   A19        1.82700   0.00042   0.00362  -0.00344   0.00342   1.83043
   A20        2.33092  -0.00109  -0.06376  -0.09818  -0.15686   2.17406
   A21        1.81277   0.00052   0.05323   0.11239   0.16938   1.98215
   A22        2.83863   0.00037  -0.00182  -0.01206  -0.01830   2.82033
   A23        1.78003   0.00026   0.01295   0.03323   0.04491   1.82493
   A24        2.04758   0.00021   0.02565   0.02952   0.05302   2.10060
   A25        1.87170  -0.00011  -0.00025   0.00721   0.00161   1.87331
   A26        2.82023  -0.00009  -0.00008  -0.00371  -0.00755   2.81268
   A27        1.76181   0.00132   0.01891   0.00682   0.02250   1.78431
   A28        2.11879  -0.00065  -0.01443   0.00845  -0.00489   2.11391
   A29        1.86015  -0.00004   0.00278  -0.00179   0.00071   1.86086
   A30        2.17819   0.00030  -0.01361   0.01535   0.00146   2.17965
   A31        1.89156  -0.00001   0.02829   0.00073   0.02949   1.92105
   A32        1.85739  -0.00001   0.00305   0.00531   0.00780   1.86519
   A33        1.84002  -0.00008  -0.00106   0.00643  -0.00323   1.83679
   A34        2.19704  -0.00040  -0.01843   0.04235   0.02401   2.22105
   A35        1.85881   0.00011  -0.00198   0.00879   0.00984   1.86865
   A36        2.75059   0.00026   0.02035   0.07781   0.09019   2.84078
   A37        3.02192   0.00111   0.05028   0.05687   0.10530   3.12722
   A38        3.07673   0.00077   0.03276   0.00960   0.03748   3.11421
   A39        2.90220  -0.00050  -0.01430   0.01627  -0.00053   2.90167
   A40        2.86490  -0.00124  -0.03476  -0.04805  -0.08156   2.78334
   A41        2.94358  -0.00053  -0.03831  -0.01800  -0.05212   2.89146
   A42        3.17907  -0.00055  -0.03954  -0.02841  -0.06774   3.11133
   A43        3.19528   0.00002   0.01466  -0.02463  -0.01141   3.18387
   A44        3.15594  -0.00042   0.00880   0.02895   0.03811   3.19406
    D1        0.11489  -0.00028  -0.00909  -0.00074  -0.01022   0.10466
    D2       -3.06823  -0.00042  -0.01470   0.01052  -0.00452  -3.07275
    D3       -1.99785  -0.00081  -0.06294  -0.19835  -0.26171  -2.25957
    D4        1.18550  -0.00065  -0.05711  -0.20964  -0.26721   0.91829
    D5       -1.52610   0.00013  -0.00019   0.00534   0.00513  -1.52097
    D6        2.68318  -0.00010  -0.00275   0.00685   0.00407   2.68725
    D7        0.56735  -0.00004  -0.00311   0.01003   0.00692   0.57428
    D8        1.57946   0.00001  -0.00509   0.01495   0.00990   1.58935
    D9       -0.49445  -0.00021  -0.00765   0.01646   0.00884  -0.48561
   D10       -2.61027  -0.00015  -0.00801   0.01964   0.01169  -2.59858
   D11       -2.06219  -0.00020   0.02157   0.03102   0.04825  -2.01394
   D12       -0.12231   0.00060   0.05081   0.04449   0.09906  -0.02325
   D13        2.14952  -0.00081  -0.00960   0.04936   0.03885   2.18837
   D14       -1.79757  -0.00078  -0.00904   0.06997   0.06088  -1.73669
   D15        1.53824   0.00051   0.02542   0.10573   0.12945   1.66769
   D16       -0.45138   0.00022   0.00388   0.05650   0.05715  -0.39423
   D17       -0.33894  -0.00015   0.00449   0.07702   0.08234  -0.25661
   D18       -2.32857  -0.00045  -0.01705   0.02780   0.01004  -2.31853
   D19        1.47867   0.00004  -0.00126  -0.07904  -0.08164   1.39703
   D20       -0.49582  -0.00108  -0.04148  -0.10670  -0.14951  -0.64533
   D21        2.47700   0.00019   0.01606   0.06380   0.08035   2.55735
   D22        0.55938  -0.00022   0.01145   0.07205   0.08282   0.64219
   D23       -1.25974  -0.00069  -0.04182  -0.04025  -0.08514  -1.34488
   D24       -1.58945  -0.00016  -0.01086  -0.11134  -0.12209  -1.71154
   D25        0.23156  -0.00019  -0.01329  -0.12667  -0.13892   0.09264
   D26        2.43443   0.00017   0.02044  -0.03870  -0.01585   2.41859
   D27        0.72245  -0.00032  -0.00782  -0.02472  -0.03367   0.68879
   D28        3.12693  -0.00012  -0.01741  -0.06216  -0.07232   3.05461
   D29       -0.94846   0.00021   0.00126  -0.01380  -0.01395  -0.96241
   D30       -0.20466  -0.00017   0.01340   0.06897   0.08545  -0.11921
   D31        1.84244   0.00048   0.02447   0.07653   0.10154   1.94398
   D32       -0.28557   0.00032   0.01632   0.09601   0.11386  -0.17171
   D33        1.87614   0.00065   0.05173   0.15031   0.20197   2.07811
   D34        0.64691  -0.00034  -0.03642  -0.24403  -0.28045   0.36646
   D35       -1.52223  -0.00009  -0.01638  -0.29895  -0.31240  -1.83463
   D36       -2.07106  -0.00044  -0.01977   0.01500  -0.00525  -2.07632
   D37        0.09440  -0.00030  -0.00107   0.04223   0.04165   0.13605
   D38        2.03722  -0.00022  -0.01062  -0.00098  -0.01149   2.02573
   D39       -2.08050  -0.00008   0.00808   0.02625   0.03541  -2.04509
   D40       -0.87812   0.00072   0.04534   0.15836   0.20876  -0.66937
   D41        1.49054   0.00025   0.01976   0.22222   0.24395   1.73449
         Item               Value     Threshold  Converged?
 Maximum Force            0.006529     0.000015     NO 
 RMS     Force            0.001014     0.000010     NO 
 Maximum Displacement     1.419801     0.000060     NO 
 RMS     Displacement     0.258936     0.000040     NO 
 Predicted change in Energy=-1.700981D-03
 GradGradGradGradGradGradGradGradGradGradGradGradGradGradGradGradGradGrad

                          Input orientation:                          
 ---------------------------------------------------------------------
 Center     Atomic      Atomic             Coordinates (Angstroms)
 Number     Number       Type             X           Y           Z
 ---------------------------------------------------------------------
      1          6           0       -0.766721   -1.783764   -0.110141
      2          8           0       -1.633944   -1.409713    0.716328
      3          8           0        0.105128   -1.103033   -0.683252
      4          6           0       -0.765654   -3.307044   -0.415336
      5          9           0        0.007364   -3.944524    0.483531
      6          9           0       -0.264509   -3.557383   -1.634503
      7          9           0       -1.989425   -3.836810   -0.357937
      8          8           0       -1.814447    0.975205    1.112642
      9          1           0       -1.568621    1.212715    2.063753
     10          1           0       -1.736792   -0.104517    0.957681
     11          1           0       -1.105619    1.375249    0.536210
     12          8           0        0.337080    1.534584   -0.221307
     13          1           0        0.438021    1.951307   -1.108729
     14          1           0        0.408779    0.565913   -0.387083
     15          8           0       -0.875127    1.703945    3.405413
     16          1           0        0.036415    1.958832    3.133961
     17          1           0       -0.794687    1.110246    4.155478
     18          8           0        0.611944    2.150735   -2.818974
     19          1           0        0.725056    1.225037   -3.125929
     20          1           0       -0.092626    2.531310   -3.348213
     21          8           0        0.776240   -0.526616   -3.287266
     22          1           0        1.500707   -1.020960   -3.676629
     23          1           0        0.574243   -0.947804   -2.430584
     24          8           0        1.479629    2.156546    2.170659
     25          1           0        1.183468    2.067894    1.242584
     26          1           0        2.302613    1.670499    2.251162
 ---------------------------------------------------------------------
                    Distance matrix (angstroms):
                    1          2          3          4          5
     1  C    0.000000
     2  O    1.255007   0.000000
     3  O    1.245781   2.253275   0.000000
     4  C    1.553553   2.373701   2.384891   0.000000
     5  F    2.370768   3.028754   3.073274   1.346069   0.000000
     6  F    2.391991   3.466158   2.658072   1.341710   2.170222
     7  F    2.402376   2.677913   3.459266   1.334751   2.169525
     8  O    3.194501   2.424351   3.350981   4.666083   5.283796
     9  H    3.787841   2.949058   3.963604   5.217169   5.619425
    10  H    2.213855   1.331301   2.661271   3.617245   4.244119
    11  H    3.242219   2.840349   3.015771   4.790082   5.435208
    12  O    3.498880   3.665102   2.687790   4.969409   5.534088
    13  H    4.049609   4.349750   3.101748   5.438739   6.122220
    14  H    2.641870   3.048497   1.722005   4.047208   4.611198
    15  O    4.953280   4.183520   5.055413   6.302389   6.420388
    16  H    5.017594   4.470139   4.893961   6.400802   6.471107
    17  H    5.154763   4.345376   5.396441   6.356543   6.298982
    18  O    4.971797   5.497196   3.924943   6.120670   6.958752
    19  H    4.513674   5.222042   3.430873   5.487193   6.345679
    20  H    5.436853   5.867522   4.511050   6.568189   7.525203
    21  O    3.749035   4.755797   2.750188   4.284413   5.147055
    22  H    4.294524   5.410660   3.303738   4.582423   5.299456
    23  H    2.807395   3.872015   1.815856   3.379728   4.218264
    24  O    5.076828   4.952536   4.545208   6.448215   6.499001
    25  H    4.524198   4.506496   3.863475   5.952960   6.173212
    26  H    5.189266   5.228756   4.596977   6.426539   6.318319
                    6          7          8          9         10
     6  F    0.000000
     7  F    2.164032   0.000000
     8  O    5.522089   5.034750   0.000000
     9  H    6.175082   5.615992   1.010670   0.000000
    10  H    4.561723   3.965437   1.093546   1.728229   0.000000
    11  H    5.454386   5.361546   0.997370   1.604423   1.663047
    12  O    5.318567   5.855183   2.592565   2.992790   2.894410
    13  H    5.578141   6.321272   3.310721   3.825803   3.636795
    14  H    4.360155   5.013603   2.712827   3.214819   2.619417
    15  O    7.311305   6.790025   2.582670   1.588173   3.162972
    16  H    7.297769   7.063063   2.911863   2.068376   3.483945
    17  H    7.455986   6.802329   3.212009   2.232664   3.548115
    18  O    5.895231   6.976713   4.767269   5.429159   4.986567
    19  H    5.106381   6.375930   4.947421   5.673967   4.950180
    20  H    6.327600   7.286463   5.028455   5.762519   5.309576
    21  O    3.605597   5.214139   5.322247   6.095657   4.951068
    22  H    3.704012   5.578866   6.157275   6.882010   5.726963
    23  H    2.854322   4.383448   4.685963   5.427593   4.187166
    24  O    7.083097   7.372141   3.655941   3.192816   4.114497
    25  H    6.482130   6.891622   3.193486   2.996606   3.650817
    26  H    7.001375   7.453820   4.327799   3.902709   4.597887
                   11         12         13         14         15
    11  H    0.000000
    12  O    1.637253   0.000000
    13  H    2.328195   0.985579   0.000000
    14  H    1.949589   0.985365   1.562352   0.000000
    15  O    2.897152   3.827692   4.707762   4.162518   0.000000
    16  H    2.897088   3.395322   4.261662   3.804817   0.984664
    17  H    3.642253   4.540618   5.471639   4.730697   0.959973
    18  O    3.848203   2.683853   1.730595   2.909816   6.415138
    19  H    4.096974   2.946722   2.163089   2.834740   6.741540
    20  H    4.177485   3.309932   2.373453   3.589218   6.848964
    21  O    4.666632   3.720418   3.316703   3.120851   7.245299
    22  H    5.502978   4.452425   4.069126   3.812032   7.951416
    23  H    4.125576   3.331576   3.189154   2.548453   6.572009
    24  O    3.156794   2.722822   3.446949   3.196697   2.697099
    25  H    2.493720   1.773068   2.469404   2.347744   3.008007
    26  H    3.826783   3.161470   3.852846   3.430313   3.381042
                   16         17         18         19         20
    16  H    0.000000
    17  H    1.566629   0.000000
    18  O    5.983770   7.190564   0.000000
    19  H    6.340261   7.439199   0.981801   0.000000
    20  H    6.508684   7.669270   0.959870   1.557037   0.000000
    21  O    6.925096   7.780846   2.722957   1.759812   3.179552
    22  H    7.576771   8.435211   3.403692   2.439141   3.907069
    23  H    6.300949   7.034611   3.123013   2.286370   3.659370
    24  O    1.746399   3.194803   5.064518   5.430555   5.750685
    25  H    2.214709   3.648992   4.102408   4.472634   4.787337
    26  H    2.449107   3.678800   5.366122   5.621408   6.150704
                   21         22         23         24         25
    21  O    0.000000
    22  H    0.959601   0.000000
    23  H    0.975759   1.554451   0.000000
    24  O    6.122341   6.654906   5.623891   0.000000
    25  H    5.236111   5.817244   4.791425   0.978209   0.000000
    26  H    6.150716   6.559399   5.635735   0.959180   1.558087
                   26
    26  H    0.000000
 Stoichiometry    C2H13F3O8
 Framework group  C1[X(C2H13F3O8)]
 Deg. of freedom    72
 Full point group                 C1      NOp   1
 Largest Abelian subgroup         C1      NOp   1
 Largest concise Abelian subgroup C1      NOp   1
                         Standard orientation:                         
 ---------------------------------------------------------------------
 Center     Atomic      Atomic             Coordinates (Angstroms)
 Number     Number       Type             X           Y           Z
 ---------------------------------------------------------------------
      1          6           0        1.107714   -0.504173   -0.142346
      2          8           0        0.583473   -1.418717   -0.823392
      3          8           0        0.568678    0.506930    0.346614
      4          6           0        2.619868   -0.695112    0.158415
      5          9           0        2.765957   -1.430102    1.276605
      6          9           0        3.226598    0.483915    0.363254
      7          9           0        3.259513   -1.319043   -0.833112
      8          8           0       -1.728697   -1.107280   -1.482449
      9          1           0       -2.331242   -1.800039   -1.059983
     10          1           0       -0.690317   -1.271446   -1.181351
     11          1           0       -1.985356   -0.233424   -1.075941
     12          8           0       -2.058443    0.975470    0.025799
     13          1           0       -2.129903    1.927094   -0.220514
     14          1           0       -1.117325    0.852716    0.290703
     15          8           0       -3.374011   -2.613126   -0.180316
     16          1           0       -3.638035   -1.987049    0.532342
     17          1           0       -3.115179   -3.435145    0.242577
     18          8           0       -1.709782    3.570527   -0.563422
     19          1           0       -0.762194    3.600601   -0.308267
     20          1           0       -1.765195    3.920969   -1.455314
     21          8           0        0.899932    3.228846    0.134533
     22          1           0        1.394479    3.669208    0.829038
     23          1           0        1.001135    2.269268    0.279705
     24          8           0       -3.670894   -0.582899    1.570222
     25          1           0       -3.206494    0.117672    1.069797
     26          1           0       -3.370532   -0.525648    2.479359
 ---------------------------------------------------------------------
 Rotational constants (GHZ):           0.5820824           0.3498434           0.2523192
 Standard basis: 6-31++G(d,p) (6D, 7F)
 There are   325 symmetry adapted cartesian basis functions of A   symmetry.
 There are   325 symmetry adapted basis functions of A   symmetry.
   325 basis functions,   520 primitive gaussians,   325 cartesian basis functions
    58 alpha electrons       58 beta electrons
       nuclear repulsion energy       987.1367683773 Hartrees.
 NAtoms=   26 NActive=   26 NUniq=   26 SFac= 1.00D+00 NAtFMM=   60 NAOKFM=F Big=F
 Integral buffers will be    131072 words long.
 Raffenetti 2 integral format.
 Two-electron integral symmetry is turned on.
 Nuclear repulsion after empirical dispersion term =      987.1234746110 Hartrees.
 One-electron integrals computed using PRISM.
 NBasis=   325 RedAO= T EigKep=  3.96D-05  NBF=   325
 NBsUse=   325 1.00D-06 EigRej= -1.00D+00 NBFU=   325
 Initial guess from the checkpoint file:  "/local_scratch/slurm.5787596/Gau-3896457.chk"
 B after Tr=     0.000000    0.000000    0.000000
         Rot=    0.998779    0.029513    0.019307    0.034600 Ang=   5.66 deg.
 ExpMin= 3.60D-02 ExpMax= 7.00D+03 ExpMxC= 1.05D+03 IAcc=3 IRadAn=         5 AccDes= 0.00D+00
 Harris functional with IExCor= 4639 and IRadAn=       5 diagonalized for initial guess.
 HarFok:  IExCor= 4639 AccDes= 0.00D+00 IRadAn=         5 IDoV= 1 UseB2=F ITyADJ=14
 ICtDFT=  3500011 ScaDFX=  1.000000  1.000000  1.000000  1.000000
 FoFCou: FMM=F IPFlag=           0 FMFlag=      100000 FMFlg1=           0
         NFxFlg=           0 DoJE=T BraDBF=F KetDBF=T FulRan=T
         wScrn=  0.000000 ICntrl=       500 IOpCl=  0 I1Cent=   200000004 NGrid=           0
         NMat0=    1 NMatS0=      1 NMatT0=    0 NMatD0=    1 NMtDS0=    0 NMtDT0=    0
 Petite list used in FoFCou.
 Requested convergence on RMS density matrix=1.00D-10 within 128 cycles.
 Requested convergence on MAX density matrix=1.00D-08.
 Requested convergence on             energy=1.00D-08.
 No special actions if energy rises.
 SCF Done:  E(RwB97XD) =  -985.242988652     A.U. after   17 cycles
            NFock= 17  Conv=0.77D-10     -V/T= 2.0083
 Calling FoFJK, ICntrl=      2127 FMM=F ISym2X=0 I1Cent= 0 IOpClX= 0 NMat=1 NMatS=1 NMatT=0.
 ***** Axes restored to original set *****
 -------------------------------------------------------------------
 Center     Atomic                   Forces (Hartrees/Bohr)
 Number     Number              X              Y              Z
 -------------------------------------------------------------------
      1        6           0.000442746    0.000133342   -0.000877522
      2        8           0.000392478   -0.001997271    0.000036693
      3        8          -0.000292386   -0.001254732    0.000949666
      4        6          -0.000307744   -0.000193810   -0.000697349
      5        9           0.000180192    0.000103811    0.000286125
      6        9          -0.000041733    0.000042261    0.000337450
      7        9           0.000137539    0.000184097    0.000076047
      8        8          -0.001649656    0.002012843    0.005291024
      9        1          -0.000442455   -0.000186185   -0.001921161
     10        1          -0.001063856   -0.001828871   -0.000889751
     11        1           0.001777317    0.001893857   -0.002316906
     12        8           0.000419423    0.001049530    0.000203949
     13        1          -0.001171287    0.000060105   -0.000699599
     14        1          -0.000036167    0.000576536   -0.000233376
     15        8          -0.000173352    0.001327697   -0.000211164
     16        1           0.000905088   -0.002215730    0.000657869
     17        1          -0.000334213   -0.000043902    0.000406781
     18        8           0.000598363   -0.000325521   -0.000151677
     19        1          -0.000181665    0.000208361   -0.000184910
     20        1           0.000010862    0.000163505    0.000047472
     21        8           0.000048934   -0.000278007    0.000516373
     22        1           0.000018649   -0.000007385   -0.000113615
     23        1           0.000041706    0.000172783   -0.000666710
     24        8          -0.001374899    0.002830224    0.002111241
     25        1           0.001892825   -0.002417773   -0.001749532
     26        1           0.000203291   -0.000009766   -0.000207418
 -------------------------------------------------------------------
 Cartesian Forces:  Max     0.005291024 RMS     0.001159823

 GradGradGradGradGradGradGradGradGradGradGradGradGradGradGradGradGradGrad
 Berny optimization.
 Using GEDIIS/GDIIS optimizer.
 FormGI is forming the generalized inverse of G from B-inverse, IUseBI=4.
 Internal  Forces:  Max     0.004358370 RMS     0.000755379
 Search for a local minimum.
 Step number   3 out of a maximum of  156
 All quantities printed in internal units (Hartrees-Bohrs-Radians)
 Mixed Optimization -- En-DIIS/RFO-DIIS
 Update second derivatives using D2CorX and points    2    3
 DE= -1.38D-03 DEPred=-1.70D-03 R= 8.08D-01
 TightC=F SS=  1.41D+00  RLast= 8.89D-01 DXNew= 8.4853D-01 2.6678D+00
 Trust test= 8.08D-01 RLast= 8.89D-01 DXMaxT set to 8.49D-01
 ITU=  1  1  0
 Use linear search instead of GDIIS.
     Eigenvalues ---    0.00000   0.00017   0.00036   0.00045   0.00075
     Eigenvalues ---    0.00082   0.00095   0.00190   0.00233   0.00347
     Eigenvalues ---    0.00444   0.00587   0.00672   0.00716   0.00808
     Eigenvalues ---    0.00906   0.01057   0.01170   0.01228   0.01367
     Eigenvalues ---    0.01450   0.01561   0.01596   0.01792   0.01965
     Eigenvalues ---    0.02103   0.02134   0.02440   0.02790   0.02849
     Eigenvalues ---    0.03280   0.03454   0.03725   0.03769   0.04249
     Eigenvalues ---    0.04662   0.04842   0.05315   0.05869   0.06646
     Eigenvalues ---    0.06990   0.07271   0.08288   0.08492   0.10378
     Eigenvalues ---    0.11263   0.13689   0.16422   0.20096   0.20949
     Eigenvalues ---    0.22608   0.23860   0.26807   0.31285   0.34059
     Eigenvalues ---    0.35490   0.36101   0.37729   0.39180   0.43416
     Eigenvalues ---    0.46233   0.47278   0.50176   0.50561   0.52080
     Eigenvalues ---    0.54785   0.56871   0.57327   0.57346   0.57397
     Eigenvalues ---    0.69168   0.82155
 RFO step:  Lambda=-8.00094294D-04 EMin= 4.15476994D-07
 Quartic linear search produced a step of  0.05332.
 Iteration  1 RMS(Cart)=  0.05187633 RMS(Int)=  0.00279662
 Iteration  2 RMS(Cart)=  0.00241104 RMS(Int)=  0.00043416
 Iteration  3 RMS(Cart)=  0.00000817 RMS(Int)=  0.00043408
 Iteration  4 RMS(Cart)=  0.00000000 RMS(Int)=  0.00043408
 Variable       Old X    -DE/DX   Delta X   Delta X   Delta X     New X
                                 (Linear)    (Quad)   (Total)
    R1        2.37162   0.00046   0.00069   0.00091   0.00176   2.37338
    R2        2.35419  -0.00082   0.00019   0.00424   0.00469   2.35887
    R3        2.93579  -0.00013  -0.00032  -0.00245  -0.00278   2.93301
    R4        2.51580   0.00250  -0.00699   0.05581   0.04871   2.56450
    R5        3.43147   0.00043  -0.00052   0.01526   0.01495   3.44642
    R6        2.54370   0.00024  -0.00011   0.00237   0.00226   2.54596
    R7        2.53546  -0.00033   0.00005  -0.00078  -0.00073   2.53474
    R8        2.52231  -0.00020  -0.00004  -0.00103  -0.00107   2.52125
    R9        1.90989  -0.00142  -0.00037  -0.00972  -0.01006   1.89983
   R10        2.06650   0.00436   0.00238  -0.00484  -0.00258   2.06392
   R11        1.88476   0.00413  -0.00184   0.01941   0.01761   1.90236
   R12        3.00121   0.00055   0.00170   0.02726   0.02888   3.03010
   R13        3.09396   0.00072   0.00717  -0.02178  -0.01455   3.07941
   R14        1.86247   0.00050  -0.00017   0.00217   0.00178   1.86426
   R15        1.86207  -0.00053  -0.00013   0.00142   0.00129   1.86336
   R16        3.35061   0.00065  -0.00570   0.07788   0.07225   3.42286
   R17        3.27035   0.00016   0.00210   0.01854   0.02045   3.29080
   R18        1.86074   0.00033   0.00003   0.00064   0.00038   1.86113
   R19        1.81409   0.00032  -0.00003   0.00024   0.00021   1.81429
   R20        3.30022   0.00020   0.00035   0.01207   0.01214   3.31236
   R21        1.85533   0.00042   0.00004   0.00028   0.00039   1.85573
   R22        1.81389   0.00003   0.00003   0.00033   0.00036   1.81425
   R23        3.32556   0.00063   0.00070   0.00809   0.00893   3.33449
   R24        1.81338   0.00006   0.00001   0.00033   0.00034   1.81372
   R25        1.84392  -0.00012   0.00020  -0.00061  -0.00018   1.84374
   R26        1.84855   0.00203   0.00022  -0.00069  -0.00049   1.84805
   R27        1.81259   0.00016  -0.00004   0.00165   0.00161   1.81419
    A1        2.24425  -0.00036  -0.00012   0.00006  -0.00020   2.24405
    A2        2.00654   0.00001  -0.00030  -0.00003  -0.00026   2.00628
    A3        2.03189   0.00035   0.00043  -0.00029   0.00018   2.03207
    A4        2.05440   0.00048  -0.00113   0.00843   0.00659   2.06099
    A5        2.30526   0.00064   0.00058  -0.04846  -0.04755   2.25771
    A6        1.91088  -0.00047  -0.00011  -0.00588  -0.00600   1.90488
    A7        1.94090   0.00017  -0.00023   0.00198   0.00175   1.94265
    A8        1.96069  -0.00015  -0.00020  -0.00032  -0.00052   1.96017
    A9        1.87960   0.00012   0.00022   0.00141   0.00163   1.88123
   A10        1.88583   0.00021   0.00024   0.00135   0.00159   1.88742
   A11        1.88334   0.00014   0.00012   0.00162   0.00174   1.88507
   A12        1.92635   0.00050   0.00277   0.00459   0.00760   1.93396
   A13        1.85123  -0.00000  -0.00003   0.00882   0.00895   1.86018
   A14        1.83761   0.00033   0.00118   0.00393   0.00446   1.84207
   A15        2.77258  -0.00042  -0.00270  -0.00535  -0.00805   2.76453
   A16        2.15076   0.00044   0.00332   0.01682   0.01918   2.16994
   A17        1.61710  -0.00004  -0.00195   0.00578   0.00407   1.62117
   A18        1.63876  -0.00057   0.00047   0.01691   0.01700   1.65576
   A19        1.83043  -0.00067   0.00018  -0.00684  -0.00699   1.82344
   A20        2.17406   0.00074  -0.00836   0.01757   0.00865   2.18271
   A21        1.98215  -0.00004   0.00903  -0.05776  -0.04887   1.93329
   A22        2.82033  -0.00114  -0.00098  -0.01099  -0.01294   2.80739
   A23        1.82493   0.00020   0.00239   0.01067   0.01123   1.83616
   A24        2.10060  -0.00010   0.00283   0.02007   0.02325   2.12384
   A25        1.87331   0.00018   0.00009   0.00525   0.00479   1.87810
   A26        2.81268   0.00040  -0.00040   0.00194  -0.00013   2.81255
   A27        1.78431   0.00052   0.00120   0.01389   0.01452   1.79883
   A28        2.11391  -0.00019  -0.00026  -0.00544  -0.00573   2.10818
   A29        1.86086  -0.00019   0.00004   0.00277   0.00273   1.86359
   A30        2.17965  -0.00023   0.00008  -0.00703  -0.00726   2.17239
   A31        1.92105   0.00088   0.00157   0.01817   0.02002   1.94108
   A32        1.86519  -0.00037   0.00042   0.00233   0.00264   1.86783
   A33        1.83679   0.00019  -0.00017   0.02252   0.02117   1.85796
   A34        2.22105  -0.00015   0.00128  -0.04174  -0.04041   2.18065
   A35        1.86865  -0.00040   0.00052  -0.00497  -0.00434   1.86431
   A36        2.84078  -0.00018   0.00481  -0.02733  -0.02360   2.81717
   A37        3.12722  -0.00007   0.00561   0.00447   0.01051   3.13773
   A38        3.11421   0.00004   0.00200  -0.01304  -0.01236   3.10185
   A39        2.90167   0.00059  -0.00003  -0.00090  -0.00123   2.90045
   A40        2.78334   0.00046  -0.00435  -0.01666  -0.02071   2.76263
   A41        2.89146   0.00026  -0.00278   0.00430   0.00080   2.89226
   A42        3.11133   0.00044  -0.00361   0.03126   0.02746   3.13879
   A43        3.18387  -0.00035  -0.00061   0.02587   0.02490   3.20877
   A44        3.19406   0.00003   0.00203   0.01476   0.01675   3.21080
    D1        0.10466   0.00044  -0.00054  -0.02556  -0.02608   0.07859
    D2       -3.07275   0.00024  -0.00024  -0.03454  -0.03479  -3.10755
    D3       -2.25957   0.00020  -0.01395   0.01782   0.00381  -2.25576
    D4        0.91829   0.00041  -0.01425   0.02691   0.01264   0.93093
    D5       -1.52097   0.00015   0.00027  -0.01351  -0.01323  -1.53420
    D6        2.68725   0.00020   0.00022  -0.01272  -0.01249   2.67476
    D7        0.57428   0.00000   0.00037  -0.01600  -0.01562   0.55866
    D8        1.58935  -0.00004   0.00053  -0.02134  -0.02084   1.56851
    D9       -0.48561   0.00000   0.00047  -0.02056  -0.02010  -0.50571
   D10       -2.59858  -0.00019   0.00062  -0.02384  -0.02323  -2.62181
   D11       -2.01394   0.00012   0.00257   0.09173   0.09430  -1.91964
   D12       -0.02325   0.00044   0.00528   0.09676   0.10212   0.07887
   D13        2.18837  -0.00036   0.00207  -0.04216  -0.04033   2.14804
   D14       -1.73669  -0.00002   0.00325  -0.03306  -0.02959  -1.76628
   D15        1.66769   0.00044   0.00690  -0.02611  -0.01970   1.64799
   D16       -0.39423   0.00007   0.00305  -0.05676  -0.05425  -0.44848
   D17       -0.25661  -0.00010   0.00439  -0.03677  -0.03247  -0.28908
   D18       -2.31853  -0.00046   0.00054  -0.06742  -0.06702  -2.38555
   D19        1.39703   0.00003  -0.00435  -0.01986  -0.02402   1.37301
   D20       -0.64533  -0.00069  -0.00797  -0.03090  -0.03894  -0.68427
   D21        2.55735  -0.00071   0.00428  -0.03246  -0.02858   2.52877
   D22        0.64219   0.00002   0.00442  -0.03296  -0.02848   0.61372
   D23       -1.34488   0.00011  -0.00454   0.02321   0.01886  -1.32603
   D24       -1.71154   0.00035  -0.00651  -0.06816  -0.07406  -1.78559
   D25        0.09264  -0.00001  -0.00741  -0.05864  -0.06584   0.02681
   D26        2.41859  -0.00013  -0.00084  -0.14036  -0.14126   2.27733
   D27        0.68879  -0.00025  -0.00180  -0.09643  -0.09839   0.59040
   D28        3.05461   0.00038  -0.00386  -0.04012  -0.04354   3.01108
   D29       -0.96241   0.00005  -0.00074  -0.10429  -0.10445  -1.06686
   D30       -0.11921   0.00033   0.00456   0.06472   0.06992  -0.04929
   D31        1.94398   0.00039   0.00541   0.07636   0.08183   2.02581
   D32       -0.17171   0.00020   0.00607   0.16769   0.17324   0.00153
   D33        2.07811   0.00030   0.01077   0.20137   0.21149   2.28960
   D34        0.36646  -0.00049  -0.01495  -0.16784  -0.18369   0.18277
   D35       -1.83463   0.00004  -0.01666  -0.14862  -0.16521  -1.99984
   D36       -2.07632  -0.00013  -0.00028  -0.03910  -0.03929  -2.11561
   D37        0.13605   0.00031   0.00222  -0.02726  -0.02487   0.11118
   D38        2.02573  -0.00023  -0.00061  -0.04313  -0.04378   1.98195
   D39       -2.04509   0.00021   0.00189  -0.03130  -0.02937  -2.07445
   D40       -0.66937   0.00074   0.01113   0.11732   0.12922  -0.54015
   D41        1.73449   0.00040   0.01301   0.07711   0.09012   1.82461
         Item               Value     Threshold  Converged?
 Maximum Force            0.004358     0.000015     NO 
 RMS     Force            0.000755     0.000010     NO 
 Maximum Displacement     0.134222     0.000060     NO 
 RMS     Displacement     0.051577     0.000040     NO 
 Predicted change in Energy=-5.188238D-04
 GradGradGradGradGradGradGradGradGradGradGradGradGradGradGradGradGradGrad

                          Input orientation:                          
 ---------------------------------------------------------------------
 Center     Atomic      Atomic             Coordinates (Angstroms)
 Number     Number       Type             X           Y           Z
 ---------------------------------------------------------------------
      1          6           0       -0.780699   -1.769456   -0.118853
      2          8           0       -1.691179   -1.397393    0.662161
      3          8           0        0.124565   -1.086446   -0.640534
      4          6           0       -0.760115   -3.291362   -0.422734
      5          9           0       -0.017158   -3.918122    0.510170
      6          9           0       -0.210537   -3.541811   -1.620395
      7          9           0       -1.981965   -3.827049   -0.409480
      8          8           0       -1.840596    1.000097    1.137788
      9          1           0       -1.568355    1.201051    2.084480
     10          1           0       -1.793057   -0.072949    0.939880
     11          1           0       -1.141906    1.415184    0.543688
     12          8           0        0.278042    1.579700   -0.238701
     13          1           0        0.376530    1.981920   -1.134103
     14          1           0        0.362015    0.609537   -0.393708
     15          8           0       -0.830003    1.657167    3.432765
     16          1           0        0.087625    1.887805    3.159404
     17          1           0       -0.768724    1.076971    4.195245
     18          8           0        0.590569    2.131538   -2.855827
     19          1           0        0.711974    1.201301   -3.146108
     20          1           0       -0.101303    2.505572   -3.406400
     21          8           0        0.816253   -0.556992   -3.251575
     22          1           0        1.552707   -1.035197   -3.639048
     23          1           0        0.626291   -0.974241   -2.390333
     24          8           0        1.506070    2.146165    2.162582
     25          1           0        1.208014    2.077758    1.233678
     26          1           0        2.323454    1.647101    2.229480
 ---------------------------------------------------------------------
                    Distance matrix (angstroms):
                    1          2          3          4          5
     1  C    0.000000
     2  O    1.255940   0.000000
     3  O    1.248261   2.256241   0.000000
     4  C    1.552084   2.372972   2.385738   0.000000
     5  F    2.365466   3.029773   3.059835   1.347265   0.000000
     6  F    2.391853   3.464231   2.664815   1.341325   2.172168
     7  F    2.400249   2.671367   3.464355   1.334187   2.171293
     8  O    3.220706   2.448776   3.373121   4.692471   5.282775
     9  H    3.781400   2.964791   3.940091   5.207797   5.575894
    10  H    2.241410   1.357077   2.683683   3.644430   4.257209
    11  H    3.272821   2.868157   3.043761   4.819887   5.450719
    12  O    3.514561   3.681366   2.700622   4.983862   5.556437
    13  H    4.054964   4.349912   3.118007   5.441094   6.137517
    14  H    2.653479   3.059123   1.730221   4.059191   4.632544
    15  O    4.935399   4.212862   5.003036   6.273572   6.347136
    16  H    4.987635   4.493650   4.825667   6.354065   6.382649
    17  H    5.168533   4.410905   5.372439   6.356740   6.252647
    18  O    4.958746   5.480507   3.934477   6.095255   6.949652
    19  H    4.496415   5.199160   3.443362   5.455990   6.333127
    20  H    5.435569   5.857817   4.539122   6.552918   7.523991
    21  O    3.719446   4.723433   2.752507   4.238403   5.112974
    22  H    4.286688   5.399479   3.321642   4.558958   5.290723
    23  H    2.787761   3.855832   1.823765   3.341050   4.182509
    24  O    5.076056   5.003045   4.496198   6.433207   6.467323
    25  H    4.537110   4.561647   3.833891   5.953543   6.162393
    26  H    5.179120   5.276619   4.532590   6.397738   6.277436
                    6          7          8          9         10
     6  F    0.000000
     7  F    2.164632   0.000000
     8  O    5.558201   5.071032   0.000000
     9  H    6.169645   5.627851   1.005348   0.000000
    10  H    4.592645   3.993711   1.092179   1.727332   0.000000
    11  H    5.488397   5.394000   1.006688   1.612995   1.671976
    12  O    5.327069   5.862570   2.592159   2.991609   2.899956
    13  H    5.576086   6.311236   3.322818   3.840783   3.637444
    14  H    4.366495   5.017748   2.710999   3.196503   2.624610
    15  O    7.276506   6.794593   2.592288   1.603458   3.183591
    16  H    7.239897   7.048382   2.931381   2.090302   3.508248
    17  H    7.447577   6.835559   3.240812   2.260560   3.601246
    18  O    5.861310   6.935943   4.810373   5.471142   4.994880
    19  H    5.067144   6.326985   4.990778   5.706045   4.959253
    20  H    6.306551   7.253999   5.093255   5.831277   5.329254
    21  O    3.553054   5.157596   5.361892   6.103323   4.960957
    22  H    3.669755   5.542423   6.202829   6.892069   5.752099
    23  H    2.808114   4.343419   4.736157   5.438044   4.213774
    24  O    7.043489   7.379782   3.682913   3.217363   4.159772
    25  H    6.460462   6.909607   3.234899   3.033266   3.703820
    26  H    6.940278   7.447621   4.353128   3.919969   4.644061
                   11         12         13         14         15
    11  H    0.000000
    12  O    1.629554   0.000000
    13  H    2.332771   0.986522   0.000000
    14  H    1.946678   0.986050   1.559432   0.000000
    15  O    2.915923   3.835807   4.734709   4.142502   0.000000
    16  H    2.928667   3.417353   4.304246   3.786009   0.984865
    17  H    3.686126   4.583484   5.525621   4.749269   0.960083
    18  O    3.882181   2.692870   1.741417   2.903576   6.464475
    19  H    4.134877   2.963866   2.184045   2.836963   6.772523
    20  H    4.227883   3.321967   2.380309   3.589697   6.930005
    21  O    4.704028   3.732631   3.335133   3.120021   7.231394
    22  H    5.546223   4.474910   4.094037   3.828202   7.933263
    23  H    4.176643   3.357591   3.221705   2.562169   6.553897
    24  O    3.188562   2.755920   3.488692   3.194480   2.703649
    25  H    2.537167   1.811300   2.511361   2.349419   3.027605
    26  H    3.860622   3.206270   3.900808   3.435825   3.375246
                   16         17         18         19         20
    16  H    0.000000
    17  H    1.569634   0.000000
    18  O    6.041140   7.257920   0.000000
    19  H    6.373428   7.490220   0.982009   0.000000
    20  H    6.597509   7.763464   0.960062   1.558940   0.000000
    21  O    6.899898   7.786984   2.726856   1.764537   3.200808
    22  H    7.543830   8.439577   3.401082   2.439620   3.914961
    23  H    6.267460   7.037285   3.140672   2.304674   3.697415
    24  O    1.752824   3.232581   5.101254   5.450279   5.807443
    25  H    2.236018   3.698642   4.136203   4.494079   4.840213
    26  H    2.433440   3.708214   5.394248   5.629613   6.195124
                   21         22         23         24         25
    21  O    0.000000
    22  H    0.959782   0.000000
    23  H    0.975664   1.556037   0.000000
    24  O    6.090649   6.616809   5.589274   0.000000
    25  H    5.216596   5.792474   4.773526   0.977947   0.000000
    26  H    6.096855   6.498338   5.576241   0.960030   1.556050
                   26
    26  H    0.000000
 Stoichiometry    C2H13F3O8
 Framework group  C1[X(C2H13F3O8)]
 Deg. of freedom    72
 Full point group                 C1      NOp   1
 Largest Abelian subgroup         C1      NOp   1
 Largest concise Abelian subgroup C1      NOp   1
                         Standard orientation:                         
 ---------------------------------------------------------------------
 Center     Atomic      Atomic             Coordinates (Angstroms)
 Number     Number       Type             X           Y           Z
 ---------------------------------------------------------------------
      1          6           0        1.099688   -0.507290   -0.160032
      2          8           0        0.593430   -1.391951   -0.893833
      3          8           0        0.542434    0.473969    0.373592
      4          6           0        2.605656   -0.704599    0.159490
      5          9           0        2.727000   -1.478566    1.255562
      6          9           0        3.206897    0.466599    0.416310
      7          9           0        3.262501   -1.294837   -0.840624
      8          8           0       -1.761446   -1.117790   -1.506937
      9          1           0       -2.338200   -1.804624   -1.052691
     10          1           0       -0.710376   -1.260309   -1.246564
     11          1           0       -2.017119   -0.225250   -1.117803
     12          8           0       -2.073407    0.999433   -0.044290
     13          1           0       -2.120572    1.953518   -0.290709
     14          1           0       -1.137801    0.863127    0.235633
     15          8           0       -3.364374   -2.611774   -0.121804
     16          1           0       -3.601676   -1.987952    0.602416
     17          1           0       -3.126622   -3.449405    0.282681
     18          8           0       -1.642916    3.602006   -0.585437
     19          1           0       -0.698485    3.610941   -0.316526
     20          1           0       -1.682906    3.974720   -1.469294
     21          8           0        0.938171    3.191866    0.192713
     22          1           0        1.418681    3.635173    0.895401
     23          1           0        1.024690    2.232640    0.348661
     24          8           0       -3.663478   -0.544005    1.594176
     25          1           0       -3.211276    0.159633    1.087434
     26          1           0       -3.345303   -0.483654    2.497934
 ---------------------------------------------------------------------
 Rotational constants (GHZ):           0.5782041           0.3506941           0.2535033
 Standard basis: 6-31++G(d,p) (6D, 7F)
 There are   325 symmetry adapted cartesian basis functions of A   symmetry.
 There are   325 symmetry adapted basis functions of A   symmetry.
   325 basis functions,   520 primitive gaussians,   325 cartesian basis functions
    58 alpha electrons       58 beta electrons
       nuclear repulsion energy       986.1654309907 Hartrees.
 NAtoms=   26 NActive=   26 NUniq=   26 SFac= 1.00D+00 NAtFMM=   60 NAOKFM=F Big=F
 Integral buffers will be    131072 words long.
 Raffenetti 2 integral format.
 Two-electron integral symmetry is turned on.
 Nuclear repulsion after empirical dispersion term =      986.1522077595 Hartrees.
 One-electron integrals computed using PRISM.
 NBasis=   325 RedAO= T EigKep=  4.00D-05  NBF=   325
 NBsUse=   325 1.00D-06 EigRej= -1.00D+00 NBFU=   325
 Initial guess from the checkpoint file:  "/local_scratch/slurm.5787596/Gau-3896457.chk"
 B after Tr=    -0.000000    0.000000   -0.000000
         Rot=    0.999992   -0.001381    0.000596    0.003599 Ang=  -0.45 deg.
 ExpMin= 3.60D-02 ExpMax= 7.00D+03 ExpMxC= 1.05D+03 IAcc=3 IRadAn=         5 AccDes= 0.00D+00
 Harris functional with IExCor= 4639 and IRadAn=       5 diagonalized for initial guess.
 HarFok:  IExCor= 4639 AccDes= 0.00D+00 IRadAn=         5 IDoV= 1 UseB2=F ITyADJ=14
 ICtDFT=  3500011 ScaDFX=  1.000000  1.000000  1.000000  1.000000
 FoFCou: FMM=F IPFlag=           0 FMFlag=      100000 FMFlg1=           0
         NFxFlg=           0 DoJE=T BraDBF=F KetDBF=T FulRan=T
         wScrn=  0.000000 ICntrl=       500 IOpCl=  0 I1Cent=   200000004 NGrid=           0
         NMat0=    1 NMatS0=      1 NMatT0=    0 NMatD0=    1 NMtDS0=    0 NMtDT0=    0
 Petite list used in FoFCou.
 Requested convergence on RMS density matrix=1.00D-10 within 128 cycles.
 Requested convergence on MAX density matrix=1.00D-08.
 Requested convergence on             energy=1.00D-08.
 No special actions if energy rises.
 SCF Done:  E(RwB97XD) =  -985.243356525     A.U. after   16 cycles
            NFock= 16  Conv=0.65D-10     -V/T= 2.0083
 Calling FoFJK, ICntrl=      2127 FMM=F ISym2X=0 I1Cent= 0 IOpClX= 0 NMat=1 NMatS=1 NMatT=0.
 ***** Axes restored to original set *****
 -------------------------------------------------------------------
 Center     Atomic                   Forces (Hartrees/Bohr)
 Number     Number              X              Y              Z
 -------------------------------------------------------------------
      1        6           0.000909115    0.003466267    0.000402724
      2        8           0.001057486    0.000635970   -0.001055361
      3        8          -0.002359416   -0.002305764    0.001109383
      4        6          -0.000022201    0.000577354    0.000400354
      5        9          -0.000230944   -0.000354262   -0.000524612
      6        9           0.000033796   -0.000352074    0.000208133
      7        9           0.000255297   -0.000415835   -0.000116171
      8        8           0.000689043   -0.000082318   -0.002255214
      9        1           0.000726950    0.000290312    0.000534106
     10        1           0.000520628   -0.000656673    0.000176323
     11        1          -0.001290824   -0.000762520    0.001389645
     12        8           0.000327671    0.000323557   -0.000371232
     13        1          -0.000938728   -0.000287556    0.000364069
     14        1           0.000107707    0.000324300    0.000135019
     15        8           0.000603447    0.000590535   -0.000324752
     16        1          -0.000103381   -0.001332834   -0.000069470
     17        1          -0.000431829    0.000054398    0.000062812
     18        8           0.000065835   -0.000370210   -0.000169387
     19        1          -0.000055482    0.000413091    0.000531754
     20        1           0.000207661   -0.000052639    0.000036868
     21        8           0.000254278   -0.000292589   -0.000078715
     22        1          -0.000207668   -0.000010331    0.000127063
     23        1          -0.000001913    0.000647321   -0.000314574
     24        8          -0.000552605    0.001245764    0.001045869
     25        1           0.000617356   -0.001687742   -0.000985043
     26        1          -0.000181280    0.000394477   -0.000259593
 -------------------------------------------------------------------
 Cartesian Forces:  Max     0.003466267 RMS     0.000829734

 GradGradGradGradGradGradGradGradGradGradGradGradGradGradGradGradGradGrad
 Berny optimization.
 Using GEDIIS/GDIIS optimizer.
 FormGI is forming the generalized inverse of G from B-inverse, IUseBI=4.
 Internal  Forces:  Max     0.003205418 RMS     0.000518555
 Search for a local minimum.
 Step number   4 out of a maximum of  156
 All quantities printed in internal units (Hartrees-Bohrs-Radians)
 Mixed Optimization -- En-DIIS/RFO-DIIS
 Swapping is turned off.
 Update second derivatives using D2CorX and points    3    4
 DE= -3.68D-04 DEPred=-5.19D-04 R= 7.09D-01
 TightC=F SS=  1.41D+00  RLast= 5.39D-01 DXNew= 1.4270D+00 1.6169D+00
 Trust test= 7.09D-01 RLast= 5.39D-01 DXMaxT set to 1.43D+00
 ITU=  1  1  1  0
     Eigenvalues ---    0.00000   0.00017   0.00036   0.00041   0.00075
     Eigenvalues ---    0.00082   0.00100   0.00186   0.00260   0.00376
     Eigenvalues ---    0.00446   0.00585   0.00683   0.00724   0.00798
     Eigenvalues ---    0.00885   0.01123   0.01191   0.01248   0.01396
     Eigenvalues ---    0.01448   0.01566   0.01595   0.01766   0.01955
     Eigenvalues ---    0.02083   0.02154   0.02427   0.02819   0.02894
     Eigenvalues ---    0.03335   0.03473   0.03765   0.03840   0.04324
     Eigenvalues ---    0.04675   0.04838   0.05271   0.05895   0.06682
     Eigenvalues ---    0.07011   0.07254   0.08216   0.08487   0.10336
     Eigenvalues ---    0.11267   0.13698   0.16474   0.20161   0.20963
     Eigenvalues ---    0.22599   0.23880   0.26743   0.31265   0.35327
     Eigenvalues ---    0.35778   0.36111   0.37746   0.39598   0.43470
     Eigenvalues ---    0.46444   0.47301   0.49889   0.50868   0.51981
     Eigenvalues ---    0.54796   0.56868   0.57340   0.57350   0.57390
     Eigenvalues ---    0.69065   0.82923
 Eigenvalue     1 is   4.03D-07 Eigenvector:
                          D26       D25       D24       D5        D8
   1                   -0.32711  -0.31686  -0.30825   0.24301   0.24239
                          D6        D7        D9        D10       D3
   1                    0.23696   0.23662   0.23634   0.23600  -0.23274
 En-DIIS/RFO-DIIS/Sim-DIIS IScMMF=       -3 using points:     4    3
 RFO step:  Lambda=-5.66713059D-04.
 DidBck=F Rises=F RFO-DIIS coefs:    1.63548   -0.63548
 Iteration  1 RMS(Cart)=  0.07241202 RMS(Int)=  0.02712117
 Iteration  2 RMS(Cart)=  0.03235074 RMS(Int)=  0.00245373
 Iteration  3 RMS(Cart)=  0.00184783 RMS(Int)=  0.00134168
 Iteration  4 RMS(Cart)=  0.00001001 RMS(Int)=  0.00134164
 Iteration  5 RMS(Cart)=  0.00000003 RMS(Int)=  0.00134164
 Variable       Old X    -DE/DX   Delta X   Delta X   Delta X     New X
                                 (Linear)    (Quad)   (Total)
    R1        2.37338  -0.00207   0.00112   0.00192   0.00352   2.37690
    R2        2.35887  -0.00321   0.00298  -0.01175  -0.00807   2.35080
    R3        2.93301   0.00054  -0.00176   0.00442   0.00266   2.93568
    R4        2.56450  -0.00153   0.03095  -0.10990  -0.07917   2.48534
    R5        3.44642   0.00017   0.00950   0.00848   0.01851   3.46493
    R6        2.54596  -0.00033   0.00144  -0.00176  -0.00030   2.54566
    R7        2.53474  -0.00011  -0.00046  -0.00121  -0.00167   2.53306
    R8        2.52125  -0.00007  -0.00068   0.00174   0.00106   2.52231
    R9        1.89983   0.00050  -0.00639   0.00967   0.00341   1.90324
   R10        2.06392  -0.00088  -0.00164   0.03541   0.03354   2.09746
   R11        1.90236  -0.00216   0.01119  -0.02796  -0.01709   1.88527
   R12        3.03010  -0.00032   0.01836  -0.01382   0.00457   3.03466
   R13        3.07941  -0.00012  -0.00925   0.07437   0.06478   3.14419
   R14        1.86426  -0.00073   0.00113  -0.00355  -0.00297   1.86129
   R15        1.86336  -0.00033   0.00082  -0.00744  -0.00662   1.85674
   R16        3.42286  -0.00034   0.04591  -0.09127  -0.04538   3.37748
   R17        3.29080  -0.00024   0.01300  -0.00985   0.00264   3.29344
   R18        1.86113  -0.00061   0.00024  -0.00280  -0.00286   1.85827
   R19        1.81429  -0.00001   0.00013  -0.00004   0.00010   1.81439
   R20        3.31236  -0.00027   0.00772  -0.02216  -0.01479   3.29757
   R21        1.85573  -0.00063   0.00025  -0.00205  -0.00165   1.85408
   R22        1.81425  -0.00019   0.00023  -0.00069  -0.00046   1.81380
   R23        3.33449  -0.00011   0.00567  -0.00240   0.00356   3.33805
   R24        1.81372  -0.00021   0.00022  -0.00049  -0.00027   1.81345
   R25        1.84374  -0.00032  -0.00011  -0.00153  -0.00102   1.84272
   R26        1.84805   0.00055  -0.00031   0.00061   0.00017   1.84822
   R27        1.81419  -0.00038   0.00102  -0.00285  -0.00183   1.81236
    A1        2.24405   0.00041  -0.00013   0.00465   0.00494   2.24899
    A2        2.00628  -0.00004  -0.00016  -0.00947  -0.00987   1.99641
    A3        2.03207  -0.00036   0.00011   0.00500   0.00490   2.03697
    A4        2.06099  -0.00019   0.00419  -0.01078  -0.00711   2.05389
    A5        2.25771   0.00026  -0.03022   0.09820   0.06903   2.32674
    A6        1.90488   0.00080  -0.00381   0.00571   0.00188   1.90676
    A7        1.94265   0.00031   0.00111   0.00135   0.00246   1.94511
    A8        1.96017   0.00064  -0.00033   0.00011  -0.00022   1.95995
    A9        1.88123  -0.00069   0.00103  -0.00286  -0.00182   1.87941
   A10        1.88742  -0.00065   0.00101  -0.00272  -0.00171   1.88571
   A11        1.88507  -0.00051   0.00110  -0.00192  -0.00082   1.88426
   A12        1.93396  -0.00024   0.00483  -0.01362  -0.00868   1.92528
   A13        1.86018  -0.00011   0.00569  -0.00939  -0.00413   1.85604
   A14        1.84207   0.00006   0.00283   0.00484   0.00753   1.84960
   A15        2.76453   0.00005  -0.00512  -0.01308  -0.01703   2.74750
   A16        2.16994  -0.00008   0.01219   0.00183   0.01333   2.18326
   A17        1.62117   0.00006   0.00259  -0.01173  -0.00829   1.61288
   A18        1.65576   0.00010   0.01081  -0.01928  -0.01006   1.64570
   A19        1.82344   0.00009  -0.00444   0.00247  -0.00275   1.82069
   A20        2.18271  -0.00006   0.00550  -0.02089  -0.01460   2.16811
   A21        1.93329  -0.00010  -0.03105   0.05974   0.02876   1.96205
   A22        2.80739   0.00002  -0.00822   0.00508  -0.00527   2.80212
   A23        1.83616  -0.00017   0.00714   0.00476   0.00781   1.84397
   A24        2.12384  -0.00008   0.01477  -0.03676  -0.02089   2.10295
   A25        1.87810   0.00036   0.00304   0.00917   0.01243   1.89052
   A26        2.81255  -0.00002  -0.00008  -0.02386  -0.02799   2.78456
   A27        1.79883  -0.00031   0.00923  -0.00740   0.00050   1.79933
   A28        2.10818   0.00022  -0.00364   0.01800   0.01471   2.12289
   A29        1.86359  -0.00001   0.00173  -0.00236  -0.00077   1.86282
   A30        2.17239   0.00015  -0.00461   0.01332   0.00786   2.18025
   A31        1.94108  -0.00020   0.01272  -0.02928  -0.01563   1.92545
   A32        1.86783   0.00002   0.00168  -0.00560  -0.00419   1.86363
   A33        1.85796  -0.00026   0.01345   0.01272   0.01842   1.87638
   A34        2.18065   0.00030  -0.02568   0.11768   0.08901   2.26965
   A35        1.86431  -0.00023  -0.00276   0.02183   0.01541   1.87972
   A36        2.81717   0.00015  -0.01500   0.05651   0.03751   2.85468
   A37        3.13773  -0.00013   0.00668  -0.02165  -0.01544   3.12230
   A38        3.10185   0.00017  -0.00786   0.03333   0.02361   3.12546
   A39        2.90045   0.00001  -0.00078   0.00356   0.00237   2.90281
   A40        2.76263   0.00037  -0.01316   0.04492   0.03260   2.79523
   A41        2.89226   0.00046   0.00051   0.02872   0.02648   2.91874
   A42        3.13879  -0.00037   0.01745  -0.00499   0.01165   3.15044
   A43        3.20877  -0.00031   0.01582  -0.02951  -0.01409   3.19468
   A44        3.21080   0.00001   0.01064  -0.05548  -0.04521   3.16559
    D1        0.07859  -0.00004  -0.01657  -0.02006  -0.03608   0.04251
    D2       -3.10755   0.00004  -0.02211  -0.01485  -0.03671   3.13893
    D3       -2.25576   0.00016   0.00242   0.01603   0.01814  -2.23762
    D4        0.93093   0.00007   0.00803   0.01107   0.01910   0.95003
    D5       -1.53420  -0.00010  -0.00841   0.06866   0.06038  -1.47382
    D6        2.67476   0.00005  -0.00794   0.06773   0.05992   2.73468
    D7        0.55866   0.00003  -0.00992   0.06916   0.05936   0.61802
    D8        1.56851  -0.00001  -0.01325   0.07325   0.05989   1.62840
    D9       -0.50571   0.00014  -0.01278   0.07232   0.05943  -0.44629
   D10       -2.62181   0.00012  -0.01476   0.07376   0.05887  -2.56294
   D11       -1.91964   0.00002   0.05993  -0.04462   0.01644  -1.90319
   D12        0.07887  -0.00008   0.06489  -0.05036   0.01471   0.09358
   D13        2.14804  -0.00005  -0.02563   0.06754   0.04191   2.18995
   D14       -1.76628   0.00009  -0.01880   0.04765   0.02953  -1.73675
   D15        1.64799   0.00015  -0.01252   0.04363   0.02872   1.67671
   D16       -0.44848  -0.00017  -0.03448   0.05497   0.02001  -0.42847
   D17       -0.28908   0.00013  -0.02063   0.04560   0.02320  -0.26588
   D18       -2.38555  -0.00018  -0.04259   0.05693   0.01449  -2.37106
   D19        1.37301  -0.00011  -0.01526  -0.03087  -0.04709   1.32591
   D20       -0.68427   0.00018  -0.02474  -0.01319  -0.03883  -0.72310
   D21        2.52877   0.00007  -0.01816   0.04637   0.02734   2.55611
   D22        0.61372  -0.00007  -0.01810   0.05146   0.03308   0.64680
   D23       -1.32603   0.00002   0.01198  -0.00574   0.00583  -1.32020
   D24       -1.78559  -0.00007  -0.04706  -0.07379  -0.12054  -1.90613
   D25        0.02681   0.00003  -0.04184  -0.08618  -0.12761  -0.10081
   D26        2.27733  -0.00007  -0.08977  -0.01161  -0.10029   2.17704
   D27        0.59040  -0.00001  -0.06252  -0.03881  -0.10041   0.48999
   D28        3.01108  -0.00007  -0.02767  -0.07776  -0.10484   2.90624
   D29       -1.06686  -0.00010  -0.06637  -0.02578  -0.09062  -1.15748
   D30       -0.04929   0.00021   0.04443   0.09243   0.13802   0.08873
   D31        2.02581   0.00008   0.05200   0.09405   0.14629   2.17210
   D32        0.00153   0.00001   0.11009   0.05974   0.16950   0.17102
   D33        2.28960   0.00003   0.13440   0.02360   0.15694   2.44655
   D34        0.18277  -0.00046  -0.11673  -0.18300  -0.29776  -0.11500
   D35       -1.99984  -0.00009  -0.10499  -0.32911  -0.43579  -2.43563
   D36       -2.11561   0.00007  -0.02497   0.05364   0.02865  -2.08696
   D37        0.11118   0.00010  -0.01581   0.02701   0.01123   0.12241
   D38        1.98195   0.00001  -0.02782   0.03816   0.01051   1.99246
   D39       -2.07445   0.00004  -0.01866   0.01153  -0.00690  -2.08135
   D40       -0.54015   0.00019   0.08212   0.12654   0.21146  -0.32869
   D41        1.82461   0.00021   0.05727   0.30166   0.35959   2.18421
         Item               Value     Threshold  Converged?
 Maximum Force            0.003205     0.000015     NO 
 RMS     Force            0.000519     0.000010     NO 
 Maximum Displacement     0.621994     0.000060     NO 
 RMS     Displacement     0.095721     0.000040     NO 
 Predicted change in Energy=-4.720916D-04
 GradGradGradGradGradGradGradGradGradGradGradGradGradGradGradGradGradGrad

                          Input orientation:                          
 ---------------------------------------------------------------------
 Center     Atomic      Atomic             Coordinates (Angstroms)
 Number     Number       Type             X           Y           Z
 ---------------------------------------------------------------------
      1          6           0       -0.829818   -1.780944   -0.122828
      2          8           0       -1.728446   -1.399295    0.670191
      3          8           0        0.051080   -1.107423   -0.686649
      4          6           0       -0.804012   -3.313917   -0.373166
      5          9           0       -0.095581   -3.911677    0.604333
      6          9           0       -0.216533   -3.609978   -1.541067
      7          9           0       -2.027939   -3.846354   -0.381477
      8          8           0       -1.853034    0.974651    1.149279
      9          1           0       -1.550381    1.154856    2.092828
     10          1           0       -1.807002   -0.112614    0.930935
     11          1           0       -1.179147    1.403492    0.551563
     12          8           0        0.267122    1.587251   -0.250238
     13          1           0        0.373413    1.996866   -1.139645
     14          1           0        0.345219    0.622006   -0.416364
     15          8           0       -0.779125    1.537186    3.448490
     16          1           0        0.127994    1.798402    3.173016
     17          1           0       -0.705817    0.900508    4.163421
     18          8           0        0.671730    2.159398   -2.849028
     19          1           0        0.780357    1.230308   -3.145032
     20          1           0        0.028590    2.563050   -3.436131
     21          8           0        0.836781   -0.530056   -3.279852
     22          1           0        1.580747   -1.031312   -3.620679
     23          1           0        0.583328   -0.942790   -2.433519
     24          8           0        1.460422    2.227289    2.131040
     25          1           0        1.163644    2.102698    1.207485
     26          1           0        2.384920    1.976246    2.176614
 ---------------------------------------------------------------------
                    Distance matrix (angstroms):
                    1          2          3          4          5
     1  C    0.000000
     2  O    1.257802   0.000000
     3  O    1.243988   2.256749   0.000000
     4  C    1.553493   2.368321   2.387063   0.000000
     5  F    2.368099   2.997107   3.090629   1.347106   0.000000
     6  F    2.394344   3.473134   2.657899   1.340439   2.169883
     7  F    2.401730   2.680261   3.452129   1.334749   2.170275
     8  O    3.202894   2.425009   3.366202   4.670128   5.221284
     9  H    3.747969   2.929044   3.925313   5.158307   5.477392
    10  H    2.201961   1.315184   2.656820   3.599307   4.179535
    11  H    3.273755   2.858570   3.057993   4.821805   5.424751
    12  O    3.544609   3.707956   2.738320   5.018355   5.576743
    13  H    4.093108   4.384886   3.153683   5.493472   6.178374
    14  H    2.690919   3.092951   1.774964   4.100498   4.668020
    15  O    4.875128   4.152479   4.978210   6.175668   6.184382
    16  H    4.959003   4.464949   4.831847   6.291251   6.265231
    17  H    5.057420   4.305523   5.303570   6.192870   6.016363
    18  O    5.021266   5.550680   3.966511   6.185862   7.026552
    19  H    4.560046   5.269234   3.469939   5.553688   6.423786
    20  H    5.530382   5.970697   4.586123   6.679350   7.633011
    21  O    3.782733   4.789447   2.770448   4.346367   5.233694
    22  H    4.313668   5.431181   3.309714   4.630734   5.381199
    23  H    2.835273   3.896884   1.833561   3.433950   4.301599
    24  O    5.137222   5.045302   4.587583   6.488733   6.514513
    25  H    4.563584   4.573492   3.889784   5.975771   6.174314
    26  H    5.453298   5.530223   4.811871   6.682551   6.579711
                    6          7          8          9         10
     6  F    0.000000
     7  F    2.163727   0.000000
     8  O    5.561917   5.061214   0.000000
     9  H    6.139054   5.600210   1.007153   0.000000
    10  H    4.568582   3.963843   1.109927   1.738485   0.000000
    11  H    5.517301   5.399250   0.997644   1.604722   1.684251
    12  O    5.376928   5.899881   2.613233   2.996705   2.930307
    13  H    5.652068   6.362745   3.352785   3.854718   3.673066
    14  H    4.414772   5.059578   2.721748   3.189557   2.643281
    15  O    7.190653   6.723889   2.599249   1.605874   3.180638
    16  H    7.182746   7.010402   2.949330   2.097117   3.524644
    17  H    7.288694   6.703492   3.225934   2.250630   3.562021
    18  O    5.982096   7.031790   4.874887   5.510792   5.059078
    19  H    5.195658   6.426217   5.043929   5.733517   5.011125
    20  H    6.462014   7.391933   5.204758   5.919928   5.440573
    21  O    3.690361   5.254049   5.395966   6.115813   4.989446
    22  H    3.768888   5.607094   6.210253   6.872224   5.747872
    23  H    2.924062   4.411380   4.738025   5.425924   4.209800
    24  O    7.097198   7.441138   3.675860   3.196327   4.194217
    25  H    6.487996   6.935576   3.221215   3.008018   3.716023
    26  H    7.196847   7.740790   4.474245   4.020982   4.846366
                   11         12         13         14         15
    11  H    0.000000
    12  O    1.663834   0.000000
    13  H    2.371227   0.984950   0.000000
    14  H    1.967560   0.982545   1.553760   0.000000
    15  O    2.927469   3.844181   4.752961   4.127809   0.000000
    16  H    2.955771   3.432581   4.324195   3.783483   0.983354
    17  H    3.677302   4.571500   5.521707   4.707087   0.960134
    18  O    3.944764   2.691611   1.742814   2.896211   6.492370
    19  H    4.187417   2.961528   2.185130   2.829312   6.782381
    20  H    4.324916   3.340508   2.390254   3.603733   7.007339
    21  O    4.741552   3.739794   3.343730   3.125451   7.221858
    22  H    5.563532   4.465686   4.096712   3.811512   7.882850
    23  H    4.185937   3.356756   3.218657   2.564019   6.527219
    24  O    3.184448   2.739361   3.454282   3.210900   2.688399
    25  H    2.531361   1.787287   2.478848   2.345027   3.019315
    26  H    3.958713   3.244380   3.878681   3.566214   3.438259
                   16         17         18         19         20
    16  H    0.000000
    17  H    1.575549   0.000000
    18  O    6.057308   7.256506   0.000000
    19  H    6.376993   7.465317   0.981135   0.000000
    20  H    6.653975   7.813871   0.959819   1.557592   0.000000
    21  O    6.896636   7.734884   2.728738   1.766420   3.200765
    22  H    7.501470   8.339815   3.406228   2.445770   3.919526
    23  H    6.257371   6.969882   3.131139   2.295087   3.688343
    24  O    1.744999   3.253230   5.042591   5.412337   5.758147
    25  H    2.242427   3.698338   4.086624   4.455600   4.802441
    26  H    2.473491   3.828481   5.312782   5.608116   6.115516
                   21         22         23         24         25
    21  O    0.000000
    22  H    0.959639   0.000000
    23  H    0.975124   1.553071   0.000000
    24  O    6.104885   6.611749   5.626178   0.000000
    25  H    5.212909   5.771235   4.782120   0.978035   0.000000
    26  H    6.200912   6.580327   5.746288   0.959060   1.564199
                   26
    26  H    0.000000
 Stoichiometry    C2H13F3O8
 Framework group  C1[X(C2H13F3O8)]
 Deg. of freedom    72
 Full point group                 C1      NOp   1
 Largest Abelian subgroup         C1      NOp   1
 Largest concise Abelian subgroup C1      NOp   1
                         Standard orientation:                         
 ---------------------------------------------------------------------
 Center     Atomic      Atomic             Coordinates (Angstroms)
 Number     Number       Type             X           Y           Z
 ---------------------------------------------------------------------
      1          6           0        1.138592   -0.450930   -0.182587
      2          8           0        0.669058   -1.368505   -0.903462
      3          8           0        0.554926    0.531717    0.308580
      4          6           0        2.641267   -0.620215    0.173292
      5          9           0        2.755319   -1.424948    1.247579
      6          9           0        3.206998    0.554877    0.482943
      7          9           0        3.340298   -1.162946   -0.825884
      8          8           0       -1.674359   -1.217385   -1.508629
      9          1           0       -2.204747   -1.922052   -1.022325
     10          1           0       -0.599616   -1.291265   -1.241407
     11          1           0       -1.985393   -0.337931   -1.154914
     12          8           0       -2.128371    0.920099   -0.075442
     13          1           0       -2.231192    1.868301   -0.321344
     14          1           0       -1.189577    0.841905    0.203746
     15          8           0       -3.136872   -2.789301   -0.043626
     16          1           0       -3.437593   -2.167475    0.656292
     17          1           0       -2.794853   -3.579433    0.381312
     18          8           0       -1.864053    3.557374   -0.544150
     19          1           0       -0.920772    3.616427   -0.280790
     20          1           0       -1.938131    3.979610   -1.402918
     21          8           0        0.749726    3.292913    0.193568
     22          1           0        1.205783    3.718098    0.923045
     23          1           0        0.893995    2.333580    0.292229
     24          8           0       -3.709783   -0.665636    1.502113
     25          1           0       -3.238655    0.037582    1.012137
     26          1           0       -3.644116   -0.463542    2.437337
 ---------------------------------------------------------------------
 Rotational constants (GHZ):           0.5701981           0.3509766           0.2506272
 Standard basis: 6-31++G(d,p) (6D, 7F)
 There are   325 symmetry adapted cartesian basis functions of A   symmetry.
 There are   325 symmetry adapted basis functions of A   symmetry.
   325 basis functions,   520 primitive gaussians,   325 cartesian basis functions
    58 alpha electrons       58 beta electrons
       nuclear repulsion energy       983.7421087460 Hartrees.
 NAtoms=   26 NActive=   26 NUniq=   26 SFac= 1.00D+00 NAtFMM=   60 NAOKFM=F Big=F
 Integral buffers will be    131072 words long.
 Raffenetti 2 integral format.
 Two-electron integral symmetry is turned on.
 Nuclear repulsion after empirical dispersion term =      983.7290393683 Hartrees.
 One-electron integrals computed using PRISM.
 NBasis=   325 RedAO= T EigKep=  4.29D-05  NBF=   325
 NBsUse=   325 1.00D-06 EigRej= -1.00D+00 NBFU=   325
 Initial guess from the checkpoint file:  "/local_scratch/slurm.5787596/Gau-3896457.chk"
 B after Tr=    -0.000000   -0.000000   -0.000000
         Rot=    0.999730    0.000773    0.003300   -0.023009 Ang=   2.67 deg.
 ExpMin= 3.60D-02 ExpMax= 7.00D+03 ExpMxC= 1.05D+03 IAcc=3 IRadAn=         5 AccDes= 0.00D+00
 Harris functional with IExCor= 4639 and IRadAn=       5 diagonalized for initial guess.
 HarFok:  IExCor= 4639 AccDes= 0.00D+00 IRadAn=         5 IDoV= 1 UseB2=F ITyADJ=14
 ICtDFT=  3500011 ScaDFX=  1.000000  1.000000  1.000000  1.000000
 FoFCou: FMM=F IPFlag=           0 FMFlag=      100000 FMFlg1=           0
         NFxFlg=           0 DoJE=T BraDBF=F KetDBF=T FulRan=T
         wScrn=  0.000000 ICntrl=       500 IOpCl=  0 I1Cent=   200000004 NGrid=           0
         NMat0=    1 NMatS0=      1 NMatT0=    0 NMatD0=    1 NMtDS0=    0 NMtDT0=    0
 Petite list used in FoFCou.
 Requested convergence on RMS density matrix=1.00D-10 within 128 cycles.
 Requested convergence on MAX density matrix=1.00D-08.
 Requested convergence on             energy=1.00D-08.
 No special actions if energy rises.
 SCF Done:  E(RwB97XD) =  -985.243666271     A.U. after   16 cycles
            NFock= 16  Conv=0.61D-10     -V/T= 2.0083
 Calling FoFJK, ICntrl=      2127 FMM=F ISym2X=0 I1Cent= 0 IOpClX= 0 NMat=1 NMatS=1 NMatT=0.
 ***** Axes restored to original set *****
 -------------------------------------------------------------------
 Center     Atomic                   Forces (Hartrees/Bohr)
 Number     Number              X              Y              Z
 -------------------------------------------------------------------
      1        6           0.000615621   -0.000246221   -0.000342052
      2        8           0.000821295    0.000383737   -0.000624003
      3        8          -0.001229443    0.000641470    0.000955234
      4        6           0.000218050   -0.000095035    0.000068335
      5        9          -0.000115299    0.000087764   -0.000119190
      6        9           0.000009495    0.000149242   -0.000122983
      7        9          -0.000146685   -0.000029976   -0.000075307
      8        8          -0.000233508    0.001198666    0.001452337
      9        1           0.000058603    0.000014240   -0.000951671
     10        1           0.000003432   -0.001484499    0.000065388
     11        1           0.000276318    0.000510713   -0.000056752
     12        8          -0.000359006   -0.000452973   -0.000124034
     13        1          -0.000119985    0.000375831   -0.000398797
     14        1           0.000095427   -0.000392697    0.000321389
     15        8          -0.001226177    0.000043643   -0.000217223
     16        1           0.000538487   -0.000596706    0.000038661
     17        1           0.000439833    0.000255799   -0.000178227
     18        8          -0.000087452   -0.000007733    0.000059639
     19        1           0.000136146   -0.000078095    0.000057302
     20        1           0.000000885    0.000096147   -0.000026438
     21        8          -0.000427155   -0.000182491    0.000642745
     22        1           0.000040580    0.000026463   -0.000023908
     23        1           0.000284973   -0.000028217   -0.000306175
     24        8          -0.000867258    0.001228636    0.001782022
     25        1           0.001326103   -0.001383243   -0.001409915
     26        1          -0.000053280   -0.000034465   -0.000466377
 -------------------------------------------------------------------
 Cartesian Forces:  Max     0.001782022 RMS     0.000592911

 GradGradGradGradGradGradGradGradGradGradGradGradGradGradGradGradGradGrad
 Berny optimization.
 Using GEDIIS/GDIIS optimizer.
 FormGI is forming the generalized inverse of G from B-inverse, IUseBI=4.
 Internal  Forces:  Max     0.001314748 RMS     0.000371113
 Search for a local minimum.
 Step number   5 out of a maximum of  156
 All quantities printed in internal units (Hartrees-Bohrs-Radians)
 Mixed Optimization -- En-DIIS/RFO-DIIS
 Swapping is turned off.
 Update second derivatives using D2CorX and points    4    5
 DE= -3.10D-04 DEPred=-4.72D-04 R= 6.56D-01
 TightC=F SS=  1.41D+00  RLast= 8.32D-01 DXNew= 2.4000D+00 2.4946D+00
 Trust test= 6.56D-01 RLast= 8.32D-01 DXMaxT set to 2.40D+00
 ITU=  1  1  1  1  0
     Eigenvalues ---    0.00000   0.00021   0.00035   0.00040   0.00079
     Eigenvalues ---    0.00082   0.00097   0.00189   0.00257   0.00390
     Eigenvalues ---    0.00489   0.00624   0.00683   0.00719   0.00821
     Eigenvalues ---    0.00882   0.01111   0.01173   0.01264   0.01372
     Eigenvalues ---    0.01438   0.01561   0.01592   0.01816   0.01933
     Eigenvalues ---    0.02060   0.02155   0.02412   0.02800   0.02846
     Eigenvalues ---    0.03348   0.03412   0.03710   0.03767   0.04252
     Eigenvalues ---    0.04628   0.04842   0.05257   0.05889   0.06562
     Eigenvalues ---    0.07003   0.07256   0.08130   0.08485   0.10592
     Eigenvalues ---    0.11274   0.13686   0.16999   0.20114   0.20918
     Eigenvalues ---    0.22688   0.23873   0.26833   0.31237   0.34905
     Eigenvalues ---    0.35967   0.36154   0.37719   0.39282   0.43533
     Eigenvalues ---    0.46582   0.47273   0.49552   0.50571   0.51934
     Eigenvalues ---    0.54764   0.56890   0.57307   0.57347   0.57393
     Eigenvalues ---    0.69005   0.80079
 Eigenvalue     1 is   5.33D-07 Eigenvector:
                          D26       D25       D3        D24       D4
   1                   -0.31360  -0.28654  -0.28082  -0.27870  -0.27859
                          D5        D8        D6        D7        D9
   1                    0.24284   0.24143   0.23616   0.23612   0.23475
 En-DIIS/RFO-DIIS/Sim-DIIS IScMMF=       -3 using points:     5    4    3
 RFO step:  Lambda=-3.63122309D-04.
 DidBck=F Rises=F RFO-DIIS coefs:    1.63689   -0.90960    0.27271
 Iteration  1 RMS(Cart)=  0.10106185 RMS(Int)=  0.01240310
 Iteration  2 RMS(Cart)=  0.01291823 RMS(Int)=  0.00137227
 Iteration  3 RMS(Cart)=  0.00043897 RMS(Int)=  0.00128388
 Iteration  4 RMS(Cart)=  0.00000068 RMS(Int)=  0.00128388
 Variable       Old X    -DE/DX   Delta X   Delta X   Delta X     New X
                                 (Linear)    (Quad)   (Total)
    R1        2.37690  -0.00071   0.00176  -0.00313  -0.00065   2.37625
    R2        2.35080  -0.00125  -0.00642   0.00003  -0.00553   2.34527
    R3        2.93568  -0.00007   0.00245  -0.00078   0.00167   2.93734
    R4        2.48534  -0.00030  -0.06370   0.01165  -0.05221   2.43313
    R5        3.46493  -0.00016   0.00771  -0.01199  -0.00362   3.46131
    R6        2.54566  -0.00019  -0.00081  -0.00214  -0.00293   2.54273
    R7        2.53306   0.00008  -0.00087   0.00197   0.00110   2.53416
    R8        2.52231   0.00015   0.00097  -0.00014   0.00082   2.52313
    R9        1.90324  -0.00123   0.00492  -0.00772  -0.00283   1.90041
   R10        2.09746   0.00114   0.02207   0.00175   0.02365   2.12111
   R11        1.88527   0.00023  -0.01569   0.01566  -0.00109   1.88419
   R12        3.03466  -0.00039  -0.00497   0.01192   0.00695   3.04161
   R13        3.14419  -0.00011   0.04523  -0.02397   0.02004   3.16423
   R14        1.86129   0.00039  -0.00238   0.00429   0.00128   1.86256
   R15        1.85674   0.00034  -0.00457   0.00263  -0.00194   1.85480
   R16        3.37748  -0.00004  -0.04860   0.03249  -0.01610   3.36138
   R17        3.29344  -0.00026  -0.00389  -0.00688  -0.01141   3.28203
   R18        1.85827   0.00036  -0.00192   0.00071  -0.00093   1.85734
   R19        1.81439  -0.00027   0.00000  -0.00054  -0.00054   1.81385
   R20        3.29757  -0.00000  -0.01273  -0.00020  -0.01268   3.28489
   R21        1.85408  -0.00035  -0.00116   0.00090  -0.00018   1.85389
   R22        1.81380   0.00006  -0.00039   0.00028  -0.00011   1.81368
   R23        3.33805  -0.00038  -0.00017  -0.00731  -0.00722   3.33083
   R24        1.81345   0.00003  -0.00027   0.00018  -0.00009   1.81336
   R25        1.84272  -0.00062  -0.00060  -0.00151  -0.00135   1.84137
   R26        1.84822   0.00102   0.00024   0.00054   0.00084   1.84906
   R27        1.81236  -0.00006  -0.00160   0.00054  -0.00107   1.81130
    A1        2.24899  -0.00018   0.00320  -0.01081  -0.00553   2.24346
    A2        1.99641   0.00045  -0.00621   0.00878   0.00153   1.99794
    A3        2.03697  -0.00027   0.00307   0.00230   0.00429   2.04126
    A4        2.05389   0.00003  -0.00632  -0.00261  -0.00697   2.04692
    A5        2.32674  -0.00131   0.05693  -0.16725  -0.10965   2.21709
    A6        1.90676   0.00008   0.00283   0.00254   0.00536   1.91212
    A7        1.94511  -0.00032   0.00109  -0.00392  -0.00283   1.94228
    A8        1.95995   0.00001   0.00000  -0.00112  -0.00112   1.95883
    A9        1.87941   0.00014  -0.00160   0.00151  -0.00010   1.87931
   A10        1.88571   0.00004  -0.00152   0.00162   0.00011   1.88582
   A11        1.88426   0.00007  -0.00099  -0.00038  -0.00138   1.88288
   A12        1.92528  -0.00011  -0.00760   0.01823   0.01091   1.93619
   A13        1.85604   0.00021  -0.00507  -0.00355  -0.00932   1.84672
   A14        1.84960  -0.00035   0.00358   0.00098   0.00487   1.85447
   A15        2.74750  -0.00018  -0.00865   0.01292   0.00477   2.75227
   A16        2.18326  -0.00035   0.00326  -0.02304  -0.02025   2.16302
   A17        1.61288   0.00006  -0.00639   0.00576  -0.00033   1.61255
   A18        1.64570   0.00004  -0.01105   0.00923  -0.00295   1.64275
   A19        1.82069   0.00046   0.00015   0.00860   0.00837   1.82906
   A20        2.16811  -0.00009  -0.01166   0.00928  -0.00112   2.16699
   A21        1.96205  -0.00013   0.03165  -0.01363   0.01795   1.98000
   A22        2.80212   0.00053   0.00017   0.02310   0.02190   2.82402
   A23        1.84397   0.00006   0.00191   0.00195   0.00262   1.84659
   A24        2.10295   0.00018  -0.01965   0.02804   0.00946   2.11241
   A25        1.89052  -0.00043   0.00661  -0.00578   0.00066   1.89118
   A26        2.78456   0.00001  -0.01779   0.01165  -0.00705   2.77751
   A27        1.79933  -0.00063  -0.00364  -0.00198  -0.00630   1.79303
   A28        2.12289   0.00019   0.01093  -0.01186  -0.00041   2.12248
   A29        1.86282   0.00033  -0.00124   0.00348   0.00220   1.86501
   A30        2.18025  -0.00028   0.00698   0.00150   0.00685   2.18710
   A31        1.92545   0.00008  -0.01541   0.00861  -0.00495   1.92050
   A32        1.86363   0.00010  -0.00339   0.00396   0.00007   1.86370
   A33        1.87638   0.00006   0.00596   0.02059   0.01970   1.89608
   A34        2.26965   0.00027   0.06771  -0.00464   0.05929   2.32894
   A35        1.87972  -0.00043   0.01100  -0.00802  -0.00326   1.87646
   A36        2.85468  -0.00058   0.03033  -0.04147  -0.01335   2.84133
   A37        3.12230  -0.00017  -0.01270   0.03122   0.01904   3.14134
   A38        3.12546  -0.00067   0.01841  -0.01831   0.00018   3.12564
   A39        2.90281  -0.00037   0.00184  -0.01121  -0.00860   2.89421
   A40        2.79523   0.00034   0.02641  -0.00710   0.02111   2.81634
   A41        2.91874   0.00021   0.01665  -0.02448  -0.00977   2.90897
   A42        3.15044  -0.00039  -0.00007  -0.03479  -0.03573   3.11471
   A43        3.19468   0.00048  -0.01576   0.02818   0.01267   3.20735
   A44        3.16559   0.00015  -0.03336   0.06134   0.02775   3.19334
    D1        0.04251   0.00024  -0.01587   0.04796   0.03294   0.07545
    D2        3.13893   0.00030  -0.01389   0.05559   0.04202  -3.10223
    D3       -2.23762  -0.00044   0.01051   0.01498   0.02493  -2.21269
    D4        0.95003  -0.00051   0.00871   0.00707   0.01572   0.96575
    D5       -1.47382  -0.00003   0.04206  -0.02494   0.01727  -1.45655
    D6        2.73468  -0.00006   0.04157  -0.02602   0.01570   2.75038
    D7        0.61802   0.00008   0.04206  -0.02192   0.02030   0.63832
    D8        1.62840   0.00002   0.04383  -0.01868   0.02498   1.65338
    D9       -0.44629  -0.00001   0.04333  -0.01976   0.02341  -0.42287
   D10       -2.56294   0.00013   0.04383  -0.01565   0.02801  -2.53493
   D11       -1.90319   0.00044  -0.01525   0.04291   0.02888  -1.87432
   D12        0.09358   0.00038  -0.01848   0.05065   0.03281   0.12639
   D13        2.18995   0.00040   0.03769  -0.07050  -0.03185   2.15810
   D14       -1.73675   0.00026   0.02688  -0.03691  -0.00868  -1.74543
   D15        1.67671  -0.00039   0.02367   0.01742   0.03978   1.71649
   D16       -0.42847  -0.00000   0.02754   0.00242   0.02945  -0.39902
   D17       -0.26588  -0.00008   0.02363   0.01168   0.03431  -0.23156
   D18       -2.37106   0.00030   0.02751  -0.00332   0.02399  -2.34707
   D19        1.32591   0.00004  -0.02344   0.03608   0.01211   1.33802
   D20       -0.72310   0.00024  -0.01411   0.01642   0.00175  -0.72135
   D21        2.55611   0.00030   0.02521  -0.06684  -0.04224   2.51387
   D22        0.64680  -0.00022   0.02884  -0.07529  -0.04660   0.60020
   D23       -1.32020  -0.00009  -0.00143  -0.06286  -0.06440  -1.38460
   D24       -1.90613  -0.00034  -0.05657   0.05388  -0.00241  -1.90854
   D25       -0.10081  -0.00006  -0.06332   0.05816  -0.00512  -0.10592
   D26        2.17704   0.00017  -0.02535   0.05555   0.03094   2.20798
   D27        0.48999   0.00005  -0.03712  -0.08449  -0.12160   0.36839
   D28        2.90624  -0.00050  -0.05490  -0.10054  -0.15567   2.75057
   D29       -1.15748  -0.00001  -0.02923  -0.09317  -0.12188  -1.27936
   D30        0.08873  -0.00015   0.06883  -0.00484   0.06448   0.15321
   D31        2.17210  -0.00012   0.07085  -0.00916   0.06188   2.23398
   D32        0.17102   0.00014   0.06071   0.02518   0.08451   0.25554
   D33        2.44655   0.00012   0.04228   0.05743   0.09848   2.54502
   D34       -0.11500  -0.00010  -0.13955  -0.02845  -0.16602  -0.28102
   D35       -2.43563   0.00024  -0.23250  -0.03821  -0.27448  -2.71011
   D36       -2.08696   0.00006   0.02896  -0.09670  -0.06759  -2.15456
   D37        0.12241  -0.00013   0.01394  -0.08142  -0.06721   0.05520
   D38        1.99246   0.00011   0.01864  -0.08218  -0.06334   1.92912
   D39       -2.08135  -0.00008   0.00362  -0.06690  -0.06296  -2.14431
   D40       -0.32869   0.00008   0.09943   0.09475   0.19571  -0.13298
   D41        2.18421   0.00011   0.20444   0.10039   0.30340   2.48761
         Item               Value     Threshold  Converged?
 Maximum Force            0.001315     0.000015     NO 
 RMS     Force            0.000371     0.000010     NO 
 Maximum Displacement     0.668465     0.000060     NO 
 RMS     Displacement     0.108166     0.000040     NO 
 Predicted change in Energy=-2.298052D-04
 GradGradGradGradGradGradGradGradGradGradGradGradGradGradGradGradGradGrad

                          Input orientation:                          
 ---------------------------------------------------------------------
 Center     Atomic      Atomic             Coordinates (Angstroms)
 Number     Number       Type             X           Y           Z
 ---------------------------------------------------------------------
      1          6           0       -0.805273   -1.797254   -0.119649
      2          8           0       -1.725018   -1.421930    0.651323
      3          8           0        0.126283   -1.128973   -0.594872
      4          6           0       -0.838276   -3.310685   -0.472520
      5          9           0       -0.232954   -4.013710    0.502085
      6          9           0       -0.186172   -3.557791   -1.617961
      7          9           0       -2.084453   -3.772065   -0.602490
      8          8           0       -1.820642    0.930546    1.164554
      9          1           0       -1.524581    1.120269    2.106730
     10          1           0       -1.775479   -0.169025    0.943695
     11          1           0       -1.142283    1.361767    0.574620
     12          8           0        0.316944    1.556822   -0.223103
     13          1           0        0.403355    1.944846   -1.125006
     14          1           0        0.420992    0.589817   -0.355217
     15          8           0       -0.764819    1.543443    3.461108
     16          1           0        0.129537    1.842418    3.184062
     17          1           0       -0.664888    0.923285    4.186867
     18          8           0        0.676232    2.105991   -2.832627
     19          1           0        0.755420    1.173790   -3.127866
     20          1           0        0.032714    2.526270   -3.407420
     21          8           0        0.772538   -0.585481   -3.234800
     22          1           0        1.473583   -1.110551   -3.626785
     23          1           0        0.583975   -0.974865   -2.361703
     24          8           0        1.414371    2.370578    2.139126
     25          1           0        1.167182    2.170354    1.213797
     26          1           0        2.370222    2.329982    2.197571
 ---------------------------------------------------------------------
                    Distance matrix (angstroms):
                    1          2          3          4          5
     1  C    0.000000
     2  O    1.257456   0.000000
     3  O    1.241061   2.250809   0.000000
     4  C    1.554375   2.369964   2.388558   0.000000
     5  F    2.372084   2.994302   3.107100   1.345553   0.000000
     6  F    2.393265   3.475572   2.653959   1.341020   2.169019
     7  F    2.401940   2.687819   3.445772   1.335185   2.169453
     8  O    3.181359   2.409709   3.335824   4.651140   5.235006
     9  H    3.739801   2.936182   3.883696   5.172708   5.531810
    10  H    2.173276   1.287556   2.627811   3.571281   4.166054
    11  H    3.251922   2.845072   3.029977   4.797993   5.452329
    12  O    3.538347   3.715804   2.718099   5.008929   5.644388
    13  H    4.058920   4.361250   3.131482   5.439485   6.209404
    14  H    2.693943   3.108957   1.760264   4.100419   4.728115
    15  O    4.897317   4.196464   4.938304   6.248311   6.318279
    16  H    5.003558   4.528809   4.807236   6.392318   6.451250
    17  H    5.095794   4.373097   5.263340   6.298131   6.175605
    18  O    4.978998   5.509096   3.971773   6.099526   7.028347
    19  H    4.506909   5.212735   3.480602   5.449885   6.408087
    20  H    5.495863   5.928854   4.613023   6.591077   7.624050
    21  O    3.696221   4.694613   2.771687   4.201387   5.169920
    22  H    4.238484   5.350721   3.317839   4.487167   5.328055
    23  H    2.762813   3.822256   1.831645   3.323832   4.254789
    24  O    5.234473   5.143194   4.623935   6.646192   6.793579
    25  H    4.627155   4.646041   3.903884   6.075139   6.380404
    26  H    5.699768   5.765303   4.979696   7.017191   7.063542
                    6          7          8          9         10
     6  F    0.000000
     7  F    2.163461   0.000000
     8  O    5.528025   5.030566   0.000000
     9  H    6.127717   5.620343   1.005655   0.000000
    10  H    4.535606   3.932944   1.122441   1.754388   0.000000
    11  H    5.470248   5.350654   0.997068   1.597446   1.697197
    12  O    5.325226   5.857276   2.624327   3.001652   2.952660
    13  H    5.556039   6.256619   3.349187   3.852400   3.673594
    14  H    4.377880   5.036310   2.729601   3.182423   2.662236
    15  O    7.221798   6.819742   2.600877   1.609550   3.208013
    16  H    7.233350   7.124755   2.951800   2.101963   3.562896
    17  H    7.348826   6.855611   3.235768   2.259390   3.597876
    18  O    5.856414   6.866326   4.857315   5.496587   5.044521
    19  H    5.055123   6.237298   5.011999   5.709840   4.978575
    20  H    6.345540   7.212423   5.184999   5.899819   5.428294
    21  O    3.516806   5.024517   5.327029   6.059562   4.911787
    22  H    3.574793   5.374908   6.162380   6.843884   5.686138
    23  H    2.796030   4.247312   4.674106   5.366795   4.140297
    24  O    7.198820   7.582235   3.672709   3.194019   4.248974
    25  H    6.531620   7.013156   3.235218   3.024168   3.768938
    26  H    7.467216   8.057260   4.537498   4.079356   5.000407
                   11         12         13         14         15
    11  H    0.000000
    12  O    1.674441   0.000000
    13  H    2.370170   0.985626   0.000000
    14  H    1.975938   0.981518   1.558522   0.000000
    15  O    2.916727   3.839766   4.749547   4.108514   0.000000
    16  H    2.942404   3.424247   4.318975   3.765694   0.982860
    17  H    3.669946   4.562149   5.513686   4.681972   0.959849
    18  O    3.933217   2.690778   1.736778   2.915731   6.481063
    19  H    4.164735   2.962537   2.174839   2.853147   6.772175
    20  H    4.311998   3.340732   2.384290   3.635457   6.984174
    21  O    4.687216   3.723889   3.315129   3.130002   7.192424
    22  H    5.532352   4.476354   4.091422   3.834366   7.892551
    23  H    4.130594   3.324809   3.175965   2.549663   6.485850
    24  O    3.162571   2.728859   3.443539   3.221748   2.679674
    25  H    2.529028   1.778765   2.470685   2.348765   3.029199
    26  H    3.988621   3.267015   3.880259   3.652998   3.470397
                   16         17         18         19         20
    16  H    0.000000
    17  H    1.575289   0.000000
    18  O    6.047222   7.243665   0.000000
    19  H    6.378028   7.455558   0.981038   0.000000
    20  H    6.627569   7.792907   0.959759   1.558736   0.000000
    21  O    6.892745   7.708678   2.723057   1.762601   3.203144
    22  H    7.544145   8.352407   3.407726   2.445995   3.917996
    23  H    6.236915   6.931551   3.118005   2.287601   3.695316
    24  O    1.738287   3.257487   5.033208   5.441298   5.718163
    25  H    2.250821   3.708208   4.076606   4.473559   4.771723
    26  H    2.496308   3.892042   5.312500   5.683717   6.076051
                   21         22         23         24         25
    21  O    0.000000
    22  H    0.959591   0.000000
    23  H    0.974410   1.552497   0.000000
    24  O    6.166792   6.735540   5.669128   0.000000
    25  H    5.247893   5.855720   4.797576   0.978482   0.000000
    26  H    6.368922   6.823808   5.907595   0.958497   1.562241
                   26
    26  H    0.000000
 Stoichiometry    C2H13F3O8
 Framework group  C1[X(C2H13F3O8)]
 Deg. of freedom    72
 Full point group                 C1      NOp   1
 Largest Abelian subgroup         C1      NOp   1
 Largest concise Abelian subgroup C1      NOp   1
                         Standard orientation:                         
 ---------------------------------------------------------------------
 Center     Atomic      Atomic             Coordinates (Angstroms)
 Number     Number       Type             X           Y           Z
 ---------------------------------------------------------------------
      1          6           0        1.120384   -0.510158   -0.120668
      2          8           0        0.644140   -1.404499   -0.865344
      3          8           0        0.531612    0.436495    0.424703
      4          6           0        2.639247   -0.659104    0.174206
      5          9           0        2.818222   -1.522978    1.190180
      6          9           0        3.182159    0.512636    0.535602
      7          9           0        3.316418   -1.116350   -0.881771
      8          8           0       -1.679206   -1.192958   -1.468676
      9          1           0       -2.252017   -1.870053   -0.994574
     10          1           0       -0.600403   -1.308577   -1.181116
     11          1           0       -1.966675   -0.303458   -1.121838
     12          8           0       -2.091227    0.973008   -0.045328
     13          1           0       -2.124715    1.920042   -0.316371
     14          1           0       -1.176289    0.838611    0.283616
     15          8           0       -3.268472   -2.681837   -0.046693
     16          1           0       -3.587439   -2.034267    0.620334
     17          1           0       -2.988525   -3.476464    0.413205
     18          8           0       -1.682525    3.580402   -0.569493
     19          1           0       -0.734593    3.592611   -0.317080
     20          1           0       -1.745540    3.991504   -1.434456
     21          8           0        0.909021    3.169436    0.158542
     22          1           0        1.417554    3.606087    0.845233
     23          1           0        0.971468    2.211910    0.328006
     24          8           0       -3.895275   -0.499843    1.376920
     25          1           0       -3.327273    0.176226    0.955338
     26          1           0       -4.039073   -0.230013    2.285342
 ---------------------------------------------------------------------
 Rotational constants (GHZ):           0.5896559           0.3453096           0.2492589
 Standard basis: 6-31++G(d,p) (6D, 7F)
 There are   325 symmetry adapted cartesian basis functions of A   symmetry.
 There are   325 symmetry adapted basis functions of A   symmetry.
   325 basis functions,   520 primitive gaussians,   325 cartesian basis functions
    58 alpha electrons       58 beta electrons
       nuclear repulsion energy       985.3980568883 Hartrees.
 NAtoms=   26 NActive=   26 NUniq=   26 SFac= 1.00D+00 NAtFMM=   60 NAOKFM=F Big=F
 Integral buffers will be    131072 words long.
 Raffenetti 2 integral format.
 Two-electron integral symmetry is turned on.
 Nuclear repulsion after empirical dispersion term =      985.3848843293 Hartrees.
 One-electron integrals computed using PRISM.
 NBasis=   325 RedAO= T EigKep=  3.99D-05  NBF=   325
 NBsUse=   325 1.00D-06 EigRej= -1.00D+00 NBFU=   325
 Initial guess from the checkpoint file:  "/local_scratch/slurm.5787596/Gau-3896457.chk"
 B after Tr=     0.000000    0.000000    0.000000
         Rot=    0.999869    0.000459    0.004076    0.015672 Ang=   1.86 deg.
 ExpMin= 3.60D-02 ExpMax= 7.00D+03 ExpMxC= 1.05D+03 IAcc=3 IRadAn=         5 AccDes= 0.00D+00
 Harris functional with IExCor= 4639 and IRadAn=       5 diagonalized for initial guess.
 HarFok:  IExCor= 4639 AccDes= 0.00D+00 IRadAn=         5 IDoV= 1 UseB2=F ITyADJ=14
 ICtDFT=  3500011 ScaDFX=  1.000000  1.000000  1.000000  1.000000
 FoFCou: FMM=F IPFlag=           0 FMFlag=      100000 FMFlg1=           0
         NFxFlg=           0 DoJE=T BraDBF=F KetDBF=T FulRan=T
         wScrn=  0.000000 ICntrl=       500 IOpCl=  0 I1Cent=   200000004 NGrid=           0
         NMat0=    1 NMatS0=      1 NMatT0=    0 NMatD0=    1 NMtDS0=    0 NMtDT0=    0
 Petite list used in FoFCou.
 Requested convergence on RMS density matrix=1.00D-10 within 128 cycles.
 Requested convergence on MAX density matrix=1.00D-08.
 Requested convergence on             energy=1.00D-08.
 No special actions if energy rises.
 SCF Done:  E(RwB97XD) =  -985.243727555     A.U. after   16 cycles
            NFock= 16  Conv=0.48D-10     -V/T= 2.0083
 Calling FoFJK, ICntrl=      2127 FMM=F ISym2X=0 I1Cent= 0 IOpClX= 0 NMat=1 NMatS=1 NMatT=0.
 ***** Axes restored to original set *****
 -------------------------------------------------------------------
 Center     Atomic                   Forces (Hartrees/Bohr)
 Number     Number              X              Y              Z
 -------------------------------------------------------------------
      1        6          -0.000436785   -0.001195415    0.000063121
      2        8          -0.001009530   -0.001809377    0.000811582
      3        8           0.001528041    0.000286514   -0.001669958
      4        6          -0.000103273   -0.000398578   -0.000152698
      5        9           0.000081181    0.000297040    0.000267116
      6        9           0.000027274    0.000250651   -0.000000886
      7        9          -0.000015120    0.000355510    0.000081524
      8        8           0.000916709    0.003002303    0.002024519
      9        1          -0.000477714   -0.000018884   -0.000898126
     10        1          -0.000258533   -0.000950255   -0.000695991
     11        1          -0.000369893   -0.000104395   -0.000252673
     12        8          -0.000333173    0.000927944   -0.000067337
     13        1           0.000098075    0.000049398    0.000206478
     14        1          -0.000106922   -0.000240976    0.000236548
     15        8          -0.001064738   -0.000303449    0.000083412
     16        1           0.000423926    0.000179677    0.000186297
     17        1           0.000451585    0.000073733   -0.000088841
     18        8          -0.000084308    0.000193843    0.000051397
     19        1           0.000142818   -0.000118580   -0.000061858
     20        1          -0.000078385    0.000014002   -0.000059571
     21        8          -0.000101077    0.000304013   -0.000101161
     22        1           0.000070344   -0.000030104   -0.000024987
     23        1           0.000227163   -0.000466901    0.000186603
     24        8          -0.000164712    0.000691953    0.000442918
     25        1           0.000201495   -0.000954403   -0.001035592
     26        1           0.000435555   -0.000035264    0.000468163
 -------------------------------------------------------------------
 Cartesian Forces:  Max     0.003002303 RMS     0.000674630

 GradGradGradGradGradGradGradGradGradGradGradGradGradGradGradGradGradGrad
 Berny optimization.
 Using GEDIIS/GDIIS optimizer.
 FormGI is forming the generalized inverse of G from B-inverse, IUseBI=4.
 Internal  Forces:  Max     0.003158130 RMS     0.000538190
 Search for a local minimum.
 Step number   6 out of a maximum of  156
 All quantities printed in internal units (Hartrees-Bohrs-Radians)
 Mixed Optimization -- En-DIIS/RFO-DIIS
 Swapping is turned off.
 Update second derivatives using D2CorX and points    5    6
 DE= -6.13D-05 DEPred=-2.30D-04 R= 2.67D-01
 Trust test= 2.67D-01 RLast= 6.15D-01 DXMaxT set to 2.40D+00
 ITU=  0  1  1  1  1  0
     Eigenvalues ---    0.00000   0.00020   0.00035   0.00049   0.00079
     Eigenvalues ---    0.00094   0.00097   0.00189   0.00257   0.00376
     Eigenvalues ---    0.00482   0.00617   0.00683   0.00757   0.00816
     Eigenvalues ---    0.01007   0.01106   0.01205   0.01258   0.01377
     Eigenvalues ---    0.01429   0.01561   0.01586   0.01838   0.01970
     Eigenvalues ---    0.02033   0.02148   0.02401   0.02793   0.02861
     Eigenvalues ---    0.03328   0.03436   0.03741   0.03923   0.04348
     Eigenvalues ---    0.04679   0.04873   0.05252   0.05867   0.06580
     Eigenvalues ---    0.06986   0.07253   0.08194   0.08493   0.10324
     Eigenvalues ---    0.11272   0.13688   0.17261   0.20240   0.20932
     Eigenvalues ---    0.22540   0.23873   0.26762   0.31830   0.35046
     Eigenvalues ---    0.35629   0.36110   0.37732   0.39790   0.43454
     Eigenvalues ---    0.46392   0.47273   0.49185   0.51413   0.51914
     Eigenvalues ---    0.54750   0.56860   0.57343   0.57362   0.57397
     Eigenvalues ---    0.69024   0.81908
 Eigenvalue     1 is   5.41D-07 Eigenvector:
                          D25       D26       D24       D4        D8
   1                   -0.29403  -0.29296  -0.28622  -0.26732   0.26517
                          D10       D3        D5        D9        D7
   1                    0.26084  -0.26031   0.25918   0.25712   0.25485
 En-DIIS/RFO-DIIS/Sim-DIIS IScMMF=       -3 using points:     6    5    4    3
 RFO step:  Lambda=-3.18186822D-04.
 DidBck=T Rises=F RFO-DIIS coefs:    0.66801   -0.26557    1.31339   -0.71583
 Iteration  1 RMS(Cart)=  0.07096348 RMS(Int)=  0.00334510
 Iteration  2 RMS(Cart)=  0.00398598 RMS(Int)=  0.00173053
 Iteration  3 RMS(Cart)=  0.00001665 RMS(Int)=  0.00173049
 Iteration  4 RMS(Cart)=  0.00000005 RMS(Int)=  0.00173049
 Variable       Old X    -DE/DX   Delta X   Delta X   Delta X     New X
                                 (Linear)    (Quad)   (Total)
    R1        2.37625   0.00162  -0.00062   0.00015   0.00028   2.37653
    R2        2.34527   0.00196   0.01002  -0.00909   0.00183   2.34710
    R3        2.93734  -0.00054  -0.00413   0.00278  -0.00135   2.93599
    R4        2.43313   0.00210   0.09951  -0.06661   0.03271   2.46584
    R5        3.46131  -0.00021   0.00084  -0.00537  -0.00377   3.45754
    R6        2.54273   0.00007   0.00277  -0.00184   0.00093   2.54366
    R7        2.53416  -0.00003   0.00011  -0.00043  -0.00032   2.53384
    R8        2.52313  -0.00012  -0.00167   0.00112  -0.00055   2.52258
    R9        1.90041  -0.00097  -0.00830   0.00690  -0.00110   1.89931
   R10        2.12111   0.00316  -0.02974   0.02393  -0.00601   2.11510
   R11        1.88419   0.00001   0.02318  -0.02290  -0.00008   1.88411
   R12        3.04161  -0.00001   0.01564  -0.02532  -0.00952   3.03209
   R13        3.16423   0.00015  -0.05578   0.04512  -0.01086   3.15338
   R14        1.86256  -0.00001   0.00263  -0.00292  -0.00104   1.86152
   R15        1.85480   0.00019   0.00553  -0.00320   0.00233   1.85713
   R16        3.36138   0.00008   0.08418  -0.06475   0.01931   3.38069
   R17        3.28203   0.00025   0.01685  -0.00947   0.00666   3.28870
   R18        1.85734   0.00048   0.00229   0.00046   0.00214   1.85948
   R19        1.81385  -0.00007   0.00027  -0.00043  -0.00016   1.81369
   R20        3.28489   0.00012   0.02174  -0.02206  -0.00099   3.28390
   R21        1.85389   0.00053   0.00133  -0.00186  -0.00047   1.85343
   R22        1.81368   0.00009   0.00057  -0.00054   0.00003   1.81372
   R23        3.33083   0.00035   0.00666  -0.00145   0.00548   3.33632
   R24        1.81336   0.00008   0.00044  -0.00059  -0.00015   1.81321
   R25        1.84137   0.00014   0.00093  -0.00154   0.00027   1.84164
   R26        1.84906   0.00115  -0.00073   0.00306   0.00201   1.85107
   R27        1.81130   0.00046   0.00260  -0.00147   0.00113   1.81243
    A1        2.24346   0.00033  -0.00126   0.00267   0.00324   2.24670
    A2        1.99794  -0.00038   0.00520  -0.00472  -0.00038   1.99756
    A3        2.04126   0.00005  -0.00423   0.00223  -0.00295   2.03831
    A4        2.04692   0.00019   0.01128  -0.00439   0.00835   2.05527
    A5        2.21709   0.00126  -0.03889   0.11822   0.08043   2.29752
    A6        1.91212  -0.00055  -0.00720   0.00487  -0.00233   1.90978
    A7        1.94228  -0.00021   0.00072  -0.00025   0.00047   1.94275
    A8        1.95883  -0.00043   0.00013   0.00027   0.00041   1.95924
    A9        1.87931   0.00042   0.00228  -0.00212   0.00017   1.87948
   A10        1.88582   0.00046   0.00212  -0.00168   0.00046   1.88628
   A11        1.88288   0.00038   0.00219  -0.00133   0.00087   1.88374
   A12        1.93619   0.00037   0.00700  -0.00947  -0.00182   1.93436
   A13        1.84672   0.00015   0.01197  -0.01115   0.00235   1.84907
   A14        1.85447  -0.00011  -0.00293   0.00118  -0.00344   1.85103
   A15        2.75227  -0.00042   0.00282  -0.01525  -0.01219   2.74008
   A16        2.16302   0.00012   0.01248   0.00464   0.01550   2.17851
   A17        1.61255  -0.00025   0.00798  -0.00961  -0.00170   1.61084
   A18        1.64275   0.00014   0.01917  -0.00154   0.01919   1.66193
   A19        1.82906   0.00011  -0.00614   0.00200  -0.00446   1.82460
   A20        2.16699  -0.00005   0.01529  -0.02191  -0.00565   2.16133
   A21        1.98000  -0.00013  -0.05813   0.03381  -0.02487   1.95513
   A22        2.82402   0.00008  -0.01338   0.00114  -0.01370   2.81032
   A23        1.84659   0.00006   0.00250  -0.00852  -0.00805   1.83855
   A24        2.11241   0.00020   0.02599  -0.01192   0.01426   2.12667
   A25        1.89118  -0.00041  -0.00422  -0.00014  -0.00399   1.88719
   A26        2.77751   0.00006   0.01897   0.00990   0.02605   2.80356
   A27        1.79303   0.00080   0.01219  -0.01093   0.00019   1.79322
   A28        2.12248  -0.00033  -0.01276   0.02013   0.00728   2.12976
   A29        1.86501  -0.00016   0.00169  -0.00311  -0.00150   1.86352
   A30        2.18710   0.00021  -0.01217   0.01566   0.00201   2.18912
   A31        1.92050   0.00002   0.02532  -0.01746   0.00984   1.93034
   A32        1.86370  -0.00020   0.00437  -0.00146   0.00195   1.86566
   A33        1.89608  -0.00021  -0.00240  -0.00243   0.00012   1.89619
   A34        2.32894  -0.00038  -0.10179   0.04654  -0.04927   2.27967
   A35        1.87646   0.00050  -0.01124   0.00174   0.00082   1.87727
   A36        2.84133  -0.00029  -0.03488   0.01549  -0.02165   2.81968
   A37        3.14134   0.00013   0.01043  -0.01557  -0.00403   3.13731
   A38        3.12564   0.00016  -0.02302   0.02260  -0.00118   3.12446
   A39        2.89421   0.00048   0.00057   0.00526   0.00625   2.90045
   A40        2.81634  -0.00081  -0.04131   0.00281  -0.03620   2.78014
   A41        2.90897   0.00023  -0.01201   0.00843  -0.00374   2.90523
   A42        3.11471   0.00045   0.02456  -0.01373   0.01018   3.12489
   A43        3.20735  -0.00045   0.02204  -0.04465  -0.02253   3.18482
   A44        3.19334  -0.00004   0.02979  -0.02561   0.00278   3.19612
    D1        0.07545  -0.00019  -0.00804   0.00954   0.00237   0.07782
    D2       -3.10223  -0.00018  -0.01692   0.01574  -0.00089  -3.10312
    D3       -2.21269   0.00018  -0.01639  -0.06813  -0.08554  -2.29823
    D4        0.96575   0.00018  -0.00758  -0.07434  -0.08226   0.88349
    D5       -1.45655   0.00003  -0.05128   0.04739  -0.00367  -1.46023
    D6        2.75038  -0.00000  -0.04996   0.04705  -0.00267   2.74771
    D7        0.63832  -0.00004  -0.05339   0.04875  -0.00441   0.63391
    D8        1.65338   0.00005  -0.05900   0.05287  -0.00639   1.64698
    D9       -0.42287   0.00002  -0.05767   0.05252  -0.00539  -0.42827
   D10       -2.53493  -0.00002  -0.06111   0.05422  -0.00713  -2.54207
   D11       -1.87432  -0.00059   0.04809  -0.07747  -0.02885  -1.90317
   D12        0.12639  -0.00034   0.05341  -0.08648  -0.03106   0.09533
   D13        2.15810  -0.00033  -0.04334   0.05371   0.01120   2.16930
   D14       -1.74543  -0.00036  -0.03594   0.04902   0.01398  -1.73145
   D15        1.71649  -0.00008  -0.04447  -0.00392  -0.04880   1.66769
   D16       -0.39902   0.00022  -0.06057   0.01511  -0.04579  -0.44481
   D17       -0.23156  -0.00022  -0.04850   0.00397  -0.04404  -0.27561
   D18       -2.34707   0.00008  -0.06460   0.02299  -0.04103  -2.38811
   D19        1.33802  -0.00000   0.00693   0.01198   0.02041   1.35843
   D20       -0.72135  -0.00045  -0.00525   0.02762   0.02301  -0.69834
   D21        2.51387  -0.00017  -0.02277   0.03238   0.00886   2.52273
   D22        0.60020  -0.00015  -0.02468   0.03559   0.01124   0.61143
   D23       -1.38460  -0.00001   0.03140   0.00264   0.03493  -1.34967
   D24       -1.90854   0.00010   0.01982  -0.06210  -0.04112  -1.94966
   D25       -0.10592  -0.00009   0.03083  -0.07090  -0.04005  -0.14597
   D26        2.20798  -0.00022  -0.05146  -0.03743  -0.08837   2.11960
   D27        0.36839  -0.00016   0.02994  -0.07533  -0.04419   0.32420
   D28        2.75057   0.00011   0.08316  -0.08815  -0.00518   2.74539
   D29       -1.27936   0.00007   0.01985  -0.06770  -0.04766  -1.32701
   D30        0.15321  -0.00025  -0.05383   0.01192  -0.04107   0.11214
   D31        2.23398   0.00000  -0.04938   0.01087  -0.03847   2.19551
   D32        0.25554  -0.00007  -0.00533  -0.05005  -0.05554   0.20000
   D33        2.54502  -0.00004   0.02492  -0.07086  -0.04596   2.49906
   D34       -0.28102   0.00009   0.10155   0.01899   0.11405  -0.16696
   D35       -2.71011   0.00002   0.23327  -0.05526   0.18455  -2.52556
   D36       -2.15456  -0.00009  -0.02280   0.05463   0.03174  -2.12282
   D37        0.05520   0.00001  -0.00221   0.05604   0.05374   0.10894
   D38        1.92912  -0.00017  -0.01659   0.04057   0.02395   1.95307
   D39       -2.14431  -0.00007   0.00400   0.04199   0.04595  -2.09835
   D40       -0.13298   0.00030  -0.09883   0.08162  -0.01796  -0.15094
   D41        2.48761   0.00005  -0.25109   0.15592  -0.09333   2.39428
         Item               Value     Threshold  Converged?
 Maximum Force            0.003158     0.000015     NO 
 RMS     Force            0.000538     0.000010     NO 
 Maximum Displacement     0.444429     0.000060     NO 
 RMS     Displacement     0.072222     0.000040     NO 
 Predicted change in Energy=-1.268487D-04
 GradGradGradGradGradGradGradGradGradGradGradGradGradGradGradGradGradGrad

                          Input orientation:                          
 ---------------------------------------------------------------------
 Center     Atomic      Atomic             Coordinates (Angstroms)
 Number     Number       Type             X           Y           Z
 ---------------------------------------------------------------------
      1          6           0       -0.818823   -1.786859   -0.123658
      2          8           0       -1.712191   -1.419584    0.681686
      3          8           0        0.078009   -1.108771   -0.651415
      4          6           0       -0.831176   -3.306069   -0.448782
      5          9           0       -0.161371   -3.974186    0.508728
      6          9           0       -0.228308   -3.558793   -1.619494
      7          9           0       -2.069811   -3.800099   -0.509289
      8          8           0       -1.848995    0.947679    1.184598
      9          1           0       -1.542927    1.142675    2.121866
     10          1           0       -1.788683   -0.148394    0.966124
     11          1           0       -1.185378    1.385681    0.583072
     12          8           0        0.255849    1.572110   -0.237081
     13          1           0        0.345260    1.969269   -1.134099
     14          1           0        0.341860    0.604515   -0.385937
     15          8           0       -0.766514    1.575356    3.457690
     16          1           0        0.132713    1.842994    3.161040
     17          1           0       -0.669759    0.978552    4.203081
     18          8           0        0.639900    2.127324   -2.841981
     19          1           0        0.776169    1.198171   -3.124927
     20          1           0       -0.010470    2.505724   -3.437803
     21          8           0        0.868429   -0.561126   -3.240515
     22          1           0        1.607738   -1.056991   -3.598569
     23          1           0        0.637125   -0.973353   -2.388272
     24          8           0        1.452568    2.280758    2.118845
     25          1           0        1.186381    2.116467    1.190589
     26          1           0        2.390918    2.094801    2.188025
 ---------------------------------------------------------------------
                    Distance matrix (angstroms):
                    1          2          3          4          5
     1  C    0.000000
     2  O    1.257607   0.000000
     3  O    1.242031   2.253570   0.000000
     4  C    1.553659   2.369171   2.386587   0.000000
     5  F    2.369927   2.993484   3.100619   1.346048   0.000000
     6  F    2.392902   3.474701   2.652096   1.340853   2.169415
     7  F    2.401420   2.685733   3.446242   1.334894   2.169979
     8  O    3.201638   2.423958   3.363521   4.668860   5.246869
     9  H    3.761499   2.944137   3.922694   5.187113   5.540143
    10  H    2.193814   1.304868   2.650150   3.590221   4.182588
    11  H    3.270908   2.856005   3.056533   4.816918   5.457315
    12  O    3.528521   3.696965   2.718533   5.002307   5.611747
    13  H    4.060120   4.360562   3.127097   5.448197   6.187101
    14  H    2.671076   3.075048   1.753695   4.083214   4.692353
    15  O    4.912564   4.191679   4.980211   6.252441   6.313477
    16  H    4.987033   4.493916   4.821900   6.361820   6.400065
    17  H    5.137158   4.386108   5.336872   6.326442   6.199703
    18  O    4.983772   5.525316   3.947988   6.116635   7.006976
    19  H    4.523496   5.247368   3.453645   5.480281   6.390282
    20  H    5.482997   5.939198   4.564686   6.586709   7.588617
    21  O    3.750206   4.772862   2.761905   4.268155   5.173615
    22  H    4.300688   5.428994   3.320913   4.574693   5.339444
    23  H    2.812482   3.891407   1.829650   3.370326   4.246788
    24  O    5.170449   5.076776   4.588317   6.559027   6.657447
    25  H    4.580835   4.600474   3.876032   6.013483   6.275144
    26  H    5.541985   5.608517   4.865679   6.819387   6.794617
                    6          7          8          9         10
     6  F    0.000000
     7  F    2.163774   0.000000
     8  O    5.549580   5.045732   0.000000
     9  H    6.150593   5.624197   1.005073   0.000000
    10  H    4.555327   3.948522   1.119261   1.750141   0.000000
    11  H    5.496826   5.372875   0.997028   1.598368   1.692363
    12  O    5.335882   5.860326   2.615617   2.997439   2.930520
    13  H    5.578893   6.285583   3.351828   3.853546   3.667307
    14  H    4.379485   5.023147   2.717386   3.182941   2.633278
    15  O    7.240645   6.806689   2.594743   1.604512   3.197506
    16  H    7.222406   7.082861   2.938550   2.092391   3.532003
    17  H    7.394914   6.855806   3.240801   2.262922   3.605536
    18  O    5.880491   6.922306   4.878472   5.511265   5.057526
    19  H    5.089597   6.318533   5.052349   5.736734   5.012823
    20  H    6.334987   7.251240   5.212893   5.925895   5.440675
    21  O    3.580021   5.155948   5.407634   6.121495   4.992635
    22  H    3.680600   5.531064   6.232687   6.891197   5.761739
    23  H    2.832754   4.341495   4.757789   5.437972   4.221027
    24  O    7.134485   7.502737   3.681064   3.204409   4.211324
    25  H    6.488951   6.964060   3.252631   3.043792   3.745796
    26  H    7.302100   7.869145   4.505509   4.047969   4.898370
                   11         12         13         14         15
    11  H    0.000000
    12  O    1.668695   0.000000
    13  H    2.373205   0.985074   0.000000
    14  H    1.970191   0.982749   1.556377   0.000000
    15  O    2.911160   3.833611   4.740859   4.116369   0.000000
    16  H    2.931283   3.411124   4.302249   3.762794   0.983992
    17  H    3.679141   4.574287   5.522434   4.714060   0.959762
    18  O    3.951286   2.690959   1.740303   2.905155   6.478312
    19  H    4.199057   2.958077   2.177996   2.836038   6.771483
    20  H    4.336166   3.344724   2.391940   3.612840   6.998929
    21  O    4.756890   3.734511   3.333705   3.128036   7.218279
    22  H    5.590551   4.476536   4.101915   3.831977   7.896652
    23  H    4.208972   3.354456   3.212033   2.566358   6.530038
    24  O    3.180962   2.735819   3.450334   3.212070   2.685968
    25  H    2.555067   1.788982   2.476556   2.341932   3.040781
    26  H    3.983543   3.273051   3.903458   3.611768   3.442564
                   16         17         18         19         20
    16  H    0.000000
    17  H    1.573870   0.000000
    18  O    6.031115   7.257257   0.000000
    19  H    6.351631   7.472525   0.980792   0.000000
    20  H    6.633584   7.819847   0.959777   1.557687   0.000000
    21  O    6.877571   7.755240   2.727419   1.765502   3.196397
    22  H    7.501861   8.378315   3.413062   2.449816   3.916296
    23  H    6.243485   6.997415   3.133697   2.297283   3.691188
    24  O    1.737765   3.247161   5.029290   5.396911   5.750428
    25  H    2.251152   3.716882   4.069444   4.431164   4.796455
    26  H    2.471772   3.830693   5.326169   5.624839   6.130698
                   21         22         23         24         25
    21  O    0.000000
    22  H    0.959511   0.000000
    23  H    0.974552   1.553674   0.000000
    24  O    6.094281   6.622194   5.618566   0.000000
    25  H    5.187030   5.760591   4.759928   0.979544   0.000000
    26  H    6.232252   6.635648   5.782028   0.959096   1.564051
                   26
    26  H    0.000000
 Stoichiometry    C2H13F3O8
 Framework group  C1[X(C2H13F3O8)]
 Deg. of freedom    72
 Full point group                 C1      NOp   1
 Largest Abelian subgroup         C1      NOp   1
 Largest concise Abelian subgroup C1      NOp   1
                         Standard orientation:                         
 ---------------------------------------------------------------------
 Center     Atomic      Atomic             Coordinates (Angstroms)
 Number     Number       Type             X           Y           Z
 ---------------------------------------------------------------------
      1          6           0        1.121716   -0.500100   -0.145404
      2          8           0        0.635599   -1.422307   -0.848824
      3          8           0        0.547448    0.481771    0.353381
      4          6           0        2.635387   -0.659041    0.166678
      5          9           0        2.790584   -1.471857    1.228322
      6          9           0        3.196663    0.520070    0.470902
      7          9           0        3.310659   -1.183298   -0.858557
      8          8           0       -1.696462   -1.225991   -1.480110
      9          1           0       -2.266563   -1.895938   -0.993975
     10          1           0       -0.621442   -1.330747   -1.186674
     11          1           0       -1.985977   -0.330297   -1.151510
     12          8           0       -2.090744    0.958742   -0.097022
     13          1           0       -2.142237    1.904399   -0.368043
     14          1           0       -1.163081    0.838575    0.204306
     15          8           0       -3.275990   -2.686415   -0.029268
     16          1           0       -3.558551   -2.029322    0.646474
     17          1           0       -3.016212   -3.490285    0.426201
     18          8           0       -1.711919    3.573664   -0.606861
     19          1           0       -0.778726    3.601661   -0.306326
     20          1           0       -1.736498    3.986744   -1.472847
     21          8           0        0.861776    3.222719    0.224855
     22          1           0        1.327578    3.655343    0.943554
     23          1           0        0.966349    2.262818    0.356789
     24          8           0       -3.793194   -0.511733    1.459921
     25          1           0       -3.260981    0.173132    1.004711
     26          1           0       -3.799556   -0.299057    2.395118
 ---------------------------------------------------------------------
 Rotational constants (GHZ):           0.5805601           0.3476681           0.2500635
 Standard basis: 6-31++G(d,p) (6D, 7F)
 There are   325 symmetry adapted cartesian basis functions of A   symmetry.
 There are   325 symmetry adapted basis functions of A   symmetry.
   325 basis functions,   520 primitive gaussians,   325 cartesian basis functions
    58 alpha electrons       58 beta electrons
       nuclear repulsion energy       984.6542220744 Hartrees.
 NAtoms=   26 NActive=   26 NUniq=   26 SFac= 1.00D+00 NAtFMM=   60 NAOKFM=F Big=F
 Integral buffers will be    131072 words long.
 Raffenetti 2 integral format.
 Two-electron integral symmetry is turned on.
 Nuclear repulsion after empirical dispersion term =      984.6411124583 Hartrees.
 One-electron integrals computed using PRISM.
 NBasis=   325 RedAO= T EigKep=  4.05D-05  NBF=   325
 NBsUse=   325 1.00D-06 EigRej= -1.00D+00 NBFU=   325
 Initial guess from the checkpoint file:  "/local_scratch/slurm.5787596/Gau-3896457.chk"
 B after Tr=     0.000000    0.000000   -0.000000
         Rot=    0.999988    0.003668   -0.002594   -0.001778 Ang=   0.55 deg.
 ExpMin= 3.60D-02 ExpMax= 7.00D+03 ExpMxC= 1.05D+03 IAcc=3 IRadAn=         5 AccDes= 0.00D+00
 Harris functional with IExCor= 4639 and IRadAn=       5 diagonalized for initial guess.
 HarFok:  IExCor= 4639 AccDes= 0.00D+00 IRadAn=         5 IDoV= 1 UseB2=F ITyADJ=14
 ICtDFT=  3500011 ScaDFX=  1.000000  1.000000  1.000000  1.000000
 FoFCou: FMM=F IPFlag=           0 FMFlag=      100000 FMFlg1=           0
         NFxFlg=           0 DoJE=T BraDBF=F KetDBF=T FulRan=T
         wScrn=  0.000000 ICntrl=       500 IOpCl=  0 I1Cent=   200000004 NGrid=           0
         NMat0=    1 NMatS0=      1 NMatT0=    0 NMatD0=    1 NMtDS0=    0 NMtDT0=    0
 Petite list used in FoFCou.
 Requested convergence on RMS density matrix=1.00D-10 within 128 cycles.
 Requested convergence on MAX density matrix=1.00D-08.
 Requested convergence on             energy=1.00D-08.
 No special actions if energy rises.
 SCF Done:  E(RwB97XD) =  -985.243827364     A.U. after   16 cycles
            NFock= 16  Conv=0.66D-10     -V/T= 2.0083
 Calling FoFJK, ICntrl=      2127 FMM=F ISym2X=0 I1Cent= 0 IOpClX= 0 NMat=1 NMatS=1 NMatT=0.
 ***** Axes restored to original set *****
 -------------------------------------------------------------------
 Center     Atomic                   Forces (Hartrees/Bohr)
 Number     Number              X              Y              Z
 -------------------------------------------------------------------
      1        6          -0.000349840   -0.001084585    0.000054794
      2        8          -0.000266182    0.000362707    0.000296573
      3        8           0.000569576    0.000793594   -0.000258316
      4        6           0.000066426   -0.000137554   -0.000108692
      5        9           0.000032846    0.000050850    0.000170729
      6        9          -0.000006082    0.000076781    0.000008557
      7        9          -0.000087567    0.000110154    0.000004535
      8        8          -0.000103910   -0.000066781    0.000595475
      9        1          -0.000170048   -0.000096686    0.000048028
     10        1          -0.000056462   -0.000275882   -0.000215180
     11        1           0.000239686    0.000183805   -0.000541838
     12        8          -0.000086888    0.000294658    0.000269385
     13        1           0.000042793    0.000226872   -0.000072937
     14        1           0.000196345   -0.000200845   -0.000155623
     15        8          -0.000142040    0.000291627   -0.000143826
     16        1           0.000119711   -0.000240597    0.000280293
     17        1           0.000079737   -0.000114708   -0.000032648
     18        8           0.000092273    0.000213753    0.000091874
     19        1          -0.000010646   -0.000263675   -0.000159311
     20        1          -0.000064060    0.000024871    0.000012415
     21        8           0.000076126    0.000027487   -0.000063522
     22        1           0.000071560    0.000000994   -0.000073993
     23        1          -0.000209614   -0.000055064    0.000127091
     24        8          -0.000046227    0.000588095   -0.000224300
     25        1           0.000012509   -0.000745822    0.000035516
     26        1          -0.000000023    0.000035950    0.000054922
 -------------------------------------------------------------------
 Cartesian Forces:  Max     0.001084585 RMS     0.000264592

 GradGradGradGradGradGradGradGradGradGradGradGradGradGradGradGradGradGrad
 Berny optimization.
 Using GEDIIS/GDIIS optimizer.
 FormGI is forming the generalized inverse of G from B-inverse, IUseBI=4.
 Internal  Forces:  Max     0.000961165 RMS     0.000150171
 Search for a local minimum.
 Step number   7 out of a maximum of  156
 All quantities printed in internal units (Hartrees-Bohrs-Radians)
 Mixed Optimization -- En-DIIS/RFO-DIIS
 Swapping is turned off.
 Update second derivatives using D2CorX and points    5    6    7
 DE= -9.98D-05 DEPred=-1.27D-04 R= 7.87D-01
 TightC=F SS=  1.41D+00  RLast= 3.60D-01 DXNew= 4.0363D+00 1.0786D+00
 Trust test= 7.87D-01 RLast= 3.60D-01 DXMaxT set to 2.40D+00
 ITU=  1  0  1  1  1  1  0
     Eigenvalues ---    0.00000   0.00019   0.00035   0.00048   0.00081
     Eigenvalues ---    0.00088   0.00117   0.00204   0.00250   0.00364
     Eigenvalues ---    0.00494   0.00640   0.00685   0.00760   0.00837
     Eigenvalues ---    0.01017   0.01116   0.01203   0.01291   0.01386
     Eigenvalues ---    0.01462   0.01559   0.01691   0.01851   0.01988
     Eigenvalues ---    0.02054   0.02148   0.02399   0.02798   0.02862
     Eigenvalues ---    0.03360   0.03501   0.03739   0.03962   0.04344
     Eigenvalues ---    0.04713   0.04882   0.05253   0.05870   0.06599
     Eigenvalues ---    0.06969   0.07259   0.08230   0.08516   0.10274
     Eigenvalues ---    0.11280   0.13702   0.17108   0.20262   0.20948
     Eigenvalues ---    0.22472   0.23867   0.26568   0.31302   0.34996
     Eigenvalues ---    0.35286   0.36106   0.37711   0.39443   0.43363
     Eigenvalues ---    0.46331   0.47279   0.49106   0.51085   0.52034
     Eigenvalues ---    0.54740   0.56868   0.57337   0.57354   0.57396
     Eigenvalues ---    0.69125   0.81758
 Eigenvalue     1 is   6.96D-07 Eigenvector:
                          D8        D5        D10       D9        D25
   1                    0.29214   0.28754   0.28626   0.28280  -0.28262
                          D7        D6        D24       D26       D4
   1                    0.28166   0.27820  -0.27247  -0.24586  -0.21690
 En-DIIS/RFO-DIIS/Sim-DIIS IScMMF=       -3 using points:     7    6    5    4    3
 RFO step:  Lambda=-1.13170204D-04.
 DidBck=F Rises=F RFO-DIIS coefs:    1.16426    0.60881   -0.61760   -0.34379    0.18831
 Iteration  1 RMS(Cart)=  0.09503510 RMS(Int)=  0.01778476
 Iteration  2 RMS(Cart)=  0.02418090 RMS(Int)=  0.00132933
 Iteration  3 RMS(Cart)=  0.00084624 RMS(Int)=  0.00099805
 Iteration  4 RMS(Cart)=  0.00000150 RMS(Int)=  0.00099805
 Iteration  5 RMS(Cart)=  0.00000001 RMS(Int)=  0.00099805
 Variable       Old X    -DE/DX   Delta X   Delta X   Delta X     New X
                                 (Linear)    (Quad)   (Total)
    R1        2.37653   0.00031  -0.00024   0.00323   0.00282   2.37935
    R2        2.34710   0.00096  -0.00611   0.00659   0.00032   2.34741
    R3        2.93599  -0.00011   0.00200  -0.00324  -0.00124   2.93475
    R4        2.46584  -0.00021  -0.05647   0.05328  -0.00322   2.46262
    R5        3.45754   0.00004  -0.00335  -0.00948  -0.01298   3.44456
    R6        2.54366   0.00011  -0.00259   0.00113  -0.00145   2.54221
    R7        2.53384  -0.00002   0.00067  -0.00234  -0.00167   2.53217
    R8        2.52258   0.00004   0.00091   0.00126   0.00217   2.52475
    R9        1.89931   0.00000   0.00006   0.00057   0.00111   1.90042
   R10        2.11510   0.00011   0.02300  -0.00991   0.01306   2.12815
   R11        1.88411   0.00061  -0.00683   0.01211   0.00527   1.88938
   R12        3.03209   0.00006  -0.00092   0.01609   0.01570   3.04779
   R13        3.15338   0.00006   0.02652  -0.02079   0.00562   3.15900
   R14        1.86152   0.00015   0.00002   0.00194   0.00207   1.86360
   R15        1.85713   0.00024  -0.00239   0.00300   0.00061   1.85773
   R16        3.38069  -0.00013  -0.02994  -0.00889  -0.03937   3.34132
   R17        3.28870   0.00001  -0.01116   0.00212  -0.00891   3.27978
   R18        1.85948   0.00006  -0.00089   0.00067   0.00016   1.85964
   R19        1.81369   0.00005  -0.00047   0.00115   0.00069   1.81437
   R20        3.28390   0.00013  -0.01455   0.01619   0.00182   3.28572
   R21        1.85343   0.00031  -0.00055   0.00172   0.00122   1.85465
   R22        1.81372   0.00005  -0.00022   0.00047   0.00025   1.81396
   R23        3.33632   0.00003  -0.00581   0.00072  -0.00508   3.33124
   R24        1.81321   0.00008  -0.00020   0.00040   0.00020   1.81341
   R25        1.84164   0.00023  -0.00112   0.00201   0.00074   1.84238
   R26        1.85107   0.00001   0.00110  -0.00281  -0.00215   1.84892
   R27        1.81243  -0.00000  -0.00122   0.00010  -0.00112   1.81131
    A1        2.24670  -0.00028  -0.00294   0.00237  -0.00134   2.24536
    A2        1.99756   0.00001  -0.00037  -0.00713  -0.00709   1.99047
    A3        2.03831   0.00027   0.00356   0.00460   0.00852   2.04683
    A4        2.05527  -0.00005  -0.00636   0.00193  -0.00552   2.04975
    A5        2.29752  -0.00005  -0.05187   0.04642  -0.00508   2.29244
    A6        1.90978  -0.00017   0.00518  -0.00402   0.00114   1.91092
    A7        1.94275  -0.00004  -0.00206   0.00580   0.00374   1.94649
    A8        1.95924  -0.00019  -0.00074  -0.00657  -0.00730   1.95193
    A9        1.87948   0.00016  -0.00064   0.00231   0.00166   1.88113
   A10        1.88628   0.00015  -0.00041   0.00140   0.00100   1.88728
   A11        1.88374   0.00012  -0.00138   0.00139   0.00001   1.88376
   A12        1.93436   0.00000   0.00535  -0.00524   0.00050   1.93486
   A13        1.84907   0.00001  -0.00915   0.00942  -0.00113   1.84794
   A14        1.85103   0.00009   0.00353  -0.00137   0.00278   1.85381
   A15        2.74008   0.00002   0.00056  -0.00596  -0.00590   2.73418
   A16        2.17851   0.00003  -0.01465   0.01395   0.00030   2.17881
   A17        1.61084   0.00014  -0.00259  -0.00218  -0.00461   1.60624
   A18        1.66193  -0.00012  -0.00390   0.00450  -0.00263   1.65931
   A19        1.82460  -0.00008   0.00663  -0.00492   0.00185   1.82645
   A20        2.16133   0.00006  -0.00570  -0.03114  -0.03510   2.12623
   A21        1.95513  -0.00001   0.02347   0.03294   0.05649   2.01163
   A22        2.81032  -0.00016   0.01630  -0.00393   0.01240   2.82272
   A23        1.83855   0.00019  -0.00020   0.00549   0.00446   1.84301
   A24        2.12667  -0.00012   0.00203  -0.03148  -0.02887   2.09779
   A25        1.88719  -0.00005   0.00088  -0.00257  -0.00201   1.88518
   A26        2.80356  -0.00017  -0.00550  -0.00770  -0.01479   2.78877
   A27        1.79322  -0.00001  -0.00749   0.01107   0.00369   1.79691
   A28        2.12976  -0.00002   0.00425  -0.01336  -0.00917   2.12059
   A29        1.86352  -0.00001   0.00082  -0.00045   0.00045   1.86396
   A30        2.18912  -0.00011   0.00822  -0.01332  -0.00488   2.18424
   A31        1.93034   0.00006  -0.00841   0.00862  -0.00030   1.93004
   A32        1.86566   0.00007  -0.00077   0.00175   0.00109   1.86674
   A33        1.89619  -0.00004   0.01413  -0.00598   0.00181   1.89800
   A34        2.27967  -0.00003   0.05919   0.00917   0.06648   2.34615
   A35        1.87727   0.00004   0.00082   0.01074   0.00823   1.88550
   A36        2.81968   0.00025  -0.00360   0.01520   0.00749   2.82718
   A37        3.13731  -0.00001   0.00968  -0.00596   0.00441   3.14172
   A38        3.12446   0.00016   0.00595  -0.00839  -0.00298   3.12149
   A39        2.90045   0.00000  -0.00503   0.00463  -0.00057   2.89989
   A40        2.78014   0.00003   0.01934  -0.02155  -0.00284   2.77730
   A41        2.90523  -0.00011  -0.00420   0.00747   0.00182   2.90706
   A42        3.12489   0.00020  -0.02931   0.03672   0.00725   3.13215
   A43        3.18482   0.00011  -0.00078   0.00769   0.00694   3.19176
   A44        3.19612  -0.00008   0.01173  -0.00804   0.00345   3.19957
    D1        0.07782  -0.00004   0.02516  -0.00752   0.01756   0.09538
    D2       -3.10312  -0.00005   0.03318  -0.01224   0.02091  -3.08221
    D3       -2.29823   0.00004   0.00732  -0.03009  -0.02260  -2.32083
    D4        0.88349   0.00007  -0.00077  -0.02504  -0.02574   0.85775
    D5       -1.46023   0.00008   0.02463   0.09644   0.12104  -1.33919
    D6        2.74771   0.00002   0.02337   0.09257   0.11592   2.86363
    D7        0.63391   0.00003   0.02714   0.09126   0.11838   0.75229
    D8        1.64698   0.00005   0.03150   0.09230   0.12379   1.77077
    D9       -0.42827  -0.00001   0.03024   0.08843   0.11868  -0.30959
   D10       -2.54207  -0.00000   0.03401   0.08711   0.12114  -2.42093
   D11       -1.90317   0.00001   0.00238  -0.00593  -0.00304  -1.90621
   D12        0.09533   0.00007   0.00332  -0.00736  -0.00481   0.09052
   D13        2.16930   0.00014  -0.00867   0.02336   0.01444   2.18374
   D14       -1.73145   0.00007   0.00575   0.00229   0.00788  -1.72357
   D15        1.66769   0.00010   0.03091   0.07662   0.10731   1.77500
   D16       -0.44481   0.00010   0.02858   0.10120   0.12945  -0.31536
   D17       -0.27561   0.00003   0.02901   0.07549   0.10435  -0.17125
   D18       -2.38811   0.00003   0.02668   0.10007   0.12649  -2.26162
   D19        1.35843   0.00001   0.00992  -0.05137  -0.04154   1.31689
   D20       -0.69834  -0.00004   0.00643  -0.04922  -0.04289  -0.74123
   D21        2.52273   0.00005  -0.02157   0.03750   0.01667   2.53940
   D22        0.61143   0.00003  -0.02368   0.04126   0.01773   0.62916
   D23       -1.34967   0.00003  -0.04669   0.00796  -0.03843  -1.38810
   D24       -1.94966  -0.00003  -0.01341   0.04333   0.02925  -1.92041
   D25       -0.14597   0.00011  -0.01798   0.04271   0.02487  -0.12110
   D26        2.11960   0.00007   0.02041   0.05889   0.07958   2.19919
   D27        0.32420  -0.00001  -0.09834  -0.05350  -0.15251   0.17169
   D28        2.74539  -0.00005  -0.12929  -0.05558  -0.18455   2.56084
   D29       -1.32701  -0.00011  -0.09647  -0.05709  -0.15339  -1.48040
   D30        0.11214   0.00008   0.05139  -0.05319  -0.00195   0.11019
   D31        2.19551   0.00003   0.04885  -0.05261  -0.00385   2.19166
   D32        0.20000   0.00002   0.04994  -0.09640  -0.04708   0.15292
   D33        2.49906  -0.00003   0.05315  -0.13344  -0.08105   2.41801
   D34       -0.16696  -0.00008  -0.12131   0.00565  -0.11458  -0.28155
   D35       -2.52556  -0.00005  -0.21852  -0.01751  -0.23819  -2.76375
   D36       -2.12282  -0.00000  -0.03519   0.04071   0.00546  -2.11736
   D37        0.10894   0.00003  -0.03670   0.03655  -0.00041   0.10853
   D38        1.95307   0.00002  -0.03515   0.04872   0.01362   1.96669
   D39       -2.09835   0.00006  -0.03666   0.04457   0.00775  -2.09060
   D40       -0.15094   0.00006   0.15689   0.11339   0.27095   0.12001
   D41        2.39428   0.00002   0.25816   0.13222   0.38919   2.78347
         Item               Value     Threshold  Converged?
 Maximum Force            0.000961     0.000015     NO 
 RMS     Force            0.000150     0.000010     NO 
 Maximum Displacement     0.807749     0.000060     NO 
 RMS     Displacement     0.110524     0.000040     NO 
 Predicted change in Energy=-8.451423D-05
 GradGradGradGradGradGradGradGradGradGradGradGradGradGradGradGradGradGrad

                          Input orientation:                          
 ---------------------------------------------------------------------
 Center     Atomic      Atomic             Coordinates (Angstroms)
 Number     Number       Type             X           Y           Z
 ---------------------------------------------------------------------
      1          6           0       -0.838394   -1.812280   -0.137248
      2          8           0       -1.721422   -1.449084    0.683531
      3          8           0        0.062924   -1.134227   -0.657754
      4          6           0       -0.885327   -3.324080   -0.489488
      5          9           0       -0.357075   -4.037088    0.521626
      6          9           0       -0.176668   -3.593721   -1.594302
      7          9           0       -2.136080   -3.749262   -0.689102
      8          8           0       -1.828703    0.921197    1.204290
      9          1           0       -1.510755    1.103875    2.140714
     10          1           0       -1.785918   -0.180346    0.974002
     11          1           0       -1.163809    1.358929    0.599360
     12          8           0        0.288049    1.542779   -0.208596
     13          1           0        0.386554    1.935657   -1.107750
     14          1           0        0.372079    0.573598   -0.350210
     15          8           0       -0.712868    1.512388    3.481490
     16          1           0        0.152761    1.867421    3.176454
     17          1           0       -0.541709    0.855619    4.160606
     18          8           0        0.677960    2.102430   -2.810552
     19          1           0        0.793743    1.173696   -3.105967
     20          1           0        0.027774    2.500129   -3.394090
     21          8           0        0.857664   -0.583073   -3.237099
     22          1           0        1.591756   -1.083644   -3.599592
     23          1           0        0.621914   -0.999007   -2.387430
     24          8           0        1.392851    2.443772    2.102591
     25          1           0        1.164778    2.179925    1.188453
     26          1           0        2.346434    2.522243    2.159581
 ---------------------------------------------------------------------
                    Distance matrix (angstroms):
                    1          2          3          4          5
     1  C    0.000000
     2  O    1.259098   0.000000
     3  O    1.242198   2.254345   0.000000
     4  C    1.553002   2.364454   2.392269   0.000000
     5  F    2.369716   2.930089   3.161320   1.345282   0.000000
     6  F    2.394664   3.489162   2.642657   1.339969   2.169395
     7  F    2.395920   2.710514   3.416872   1.336042   2.171075
     8  O    3.201927   2.429183   3.357116   4.667036   5.216925
     9  H    3.761003   2.947094   3.913692   5.188055   5.511980
    10  H    2.189952   1.303162   2.644000   3.582728   4.137717
    11  H    3.271858   2.864080   3.049759   4.815986   5.456543
    12  O    3.539829   3.712830   2.723744   5.014183   5.664303
    13  H    4.060715   4.371353   3.119523   5.446537   6.235506
    14  H    2.683843   3.089111   1.762619   4.097849   4.748704
    15  O    4.915735   4.197151   4.973909   6.260179   6.299529
    16  H    5.050070   4.552629   4.870227   6.439599   6.493941
    17  H    5.067274   4.335139   5.248015   6.261896   6.100397
    18  O    4.977031   5.529819   3.935575   6.105589   7.061755
    19  H    4.515885   5.250269   3.443014   5.467653   6.452603
    20  H    5.473037   5.939947   4.549430   6.572053   7.629951
    21  O    3.741208   4.772106   2.754705   4.254469   5.247269
    22  H    4.292361   5.427323   3.315765   4.563797   5.431870
    23  H    2.803075   3.889035   1.822782   3.358560   4.318676
    24  O    5.301822   5.183315   4.710657   6.721391   6.896610
    25  H    4.659172   4.664205   3.950464   6.108395   6.435211
    26  H    5.848645   5.873467   5.149909   7.186191   7.281255
                    6          7          8          9         10
     6  F    0.000000
     7  F    2.163995   0.000000
     8  O    5.562896   5.049020   0.000000
     9  H    6.147970   5.652596   1.005660   0.000000
    10  H    4.564756   3.952935   1.126170   1.756745   0.000000
    11  H    5.505936   5.357151   0.999818   1.600374   1.701982
    12  O    5.340391   5.840632   2.619781   2.991252   2.944323
    13  H    5.579245   6.233559   3.358873   3.852812   3.678424
    14  H    4.383541   5.009274   2.716751   3.167169   2.641765
    15  O    7.219662   6.863261   2.603889   1.612820   3.210028
    16  H    7.258974   7.192249   2.951435   2.103103   3.578075
    17  H    7.283464   6.875073   3.224974   2.254029   3.574315
    18  O    5.886917   6.830935   4.878281   5.504781   5.060100
    19  H    5.094614   6.217766   5.051663   5.730902   5.013405
    20  H    6.357361   7.145216   5.204290   5.911907   5.436419
    21  O    3.582266   5.047727   5.404196   6.113597   4.988396
    22  H    3.667288   5.428926   6.228661   6.882000   5.756943
    23  H    2.828308   4.249089   4.753226   5.429040   4.215103
    24  O    7.251326   7.655102   3.674724   3.198078   4.273674
    25  H    6.548144   7.041033   3.247396   3.036966   3.784637
    26  H    7.606753   8.218255   4.572494   4.109748   5.077984
                   11         12         13         14         15
    11  H    0.000000
    12  O    1.671671   0.000000
    13  H    2.377071   0.986172   0.000000
    14  H    1.969106   0.983070   1.558616   0.000000
    15  O    2.921228   3.823545   4.738039   4.091499   0.000000
    16  H    2.938253   3.403271   4.291121   3.762902   0.984078
    17  H    3.650042   4.500068   5.457448   4.611074   0.960125
    18  O    3.946188   2.689872   1.735587   2.912760   6.470884
    19  H    4.194731   2.964238   2.176984   2.851686   6.766031
    20  H    4.320862   3.336410   2.382163   3.618739   6.985541
    21  O    4.751435   3.743733   3.331677   3.147667   7.210892
    22  H    5.584845   4.482923   4.096092   3.846108   7.886216
    23  H    4.203520   3.364440   3.210176   2.585685   6.521731
    24  O    3.158022   2.715505   3.402515   3.248963   2.683820
    25  H    2.538382   1.768150   2.436770   2.361385   3.037957
    26  H    4.013651   3.287030   3.854954   3.740902   3.482324
                   16         17         18         19         20
    16  H    0.000000
    17  H    1.573082   0.000000
    18  O    6.014590   7.186040   0.000000
    19  H    6.353024   7.395113   0.981439   0.000000
    20  H    6.602120   7.752558   0.959908   1.558573   0.000000
    21  O    6.901845   7.665124   2.725098   1.762815   3.196794
    22  H    7.529561   8.278471   3.407151   2.444601   3.915571
    23  H    6.276409   6.904378   3.130668   2.294876   3.689216
    24  O    1.738731   3.240398   4.976601   5.394544   5.663931
    25  H    2.252551   3.674178   4.029272   4.426308   4.732336
    26  H    2.505000   3.888844   5.259493   5.652913   6.018300
                   21         22         23         24         25
    21  O    0.000000
    22  H    0.959617   0.000000
    23  H    0.974944   1.554700   0.000000
    24  O    6.161210   6.707989   5.710285   0.000000
    25  H    5.226278   5.810212   4.815313   0.978408   0.000000
    26  H    6.401842   6.836668   6.004038   0.958502   1.567349
                   26
    26  H    0.000000
 Stoichiometry    C2H13F3O8
 Framework group  C1[X(C2H13F3O8)]
 Deg. of freedom    72
 Full point group                 C1      NOp   1
 Largest Abelian subgroup         C1      NOp   1
 Largest concise Abelian subgroup C1      NOp   1
                         Standard orientation:                         
 ---------------------------------------------------------------------
 Center     Atomic      Atomic             Coordinates (Angstroms)
 Number     Number       Type             X           Y           Z
 ---------------------------------------------------------------------
      1          6           0        1.143403   -0.500013   -0.124536
      2          8           0        0.666248   -1.440687   -0.812128
      3          8           0        0.556237    0.480478    0.362219
      4          6           0        2.661534   -0.639480    0.171509
      5          9           0        2.847631   -1.553517    1.140885
      6          9           0        3.188462    0.517906    0.593788
      7          9           0        3.344202   -1.032824   -0.907496
      8          8           0       -1.670411   -1.258851   -1.450789
      9          1           0       -2.237526   -1.923913   -0.953371
     10          1           0       -0.587552   -1.356302   -1.157228
     11          1           0       -1.965329   -0.357319   -1.134722
     12          8           0       -2.092934    0.933351   -0.080032
     13          1           0       -2.138659    1.880315   -0.351515
     14          1           0       -1.170807    0.810056    0.237630
     15          8           0       -3.244273   -2.711054    0.030529
     16          1           0       -3.609365   -2.027745    0.637327
     17          1           0       -2.924402   -3.442003    0.564605
     18          8           0       -1.716709    3.544956   -0.602896
     19          1           0       -0.780608    3.581273   -0.310287
     20          1           0       -1.750474    3.944767   -1.474925
     21          8           0        0.860352    3.214605    0.219168
     22          1           0        1.320859    3.655360    0.936477
     23          1           0        0.969573    2.255772    0.357821
     24          8           0       -3.960208   -0.463752    1.311139
     25          1           0       -3.343055    0.190342    0.925696
     26          1           0       -4.221360   -0.150092    2.178400
 ---------------------------------------------------------------------
 Rotational constants (GHZ):           0.5901799           0.3424828           0.2466478
 Standard basis: 6-31++G(d,p) (6D, 7F)
 There are   325 symmetry adapted cartesian basis functions of A   symmetry.
 There are   325 symmetry adapted basis functions of A   symmetry.
   325 basis functions,   520 primitive gaussians,   325 cartesian basis functions
    58 alpha electrons       58 beta electrons
       nuclear repulsion energy       983.4892485227 Hartrees.
 NAtoms=   26 NActive=   26 NUniq=   26 SFac= 1.00D+00 NAtFMM=   60 NAOKFM=F Big=F
 Integral buffers will be    131072 words long.
 Raffenetti 2 integral format.
 Two-electron integral symmetry is turned on.
 Nuclear repulsion after empirical dispersion term =      983.4761672816 Hartrees.
 One-electron integrals computed using PRISM.
 NBasis=   325 RedAO= T EigKep=  4.00D-05  NBF=   325
 NBsUse=   325 1.00D-06 EigRej= -1.00D+00 NBFU=   325
 Initial guess from the checkpoint file:  "/local_scratch/slurm.5787596/Gau-3896457.chk"
 B after Tr=     0.000000   -0.000000    0.000000
         Rot=    0.999989   -0.000721    0.004094   -0.002269 Ang=  -0.54 deg.
 ExpMin= 3.60D-02 ExpMax= 7.00D+03 ExpMxC= 1.05D+03 IAcc=3 IRadAn=         5 AccDes= 0.00D+00
 Harris functional with IExCor= 4639 and IRadAn=       5 diagonalized for initial guess.
 HarFok:  IExCor= 4639 AccDes= 0.00D+00 IRadAn=         5 IDoV= 1 UseB2=F ITyADJ=14
 ICtDFT=  3500011 ScaDFX=  1.000000  1.000000  1.000000  1.000000
 FoFCou: FMM=F IPFlag=           0 FMFlag=      100000 FMFlg1=           0
         NFxFlg=           0 DoJE=T BraDBF=F KetDBF=T FulRan=T
         wScrn=  0.000000 ICntrl=       500 IOpCl=  0 I1Cent=   200000004 NGrid=           0
         NMat0=    1 NMatS0=      1 NMatT0=    0 NMatD0=    1 NMtDS0=    0 NMtDT0=    0
 Petite list used in FoFCou.
 Requested convergence on RMS density matrix=1.00D-10 within 128 cycles.
 Requested convergence on MAX density matrix=1.00D-08.
 Requested convergence on             energy=1.00D-08.
 No special actions if energy rises.
 SCF Done:  E(RwB97XD) =  -985.243826496     A.U. after   16 cycles
            NFock= 16  Conv=0.62D-10     -V/T= 2.0083
 Calling FoFJK, ICntrl=      2127 FMM=F ISym2X=0 I1Cent= 0 IOpClX= 0 NMat=1 NMatS=1 NMatT=0.
 ***** Axes restored to original set *****
 -------------------------------------------------------------------
 Center     Atomic                   Forces (Hartrees/Bohr)
 Number     Number              X              Y              Z
 -------------------------------------------------------------------
      1        6          -0.000222338    0.000235215    0.000638281
      2        8           0.000077353    0.001476625   -0.000366938
      3        8          -0.000252969   -0.000048601    0.000254271
      4        6           0.000130787    0.000057129    0.000267168
      5        9          -0.000011400   -0.000161046   -0.000143110
      6        9           0.000027279   -0.000011577   -0.000034498
      7        9          -0.000083885   -0.000051960   -0.000030317
      8        8           0.001450317   -0.000422260   -0.000696965
      9        1          -0.000082976   -0.000185839   -0.000780558
     10        1           0.000464527    0.000226268    0.000195470
     11        1          -0.001301554   -0.001066351    0.001258538
     12        8          -0.000151720   -0.000343317   -0.000452201
     13        1          -0.000319351   -0.000365854    0.000223792
     14        1           0.000200397    0.000732124   -0.000458007
     15        8          -0.000040354    0.000151083   -0.000359725
     16        1          -0.000397663   -0.000292698    0.000478817
     17        1           0.000273593    0.000145654   -0.000148584
     18        8           0.000046528    0.000039305   -0.000071341
     19        1          -0.000036013   -0.000003288    0.000105506
     20        1           0.000025019   -0.000047258    0.000027564
     21        8           0.000093866   -0.000063655   -0.000211399
     22        1          -0.000030428    0.000006583    0.000026333
     23        1          -0.000011748    0.000164883   -0.000002219
     24        8           0.000096453    0.000382308    0.001238418
     25        1          -0.000149976   -0.000548143   -0.001227202
     26        1           0.000206252   -0.000005328    0.000268905
 -------------------------------------------------------------------
 Cartesian Forces:  Max     0.001476625 RMS     0.000469047

 GradGradGradGradGradGradGradGradGradGradGradGradGradGradGradGradGradGrad
 Berny optimization.
 Using GEDIIS/GDIIS optimizer.
 FormGI is forming the generalized inverse of G from B-inverse, IUseBI=4.
 Internal  Forces:  Max     0.001857435 RMS     0.000402566
 Search for a local minimum.
 Step number   8 out of a maximum of  156
 All quantities printed in internal units (Hartrees-Bohrs-Radians)
 Mixed Optimization -- En-DIIS/RFO-DIIS
 Swapping is turned off.
 Update second derivatives using D2CorX and points    7    8
 DE=  8.68D-07 DEPred=-8.45D-05 R=-1.03D-02
 Trust test=-1.03D-02 RLast= 7.45D-01 DXMaxT set to 1.20D+00
 ITU= -1  1  0  1  1  1  1  0
     Eigenvalues ---    0.00000   0.00022   0.00035   0.00047   0.00080
     Eigenvalues ---    0.00098   0.00125   0.00200   0.00257   0.00377
     Eigenvalues ---    0.00495   0.00631   0.00691   0.00753   0.00927
     Eigenvalues ---    0.01010   0.01129   0.01198   0.01337   0.01397
     Eigenvalues ---    0.01435   0.01558   0.01581   0.01869   0.01979
     Eigenvalues ---    0.02023   0.02159   0.02433   0.02794   0.02859
     Eigenvalues ---    0.03387   0.03474   0.03744   0.04024   0.04344
     Eigenvalues ---    0.04666   0.04845   0.05243   0.05869   0.06582
     Eigenvalues ---    0.06956   0.07254   0.08157   0.08502   0.10488
     Eigenvalues ---    0.11293   0.13687   0.16912   0.20288   0.20944
     Eigenvalues ---    0.22563   0.23869   0.26577   0.31422   0.34746
     Eigenvalues ---    0.35652   0.36119   0.37824   0.41151   0.43732
     Eigenvalues ---    0.46359   0.47471   0.49984   0.51727   0.51968
     Eigenvalues ---    0.54713   0.56886   0.57336   0.57363   0.57397
     Eigenvalues ---    0.68952   0.81553
 Eigenvalue     1 is   8.50D-07 Eigenvector:
                          D25       D26       D24       D8        D5
   1                   -0.32961  -0.32711  -0.32190   0.23757   0.23425
                          D31       D10       D9        D7        D6
   1                    0.23423   0.23291   0.23076   0.22958   0.22743
 En-DIIS/RFO-DIIS/Sim-DIIS IScMMF=       -3 using points:     8    7    6    5    4    3
 RFO step:  Lambda=-1.85010111D-04.
 EnCoef did   100 forward-backward iterations
 EnCoef did   100 forward-backward iterations
 EnCoef did     3 forward-backward iterations
 DidBck=T Rises=T En-DIIS coefs:    0.44117    0.09009    0.24227    0.22646    0.00000
                  En-DIIS coefs:    0.00000
 Iteration  1 RMS(Cart)=  0.05754211 RMS(Int)=  0.00159123
 Iteration  2 RMS(Cart)=  0.00201793 RMS(Int)=  0.00053405
 Iteration  3 RMS(Cart)=  0.00000342 RMS(Int)=  0.00053404
 Iteration  4 RMS(Cart)=  0.00000000 RMS(Int)=  0.00053404
 Variable       Old X    -DE/DX   Delta X   Delta X   Delta X     New X
                                 (Linear)    (Quad)   (Total)
    R1        2.37935  -0.00081  -0.00156   0.00252   0.00084   2.38019
    R2        2.34741  -0.00022   0.00022  -0.00129  -0.00118   2.34623
    R3        2.93475   0.00015   0.00095  -0.00147  -0.00052   2.93423
    R4        2.46262  -0.00160  -0.00171  -0.04314  -0.04483   2.41779
    R5        3.44456   0.00018   0.00984   0.00619   0.01591   3.46047
    R6        2.54221  -0.00003   0.00104  -0.00043   0.00061   2.54282
    R7        2.53217   0.00005   0.00083  -0.00092  -0.00009   2.53209
    R8        2.52475   0.00010  -0.00114   0.00015  -0.00099   2.52376
    R9        1.90042  -0.00094   0.00054  -0.00518  -0.00513   1.89530
   R10        2.12815  -0.00184  -0.00983   0.02185   0.01203   2.14018
   R11        1.88938  -0.00186  -0.00266  -0.00637  -0.00902   1.88036
   R12        3.04779  -0.00019  -0.00588   0.01138   0.00504   3.05283
   R13        3.15900   0.00020  -0.00259   0.02686   0.02439   3.18339
   R14        1.86360  -0.00040  -0.00096  -0.00053  -0.00138   1.86221
   R15        1.85773  -0.00064  -0.00099  -0.00212  -0.00311   1.85463
   R16        3.34132   0.00034   0.01660   0.00685   0.02390   3.36522
   R17        3.27978  -0.00003   0.00444   0.00814   0.01269   3.29248
   R18        1.85964  -0.00071  -0.00088  -0.00002  -0.00098   1.85865
   R19        1.81437  -0.00016  -0.00018  -0.00011  -0.00029   1.81408
   R20        3.28572  -0.00008   0.00232   0.00583   0.00824   3.29397
   R21        1.85465  -0.00009  -0.00042   0.00006  -0.00037   1.85428
   R22        1.81396  -0.00005  -0.00013   0.00011  -0.00002   1.81394
   R23        3.33124  -0.00006   0.00190   0.00422   0.00610   3.33734
   R24        1.81341  -0.00004  -0.00002   0.00013   0.00011   1.81352
   R25        1.84238   0.00010  -0.00023  -0.00061  -0.00097   1.84141
   R26        1.84892   0.00166   0.00007   0.00156   0.00208   1.85100
   R27        1.81131   0.00022   0.00034   0.00053   0.00087   1.81218
    A1        2.24536  -0.00024   0.00048  -0.00111  -0.00083   2.24453
    A2        1.99047   0.00021   0.00379  -0.00223   0.00164   1.99211
    A3        2.04683   0.00003  -0.00435   0.00336  -0.00084   2.04599
    A4        2.04975  -0.00016   0.00075  -0.00212  -0.00148   2.04827
    A5        2.29244  -0.00025  -0.01003  -0.00759  -0.01778   2.27466
    A6        1.91092   0.00039  -0.00076  -0.00045  -0.00119   1.90973
    A7        1.94649  -0.00008  -0.00167  -0.00076  -0.00243   1.94406
    A8        1.95193  -0.00002   0.00414  -0.00169   0.00245   1.95438
    A9        1.88113  -0.00015  -0.00098   0.00126   0.00028   1.88141
   A10        1.88728  -0.00013  -0.00080   0.00098   0.00017   1.88745
   A11        1.88376  -0.00002  -0.00010   0.00084   0.00074   1.88450
   A12        1.93486  -0.00036  -0.00189   0.00470   0.00251   1.93737
   A13        1.84794   0.00031   0.00164   0.00184   0.00364   1.85158
   A14        1.85381   0.00001  -0.00105   0.00230   0.00119   1.85500
   A15        2.73418   0.00041   0.00793  -0.00656   0.00106   2.73524
   A16        2.17881   0.00012  -0.00285  -0.00143  -0.00477   2.17405
   A17        1.60624   0.00030   0.00345   0.00061   0.00394   1.61018
   A18        1.65931  -0.00028  -0.00686   0.00423  -0.00127   1.65803
   A19        1.82645  -0.00039  -0.00084   0.00032  -0.00033   1.82612
   A20        2.12623   0.00028   0.02252   0.00520   0.02675   2.15298
   A21        2.01163   0.00002  -0.02398  -0.01178  -0.03545   1.97618
   A22        2.82272  -0.00023  -0.00547  -0.00247  -0.00766   2.81506
   A23        1.84301   0.00007   0.00069  -0.00360  -0.00251   1.84049
   A24        2.09779   0.00007   0.00731   0.00751   0.01425   2.11205
   A25        1.88518  -0.00023   0.00285  -0.00514  -0.00202   1.88315
   A26        2.78877  -0.00023  -0.00235   0.00191   0.00074   2.78951
   A27        1.79691  -0.00025  -0.00073  -0.00381  -0.00431   1.79260
   A28        2.12059   0.00008   0.00180  -0.00250  -0.00071   2.11988
   A29        1.86396   0.00010  -0.00005   0.00121   0.00114   1.86510
   A30        2.18424   0.00008   0.00023  -0.00661  -0.00626   2.17798
   A31        1.93004  -0.00017  -0.00332   0.01070   0.00716   1.93720
   A32        1.86674   0.00009  -0.00154   0.00135  -0.00003   1.86672
   A33        1.89800   0.00000  -0.00553   0.01309   0.01076   1.90876
   A34        2.34615  -0.00013  -0.02748  -0.01179  -0.03931   2.30685
   A35        1.88550   0.00023  -0.00424   0.00229  -0.00152   1.88399
   A36        2.82718  -0.00025   0.00898  -0.01769  -0.00575   2.82143
   A37        3.14172  -0.00003  -0.00489   0.00448  -0.00146   3.14026
   A38        3.12149   0.00038   0.00217   0.01264   0.01503   3.13651
   A39        2.89989  -0.00013  -0.00066   0.00298   0.00237   2.90225
   A40        2.77730   0.00013   0.01377  -0.00461   0.00884   2.78614
   A41        2.90706   0.00042   0.00294  -0.00080   0.00250   2.90956
   A42        3.13215   0.00007  -0.00073  -0.00393  -0.00465   3.12750
   A43        3.19176   0.00012   0.00381   0.00788   0.01165   3.20341
   A44        3.19957   0.00009  -0.00952   0.01086   0.00161   3.20119
    D1        0.09538  -0.00020  -0.01838  -0.01084  -0.02927   0.06611
    D2       -3.08221  -0.00006  -0.02078  -0.00985  -0.03059  -3.11280
    D3       -2.32083   0.00012   0.04708   0.01825   0.06551  -2.25533
    D4        0.85775  -0.00003   0.04938   0.01733   0.06682   0.92456
    D5       -1.33919  -0.00009  -0.06983   0.01431  -0.05553  -1.39472
    D6        2.86363  -0.00011  -0.06708   0.01351  -0.05360   2.81003
    D7        0.75229  -0.00000  -0.06868   0.01415  -0.05455   0.69774
    D8        1.77077   0.00003  -0.07184   0.01509  -0.05670   1.71408
    D9       -0.30959   0.00001  -0.06909   0.01430  -0.05477  -0.36436
   D10       -2.42093   0.00012  -0.07069   0.01494  -0.05572  -2.47665
   D11       -1.90621  -0.00009   0.00868   0.00686   0.01540  -1.89081
   D12        0.09052   0.00019   0.00982   0.01632   0.02605   0.11657
   D13        2.18374  -0.00009  -0.00610  -0.01482  -0.02104   2.16269
   D14       -1.72357  -0.00001  -0.00899  -0.01063  -0.01965  -1.74321
   D15        1.77500   0.00006  -0.04610  -0.00390  -0.04978   1.72522
   D16       -0.31536   0.00020  -0.05754   0.00120  -0.05615  -0.37151
   D17       -0.17125  -0.00006  -0.04544  -0.00898  -0.05406  -0.22532
   D18       -2.26162   0.00008  -0.05688  -0.00388  -0.06043  -2.32205
   D19        1.31689   0.00014   0.01090   0.00998   0.02045   1.33734
   D20       -0.74123   0.00040   0.01279   0.00262   0.01524  -0.72599
   D21        2.53940   0.00004  -0.00390  -0.00367  -0.00776   2.53165
   D22        0.62916   0.00028  -0.00462  -0.00412  -0.00894   0.62022
   D23       -1.38810   0.00025   0.01969   0.00733   0.02642  -1.36168
   D24       -1.92041  -0.00014   0.00347   0.02745   0.03109  -1.88932
   D25       -0.12110  -0.00001   0.00603   0.02787   0.03387  -0.08723
   D26        2.19919  -0.00015  -0.01006   0.01537   0.00493   2.20412
   D27        0.17169  -0.00017   0.13348  -0.11822   0.01530   0.18698
   D28        2.56084  -0.00007   0.14081  -0.11189   0.02909   2.58993
   D29       -1.48040  -0.00037   0.13566  -0.11943   0.01596  -1.46444
   D30        0.11019  -0.00008   0.00574  -0.01732  -0.01172   0.09847
   D31        2.19166  -0.00011   0.00617  -0.02041  -0.01422   2.17744
   D32        0.15292   0.00006   0.03320  -0.00270   0.03160   0.18451
   D33        2.41801   0.00006   0.04453   0.00091   0.04617   2.46418
   D34       -0.28155   0.00018   0.04817  -0.01857   0.03060  -0.25095
   D35       -2.76375  -0.00012   0.10876  -0.02906   0.08022  -2.68353
   D36       -2.11736   0.00002  -0.00262  -0.01700  -0.01954  -2.13690
   D37        0.10853  -0.00003  -0.00974  -0.00872  -0.01839   0.09014
   D38        1.96669   0.00004  -0.00450  -0.01375  -0.01824   1.94845
   D39       -2.09060  -0.00001  -0.01162  -0.00547  -0.01710  -2.10770
   D40        0.12001  -0.00031  -0.18732   0.12034  -0.06715   0.05286
   D41        2.78347  -0.00021  -0.24245   0.12097  -0.12095   2.66252
         Item               Value     Threshold  Converged?
 Maximum Force            0.001857     0.000015     NO 
 RMS     Force            0.000403     0.000010     NO 
 Maximum Displacement     0.360932     0.000060     NO 
 RMS     Displacement     0.057501     0.000040     NO 
 Predicted change in Energy=-8.940226D-05
 GradGradGradGradGradGradGradGradGradGradGradGradGradGradGradGradGradGrad

                          Input orientation:                          
 ---------------------------------------------------------------------
 Center     Atomic      Atomic             Coordinates (Angstroms)
 Number     Number       Type             X           Y           Z
 ---------------------------------------------------------------------
      1          6           0       -0.822361   -1.801103   -0.128807
      2          8           0       -1.726111   -1.423907    0.663285
      3          8           0        0.086970   -1.129884   -0.642699
      4          6           0       -0.851250   -3.320388   -0.448028
      5          9           0       -0.278031   -4.000660    0.561575
      6          9           0       -0.169383   -3.597464   -1.567707
      7          9           0       -2.097515   -3.775313   -0.601231
      8          8           0       -1.830570    0.930683    1.175422
      9          1           0       -1.528573    1.115713    2.113753
     10          1           0       -1.779424   -0.176657    0.943438
     11          1           0       -1.166278    1.371455    0.579984
     12          8           0        0.298530    1.563587   -0.229472
     13          1           0        0.393923    1.961820   -1.125800
     14          1           0        0.388361    0.597429   -0.376657
     15          8           0       -0.753385    1.529437    3.469375
     16          1           0        0.132314    1.843714    3.179284
     17          1           0       -0.623757    0.895178    4.178215
     18          8           0        0.668508    2.124453   -2.838627
     19          1           0        0.766704    1.192913   -3.130916
     20          1           0        0.015991    2.529615   -3.414360
     21          8           0        0.819610   -0.568412   -3.248555
     22          1           0        1.543314   -1.070222   -3.629886
     23          1           0        0.607222   -0.982023   -2.392206
     24          8           0        1.419285    2.364362    2.125243
     25          1           0        1.190481    2.142276    1.199087
     26          1           0        2.373938    2.331246    2.209811
 ---------------------------------------------------------------------
                    Distance matrix (angstroms):
                    1          2          3          4          5
     1  C    0.000000
     2  O    1.259544   0.000000
     3  O    1.241572   2.253732   0.000000
     4  C    1.552728   2.365806   2.390912   0.000000
     5  F    2.368749   2.957522   3.134462   1.345603   0.000000
     6  F    2.392432   3.482108   2.647699   1.339924   2.169842
     7  F    2.397230   2.695562   3.431033   1.335516   2.171042
     8  O    3.190635   2.411906   3.350890   4.654703   5.206278
     9  H    3.746415   2.931305   3.905216   5.167251   5.490937
    10  H    2.168986   1.279437   2.628288   3.561000   4.125893
    11  H    3.268912   2.852087   3.053241   4.813464   5.445083
    12  O    3.547910   3.717702   2.733186   5.022248   5.649692
    13  H    4.078348   4.377044   3.144239   5.469145   6.232970
    14  H    2.698190   3.104557   1.773478   4.109868   4.739913
    15  O    4.903485   4.188386   4.968635   6.235096   6.266038
    16  H    5.013936   4.523421   4.842715   6.386919   6.416968
    17  H    5.085254   4.352938   5.277046   6.262976   6.096625
    18  O    4.997579   5.530682   3.968752   6.137664   7.069251
    19  H    4.527904   5.240023   3.471117   5.494138   6.457488
    20  H    5.500256   5.940745   4.591196   6.616175   7.651078
    21  O    3.734759   4.745004   2.764507   4.267094   5.244256
    22  H    4.288141   5.407915   3.323820   4.573992   5.428913
    23  H    2.799567   3.869849   1.831202   3.372673   4.315166
    24  O    5.239925   5.136324   4.652561   6.640289   6.770483
    25  H    4.622237   4.638023   3.913687   6.059897   6.348119
    26  H    5.723789   5.770902   5.034527   7.029005   7.059933
                    6          7          8          9         10
     6  F    0.000000
     7  F    2.164116   0.000000
     8  O    5.548731   5.037277   0.000000
     9  H    6.133073   5.622897   1.002947   0.000000
    10  H    4.538722   3.929059   1.132535   1.761472   0.000000
    11  H    5.504228   5.362060   0.995043   1.596593   1.704317
    12  O    5.352221   5.863710   2.628186   3.004929   2.953313
    13  H    5.605197   6.276713   3.362623   3.860905   3.684870
    14  H    4.396226   5.034966   2.728308   3.185184   2.653517
    15  O    7.210989   6.820329   2.604046   1.615486   3.216189
    16  H    7.227127   7.130070   2.949916   2.103304   3.568704
    17  H    7.307935   6.843139   3.236422   2.264803   3.598358
    18  O    5.920948   6.889416   4.876788   5.510969   5.058803
    19  H    5.125192   6.267881   5.035786   5.725452   4.995883
    20  H    6.401999   7.220300   5.199276   5.911415   5.434871
    21  O    3.602570   5.079582   5.370504   6.091353   4.947853
    22  H    3.684137   5.453980   6.203039   6.870530   5.723140
    23  H    2.850166   4.280849   4.725383   5.409785   4.179858
    24  O    7.190628   7.582688   3.676840   3.201425   4.252668
    25  H    6.515290   7.004993   3.255037   3.046916   3.776658
    26  H    7.475810   8.073779   4.550761   4.088562   5.014349
                   11         12         13         14         15
    11  H    0.000000
    12  O    1.684576   0.000000
    13  H    2.385887   0.985441   0.000000
    14  H    1.982721   0.981425   1.556537   0.000000
    15  O    2.923015   3.845667   4.755933   4.118760   0.000000
    16  H    2.943761   3.424283   4.314642   3.776705   0.983557
    17  H    3.669937   4.552481   5.505086   4.675457   0.959970
    18  O    3.952258   2.694280   1.742303   2.910597   6.493589
    19  H    4.187968   2.962257   2.179603   2.843182   6.781427
    20  H    4.323642   3.340143   2.388039   3.619343   6.998435
    21  O    4.729117   3.732534   3.330071   3.129370   7.211509
    22  H    5.570159   4.477639   4.096928   3.833858   7.901427
    23  H    4.185459   3.354525   3.211773   2.570020   6.520491
    24  O    3.171565   2.728006   3.432593   3.231774   2.687802
    25  H    2.555732   1.780797   2.464177   2.347961   3.050965
    26  H    4.013809   3.293435   3.896567   3.693028   3.465479
                   16         17         18         19         20
    16  H    0.000000
    17  H    1.571378   0.000000
    18  O    6.048269   7.239968   0.000000
    19  H    6.375312   7.446168   0.981245   0.000000
    20  H    6.630244   7.792808   0.959898   1.559065   0.000000
    21  O    6.899843   7.705992   2.728076   1.766043   3.204851
    22  H    7.539677   8.338191   3.405484   2.444151   3.916375
    23  H    6.265127   6.943315   3.138987   2.302493   3.704856
    24  O    1.743092   3.247648   5.026055   5.424515   5.716970
    25  H    2.264958   3.704310   4.071352   4.453067   4.776333
    26  H    2.490470   3.863040   5.332727   5.692307   6.101685
                   21         22         23         24         25
    21  O    0.000000
    22  H    0.959674   0.000000
    23  H    0.974431   1.554316   0.000000
    24  O    6.151299   6.703228   5.680236   0.000000
    25  H    5.221772   5.810647   4.795709   0.979509   0.000000
    26  H    6.373203   6.808963   5.939494   0.958963   1.567751
                   26
    26  H    0.000000
 Stoichiometry    C2H13F3O8
 Framework group  C1[X(C2H13F3O8)]
 Deg. of freedom    72
 Full point group                 C1      NOp   1
 Largest Abelian subgroup         C1      NOp   1
 Largest concise Abelian subgroup C1      NOp   1
                         Standard orientation:                         
 ---------------------------------------------------------------------
 Center     Atomic      Atomic             Coordinates (Angstroms)
 Number     Number       Type             X           Y           Z
 ---------------------------------------------------------------------
      1          6           0        1.137413   -0.485164   -0.134923
      2          8           0        0.662918   -1.399947   -0.859131
      3          8           0        0.549116    0.480238    0.378309
      4          6           0        2.651066   -0.640761    0.174282
      5          9           0        2.815640   -1.537209    1.164203
      6          9           0        3.189023    0.518226    0.577701
      7          9           0        3.337472   -1.065461   -0.889712
      8          8           0       -1.663546   -1.226166   -1.471225
      9          1           0       -2.221079   -1.907625   -0.990940
     10          1           0       -0.572954   -1.315120   -1.179107
     11          1           0       -1.969063   -0.338292   -1.141908
     12          8           0       -2.107252    0.948252   -0.063250
     13          1           0       -2.168332    1.895543   -0.327828
     14          1           0       -1.183235    0.836969    0.248206
     15          8           0       -3.219133   -2.732975   -0.025290
     16          1           0       -3.555863   -2.077072    0.625701
     17          1           0       -2.912961   -3.501506    0.461704
     18          8           0       -1.751708    3.568080   -0.582126
     19          1           0       -0.808967    3.599228   -0.311737
     20          1           0       -1.805451    3.971136   -1.451644
     21          8           0        0.840640    3.223180    0.194514
     22          1           0        1.313411    3.672940    0.898203
     23          1           0        0.950235    2.266652    0.344709
     24          8           0       -3.877490   -0.540449    1.383140
     25          1           0       -3.302873    0.145024    0.983914
     26          1           0       -4.041312   -0.294048    2.295313
 ---------------------------------------------------------------------
 Rotational constants (GHZ):           0.5828842           0.3454265           0.2482065
 Standard basis: 6-31++G(d,p) (6D, 7F)
 There are   325 symmetry adapted cartesian basis functions of A   symmetry.
 There are   325 symmetry adapted basis functions of A   symmetry.
   325 basis functions,   520 primitive gaussians,   325 cartesian basis functions
    58 alpha electrons       58 beta electrons
       nuclear repulsion energy       983.6840887816 Hartrees.
 NAtoms=   26 NActive=   26 NUniq=   26 SFac= 1.00D+00 NAtFMM=   60 NAOKFM=F Big=F
 Integral buffers will be    131072 words long.
 Raffenetti 2 integral format.
 Two-electron integral symmetry is turned on.
 Nuclear repulsion after empirical dispersion term =      983.6710236696 Hartrees.
 One-electron integrals computed using PRISM.
 NBasis=   325 RedAO= T EigKep=  4.04D-05  NBF=   325
 NBsUse=   325 1.00D-06 EigRej= -1.00D+00 NBFU=   325
 Initial guess from the checkpoint file:  "/local_scratch/slurm.5787596/Gau-3896457.chk"
 B after Tr=    -0.000000   -0.000000    0.000000
         Rot=    0.999989   -0.003606   -0.001585   -0.002474 Ang=  -0.53 deg.
 ExpMin= 3.60D-02 ExpMax= 7.00D+03 ExpMxC= 1.05D+03 IAcc=3 IRadAn=         5 AccDes= 0.00D+00
 Harris functional with IExCor= 4639 and IRadAn=       5 diagonalized for initial guess.
 HarFok:  IExCor= 4639 AccDes= 0.00D+00 IRadAn=         5 IDoV= 1 UseB2=F ITyADJ=14
 ICtDFT=  3500011 ScaDFX=  1.000000  1.000000  1.000000  1.000000
 FoFCou: FMM=F IPFlag=           0 FMFlag=      100000 FMFlg1=           0
         NFxFlg=           0 DoJE=T BraDBF=F KetDBF=T FulRan=T
         wScrn=  0.000000 ICntrl=       500 IOpCl=  0 I1Cent=   200000004 NGrid=           0
         NMat0=    1 NMatS0=      1 NMatT0=    0 NMatD0=    1 NMtDS0=    0 NMtDT0=    0
 Petite list used in FoFCou.
 Requested convergence on RMS density matrix=1.00D-10 within 128 cycles.
 Requested convergence on MAX density matrix=1.00D-08.
 Requested convergence on             energy=1.00D-08.
 No special actions if energy rises.
 SCF Done:  E(RwB97XD) =  -985.243885746     A.U. after   15 cycles
            NFock= 15  Conv=0.90D-10     -V/T= 2.0083
 Calling FoFJK, ICntrl=      2127 FMM=F ISym2X=0 I1Cent= 0 IOpClX= 0 NMat=1 NMatS=1 NMatT=0.
 ***** Axes restored to original set *****
 -------------------------------------------------------------------
 Center     Atomic                   Forces (Hartrees/Bohr)
 Number     Number              X              Y              Z
 -------------------------------------------------------------------
      1        6           0.000373983    0.000408125   -0.000054557
      2        8           0.000086792   -0.000611251   -0.000064374
      3        8          -0.000323131   -0.000176626   -0.000009284
      4        6          -0.000024672    0.000104529    0.000144790
      5        9          -0.000046869   -0.000091470   -0.000152909
      6        9           0.000028305   -0.000079744   -0.000052953
      7        9           0.000029629   -0.000113200   -0.000016255
      8        8          -0.000193409    0.001080660    0.000059042
      9        1           0.000158867    0.000176558    0.000171773
     10        1          -0.000322594   -0.000848756   -0.000030429
     11        1           0.000221415    0.000241086    0.000012897
     12        8           0.000205606    0.000108440   -0.000302982
     13        1          -0.000145816   -0.000141634    0.000210198
     14        1          -0.000050647    0.000009328   -0.000031187
     15        8           0.000217548    0.000062811    0.000137729
     16        1          -0.000257056   -0.000019668   -0.000076689
     17        1          -0.000013409   -0.000019616   -0.000072498
     18        8           0.000001593   -0.000098212    0.000004140
     19        1          -0.000008060    0.000175206    0.000087139
     20        1           0.000038295   -0.000100068    0.000004821
     21        8           0.000028474    0.000045734   -0.000254208
     22        1          -0.000045948   -0.000030085    0.000109388
     23        1           0.000074439   -0.000022178    0.000088636
     24        8           0.000171606    0.000121037    0.000208089
     25        1          -0.000096202   -0.000187877   -0.000045701
     26        1          -0.000108738    0.000006873   -0.000074619
 -------------------------------------------------------------------
 Cartesian Forces:  Max     0.001080660 RMS     0.000221847

 GradGradGradGradGradGradGradGradGradGradGradGradGradGradGradGradGradGrad
 Berny optimization.
 Using GEDIIS/GDIIS optimizer.
 FormGI is forming the generalized inverse of G from B-inverse, IUseBI=4.
 Internal  Forces:  Max     0.001447298 RMS     0.000178190
 Search for a local minimum.
 Step number   9 out of a maximum of  156
 All quantities printed in internal units (Hartrees-Bohrs-Radians)
 Mixed Optimization -- En-DIIS/RFO-DIIS
 Swapping is turned off.
 Update second derivatives using D2CorX and points    6    7    8    9
 DE= -5.92D-05 DEPred=-8.94D-05 R= 6.63D-01
 TightC=F SS=  1.41D+00  RLast= 2.97D-01 DXNew= 2.0182D+00 8.8974D-01
 Trust test= 6.63D-01 RLast= 2.97D-01 DXMaxT set to 1.20D+00
 ITU=  1 -1  1  0  1  1  1  1  0
     Eigenvalues ---    0.00000   0.00023   0.00036   0.00048   0.00082
     Eigenvalues ---    0.00117   0.00122   0.00221   0.00277   0.00380
     Eigenvalues ---    0.00495   0.00618   0.00690   0.00768   0.00785
     Eigenvalues ---    0.01024   0.01138   0.01237   0.01344   0.01395
     Eigenvalues ---    0.01446   0.01567   0.01581   0.01889   0.01987
     Eigenvalues ---    0.02057   0.02159   0.02435   0.02819   0.02861
     Eigenvalues ---    0.03320   0.03499   0.03731   0.04118   0.04343
     Eigenvalues ---    0.04714   0.04815   0.05300   0.05906   0.06642
     Eigenvalues ---    0.06948   0.07256   0.08189   0.08557   0.10497
     Eigenvalues ---    0.11322   0.13706   0.17030   0.20322   0.21210
     Eigenvalues ---    0.22790   0.23871   0.27341   0.31139   0.34923
     Eigenvalues ---    0.35849   0.36124   0.37837   0.42556   0.44114
     Eigenvalues ---    0.46683   0.47880   0.49366   0.51968   0.52248
     Eigenvalues ---    0.54774   0.56880   0.57350   0.57390   0.57469
     Eigenvalues ---    0.69231   0.81580
 Eigenvalue     1 is   1.01D-06 Eigenvector:
                          D8        D5        D10       D9        D7
   1                    0.30732   0.30332   0.30051   0.29744   0.29650
                          D6        D25       D26       D24       D31
   1                    0.29344  -0.28249  -0.27986  -0.27471   0.21287
 En-DIIS/RFO-DIIS/Sim-DIIS IScMMF=       -3 using points:     9    8    7    6    5    4    3
 RFO step:  Lambda=-5.48719525D-05.
 DidBck=F Rises=F RFO-DIIS coefs:    0.83659    0.30176    0.25101   -0.40298    0.27990
                  RFO-DIIS coefs:   -0.36520    0.09892
 Iteration  1 RMS(Cart)=  0.03405456 RMS(Int)=  0.00093312
 Iteration  2 RMS(Cart)=  0.00099525 RMS(Int)=  0.00065629
 Iteration  3 RMS(Cart)=  0.00000074 RMS(Int)=  0.00065629
 Variable       Old X    -DE/DX   Delta X   Delta X   Delta X     New X
                                 (Linear)    (Quad)   (Total)
    R1        2.38019   0.00015   0.00113   0.00016   0.00148   2.38168
    R2        2.34623  -0.00030  -0.00159   0.00059  -0.00079   2.34544
    R3        2.93423   0.00019   0.00035  -0.00012   0.00022   2.93446
    R4        2.41779   0.00063  -0.00557  -0.00295  -0.00853   2.40926
    R5        3.46047  -0.00000  -0.00236   0.00204  -0.00014   3.46033
    R6        2.54282  -0.00009  -0.00020  -0.00053  -0.00072   2.54210
    R7        2.53209   0.00008  -0.00073   0.00041  -0.00032   2.53177
    R8        2.52376   0.00001   0.00063   0.00012   0.00075   2.52451
    R9        1.89530   0.00026   0.00250  -0.00332  -0.00056   1.89474
   R10        2.14018   0.00145   0.00636   0.00310   0.00946   2.14964
   R11        1.88036   0.00023  -0.00410   0.00375  -0.00057   1.87979
   R12        3.05283   0.00002  -0.00409   0.00978   0.00595   3.05878
   R13        3.18339  -0.00001   0.01098  -0.00476   0.00594   3.18932
   R14        1.86221  -0.00028  -0.00088   0.00008  -0.00097   1.86124
   R15        1.85463  -0.00001  -0.00037  -0.00013  -0.00049   1.85413
   R16        3.36522  -0.00001  -0.02085   0.01266  -0.00845   3.35677
   R17        3.29248  -0.00002  -0.00188   0.00344   0.00139   3.29386
   R18        1.85865  -0.00021   0.00023  -0.00090  -0.00057   1.85809
   R19        1.81408  -0.00004   0.00009   0.00006   0.00015   1.81423
   R20        3.29397  -0.00002  -0.00644   0.00863   0.00219   3.29616
   R21        1.85428  -0.00020  -0.00043   0.00021  -0.00023   1.85405
   R22        1.81394  -0.00007  -0.00011   0.00008  -0.00002   1.81392
   R23        3.33734  -0.00002   0.00060   0.00213   0.00276   3.34010
   R24        1.81352  -0.00006  -0.00015   0.00013  -0.00002   1.81350
   R25        1.84141   0.00006   0.00013   0.00032   0.00065   1.84206
   R26        1.85100   0.00012   0.00023   0.00055   0.00054   1.85154
   R27        1.81218  -0.00012  -0.00049   0.00012  -0.00037   1.81181
    A1        2.24453   0.00017   0.00262  -0.00329  -0.00021   2.24432
    A2        1.99211   0.00001  -0.00402   0.00196  -0.00232   1.98979
    A3        2.04599  -0.00019   0.00140   0.00143   0.00260   2.04859
    A4        2.04827   0.00001   0.00028  -0.00374  -0.00297   2.04530
    A5        2.27466   0.00011   0.05810  -0.03280   0.02532   2.29999
    A6        1.90973   0.00024   0.00046   0.00116   0.00162   1.91136
    A7        1.94406   0.00003   0.00162  -0.00104   0.00058   1.94464
    A8        1.95438   0.00015  -0.00124  -0.00092  -0.00216   1.95222
    A9        1.88141  -0.00015  -0.00040   0.00045   0.00005   1.88147
   A10        1.88745  -0.00017  -0.00032   0.00041   0.00009   1.88754
   A11        1.88450  -0.00012  -0.00015   0.00001  -0.00014   1.88435
   A12        1.93737   0.00010  -0.00426   0.00596   0.00154   1.93892
   A13        1.85158  -0.00008  -0.00170   0.00186  -0.00005   1.85153
   A14        1.85500   0.00002   0.00035   0.00183   0.00245   1.85744
   A15        2.73524  -0.00004  -0.00954   0.00901  -0.00016   2.73508
   A16        2.17405   0.00002   0.00878  -0.00404   0.00508   2.17913
   A17        1.61018   0.00002  -0.00455   0.00203  -0.00222   1.60796
   A18        1.65803  -0.00010   0.00299  -0.01002  -0.00821   1.64983
   A19        1.82612  -0.00002  -0.00158  -0.00090  -0.00271   1.82341
   A20        2.15298   0.00004  -0.01616   0.01217  -0.00332   2.14966
   A21        1.97618   0.00004   0.01618  -0.00225   0.01400   1.99017
   A22        2.81506   0.00007  -0.00279  -0.00505  -0.00830   2.80676
   A23        1.84049  -0.00007  -0.00117  -0.00193  -0.00380   1.83670
   A24        2.11205  -0.00005  -0.00876  -0.00271  -0.01130   2.10075
   A25        1.88315   0.00004   0.00133  -0.00259  -0.00144   1.88171
   A26        2.78951   0.00008   0.00063  -0.00726  -0.00753   2.78198
   A27        1.79260   0.00011   0.00007   0.00332   0.00302   1.79562
   A28        2.11988   0.00001   0.00617  -0.00399   0.00240   2.12228
   A29        1.86510  -0.00009  -0.00121  -0.00003  -0.00128   1.86382
   A30        2.17798   0.00004   0.00385  -0.00037   0.00335   2.18133
   A31        1.93720  -0.00005  -0.00345  -0.00289  -0.00592   1.93128
   A32        1.86672  -0.00005  -0.00046  -0.00038  -0.00095   1.86576
   A33        1.90876  -0.00003   0.00108   0.00781   0.00455   1.91331
   A34        2.30685   0.00006   0.02333  -0.00471   0.01675   2.32359
   A35        1.88399  -0.00004   0.00628  -0.00225   0.00142   1.88541
   A36        2.82143   0.00012   0.00605   0.00084   0.00462   2.82605
   A37        3.14026  -0.00004  -0.00613   0.00420  -0.00232   3.13794
   A38        3.13651  -0.00039   0.00418  -0.00594  -0.00173   3.13478
   A39        2.90225   0.00009   0.00284  -0.00228   0.00046   2.90271
   A40        2.78614   0.00003  -0.00549  -0.00149  -0.00647   2.77968
   A41        2.90956   0.00006   0.00550  -0.00005   0.00487   2.91443
   A42        3.12750  -0.00005   0.00660  -0.00764  -0.00107   3.12643
   A43        3.20341  -0.00008  -0.01610   0.00197  -0.01423   3.18918
   A44        3.20119   0.00000  -0.01278   0.00397  -0.00881   3.19237
    D1        0.06611   0.00005   0.00066   0.00681   0.00757   0.07368
    D2       -3.11280   0.00009   0.00064   0.00987   0.01050  -3.10229
    D3       -2.25533  -0.00006  -0.04303  -0.01190  -0.05511  -2.31043
    D4        0.92456  -0.00010  -0.04289  -0.01505  -0.05804   0.86652
    D5       -1.39472  -0.00005   0.04154  -0.00053   0.04105  -1.35367
    D6        2.81003  -0.00003   0.04073  -0.00119   0.03958   2.84961
    D7        0.69774  -0.00000   0.04065   0.00018   0.04087   0.73860
    D8        1.71408  -0.00001   0.04157   0.00205   0.04359   1.75767
    D9       -0.36436   0.00001   0.04076   0.00139   0.04212  -0.32224
   D10       -2.47665   0.00004   0.04068   0.00276   0.04340  -2.43325
   D11       -1.89081   0.00005  -0.01951   0.00307  -0.01610  -1.90691
   D12        0.11657  -0.00006  -0.02365   0.00943  -0.01418   0.10239
   D13        2.16269   0.00007   0.02538  -0.00467   0.02090   2.18360
   D14       -1.74321   0.00005   0.02065  -0.00742   0.01329  -1.72992
   D15        1.72522   0.00001   0.01303   0.00843   0.02089   1.74612
   D16       -0.37151   0.00004   0.01955   0.01441   0.03384  -0.33767
   D17       -0.22532  -0.00003   0.01504   0.00237   0.01681  -0.20850
   D18       -2.32205   0.00000   0.02156   0.00834   0.02977  -2.29229
   D19        1.33734   0.00005  -0.01147   0.01401   0.00204   1.33938
   D20       -0.72599  -0.00004  -0.00598   0.00536  -0.00089  -0.72689
   D21        2.53165  -0.00000   0.01771  -0.01575   0.00184   2.53348
   D22        0.62022   0.00000   0.02055  -0.01499   0.00544   0.62566
   D23       -1.36168  -0.00003   0.00453  -0.01214  -0.00776  -1.36944
   D24       -1.88932  -0.00008  -0.04178  -0.00628  -0.04827  -1.93759
   D25       -0.08723  -0.00006  -0.04508  -0.00609  -0.05105  -0.13828
   D26        2.20412   0.00001  -0.03736   0.00078  -0.03593   2.16818
   D27        0.18698  -0.00000  -0.05615  -0.00183  -0.05788   0.12911
   D28        2.58993  -0.00004  -0.05379  -0.00815  -0.06197   2.52797
   D29       -1.46444   0.00002  -0.05452   0.00060  -0.05344  -1.51788
   D30        0.09847  -0.00003   0.01461   0.00869   0.02367   0.12214
   D31        2.17744  -0.00005   0.01683   0.00900   0.02593   2.20337
   D32        0.18451   0.00003  -0.00646  -0.00269  -0.00913   0.17538
   D33        2.46418  -0.00005  -0.01713  -0.00896  -0.02636   2.43782
   D34       -0.25095  -0.00002  -0.03530   0.00658  -0.02713  -0.27808
   D35       -2.68353   0.00003  -0.07017   0.00474  -0.06678  -2.75031
   D36       -2.13690   0.00008   0.02874   0.00231   0.03097  -2.10593
   D37        0.09014   0.00002   0.03024  -0.00303   0.02727   0.11741
   D38        1.94845   0.00003   0.02219   0.00570   0.02793   1.97638
   D39       -2.10770  -0.00004   0.02369   0.00036   0.02424  -2.08346
   D40        0.05286   0.00001   0.08232  -0.00324   0.07999   0.13285
   D41        2.66252   0.00002   0.11998  -0.00406   0.11561   2.77813
         Item               Value     Threshold  Converged?
 Maximum Force            0.001447     0.000015     NO 
 RMS     Force            0.000178     0.000010     NO 
 Maximum Displacement     0.190870     0.000060     NO 
 RMS     Displacement     0.034422     0.000040     NO 
 Predicted change in Energy=-2.589984D-05
 GradGradGradGradGradGradGradGradGradGradGradGradGradGradGradGradGradGrad

                          Input orientation:                          
 ---------------------------------------------------------------------
 Center     Atomic      Atomic             Coordinates (Angstroms)
 Number     Number       Type             X           Y           Z
 ---------------------------------------------------------------------
      1          6           0       -0.837453   -1.803205   -0.132052
      2          8           0       -1.724167   -1.434478    0.684162
      3          8           0        0.057950   -1.125614   -0.660817
      4          6           0       -0.875679   -3.319668   -0.464034
      5          9           0       -0.327650   -4.015269    0.548598
      6          9           0       -0.178677   -3.595137   -1.574549
      7          9           0       -2.124863   -3.758403   -0.642124
      8          8           0       -1.825837    0.920084    1.199229
      9          1           0       -1.514984    1.106889    2.133994
     10          1           0       -1.776181   -0.192162    0.965902
     11          1           0       -1.169929    1.363368    0.596902
     12          8           0        0.287820    1.561042   -0.230310
     13          1           0        0.377001    1.960731   -1.126066
     14          1           0        0.374401    0.595675   -0.382802
     15          8           0       -0.729515    1.516062    3.488838
     16          1           0        0.146100    1.848460    3.189498
     17          1           0       -0.576654    0.864193    4.176877
     18          8           0        0.669127    2.117131   -2.837318
     19          1           0        0.789148    1.186736   -3.124649
     20          1           0        0.018079    2.507047   -3.425096
     21          8           0        0.861130   -0.575047   -3.247180
     22          1           0        1.602778   -1.072249   -3.598890
     23          1           0        0.619554   -0.988902   -2.398327
     24          8           0        1.402700    2.396836    2.111235
     25          1           0        1.176146    2.151479    1.190113
     26          1           0        2.358169    2.432250    2.182385
 ---------------------------------------------------------------------
                    Distance matrix (angstroms):
                    1          2          3          4          5
     1  C    0.000000
     2  O    1.260329   0.000000
     3  O    1.241155   2.253953   0.000000
     4  C    1.552847   2.364789   2.392542   0.000000
     5  F    2.369897   2.937537   3.156181   1.345221   0.000000
     6  F    2.392865   3.486942   2.643755   1.339754   2.169437
     7  F    2.395913   2.705590   3.420029   1.335913   2.171122
     8  O    3.188341   2.412383   3.345640   4.652391   5.198615
     9  H    3.750021   2.933311   3.907577   5.172317   5.491789
    10  H    2.163833   1.274924   2.623277   3.554844   4.109566
    11  H    3.266358   2.853548   3.047060   4.810716   5.444401
    12  O    3.548809   3.722565   2.730622   5.022916   5.663986
    13  H    4.078011   4.383980   3.137480   5.467185   6.246088
    14  H    2.699276   3.108685   1.772081   4.110865   4.756174
    15  O    4.913250   4.190611   4.981785   6.247466   6.277111
    16  H    5.033362   4.533463   4.865985   6.411074   6.448419
    17  H    5.074436   4.335866   5.269282   6.255570   6.085685
    18  O    4.995725   5.544601   3.952985   6.130063   7.075614
    19  H    4.532241   5.262561   3.457178   5.491648   6.465356
    20  H    5.491296   5.954581   4.564981   6.596764   7.645284
    21  O    3.754674   4.783078   2.763603   4.277307   5.258922
    22  H    4.302091   5.435468   3.319882   4.584862   5.439630
    23  H    2.814597   3.897859   1.831129   3.377822   4.329025
    24  O    5.262221   5.147116   4.679774   6.670940   6.822832
    25  H    4.630575   4.639708   3.926276   6.072860   6.379790
    26  H    5.788583   5.819083   5.102274   7.109562   7.173102
                    6          7          8          9         10
     6  F    0.000000
     7  F    2.164189   0.000000
     8  O    5.549253   5.036689   0.000000
     9  H    6.135801   5.634700   1.002652   0.000000
    10  H    4.537197   3.927518   1.137541   1.766407   0.000000
    11  H    5.503140   5.355336   0.994743   1.596087   1.709788
    12  O    5.348904   5.855520   2.630961   3.007705   2.960532
    13  H    5.601570   6.261151   3.367853   3.864795   3.694248
    14  H    4.391932   5.027083   2.729306   3.188319   2.657949
    15  O    7.215654   6.843377   2.607570   1.618637   3.221605
    16  H    7.241158   7.160692   2.951540   2.103145   3.578223
    17  H    7.288547   6.854787   3.229546   2.261136   3.586796
    18  O    5.911290   6.866378   4.894025   5.523121   5.077090
    19  H    5.119160   6.253702   5.060155   5.741840   5.021442
    20  H    6.379646   7.182826   5.225214   5.934156   5.457652
    21  O    3.605529   5.082935   5.406086   6.118158   4.985186
    22  H    3.692763   5.463808   6.224688   6.880046   5.747108
    23  H    2.847497   4.276238   4.750430   5.430518   4.206232
    24  O    7.210375   7.609970   3.665516   3.190198   4.256757
    25  H    6.519393   7.012877   3.244737   3.037147   3.776130
    26  H    7.541852   8.148595   4.556221   4.093927   5.045812
                   11         12         13         14         15
    11  H    0.000000
    12  O    1.687717   0.000000
    13  H    2.391329   0.984928   0.000000
    14  H    1.983464   0.981164   1.554292   0.000000
    15  O    2.929261   3.856041   4.766491   4.129811   0.000000
    16  H    2.947677   3.434790   4.323195   3.792482   0.983257
    17  H    3.662972   4.544910   5.498459   4.665542   0.960050
    18  O    3.967890   2.692790   1.743038   2.902815   6.506745
    19  H    4.209409   2.961188   2.182491   2.835329   6.793600
    20  H    4.346934   3.342805   2.390152   3.610520   7.024488
    21  O    4.760212   3.740730   3.341209   3.132436   7.230271
    22  H    5.587916   4.473328   4.100775   3.825454   7.897773
    23  H    4.207948   3.363415   3.221463   2.575525   6.538619
    24  O    3.159063   2.724765   3.423794   3.243733   2.686986
    25  H    2.545012   1.776327   2.457580   2.353164   3.052775
    26  H    4.012947   3.296429   3.884997   3.726732   3.475632
                   16         17         18         19         20
    16  H    0.000000
    17  H    1.570372   0.000000
    18  O    6.055432   7.233308   0.000000
    19  H    6.381210   7.435168   0.981121   0.000000
    20  H    6.648533   7.800171   0.959887   1.558216   0.000000
    21  O    6.914874   7.697743   2.729958   1.767505   3.200264
    22  H    7.532242   8.304353   3.409375   2.447429   3.918269
    23  H    6.284789   6.935285   3.137294   2.299936   3.692924
    24  O    1.744251   3.245568   5.010443   5.408814   5.707914
    25  H    2.269440   3.694614   4.059365   4.438205   4.771551
    26  H    2.499668   3.879431   5.305618   5.672543   6.076633
                   21         22         23         24         25
    21  O    0.000000
    22  H    0.959662   0.000000
    23  H    0.974775   1.554035   0.000000
    24  O    6.151260   6.684318   5.693215   0.000000
    25  H    5.217542   5.788694   4.800905   0.979793   0.000000
    26  H    6.384758   6.802593   5.975784   0.958769   1.568635
                   26
    26  H    0.000000
 Stoichiometry    C2H13F3O8
 Framework group  C1[X(C2H13F3O8)]
 Deg. of freedom    72
 Full point group                 C1      NOp   1
 Largest Abelian subgroup         C1      NOp   1
 Largest concise Abelian subgroup C1      NOp   1
                         Standard orientation:                         
 ---------------------------------------------------------------------
 Center     Atomic      Atomic             Coordinates (Angstroms)
 Number     Number       Type             X           Y           Z
 ---------------------------------------------------------------------
      1          6           0        1.139722   -0.492137   -0.133661
      2          8           0        0.662550   -1.427570   -0.830584
      3          8           0        0.553387    0.487860    0.352427
      4          6           0        2.654984   -0.641208    0.171451
      5          9           0        2.829308   -1.548501    1.149229
      6          9           0        3.186548    0.516185    0.587168
      7          9           0        3.340458   -1.047937   -0.900632
      8          8           0       -1.661731   -1.252564   -1.452422
      9          1           0       -2.225509   -1.923013   -0.964608
     10          1           0       -0.567685   -1.343555   -1.154456
     11          1           0       -1.964872   -0.358144   -1.139961
     12          8           0       -2.102581    0.949690   -0.082136
     13          1           0       -2.160144    1.893363   -0.358272
     14          1           0       -1.178743    0.841463    0.230102
     15          8           0       -3.228192   -2.737232    0.010924
     16          1           0       -3.577995   -2.066951    0.639537
     17          1           0       -2.907095   -3.482126    0.524466
     18          8           0       -1.735577    3.566331   -0.601381
     19          1           0       -0.800851    3.600047   -0.305155
     20          1           0       -1.765625    3.971584   -1.471007
     21          8           0        0.843900    3.233339    0.228131
     22          1           0        1.296136    3.666981    0.955033
     23          1           0        0.958160    2.273689    0.355421
     24          8           0       -3.910662   -0.506487    1.344305
     25          1           0       -3.313011    0.164875    0.954331
     26          1           0       -4.136600   -0.222803    2.231837
 ---------------------------------------------------------------------
 Rotational constants (GHZ):           0.5830529           0.3446826           0.2470493
 Standard basis: 6-31++G(d,p) (6D, 7F)
 There are   325 symmetry adapted cartesian basis functions of A   symmetry.
 There are   325 symmetry adapted basis functions of A   symmetry.
   325 basis functions,   520 primitive gaussians,   325 cartesian basis functions
    58 alpha electrons       58 beta electrons
       nuclear repulsion energy       983.1316192137 Hartrees.
 NAtoms=   26 NActive=   26 NUniq=   26 SFac= 1.00D+00 NAtFMM=   60 NAOKFM=F Big=F
 Integral buffers will be    131072 words long.
 Raffenetti 2 integral format.
 Two-electron integral symmetry is turned on.
 Nuclear repulsion after empirical dispersion term =      983.1185715665 Hartrees.
 One-electron integrals computed using PRISM.
 NBasis=   325 RedAO= T EigKep=  4.01D-05  NBF=   325
 NBsUse=   325 1.00D-06 EigRej= -1.00D+00 NBFU=   325
 Initial guess from the checkpoint file:  "/local_scratch/slurm.5787596/Gau-3896457.chk"
 B after Tr=     0.000000    0.000000   -0.000000
         Rot=    0.999997    0.001927    0.000859    0.000814 Ang=   0.26 deg.
 ExpMin= 3.60D-02 ExpMax= 7.00D+03 ExpMxC= 1.05D+03 IAcc=3 IRadAn=         5 AccDes= 0.00D+00
 Harris functional with IExCor= 4639 and IRadAn=       5 diagonalized for initial guess.
 HarFok:  IExCor= 4639 AccDes= 0.00D+00 IRadAn=         5 IDoV= 1 UseB2=F ITyADJ=14
 ICtDFT=  3500011 ScaDFX=  1.000000  1.000000  1.000000  1.000000
 FoFCou: FMM=F IPFlag=           0 FMFlag=      100000 FMFlg1=           0
         NFxFlg=           0 DoJE=T BraDBF=F KetDBF=T FulRan=T
         wScrn=  0.000000 ICntrl=       500 IOpCl=  0 I1Cent=   200000004 NGrid=           0
         NMat0=    1 NMatS0=      1 NMatT0=    0 NMatD0=    1 NMtDS0=    0 NMtDT0=    0
 Petite list used in FoFCou.
 Requested convergence on RMS density matrix=1.00D-10 within 128 cycles.
 Requested convergence on MAX density matrix=1.00D-08.
 Requested convergence on             energy=1.00D-08.
 No special actions if energy rises.
 SCF Done:  E(RwB97XD) =  -985.243905006     A.U. after   15 cycles
            NFock= 15  Conv=0.92D-10     -V/T= 2.0083
 Calling FoFJK, ICntrl=      2127 FMM=F ISym2X=0 I1Cent= 0 IOpClX= 0 NMat=1 NMatS=1 NMatT=0.
 ***** Axes restored to original set *****
 -------------------------------------------------------------------
 Center     Atomic                   Forces (Hartrees/Bohr)
 Number     Number              X              Y              Z
 -------------------------------------------------------------------
      1        6           0.000227781    0.000412691    0.000004883
      2        8           0.000267609   -0.000282826   -0.000276510
      3        8          -0.000393058   -0.000429600    0.000199032
      4        6           0.000034505    0.000045690    0.000093551
      5        9          -0.000033938   -0.000048839   -0.000115965
      6        9           0.000004355   -0.000034287   -0.000002590
      7        9           0.000012966   -0.000047047   -0.000000886
      8        8          -0.000085139    0.000754120   -0.000004245
      9        1           0.000086751    0.000081440    0.000197125
     10        1          -0.000151656   -0.000664857   -0.000077434
     11        1           0.000058879    0.000137123    0.000044370
     12        8           0.000027450   -0.000058186   -0.000078382
     13        1           0.000096541    0.000067340   -0.000029158
     14        1          -0.000108596   -0.000013348    0.000086014
     15        8           0.000177416   -0.000068570    0.000098286
     16        1          -0.000256317    0.000105461   -0.000129320
     17        1          -0.000002612    0.000021817   -0.000029842
     18        8          -0.000001301   -0.000037874   -0.000041959
     19        1          -0.000061503    0.000089664    0.000008082
     20        1           0.000031609   -0.000055350   -0.000008819
     21        8          -0.000054171   -0.000129734    0.000157353
     22        1          -0.000030168    0.000020490    0.000019253
     23        1           0.000100327    0.000147156   -0.000197682
     24        8           0.000076253   -0.000180035    0.000053554
     25        1          -0.000030186    0.000162400    0.000043767
     26        1           0.000006203    0.000005162   -0.000012478
 -------------------------------------------------------------------
 Cartesian Forces:  Max     0.000754120 RMS     0.000174594

 GradGradGradGradGradGradGradGradGradGradGradGradGradGradGradGradGradGrad
 Berny optimization.
 Using GEDIIS/GDIIS optimizer.
 FormGI is forming the generalized inverse of G from B-inverse, IUseBI=4.
 Internal  Forces:  Max     0.001000145 RMS     0.000128885
 Search for a local minimum.
 Step number  10 out of a maximum of  156
 All quantities printed in internal units (Hartrees-Bohrs-Radians)
 Mixed Optimization -- En-DIIS/RFO-DIIS
 Swapping is turned off.
 Update second derivatives using D2CorX and points    8    9   10
 DE= -1.93D-05 DEPred=-2.59D-05 R= 7.44D-01
 TightC=F SS=  1.41D+00  RLast= 2.64D-01 DXNew= 2.0182D+00 7.9156D-01
 Trust test= 7.44D-01 RLast= 2.64D-01 DXMaxT set to 1.20D+00
 ITU=  1  1 -1  1  0  1  1  1  1  0
     Eigenvalues ---    0.00000   0.00022   0.00037   0.00050   0.00083
     Eigenvalues ---    0.00120   0.00141   0.00228   0.00279   0.00369
     Eigenvalues ---    0.00496   0.00613   0.00692   0.00770   0.00825
     Eigenvalues ---    0.01033   0.01136   0.01197   0.01345   0.01394
     Eigenvalues ---    0.01482   0.01560   0.01602   0.01870   0.01979
     Eigenvalues ---    0.02020   0.02148   0.02429   0.02738   0.02868
     Eigenvalues ---    0.03306   0.03521   0.03702   0.03928   0.04340
     Eigenvalues ---    0.04708   0.04810   0.05231   0.05861   0.06517
     Eigenvalues ---    0.06956   0.07262   0.08173   0.08462   0.10569
     Eigenvalues ---    0.11209   0.13684   0.16378   0.20211   0.20529
     Eigenvalues ---    0.22450   0.23867   0.25744   0.31074   0.34690
     Eigenvalues ---    0.35359   0.36122   0.37843   0.41675   0.43775
     Eigenvalues ---    0.46530   0.47448   0.49900   0.51955   0.53439
     Eigenvalues ---    0.54702   0.56884   0.57336   0.57381   0.57391
     Eigenvalues ---    0.68993   0.81402
 Eigenvalue     1 is   1.97D-06 Eigenvector:
                          D5        D8        D6        D7        D9
   1                    0.30450   0.30058   0.29500   0.29493   0.29108
                          D10       D26       D41       D25       D24
   1                    0.29102  -0.24871  -0.23442  -0.21642  -0.21355
 En-DIIS/RFO-DIIS/Sim-DIIS IScMMF=       -3 using points:    10    9    8    7    6    5    4    3
 RFO step:  Lambda=-2.77676515D-05.
 DidBck=T Rises=F RFO-DIIS coefs:    0.28202    0.38650    0.35218    0.42541   -0.17420
                  RFO-DIIS coefs:   -0.20538   -0.18299    0.11646
 Iteration  1 RMS(Cart)=  0.00489708 RMS(Int)=  0.00033391
 Iteration  2 RMS(Cart)=  0.00003051 RMS(Int)=  0.00033076
 Iteration  3 RMS(Cart)=  0.00000002 RMS(Int)=  0.00033076
 Variable       Old X    -DE/DX   Delta X   Delta X   Delta X     New X
                                 (Linear)    (Quad)   (Total)
    R1        2.38168  -0.00018  -0.00131   0.00164   0.00041   2.38209
    R2        2.34544  -0.00054  -0.00080  -0.00006  -0.00082   2.34463
    R3        2.93446   0.00009   0.00033  -0.00026   0.00007   2.93453
    R4        2.40926   0.00034   0.01038  -0.01794  -0.00755   2.40170
    R5        3.46033   0.00003  -0.00862   0.01116   0.00260   3.46293
    R6        2.54210  -0.00008  -0.00038   0.00017  -0.00021   2.54189
    R7        2.53177   0.00001   0.00036  -0.00031   0.00004   2.53181
    R8        2.52451   0.00000   0.00001  -0.00003  -0.00002   2.52449
    R9        1.89474   0.00020   0.00226  -0.00285  -0.00040   1.89434
   R10        2.14964   0.00100  -0.00423   0.01059   0.00637   2.15602
   R11        1.87979   0.00009  -0.00001  -0.00154  -0.00169   1.87810
   R12        3.05878  -0.00003  -0.01104   0.01284   0.00202   3.06080
   R13        3.18932   0.00000  -0.00562   0.01258   0.00675   3.19607
   R14        1.86124   0.00008   0.00067  -0.00076  -0.00015   1.86110
   R15        1.85413  -0.00001   0.00132  -0.00179  -0.00048   1.85366
   R16        3.35677   0.00005  -0.00987   0.01119   0.00110   3.35787
   R17        3.29386   0.00003  -0.00772   0.01083   0.00304   3.29690
   R18        1.85809  -0.00015   0.00120  -0.00147  -0.00009   1.85799
   R19        1.81423  -0.00004  -0.00024   0.00024   0.00001   1.81424
   R20        3.29616  -0.00002  -0.01055   0.01119   0.00073   3.29689
   R21        1.85405  -0.00007  -0.00010  -0.00009  -0.00020   1.85385
   R22        1.81392  -0.00004  -0.00006   0.00004  -0.00002   1.81390
   R23        3.34010   0.00003  -0.00443   0.00565   0.00121   3.34131
   R24        1.81350  -0.00004  -0.00016   0.00016  -0.00001   1.81349
   R25        1.84206  -0.00021  -0.00042  -0.00007  -0.00042   1.84163
   R26        1.85154  -0.00002   0.00007   0.00059   0.00050   1.85204
   R27        1.81181   0.00000  -0.00014   0.00018   0.00004   1.81185
    A1        2.24432   0.00001   0.00069  -0.00092   0.00008   2.24441
    A2        1.98979   0.00007   0.00059  -0.00043   0.00003   1.98982
    A3        2.04859  -0.00008  -0.00126   0.00137  -0.00008   2.04851
    A4        2.04530   0.00014   0.00309  -0.00319   0.00029   2.04559
    A5        2.29999   0.00010   0.00381  -0.00070   0.00290   2.30289
    A6        1.91136   0.00017   0.00049   0.00011   0.00059   1.91195
    A7        1.94464   0.00001  -0.00013  -0.00060  -0.00073   1.94391
    A8        1.95222   0.00005   0.00051  -0.00046   0.00006   1.95228
    A9        1.88147  -0.00010  -0.00036   0.00038   0.00001   1.88148
   A10        1.88754  -0.00009  -0.00016   0.00017   0.00002   1.88755
   A11        1.88435  -0.00005  -0.00039   0.00046   0.00007   1.88442
   A12        1.93892   0.00006  -0.00124   0.00168   0.00068   1.93959
   A13        1.85153  -0.00001  -0.00400   0.00392  -0.00028   1.85125
   A14        1.85744  -0.00001  -0.00232   0.00351   0.00133   1.85877
   A15        2.73508  -0.00009  -0.00469   0.00282  -0.00181   2.73327
   A16        2.17913   0.00002  -0.00200   0.00250   0.00081   2.17994
   A17        1.60796  -0.00010  -0.00168   0.00082  -0.00084   1.60712
   A18        1.64983   0.00000   0.01137  -0.01283  -0.00213   1.64770
   A19        1.82341   0.00004   0.00301  -0.00268   0.00031   1.82372
   A20        2.14966   0.00001  -0.01201   0.01196   0.00045   2.15012
   A21        1.99017   0.00000   0.00426  -0.00290   0.00121   1.99139
   A22        2.80676  -0.00006   0.00976  -0.01046  -0.00076   2.80600
   A23        1.83670  -0.00010  -0.00001  -0.00387  -0.00340   1.83330
   A24        2.10075   0.00003   0.00762  -0.00994  -0.00203   2.09872
   A25        1.88171   0.00001   0.00033  -0.00077  -0.00069   1.88102
   A26        2.78198   0.00017   0.01271  -0.00800   0.00490   2.78688
   A27        1.79562   0.00005  -0.00395   0.00418   0.00021   1.79583
   A28        2.12228  -0.00000   0.00311  -0.00345  -0.00029   2.12199
   A29        1.86382  -0.00006   0.00011  -0.00043  -0.00026   1.86356
   A30        2.18133  -0.00003   0.00370  -0.00478  -0.00119   2.18014
   A31        1.93128   0.00008   0.00154  -0.00236  -0.00059   1.93069
   A32        1.86576  -0.00005   0.00102  -0.00103  -0.00007   1.86569
   A33        1.91331  -0.00001  -0.00263   0.00415  -0.00027   1.91304
   A34        2.32359   0.00001   0.00715  -0.00633   0.00010   2.32370
   A35        1.88541   0.00001   0.00066   0.00144   0.00063   1.88604
   A36        2.82605  -0.00002  -0.00930   0.01024   0.00016   2.82621
   A37        3.13794   0.00003   0.00337  -0.00515  -0.00102   3.13693
   A38        3.13478  -0.00016  -0.00127   0.00269   0.00162   3.13641
   A39        2.90271   0.00009  -0.00038   0.00161   0.00135   2.90406
   A40        2.77968   0.00010  -0.00417   0.00504   0.00114   2.78082
   A41        2.91443  -0.00003  -0.00694   0.00659  -0.00031   2.91411
   A42        3.12643  -0.00004  -0.00514   0.00591   0.00078   3.12721
   A43        3.18918  -0.00001  -0.00394   0.00511   0.00132   3.19050
   A44        3.19237   0.00000   0.00969  -0.00955   0.00017   3.19254
    D1        0.07368   0.00004   0.01528  -0.01605  -0.00079   0.07289
    D2       -3.10229   0.00008   0.01567  -0.01535   0.00027  -3.10203
    D3       -2.31043   0.00005  -0.01324   0.01563   0.00237  -2.30807
    D4        0.86652   0.00001  -0.01364   0.01494   0.00127   0.86780
    D5       -1.35367  -0.00003   0.00005  -0.00648  -0.00644  -1.36011
    D6        2.84961  -0.00003   0.00027  -0.00665  -0.00638   2.84323
    D7        0.73860  -0.00001   0.00051  -0.00650  -0.00599   0.73261
    D8        1.75767  -0.00000   0.00041  -0.00591  -0.00551   1.75216
    D9       -0.32224   0.00000   0.00063  -0.00608  -0.00545  -0.32769
   D10       -2.43325   0.00003   0.00087  -0.00593  -0.00506  -2.43830
   D11       -1.90691   0.00002  -0.00852   0.00439  -0.00414  -1.91105
   D12        0.10239   0.00000  -0.01441   0.01136  -0.00314   0.09925
   D13        2.18360  -0.00001  -0.00391   0.00560   0.00180   2.18540
   D14       -1.72992   0.00000   0.00642  -0.00682  -0.00032  -1.73024
   D15        1.74612  -0.00004  -0.00303   0.00718   0.00422   1.75034
   D16       -0.33767   0.00001  -0.00778   0.01758   0.00972  -0.32795
   D17       -0.20850  -0.00005   0.00302  -0.00007   0.00281  -0.20569
   D18       -2.29229  -0.00000  -0.00173   0.01033   0.00831  -2.28398
   D19        1.33938   0.00003   0.00296   0.00517   0.00840   1.34778
   D20       -0.72689  -0.00004   0.00740  -0.00039   0.00711  -0.71978
   D21        2.53348  -0.00005  -0.00079  -0.00338  -0.00397   2.52951
   D22        0.62566  -0.00002  -0.00272  -0.00136  -0.00396   0.62170
   D23       -1.36944  -0.00002  -0.00772   0.00245  -0.00493  -1.37437
   D24       -1.93759   0.00006   0.00656  -0.00005   0.00635  -1.93124
   D25       -0.13828  -0.00003   0.00586   0.00001   0.00585  -0.13242
   D26        2.16818   0.00002   0.00458   0.00385   0.00848   2.17666
   D27        0.12911  -0.00002  -0.01467  -0.00240  -0.01726   0.11185
   D28        2.52797   0.00002  -0.01552  -0.00235  -0.01794   2.51003
   D29       -1.51788   0.00009  -0.01836   0.00283  -0.01550  -1.53338
   D30        0.12214   0.00002  -0.01289   0.00798  -0.00500   0.11713
   D31        2.20337  -0.00002  -0.01411   0.00880  -0.00535   2.19802
   D32        0.17538  -0.00001  -0.01559  -0.00406  -0.02046   0.15492
   D33        2.43782  -0.00003  -0.00597  -0.01914  -0.02553   2.41229
   D34       -0.27808   0.00004   0.01428   0.00244   0.01658  -0.26149
   D35       -2.75031   0.00002   0.01436   0.00222   0.01553  -2.73478
   D36       -2.10593  -0.00000  -0.01338   0.01530   0.00192  -2.10401
   D37        0.11741  -0.00000  -0.00415   0.00382  -0.00030   0.11711
   D38        1.97638  -0.00002  -0.01446   0.01627   0.00181   1.97820
   D39       -2.08346  -0.00002  -0.00523   0.00480  -0.00041  -2.08387
   D40        0.13285   0.00002   0.01466   0.00068   0.01547   0.14833
   D41        2.77813   0.00003   0.01943  -0.00263   0.01614   2.79427
         Item               Value     Threshold  Converged?
 Maximum Force            0.001000     0.000015     NO 
 RMS     Force            0.000129     0.000010     NO 
 Maximum Displacement     0.023777     0.000060     NO 
 RMS     Displacement     0.004912     0.000040     NO 
 Predicted change in Energy=-5.975803D-06
 GradGradGradGradGradGradGradGradGradGradGradGradGradGradGradGradGradGrad

                          Input orientation:                          
 ---------------------------------------------------------------------
 Center     Atomic      Atomic             Coordinates (Angstroms)
 Number     Number       Type             X           Y           Z
 ---------------------------------------------------------------------
      1          6           0       -0.836958   -1.804238   -0.131916
      2          8           0       -1.722502   -1.434176    0.685301
      3          8           0        0.056637   -1.127559   -0.663884
      4          6           0       -0.875628   -3.321266   -0.461431
      5          9           0       -0.318768   -4.015250    0.547335
      6          9           0       -0.186759   -3.596394   -1.577120
      7          9           0       -2.125482   -3.761995   -0.629541
      8          8           0       -1.825328    0.920165    1.198284
      9          1           0       -1.516929    1.107638    2.133503
     10          1           0       -1.774426   -0.195328    0.964254
     11          1           0       -1.169662    1.364702    0.598099
     12          8           0        0.291556    1.560932   -0.230631
     13          1           0        0.382347    1.961724   -1.125646
     14          1           0        0.375276    0.595749   -0.384253
     15          8           0       -0.733655    1.517318    3.490743
     16          1           0        0.139871    1.853455    3.189641
     17          1           0       -0.575733    0.862159    4.174505
     18          8           0        0.673046    2.118149   -2.838777
     19          1           0        0.789422    1.187655   -3.126917
     20          1           0        0.022330    2.510454   -3.425314
     21          8           0        0.857961   -0.574741   -3.251841
     22          1           0        1.599434   -1.071983   -3.603852
     23          1           0        0.616728   -0.988613   -2.403156
     24          8           0        1.401289    2.397387    2.114131
     25          1           0        1.177981    2.148584    1.192860
     26          1           0        2.356467    2.433319    2.189140
 ---------------------------------------------------------------------
                    Distance matrix (angstroms):
                    1          2          3          4          5
     1  C    0.000000
     2  O    1.260546   0.000000
     3  O    1.240724   2.253808   0.000000
     4  C    1.552884   2.365015   2.392165   0.000000
     5  F    2.370333   2.941334   3.153845   1.345108   0.000000
     6  F    2.392320   3.486006   2.643555   1.339776   2.169372
     7  F    2.395984   2.703691   3.420975   1.335903   2.171034
     8  O    3.188836   2.411773   3.347033   4.652560   5.201132
     9  H    3.751467   2.932638   3.911213   5.173020   5.495043
    10  H    2.160793   1.270927   2.621579   3.551324   4.109083
    11  H    3.268913   2.854287   3.050865   4.813247   5.447061
    12  O    3.550727   3.723713   2.733292   5.025082   5.663174
    13  H    4.081259   4.386577   3.140539   5.471167   6.246171
    14  H    2.700577   3.108892   1.774687   4.112629   4.755088
    15  O    4.916000   4.190422   4.988071   6.249138   6.280532
    16  H    5.036432   4.533064   4.872681   6.413992   6.452428
    17  H    5.071802   4.331603   5.269619   6.251631   6.083709
    18  O    4.999232   5.547683   3.955343   6.134932   7.075876
    19  H    4.535038   5.264672   3.458862   5.496142   6.465171
    20  H    5.495582   5.958331   4.567474   6.603021   7.647425
    21  O    3.757439   4.785239   2.765005   4.281953   5.258853
    22  H    4.304247   5.437212   3.320651   4.589119   5.438260
    23  H    2.817264   3.899883   1.832505   3.382113   4.329097
    24  O    5.263851   5.145921   4.685158   6.672396   6.821684
    25  H    4.630314   4.637520   3.929125   6.072334   6.375720
    26  H    5.791558   5.818680   5.109679   7.112469   7.171921
                    6          7          8          9         10
     6  F    0.000000
     7  F    2.164250   0.000000
     8  O    5.548610   5.035241   0.000000
     9  H    6.137262   5.631880   1.002443   0.000000
    10  H    4.532826   3.922313   1.140914   1.769511   0.000000
    11  H    5.505465   5.357584   0.993847   1.595036   1.712746
    12  O    5.351619   5.859587   2.633169   3.010851   2.963188
    13  H    5.605389   6.268675   3.370359   3.867657   3.697597
    14  H    4.394641   5.030296   2.729894   3.190856   2.658098
    15  O    7.220275   6.839961   2.608392   1.619708   3.224826
    16  H    7.247727   7.158998   2.949328   2.101584   3.579719
    17  H    7.287742   6.845684   3.228428   2.260929   3.586204
    18  O    5.914984   6.876668   4.896416   5.526363   5.079895
    19  H    5.122687   6.263592   5.061208   5.744361   5.022314
    20  H    6.383818   7.195350   5.226903   5.936132   5.460577
    21  O    3.609226   5.092738   5.407254   6.121473   4.984864
    22  H    3.697401   5.473361   6.225604   6.883292   5.746220
    23  H    2.851043   4.284515   4.751572   5.433970   4.205516
    24  O    7.216137   7.609457   3.664972   3.190584   4.257881
    25  H    6.522275   7.012058   3.244828   3.038243   3.776624
    26  H    7.550506   8.149524   4.556187   4.094352   5.047217
                   11         12         13         14         15
    11  H    0.000000
    12  O    1.691289   0.000000
    13  H    2.395092   0.984850   0.000000
    14  H    1.985733   0.980912   1.554221   0.000000
    15  O    2.929297   3.860257   4.770116   4.134563   0.000000
    16  H    2.944459   3.436107   4.323450   3.796045   0.983208
    17  H    3.660052   4.543754   5.497142   4.664512   0.960054
    18  O    3.971822   2.694151   1.744646   2.903628   6.511730
    19  H    4.212494   2.962377   2.184028   2.836208   6.798666
    20  H    4.349880   3.343662   2.391483   3.610917   7.027779
    21  O    4.763899   3.742944   3.343736   3.134660   7.236877
    22  H    5.591218   4.474529   4.101973   3.826971   7.904496
    23  H    4.211509   3.365380   3.223578   2.577687   6.545324
    24  O    3.158256   2.725633   3.424062   3.246618   2.688414
    25  H    2.545514   1.776910   2.458337   2.354341   3.055015
    26  H    4.013345   3.298516   3.886819   3.731506   3.475929
                   16         17         18         19         20
    16  H    0.000000
    17  H    1.569941   0.000000
    18  O    6.057735   7.233470   0.000000
    19  H    6.384678   7.435077   0.981013   0.000000
    20  H    6.648541   7.799476   0.959876   1.557969   0.000000
    21  O    6.921306   7.698752   2.730654   1.768147   3.201063
    22  H    7.539234   8.305125   3.408882   2.447356   3.918289
    23  H    6.291591   6.936350   3.137659   2.299956   3.693452
    24  O    1.744638   3.242019   5.013941   5.413540   5.709621
    25  H    2.269781   3.690611   4.063248   4.442391   4.774308
    26  H    2.500108   3.874018   5.311608   5.680473   6.080810
                   21         22         23         24         25
    21  O    0.000000
    22  H    0.959658   0.000000
    23  H    0.974551   1.553812   0.000000
    24  O    6.158117   6.691122   5.699686   0.000000
    25  H    5.222478   5.792937   4.805033   0.980056   0.000000
    26  H    6.395172   6.813149   5.985440   0.958791   1.569228
                   26
    26  H    0.000000
 Stoichiometry    C2H13F3O8
 Framework group  C1[X(C2H13F3O8)]
 Deg. of freedom    72
 Full point group                 C1      NOp   1
 Largest Abelian subgroup         C1      NOp   1
 Largest concise Abelian subgroup C1      NOp   1
                         Standard orientation:                         
 ---------------------------------------------------------------------
 Center     Atomic      Atomic             Coordinates (Angstroms)
 Number     Number       Type             X           Y           Z
 ---------------------------------------------------------------------
      1          6           0        1.140523   -0.491444   -0.133436
      2          8           0        0.661764   -1.427034   -0.829452
      3          8           0        0.556238    0.490215    0.350662
      4          6           0        2.655604   -0.642529    0.171771
      5          9           0        2.828824   -1.542907    1.155962
      6          9           0        3.189814    0.516829    0.578597
      7          9           0        3.339349   -1.058523   -0.897846
      8          8           0       -1.661548   -1.251382   -1.452363
      9          1           0       -2.225328   -1.923202   -0.966872
     10          1           0       -0.564401   -1.341881   -1.152757
     11          1           0       -1.966833   -0.358767   -1.139680
     12          8           0       -2.103546    0.951001   -0.078418
     13          1           0       -2.163069    1.894921   -0.353011
     14          1           0       -1.178862    0.843108    0.230625
     15          8           0       -3.228461   -2.740722    0.007213
     16          1           0       -3.580804   -2.068779    0.632549
     17          1           0       -2.903319   -3.480926    0.524981
     18          8           0       -1.738257    3.569265   -0.597749
     19          1           0       -0.802461    3.602681   -0.305249
     20          1           0       -1.771323    3.974347   -1.467334
     21          8           0        0.844561    3.237227    0.223999
     22          1           0        1.296961    3.671105    0.950654
     23          1           0        0.959214    2.277863    0.351375
     24          8           0       -3.911671   -0.510578    1.344095
     25          1           0       -3.311705    0.161367    0.958038
     26          1           0       -4.139353   -0.230526    2.232359
 ---------------------------------------------------------------------
 Rotational constants (GHZ):           0.5822849           0.3445549           0.2468008
 Standard basis: 6-31++G(d,p) (6D, 7F)
 There are   325 symmetry adapted cartesian basis functions of A   symmetry.
 There are   325 symmetry adapted basis functions of A   symmetry.
   325 basis functions,   520 primitive gaussians,   325 cartesian basis functions
    58 alpha electrons       58 beta electrons
       nuclear repulsion energy       982.8708098719 Hartrees.
 NAtoms=   26 NActive=   26 NUniq=   26 SFac= 1.00D+00 NAtFMM=   60 NAOKFM=F Big=F
 Integral buffers will be    131072 words long.
 Raffenetti 2 integral format.
 Two-electron integral symmetry is turned on.
 Nuclear repulsion after empirical dispersion term =      982.8577724874 Hartrees.
 One-electron integrals computed using PRISM.
 NBasis=   325 RedAO= T EigKep=  4.03D-05  NBF=   325
 NBsUse=   325 1.00D-06 EigRej= -1.00D+00 NBFU=   325
 Initial guess from the checkpoint file:  "/local_scratch/slurm.5787596/Gau-3896457.chk"
 B after Tr=     0.000000   -0.000000    0.000000
         Rot=    1.000000    0.000128   -0.000053   -0.000046 Ang=   0.02 deg.
 ExpMin= 3.60D-02 ExpMax= 7.00D+03 ExpMxC= 1.05D+03 IAcc=3 IRadAn=         5 AccDes= 0.00D+00
 Harris functional with IExCor= 4639 and IRadAn=       5 diagonalized for initial guess.
 HarFok:  IExCor= 4639 AccDes= 0.00D+00 IRadAn=         5 IDoV= 1 UseB2=F ITyADJ=14
 ICtDFT=  3500011 ScaDFX=  1.000000  1.000000  1.000000  1.000000
 FoFCou: FMM=F IPFlag=           0 FMFlag=      100000 FMFlg1=           0
         NFxFlg=           0 DoJE=T BraDBF=F KetDBF=T FulRan=T
         wScrn=  0.000000 ICntrl=       500 IOpCl=  0 I1Cent=   200000004 NGrid=           0
         NMat0=    1 NMatS0=      1 NMatT0=    0 NMatD0=    1 NMtDS0=    0 NMtDT0=    0
 Petite list used in FoFCou.
 Requested convergence on RMS density matrix=1.00D-10 within 128 cycles.
 Requested convergence on MAX density matrix=1.00D-08.
 Requested convergence on             energy=1.00D-08.
 No special actions if energy rises.
 SCF Done:  E(RwB97XD) =  -985.243910693     A.U. after   14 cycles
            NFock= 14  Conv=0.29D-10     -V/T= 2.0083
 Calling FoFJK, ICntrl=      2127 FMM=F ISym2X=0 I1Cent= 0 IOpClX= 0 NMat=1 NMatS=1 NMatT=0.
 ***** Axes restored to original set *****
 -------------------------------------------------------------------
 Center     Atomic                   Forces (Hartrees/Bohr)
 Number     Number              X              Y              Z
 -------------------------------------------------------------------
      1        6           0.000130926    0.000244265   -0.000104666
      2        8           0.000158121   -0.000168741   -0.000115656
      3        8          -0.000220134   -0.000194708    0.000190143
      4        6          -0.000035311    0.000044619   -0.000018615
      5        9          -0.000011866   -0.000023366   -0.000039169
      6        9          -0.000006778   -0.000047496    0.000019297
      7        9           0.000047998   -0.000045855    0.000007355
      8        8          -0.000296867    0.000527905    0.000188606
      9        1           0.000042362    0.000040939    0.000220095
     10        1          -0.000099724   -0.000660471   -0.000074004
     11        1           0.000242293    0.000237844   -0.000228766
     12        8           0.000051671   -0.000011059   -0.000037066
     13        1           0.000084651    0.000020559   -0.000021742
     14        1          -0.000050570   -0.000069687    0.000037892
     15        8           0.000141533    0.000002750    0.000014584
     16        1          -0.000144454    0.000032497   -0.000025465
     17        1           0.000007636    0.000026487   -0.000014494
     18        8          -0.000024633   -0.000012306   -0.000001862
     19        1          -0.000016988    0.000036735   -0.000002116
     20        1           0.000022325   -0.000030435   -0.000008060
     21        8          -0.000043458   -0.000050673    0.000072665
     22        1          -0.000023701    0.000015101    0.000017858
     23        1           0.000066474    0.000062532   -0.000093258
     24        8          -0.000046634   -0.000281168   -0.000166852
     25        1           0.000052570    0.000306212    0.000236336
     26        1          -0.000027443   -0.000002482   -0.000053040
 -------------------------------------------------------------------
 Cartesian Forces:  Max     0.000660471 RMS     0.000148725

 GradGradGradGradGradGradGradGradGradGradGradGradGradGradGradGradGradGrad
 Berny optimization.
 Using GEDIIS/GDIIS optimizer.
 FormGI is forming the generalized inverse of G from B-inverse, IUseBI=4.
 Internal  Forces:  Max     0.000838505 RMS     0.000108802
 Search for a local minimum.
 Step number  11 out of a maximum of  156
 All quantities printed in internal units (Hartrees-Bohrs-Radians)
 Mixed Optimization -- En-DIIS/RFO-DIIS
 Swapping is turned off.
 Update second derivatives using D2CorX and points    8    9   10   11
 DE= -5.69D-06 DEPred=-5.98D-06 R= 9.52D-01
 TightC=F SS=  1.41D+00  RLast= 6.33D-02 DXNew= 2.0182D+00 1.8993D-01
 Trust test= 9.52D-01 RLast= 6.33D-02 DXMaxT set to 1.20D+00
 ITU=  1  1  1 -1  1  0  1  1  1  1  0
     Eigenvalues ---    0.00000   0.00022   0.00038   0.00053   0.00084
     Eigenvalues ---    0.00117   0.00139   0.00224   0.00273   0.00368
     Eigenvalues ---    0.00486   0.00508   0.00682   0.00724   0.00836
     Eigenvalues ---    0.01025   0.01154   0.01213   0.01327   0.01384
     Eigenvalues ---    0.01487   0.01571   0.01617   0.01873   0.01998
     Eigenvalues ---    0.02097   0.02167   0.02357   0.02764   0.02852
     Eigenvalues ---    0.03265   0.03555   0.03841   0.03967   0.04378
     Eigenvalues ---    0.04776   0.04845   0.05324   0.05932   0.06472
     Eigenvalues ---    0.06959   0.07250   0.08155   0.08464   0.10616
     Eigenvalues ---    0.11404   0.13689   0.16204   0.20280   0.20468
     Eigenvalues ---    0.22394   0.23878   0.25432   0.31819   0.35048
     Eigenvalues ---    0.35477   0.36124   0.37863   0.40181   0.43626
     Eigenvalues ---    0.46508   0.47507   0.50157   0.51979   0.54696
     Eigenvalues ---    0.55968   0.56951   0.57337   0.57385   0.57630
     Eigenvalues ---    0.69113   0.82334
 Eigenvalue     1 is   2.40D-06 Eigenvector:
                          D8        D5        D10       D7        D9
   1                    0.32425   0.32131   0.31636   0.31341   0.31323
                          D6        D26       D25       D24       D31
   1                    0.31028  -0.23875  -0.23006  -0.22206   0.20549
 En-DIIS/RFO-DIIS/Sim-DIIS IScMMF=       -3 using points:    11   10    9    8    7    6    5    4    3
 RFO step:  Lambda=-1.10059333D-05.
 DidBck=F Rises=F RFO-DIIS coefs:    1.50642   -0.24633   -0.00617   -0.20350   -0.01024
                  RFO-DIIS coefs:    0.00296   -0.06005   -0.06036    0.07727
 Iteration  1 RMS(Cart)=  0.00723241 RMS(Int)=  0.00015434
 Iteration  2 RMS(Cart)=  0.00004076 RMS(Int)=  0.00013958
 Iteration  3 RMS(Cart)=  0.00000001 RMS(Int)=  0.00013958
 Variable       Old X    -DE/DX   Delta X   Delta X   Delta X     New X
                                 (Linear)    (Quad)   (Total)
    R1        2.38209  -0.00007   0.00074   0.00073   0.00143   2.38351
    R2        2.34463  -0.00031  -0.00129  -0.00055  -0.00189   2.34274
    R3        2.93453   0.00008   0.00009   0.00011   0.00020   2.93473
    R4        2.40170   0.00018  -0.02095  -0.00236  -0.02330   2.37841
    R5        3.46293   0.00003   0.00289   0.00389   0.00674   3.46968
    R6        2.54189  -0.00002  -0.00047   0.00009  -0.00038   2.54151
    R7        2.53181  -0.00001  -0.00005  -0.00012  -0.00017   2.53164
    R8        2.52449  -0.00003   0.00012  -0.00018  -0.00006   2.52443
    R9        1.89434   0.00022  -0.00104  -0.00056  -0.00168   1.89267
   R10        2.15602   0.00084   0.00981   0.00818   0.01800   2.17402
   R11        1.87810   0.00042  -0.00415   0.00168  -0.00255   1.87554
   R12        3.06080  -0.00000   0.00225   0.00470   0.00690   3.06770
   R13        3.19607   0.00001   0.01190   0.00465   0.01648   3.21255
   R14        1.86110   0.00002  -0.00065  -0.00004  -0.00065   1.86045
   R15        1.85366   0.00006  -0.00111  -0.00003  -0.00114   1.85251
   R16        3.35787   0.00001  -0.00229   0.00417   0.00193   3.35980
   R17        3.29690  -0.00001   0.00282   0.00292   0.00578   3.30268
   R18        1.85799  -0.00012  -0.00037  -0.00055  -0.00082   1.85717
   R19        1.81424  -0.00003  -0.00004  -0.00003  -0.00008   1.81416
   R20        3.29689  -0.00001   0.00185   0.00008   0.00206   3.29895
   R21        1.85385  -0.00004  -0.00023  -0.00017  -0.00040   1.85345
   R22        1.81390  -0.00002  -0.00003  -0.00002  -0.00005   1.81385
   R23        3.34131  -0.00000   0.00178   0.00120   0.00296   3.34428
   R24        1.81349  -0.00003  -0.00000  -0.00003  -0.00003   1.81346
   R25        1.84163  -0.00009  -0.00027  -0.00033  -0.00064   1.84099
   R26        1.85204  -0.00029   0.00096  -0.00040   0.00065   1.85269
   R27        1.81185  -0.00003  -0.00000   0.00002   0.00002   1.81187
    A1        2.24441   0.00001  -0.00047   0.00031  -0.00014   2.24427
    A2        1.98982   0.00001  -0.00029  -0.00070  -0.00101   1.98881
    A3        2.04851  -0.00002   0.00082   0.00036   0.00118   2.04969
    A4        2.04559   0.00005  -0.00163   0.00043  -0.00109   2.04450
    A5        2.30289   0.00001   0.00429   0.00338   0.00754   2.31043
    A6        1.91195   0.00004   0.00105  -0.00039   0.00066   1.91261
    A7        1.94391   0.00006  -0.00093   0.00016  -0.00077   1.94313
    A8        1.95228   0.00008  -0.00027   0.00022  -0.00005   1.95223
    A9        1.88148  -0.00006   0.00008  -0.00008   0.00001   1.88149
   A10        1.88755  -0.00007   0.00005  -0.00004   0.00001   1.88756
   A11        1.88442  -0.00006   0.00004   0.00012   0.00016   1.88458
   A12        1.93959   0.00005   0.00136   0.00198   0.00330   1.94289
   A13        1.85125  -0.00004  -0.00022   0.00122   0.00083   1.85208
   A14        1.85877   0.00001   0.00135   0.00185   0.00333   1.86210
   A15        2.73327  -0.00005  -0.00036  -0.00230  -0.00281   2.73046
   A16        2.17994   0.00001  -0.00142   0.00406   0.00264   2.18258
   A17        1.60712  -0.00004  -0.00049  -0.00224  -0.00274   1.60438
   A18        1.64770  -0.00002  -0.00417  -0.00166  -0.00585   1.64185
   A19        1.82372   0.00002   0.00023   0.00009   0.00038   1.82410
   A20        2.15012   0.00001   0.00369  -0.00196   0.00163   2.15175
   A21        1.99139   0.00000   0.00117   0.00205   0.00326   1.99464
   A22        2.80600  -0.00002  -0.00238  -0.00039  -0.00259   2.80341
   A23        1.83330  -0.00003  -0.00433  -0.00218  -0.00616   1.82714
   A24        2.09872   0.00002  -0.00227   0.00116  -0.00131   2.09741
   A25        1.88102  -0.00001  -0.00205  -0.00027  -0.00246   1.87856
   A26        2.78688   0.00009   0.00119   0.00330   0.00509   2.79197
   A27        1.79583  -0.00001  -0.00141   0.00115  -0.00010   1.79573
   A28        2.12199   0.00002   0.00030   0.00012   0.00040   2.12239
   A29        1.86356  -0.00003  -0.00032  -0.00039  -0.00069   1.86287
   A30        2.18014  -0.00005  -0.00076  -0.00188  -0.00265   2.17749
   A31        1.93069   0.00008  -0.00114   0.00048  -0.00067   1.93002
   A32        1.86569  -0.00004  -0.00029  -0.00003  -0.00032   1.86537
   A33        1.91304   0.00009   0.00277  -0.00048   0.00269   1.91572
   A34        2.32370   0.00001  -0.00003   0.00185   0.00149   2.32518
   A35        1.88604  -0.00007   0.00069  -0.00067  -0.00046   1.88558
   A36        2.82621   0.00000  -0.00006   0.00100   0.00152   2.82772
   A37        3.13693   0.00003  -0.00116   0.00222   0.00087   3.13779
   A38        3.13641  -0.00015   0.00456  -0.00201   0.00276   3.13917
   A39        2.90406   0.00003   0.00131   0.00036   0.00178   2.90584
   A40        2.78082   0.00010   0.00150   0.00006   0.00156   2.78238
   A41        2.91411  -0.00011   0.00075  -0.00127  -0.00045   2.91366
   A42        3.12721  -0.00006  -0.00415   0.00235  -0.00175   3.12546
   A43        3.19050   0.00000  -0.00177   0.00212   0.00040   3.19090
   A44        3.19254   0.00002  -0.00084   0.00256   0.00176   3.19430
    D1        0.07289   0.00006  -0.00084  -0.00048  -0.00137   0.07152
    D2       -3.10203   0.00003   0.00124  -0.00136  -0.00015  -3.10217
    D3       -2.30807  -0.00002  -0.00060  -0.00435  -0.00492  -2.31298
    D4        0.86780   0.00001  -0.00271  -0.00343  -0.00614   0.86166
    D5       -1.36011   0.00001   0.00002   0.00049   0.00050  -1.35961
    D6        2.84323   0.00002  -0.00018   0.00073   0.00054   2.84377
    D7        0.73261  -0.00000   0.00061   0.00032   0.00092   0.73353
    D8        1.75216  -0.00002   0.00181  -0.00028   0.00155   1.75371
    D9       -0.32769  -0.00000   0.00162  -0.00003   0.00160  -0.32609
   D10       -2.43830  -0.00002   0.00241  -0.00045   0.00197  -2.43634
   D11       -1.91105   0.00006  -0.01000  -0.00011  -0.01013  -1.92118
   D12        0.09925   0.00002  -0.00688   0.00246  -0.00454   0.09471
   D13        2.18540   0.00002   0.00322   0.00231   0.00551   2.19091
   D14       -1.73024   0.00003   0.00068   0.00063   0.00130  -1.72894
   D15        1.75034  -0.00004   0.00113   0.00126   0.00258   1.75292
   D16       -0.32795  -0.00000   0.00928   0.00256   0.01184  -0.31612
   D17       -0.20569  -0.00003  -0.00084  -0.00223  -0.00291  -0.20860
   D18       -2.28398   0.00000   0.00730  -0.00093   0.00635  -2.27763
   D19        1.34778   0.00001   0.01188   0.00131   0.01307   1.36085
   D20       -0.71978  -0.00003   0.00974  -0.00248   0.00722  -0.71256
   D21        2.52951  -0.00002  -0.00238   0.00011  -0.00221   2.52730
   D22        0.62170  -0.00001  -0.00188   0.00053  -0.00137   0.62034
   D23       -1.37437  -0.00001  -0.00268  -0.00118  -0.00395  -1.37833
   D24       -1.93124   0.00002   0.00604   0.00308   0.00905  -1.92219
   D25       -0.13242  -0.00001   0.00496   0.00200   0.00693  -0.12549
   D26        2.17666   0.00003   0.01061   0.00337   0.01389   2.19055
   D27        0.11185   0.00001  -0.02532   0.00077  -0.02463   0.08722
   D28        2.51003   0.00001  -0.02891   0.00331  -0.02560   2.48443
   D29       -1.53338   0.00007  -0.02300   0.00376  -0.01930  -1.55268
   D30        0.11713   0.00002  -0.00606  -0.00278  -0.00897   0.10816
   D31        2.19802  -0.00001  -0.00744  -0.00226  -0.00973   2.18829
   D32        0.15492  -0.00000  -0.02193   0.00219  -0.01960   0.13532
   D33        2.41229   0.00000  -0.02874   0.00205  -0.02653   2.38576
   D34       -0.26149   0.00004   0.01998  -0.00049   0.01993  -0.24156
   D35       -2.73478   0.00001   0.01456  -0.00131   0.01300  -2.72178
   D36       -2.10401   0.00001   0.00525   0.00139   0.00665  -2.09736
   D37        0.11711   0.00000   0.00324  -0.00063   0.00263   0.11974
   D38        1.97820  -0.00001   0.00567   0.00040   0.00606   1.98426
   D39       -2.08387  -0.00001   0.00366  -0.00161   0.00204  -2.08183
   D40        0.14833  -0.00001   0.01941  -0.00082   0.01859   0.16692
   D41        2.79427   0.00003   0.02345   0.00080   0.02417   2.81844
         Item               Value     Threshold  Converged?
 Maximum Force            0.000839     0.000015     NO 
 RMS     Force            0.000109     0.000010     NO 
 Maximum Displacement     0.027290     0.000060     NO 
 RMS     Displacement     0.007247     0.000040     NO 
 Predicted change in Energy=-5.208362D-06
 GradGradGradGradGradGradGradGradGradGradGradGradGradGradGradGradGradGrad

                          Input orientation:                          
 ---------------------------------------------------------------------
 Center     Atomic      Atomic             Coordinates (Angstroms)
 Number     Number       Type             X           Y           Z
 ---------------------------------------------------------------------
      1          6           0       -0.837652   -1.806934   -0.132355
      2          8           0       -1.719121   -1.436877    0.690414
      3          8           0        0.050908   -1.130081   -0.670171
      4          6           0       -0.878604   -3.324379   -0.460171
      5          9           0       -0.316577   -4.018190    0.545576
      6          9           0       -0.195804   -3.599801   -1.579405
      7          9           0       -2.129469   -3.764722   -0.621372
      8          8           0       -1.821697    0.915080    1.201178
      9          1           0       -1.517538    1.106268    2.136082
     10          1           0       -1.768467   -0.209769    0.965811
     11          1           0       -1.169186    1.362828    0.602182
     12          8           0        0.297956    1.561194   -0.233389
     13          1           0        0.389797    1.964543   -1.126770
     14          1           0        0.377338    0.596728   -0.389940
     15          8           0       -0.739258    1.524532    3.497930
     16          1           0        0.131621    1.863061    3.193281
     17          1           0       -0.574186    0.869400    4.179970
     18          8           0        0.677446    2.120781   -2.843545
     19          1           0        0.791055    1.190232   -3.131893
     20          1           0        0.026273    2.513978   -3.428934
     21          8           0        0.857279   -0.573632   -3.259534
     22          1           0        1.600794   -1.069364   -3.609318
     23          1           0        0.615029   -0.987702   -2.411625
     24          8           0        1.398198    2.398088    2.117597
     25          1           0        1.179399    2.144934    1.196065
     26          1           0        2.352980    2.437653    2.195856
 ---------------------------------------------------------------------
                    Distance matrix (angstroms):
                    1          2          3          4          5
     1  C    0.000000
     2  O    1.261301   0.000000
     3  O    1.239723   2.253513   0.000000
     4  C    1.552991   2.364948   2.392287   0.000000
     5  F    2.370815   2.941307   3.155037   1.344907   0.000000
     6  F    2.391714   3.485802   2.643310   1.339685   2.169142
     7  F    2.396011   2.703337   3.420199   1.335871   2.170851
     8  O    3.186850   2.408963   3.345337   4.650002   5.199265
     9  H    3.754304   2.932266   3.916164   5.174882   5.498372
    10  H    2.150191   1.258600   2.614103   3.539220   4.097396
    11  H    3.270604   2.854569   3.053213   4.814867   5.448441
    12  O    3.555854   3.729671   2.737659   5.030363   5.666919
    13  H    4.088952   4.395379   3.146431   5.479589   6.252104
    14  H    2.705575   3.114138   1.779594   4.117937   4.759640
    15  O    4.928216   4.196691   5.004438   6.260824   6.294189
    16  H    5.046604   4.536428   4.887912   6.424781   6.465318
    17  H    5.082158   4.336680   5.283232   6.261898   6.096206
    18  O    5.007297   5.557818   3.960330   6.144228   7.082457
    19  H    4.542347   5.273777   3.462910   5.505231   6.471344
    20  H    5.503096   5.968642   4.570618   6.612017   7.653985
    21  O    3.764714   4.794281   2.768515   4.291426   5.265148
    22  H    4.310371   5.444686   3.323315   4.598873   5.443807
    23  H    2.824269   3.908026   1.836074   3.391043   4.335526
    24  O    5.267211   5.144073   4.694126   6.676477   6.824978
    25  H    4.631463   4.635350   3.934723   6.073868   6.375357
    26  H    5.798036   5.818965   5.122731   7.120297   7.178292
                    6          7          8          9         10
     6  F    0.000000
     7  F    2.164275   0.000000
     8  O    5.546108   5.031596   0.000000
     9  H    6.139944   5.630681   1.001555   0.000000
    10  H    4.521472   3.909881   1.150441   1.778891   0.000000
    11  H    5.507675   5.358265   0.992495   1.593745   1.721751
    12  O    5.356438   5.865860   2.639768   3.019499   2.973969
    13  H    5.613353   6.279061   3.378080   3.875664   3.710071
    14  H    4.399338   5.035860   2.732903   3.198589   2.663264
    15  O    7.234187   6.846718   2.611164   1.623358   3.237081
    16  H    7.261446   7.164919   2.946625   2.100031   3.587281
    17  H    7.299817   6.851780   3.229795   2.263514   3.594681
    18  O    5.923317   6.888830   4.905020   5.535692   5.091675
    19  H    5.131133   6.275647   5.067316   5.752236   5.030142
    20  H    6.391273   7.207753   5.235399   5.944275   5.472994
    21  O    3.617944   5.105255   5.412128   6.129805   4.988034
    22  H    3.708292   5.487043   6.228349   6.889630   5.746532
    23  H    2.858864   4.295244   4.755056   5.441893   4.206341
    24  O    7.223804   7.610954   3.661538   3.189146   4.260903
    25  H    6.526591   7.012540   3.243323   3.039066   3.779887
    26  H    7.563052   8.154667   4.553630   4.093540   5.050562
                   11         12         13         14         15
    11  H    0.000000
    12  O    1.700010   0.000000
    13  H    2.404530   0.984507   0.000000
    14  H    1.990716   0.980309   1.553703   0.000000
    15  O    2.931952   3.872971   4.780819   4.150077   0.000000
    16  H    2.942130   3.443960   4.328949   3.808340   0.982773
    17  H    3.660336   4.551588   5.503643   4.675877   0.960013
    18  O    3.982158   2.696306   1.747704   2.903961   6.525096
    19  H    4.220859   2.963458   2.186569   2.835792   6.812354
    20  H    4.359376   3.345611   2.394574   3.610343   7.038926
    21  O    4.771718   3.745381   3.348068   3.136026   7.253589
    22  H    5.596882   4.473714   4.102944   3.825847   7.919414
    23  H    4.217991   3.367806   3.227589   2.579559   6.562641
    24  O    3.155900   2.727281   3.425019   3.251891   2.690192
    25  H    2.545630   1.777929   2.459994   2.357043   3.060184
    26  H    4.012568   3.300384   3.888157   3.738784   3.477230
                   16         17         18         19         20
    16  H    0.000000
    17  H    1.568145   0.000000
    18  O    6.066929   7.243087   0.000000
    19  H    6.394950   7.445143   0.980803   0.000000
    20  H    6.654962   7.807727   0.959848   1.557378   0.000000
    21  O    6.935624   7.712176   2.732261   1.769716   3.201968
    22  H    7.552016   8.316391   3.408227   2.447323   3.918162
    23  H    6.306783   6.950697   3.138968   2.300688   3.693685
    24  O    1.745728   3.237370   5.020888   5.420764   5.714859
    25  H    2.272920   3.688595   4.070748   4.448987   4.780847
    26  H    2.501889   3.868388   5.320093   5.690393   6.087499
                   21         22         23         24         25
    21  O    0.000000
    22  H    0.959642   0.000000
    23  H    0.974212   1.553342   0.000000
    24  O    6.167435   6.697897   5.708834   0.000000
    25  H    5.229409   5.796636   4.811169   0.980399   0.000000
    26  H    6.408295   6.823855   5.998534   0.958801   1.569255
                   26
    26  H    0.000000
 Stoichiometry    C2H13F3O8
 Framework group  C1[X(C2H13F3O8)]
 Deg. of freedom    72
 Full point group                 C1      NOp   1
 Largest Abelian subgroup         C1      NOp   1
 Largest concise Abelian subgroup C1      NOp   1
                         Standard orientation:                         
 ---------------------------------------------------------------------
 Center     Atomic      Atomic             Coordinates (Angstroms)
 Number     Number       Type             X           Y           Z
 ---------------------------------------------------------------------
      1          6           0        1.142445   -0.491650   -0.132580
      2          8           0        0.661051   -1.430709   -0.823456
      3          8           0        0.560998    0.493621    0.344989
      4          6           0        2.657562   -0.645415    0.171651
      5          9           0        2.830307   -1.541209    1.159826
      6          9           0        3.194444    0.514809    0.572142
      7          9           0        3.338938   -1.067987   -0.896859
      8          8           0       -1.659070   -1.253306   -1.446889
      9          1           0       -2.225679   -1.925161   -0.966600
     10          1           0       -0.553403   -1.344624   -1.142459
     11          1           0       -1.967129   -0.361880   -1.137848
     12          8           0       -2.104514    0.956761   -0.073730
     13          1           0       -2.166897    1.900317   -0.347708
     14          1           0       -1.178792    0.850012    0.230653
     15          8           0       -3.237940   -2.745887    0.001402
     16          1           0       -3.590831   -2.070943    0.622500
     17          1           0       -2.913765   -3.482055    0.525417
     18          8           0       -1.739689    3.576697   -0.596129
     19          1           0       -0.803377    3.609162   -0.305886
     20          1           0       -1.773531    3.980807   -1.466105
     21          8           0        0.846131    3.244644    0.221508
     22          1           0        1.295802    3.677646    0.950356
     23          1           0        0.961215    2.285544    0.347884
     24          8           0       -3.914372   -0.513207    1.341073
     25          1           0       -3.310870    0.159201    0.960501
     26          1           0       -4.146750   -0.235073    2.228734
 ---------------------------------------------------------------------
 Rotational constants (GHZ):           0.5806894           0.3441421           0.2461257
 Standard basis: 6-31++G(d,p) (6D, 7F)
 There are   325 symmetry adapted cartesian basis functions of A   symmetry.
 There are   325 symmetry adapted basis functions of A   symmetry.
   325 basis functions,   520 primitive gaussians,   325 cartesian basis functions
    58 alpha electrons       58 beta electrons
       nuclear repulsion energy       982.2546702270 Hartrees.
 NAtoms=   26 NActive=   26 NUniq=   26 SFac= 1.00D+00 NAtFMM=   60 NAOKFM=F Big=F
 Integral buffers will be    131072 words long.
 Raffenetti 2 integral format.
 Two-electron integral symmetry is turned on.
 Nuclear repulsion after empirical dispersion term =      982.2416590925 Hartrees.
 One-electron integrals computed using PRISM.
 NBasis=   325 RedAO= T EigKep=  4.05D-05  NBF=   325
 NBsUse=   325 1.00D-06 EigRej= -1.00D+00 NBFU=   325
 Initial guess from the checkpoint file:  "/local_scratch/slurm.5787596/Gau-3896457.chk"
 B after Tr=    -0.000000   -0.000000   -0.000000
         Rot=    1.000000    0.000156    0.000028    0.000213 Ang=   0.03 deg.
 ExpMin= 3.60D-02 ExpMax= 7.00D+03 ExpMxC= 1.05D+03 IAcc=3 IRadAn=         5 AccDes= 0.00D+00
 Harris functional with IExCor= 4639 and IRadAn=       5 diagonalized for initial guess.
 HarFok:  IExCor= 4639 AccDes= 0.00D+00 IRadAn=         5 IDoV= 1 UseB2=F ITyADJ=14
 ICtDFT=  3500011 ScaDFX=  1.000000  1.000000  1.000000  1.000000
 FoFCou: FMM=F IPFlag=           0 FMFlag=      100000 FMFlg1=           0
         NFxFlg=           0 DoJE=T BraDBF=F KetDBF=T FulRan=T
         wScrn=  0.000000 ICntrl=       500 IOpCl=  0 I1Cent=   200000004 NGrid=           0
         NMat0=    1 NMatS0=      1 NMatT0=    0 NMatD0=    1 NMtDS0=    0 NMtDT0=    0
 Petite list used in FoFCou.
 Requested convergence on RMS density matrix=1.00D-10 within 128 cycles.
 Requested convergence on MAX density matrix=1.00D-08.
 Requested convergence on             energy=1.00D-08.
 No special actions if energy rises.
 SCF Done:  E(RwB97XD) =  -985.243918572     A.U. after   14 cycles
            NFock= 14  Conv=0.10D-09     -V/T= 2.0083
 Calling FoFJK, ICntrl=      2127 FMM=F ISym2X=0 I1Cent= 0 IOpClX= 0 NMat=1 NMatS=1 NMatT=0.
 ***** Axes restored to original set *****
 -------------------------------------------------------------------
 Center     Atomic                   Forces (Hartrees/Bohr)
 Number     Number              X              Y              Z
 -------------------------------------------------------------------
      1        6           0.000061883   -0.000032904   -0.000243176
      2        8          -0.000035469   -0.000124522    0.000121126
      3        8           0.000024814    0.000035600    0.000102019
      4        6          -0.000052164   -0.000011593   -0.000112564
      5        9           0.000015339    0.000033470    0.000056173
      6        9          -0.000023873    0.000001143    0.000040939
      7        9           0.000037943    0.000002617    0.000010902
      8        8          -0.000446652    0.000390994    0.000180315
      9        1           0.000009621    0.000068002    0.000280935
     10        1          -0.000032996   -0.000676607   -0.000191050
     11        1           0.000315112    0.000284241   -0.000316934
     12        8           0.000062735    0.000027010    0.000117517
     13        1           0.000067601    0.000006472   -0.000088493
     14        1          -0.000002298   -0.000120352    0.000045746
     15        8           0.000066159   -0.000040957    0.000043347
     16        1           0.000132501    0.000133562   -0.000049938
     17        1          -0.000086754   -0.000032723    0.000061419
     18        8          -0.000029015   -0.000000613    0.000019887
     19        1           0.000031587   -0.000029751   -0.000015820
     20        1          -0.000005112    0.000030413   -0.000003142
     21        8          -0.000028975    0.000032729    0.000045549
     22        1           0.000002776   -0.000000811   -0.000007903
     23        1          -0.000010365   -0.000044661   -0.000003840
     24        8          -0.000087210   -0.000438625   -0.000580430
     25        1           0.000049030    0.000493207    0.000509807
     26        1          -0.000036219    0.000014659   -0.000022393
 -------------------------------------------------------------------
 Cartesian Forces:  Max     0.000676607 RMS     0.000180340

 GradGradGradGradGradGradGradGradGradGradGradGradGradGradGradGradGradGrad
 Berny optimization.
 Using GEDIIS/GDIIS optimizer.
 FormGI is forming the generalized inverse of G from B-inverse, IUseBI=4.
 Internal  Forces:  Max     0.000808212 RMS     0.000125049
 Search for a local minimum.
 Step number  12 out of a maximum of  156
 All quantities printed in internal units (Hartrees-Bohrs-Radians)
 Mixed Optimization -- En-DIIS/RFO-DIIS
 Swapping is turned off.
 Update second derivatives using D2CorX and points    8    9   10   11   12
 DE= -7.88D-06 DEPred=-5.21D-06 R= 1.51D+00
 TightC=F SS=  1.41D+00  RLast= 8.40D-02 DXNew= 2.0182D+00 2.5193D-01
 Trust test= 1.51D+00 RLast= 8.40D-02 DXMaxT set to 1.20D+00
 ITU=  1  1  1  1 -1  1  0  1  1  1  1  0
     Eigenvalues ---    0.00000   0.00018   0.00038   0.00048   0.00082
     Eigenvalues ---    0.00115   0.00141   0.00209   0.00267   0.00337
     Eigenvalues ---    0.00399   0.00500   0.00683   0.00718   0.00852
     Eigenvalues ---    0.01032   0.01155   0.01211   0.01355   0.01379
     Eigenvalues ---    0.01485   0.01588   0.01650   0.01886   0.01982
     Eigenvalues ---    0.02086   0.02190   0.02424   0.02805   0.02898
     Eigenvalues ---    0.03258   0.03600   0.03841   0.04145   0.04404
     Eigenvalues ---    0.04803   0.05071   0.05329   0.05987   0.06558
     Eigenvalues ---    0.06985   0.07242   0.08153   0.08455   0.10586
     Eigenvalues ---    0.11432   0.13681   0.15511   0.19983   0.20333
     Eigenvalues ---    0.22232   0.23870   0.24769   0.31593   0.34872
     Eigenvalues ---    0.35856   0.36138   0.37901   0.39081   0.43534
     Eigenvalues ---    0.46721   0.47509   0.50267   0.51787   0.54688
     Eigenvalues ---    0.56722   0.57313   0.57345   0.57384   0.64466
     Eigenvalues ---    0.69028   0.86575
 Eigenvalue     1 is   2.57D-06 Eigenvector:
                          D8        D5        D10       D7        D9
   1                    0.32035   0.31863   0.31208   0.31037   0.30945
                          D6        D26       D25       D24       D31
   1                    0.30773  -0.22983  -0.21635  -0.20940   0.20171
 En-DIIS/RFO-DIIS/Sim-DIIS IScMMF=       -3 using points:    12   11   10    9    8    7    6    5    4    3
 RFO step:  Lambda=-1.74088154D-05.
 DidBck=F Rises=F RFO-DIIS coefs:    1.58610    0.24482   -0.65564   -0.03900   -0.12110
                  RFO-DIIS coefs:   -0.00239   -0.01362    0.02210   -0.06093    0.03966
 Iteration  1 RMS(Cart)=  0.01028106 RMS(Int)=  0.00016602
 Iteration  2 RMS(Cart)=  0.00008596 RMS(Int)=  0.00011606
 Iteration  3 RMS(Cart)=  0.00000003 RMS(Int)=  0.00011606
 Variable       Old X    -DE/DX   Delta X   Delta X   Delta X     New X
                                 (Linear)    (Quad)   (Total)
    R1        2.38351   0.00013   0.00160   0.00085   0.00247   2.38599
    R2        2.34274  -0.00002  -0.00241  -0.00050  -0.00289   2.33985
    R3        2.93473  -0.00002   0.00027  -0.00019   0.00009   2.93482
    R4        2.37841   0.00011  -0.03074  -0.00770  -0.03844   2.33997
    R5        3.46968  -0.00001   0.00782   0.00176   0.00960   3.47928
    R6        2.54151   0.00003  -0.00055  -0.00006  -0.00061   2.54090
    R7        2.53164  -0.00005  -0.00017  -0.00013  -0.00030   2.53134
    R8        2.52443  -0.00004   0.00003  -0.00017  -0.00013   2.52430
    R9        1.89267   0.00034  -0.00163  -0.00093  -0.00258   1.89008
   R10        2.17402   0.00081   0.02006   0.00893   0.02899   2.20301
   R11        1.87554   0.00052  -0.00522   0.00077  -0.00455   1.87099
   R12        3.06770   0.00008   0.00652   0.00596   0.01247   3.08018
   R13        3.21255   0.00000   0.02152   0.00558   0.02701   3.23956
   R14        1.86045   0.00006  -0.00098   0.00012  -0.00088   1.85957
   R15        1.85251   0.00011  -0.00173  -0.00020  -0.00192   1.85059
   R16        3.35980  -0.00005  -0.00035   0.00094   0.00059   3.36039
   R17        3.30268  -0.00003   0.00709   0.00093   0.00799   3.31068
   R18        1.85717   0.00017  -0.00084  -0.00012  -0.00089   1.85628
   R19        1.81416   0.00005  -0.00005  -0.00003  -0.00008   1.81408
   R20        3.29895   0.00001   0.00255   0.00090   0.00353   3.30247
   R21        1.85345   0.00003  -0.00053  -0.00003  -0.00056   1.85289
   R22        1.81385   0.00002  -0.00007   0.00001  -0.00006   1.81379
   R23        3.34428  -0.00000   0.00378   0.00053   0.00432   3.34860
   R24        1.81346   0.00001  -0.00003   0.00001  -0.00002   1.81344
   R25        1.84099   0.00001  -0.00074  -0.00017  -0.00088   1.84011
   R26        1.85269  -0.00067   0.00119  -0.00049   0.00072   1.85340
   R27        1.81187  -0.00004  -0.00000   0.00000   0.00000   1.81187
    A1        2.24427   0.00000  -0.00002  -0.00042  -0.00035   2.24391
    A2        1.98881  -0.00004  -0.00107  -0.00052  -0.00165   1.98716
    A3        2.04969   0.00004   0.00115   0.00093   0.00204   2.05174
    A4        2.04450  -0.00006  -0.00150  -0.00167  -0.00305   2.04145
    A5        2.31043  -0.00005   0.01324  -0.00432   0.00885   2.31928
    A6        1.91261  -0.00012   0.00126  -0.00040   0.00086   1.91348
    A7        1.94313   0.00004  -0.00124  -0.00010  -0.00134   1.94179
    A8        1.95223   0.00003  -0.00011   0.00000  -0.00011   1.95212
    A9        1.88149   0.00003  -0.00002   0.00017   0.00016   1.88165
   A10        1.88756   0.00002  -0.00002   0.00017   0.00014   1.88770
   A11        1.88458  -0.00001   0.00015   0.00017   0.00032   1.88490
   A12        1.94289   0.00008   0.00260   0.00205   0.00457   1.94746
   A13        1.85208  -0.00009   0.00032   0.00011   0.00023   1.85231
   A14        1.86210   0.00003   0.00363   0.00194   0.00569   1.86779
   A15        2.73046  -0.00003  -0.00333  -0.00179  -0.00508   2.72538
   A16        2.18258  -0.00003   0.00221   0.00255   0.00477   2.18735
   A17        1.60438  -0.00002  -0.00259  -0.00206  -0.00453   1.59985
   A18        1.64185   0.00005  -0.00749  -0.00092  -0.00861   1.63324
   A19        1.82410   0.00003   0.00015  -0.00002   0.00009   1.82420
   A20        2.15175  -0.00002   0.00314  -0.00108   0.00211   2.15385
   A21        1.99464  -0.00001   0.00361   0.00158   0.00521   1.99985
   A22        2.80341   0.00002  -0.00425   0.00097  -0.00330   2.80012
   A23        1.82714   0.00000  -0.00776  -0.00016  -0.00805   1.81909
   A24        2.09741  -0.00001  -0.00412   0.00154  -0.00277   2.09464
   A25        1.87856   0.00007  -0.00255  -0.00011  -0.00283   1.87573
   A26        2.79197   0.00001   0.00536   0.00104   0.00648   2.79846
   A27        1.79573  -0.00001  -0.00045   0.00062   0.00018   1.79591
   A28        2.12239   0.00000   0.00081  -0.00062   0.00021   2.12260
   A29        1.86287   0.00001  -0.00083  -0.00002  -0.00085   1.86202
   A30        2.17749  -0.00005  -0.00241  -0.00087  -0.00334   2.17415
   A31        1.93002   0.00009  -0.00195   0.00141  -0.00046   1.92956
   A32        1.86537  -0.00003  -0.00057   0.00016  -0.00047   1.86491
   A33        1.91572   0.00010   0.00318  -0.00052   0.00230   1.91802
   A34        2.32518  -0.00002   0.00236   0.00080   0.00275   2.32794
   A35        1.88558  -0.00006   0.00094  -0.00014   0.00036   1.88594
   A36        2.82772   0.00007   0.00263   0.00115   0.00365   2.83137
   A37        3.13779  -0.00001  -0.00169   0.00200   0.00001   3.13781
   A38        3.13917  -0.00008   0.00565   0.00000   0.00573   3.14491
   A39        2.90584   0.00001   0.00274  -0.00045   0.00235   2.90819
   A40        2.78238   0.00004   0.00292  -0.00173   0.00132   2.78370
   A41        2.91366  -0.00016   0.00119  -0.00195  -0.00092   2.91274
   A42        3.12546  -0.00003  -0.00177  -0.00011  -0.00187   3.12360
   A43        3.19090  -0.00002  -0.00106   0.00131   0.00025   3.19116
   A44        3.19430   0.00001  -0.00171   0.00434   0.00264   3.19694
    D1        0.07152   0.00007  -0.00359   0.00132  -0.00228   0.06923
    D2       -3.10217   0.00001  -0.00132   0.00077  -0.00058  -3.10275
    D3       -2.31298  -0.00004  -0.00287  -0.00604  -0.00893  -2.32191
    D4        0.86166   0.00003  -0.00516  -0.00545  -0.01063   0.85103
    D5       -1.35961   0.00004  -0.00185   0.00226   0.00042  -1.35920
    D6        2.84377   0.00005  -0.00187   0.00237   0.00050   2.84427
    D7        0.73353   0.00001  -0.00111   0.00221   0.00110   0.73463
    D8        1.75371  -0.00002   0.00012   0.00176   0.00188   1.75559
    D9       -0.32609  -0.00001   0.00010   0.00186   0.00196  -0.32413
   D10       -2.43634  -0.00005   0.00086   0.00171   0.00257  -2.43376
   D11       -1.92118   0.00007  -0.01393   0.00260  -0.01128  -1.93246
   D12        0.09471   0.00001  -0.00844   0.00493  -0.00357   0.09114
   D13        2.19091   0.00003   0.00840   0.00008   0.00848   2.19938
   D14       -1.72894   0.00003   0.00226   0.00118   0.00346  -1.72548
   D15        1.75292  -0.00001   0.00426   0.00354   0.00774   1.76066
   D16       -0.31612  -0.00006   0.01722   0.00299   0.02016  -0.29595
   D17       -0.20860   0.00002  -0.00101   0.00071  -0.00034  -0.20893
   D18       -2.27763  -0.00004   0.01195   0.00016   0.01209  -2.26554
   D19        1.36085  -0.00002   0.01736   0.00070   0.01785   1.37870
   D20       -0.71256  -0.00008   0.01242  -0.00268   0.00961  -0.70295
   D21        2.52730  -0.00003  -0.00321  -0.00369  -0.00692   2.52039
   D22        0.62034  -0.00004  -0.00207  -0.00283  -0.00493   0.61540
   D23       -1.37833  -0.00003  -0.00488  -0.00416  -0.00920  -1.38753
   D24       -1.92219   0.00004   0.00665   0.00470   0.01125  -1.91094
   D25       -0.12549   0.00002   0.00436   0.00311   0.00749  -0.11800
   D26        2.19055   0.00002   0.01308   0.00448   0.01765   2.20820
   D27        0.08722   0.00005  -0.03785   0.00446  -0.03332   0.05390
   D28        2.48443   0.00004  -0.04004   0.00631  -0.03369   2.45074
   D29       -1.55268   0.00005  -0.03200   0.00699  -0.02487  -1.57755
   D30        0.10816   0.00003  -0.00731  -0.00235  -0.00966   0.09850
   D31        2.18829   0.00003  -0.00827  -0.00224  -0.01050   2.17779
   D32        0.13532  -0.00002  -0.03055   0.00247  -0.02788   0.10744
   D33        2.38576   0.00000  -0.04204   0.00415  -0.03777   2.34799
   D34       -0.24156   0.00001   0.02569  -0.00405   0.02217  -0.21939
   D35       -2.72178  -0.00002   0.01601  -0.00414   0.01172  -2.71007
   D36       -2.09736  -0.00000   0.01097  -0.00286   0.00810  -2.08926
   D37        0.11974   0.00002   0.00553  -0.00204   0.00351   0.12325
   D38        1.98426  -0.00001   0.00999  -0.00249   0.00750   1.99176
   D39       -2.08183   0.00001   0.00455  -0.00166   0.00292  -2.07891
   D40        0.16692  -0.00000   0.03172  -0.00115   0.03083   0.19775
   D41        2.81844   0.00002   0.03989  -0.00066   0.03931   2.85775
         Item               Value     Threshold  Converged?
 Maximum Force            0.000808     0.000015     NO 
 RMS     Force            0.000125     0.000010     NO 
 Maximum Displacement     0.043321     0.000060     NO 
 RMS     Displacement     0.010319     0.000040     NO 
 Predicted change in Energy=-6.516788D-06
 GradGradGradGradGradGradGradGradGradGradGradGradGradGradGradGradGradGrad

                          Input orientation:                          
 ---------------------------------------------------------------------
 Center     Atomic      Atomic             Coordinates (Angstroms)
 Number     Number       Type             X           Y           Z
 ---------------------------------------------------------------------
      1          6           0       -0.840587   -1.810191   -0.133032
      2          8           0       -1.717485   -1.440381    0.696712
      3          8           0        0.041855   -1.132968   -0.676900
      4          6           0       -0.885293   -3.327835   -0.459662
      5          9           0       -0.317649   -4.022455    0.541933
      6          9           0       -0.209833   -3.602877   -1.583245
      7          9           0       -2.137605   -3.766636   -0.613064
      8          8           0       -1.817473    0.906822    1.206197
      9          1           0       -1.517819    1.101582    2.140356
     10          1           0       -1.761261   -0.232693    0.966635
     11          1           0       -1.170601    1.360583    0.609598
     12          8           0        0.306337    1.563512   -0.236752
     13          1           0        0.400069    1.968903   -1.128495
     14          1           0        0.380467    0.600107   -0.396014
     15          8           0       -0.742302    1.528046    3.509103
     16          1           0        0.122985    1.874058    3.198503
     17          1           0       -0.563779    0.869963    4.184826
     18          8           0        0.685626    2.122850   -2.850132
     19          1           0        0.795699    1.191988   -3.137829
     20          1           0        0.034460    2.516871   -3.434921
     21          8           0        0.858488   -0.574136   -3.267672
     22          1           0        1.604649   -1.068476   -3.613737
     23          1           0        0.613897   -0.988122   -2.420932
     24          8           0        1.391654    2.406073    2.120762
     25          1           0        1.178389    2.145112    1.199706
     26          1           0        2.345623    2.458148    2.201578
 ---------------------------------------------------------------------
                    Distance matrix (angstroms):
                    1          2          3          4          5
     1  C    0.000000
     2  O    1.262611   0.000000
     3  O    1.238196   2.253129   0.000000
     4  C    1.553038   2.364789   2.392538   0.000000
     5  F    2.371319   2.941191   3.156570   1.344586   0.000000
     6  F    2.390542   3.485342   2.642964   1.339527   2.168883
     7  F    2.395905   2.702494   3.419112   1.335800   2.170645
     8  O    3.182766   2.403941   3.341242   4.645037   5.195045
     9  H    3.755711   2.930111   3.919532   5.174932   5.500102
    10  H    2.131997   1.238259   2.600564   3.518742   4.077583
    11  H    3.273258   2.855182   3.056619   4.817258   5.450614
    12  O    3.564837   3.740399   2.744938   5.039340   5.674393
    13  H    4.100211   4.408927   3.154974   5.491351   6.261136
    14  H    2.714713   3.123947   1.788044   4.127339   4.768143
    15  O    4.941522   4.203818   5.021804   6.273047   6.308128
    16  H    5.059772   4.542223   4.905867   6.438826   6.482313
    17  H    5.089573   4.340008   5.292911   6.268664   6.104670
    18  O    5.018045   5.572402   3.967081   6.155656   7.090659
    19  H    4.551847   5.286697   3.468410   5.516077   6.478472
    20  H    5.512861   5.983272   4.574719   6.622590   7.661731
    21  O    3.773679   4.806492   2.773316   4.302157   5.271365
    22  H    4.317943   5.454802   3.327386   4.610066   5.448928
    23  H    2.832985   3.919130   1.841157   3.401236   4.342064
    24  O    5.276303   5.146831   4.708894   6.687360   6.836694
    25  H    4.636473   4.636254   3.944511   6.079921   6.380413
    26  H    5.815588   5.828550   5.146756   7.141332   7.200392
                    6          7          8          9         10
     6  F    0.000000
     7  F    2.164341   0.000000
     8  O    5.541018   5.025277   0.000000
     9  H    6.140682   5.627167   1.000189   0.000000
    10  H    4.501884   3.889195   1.165781   1.793648   0.000000
    11  H    5.510678   5.358952   0.990087   1.590868   1.736342
    12  O    5.363865   5.875792   2.650266   3.031759   2.991564
    13  H    5.623479   6.293001   3.390619   3.887921   3.729336
    14  H    4.407158   5.045418   2.737169   3.207513   2.671585
    15  O    7.248579   6.853670   2.616350   1.629959   3.256166
    16  H    7.278235   7.173265   2.944521   2.099674   3.601390
    17  H    7.307682   6.855270   3.231925   2.267972   3.606461
    18  O    5.932184   6.903706   4.919149   5.550056   5.109164
    19  H    5.139898   6.290203   5.077455   5.763660   5.041268
    20  H    6.398414   7.222409   5.249941   5.957879   5.491667
    21  O    3.626552   5.120115   5.419364   6.140166   4.990895
    22  H    3.720005   5.503506   6.232535   6.896996   5.745233
    23  H    2.866565   4.308049   4.760087   5.451277   4.205670
    24  O    7.238226   7.617861   3.658234   3.188590   4.270359
    25  H    6.535392   7.016460   3.241696   3.040282   3.788116
    26  H    7.588891   8.171259   4.552885   4.095143   5.062826
                   11         12         13         14         15
    11  H    0.000000
    12  O    1.714303   0.000000
    13  H    2.420336   0.984040   0.000000
    14  H    1.998847   0.979290   1.552584   0.000000
    15  O    2.935747   3.890030   4.796529   4.167928   0.000000
    16  H    2.939294   3.454133   4.336898   3.822277   0.982302
    17  H    3.659398   4.559436   5.510722   4.684924   0.959971
    18  O    3.999545   2.699347   1.751934   2.904232   6.544665
    19  H    4.235324   2.965426   2.190329   2.835540   6.830819
    20  H    4.375764   3.348297   2.398653   3.609523   7.056954
    21  O    4.784722   3.749785   3.354590   3.139072   7.273677
    22  H    5.607040   4.474037   4.105255   3.825772   7.936306
    23  H    4.229061   3.372843   3.234210   2.584038   6.582985
    24  O    3.153065   2.728680   3.425206   3.258554   2.692989
    25  H    2.545873   1.778242   2.461169   2.360094   3.066454
    26  H    4.012839   3.302199   3.887664   3.749885   3.479941
                   16         17         18         19         20
    16  H    0.000000
    17  H    1.566104   0.000000
    18  O    6.079839   7.254058   0.000000
    19  H    6.408344   7.454740   0.980505   0.000000
    20  H    6.665085   7.818614   0.959817   1.556619   0.000000
    21  O    6.953132   7.723211   2.734586   1.772003   3.203330
    22  H    7.567064   8.323293   3.407677   2.447567   3.918186
    23  H    6.325434   6.962430   3.141258   2.302145   3.694441
    24  O    1.747594   3.231672   5.028765   5.429728   5.720128
    25  H    2.276519   3.684032   4.079766   4.457478   4.788167
    26  H    2.505023   3.862670   5.328019   5.702166   6.092211
                   21         22         23         24         25
    21  O    0.000000
    22  H    0.959630   0.000000
    23  H    0.973745   1.552686   0.000000
    24  O    6.180707   6.708379   5.722975   0.000000
    25  H    5.239667   5.803282   4.821288   0.980779   0.000000
    26  H    6.427987   6.841346   6.020236   0.958802   1.569769
                   26
    26  H    0.000000
 Stoichiometry    C2H13F3O8
 Framework group  C1[X(C2H13F3O8)]
 Deg. of freedom    72
 Full point group                 C1      NOp   1
 Largest Abelian subgroup         C1      NOp   1
 Largest concise Abelian subgroup C1      NOp   1
                         Standard orientation:                         
 ---------------------------------------------------------------------
 Center     Atomic      Atomic             Coordinates (Angstroms)
 Number     Number       Type             X           Y           Z
 ---------------------------------------------------------------------
      1          6           0        1.145398   -0.491874   -0.131484
      2          8           0        0.661986   -1.436170   -0.816177
      3          8           0        0.566050    0.496908    0.337338
      4          6           0        2.660586   -0.647519    0.171676
      5          9           0        2.833554   -1.537174    1.164906
      6          9           0        3.199215    0.514487    0.564046
      7          9           0        3.339423   -1.077647   -0.895345
      8          8           0       -1.653039   -1.259023   -1.439244
      9          1           0       -2.222290   -1.930615   -0.964591
     10          1           0       -0.533319   -1.349253   -1.127588
     11          1           0       -1.967069   -0.369892   -1.137412
     12          8           0       -2.108113    0.963771   -0.069571
     13          1           0       -2.173174    1.906922   -0.342640
     14          1           0       -1.181808    0.858306    0.230173
     15          8           0       -3.245080   -2.755751   -0.000320
     16          1           0       -3.602615   -2.075032    0.610997
     17          1           0       -2.918781   -3.481957    0.536054
     18          8           0       -1.741829    3.586187   -0.594208
     19          1           0       -0.805212    3.617146   -0.305796
     20          1           0       -1.775650    3.989425   -1.464555
     21          8           0        0.847194    3.253474    0.220789
     22          1           0        1.292761    3.685072    0.952965
     23          1           0        0.963109    2.294722    0.345438
     24          8           0       -3.924297   -0.515191    1.330373
     25          1           0       -3.314486    0.156428    0.957564
     26          1           0       -4.170084   -0.235550    2.213939
 ---------------------------------------------------------------------
 Rotational constants (GHZ):           0.5787640           0.3435574           0.2451806
 Standard basis: 6-31++G(d,p) (6D, 7F)
 There are   325 symmetry adapted cartesian basis functions of A   symmetry.
 There are   325 symmetry adapted basis functions of A   symmetry.
   325 basis functions,   520 primitive gaussians,   325 cartesian basis functions
    58 alpha electrons       58 beta electrons
       nuclear repulsion energy       981.4289659945 Hartrees.
 NAtoms=   26 NActive=   26 NUniq=   26 SFac= 1.00D+00 NAtFMM=   60 NAOKFM=F Big=F
 Integral buffers will be    131072 words long.
 Raffenetti 2 integral format.
 Two-electron integral symmetry is turned on.
 Nuclear repulsion after empirical dispersion term =      981.4159900971 Hartrees.
 One-electron integrals computed using PRISM.
 NBasis=   325 RedAO= T EigKep=  4.07D-05  NBF=   325
 NBsUse=   325 1.00D-06 EigRej= -1.00D+00 NBFU=   325
 Initial guess from the checkpoint file:  "/local_scratch/slurm.5787596/Gau-3896457.chk"
 B after Tr=     0.000000    0.000000    0.000000
         Rot=    1.000000    0.000379    0.000245    0.000013 Ang=   0.05 deg.
 ExpMin= 3.60D-02 ExpMax= 7.00D+03 ExpMxC= 1.05D+03 IAcc=3 IRadAn=         5 AccDes= 0.00D+00
 Harris functional with IExCor= 4639 and IRadAn=       5 diagonalized for initial guess.
 HarFok:  IExCor= 4639 AccDes= 0.00D+00 IRadAn=         5 IDoV= 1 UseB2=F ITyADJ=14
 ICtDFT=  3500011 ScaDFX=  1.000000  1.000000  1.000000  1.000000
 FoFCou: FMM=F IPFlag=           0 FMFlag=      100000 FMFlg1=           0
         NFxFlg=           0 DoJE=T BraDBF=F KetDBF=T FulRan=T
         wScrn=  0.000000 ICntrl=       500 IOpCl=  0 I1Cent=   200000004 NGrid=           0
         NMat0=    1 NMatS0=      1 NMatT0=    0 NMatD0=    1 NMtDS0=    0 NMtDT0=    0
 Petite list used in FoFCou.
 Requested convergence on RMS density matrix=1.00D-10 within 128 cycles.
 Requested convergence on MAX density matrix=1.00D-08.
 Requested convergence on             energy=1.00D-08.
 No special actions if energy rises.
 SCF Done:  E(RwB97XD) =  -985.243926888     A.U. after   15 cycles
            NFock= 15  Conv=0.45D-10     -V/T= 2.0083
 Calling FoFJK, ICntrl=      2127 FMM=F ISym2X=0 I1Cent= 0 IOpClX= 0 NMat=1 NMatS=1 NMatT=0.
 ***** Axes restored to original set *****
 -------------------------------------------------------------------
 Center     Atomic                   Forces (Hartrees/Bohr)
 Number     Number              X              Y              Z
 -------------------------------------------------------------------
      1        6          -0.000016069   -0.000387696   -0.000425759
      2        8          -0.000234618   -0.000289964    0.000339280
      3        8           0.000318262    0.000312993    0.000003336
      4        6          -0.000088736   -0.000076909   -0.000248753
      5        9           0.000052026    0.000100037    0.000177924
      6        9          -0.000042034    0.000044996    0.000072794
      7        9           0.000036902    0.000059062    0.000018953
      8        8          -0.000754220    0.000588933    0.000500309
      9        1          -0.000058644    0.000089137    0.000346431
     10        1          -0.000006921   -0.000944442   -0.000327844
     11        1           0.000576763    0.000479489   -0.000662571
     12        8           0.000060910    0.000106921    0.000289741
     13        1           0.000050708    0.000015052   -0.000151505
     14        1           0.000051856   -0.000253818    0.000065577
     15        8           0.000014451   -0.000064006    0.000016788
     16        1           0.000395672    0.000218382   -0.000014556
     17        1          -0.000163980   -0.000079965    0.000145943
     18        8          -0.000036382    0.000017171    0.000042664
     19        1           0.000087341   -0.000111810   -0.000033894
     20        1          -0.000036923    0.000102720    0.000002954
     21        8          -0.000001844    0.000121711    0.000007861
     22        1           0.000034841   -0.000013979   -0.000045572
     23        1          -0.000105047   -0.000156985    0.000103766
     24        8          -0.000197112   -0.000643352   -0.000944858
     25        1           0.000125552    0.000748818    0.000767644
     26        1          -0.000062755    0.000017505   -0.000046652
 -------------------------------------------------------------------
 Cartesian Forces:  Max     0.000944858 RMS     0.000305865

 GradGradGradGradGradGradGradGradGradGradGradGradGradGradGradGradGradGrad
 Berny optimization.
 Using GEDIIS/GDIIS optimizer.
 FormGI is forming the generalized inverse of G from B-inverse, IUseBI=4.
 Internal  Forces:  Max     0.001267862 RMS     0.000216049
 Search for a local minimum.
 Step number  13 out of a maximum of  156
 All quantities printed in internal units (Hartrees-Bohrs-Radians)
 Mixed Optimization -- En-DIIS/RFO-DIIS
 Swapping is turned off.
 Update second derivatives using D2CorX and points    8    9   10   11   12
                                                     13
 DE= -8.32D-06 DEPred=-6.52D-06 R= 1.28D+00
 TightC=F SS=  1.41D+00  RLast= 1.21D-01 DXNew= 2.0182D+00 3.6298D-01
 Trust test= 1.28D+00 RLast= 1.21D-01 DXMaxT set to 1.20D+00
 ITU=  1  1  1  1  1 -1  1  0  1  1  1  1  0
     Eigenvalues ---    0.00000   0.00013   0.00038   0.00042   0.00080
     Eigenvalues ---    0.00097   0.00141   0.00198   0.00252   0.00319
     Eigenvalues ---    0.00383   0.00500   0.00679   0.00720   0.00845
     Eigenvalues ---    0.01011   0.01155   0.01213   0.01333   0.01379
     Eigenvalues ---    0.01491   0.01582   0.01675   0.01885   0.01965
     Eigenvalues ---    0.02078   0.02198   0.02397   0.02803   0.02920
     Eigenvalues ---    0.03248   0.03630   0.03835   0.04179   0.04398
     Eigenvalues ---    0.04798   0.05128   0.05322   0.06123   0.06650
     Eigenvalues ---    0.07028   0.07276   0.08136   0.08426   0.10659
     Eigenvalues ---    0.11375   0.13661   0.15976   0.19786   0.20407
     Eigenvalues ---    0.22657   0.23979   0.24871   0.31781   0.34662
     Eigenvalues ---    0.35806   0.36134   0.37898   0.39911   0.43602
     Eigenvalues ---    0.46793   0.47578   0.50134   0.51639   0.54665
     Eigenvalues ---    0.56733   0.57309   0.57342   0.57381   0.68634
     Eigenvalues ---    0.70125   1.04756
 Eigenvalue     1 is   2.60D-06 Eigenvector:
                          D8        D5        D10       D7        D9
   1                    0.32096   0.31822   0.31317   0.31043   0.31012
                          D6        D26       D25       D24       D35
   1                    0.30738  -0.21486  -0.20826  -0.19874   0.19546
 En-DIIS/RFO-DIIS/Sim-DIIS IScMMF=       -3 using points:    13   12   11   10    9    8    7    6    5    4
 RFO step:  Lambda=-3.60076152D-05.
 DidBck=F Rises=F RFO-DIIS coefs:    1.70899    0.13205   -0.26394   -0.77925    0.10140
                  RFO-DIIS coefs:    0.08091    0.03581   -0.03343    0.07358   -0.05612
 Iteration  1 RMS(Cart)=  0.01521244 RMS(Int)=  0.00032964
 Iteration  2 RMS(Cart)=  0.00016403 RMS(Int)=  0.00021866
 Iteration  3 RMS(Cart)=  0.00000013 RMS(Int)=  0.00021866
 Variable       Old X    -DE/DX   Delta X   Delta X   Delta X     New X
                                 (Linear)    (Quad)   (Total)
    R1        2.38599   0.00041   0.00296   0.00076   0.00378   2.38976
    R2        2.33985   0.00035  -0.00416  -0.00024  -0.00432   2.33553
    R3        2.93482  -0.00013   0.00040  -0.00038   0.00003   2.93485
    R4        2.33997   0.00028  -0.04791  -0.00998  -0.05791   2.28206
    R5        3.47928  -0.00004   0.01371   0.00012   0.01390   3.49318
    R6        2.54090   0.00010  -0.00071  -0.00016  -0.00087   2.54003
    R7        2.53134  -0.00009  -0.00034  -0.00010  -0.00045   2.53089
    R8        2.52430  -0.00006  -0.00022  -0.00010  -0.00031   2.52398
    R9        1.89008   0.00046  -0.00264  -0.00117  -0.00377   1.88632
   R10        2.20301   0.00127   0.03736   0.00714   0.04449   2.24750
   R11        1.87099   0.00094  -0.00637  -0.00006  -0.00653   1.86447
   R12        3.08018   0.00017   0.01377   0.00577   0.01959   3.09976
   R13        3.23956  -0.00004   0.03625   0.00441   0.04056   3.28013
   R14        1.85957   0.00010  -0.00117   0.00012  -0.00112   1.85844
   R15        1.85059   0.00024  -0.00250  -0.00032  -0.00281   1.84778
   R16        3.36039  -0.00012   0.00080  -0.00130  -0.00056   3.35983
   R17        3.31068  -0.00006   0.01135  -0.00051   0.01077   3.32145
   R18        1.85628   0.00043  -0.00127   0.00011  -0.00113   1.85515
   R19        1.81408   0.00013  -0.00012  -0.00001  -0.00013   1.81395
   R20        3.30247   0.00003   0.00272   0.00215   0.00489   3.30736
   R21        1.85289   0.00012  -0.00089   0.00009  -0.00079   1.85210
   R22        1.81379   0.00006  -0.00012   0.00004  -0.00008   1.81371
   R23        3.34860   0.00001   0.00560   0.00022   0.00584   3.35444
   R24        1.81344   0.00005  -0.00007   0.00004  -0.00003   1.81341
   R25        1.84011   0.00014  -0.00149   0.00008  -0.00133   1.83878
   R26        1.85340  -0.00106   0.00109  -0.00032   0.00073   1.85414
   R27        1.81187  -0.00007  -0.00002  -0.00001  -0.00002   1.81185
    A1        2.24391  -0.00000   0.00026  -0.00098  -0.00063   2.24328
    A2        1.98716  -0.00012  -0.00215  -0.00021  -0.00241   1.98475
    A3        2.05174   0.00012   0.00194   0.00118   0.00309   2.05483
    A4        2.04145  -0.00016  -0.00220  -0.00309  -0.00526   2.03619
    A5        2.31928  -0.00011   0.01814  -0.00888   0.00921   2.32849
    A6        1.91348  -0.00032   0.00126  -0.00027   0.00098   1.91446
    A7        1.94179   0.00003  -0.00178  -0.00028  -0.00205   1.93974
    A8        1.95212  -0.00002   0.00026  -0.00022   0.00005   1.95216
    A9        1.88165   0.00014  -0.00004   0.00034   0.00030   1.88195
   A10        1.88770   0.00013  -0.00003   0.00030   0.00026   1.88797
   A11        1.88490   0.00005   0.00034   0.00018   0.00052   1.88542
   A12        1.94746   0.00014   0.00512   0.00179   0.00681   1.95427
   A13        1.85231  -0.00015   0.00033  -0.00043  -0.00040   1.85191
   A14        1.86779   0.00004   0.00722   0.00146   0.00883   1.87662
   A15        2.72538  -0.00003  -0.00820  -0.00010  -0.00796   2.71742
   A16        2.18735  -0.00008   0.00686   0.00035   0.00729   2.19463
   A17        1.59985   0.00000  -0.00634  -0.00101  -0.00706   1.59279
   A18        1.63324   0.00011  -0.01062  -0.00096  -0.01199   1.62125
   A19        1.82420   0.00006   0.00074  -0.00028   0.00032   1.82452
   A20        2.15385  -0.00006   0.00091   0.00095   0.00208   2.15593
   A21        1.99985  -0.00003   0.00766   0.00050   0.00812   2.00797
   A22        2.80012   0.00007  -0.00364   0.00090  -0.00297   2.79715
   A23        1.81909   0.00007  -0.01165   0.00136  -0.01087   1.80822
   A24        2.09464  -0.00003  -0.00393   0.00093  -0.00308   2.09156
   A25        1.87573   0.00011  -0.00332  -0.00018  -0.00371   1.87202
   A26        2.79846  -0.00007   0.01241  -0.00240   0.00955   2.80801
   A27        1.79591  -0.00000   0.00006   0.00020   0.00013   1.79604
   A28        2.12260  -0.00002   0.00104  -0.00120  -0.00010   2.12250
   A29        1.86202   0.00005  -0.00131   0.00025  -0.00107   1.86094
   A30        2.17415  -0.00008  -0.00488   0.00015  -0.00481   2.16934
   A31        1.92956   0.00013  -0.00138   0.00136   0.00012   1.92969
   A32        1.86491  -0.00002  -0.00067   0.00020  -0.00059   1.86432
   A33        1.91802   0.00018   0.00239   0.00052   0.00177   1.91980
   A34        2.32794  -0.00003   0.00569  -0.00080   0.00447   2.33241
   A35        1.88594  -0.00012   0.00087   0.00021   0.00071   1.88665
   A36        2.83137   0.00010   0.00544   0.00155   0.00614   2.83751
   A37        3.13781  -0.00004  -0.00058   0.00109   0.00022   3.13803
   A38        3.14491  -0.00009   0.00752   0.00128   0.00869   3.15359
   A39        2.90819   0.00001   0.00400  -0.00099   0.00299   2.91118
   A40        2.78370  -0.00000   0.00426  -0.00251   0.00198   2.78568
   A41        2.91274  -0.00026  -0.00089  -0.00122  -0.00250   2.91024
   A42        3.12360  -0.00002  -0.00036  -0.00222  -0.00255   3.12105
   A43        3.19116  -0.00004   0.00147   0.00002   0.00143   3.19258
   A44        3.19694  -0.00001   0.00202   0.00355   0.00556   3.20251
    D1        0.06923   0.00010  -0.00472   0.00149  -0.00327   0.06596
    D2       -3.10275  -0.00003  -0.00264   0.00148  -0.00121  -3.10396
    D3       -2.32191  -0.00007  -0.00489  -0.00566  -0.01061  -2.33252
    D4        0.85103   0.00006  -0.00697  -0.00563  -0.01266   0.83838
    D5       -1.35920   0.00008  -0.00508   0.00303  -0.00204  -1.36124
    D6        2.84427   0.00009  -0.00473   0.00296  -0.00176   2.84250
    D7        0.73463   0.00002  -0.00411   0.00308  -0.00103   0.73360
    D8        1.75559  -0.00003  -0.00327   0.00299  -0.00028   1.75531
    D9       -0.32413  -0.00002  -0.00292   0.00292  -0.00000  -0.32413
   D10       -2.43376  -0.00009  -0.00230   0.00304   0.00074  -2.43303
   D11       -1.93246   0.00011  -0.01719   0.00329  -0.01385  -1.94632
   D12        0.09114   0.00000  -0.00807   0.00533  -0.00281   0.08833
   D13        2.19938   0.00006   0.01238  -0.00114   0.01120   2.21058
   D14       -1.72548   0.00005   0.00453   0.00100   0.00554  -1.71993
   D15        1.76066   0.00001   0.00890   0.00385   0.01239   1.77305
   D16       -0.29595  -0.00012   0.02598   0.00255   0.02845  -0.26751
   D17       -0.20893   0.00006  -0.00108   0.00190   0.00050  -0.20844
   D18       -2.26554  -0.00008   0.01601   0.00061   0.01655  -2.24899
   D19        1.37870  -0.00005   0.02432   0.00024   0.02427   1.40297
   D20       -0.70295  -0.00015   0.01464  -0.00235   0.01205  -0.69090
   D21        2.52039  -0.00003  -0.00656  -0.00471  -0.01132   2.50907
   D22        0.61540  -0.00008  -0.00463  -0.00369  -0.00832   0.60708
   D23       -1.38753  -0.00005  -0.01102  -0.00406  -0.01529  -1.40282
   D24       -1.91094   0.00004   0.01792   0.00445   0.02220  -1.88874
   D25       -0.11800   0.00006   0.01322   0.00307   0.01637  -0.10164
   D26        2.20820   0.00002   0.02669   0.00446   0.03143   2.23963
   D27        0.05390   0.00010  -0.04534   0.00533  -0.03979   0.01411
   D28        2.45074   0.00006  -0.04576   0.00560  -0.04005   2.41069
   D29       -1.57755   0.00006  -0.03430   0.00683  -0.02706  -1.60461
   D30        0.09850   0.00003  -0.01488  -0.00187  -0.01662   0.08188
   D31        2.17779   0.00009  -0.01593  -0.00210  -0.01799   2.15980
   D32        0.10744  -0.00004  -0.04131   0.00301  -0.03818   0.06926
   D33        2.34799   0.00002  -0.05519   0.00484  -0.05034   2.29765
   D34       -0.21939  -0.00000   0.03473  -0.00544   0.02974  -0.18966
   D35       -2.71007  -0.00004   0.02162  -0.00552   0.01607  -2.69400
   D36       -2.08926  -0.00001   0.01134  -0.00325   0.00803  -2.08123
   D37        0.12325   0.00005   0.00354  -0.00109   0.00249   0.12574
   D38        1.99176  -0.00001   0.00946  -0.00175   0.00770   1.99945
   D39       -2.07891   0.00005   0.00166   0.00041   0.00215  -2.07676
   D40        0.19775   0.00000   0.03981  -0.00168   0.03870   0.23645
   D41        2.85775   0.00003   0.05201  -0.00206   0.05015   2.90790
         Item               Value     Threshold  Converged?
 Maximum Force            0.001268     0.000015     NO 
 RMS     Force            0.000216     0.000010     NO 
 Maximum Displacement     0.065853     0.000060     NO 
 RMS     Displacement     0.015292     0.000040     NO 
 Predicted change in Energy=-1.242520D-05
 GradGradGradGradGradGradGradGradGradGradGradGradGradGradGradGradGradGrad

                          Input orientation:                          
 ---------------------------------------------------------------------
 Center     Atomic      Atomic             Coordinates (Angstroms)
 Number     Number       Type             X           Y           Z
 ---------------------------------------------------------------------
      1          6           0       -0.844891   -1.815225   -0.134212
      2          8           0       -1.717038   -1.445841    0.703734
      3          8           0        0.030570   -1.137596   -0.683624
      4          6           0       -0.895126   -3.332833   -0.460274
      5          9           0       -0.319305   -4.029159    0.534834
      6          9           0       -0.230235   -3.606336   -1.590238
      7          9           0       -2.149323   -3.769436   -0.602699
      8          8           0       -1.811794    0.894355    1.212675
      9          1           0       -1.518619    1.093536    2.145826
     10          1           0       -1.751932   -0.267541    0.965885
     11          1           0       -1.172759    1.357165    0.620320
     12          8           0        0.319969    1.566994   -0.240277
     13          1           0        0.417723    1.974057   -1.130171
     14          1           0        0.387128    0.604955   -0.401725
     15          8           0       -0.745505    1.531954    3.524503
     16          1           0        0.111166    1.889518    3.205124
     17          1           0       -0.547222    0.870972    4.191735
     18          8           0        0.698918    2.124914   -2.858597
     19          1           0        0.802062    1.193515   -3.145704
     20          1           0        0.047632    2.521415   -3.441505
     21          8           0        0.857631   -0.575786   -3.277795
     22          1           0        1.605563   -1.069091   -3.621459
     23          1           0        0.612172   -0.989526   -2.431997
     24          8           0        1.381714    2.421205    2.125240
     25          1           0        1.175805    2.149228    1.205284
     26          1           0        2.334209    2.492437    2.208636
 ---------------------------------------------------------------------
                    Distance matrix (angstroms):
                    1          2          3          4          5
     1  C    0.000000
     2  O    1.264609   0.000000
     3  O    1.235908   2.252534   0.000000
     4  C    1.553054   2.364570   2.392878   0.000000
     5  F    2.371786   2.942060   3.157245   1.344128   0.000000
     6  F    2.388702   3.484340   2.642848   1.339292   2.168558
     7  F    2.395823   2.700505   3.418343   1.335634   2.170347
     8  O    3.176606   2.396772   3.334528   4.637689   5.189218
     9  H    3.756776   2.927019   3.922209   5.174287   5.502332
    10  H    2.104343   1.207615   2.579765   3.487702   4.048209
    11  H    3.277327   2.856579   3.061389   4.820876   5.454189
    12  O    3.578764   3.757357   2.755924   5.053035   5.685631
    13  H    4.116404   4.429008   3.167281   5.507760   6.273281
    14  H    2.728865   3.139318   1.800857   4.141712   4.780294
    15  O    4.959806   4.215197   5.043523   6.290230   6.328171
    16  H    5.078417   4.552351   4.928719   6.459157   6.507418
    17  H    5.100792   4.347672   5.304462   6.279666   6.118509
    18  O    5.032924   5.592615   3.977583   6.170895   7.101041
    19  H    4.564434   5.303795   3.477228   5.529902   6.486922
    20  H    5.526412   6.003015   4.581982   6.636924   7.671762
    21  O    3.783769   4.820631   2.780177   4.314150   5.277036
    22  H    4.326931   5.467075   3.334092   4.622885   5.453613
    23  H    2.843348   3.932715   1.848510   3.413316   4.348460
    24  O    5.292469   5.155288   4.730790   6.706552   6.857846
    25  H    4.646972   4.641618   3.960145   6.092277   6.391974
    26  H    5.843934   5.846997   5.181608   7.175337   7.236986
                    6          7          8          9         10
     6  F    0.000000
     7  F    2.164425   0.000000
     8  O    5.532980   5.016020   0.000000
     9  H    6.140595   5.621448   0.998196   0.000000
    10  H    4.471787   3.857674   1.189323   1.816377   0.000000
    11  H    5.514640   5.360176   0.986633   1.586282   1.759126
    12  O    5.374799   5.891201   2.666070   3.049272   3.018795
    13  H    5.636692   6.313134   3.409609   3.906007   3.758405
    14  H    4.419126   5.060561   2.743228   3.218789   2.684620
    15  O    7.268294   6.863617   2.624510   1.640325   3.285970
    16  H    7.301812   7.185617   2.942444   2.100452   3.624669
    17  H    7.319698   6.861976   3.236431   2.275718   3.626795
    18  O    5.943004   6.924227   4.938949   5.570051   5.133924
    19  H    5.150115   6.309393   5.090895   5.778914   5.055960
    20  H    6.407319   7.242944   5.269363   5.975806   5.517408
    21  O    3.635318   5.137831   5.426921   6.152144   4.991358
    22  H    3.732777   5.523037   6.237171   6.906450   5.740991
    23  H    2.875048   4.324359   4.765317   5.462223   4.201886
    24  O    7.261846   7.631115   3.655481   3.189837   4.288729
    25  H    6.551215   7.025373   3.240449   3.042865   3.803909
    26  H    7.629079   8.198581   4.553586   4.099409   5.085121
                   11         12         13         14         15
    11  H    0.000000
    12  O    1.735768   0.000000
    13  H    2.444259   0.983446   0.000000
    14  H    2.010881   0.977801   1.551131   0.000000
    15  O    2.940642   3.912803   4.818147   4.190161   0.000000
    16  H    2.934804   3.466757   4.346942   3.838700   0.981703
    17  H    3.658236   4.569377   5.520018   4.695067   0.959903
    18  O    4.024360   2.703789   1.757636   2.905806   6.571295
    19  H    4.255541   2.968738   2.195298   2.836898   6.855739
    20  H    4.398096   3.351559   2.403920   3.609479   7.080492
    21  O    4.801467   3.755943   3.362664   3.144408   7.299581
    22  H    5.621252   4.475946   4.108312   3.828015   7.959757
    23  H    4.243768   3.380061   3.242743   2.591335   6.609163
    24  O    3.149968   2.729954   3.424459   3.267035   2.696992
    25  H    2.546625   1.777948   2.461651   2.364164   3.074286
    26  H    4.013778   3.303147   3.884491   3.764001   3.484060
                   16         17         18         19         20
    16  H    0.000000
    17  H    1.563430   0.000000
    18  O    6.096685   7.268592   0.000000
    19  H    6.426101   7.467437   0.980088   0.000000
    20  H    6.676901   7.832252   0.959775   1.555628   0.000000
    21  O    6.975900   7.736964   2.737645   1.775096   3.205550
    22  H    7.588730   8.333327   3.406705   2.447723   3.918069
    23  H    6.349569   6.977068   3.144718   2.304584   3.696555
    24  O    1.750181   3.224038   5.039110   5.442983   5.725248
    25  H    2.280409   3.677180   4.091839   4.470366   4.796243
    26  H    2.509665   3.855448   5.337237   5.718709   6.095356
                   21         22         23         24         25
    21  O    0.000000
    22  H    0.959613   0.000000
    23  H    0.973040   1.551766   0.000000
    24  O    6.200759   6.727319   5.744013   0.000000
    25  H    5.255944   5.817192   4.837280   0.981167   0.000000
    26  H    6.457183   6.870620   6.051856   0.958789   1.570480
                   26
    26  H    0.000000
 Stoichiometry    C2H13F3O8
 Framework group  C1[X(C2H13F3O8)]
 Deg. of freedom    72
 Full point group                 C1      NOp   1
 Largest Abelian subgroup         C1      NOp   1
 Largest concise Abelian subgroup C1      NOp   1
                         Standard orientation:                         
 ---------------------------------------------------------------------
 Center     Atomic      Atomic             Coordinates (Angstroms)
 Number     Number       Type             X           Y           Z
 ---------------------------------------------------------------------
      1          6           0        1.149940   -0.492428   -0.129493
      2          8           0        0.664758   -1.443358   -0.807406
      3          8           0        0.572256    0.499306    0.328996
      4          6           0        2.665294   -0.649790    0.172032
      5          9           0        2.838893   -1.530102    1.172829
      6          9           0        3.205603    0.515173    0.552332
      7          9           0        3.340793   -1.090752   -0.892474
      8          8           0       -1.643354   -1.267163   -1.428768
      9          1           0       -2.215926   -1.938519   -0.962038
     10          1           0       -0.501818   -1.355359   -1.106890
     11          1           0       -1.966649   -0.381771   -1.137210
     12          8           0       -2.114223    0.973284   -0.062529
     13          1           0       -2.181885    1.916364   -0.333063
     14          1           0       -1.187720    0.868263    0.231851
     15          8           0       -3.254588   -2.769164   -0.001894
     16          1           0       -3.619405   -2.079814    0.594298
     17          1           0       -2.927015   -3.480947    0.552611
     18          8           0       -1.744396    3.599093   -0.590578
     19          1           0       -0.806866    3.627487   -0.306315
     20          1           0       -1.779457    4.000339   -1.461750
     21          8           0        0.849560    3.263381    0.217749
     22          1           0        1.291371    3.694690    0.952346
     23          1           0        0.965740    2.305401    0.342578
     24          8           0       -3.942237   -0.516777    1.312509
     25          1           0       -3.323472    0.153088    0.950434
     26          1           0       -4.208113   -0.233611    2.189095
 ---------------------------------------------------------------------
 Rotational constants (GHZ):           0.5764836           0.3425865           0.2438407
 Standard basis: 6-31++G(d,p) (6D, 7F)
 There are   325 symmetry adapted cartesian basis functions of A   symmetry.
 There are   325 symmetry adapted basis functions of A   symmetry.
   325 basis functions,   520 primitive gaussians,   325 cartesian basis functions
    58 alpha electrons       58 beta electrons
       nuclear repulsion energy       980.2892161747 Hartrees.
 NAtoms=   26 NActive=   26 NUniq=   26 SFac= 1.00D+00 NAtFMM=   60 NAOKFM=F Big=F
 Integral buffers will be    131072 words long.
 Raffenetti 2 integral format.
 Two-electron integral symmetry is turned on.
 Nuclear repulsion after empirical dispersion term =      980.2762885478 Hartrees.
 One-electron integrals computed using PRISM.
 NBasis=   325 RedAO= T EigKep=  4.11D-05  NBF=   325
 NBsUse=   325 1.00D-06 EigRej= -1.00D+00 NBFU=   325
 Initial guess from the checkpoint file:  "/local_scratch/slurm.5787596/Gau-3896457.chk"
 B after Tr=     0.000000   -0.000000    0.000000
         Rot=    1.000000    0.000589    0.000452    0.000004 Ang=   0.09 deg.
 ExpMin= 3.60D-02 ExpMax= 7.00D+03 ExpMxC= 1.05D+03 IAcc=3 IRadAn=         5 AccDes= 0.00D+00
 Harris functional with IExCor= 4639 and IRadAn=       5 diagonalized for initial guess.
 HarFok:  IExCor= 4639 AccDes= 0.00D+00 IRadAn=         5 IDoV= 1 UseB2=F ITyADJ=14
 ICtDFT=  3500011 ScaDFX=  1.000000  1.000000  1.000000  1.000000
 FoFCou: FMM=F IPFlag=           0 FMFlag=      100000 FMFlg1=           0
         NFxFlg=           0 DoJE=T BraDBF=F KetDBF=T FulRan=T
         wScrn=  0.000000 ICntrl=       500 IOpCl=  0 I1Cent=   200000004 NGrid=           0
         NMat0=    1 NMatS0=      1 NMatT0=    0 NMatD0=    1 NMtDS0=    0 NMtDT0=    0
 Petite list used in FoFCou.
 Requested convergence on RMS density matrix=1.00D-10 within 128 cycles.
 Requested convergence on MAX density matrix=1.00D-08.
 Requested convergence on             energy=1.00D-08.
 No special actions if energy rises.
 SCF Done:  E(RwB97XD) =  -985.243939928     A.U. after   15 cycles
            NFock= 15  Conv=0.57D-10     -V/T= 2.0083
 Calling FoFJK, ICntrl=      2127 FMM=F ISym2X=0 I1Cent= 0 IOpClX= 0 NMat=1 NMatS=1 NMatT=0.
 ***** Axes restored to original set *****
 -------------------------------------------------------------------
 Center     Atomic                   Forces (Hartrees/Bohr)
 Number     Number              X              Y              Z
 -------------------------------------------------------------------
      1        6          -0.000139501   -0.000940757   -0.000655109
      2        8          -0.000500069   -0.001019312    0.000523938
      3        8           0.000772733    0.000734755   -0.000180345
      4        6          -0.000136479   -0.000171751   -0.000429824
      5        9           0.000106196    0.000184376    0.000342691
      6        9          -0.000060980    0.000103546    0.000112786
      7        9           0.000029310    0.000139240    0.000029795
      8        8          -0.001183255    0.001429917    0.001175297
      9        1          -0.000166724    0.000139246    0.000417573
     10        1          -0.000033374   -0.001436902   -0.000484360
     11        1           0.001009374    0.000835689   -0.001229317
     12        8           0.000054634    0.000276375    0.000495718
     13        1          -0.000025663    0.000016765   -0.000206423
     14        1           0.000117966   -0.000489521    0.000073127
     15        8          -0.000038474   -0.000091119   -0.000048711
     16        1           0.000708046    0.000334200    0.000075759
     17        1          -0.000252231   -0.000141325    0.000252450
     18        8          -0.000032107    0.000040021    0.000067977
     19        1           0.000160306   -0.000222201   -0.000050217
     20        1          -0.000081292    0.000199721    0.000016029
     21        8           0.000061298    0.000251445   -0.000095351
     22        1           0.000079613   -0.000033656   -0.000097617
     23        1          -0.000249360   -0.000312646    0.000282262
     24        8          -0.000353920   -0.000880076   -0.001290273
     25        1           0.000249396    0.001041163    0.000995612
     26        1          -0.000095441    0.000012808   -0.000093467
 -------------------------------------------------------------------
 Cartesian Forces:  Max     0.001436902 RMS     0.000527174

 GradGradGradGradGradGradGradGradGradGradGradGradGradGradGradGradGradGrad
 Berny optimization.
 Using GEDIIS/GDIIS optimizer.
 FormGI is forming the generalized inverse of G from B-inverse, IUseBI=4.
 Internal  Forces:  Max     0.002561405 RMS     0.000396551
 Search for a local minimum.
 Step number  14 out of a maximum of  156
 All quantities printed in internal units (Hartrees-Bohrs-Radians)
 Mixed Optimization -- En-DIIS/RFO-DIIS
 Swapping is turned off.
 Update second derivatives using D2CorX and points    8    9   10   11   12
                                                     13   14
 DE= -1.30D-05 DEPred=-1.24D-05 R= 1.05D+00
 TightC=F SS=  1.41D+00  RLast= 1.66D-01 DXNew= 2.0182D+00 4.9782D-01
 Trust test= 1.05D+00 RLast= 1.66D-01 DXMaxT set to 1.20D+00
 ITU=  1  1  1  1  1  1 -1  1  0  1  1  1  1  0
     Eigenvalues ---    0.00000   0.00012   0.00035   0.00038   0.00079
     Eigenvalues ---    0.00097   0.00140   0.00189   0.00247   0.00308
     Eigenvalues ---    0.00381   0.00503   0.00680   0.00721   0.00834
     Eigenvalues ---    0.00995   0.01157   0.01195   0.01334   0.01387
     Eigenvalues ---    0.01490   0.01579   0.01683   0.01895   0.01966
     Eigenvalues ---    0.02094   0.02200   0.02377   0.02800   0.02932
     Eigenvalues ---    0.03266   0.03646   0.03827   0.04167   0.04415
     Eigenvalues ---    0.04793   0.05085   0.05346   0.06179   0.06649
     Eigenvalues ---    0.07038   0.07308   0.08129   0.08436   0.10578
     Eigenvalues ---    0.11430   0.13680   0.17181   0.20167   0.20575
     Eigenvalues ---    0.23093   0.24052   0.26858   0.33144   0.34574
     Eigenvalues ---    0.35911   0.36133   0.37905   0.41524   0.44014
     Eigenvalues ---    0.46844   0.47776   0.49991   0.51645   0.54650
     Eigenvalues ---    0.56749   0.57315   0.57341   0.57382   0.68633
     Eigenvalues ---    0.71621   1.31391
 Eigenvalue     1 is   2.63D-06 Eigenvector:
                          D8        D5        D10       D7        D9
   1                    0.32036   0.31770   0.31259   0.30993   0.30959
                          D6        D26       D25       D35       D24
   1                    0.30694  -0.20835  -0.20284   0.20268  -0.19297
 En-DIIS/RFO-DIIS/Sim-DIIS IScMMF=       -3 using points:    14   13   12   11   10    9    8    7    6    5
 RFO step:  Lambda=-5.75748688D-05.
 DidBck=F Rises=F RFO-DIIS coefs:    1.07579   -2.00000    2.60028   -0.25851   -0.40329
                  RFO-DIIS coefs:   -0.05767   -0.00185    0.02340    0.01520    0.00665
 Iteration  1 RMS(Cart)=  0.01498276 RMS(Int)=  0.00031008
 Iteration  2 RMS(Cart)=  0.00019213 RMS(Int)=  0.00007074
 Iteration  3 RMS(Cart)=  0.00000021 RMS(Int)=  0.00007074
 Variable       Old X    -DE/DX   Delta X   Delta X   Delta X     New X
                                 (Linear)    (Quad)   (Total)
    R1        2.38976   0.00086  -0.00348   0.00762   0.00414   2.39390
    R2        2.33553   0.00095   0.00363  -0.00824  -0.00460   2.33092
    R3        2.93485  -0.00026   0.00010  -0.00004   0.00006   2.93490
    R4        2.28206   0.00106   0.05227  -0.10747  -0.05519   2.22687
    R5        3.49318  -0.00006  -0.01178   0.02837   0.01659   3.50976
    R6        2.54003   0.00021   0.00079  -0.00171  -0.00093   2.53911
    R7        2.53089  -0.00015   0.00052  -0.00119  -0.00067   2.53022
    R8        2.52398  -0.00008   0.00015  -0.00043  -0.00028   2.52370
    R9        1.88632   0.00059   0.00359  -0.00739  -0.00386   1.88245
   R10        2.24750   0.00256  -0.03858   0.09141   0.05283   2.30033
   R11        1.86447   0.00162   0.00598  -0.01163  -0.00563   1.85884
   R12        3.09976   0.00028  -0.01769   0.03823   0.02047   3.12024
   R13        3.28013  -0.00013  -0.03606   0.07825   0.04221   3.32233
   R14        1.85844   0.00011   0.00108  -0.00224  -0.00116   1.85729
   R15        1.84778   0.00048   0.00258  -0.00502  -0.00244   1.84534
   R16        3.35983  -0.00018   0.00089   0.00223   0.00318   3.36302
   R17        3.32145  -0.00008  -0.00959   0.02224   0.01266   3.33411
   R18        1.85515   0.00072   0.00102  -0.00239  -0.00141   1.85374
   R19        1.81395   0.00022   0.00008  -0.00029  -0.00020   1.81375
   R20        3.30736   0.00006  -0.00502   0.01026   0.00522   3.31258
   R21        1.85210   0.00025   0.00064  -0.00145  -0.00082   1.85128
   R22        1.81371   0.00013   0.00005  -0.00014  -0.00008   1.81363
   R23        3.35444   0.00002  -0.00543   0.01154   0.00611   3.36055
   R24        1.81341   0.00011   0.00001  -0.00003  -0.00002   1.81339
   R25        1.83878   0.00037   0.00101  -0.00261  -0.00161   1.83717
   R26        1.85414  -0.00145  -0.00071   0.00132   0.00067   1.85480
   R27        1.81185  -0.00010   0.00002   0.00007   0.00009   1.81193
    A1        2.24328  -0.00001   0.00063  -0.00118  -0.00055   2.24273
    A2        1.98475  -0.00022   0.00253  -0.00564  -0.00311   1.98165
    A3        2.05483   0.00022  -0.00321   0.00691   0.00370   2.05852
    A4        2.03619  -0.00028   0.00499  -0.00994  -0.00496   2.03123
    A5        2.32849  -0.00017  -0.00970   0.01996   0.01029   2.33878
    A6        1.91446  -0.00058  -0.00085   0.00180   0.00095   1.91541
    A7        1.93974   0.00003   0.00155  -0.00336  -0.00181   1.93793
    A8        1.95216  -0.00010   0.00040  -0.00075  -0.00035   1.95182
    A9        1.88195   0.00029  -0.00037   0.00072   0.00035   1.88229
   A10        1.88797   0.00027  -0.00031   0.00061   0.00031   1.88827
   A11        1.88542   0.00013  -0.00049   0.00111   0.00062   1.88604
   A12        1.95427   0.00024  -0.00590   0.01465   0.00877   1.96303
   A13        1.85191  -0.00021  -0.00013   0.00066   0.00063   1.85254
   A14        1.87662   0.00005  -0.00757   0.01730   0.00968   1.88630
   A15        2.71742  -0.00005   0.00697  -0.01531  -0.00838   2.70904
   A16        2.19463  -0.00014  -0.00643   0.01595   0.00944   2.20408
   A17        1.59279   0.00004   0.00601  -0.01400  -0.00811   1.58468
   A18        1.62125   0.00015   0.01047  -0.02423  -0.01352   1.60773
   A19        1.82452   0.00009   0.00017   0.00130   0.00152   1.82604
   A20        2.15593  -0.00007  -0.00209   0.00502   0.00283   2.15876
   A21        2.00797  -0.00006  -0.00709   0.01276   0.00571   2.01368
   A22        2.79715   0.00016   0.00386  -0.00700  -0.00313   2.79402
   A23        1.80822   0.00017   0.00908  -0.02167  -0.01252   1.79570
   A24        2.09156  -0.00006   0.00351  -0.00356   0.00003   2.09159
   A25        1.87202   0.00016   0.00346  -0.00819  -0.00459   1.86743
   A26        2.80801  -0.00020  -0.00626   0.01822   0.01203   2.82005
   A27        1.79604   0.00006  -0.00023  -0.00006  -0.00028   1.79576
   A28        2.12250  -0.00006   0.00006   0.00020   0.00026   2.12276
   A29        1.86094   0.00011   0.00092  -0.00193  -0.00102   1.85992
   A30        2.16934  -0.00012   0.00423  -0.01233  -0.00811   2.16123
   A31        1.92969   0.00018  -0.00038   0.00083   0.00043   1.93012
   A32        1.86432  -0.00001   0.00050  -0.00113  -0.00062   1.86370
   A33        1.91980   0.00031  -0.00321   0.00518   0.00233   1.92213
   A34        2.33241  -0.00005  -0.00429   0.00496   0.00074   2.33315
   A35        1.88665  -0.00022  -0.00096   0.00027  -0.00065   1.88600
   A36        2.83751   0.00012  -0.00493   0.01294   0.00840   2.84591
   A37        3.13803  -0.00009  -0.00005   0.00234   0.00237   3.14040
   A38        3.15359  -0.00022  -0.00834   0.01394   0.00558   3.15917
   A39        2.91118   0.00006  -0.00269   0.00613   0.00344   2.91462
   A40        2.78568  -0.00004  -0.00056   0.00411   0.00352   2.78919
   A41        2.91024  -0.00039   0.00117  -0.00570  -0.00448   2.90575
   A42        3.12105  -0.00002   0.00241  -0.00426  -0.00187   3.11917
   A43        3.19258  -0.00005  -0.00017   0.00403   0.00386   3.19644
   A44        3.20251  -0.00003  -0.00399   0.00981   0.00585   3.20836
    D1        0.06596   0.00013   0.00320  -0.00740  -0.00417   0.06179
    D2       -3.10396  -0.00007   0.00130  -0.00358  -0.00226  -3.10622
    D3       -2.33252  -0.00010   0.01313  -0.02325  -0.01010  -2.34263
    D4        0.83838   0.00011   0.01501  -0.02702  -0.01199   0.82638
    D5       -1.36124   0.00015  -0.00583   0.01177   0.00594  -1.35530
    D6        2.84250   0.00015  -0.00579   0.01182   0.00603   2.84854
    D7        0.73360   0.00003  -0.00653   0.01326   0.00674   0.74034
    D8        1.75531  -0.00003  -0.00745   0.01503   0.00758   1.76289
    D9       -0.32413  -0.00003  -0.00741   0.01508   0.00767  -0.31646
   D10       -2.43303  -0.00015  -0.00814   0.01652   0.00837  -2.42465
   D11       -1.94632   0.00015   0.01175  -0.02872  -0.01695  -1.96327
   D12        0.08833   0.00001   0.00162  -0.00518  -0.00353   0.08480
   D13        2.21058   0.00010  -0.01046   0.02621   0.01577   2.22635
   D14       -1.71993   0.00008  -0.00505   0.01128   0.00625  -1.71369
   D15        1.77305   0.00002  -0.01204   0.01529   0.00323   1.77628
   D16       -0.26751  -0.00021  -0.02671   0.04606   0.01940  -0.24811
   D17       -0.20844   0.00010  -0.00151  -0.00950  -0.01102  -0.21946
   D18       -2.24899  -0.00013  -0.01618   0.02127   0.00514  -2.24385
   D19        1.40297  -0.00008  -0.01967   0.04920   0.02958   1.43255
   D20       -0.69090  -0.00026  -0.00897   0.02281   0.01388  -0.67703
   D21        2.50907  -0.00002   0.00900  -0.01922  -0.01025   2.49882
   D22        0.60708  -0.00013   0.00601  -0.01441  -0.00842   0.59866
   D23       -1.40282  -0.00008   0.01196  -0.02511  -0.01313  -1.41595
   D24       -1.88874   0.00002  -0.01365   0.03049   0.01695  -1.87179
   D25       -0.10164   0.00009  -0.00846   0.02005   0.01157  -0.09007
   D26        2.23963   0.00002  -0.02125   0.04657   0.02524   2.26487
   D27        0.01411   0.00017   0.04442  -0.05799  -0.01358   0.00053
   D28        2.41069   0.00007   0.04436  -0.05607  -0.01172   2.39898
   D29       -1.60461   0.00006   0.03363  -0.03204   0.00144  -1.60318
   D30        0.08188   0.00000   0.01057  -0.02045  -0.00987   0.07201
   D31        2.15980   0.00016   0.01163  -0.02293  -0.01130   2.14850
   D32        0.06926  -0.00007   0.03024  -0.06831  -0.03816   0.03110
   D33        2.29765   0.00005   0.04190  -0.08954  -0.04767   2.24998
   D34       -0.18966  -0.00002  -0.01792   0.06865   0.05060  -0.13906
   D35       -2.69400  -0.00005  -0.00192   0.04775   0.04580  -2.64819
   D36       -2.08123  -0.00002  -0.00887   0.01584   0.00698  -2.07425
   D37        0.12574   0.00009  -0.00444   0.00254  -0.00188   0.12386
   D38        1.99945  -0.00003  -0.00852   0.01447   0.00595   2.00540
   D39       -2.07676   0.00008  -0.00409   0.00117  -0.00291  -2.07968
   D40        0.23645   0.00001  -0.04647   0.04522  -0.00135   0.23510
   D41        2.90790   0.00005  -0.05944   0.06192   0.00240   2.91030
         Item               Value     Threshold  Converged?
 Maximum Force            0.002561     0.000015     NO 
 RMS     Force            0.000397     0.000010     NO 
 Maximum Displacement     0.071435     0.000060     NO 
 RMS     Displacement     0.015120     0.000040     NO 
 Predicted change in Energy=-2.170087D-05
 GradGradGradGradGradGradGradGradGradGradGradGradGradGradGradGradGradGrad

                          Input orientation:                          
 ---------------------------------------------------------------------
 Center     Atomic      Atomic             Coordinates (Angstroms)
 Number     Number       Type             X           Y           Z
 ---------------------------------------------------------------------
      1          6           0       -0.846761   -1.822129   -0.135088
      2          8           0       -1.713982   -1.455492    0.712425
      3          8           0        0.018302   -1.141690   -0.691973
      4          6           0       -0.898569   -3.340284   -0.458493
      5          9           0       -0.319529   -4.035948    0.534545
      6          9           0       -0.237613   -3.613363   -1.590444
      7          9           0       -2.153380   -3.776167   -0.596257
      8          8           0       -1.807124    0.883486    1.221045
      9          1           0       -1.522348    1.089607    2.153105
     10          1           0       -1.743585   -0.305343    0.967228
     11          1           0       -1.176677    1.355531    0.631736
     12          8           0        0.330832    1.571643   -0.246693
     13          1           0        0.433249    1.981099   -1.134286
     14          1           0        0.389093    0.610694   -0.410263
     15          8           0       -0.754090    1.548512    3.540734
     16          1           0        0.096782    1.908420    3.210942
     17          1           0       -0.541321    0.892419    4.208176
     18          8           0        0.712834    2.130566   -2.869904
     19          1           0        0.805454    1.198633   -3.157389
     20          1           0        0.063983    2.533084   -3.451331
     21          8           0        0.851576   -0.573999   -3.291931
     22          1           0        1.602341   -1.064494   -3.633409
     23          1           0        0.607107   -0.987471   -2.446693
     24          8           0        1.377824    2.422852    2.130618
     25          1           0        1.173564    2.149741    1.210254
     26          1           0        2.330550    2.487941    2.216866
 ---------------------------------------------------------------------
                    Distance matrix (angstroms):
                    1          2          3          4          5
     1  C    0.000000
     2  O    1.266797   0.000000
     3  O    1.233471   2.252025   0.000000
     4  C    1.553084   2.363977   2.393528   0.000000
     5  F    2.372210   2.938520   3.161519   1.343637   0.000000
     6  F    2.386974   3.484147   2.642330   1.338935   2.168148
     7  F    2.395453   2.700232   3.415528   1.335487   2.170072
     8  O    3.175176   2.395451   3.330639   4.635359   5.185080
     9  H    3.764366   2.930838   3.930237   5.180104   5.507978
    10  H    2.078469   1.178408   2.560600   3.457976   4.016537
    11  H    3.285481   2.863050   3.068598   4.828728   5.460055
    12  O    3.594004   3.776866   2.767332   5.067870   5.698980
    13  H    4.135380   4.453213   3.181138   5.526984   6.289399
    14  H    2.742569   3.154755   1.813201   4.155794   4.794381
    15  O    4.988133   4.236126   5.074405   6.317833   6.357060
    16  H    5.099332   4.564796   4.953996   6.481078   6.532375
    17  H    5.130888   4.371281   5.335001   6.310404   6.150899
    18  O    5.053251   5.619816   3.991669   6.192069   7.119125
    19  H    4.581388   5.326106   3.489269   5.548828   6.503599
    20  H    5.549306   6.033802   4.595662   6.661834   7.693274
    21  O    3.795765   4.836733   2.788619   4.329400   5.291360
    22  H    4.337091   5.480616   3.341734   4.638303   5.467629
    23  H    2.855504   3.947978   1.857288   3.428662   4.363444
    24  O    5.301138   5.158691   4.745659   6.715593   6.866189
    25  H    4.654826   4.645800   3.973238   6.100723   6.399114
    26  H    5.848392   5.845703   5.194426   7.180039   7.239769
                    6          7          8          9         10
     6  F    0.000000
     7  F    2.164503   0.000000
     8  O    5.530776   5.013466   0.000000
     9  H    6.146758   5.624318   0.996152   0.000000
    10  H    4.444394   3.828712   1.217281   1.844217   0.000000
    11  H    5.523571   5.366213   0.983654   1.582646   1.786740
    12  O    5.386379   5.906993   2.683034   3.070125   3.049571
    13  H    5.652977   6.334528   3.430979   3.927602   3.792464
    14  H    4.430378   5.073787   2.749354   3.233236   2.699059
    15  O    7.296622   6.886575   2.632887   1.651159   3.322470
[truncated: 1,470,035 more chars]
