# Supplementary material for: The Hydration of Trifluoroacetic Acid from 0 to 298 K
Source: J Phys Chem A. 2026 Jan 20;130(4):927–35. doi: 10.1021/acs.jpca.5c08151 (PMC12862820; doi:10.1021/acs.jpca.5c08151)
Supplement: Supplementary file 1 [file jp5c08151_si_001.zip › TFA_SI/within1kcal-hightemps/6-H2O/20K-1-249-19677-wb97xd.xyz]

26
20K-1-249-19677-wb97xd.log	Energy: -618253.0533809
C         -1.84279       -0.17153       -0.08961
O         -1.27108        0.33264       -1.03281
O         -1.34260       -0.89054        0.86840
H         -0.33410       -1.03584        0.77448
C         -3.37475       -0.00553        0.08446
F         -3.88645        0.75917       -0.87707
F         -3.65663        0.56043        1.26760
F         -3.98219       -1.20153        0.03916
O          1.36834        1.15523       -1.69301
H          0.44615        0.89838       -1.52785
H          1.85865        0.32315       -1.80009
O          2.71785       -1.33231       -1.56791
H          2.85253       -1.92231       -2.31291
H          3.57423       -1.24198       -1.08911
O          1.15325       -1.34867        0.75024
H          1.56046       -1.51240       -0.11904
H          1.74654       -0.71793        1.20140
O          3.05017        0.44479        1.76971
H          3.07900        0.63392        2.71080
H          2.85314        1.30216        1.29688
O          4.78044       -0.87985        0.09736
H          5.28784       -1.58127        0.51223
H          4.30800       -0.40811        0.81329
O          2.39506        2.51765        0.32868
H          1.98312        2.08710       -0.46631
H          3.00560        3.18331        0.00446
