# Supplementary material for: The Hydration of Trifluoroacetic Acid from 0 to 298 K
Source: J Phys Chem A. 2026 Jan 20;130(4):927–35. doi: 10.1021/acs.jpca.5c08151 (PMC12862820; doi:10.1021/acs.jpca.5c08151)
Supplement: Supplementary file 1 [file jp5c08151_si_001.zip › TFA_SI/within1kcal-hightemps/6-H2O/PM7-1-126-20304-wb97xd.log]

 Entering Gaussian System, Link 0=g16
 Initial command:
 /software/commercial/MERCURY/GAUSSIAN/AVX2/g16/l1.exe "/local_scratch/slurm.5787772/Gau-1058676.inp" -scrdir="/local_scratch/slurm.5787772/"
 Entering Link 1 = /software/commercial/MERCURY/GAUSSIAN/AVX2/g16/l1.exe PID=   1058677.
  
 Copyright (c) 1988-2019, Gaussian, Inc.  All Rights Reserved.
  
 This is part of the Gaussian(R) 16 program.  It is based on
 the Gaussian(R) 09 system (copyright 2009, Gaussian, Inc.),
 the Gaussian(R) 03 system (copyright 2003, Gaussian, Inc.),
 the Gaussian(R) 98 system (copyright 1998, Gaussian, Inc.),
 the Gaussian(R) 94 system (copyright 1995, Gaussian, Inc.),
 the Gaussian 92(TM) system (copyright 1992, Gaussian, Inc.),
 the Gaussian 90(TM) system (copyright 1990, Gaussian, Inc.),
 the Gaussian 88(TM) system (copyright 1988, Gaussian, Inc.),
 the Gaussian 86(TM) system (copyright 1986, Carnegie Mellon
 University), and the Gaussian 82(TM) system (copyright 1983,
 Carnegie Mellon University). Gaussian is a federally registered
 trademark of Gaussian, Inc.
  
 This software contains proprietary and confidential information,
 including trade secrets, belonging to Gaussian, Inc.
  
 This software is provided under written license and may be
 used, copied, transmitted, or stored only in accord with that
 written license.
  
 The following legend is applicable only to US Government
 contracts under FAR:
  
                    RESTRICTED RIGHTS LEGEND
  
 Use, reproduction and disclosure by the US Government is
 subject to restrictions as set forth in subparagraphs (a)
 and (c) of the Commercial Computer Software - Restricted
 Rights clause in FAR 52.227-19.
  
 Gaussian, Inc.
 340 Quinnipiac St., Bldg. 40, Wallingford CT 06492
  
  
 ---------------------------------------------------------------
 Warning -- This program may not be used in any manner that
 competes with the business of Gaussian, Inc. or will provide
 assistance to any competitor of Gaussian, Inc.  The licensee
 of this program is prohibited from giving any competitor of
 Gaussian, Inc. access to this program.  By using this program,
 the user acknowledges that Gaussian, Inc. is engaged in the
 business of creating and licensing software in the field of
 computational chemistry and represents and warrants to the
 licensee that it is not a competitor of Gaussian, Inc. and that
 it will not use this program in any manner prohibited above.
 ---------------------------------------------------------------
  

 Cite this work as:
 Gaussian 16, Revision C.01,
 M. J. Frisch, G. W. Trucks, H. B. Schlegel, G. E. Scuseria, 
 M. A. Robb, J. R. Cheeseman, G. Scalmani, V. Barone, 
 G. A. Petersson, H. Nakatsuji, X. Li, M. Caricato, A. V. Marenich, 
 J. Bloino, B. G. Janesko, R. Gomperts, B. Mennucci, H. P. Hratchian, 
 J. V. Ortiz, A. F. Izmaylov, J. L. Sonnenberg, D. Williams-Young, 
 F. Ding, F. Lipparini, F. Egidi, J. Goings, B. Peng, A. Petrone, 
 T. Henderson, D. Ranasinghe, V. G. Zakrzewski, J. Gao, N. Rega, 
 G. Zheng, W. Liang, M. Hada, M. Ehara, K. Toyota, R. Fukuda, 
 J. Hasegawa, M. Ishida, T. Nakajima, Y. Honda, O. Kitao, H. Nakai, 
 T. Vreven, K. Throssell, J. A. Montgomery, Jr., J. E. Peralta, 
 F. Ogliaro, M. J. Bearpark, J. J. Heyd, E. N. Brothers, K. N. Kudin, 
 V. N. Staroverov, T. A. Keith, R. Kobayashi, J. Normand, 
 K. Raghavachari, A. P. Rendell, J. C. Burant, S. S. Iyengar, 
 J. Tomasi, M. Cossi, J. M. Millam, M. Klene, C. Adamo, R. Cammi, 
 J. W. Ochterski, R. L. Martin, K. Morokuma, O. Farkas, 
 J. B. Foresman, and D. J. Fox, Gaussian, Inc., Wallingford CT, 2019.
 
 ******************************************
 Gaussian 16:  ES64L-G16RevC.01  3-Jul-2019
                30-Sep-2025 
 ******************************************
 %nproc=20
 Will use up to   20 processors via shared memory.
 %mem=18gb
 ----------------------------------------------------------------------
 # wb97xd/6-31++g** scf(conver=10) opt(tight,maxcycles=300,calcfc) freq
 ----------------------------------------------------------------------
 1/6=300,7=10,10=4,18=20,19=15,26=3,38=1/1,3;
 2/9=110,12=2,17=6,18=5,40=1/2;
 3/5=1,6=6,7=1111,11=2,25=1,30=1,71=2,74=-58,140=1/1,2,3;
 4//1;
 5/5=2,6=10,38=5/2;
 8/6=4,10=90,11=11/1;
 11/6=1,8=1,9=11,15=111,16=1/1,2,10;
 10/6=1,13=1/2;
 6/7=2,8=2,9=2,10=2,28=1/1;
 7/10=1,25=1/1,2,3,16;
 1/6=300,7=10,10=4,18=20,19=15,26=3/3(2);
 2/9=110/2;
 99//99;
 2/9=110/2;
 3/5=1,6=6,7=1111,11=2,25=1,30=1,71=1,74=-58/1,2,3;
 4/5=5,16=3,69=1/1;
 5/5=2,6=10,38=5/2;
 7//1,2,3,16;
 1/6=300,7=10,18=20,19=15,26=3/3(-5);
 2/9=110/2;
 6/7=2,8=2,9=2,10=2,19=2,28=1/1;
 99/9=1/99;
 ---------------
 PM7-1-126-20304
 ---------------
 Symbolic Z-matrix:
 Charge =  0 Multiplicity = 1
 C                    -0.83545   0.55286   0.41302 
 O                     0.30125   0.12685   0.46704 
 O                    -1.71076   0.42097  -0.51253 
 H                    -1.43726  -0.17439  -1.44651 
 C                    -1.40905   1.37734   1.59933 
 F                    -2.06766   0.61474   2.46386 
 F                    -2.24832   2.33061   1.22321 
 F                    -0.45273   1.97861   2.29797 
 O                     4.03941  -1.46437   0.24201 
 H                     3.69296  -0.85539   0.92181 
 H                     4.27804  -2.26226   0.70579 
 O                     1.78402  -1.37843  -1.18814 
 H                     1.25949  -0.8189   -0.59033 
 H                     2.65976  -1.46621  -0.74766 
 O                     1.19238  -0.02703  -3.41851 
 H                     1.63847  -0.4015   -4.17321 
 H                     1.61049  -0.42431  -2.62897 
 O                    -1.20412  -0.8737   -2.58453 
 H                    -0.38137  -0.48388  -2.98563 
 H                    -0.91221  -1.77718  -2.28771 
 O                    -0.12786  -3.16811  -1.72766 
 H                     0.18586  -3.79919  -2.37048 
 H                     0.6598   -2.67886  -1.41718 
 O                     2.76917   0.07998   2.02798 
 H                     1.93369   0.31699   1.60454 
 H                     2.55145  -0.19923   2.9138 
 
 Add virtual bond connecting atoms H4         and O3         Dist= 2.16D+00.
 Add virtual bond connecting atoms O18        and H4         Dist= 2.56D+00.
 Add virtual bond connecting atoms O21        and H20        Dist= 3.20D+00.
 Add virtual bond connecting atoms H19        and O15        Dist= 3.20D+00.
 Add virtual bond connecting atoms H14        and O9         Dist= 3.21D+00.
 Add virtual bond connecting atoms O12        and H17        Dist= 3.28D+00.
 Add virtual bond connecting atoms O12        and H23        Dist= 3.28D+00.
 Add virtual bond connecting atoms H13        and O2         Dist= 3.24D+00.
 Add virtual bond connecting atoms O24        and H10        Dist= 3.25D+00.

 GradGradGradGradGradGradGradGradGradGradGradGradGradGradGradGradGradGrad
 Berny optimization.
 Initialization pass.
                           ----------------------------
                           !    Initial Parameters    !
                           ! (Angstroms and Degrees)  !
 --------------------------                            --------------------------
 ! Name  Definition              Value          Derivative Info.                !
 --------------------------------------------------------------------------------
 ! R1    R(1,2)                  1.2151         calculate D2E/DX2 analytically  !
 ! R2    R(1,3)                  1.2807         calculate D2E/DX2 analytically  !
 ! R3    R(1,5)                  1.5544         calculate D2E/DX2 analytically  !
 ! R4    R(2,13)                 1.7119         calculate D2E/DX2 analytically  !
 ! R5    R(3,4)                  1.1409         calculate D2E/DX2 analytically  !
 ! R6    R(4,18)                 1.3559         calculate D2E/DX2 analytically  !
 ! R7    R(5,6)                  1.3277         calculate D2E/DX2 analytically  !
 ! R8    R(5,7)                  1.3246         calculate D2E/DX2 analytically  !
 ! R9    R(5,8)                  1.3282         calculate D2E/DX2 analytically  !
 ! R10   R(9,10)                 0.9762         calculate D2E/DX2 analytically  !
 ! R11   R(9,11)                 0.9532         calculate D2E/DX2 analytically  !
 ! R12   R(9,14)                 1.6979         calculate D2E/DX2 analytically  !
 ! R13   R(10,24)                1.7181         calculate D2E/DX2 analytically  !
 ! R14   R(12,13)                0.9724         calculate D2E/DX2 analytically  !
 ! R15   R(12,14)                0.9842         calculate D2E/DX2 analytically  !
 ! R16   R(12,17)                1.7368         calculate D2E/DX2 analytically  !
 ! R17   R(12,23)                1.7342         calculate D2E/DX2 analytically  !
 ! R18   R(15,16)                0.9533         calculate D2E/DX2 analytically  !
 ! R19   R(15,17)                0.9778         calculate D2E/DX2 analytically  !
 ! R20   R(15,19)                1.6949         calculate D2E/DX2 analytically  !
 ! R21   R(18,19)                0.9949         calculate D2E/DX2 analytically  !
 ! R22   R(18,20)                0.9948         calculate D2E/DX2 analytically  !
 ! R23   R(20,21)                1.6922         calculate D2E/DX2 analytically  !
 ! R24   R(21,22)                0.9539         calculate D2E/DX2 analytically  !
 ! R25   R(21,23)                0.9778         calculate D2E/DX2 analytically  !
 ! R26   R(24,25)                0.9662         calculate D2E/DX2 analytically  !
 ! R27   R(24,26)                0.954          calculate D2E/DX2 analytically  !
 ! A1    A(2,1,3)              129.4485         calculate D2E/DX2 analytically  !
 ! A2    A(2,1,5)              119.8172         calculate D2E/DX2 analytically  !
 ! A3    A(3,1,5)              110.7305         calculate D2E/DX2 analytically  !
 ! A4    A(1,2,13)             133.6183         calculate D2E/DX2 analytically  !
 ! A5    A(1,3,4)              118.7854         calculate D2E/DX2 analytically  !
 ! A6    A(1,5,6)              112.0463         calculate D2E/DX2 analytically  !
 ! A7    A(1,5,7)              113.5047         calculate D2E/DX2 analytically  !
 ! A8    A(1,5,8)              112.078          calculate D2E/DX2 analytically  !
 ! A9    A(6,5,7)              106.4962         calculate D2E/DX2 analytically  !
 ! A10   A(6,5,8)              105.9427         calculate D2E/DX2 analytically  !
 ! A11   A(7,5,8)              106.2462         calculate D2E/DX2 analytically  !
 ! A12   A(10,9,11)            105.7955         calculate D2E/DX2 analytically  !
 ! A13   A(10,9,14)             96.7878         calculate D2E/DX2 analytically  !
 ! A14   A(11,9,14)            119.0839         calculate D2E/DX2 analytically  !
 ! A15   A(13,12,14)           104.8411         calculate D2E/DX2 analytically  !
 ! A16   A(13,12,17)            98.0486         calculate D2E/DX2 analytically  !
 ! A17   A(13,12,23)            99.3811         calculate D2E/DX2 analytically  !
 ! A18   A(14,12,17)           120.6093         calculate D2E/DX2 analytically  !
 ! A19   A(14,12,23)           124.6849         calculate D2E/DX2 analytically  !
 ! A20   A(17,12,23)           103.7453         calculate D2E/DX2 analytically  !
 ! A21   A(16,15,17)           106.2339         calculate D2E/DX2 analytically  !
 ! A22   A(16,15,19)           122.0595         calculate D2E/DX2 analytically  !
 ! A23   A(17,15,19)            94.6631         calculate D2E/DX2 analytically  !
 ! A24   A(12,17,15)           159.3625         calculate D2E/DX2 analytically  !
 ! A25   A(4,18,19)            106.1705         calculate D2E/DX2 analytically  !
 ! A26   A(4,18,20)            105.5717         calculate D2E/DX2 analytically  !
 ! A27   A(19,18,20)           103.5029         calculate D2E/DX2 analytically  !
 ! A28   A(20,21,22)           118.2423         calculate D2E/DX2 analytically  !
 ! A29   A(20,21,23)            93.852          calculate D2E/DX2 analytically  !
 ! A30   A(22,21,23)           106.2641         calculate D2E/DX2 analytically  !
 ! A31   A(12,23,21)           159.9364         calculate D2E/DX2 analytically  !
 ! A32   A(10,24,25)           108.4411         calculate D2E/DX2 analytically  !
 ! A33   A(10,24,26)           124.1401         calculate D2E/DX2 analytically  !
 ! A34   A(25,24,26)           106.3435         calculate D2E/DX2 analytically  !
 ! A35   L(3,4,18,9,-1)        184.0475         calculate D2E/DX2 analytically  !
 ! A36   L(9,10,24,4,-1)       169.6408         calculate D2E/DX2 analytically  !
 ! A37   L(2,13,12,10,-1)      180.896          calculate D2E/DX2 analytically  !
 ! A38   L(9,14,12,8,-1)       169.788          calculate D2E/DX2 analytically  !
 ! A39   L(15,19,18,1,-1)      174.4207         calculate D2E/DX2 analytically  !
 ! A40   L(18,20,21,1,-1)      174.8802         calculate D2E/DX2 analytically  !
 ! A41   L(3,4,18,9,-2)        179.5202         calculate D2E/DX2 analytically  !
 ! A42   L(9,10,24,4,-2)       174.1687         calculate D2E/DX2 analytically  !
 ! A43   L(2,13,12,10,-2)      178.4622         calculate D2E/DX2 analytically  !
 ! A44   L(9,14,12,8,-2)       181.6091         calculate D2E/DX2 analytically  !
 ! A45   L(15,19,18,1,-2)      191.8022         calculate D2E/DX2 analytically  !
 ! A46   L(18,20,21,1,-2)      190.3999         calculate D2E/DX2 analytically  !
 ! D1    D(3,1,2,13)            -0.493          calculate D2E/DX2 analytically  !
 ! D2    D(5,1,2,13)           178.7274         calculate D2E/DX2 analytically  !
 ! D3    D(2,1,3,4)              0.0054         calculate D2E/DX2 analytically  !
 ! D4    D(5,1,3,4)           -179.2714         calculate D2E/DX2 analytically  !
 ! D5    D(2,1,5,6)            -93.3568         calculate D2E/DX2 analytically  !
 ! D6    D(2,1,5,7)            145.9663         calculate D2E/DX2 analytically  !
 ! D7    D(2,1,5,8)             25.5936         calculate D2E/DX2 analytically  !
 ! D8    D(3,1,5,6)             85.9995         calculate D2E/DX2 analytically  !
 ! D9    D(3,1,5,7)            -34.6773         calculate D2E/DX2 analytically  !
 ! D10   D(3,1,5,8)           -155.05           calculate D2E/DX2 analytically  !
 ! D11   D(1,2,12,14)          178.9541         calculate D2E/DX2 analytically  !
 ! D12   D(1,2,12,17)           53.8291         calculate D2E/DX2 analytically  !
 ! D13   D(1,2,12,23)          -51.5135         calculate D2E/DX2 analytically  !
 ! D14   D(1,3,18,19)          -55.0727         calculate D2E/DX2 analytically  !
 ! D15   D(1,3,18,20)           55.278          calculate D2E/DX2 analytically  !
 ! D16   D(10,9,12,13)          -3.5608         calculate D2E/DX2 analytically  !
 ! D17   D(10,9,12,17)         101.7625         calculate D2E/DX2 analytically  !
 ! D18   D(10,9,12,23)        -111.7827         calculate D2E/DX2 analytically  !
 ! D19   D(11,9,12,13)         106.6245         calculate D2E/DX2 analytically  !
 ! D20   D(11,9,12,17)        -148.0521         calculate D2E/DX2 analytically  !
 ! D21   D(11,9,12,23)          -1.5973         calculate D2E/DX2 analytically  !
 ! D22   D(11,9,24,25)        -127.3701         calculate D2E/DX2 analytically  !
 ! D23   D(11,9,24,26)          -5.2631         calculate D2E/DX2 analytically  !
 ! D24   D(14,9,24,25)          -6.9081         calculate D2E/DX2 analytically  !
 ! D25   D(14,9,24,26)         115.1989         calculate D2E/DX2 analytically  !
 ! D26   D(13,12,17,15)        -73.5098         calculate D2E/DX2 analytically  !
 ! D27   D(14,12,17,15)        173.8944         calculate D2E/DX2 analytically  !
 ! D28   D(23,12,17,15)         28.265          calculate D2E/DX2 analytically  !
 ! D29   D(13,12,23,21)         72.0152         calculate D2E/DX2 analytically  !
 ! D30   D(14,12,23,21)       -172.5142         calculate D2E/DX2 analytically  !
 ! D31   D(17,12,23,21)        -28.7339         calculate D2E/DX2 analytically  !
 ! D32   D(16,15,17,12)       -113.0676         calculate D2E/DX2 analytically  !
 ! D33   D(19,15,17,12)         12.2724         calculate D2E/DX2 analytically  !
 ! D34   D(16,15,18,4)         175.4173         calculate D2E/DX2 analytically  !
 ! D35   D(16,15,18,20)         67.3418         calculate D2E/DX2 analytically  !
 ! D36   D(17,15,18,4)          65.8841         calculate D2E/DX2 analytically  !
 ! D37   D(17,15,18,20)        -42.1915         calculate D2E/DX2 analytically  !
 ! D38   D(4,18,21,22)        -175.1555         calculate D2E/DX2 analytically  !
 ! D39   D(4,18,21,23)         -66.6035         calculate D2E/DX2 analytically  !
 ! D40   D(19,18,21,22)        -66.3069         calculate D2E/DX2 analytically  !
 ! D41   D(19,18,21,23)         42.2451         calculate D2E/DX2 analytically  !
 ! D42   D(20,21,23,12)        -11.6129         calculate D2E/DX2 analytically  !
 ! D43   D(22,21,23,12)        109.2969         calculate D2E/DX2 analytically  !
 --------------------------------------------------------------------------------
 Trust Radius=3.00D-01 FncErr=1.00D-07 GrdErr=1.00D-06 EigMax=2.50D+02 EigMin=1.00D-04
 Number of steps in this run=    156 maximum allowed number of steps=    156.
 GradGradGradGradGradGradGradGradGradGradGradGradGradGradGradGradGradGrad

                          Input orientation:                          
 ---------------------------------------------------------------------
 Center     Atomic      Atomic             Coordinates (Angstroms)
 Number     Number       Type             X           Y           Z
 ---------------------------------------------------------------------
      1          6           0       -0.835453    0.552860    0.413017
      2          8           0        0.301246    0.126852    0.467040
      3          8           0       -1.710764    0.420966   -0.512526
      4          1           0       -1.437261   -0.174392   -1.446515
      5          6           0       -1.409046    1.377339    1.599327
      6          9           0       -2.067662    0.614736    2.463861
      7          9           0       -2.248323    2.330611    1.223205
      8          9           0       -0.452729    1.978613    2.297966
      9          8           0        4.039413   -1.464370    0.242015
     10          1           0        3.692963   -0.855387    0.921808
     11          1           0        4.278040   -2.262261    0.705786
     12          8           0        1.784017   -1.378433   -1.188136
     13          1           0        1.259494   -0.818905   -0.590328
     14          1           0        2.659755   -1.466206   -0.747658
     15          8           0        1.192376   -0.027033   -3.418514
     16          1           0        1.638472   -0.401504   -4.173214
     17          1           0        1.610489   -0.424313   -2.628971
     18          8           0       -1.204119   -0.873698   -2.584530
     19          1           0       -0.381366   -0.483878   -2.985633
     20          1           0       -0.912213   -1.777184   -2.287712
     21          8           0       -0.127859   -3.168114   -1.727658
     22          1           0        0.185863   -3.799186   -2.370485
     23          1           0        0.659801   -2.678857   -1.417185
     24          8           0        2.769172    0.079975    2.027980
     25          1           0        1.933690    0.316991    1.604542
     26          1           0        2.551447   -0.199233    2.913802
 ---------------------------------------------------------------------
                    Distance matrix (angstroms):
                    1          2          3          4          5
     1  C    0.000000
     2  O    1.215107   0.000000
     3  O    1.280700   2.257041   0.000000
     4  H    2.085407   2.602853   1.140872   0.000000
     5  C    1.554383   2.402267   2.337863   3.418453   0.000000
     6  F    2.393352   3.136407   3.003965   4.038709   1.327689
     7  F    2.411017   3.453786   2.635996   3.749702   1.324606
     8  F    2.394219   2.711049   3.450765   4.430110   1.328221
     9  O    5.278520   4.068970   6.098225   5.874447   6.293116
    10  H    4.769547   3.560246   5.734688   5.691389   5.610222
    11  H    5.844521   4.645401   6.674560   6.454166   6.810877
    12  O    3.627011   2.684046   3.988456   3.448639   5.055678
    13  H    2.697636   1.711935   3.219590   2.901885   4.091354
    14  H    4.200033   3.094494   4.766355   4.352324   5.490831
    15  O    4.373671   3.989402   4.132032   3.290211   5.823950
    16  H    5.297606   4.857910   5.029361   4.116625   6.765640
    17  H    4.023827   3.406344   4.027971   3.278634   5.499276
    18  O    3.340100   3.546731   2.495204   1.355899   4.755399
    19  H    3.582156   3.572101   2.949966   1.891978   5.053921
    20  H    3.567763   3.561811   2.936126   1.884736   5.030599
    21  O    4.350727   3.982165   4.106535   3.279626   5.776800
    22  H    5.266048   4.845475   4.985868   4.077668   6.715619
    23  H    4.003675   3.398657   4.005857   3.266631   5.461886
    24  O    3.978071   2.920512   5.161421   5.461767   4.395953
    25  H    3.023825   1.998734   4.216020   4.573151   3.506886
    26  H    4.276759   3.340117   5.503709   5.909549   4.460821
                    6          7          8          9         10
     6  F    0.000000
     7  F    2.125110   0.000000
     8  F    2.120305   2.122068   0.000000
     9  O    6.823170   7.409469   6.021661   0.000000
    10  H    6.141986   6.748355   5.206931   0.976220   0.000000
    11  H    7.185811   7.997225   6.549826   0.953235   1.538920
    12  O    5.669678   5.985928   5.331576   2.671989   2.893011
    13  H    4.738498   5.051052   4.370361   2.972771   2.865250
    14  H    6.082159   6.510710   5.552492   1.697913   2.056145
    15  O    6.755891   6.240389   6.277511   4.855000   5.077155
    16  H    7.669351   7.189782   7.205155   5.136969   5.512367
    17  H    6.367523   6.108951   5.857100   3.901788   4.138907
    18  O    5.333610   5.084959   5.704300   5.986056   6.022968
    19  H    5.809263   5.396406   5.829698   5.560788   5.657408
    20  H    5.443693   5.566481   5.945215   5.569198   5.688442
    21  O    5.970061   6.590898   6.542171   4.914113   5.192982
    22  H    6.923293   7.510944   7.455548   5.208298   5.639583
    23  H    5.774888   6.365816   6.060701   3.955970   4.242170
    24  O    4.885788   5.557722   3.749448   2.681079   1.718112
    25  H    4.103401   4.657179   2.989452   3.076328   2.221630
    26  H    4.711811   5.682958   3.761295   3.309541   2.387810
                   11         12         13         14         15
    11  H    0.000000
    12  O    3.253958   0.000000
    13  H    3.588149   0.972405   0.000000
    14  H    2.316257   0.984196   1.550640   0.000000
    15  O    5.614928   2.674118   2.937721   3.370147   0.000000
    16  H    5.851015   3.144243   3.626972   3.729751   0.953311
    17  H    4.649138   1.736797   2.105936   2.392873   0.977767
    18  O    6.542809   3.336710   3.170052   4.319107   2.674988
    19  H    6.204779   2.952983   2.922696   3.901528   1.694921
    20  H    6.011244   2.939001   2.918171   3.902234   2.961594
    21  O    5.114115   2.673820   2.955851   3.409940   3.803736
    22  H    5.345231   3.132426   3.633692   3.767825   4.042347
    23  H    4.215710   1.734194   2.121968   2.432819   3.364688
    24  O    3.083983   3.666182   3.153197   3.179122   5.671159
    25  H    3.599483   3.270461   2.561689   3.039705   5.089105
    26  H    3.480307   4.336514   3.785771   3.875982   6.478808
                   16         17         18         19         20
    16  H    0.000000
    17  H    1.544666   0.000000
    18  O    3.290472   2.850603   0.000000
    19  H    2.344542   2.024411   0.994870   0.000000
    20  H    3.457399   2.882836   0.994785   1.562541   0.000000
    21  O    4.093263   3.370855   2.675240   2.975213   1.692205
    22  H    4.111466   3.672348   3.245973   3.419272   2.302414
    23  H    3.706728   2.730422   2.845258   2.891711   2.010487
    24  O    6.321797   4.825354   6.162125   5.948121   5.968822
    25  H    5.829739   4.310060   5.367672   5.202940   5.256840
    26  H    7.148443   5.626579   6.692595   6.594373   6.445356
                   21         22         23         24         25
    21  O    0.000000
    22  H    0.953886   0.000000
    23  H    0.977842   1.545488   0.000000
    24  O    5.748712   6.408422   4.891806   0.000000
    25  H    5.243996   5.983197   4.441703   0.966182   0.000000
    26  H    6.126670   6.817575   5.337069   0.953961   1.536969
                   26
    26  H    0.000000
 Stoichiometry    C2H13F3O8
 Framework group  C1[X(C2H13F3O8)]
 Deg. of freedom    72
 Full point group                 C1      NOp   1
 Largest Abelian subgroup         C1      NOp   1
 Largest concise Abelian subgroup C1      NOp   1
                         Standard orientation:                         
 ---------------------------------------------------------------------
 Center     Atomic      Atomic             Coordinates (Angstroms)
 Number     Number       Type             X           Y           Z
 ---------------------------------------------------------------------
      1          6           0       -1.165160   -0.437622   -0.018986
      2          8           0       -0.314634    0.430186   -0.017919
      3          8           0       -1.028452   -1.710998   -0.023154
      4          1           0        0.024370   -2.150482   -0.026388
      5          6           0       -2.669179   -0.045791    0.003393
      6          9           0       -3.155315   -0.005361    1.238219
      7          9           0       -3.442130   -0.878099   -0.678069
      8          9           0       -2.878420    1.160873   -0.510758
      9          8           0        2.832489    3.009320   -0.032037
     10          1           0        1.885630    3.227011   -0.127300
     11          1           0        3.123319    3.456433    0.758004
     12          8           0        2.368643    0.378417    0.020087
     13          1           0        1.397116    0.406128   -0.010546
     14          1           0        2.648658    1.321604   -0.005049
     15          8           0        2.650711   -1.472899   -1.888833
     16          1           0        3.571693   -1.654170   -2.055371
     17          1           0        2.625708   -0.657215   -1.350258
     18          8           0        1.235625   -2.759797   -0.018810
     19          1           0        1.737144   -2.389025   -0.793905
     20          1           0        1.716708   -2.387914    0.768501
     21          8           0        2.585941   -1.496184    1.914281
     22          1           0        3.503635   -1.715071    2.055080
     23          1           0        2.578586   -0.677450    1.379682
     24          8           0        0.169493    3.308620   -0.116074
     25          1           0       -0.179725    2.413945   -0.221481
     26          1           0       -0.342561    3.716645    0.577725
 ---------------------------------------------------------------------
 Rotational constants (GHZ):           0.5965696           0.3636157           0.2673115
 Standard basis: 6-31++G(d,p) (6D, 7F)
 There are   325 symmetry adapted cartesian basis functions of A   symmetry.
 There are   325 symmetry adapted basis functions of A   symmetry.
   325 basis functions,   520 primitive gaussians,   325 cartesian basis functions
    58 alpha electrons       58 beta electrons
       nuclear repulsion energy       995.3517824416 Hartrees.
 NAtoms=   26 NActive=   26 NUniq=   26 SFac= 1.00D+00 NAtFMM=   60 NAOKFM=F Big=F
 Integral buffers will be    131072 words long.
 Raffenetti 2 integral format.
 Two-electron integral symmetry is turned on.
 Nuclear repulsion after empirical dispersion term =      995.3379957822 Hartrees.
 One-electron integrals computed using PRISM.
 NBasis=   325 RedAO= T EigKep=  3.05D-05  NBF=   325
 NBsUse=   325 1.00D-06 EigRej= -1.00D+00 NBFU=   325
 ExpMin= 3.60D-02 ExpMax= 7.00D+03 ExpMxC= 1.05D+03 IAcc=3 IRadAn=         5 AccDes= 0.00D+00
 Harris functional with IExCor= 4639 and IRadAn=       5 diagonalized for initial guess.
 HarFok:  IExCor= 4639 AccDes= 0.00D+00 IRadAn=         5 IDoV= 1 UseB2=F ITyADJ=14
 ICtDFT=  3500011 ScaDFX=  1.000000  1.000000  1.000000  1.000000
 FoFCou: FMM=F IPFlag=           0 FMFlag=      100000 FMFlg1=           0
         NFxFlg=           0 DoJE=T BraDBF=F KetDBF=T FulRan=T
         wScrn=  0.000000 ICntrl=       500 IOpCl=  0 I1Cent=   200000004 NGrid=           0
         NMat0=    1 NMatS0=      1 NMatT0=    0 NMatD0=    1 NMtDS0=    0 NMtDT0=    0
 Petite list used in FoFCou.
 Requested convergence on RMS density matrix=1.00D-10 within 128 cycles.
 Requested convergence on MAX density matrix=1.00D-08.
 Requested convergence on             energy=1.00D-08.
 No special actions if energy rises.
 SCF Done:  E(RwB97XD) =  -985.236936564     A.U. after   18 cycles
            NFock= 18  Conv=0.54D-10     -V/T= 2.0080
 DoSCS=F DFT=T ScalE2(SS,OS)=  1.000000  1.000000
 Range of M.O.s used for correlation:     1   325
 NBasis=   325 NAE=    58 NBE=    58 NFC=     0 NFV=     0
 NROrb=    325 NOA=    58 NOB=    58 NVA=   267 NVB=   267

 **** Warning!!: The largest alpha MO coefficient is  0.37136333D+02

 Symmetrizing basis deriv contribution to polar:
 IMax=3 JMax=2 DiffMx= 0.00D+00
 G2DrvN: will do    27 centers at a time, making    1 passes.
 Calling FoFCou, ICntrl=  3107 FMM=F I1Cent=   0 AccDes= 0.00D+00.
 End of G2Drv F.D. properties file   721 does not exist.
 End of G2Drv F.D. properties file   722 does not exist.
 End of G2Drv F.D. properties file   788 does not exist.
          IDoAtm=11111111111111111111111111
          Differentiating once with respect to nuclear coordinates.
 CalDSu exits because no D1Ps are significant.
          There are    81 degrees of freedom in the 1st order CPHF.  IDoFFX=6 NUNeed=     0.
     75 vectors produced by pass  0 Test12= 1.91D-14 1.23D-09 XBig12= 1.68D-01 7.15D-02.
 AX will form    75 AO Fock derivatives at one time.
     75 vectors produced by pass  1 Test12= 1.91D-14 1.23D-09 XBig12= 4.68D-02 6.71D-02.
     75 vectors produced by pass  2 Test12= 1.91D-14 1.23D-09 XBig12= 1.26D-03 4.49D-03.
     75 vectors produced by pass  3 Test12= 1.91D-14 1.23D-09 XBig12= 1.15D-05 5.23D-04.
     75 vectors produced by pass  4 Test12= 1.91D-14 1.23D-09 XBig12= 7.92D-08 4.27D-05.
     75 vectors produced by pass  5 Test12= 1.91D-14 1.23D-09 XBig12= 4.40D-10 2.54D-06.
     68 vectors produced by pass  6 Test12= 1.91D-14 1.23D-09 XBig12= 2.59D-12 1.54D-07.
     15 vectors produced by pass  7 Test12= 1.91D-14 1.23D-09 XBig12= 1.31D-14 9.07D-09.
 InvSVY:  IOpt=1 It=  1 EMax= 5.55D-16
 Solved reduced A of dimension   533 with    81 vectors.
 End of Minotr F.D. properties file   721 does not exist.
 End of Minotr F.D. properties file   722 does not exist.
 End of Minotr F.D. properties file   788 does not exist.

 **********************************************************************

            Population analysis using the SCF Density.

 **********************************************************************

 Orbital symmetries:
       Occupied  (A) (A) (A) (A) (A) (A) (A) (A) (A) (A) (A) (A)
                 (A) (A) (A) (A) (A) (A) (A) (A) (A) (A) (A) (A)
                 (A) (A) (A) (A) (A) (A) (A) (A) (A) (A) (A) (A)
                 (A) (A) (A) (A) (A) (A) (A) (A) (A) (A) (A) (A)
                 (A) (A) (A) (A) (A) (A) (A) (A) (A) (A)
       Virtual   (A) (A) (A) (A) (A) (A) (A) (A) (A) (A) (A) (A)
                 (A) (A) (A) (A) (A) (A) (A) (A) (A) (A) (A) (A)
                 (A) (A) (A) (A) (A) (A) (A) (A) (A) (A) (A) (A)
                 (A) (A) (A) (A) (A) (A) (A) (A) (A) (A) (A) (A)
                 (A) (A) (A) (A) (A) (A) (A) (A) (A) (A) (A) (A)
                 (A) (A) (A) (A) (A) (A) (A) (A) (A) (A) (A) (A)
                 (A) (A) (A) (A) (A) (A) (A) (A) (A) (A) (A) (A)
                 (A) (A) (A) (A) (A) (A) (A) (A) (A) (A) (A) (A)
                 (A) (A) (A) (A) (A) (A) (A) (A) (A) (A) (A) (A)
                 (A) (A) (A) (A) (A) (A) (A) (A) (A) (A) (A) (A)
                 (A) (A) (A) (A) (A) (A) (A) (A) (A) (A) (A) (A)
                 (A) (A) (A) (A) (A) (A) (A) (A) (A) (A) (A) (A)
                 (A) (A) (A) (A) (A) (A) (A) (A) (A) (A) (A) (A)
                 (A) (A) (A) (A) (A) (A) (A) (A) (A) (A) (A) (A)
                 (A) (A) (A) (A) (A) (A) (A) (A) (A) (A) (A) (A)
                 (A) (A) (A) (A) (A) (A) (A) (A) (A) (A) (A) (A)
                 (A) (A) (A) (A) (A) (A) (A) (A) (A) (A) (A) (A)
                 (A) (A) (A) (A) (A) (A) (A) (A) (A) (A) (A) (A)
                 (A) (A) (A) (A) (A) (A) (A) (A) (A) (A) (A) (A)
                 (A) (A) (A) (A) (A) (A) (A) (A) (A) (A) (A) (A)
                 (A) (A) (A) (A) (A) (A) (A) (A) (A) (A) (A) (A)
                 (A) (A) (A) (A) (A) (A) (A) (A) (A) (A) (A) (A)
                 (A) (A) (A)
 The electronic state is 1-A.
 Alpha  occ. eigenvalues --  -24.88919 -24.88811 -24.88436 -19.32930 -19.31914
 Alpha  occ. eigenvalues --  -19.31302 -19.30285 -19.29876 -19.29679 -19.29662
 Alpha  occ. eigenvalues --  -19.29635 -10.57321 -10.48453  -1.45466  -1.35569
 Alpha  occ. eigenvalues --   -1.35363  -1.24206  -1.16179  -1.15482  -1.15005
 Alpha  occ. eigenvalues --   -1.13703  -1.13483  -1.12626  -1.11761  -0.86253
 Alpha  occ. eigenvalues --   -0.76617  -0.71166  -0.70990  -0.68515  -0.67094
 Alpha  occ. eigenvalues --   -0.66267  -0.65368  -0.64713  -0.64008  -0.63074
 Alpha  occ. eigenvalues --   -0.61155  -0.58837  -0.58083  -0.57066  -0.56060
 Alpha  occ. eigenvalues --   -0.54409  -0.53870  -0.53430  -0.53135  -0.52220
 Alpha  occ. eigenvalues --   -0.51496  -0.50084  -0.49457  -0.48400  -0.47267
 Alpha  occ. eigenvalues --   -0.43919  -0.43426  -0.42760  -0.42337  -0.42219
 Alpha  occ. eigenvalues --   -0.42050  -0.41495  -0.41092
 Alpha virt. eigenvalues --    0.02560   0.03159   0.03730   0.05684   0.06065
 Alpha virt. eigenvalues --    0.07950   0.08730   0.09486   0.10094   0.10900
 Alpha virt. eigenvalues --    0.11345   0.11915   0.12701   0.13356   0.13784
 Alpha virt. eigenvalues --    0.15033   0.15944   0.16120   0.17667   0.18418
 Alpha virt. eigenvalues --    0.19099   0.19517   0.21133   0.21489   0.22517
 Alpha virt. eigenvalues --    0.23140   0.23914   0.24586   0.25446   0.26006
 Alpha virt. eigenvalues --    0.26602   0.26991   0.27767   0.27925   0.28270
 Alpha virt. eigenvalues --    0.28953   0.29246   0.29596   0.30309   0.30760
 Alpha virt. eigenvalues --    0.30979   0.31502   0.32003   0.32595   0.32788
 Alpha virt. eigenvalues --    0.33029   0.33641   0.33895   0.34543   0.34693
 Alpha virt. eigenvalues --    0.35399   0.36430   0.36715   0.37065   0.37284
 Alpha virt. eigenvalues --    0.38064   0.38554   0.38711   0.39299   0.39684
 Alpha virt. eigenvalues --    0.39961   0.40465   0.42230   0.43011   0.43293
 Alpha virt. eigenvalues --    0.43837   0.44623   0.45191   0.45815   0.46204
 Alpha virt. eigenvalues --    0.47173   0.47807   0.48584   0.48920   0.49358
 Alpha virt. eigenvalues --    0.50902   0.52751   0.53320   0.54036   0.56507
 Alpha virt. eigenvalues --    0.57435   0.58131   0.60616   0.62821   0.65350
 Alpha virt. eigenvalues --    0.81177   0.82905   0.87959   0.89427   0.92420
 Alpha virt. eigenvalues --    0.96723   1.05204   1.07395   1.08480   1.09947
 Alpha virt. eigenvalues --    1.14341   1.18048   1.19288   1.19788   1.20224
 Alpha virt. eigenvalues --    1.20659   1.21850   1.22818   1.23687   1.23984
 Alpha virt. eigenvalues --    1.24473   1.24748   1.25494   1.26416   1.27304
 Alpha virt. eigenvalues --    1.28365   1.28590   1.29843   1.30471   1.30935
 Alpha virt. eigenvalues --    1.32724   1.33068   1.33601   1.34564   1.34725
 Alpha virt. eigenvalues --    1.35285   1.35932   1.36796   1.37885   1.39248
 Alpha virt. eigenvalues --    1.40672   1.43030   1.44367   1.44880   1.46266
 Alpha virt. eigenvalues --    1.48959   1.51859   1.53569   1.55219   1.56266
 Alpha virt. eigenvalues --    1.56447   1.57685   1.58699   1.59320   1.60454
 Alpha virt. eigenvalues --    1.60944   1.62455   1.62897   1.63385   1.63945
 Alpha virt. eigenvalues --    1.64279   1.64716   1.65675   1.66465   1.66691
 Alpha virt. eigenvalues --    1.68365   1.69772   1.71813   1.72443   1.72997
 Alpha virt. eigenvalues --    1.73646   1.74354   1.74454   1.75613   1.76761
 Alpha virt. eigenvalues --    1.77980   1.78990   1.81119   1.82940   1.83612
 Alpha virt. eigenvalues --    1.84237   1.85701   1.86544   1.89519   1.90296
 Alpha virt. eigenvalues --    1.91260   1.92134   1.92437   1.94119   1.94447
 Alpha virt. eigenvalues --    1.95818   1.98095   1.99833   2.04420   2.12439
 Alpha virt. eigenvalues --    2.14406   2.18047   2.18661   2.19637   2.21590
 Alpha virt. eigenvalues --    2.24004   2.29115   2.30705   2.31846   2.32798
 Alpha virt. eigenvalues --    2.33002   2.33873   2.35362   2.37474   2.39403
 Alpha virt. eigenvalues --    2.40197   2.42806   2.44404   2.45322   2.48182
 Alpha virt. eigenvalues --    2.49557   2.53576   2.57201   2.57949   2.61154
 Alpha virt. eigenvalues --    2.62947   2.64103   2.65053   2.65488   2.67728
 Alpha virt. eigenvalues --    2.68219   2.69491   2.70099   2.71111   2.74821
 Alpha virt. eigenvalues --    2.75554   2.77158   2.77402   2.78914   2.80808
 Alpha virt. eigenvalues --    2.82793   2.84672   2.86393   2.88835   2.90667
 Alpha virt. eigenvalues --    2.91292   2.93827   2.97729   3.00102   3.10946
 Alpha virt. eigenvalues --    3.12151   3.12952   3.14003   3.15037   3.19600
 Alpha virt. eigenvalues --    3.22026   3.24558   3.26571   3.31704   3.34621
 Alpha virt. eigenvalues --    3.36658   3.49616   3.50691   3.51987   3.53177
 Alpha virt. eigenvalues --    3.58240   3.67833   3.74902   3.77590   3.77773
 Alpha virt. eigenvalues --    3.80606   3.82408   3.86976   3.90936   4.34617
 Alpha virt. eigenvalues --    4.36302   4.42419   4.44022   4.48932   4.56079
 Alpha virt. eigenvalues --    4.59465   4.79869   4.83634   4.88010   5.73425
 Alpha virt. eigenvalues --    5.94142   6.61573
          Condensed to atoms (all electrons):
               1          2          3          4          5          6
     1  C    6.018265   0.196376   0.506932  -0.036301  -0.950302  -0.034104
     2  O    0.196376   8.483826  -0.138750  -0.003428   0.019303   0.005485
     3  O    0.506932  -0.138750   8.292949   0.123378  -0.267948   0.008398
     4  H   -0.036301  -0.003428   0.123378   0.264659   0.014214  -0.000551
     5  C   -0.950302   0.019303  -0.267948   0.014214   5.816839   0.171108
     6  F   -0.034104   0.005485   0.008398  -0.000551   0.171108   9.224643
     7  F   -0.066800   0.012051   0.010255  -0.000661   0.179845  -0.046424
     8  F   -0.039626   0.007632   0.010825   0.000131   0.131636  -0.043292
     9  O    0.004684  -0.002215   0.000078  -0.000201  -0.001677   0.000003
    10  H    0.000815  -0.000506   0.000022   0.000083   0.000638  -0.000016
    11  H    0.000375   0.000143   0.000042   0.000024  -0.000395   0.000008
    12  O   -0.003023  -0.006228  -0.004140  -0.002834  -0.014768   0.000098
    13  H   -0.022555   0.045837  -0.001847  -0.001524  -0.006680   0.000014
    14  H    0.002146   0.003448  -0.001131   0.000066   0.001400  -0.000153
    15  O    0.014352  -0.005254   0.001972  -0.004788  -0.000950   0.000005
    16  H   -0.001225   0.000597  -0.000107   0.001486  -0.000721  -0.000002
    17  H    0.000453  -0.002275   0.001115   0.001520   0.000179   0.000091
    18  O   -0.031945   0.009215  -0.030157   0.128076  -0.021560  -0.000072
    19  H    0.004782  -0.001533   0.000535  -0.020068   0.004062   0.000004
    20  H    0.003856  -0.001203   0.002509  -0.019125   0.003588   0.000016
    21  O    0.012422  -0.004940   0.003027  -0.004229  -0.003488  -0.000002
    22  H   -0.000676   0.000593  -0.000181   0.001721  -0.001181  -0.000014
    23  H   -0.002282  -0.001890   0.001011   0.000496   0.004484   0.000137
    24  O   -0.013905   0.000128  -0.000992  -0.000732   0.011588  -0.000267
    25  H   -0.015209   0.027576   0.002911  -0.000388   0.005781  -0.000088
    26  H   -0.004999  -0.000873  -0.000214   0.000016   0.005198  -0.000091
               7          8          9         10         11         12
     1  C   -0.066800  -0.039626   0.004684   0.000815   0.000375  -0.003023
     2  O    0.012051   0.007632  -0.002215  -0.000506   0.000143  -0.006228
     3  O    0.010255   0.010825   0.000078   0.000022   0.000042  -0.004140
     4  H   -0.000661   0.000131  -0.000201   0.000083   0.000024  -0.002834
     5  C    0.179845   0.131636  -0.001677   0.000638  -0.000395  -0.014768
     6  F   -0.046424  -0.043292   0.000003  -0.000016   0.000008   0.000098
     7  F    9.239416  -0.043289  -0.000000   0.000011   0.000002   0.000064
     8  F   -0.043289   9.281216  -0.000016  -0.000090   0.000014   0.000257
     9  O   -0.000000  -0.000016   8.328541   0.257062   0.279067  -0.058074
    10  H    0.000011  -0.000090   0.257062   0.303155  -0.026215   0.006642
    11  H    0.000002   0.000014   0.279067  -0.026215   0.369664   0.003061
    12  O    0.000064   0.000257  -0.058074   0.006642   0.003061   8.679698
    13  H    0.000195   0.000686  -0.015324  -0.001268  -0.000330   0.190961
    14  H   -0.000118  -0.000236   0.062899  -0.008640  -0.007686   0.232935
    15  O    0.000013   0.000002  -0.000135   0.000031   0.000051  -0.034389
    16  H   -0.000012  -0.000007  -0.000004  -0.000086   0.000057   0.001469
    17  H    0.000128   0.000162  -0.000998   0.000402   0.000302   0.026761
    18  O   -0.000451   0.000137  -0.000179  -0.000031  -0.000089   0.018697
    19  H    0.000079  -0.000021   0.000278   0.000027  -0.000057   0.003753
    20  H   -0.000004  -0.000119  -0.000131   0.000022   0.000011   0.004040
    21  O    0.000010   0.000005  -0.000722  -0.000101   0.000339  -0.033668
    22  H   -0.000007   0.000005  -0.000173   0.000023   0.000054   0.001013
    23  H    0.000098   0.000052   0.000082   0.000312  -0.000459   0.029309
    24  O    0.000030  -0.000444  -0.038574   0.015259   0.001164  -0.001374
    25  H    0.000200   0.006735  -0.002298   0.000023   0.002704   0.002162
    26  H   -0.000038  -0.001005   0.002531  -0.003217  -0.002246   0.000018
              13         14         15         16         17         18
     1  C   -0.022555   0.002146   0.014352  -0.001225   0.000453  -0.031945
     2  O    0.045837   0.003448  -0.005254   0.000597  -0.002275   0.009215
     3  O   -0.001847  -0.001131   0.001972  -0.000107   0.001115  -0.030157
     4  H   -0.001524   0.000066  -0.004788   0.001486   0.001520   0.128076
     5  C   -0.006680   0.001400  -0.000950  -0.000721   0.000179  -0.021560
     6  F    0.000014  -0.000153   0.000005  -0.000002   0.000091  -0.000072
     7  F    0.000195  -0.000118   0.000013  -0.000012   0.000128  -0.000451
     8  F    0.000686  -0.000236   0.000002  -0.000007   0.000162   0.000137
     9  O   -0.015324   0.062899  -0.000135  -0.000004  -0.000998  -0.000179
    10  H   -0.001268  -0.008640   0.000031  -0.000086   0.000402  -0.000031
    11  H   -0.000330  -0.007686   0.000051   0.000057   0.000302  -0.000089
    12  O    0.190961   0.232935  -0.034389   0.001469   0.026761   0.018697
    13  H    0.304800  -0.012233  -0.007649   0.002354  -0.013361   0.000314
    14  H   -0.012233   0.277660   0.003207  -0.000734  -0.008450   0.004376
    15  O   -0.007649   0.003207   8.344543   0.274370   0.233430  -0.079440
    16  H    0.002354  -0.000734   0.274370   0.359819  -0.021470   0.006844
    17  H   -0.013361  -0.008450   0.233430  -0.021470   0.332097  -0.004430
    18  O    0.000314   0.004376  -0.079440   0.006844  -0.004430   8.562480
    19  H   -0.000225   0.000460   0.060338  -0.009136  -0.009916   0.221740
    20  H    0.001046   0.000296   0.001016  -0.001440  -0.000649   0.217417
    21  O   -0.006408   0.002006  -0.000096   0.000758  -0.001167  -0.081828
    22  H    0.001588  -0.000512   0.000895   0.000523  -0.000339   0.007211
    23  H   -0.011251  -0.006612  -0.001667  -0.000464   0.006456  -0.004425
    24  O   -0.008109   0.001150   0.000024  -0.000041   0.000665  -0.000044
    25  H   -0.003335  -0.003127   0.000009  -0.000079   0.000848  -0.000951
    26  H    0.000668   0.002013   0.000016   0.000017  -0.000237   0.000064
              19         20         21         22         23         24
     1  C    0.004782   0.003856   0.012422  -0.000676  -0.002282  -0.013905
     2  O   -0.001533  -0.001203  -0.004940   0.000593  -0.001890   0.000128
     3  O    0.000535   0.002509   0.003027  -0.000181   0.001011  -0.000992
     4  H   -0.020068  -0.019125  -0.004229   0.001721   0.000496  -0.000732
     5  C    0.004062   0.003588  -0.003488  -0.001181   0.004484   0.011588
     6  F    0.000004   0.000016  -0.000002  -0.000014   0.000137  -0.000267
     7  F    0.000079  -0.000004   0.000010  -0.000007   0.000098   0.000030
     8  F   -0.000021  -0.000119   0.000005   0.000005   0.000052  -0.000444
     9  O    0.000278  -0.000131  -0.000722  -0.000173   0.000082  -0.038574
    10  H    0.000027   0.000022  -0.000101   0.000023   0.000312   0.015259
    11  H   -0.000057   0.000011   0.000339   0.000054  -0.000459   0.001164
    12  O    0.003753   0.004040  -0.033668   0.001013   0.029309  -0.001374
    13  H   -0.000225   0.001046  -0.006408   0.001588  -0.011251  -0.008109
    14  H    0.000460   0.000296   0.002006  -0.000512  -0.006612   0.001150
    15  O    0.060338   0.001016  -0.000096   0.000895  -0.001667   0.000024
    16  H   -0.009136  -0.001440   0.000758   0.000523  -0.000464  -0.000041
    17  H   -0.009916  -0.000649  -0.001167  -0.000339   0.006456   0.000665
    18  O    0.221740   0.217417  -0.081828   0.007211  -0.004425  -0.000044
    19  H    0.292168  -0.020112   0.000633  -0.001689   0.000244   0.000071
    20  H   -0.020112   0.295291   0.064727  -0.010277  -0.010701   0.000095
    21  O    0.000633   0.064727   8.342616   0.276295   0.236377  -0.000066
    22  H   -0.001689  -0.010277   0.276295   0.360060  -0.023897  -0.000155
    23  H    0.000244  -0.010701   0.236377  -0.023897   0.329303   0.002103
    24  O    0.000071   0.000095  -0.000066  -0.000155   0.002103   8.273322
    25  H    0.000106  -0.000207   0.000223   0.000009   0.000648   0.259214
    26  H   -0.000023   0.000028  -0.000011  -0.000005  -0.000205   0.287039
              25         26
     1  C   -0.015209  -0.004999
     2  O    0.027576  -0.000873
     3  O    0.002911  -0.000214
     4  H   -0.000388   0.000016
     5  C    0.005781   0.005198
     6  F   -0.000088  -0.000091
     7  F    0.000200  -0.000038
     8  F    0.006735  -0.001005
     9  O   -0.002298   0.002531
    10  H    0.000023  -0.003217
    11  H    0.002704  -0.002246
    12  O    0.002162   0.000018
    13  H   -0.003335   0.000668
    14  H   -0.003127   0.002013
    15  O    0.000009   0.000016
    16  H   -0.000079   0.000017
    17  H    0.000848  -0.000237
    18  O   -0.000951   0.000064
    19  H    0.000106  -0.000023
    20  H   -0.000207   0.000028
    21  O    0.000223  -0.000011
    22  H    0.000009  -0.000005
    23  H    0.000648  -0.000205
    24  O    0.259214   0.287039
    25  H    0.309456  -0.022164
    26  H   -0.022164   0.357599
 Mulliken charges:
               1
     1  C    0.457494
     2  O   -0.643117
     3  O   -0.520492
     4  H    0.558961
     5  C    0.899807
     6  F   -0.284934
     7  F   -0.284593
     8  F   -0.311349
     9  O   -0.814504
    10  H    0.455644
    11  H    0.380396
    12  O   -1.042441
    13  H    0.563638
    14  H    0.455569
    15  O   -0.799905
    16  H    0.387235
    17  H    0.458683
    18  O   -0.920968
    19  H    0.473500
    20  H    0.470009
    21  O   -0.802709
    22  H    0.389117
    23  H    0.452743
    24  O   -0.787148
    25  H    0.429242
    26  H    0.380121
 Sum of Mulliken charges =  -0.00000
 Mulliken charges with hydrogens summed into heavy atoms:
               1
     1  C    0.457494
     2  O   -0.643117
     3  O    0.038470
     5  C    0.899807
     6  F   -0.284934
     7  F   -0.284593
     8  F   -0.311349
     9  O    0.021537
    12  O   -0.023234
    15  O    0.046012
    18  O    0.022542
    21  O    0.039151
    24  O    0.022215
 APT charges:
               1
     1  C    0.228664
     2  O   -0.723375
     3  O   -0.412971
     4  H    0.517141
     5  C    0.287180
     6  F   -0.068536
     7  F    0.013704
     8  F   -0.132509
     9  O   -1.012428
    10  H    0.088343
    11  H    0.907035
    12  O   -0.897994
    13  H    0.260194
    14  H    0.690654
    15  O   -1.276305
    16  H    1.123913
    17  H    0.131833
    18  O   -0.528534
    19  H    0.384471
    20  H    0.372562
    21  O   -1.266955
    22  H    1.109752
    23  H    0.130106
    24  O   -0.677670
    25  H   -0.031367
    26  H    0.783092
 Sum of APT charges =  -0.00000
 APT charges with hydrogens summed into heavy atoms:
               1
     1  C    0.228664
     2  O   -0.723375
     3  O    0.104170
     5  C    0.287180
     6  F   -0.068536
     7  F    0.013704
     8  F   -0.132509
     9  O   -0.017050
    12  O    0.052854
    15  O   -0.020559
    18  O    0.228499
    21  O   -0.027097
    24  O    0.074056
 Electronic spatial extent (au):  <R**2>=           4062.9940
 Charge=             -0.0000 electrons
 Dipole moment (field-independent basis, Debye):
    X=              3.9812    Y=              2.5104    Z=              2.1372  Tot=              5.1691
 Quadrupole moment (field-independent basis, Debye-Ang):
   XX=            -66.9878   YY=            -77.9068   ZZ=            -80.6638
   XY=             -6.8501   XZ=              3.8081   YZ=              9.5354
 Traceless Quadrupole moment (field-independent basis, Debye-Ang):
   XX=              8.1983   YY=             -2.7207   ZZ=             -5.4777
   XY=             -6.8501   XZ=              3.8081   YZ=              9.5354
 Octapole moment (field-independent basis, Debye-Ang**2):
  XXX=             90.3450  YYY=             58.6824  ZZZ=              0.1261  XYY=              6.6973
  XXY=            -25.2833  XXZ=             15.0483  XZZ=              4.1808  YZZ=              7.2672
  YYZ=             39.0780  XYZ=             14.5360
 Hexadecapole moment (field-independent basis, Debye-Ang**3):
 XXXX=          -2178.9789 YYYY=          -1507.1573 ZZZZ=           -471.9013 XXXY=           -163.4761
 XXXZ=             47.4064 YYYX=              3.5517 YYYZ=            146.0103 ZZZX=              4.6252
 ZZZY=             10.8998 XXYY=           -603.5341 XXZZ=           -418.4728 YYZZ=           -310.3158
 XXYZ=             56.7710 YYXZ=             52.4360 ZZXY=            -11.2589
 N-N= 9.953379957822D+02 E-N=-4.318089019648D+03  KE= 9.773862128632D+02
  Exact polarizability:       0.000       0.000       0.000       0.000       0.000       0.000
 Approx polarizability:      85.176       3.035      90.891       0.176       1.333      73.763
 Calling FoFJK, ICntrl=    100127 FMM=F ISym2X=0 I1Cent= 0 IOpClX= 0 NMat=1 NMatS=1 NMatT=0.
 ***** Axes restored to original set *****
 -------------------------------------------------------------------
 Center     Atomic                   Forces (Hartrees/Bohr)
 Number     Number              X              Y              Z
 -------------------------------------------------------------------
      1        6          -0.028059382    0.008962375   -0.007375455
      2        8           0.017708342   -0.004318912    0.004614519
      3        8           0.007685712   -0.009026092   -0.009820103
      4        1          -0.002931333    0.003182965    0.005041340
      5        6          -0.001695177    0.009774390    0.007790044
      6        9          -0.006835566   -0.019887372    0.004467356
      7        9          -0.006716950    0.006216920   -0.013690021
      8        9           0.019911173    0.002840708    0.002075680
      9        8          -0.000334617    0.003685862   -0.006981887
     10        1           0.001405637    0.001641607    0.005129853
     11        1           0.002529419   -0.006854288    0.002439212
     12        8           0.003681771   -0.000551430   -0.001327112
     13        1          -0.004111008    0.002054432    0.003004206
     14        1           0.002392360   -0.003511612   -0.001406709
     15        8          -0.003947786    0.004768933    0.003946061
     16        1           0.002404010   -0.001686246   -0.006985279
     17        1           0.003799459   -0.002628039    0.001022510
     18        8           0.008408207    0.005460655    0.015606767
     19        1          -0.006719784   -0.001849786   -0.003499204
     20        1          -0.005527577    0.001654062   -0.005280001
     21        8          -0.004398952    0.002932289    0.004499106
     22        1           0.000821670   -0.005292424   -0.004678755
     23        1           0.005055530   -0.000586069    0.000114960
     24        8           0.002408986    0.003383178   -0.004858878
     25        1          -0.005381192    0.001079258   -0.000298130
     26        1          -0.001552951   -0.001445362    0.006449920
 -------------------------------------------------------------------
 Cartesian Forces:  Max     0.028059382 RMS     0.007087543
 FormGI is forming the generalized inverse of G from B-inverse, IUseBI=4.

 GradGradGradGradGradGradGradGradGradGradGradGradGradGradGradGradGradGrad
 Berny optimization.
 Internal  Forces:  Max     0.018494065 RMS     0.005373836
 Search for a local minimum.
 Step number   1 out of a maximum of  156
 All quantities printed in internal units (Hartrees-Bohrs-Radians)
 Mixed Optimization -- RFO/linear search
 Second derivative matrix not updated -- analytic derivatives used.
 ITU=  0
     Eigenvalues ---   -0.00659  -0.00118   0.00006   0.00029   0.00037
     Eigenvalues ---    0.00043   0.00103   0.00343   0.00403   0.00513
     Eigenvalues ---    0.00657   0.00685   0.00724   0.00987   0.01058
     Eigenvalues ---    0.01172   0.01260   0.01381   0.01572   0.01683
     Eigenvalues ---    0.01723   0.01885   0.01961   0.02145   0.02335
     Eigenvalues ---    0.02394   0.02455   0.02507   0.02644   0.02888
     Eigenvalues ---    0.02980   0.03004   0.03315   0.03403   0.03683
     Eigenvalues ---    0.04136   0.04764   0.05137   0.05575   0.05727
     Eigenvalues ---    0.06662   0.06959   0.07265   0.08782   0.10799
     Eigenvalues ---    0.12066   0.14183   0.19558   0.20692   0.21367
     Eigenvalues ---    0.22631   0.24874   0.26009   0.36355   0.40776
     Eigenvalues ---    0.41256   0.41451   0.41527   0.43507   0.47239
     Eigenvalues ---    0.48972   0.50307   0.51190   0.52687   0.55281
     Eigenvalues ---    0.59165   0.59214   0.59401   0.59425   0.61082
     Eigenvalues ---    0.65950   0.85633
 RFO step:  Lambda=-1.20164302D-02 EMin=-6.59283665D-03
 Linear search not attempted -- first point.
 Maximum step size (   0.300) exceeded in Quadratic search.
    -- Step size scaled by   0.336
 Iteration  1 RMS(Cart)=  0.06900154 RMS(Int)=  0.00175581
 Iteration  2 RMS(Cart)=  0.00613979 RMS(Int)=  0.00050778
 Iteration  3 RMS(Cart)=  0.00001030 RMS(Int)=  0.00050776
 Iteration  4 RMS(Cart)=  0.00000001 RMS(Int)=  0.00050776
 Variable       Old X    -DE/DX   Delta X   Delta X   Delta X     New X
                                 (Linear)    (Quad)   (Total)
    R1        2.29622   0.01849   0.00000   0.00082   0.00067   2.29689
    R2        2.42017  -0.00532   0.00000   0.00766   0.00714   2.42731
    R3        2.93736  -0.00180   0.00000  -0.00328  -0.00328   2.93408
    R4        3.23509   0.00055   0.00000   0.05752   0.05778   3.29287
    R5        2.15594  -0.01371   0.00000  -0.14322  -0.14366   2.01228
    R6        2.56228  -0.00740   0.00000   0.18206   0.18160   2.74388
    R7        2.50897   0.01772   0.00000   0.00701   0.00701   2.51598
    R8        2.50314   0.01262   0.00000   0.00271   0.00271   2.50585
    R9        2.50997   0.01673   0.00000   0.00472   0.00472   2.51469
   R10        1.84479   0.00850   0.00000   0.00243   0.00244   1.84722
   R11        1.80135   0.00756   0.00000   0.00411   0.00411   1.80546
   R12        3.20859   0.00024   0.00000   0.01890   0.01893   3.22753
   R13        3.24676   0.00489   0.00000   0.03526   0.03525   3.28202
   R14        1.83758   0.00583   0.00000  -0.00059  -0.00030   1.83727
   R15        1.85986   0.00187   0.00000  -0.00001  -0.00007   1.85979
   R16        3.28207   0.00179   0.00000   0.03457   0.03472   3.31679
   R17        3.27715   0.00130   0.00000   0.03252   0.03259   3.30974
   R18        1.80150   0.00732   0.00000   0.00362   0.00362   1.80512
   R19        1.84771   0.00532   0.00000   0.00040   0.00056   1.84827
   R20        3.20294   0.00251   0.00000   0.07240   0.07236   3.27530
   R21        1.88003  -0.00262   0.00000  -0.01326  -0.01332   1.86671
   R22        1.87987  -0.00211   0.00000  -0.01300  -0.01277   1.86710
   R23        3.19780   0.00284   0.00000   0.07778   0.07804   3.27584
   R24        1.80258   0.00692   0.00000   0.00334   0.00334   1.80592
   R25        1.84785   0.00510   0.00000  -0.00049  -0.00030   1.84755
   R26        1.82582   0.00505   0.00000   0.00232   0.00232   1.82814
   R27        1.80272   0.00677   0.00000   0.00377   0.00377   1.80649
    A1        2.25930  -0.00092   0.00000  -0.00454  -0.00472   2.25458
    A2        2.09120  -0.00691   0.00000  -0.00093  -0.00085   2.09035
    A3        1.93261   0.00782   0.00000   0.00540   0.00548   1.93809
    A4        2.33208  -0.00277   0.00000   0.03415   0.03515   2.36722
    A5        2.07320   0.00077   0.00000  -0.03613  -0.03691   2.03628
    A6        1.95558  -0.01469   0.00000  -0.01638  -0.01647   1.93910
    A7        1.98103  -0.01092   0.00000  -0.00683  -0.00687   1.97416
    A8        1.95613  -0.01288   0.00000  -0.01325  -0.01332   1.94281
    A9        1.85871   0.01409   0.00000   0.01317   0.01312   1.87183
   A10        1.84905   0.01451   0.00000   0.01319   0.01307   1.86212
   A11        1.85435   0.01398   0.00000   0.01389   0.01386   1.86821
   A12        1.84648   0.00231   0.00000   0.00363   0.00337   1.84985
   A13        1.68927  -0.00376   0.00000   0.01910   0.01891   1.70817
   A14        2.07841   0.00155   0.00000   0.00960   0.00935   2.08775
   A15        1.82982   0.00046   0.00000   0.00460   0.00237   1.83219
   A16        1.71127  -0.00029   0.00000  -0.01159  -0.01128   1.69999
   A17        1.73453  -0.00030   0.00000   0.00302   0.00306   1.73758
   A18        2.10503   0.00073   0.00000  -0.04616  -0.04601   2.05902
   A19        2.17616   0.00063   0.00000   0.04824   0.04865   2.22481
   A20        1.81070  -0.00145   0.00000  -0.00197  -0.00197   1.80873
   A21        1.85413   0.00113   0.00000   0.00311   0.00258   1.85672
   A22        2.13034  -0.00003   0.00000   0.00509   0.00501   2.13535
   A23        1.65218   0.00122   0.00000  -0.00546  -0.00534   1.64684
   A24        2.78140  -0.00155   0.00000   0.01258   0.01256   2.79396
   A25        1.85303   0.00316   0.00000   0.01658   0.01622   1.86924
   A26        1.84257   0.00374   0.00000   0.03216   0.03215   1.87473
   A27        1.80647   0.00044   0.00000   0.00447   0.00411   1.81057
   A28        2.06372   0.00014   0.00000  -0.00283  -0.00312   2.06060
   A29        1.63803   0.00143   0.00000   0.00922   0.00948   1.64751
   A30        1.85466   0.00144   0.00000   0.00411   0.00384   1.85850
   A31        2.79142  -0.00183   0.00000  -0.01533  -0.01555   2.77587
   A32        1.89265   0.00236   0.00000   0.01351   0.01336   1.90601
   A33        2.16665   0.00032   0.00000   0.00646   0.00634   2.17299
   A34        1.85604  -0.00115   0.00000  -0.00157  -0.00180   1.85425
   A35        3.21224   0.00395   0.00000   0.01208   0.01197   3.22421
   A36        2.96079  -0.00571   0.00000  -0.01624  -0.01630   2.94449
   A37        3.15723   0.00178   0.00000   0.00155  -0.00107   3.15616
   A38        2.96336  -0.00761   0.00000  -0.02226  -0.02399   2.93937
   A39        3.04422  -0.00037   0.00000  -0.02213  -0.02248   3.02173
   A40        3.05224  -0.00019   0.00000  -0.00316  -0.00339   3.04884
   A41        3.13322   0.00111   0.00000   0.01762   0.01768   3.15089
   A42        3.03982   0.00167   0.00000   0.00254   0.00249   3.04231
   A43        3.11475   0.00210   0.00000   0.05093   0.05016   3.16491
   A44        3.16968  -0.00250   0.00000  -0.04085  -0.04066   3.12901
   A45        3.34758   0.00134   0.00000   0.01392   0.01400   3.36158
   A46        3.32311   0.00166   0.00000   0.01300   0.01298   3.33609
    D1       -0.00860   0.00001   0.00000  -0.01640  -0.01600  -0.02460
    D2        3.11938  -0.00081   0.00000  -0.02372  -0.02338   3.09601
    D3        0.00009  -0.00038   0.00000  -0.01312  -0.01291  -0.01282
    D4       -3.12888   0.00047   0.00000  -0.00629  -0.00602  -3.13490
    D5       -1.62938   0.00005   0.00000  -0.00418  -0.00417  -1.63355
    D6        2.54759   0.00049   0.00000  -0.00426  -0.00423   2.54337
    D7        0.44669  -0.00034   0.00000  -0.00767  -0.00759   0.43910
    D8        1.50097  -0.00067   0.00000  -0.01029  -0.01036   1.49061
    D9       -0.60523  -0.00023   0.00000  -0.01037  -0.01042  -0.61565
   D10       -2.70613  -0.00106   0.00000  -0.01378  -0.01379  -2.71992
   D11        3.12334  -0.00049   0.00000  -0.05043  -0.05016   3.07318
   D12        0.93950  -0.00100   0.00000   0.01482   0.01469   0.95419
   D13       -0.89908   0.00087   0.00000   0.01866   0.01950  -0.87958
   D14       -0.96120  -0.00199   0.00000  -0.00558  -0.00574  -0.96694
   D15        0.96478   0.00238   0.00000   0.02223   0.02263   0.98742
   D16       -0.06215   0.00107   0.00000  -0.01244  -0.01307  -0.07522
   D17        1.77609  -0.00236   0.00000  -0.05735  -0.05607   1.72002
   D18       -1.95098   0.00328   0.00000  -0.04265  -0.04347  -1.99444
   D19        1.86095   0.00059   0.00000   0.00642   0.00590   1.86685
   D20       -2.58400  -0.00283   0.00000  -0.03849  -0.03710  -2.62110
   D21       -0.02788   0.00281   0.00000  -0.02380  -0.02449  -0.05237
   D22       -2.22303   0.00066   0.00000  -0.01944  -0.01961  -2.24263
   D23       -0.09186   0.00054   0.00000  -0.00509  -0.00511  -0.09697
   D24       -0.12057   0.00075   0.00000  -0.00419  -0.00418  -0.12475
   D25        2.01060   0.00064   0.00000   0.01016   0.01032   2.02092
   D26       -1.28299   0.00159   0.00000   0.00027  -0.00039  -1.28338
   D27        3.03503   0.00093   0.00000   0.02117   0.02134   3.05637
   D28        0.49332   0.00092   0.00000  -0.00018  -0.00069   0.49263
   D29        1.25690  -0.00170   0.00000  -0.04478  -0.04405   1.21285
   D30       -3.01094  -0.00101   0.00000  -0.01142  -0.01144  -3.02238
   D31       -0.50150  -0.00100   0.00000  -0.03301  -0.03262  -0.53412
   D32       -1.97340   0.00011   0.00000   0.01088   0.01090  -1.96250
   D33        0.21419   0.00092   0.00000   0.01510   0.01491   0.22910
   D34        3.06161   0.00333   0.00000   0.01641   0.01662   3.07823
   D35        1.17534  -0.00128   0.00000  -0.01807  -0.01785   1.15748
   D36        1.14989   0.00125   0.00000   0.01875   0.01955   1.16945
   D37       -0.73638  -0.00336   0.00000  -0.01573  -0.01492  -0.75130
   D38       -3.05704  -0.00273   0.00000  -0.00383  -0.00387  -3.06091
   D39       -1.16245  -0.00037   0.00000   0.00436   0.00416  -1.15829
   D40       -1.15727   0.00143   0.00000   0.02054   0.02040  -1.13688
   D41        0.73732   0.00380   0.00000   0.02873   0.02842   0.76574
   D42       -0.20268  -0.00093   0.00000   0.01832   0.01877  -0.18391
   D43        1.90759   0.00013   0.00000   0.01984   0.02008   1.92767
         Item               Value     Threshold  Converged?
 Maximum Force            0.018494     0.000015     NO 
 RMS     Force            0.005374     0.000010     NO 
 Maximum Displacement     0.227916     0.000060     NO 
 RMS     Displacement     0.070802     0.000040     NO 
 Predicted change in Energy=-3.770514D-03
 GradGradGradGradGradGradGradGradGradGradGradGradGradGradGradGradGradGrad

                          Input orientation:                          
 ---------------------------------------------------------------------
 Center     Atomic      Atomic             Coordinates (Angstroms)
 Number     Number       Type             X           Y           Z
 ---------------------------------------------------------------------
      1          6           0       -0.853349    0.549852    0.425181
      2          8           0        0.268000    0.082943    0.468948
      3          8           0       -1.739854    0.446552   -0.498571
      4          1           0       -1.468115   -0.115700   -1.361092
      5          6           0       -1.388128    1.384303    1.620346
      6          9           0       -2.070604    0.620548    2.470947
      7          9           0       -2.190693    2.371976    1.247827
      8          9           0       -0.391925    1.931324    2.312558
      9          8           0        4.052519   -1.420317    0.242206
     10          1           0        3.696868   -0.803325    0.911802
     11          1           0        4.359462   -2.185051    0.725708
     12          8           0        1.773722   -1.475541   -1.165851
     13          1           0        1.237728   -0.927966   -0.567412
     14          1           0        2.653677   -1.541949   -0.730152
     15          8           0        1.245855   -0.023773   -3.374675
     16          1           0        1.703909   -0.379914   -4.133497
     17          1           0        1.634451   -0.457905   -2.589101
     18          8           0       -1.203532   -0.850340   -2.585264
     19          1           0       -0.381751   -0.470268   -2.980247
     20          1           0       -0.938352   -1.766868   -2.328648
     21          8           0       -0.157908   -3.227220   -1.815515
     22          1           0        0.147630   -3.833830   -2.487780
     23          1           0        0.635744   -2.771267   -1.471875
     24          8           0        2.728940    0.153195    1.990944
     25          1           0        1.874466    0.335154    1.575442
     26          1           0        2.540677   -0.078625    2.899056
 ---------------------------------------------------------------------
                    Distance matrix (angstroms):
                    1          2          3          4          5
     1  C    0.000000
     2  O    1.215460   0.000000
     3  O    1.284476   2.258270   0.000000
     4  H    2.002914   2.530336   1.064853   0.000000
     5  C    1.552648   2.400420   2.343693   3.338469   0.000000
     6  F    2.381568   3.125074   2.992943   3.948364   1.331397
     7  F    2.405280   3.448405   2.638261   3.676562   1.326039
     8  F    2.384024   2.692752   3.453101   4.340990   1.330718
     9  O    5.289857   4.078454   6.130704   5.894912   6.274217
    10  H    4.772040   3.569135   5.754067   5.684710   5.580765
    11  H    5.894355   4.685060   6.754691   6.526684   6.824622
    12  O    3.679008   2.714523   4.060163   3.520908   5.093024
    13  H    2.746232   1.742512   3.280249   2.934500   4.126498
    14  H    4.243779   3.125631   4.828134   4.406976   5.515793
    15  O    4.378882   3.967496   4.172246   3.380621   5.819860
    16  H    5.309009   4.843404   5.074962   4.221110   6.766081
    17  H    4.036164   3.392840   4.071154   3.354255   5.499923
    18  O    3.338554   3.516338   2.514728   1.451998   4.766010
    19  H    3.586083   3.553190   2.973839   1.981809   5.061391
    20  H    3.599721   3.564215   2.981747   1.985742   5.072152
    21  O    4.446417   4.044421   4.211116   3.406568   5.880878
    22  H    5.357608   4.908955   5.083426   4.207678   6.816463
    23  H    4.104394   3.471101   4.116448   3.389769   5.561173
    24  O    3.929599   2.894414   5.123852   5.378078   4.313145
    25  H    2.968193   1.966894   4.168603   4.472063   3.427426
    26  H    4.246699   3.331154   5.490230   5.849842   4.383009
                    6          7          8          9         10
     6  F    0.000000
     7  F    2.139613   0.000000
     8  F    2.135693   2.136210   0.000000
     9  O    6.828254   7.373633   5.939102   0.000000
    10  H    6.141830   6.697673   5.114553   0.977509   0.000000
    11  H    7.229315   7.996477   6.483696   0.955409   1.543641
    12  O    5.691988   6.028749   5.328798   2.679289   2.909812
    13  H    4.751271   5.093013   4.373275   2.970007   2.872452
    14  H    6.102643   6.534457   5.531492   1.707933   2.080823
    15  O    6.751692   6.238350   6.232925   4.786390   4.998905
    16  H    7.672454   7.190235   7.161422   5.073972   5.441158
    17  H    6.363535   6.112444   5.817291   3.845723   4.077891
    18  O    5.336721   5.103959   5.690784   5.995460   6.020432
    19  H    5.810131   5.406222   5.812188   5.563232   5.647487
    20  H    5.478856   5.611556   5.959530   5.624783   5.737089
    21  O    6.069389   6.698304   6.611076   5.022630   5.307807
    22  H    7.025028   7.611475   7.521394   5.340977   5.773925
    23  H    5.862983   6.468267   6.123103   4.054318   4.350309
    24  O    4.846075   5.447752   3.606241   2.699238   1.736768
    25  H    4.055484   4.558672   2.868384   3.098889   2.248934
    26  H    4.683592   5.578339   3.603336   3.338360   2.410632
                   11         12         13         14         15
    11  H    0.000000
    12  O    3.281380   0.000000
    13  H    3.605225   0.972244   0.000000
    14  H    2.332984   0.984157   1.551893   0.000000
    15  O    5.583799   2.695399   2.949297   3.358618   0.000000
    16  H    5.824290   3.164205   3.637946   3.719562   0.955228
    17  H    4.625654   1.755169   2.113190   2.381105   0.978061
    18  O    6.609909   3.357030   3.168202   4.335646   2.702939
    19  H    6.257291   2.991433   2.941764   3.927499   1.733215
    20  H    6.129502   2.965183   2.922504   3.938077   2.983842
    21  O    5.286829   2.687310   2.965153   3.452993   3.829308
    22  H    5.548379   3.154869   3.649682   3.823905   4.063153
    23  H    4.363381   1.751441   2.139672   2.476576   3.397293
    24  O    3.118786   3.678394   3.152429   3.206797   5.569625
    25  H    3.639875   3.286861   2.567631   3.073508   5.002763
    26  H    3.531069   4.366126   3.799402   3.914746   6.406190
                   16         17         18         19         20
    16  H    0.000000
    17  H    1.547923   0.000000
    18  O    3.327392   2.864990   0.000000
    19  H    2.384979   2.053831   0.987821   0.000000
    20  H    3.487500   2.898367   0.988026   1.554206   0.000000
    21  O    4.116619   3.388228   2.708395   3.001248   1.733501
    22  H    4.130365   3.690226   3.276638   3.440395   2.340301
    23  H    3.734136   2.756311   2.883146   2.933442   2.054423
    24  O    6.232469   4.748490   6.116625   5.897275   5.982854
    25  H    5.756075   4.246171   5.309514   5.147186   5.250939
    26  H    7.088565   5.575388   6.685238   6.577246   6.502514
                   21         22         23         24         25
    21  O    0.000000
    22  H    0.955652   0.000000
    23  H    0.977684   1.548987   0.000000
    24  O    5.852369   6.528285   4.992501   0.000000
    25  H    5.321620   6.072246   4.524425   0.967407   0.000000
    26  H    6.278789   6.989009   5.475776   0.955955   1.538507
                   26
    26  H    0.000000
 Stoichiometry    C2H13F3O8
 Framework group  C1[X(C2H13F3O8)]
 Deg. of freedom    72
 Full point group                 C1      NOp   1
 Largest Abelian subgroup         C1      NOp   1
 Largest concise Abelian subgroup C1      NOp   1
                         Standard orientation:                         
 ---------------------------------------------------------------------
 Center     Atomic      Atomic             Coordinates (Angstroms)
 Number     Number       Type             X           Y           Z
 ---------------------------------------------------------------------
      1          6           0       -1.174772   -0.467899   -0.009226
      2          8           0       -0.319361    0.394249    0.038909
      3          8           0       -1.038648   -1.744196   -0.058363
      4          1           0       -0.041801   -2.118463   -0.069888
      5          6           0       -2.674779   -0.067565    0.011507
      6          9           0       -3.159046   -0.087171    1.251555
      7          9           0       -3.437238   -0.867818   -0.721043
      8          9           0       -2.851930    1.168485   -0.448501
      9          8           0        2.759503    3.068156   -0.028968
     10          1           0        1.805201    3.257559   -0.123618
     11          1           0        3.053957    3.571679    0.727715
     12          8           0        2.394164    0.417468    0.108783
     13          1           0        1.421988    0.419376    0.097385
     14          1           0        2.650723    1.367142    0.079460
     15          8           0        2.665609   -1.322871   -1.931490
     16          1           0        3.587842   -1.476863   -2.127025
     17          1           0        2.635382   -0.545564   -1.338630
     18          8           0        1.270552   -2.739039   -0.100052
     19          1           0        1.762371   -2.341680   -0.859006
     20          1           0        1.766349   -2.420956    0.693172
     21          8           0        2.690946   -1.573117    1.889548
     22          1           0        3.613264   -1.802073    1.990439
     23          1           0        2.667439   -0.720351    1.411946
     24          8           0        0.068442    3.258269   -0.118040
     25          1           0       -0.250395    2.347281   -0.183767
     26          1           0       -0.470753    3.682881    0.547410
 ---------------------------------------------------------------------
 Rotational constants (GHZ):           0.5964096           0.3615651           0.2667785
 Standard basis: 6-31++G(d,p) (6D, 7F)
 There are   325 symmetry adapted cartesian basis functions of A   symmetry.
 There are   325 symmetry adapted basis functions of A   symmetry.
   325 basis functions,   520 primitive gaussians,   325 cartesian basis functions
    58 alpha electrons       58 beta electrons
       nuclear repulsion energy       993.4424018328 Hartrees.
 NAtoms=   26 NActive=   26 NUniq=   26 SFac= 1.00D+00 NAtFMM=   60 NAOKFM=F Big=F
 Integral buffers will be    131072 words long.
 Raffenetti 2 integral format.
 Two-electron integral symmetry is turned on.
 Nuclear repulsion after empirical dispersion term =      993.4286678174 Hartrees.
 One-electron integrals computed using PRISM.
 NBasis=   325 RedAO= T EigKep=  3.08D-05  NBF=   325
 NBsUse=   325 1.00D-06 EigRej= -1.00D+00 NBFU=   325
 Initial guess from the checkpoint file:  "/local_scratch/slurm.5787772/Gau-1058677.chk"
 B after Tr=    -0.000000    0.000000   -0.000000
         Rot=    0.999906   -0.011198   -0.002093   -0.007641 Ang=  -1.57 deg.
 ExpMin= 3.60D-02 ExpMax= 7.00D+03 ExpMxC= 1.05D+03 IAcc=3 IRadAn=         5 AccDes= 0.00D+00
 Harris functional with IExCor= 4639 and IRadAn=       5 diagonalized for initial guess.
 HarFok:  IExCor= 4639 AccDes= 0.00D+00 IRadAn=         5 IDoV= 1 UseB2=F ITyADJ=14
 ICtDFT=  3500011 ScaDFX=  1.000000  1.000000  1.000000  1.000000
 FoFCou: FMM=F IPFlag=           0 FMFlag=      100000 FMFlg1=           0
         NFxFlg=           0 DoJE=T BraDBF=F KetDBF=T FulRan=T
         wScrn=  0.000000 ICntrl=       500 IOpCl=  0 I1Cent=   200000004 NGrid=           0
         NMat0=    1 NMatS0=      1 NMatT0=    0 NMatD0=    1 NMtDS0=    0 NMtDT0=    0
 Petite list used in FoFCou.
 Requested convergence on RMS density matrix=1.00D-10 within 128 cycles.
 Requested convergence on MAX density matrix=1.00D-08.
 Requested convergence on             energy=1.00D-08.
 No special actions if energy rises.
 SCF Done:  E(RwB97XD) =  -985.240319633     A.U. after   16 cycles
            NFock= 16  Conv=0.37D-10     -V/T= 2.0081
 Calling FoFJK, ICntrl=      2127 FMM=F ISym2X=0 I1Cent= 0 IOpClX= 0 NMat=1 NMatS=1 NMatT=0.
 ***** Axes restored to original set *****
 -------------------------------------------------------------------
 Center     Atomic                   Forces (Hartrees/Bohr)
 Number     Number              X              Y              Z
 -------------------------------------------------------------------
      1        6          -0.019287246    0.007304480   -0.004346583
      2        8           0.011621058   -0.002998415    0.002959049
      3        8           0.003763648   -0.002750874   -0.000922493
      4        1          -0.000918302   -0.000831123   -0.001759076
      5        6          -0.000823521    0.006701395    0.005474660
      6        9          -0.005167975   -0.013322953    0.002836568
      7        9          -0.004354187    0.004468508   -0.009146756
      8        9           0.013516599    0.001331489    0.001399792
      9        8          -0.000675892    0.002396564   -0.004355420
     10        1           0.001280986    0.000892207    0.003518829
     11        1           0.002174104   -0.004480842    0.001585866
     12        8           0.002859297    0.000158026    0.000034728
     13        1          -0.002680784    0.000960629    0.001515947
     14        1           0.001551105   -0.002514596   -0.001073694
     15        8          -0.002619409    0.003724883    0.003281839
     16        1           0.001699099   -0.000916334   -0.004776887
     17        1           0.002907370   -0.002608928   -0.000394006
     18        8           0.006220590    0.002964873    0.010886356
     19        1          -0.004763315   -0.001108652   -0.003268296
     20        1          -0.004247119    0.001020016   -0.004170608
     21        8          -0.003189675    0.001964232    0.003883536
     22        1           0.000545706   -0.003457327   -0.003291663
     23        1           0.003744461   -0.001047767   -0.000914670
     24        8           0.001325759    0.002248265   -0.003343139
     25        1          -0.003777522    0.000493389   -0.000095864
     26        1          -0.000704838   -0.000591144    0.004481985
 -------------------------------------------------------------------
 Cartesian Forces:  Max     0.019287246 RMS     0.004735337

 GradGradGradGradGradGradGradGradGradGradGradGradGradGradGradGradGradGrad
 Berny optimization.
 Using GEDIIS/GDIIS optimizer.
 FormGI is forming the generalized inverse of G from B-inverse, IUseBI=4.
 Internal  Forces:  Max     0.012985376 RMS     0.003539400
 Search for a local minimum.
 Step number   2 out of a maximum of  156
 All quantities printed in internal units (Hartrees-Bohrs-Radians)
 Mixed Optimization -- RFO/linear search
 Update second derivatives using D2CorX and points    1    2
 DE= -3.38D-03 DEPred=-3.77D-03 R= 8.97D-01
 TightC=F SS=  1.41D+00  RLast= 3.32D-01 DXNew= 5.0454D-01 9.9493D-01
 Trust test= 8.97D-01 RLast= 3.32D-01 DXMaxT set to 5.05D-01
 ITU=  1  0
 Use linear search instead of GDIIS.
     Eigenvalues ---   -0.04429  -0.00126   0.00006   0.00029   0.00037
     Eigenvalues ---    0.00043   0.00103   0.00342   0.00404   0.00512
     Eigenvalues ---    0.00658   0.00685   0.00724   0.00990   0.01057
     Eigenvalues ---    0.01172   0.01256   0.01380   0.01570   0.01579
     Eigenvalues ---    0.01722   0.01870   0.01941   0.01981   0.02144
     Eigenvalues ---    0.02378   0.02431   0.02504   0.02640   0.02914
     Eigenvalues ---    0.02982   0.03001   0.03213   0.03317   0.03682
     Eigenvalues ---    0.04131   0.04727   0.05104   0.05534   0.05722
     Eigenvalues ---    0.06671   0.06958   0.07205   0.08711   0.10478
     Eigenvalues ---    0.11935   0.14184   0.16681   0.19767   0.22554
     Eigenvalues ---    0.23074   0.24899   0.25713   0.30903   0.40759
     Eigenvalues ---    0.40898   0.41358   0.41471   0.42391   0.46856
     Eigenvalues ---    0.47238   0.49626   0.51054   0.52403   0.53071
     Eigenvalues ---    0.55350   0.59168   0.59264   0.59401   0.59745
     Eigenvalues ---    0.65963   0.84005
 RFO step:  Lambda=-5.06945615D-02 EMin=-4.42905044D-02
 Quartic linear search produced a step of  0.47408.
 Maximum step size (   0.505) exceeded in Quadratic search.
    -- Step size scaled by   0.514
 Iteration  1 RMS(Cart)=  0.11121053 RMS(Int)=  0.00735067
 Iteration  2 RMS(Cart)=  0.01301018 RMS(Int)=  0.00093077
 Iteration  3 RMS(Cart)=  0.00003556 RMS(Int)=  0.00093045
 Iteration  4 RMS(Cart)=  0.00000004 RMS(Int)=  0.00093045
 Variable       Old X    -DE/DX   Delta X   Delta X   Delta X     New X
                                 (Linear)    (Quad)   (Total)
    R1        2.29689   0.01299   0.00032   0.06915   0.06893   2.36582
    R2        2.42731  -0.00359   0.00338  -0.04901  -0.04614   2.38117
    R3        2.93408  -0.00110  -0.00155  -0.00814  -0.00969   2.92439
    R4        3.29287   0.00147   0.02739   0.00852   0.03574   3.32861
    R5        2.01228  -0.00223  -0.06810   0.14071   0.07250   2.08478
    R6        2.74388  -0.00403   0.08609  -0.35056  -0.26460   2.47928
    R7        2.51598   0.01210   0.00332   0.05997   0.06329   2.57926
    R8        2.50585   0.00853   0.00128   0.02900   0.03028   2.53613
    R9        2.51469   0.01140   0.00224   0.04521   0.04745   2.56214
   R10        1.84722   0.00575   0.00115   0.03226   0.03342   1.88065
   R11        1.80546   0.00509   0.00195   0.02596   0.02791   1.83337
   R12        3.22753   0.00070   0.00898   0.02719   0.03616   3.26369
   R13        3.28202   0.00358   0.01671   0.07337   0.09008   3.37210
   R14        1.83727   0.00441  -0.00014   0.03243   0.03213   1.86940
   R15        1.85979   0.00160  -0.00004   0.01163   0.01160   1.87139
   R16        3.31679   0.00167   0.01646   0.02299   0.03965   3.35644
   R17        3.30974   0.00133   0.01545   0.01218   0.02771   3.33746
   R18        1.80512   0.00495   0.00172   0.02461   0.02633   1.83145
   R19        1.84827   0.00369   0.00026   0.02231   0.02285   1.87112
   R20        3.27530   0.00203   0.03431  -0.01864   0.01583   3.29113
   R21        1.86671  -0.00130  -0.00631  -0.00270  -0.00894   1.85777
   R22        1.86710  -0.00115  -0.00605  -0.00226  -0.00809   1.85901
   R23        3.27584   0.00226   0.03700  -0.01705   0.02023   3.29607
   R24        1.80592   0.00468   0.00158   0.02324   0.02482   1.83074
   R25        1.84755   0.00356  -0.00014   0.02372   0.02378   1.87133
   R26        1.82814   0.00347   0.00110   0.02610   0.02720   1.85533
   R27        1.80649   0.00454   0.00179   0.02339   0.02518   1.83167
    A1        2.25458  -0.00106  -0.00224  -0.01107  -0.01388   2.24071
    A2        2.09035  -0.00453  -0.00040  -0.07230  -0.07251   2.01784
    A3        1.93809   0.00558   0.00260   0.08307   0.08583   2.02392
    A4        2.36722  -0.00103   0.01666  -0.00777   0.00887   2.37609
    A5        2.03628   0.00029  -0.01750   0.02956   0.01170   2.04798
    A6        1.93910  -0.01007  -0.00781  -0.08399  -0.09447   1.84463
    A7        1.97416  -0.00748  -0.00326  -0.04177  -0.04670   1.92746
    A8        1.94281  -0.00868  -0.00632  -0.04710  -0.05526   1.88755
    A9        1.87183   0.00942   0.00622   0.06244   0.06607   1.93790
   A10        1.86212   0.00962   0.00620   0.06073   0.06382   1.92595
   A11        1.86821   0.00935   0.00657   0.06383   0.06937   1.93758
   A12        1.84985   0.00114   0.00160  -0.00140  -0.00022   1.84963
   A13        1.70817  -0.00136   0.00896   0.00979   0.01848   1.72665
   A14        2.08775   0.00095   0.00443   0.00765   0.01190   2.09965
   A15        1.83219   0.00034   0.00112   0.01685   0.01534   1.84753
   A16        1.69999  -0.00023  -0.00535   0.00539   0.00111   1.70110
   A17        1.73758  -0.00017   0.00145  -0.02011  -0.01965   1.71794
   A18        2.05902   0.00057  -0.02181   0.09674   0.07489   2.13391
   A19        2.22481   0.00043   0.02306  -0.08181  -0.05839   2.16643
   A20        1.80873  -0.00109  -0.00093  -0.01349  -0.01492   1.79381
   A21        1.85672   0.00072   0.00123   0.02083   0.02122   1.87793
   A22        2.13535  -0.00017   0.00237  -0.01173  -0.01053   2.12482
   A23        1.64684   0.00105  -0.00253   0.04752   0.04495   1.69180
   A24        2.79396  -0.00095   0.00595  -0.05006  -0.04403   2.74994
   A25        1.86924   0.00217   0.00769   0.05204   0.05875   1.92799
   A26        1.87473   0.00271   0.01524   0.04629   0.06038   1.93510
   A27        1.81057   0.00040   0.00195   0.01620   0.01390   1.82447
   A28        2.06060  -0.00007  -0.00148   0.00614   0.00364   2.06423
   A29        1.64751   0.00124   0.00449   0.02675   0.03104   1.67855
   A30        1.85850   0.00094   0.00182   0.02329   0.02426   1.88275
   A31        2.77587  -0.00115  -0.00737  -0.00601  -0.01369   2.76218
   A32        1.90601   0.00159   0.00633   0.03352   0.03954   1.94556
   A33        2.17299   0.00022   0.00300  -0.01137  -0.00861   2.16438
   A34        1.85425  -0.00087  -0.00085  -0.02396  -0.02525   1.82900
   A35        3.22421   0.00186   0.00568   0.00166   0.00733   3.23153
   A36        2.94449  -0.00329  -0.00773  -0.04130  -0.04911   2.89538
   A37        3.15616   0.00055  -0.00051   0.01764   0.01513   3.17129
   A38        2.93937  -0.00473  -0.01137  -0.08338  -0.09479   2.84458
   A39        3.02173  -0.00075  -0.01066  -0.02129  -0.03125   2.99049
   A40        3.04884  -0.00060  -0.00161  -0.04662  -0.04743   3.00141
   A41        3.15089   0.00080   0.00838  -0.00286   0.00534   3.15624
   A42        3.04231   0.00121   0.00118   0.04484   0.04595   3.08826
   A43        3.16491   0.00148   0.02378  -0.02973  -0.00600   3.15891
   A44        3.12901  -0.00177  -0.01928   0.00048  -0.01839   3.11062
   A45        3.36158   0.00108   0.00664   0.02498   0.03274   3.39432
   A46        3.33609   0.00139   0.00616   0.04201   0.04916   3.38525
    D1       -0.02460   0.00002  -0.00758   0.02890   0.02107  -0.00353
    D2        3.09601  -0.00061  -0.01108   0.00962  -0.00068   3.09532
    D3       -0.01282  -0.00023  -0.00612   0.01350   0.00727  -0.00555
    D4       -3.13490   0.00044  -0.00285   0.03287   0.03062  -3.10427
    D5       -1.63355  -0.00002  -0.00198   0.01204   0.00989  -1.62366
    D6        2.54337   0.00033  -0.00200   0.02146   0.01888   2.56225
    D7        0.43910  -0.00022  -0.00360   0.00240  -0.00021   0.43889
    D8        1.49061  -0.00059  -0.00491  -0.00469  -0.00994   1.48067
    D9       -0.61565  -0.00024  -0.00494   0.00473  -0.00095  -0.61661
   D10       -2.71992  -0.00079  -0.00654  -0.01433  -0.02004  -2.73996
   D11        3.07318  -0.00029  -0.02378   0.08068   0.05765   3.13083
   D12        0.95419  -0.00065   0.00697  -0.03853  -0.03202   0.92217
   D13       -0.87958   0.00069   0.00924  -0.02165  -0.01217  -0.89175
   D14       -0.96694  -0.00146  -0.00272  -0.04555  -0.05051  -1.01746
   D15        0.98742   0.00182   0.01073   0.02335   0.03652   1.02394
   D16       -0.07522   0.00051  -0.00620   0.03765   0.03234  -0.04288
   D17        1.72002  -0.00133  -0.02658   0.05193   0.02468   1.74470
   D18       -1.99444   0.00184  -0.02061   0.13245   0.11129  -1.88315
   D19        1.86685   0.00052   0.00280   0.02867   0.03257   1.89943
   D20       -2.62110  -0.00133  -0.01759   0.04295   0.02492  -2.59618
   D21       -0.05237   0.00185  -0.01161   0.12347   0.11152   0.05915
   D22       -2.24263   0.00036  -0.00929   0.03879   0.02932  -2.21332
   D23       -0.09697   0.00042  -0.00242   0.02920   0.02689  -0.07008
   D24       -0.12475   0.00077  -0.00198   0.04863   0.04654  -0.07821
   D25        2.02092   0.00083   0.00489   0.03905   0.04411   2.06503
   D26       -1.28338   0.00102  -0.00018   0.05112   0.05114  -1.23223
   D27        3.05637   0.00057   0.01012  -0.00576   0.00287   3.05925
   D28        0.49263   0.00058  -0.00033   0.02911   0.02828   0.52091
   D29        1.21285  -0.00120  -0.02088   0.02231   0.00236   1.21521
   D30       -3.02238  -0.00064  -0.00542  -0.02130  -0.02575  -3.04813
   D31       -0.53412  -0.00068  -0.01546   0.02509   0.00943  -0.52469
   D32       -1.96250  -0.00012   0.00517  -0.02875  -0.02453  -1.98703
   D33        0.22910   0.00035   0.00707  -0.01539  -0.00860   0.22050
   D34        3.07823   0.00243   0.00788   0.04761   0.05596   3.13419
   D35        1.15748  -0.00091  -0.00846  -0.01461  -0.02317   1.13431
   D36        1.16945   0.00101   0.00927  -0.00321   0.00688   1.17632
   D37       -0.75130  -0.00233  -0.00707  -0.06543  -0.07225  -0.82356
   D38       -3.06091  -0.00187  -0.00183  -0.04166  -0.04379  -3.10470
   D39       -1.15829  -0.00025   0.00197  -0.00737  -0.00580  -1.16409
   D40       -1.13688   0.00105   0.00967   0.02025   0.02973  -1.10714
   D41        0.76574   0.00267   0.01347   0.05454   0.06772   0.83346
   D42       -0.18391  -0.00033   0.00890  -0.04484  -0.03546  -0.21937
   D43        1.92767   0.00033   0.00952  -0.02153  -0.01119   1.91648
         Item               Value     Threshold  Converged?
 Maximum Force            0.012985     0.000015     NO 
 RMS     Force            0.003539     0.000010     NO 
 Maximum Displacement     0.496369     0.000060     NO 
 RMS     Displacement     0.109867     0.000040     NO 
 Predicted change in Energy=-1.599115D-02
 GradGradGradGradGradGradGradGradGradGradGradGradGradGradGradGradGradGrad

                          Input orientation:                          
 ---------------------------------------------------------------------
 Center     Atomic      Atomic             Coordinates (Angstroms)
 Number     Number       Type             X           Y           Z
 ---------------------------------------------------------------------
      1          6           0       -0.849750    0.585484    0.406231
      2          8           0        0.308971    0.113298    0.448033
      3          8           0       -1.715820    0.454404   -0.499583
      4          1           0       -1.438630   -0.146112   -1.382552
      5          6           0       -1.289488    1.390478    1.652599
      6          9           0       -1.923494    0.495643    2.465141
      7          9           0       -2.114253    2.388371    1.298897
      8          9           0       -0.176327    1.871535    2.258997
      9          8           0        4.062762   -1.406051    0.322191
     10          1           0        3.642167   -0.808704    0.997979
     11          1           0        4.391184   -2.175481    0.813478
     12          8           0        1.850856   -1.451267   -1.206912
     13          1           0        1.307572   -0.895841   -0.594581
     14          1           0        2.726876   -1.568682   -0.760272
     15          8           0        1.191521   -0.041241   -3.434735
     16          1           0        1.593552   -0.399727   -4.240422
     17          1           0        1.654640   -0.450807   -2.661315
     18          8           0       -1.211180   -0.823798   -2.482688
     19          1           0       -0.429464   -0.460098   -2.955035
     20          1           0       -0.964702   -1.753674   -2.276930
     21          8           0       -0.126947   -3.207527   -1.800773
     22          1           0        0.136875   -3.832530   -2.492381
     23          1           0        0.690511   -2.756249   -1.471020
     24          8           0        2.516128    0.167195    1.979750
     25          1           0        1.657872    0.295891    1.520661
     26          1           0        2.278010   -0.038522    2.896528
 ---------------------------------------------------------------------
                    Distance matrix (angstroms):
                    1          2          3          4          5
     1  C    0.000000
     2  O    1.251936   0.000000
     3  O    1.260062   2.261440   0.000000
     4  H    2.020335   2.544100   1.103218   0.000000
     5  C    1.547520   2.374287   2.385346   3.405215   0.000000
     6  F    2.323814   3.032955   2.972275   3.930863   1.364887
     7  F    2.376178   3.431026   2.670862   3.751032   1.342063
     8  F    2.353756   2.570311   3.462378   4.350309   1.355826
     9  O    5.301514   4.051568   6.126061   5.895669   6.183619
    10  H    4.740384   3.501817   5.704924   5.649818   5.439315
    11  H    5.937691   4.694307   6.777604   6.551917   6.759454
    12  O    3.747513   2.750294   4.105250   3.543303   5.110193
    13  H    2.801783   1.761422   3.312565   2.953746   4.125747
    14  H    4.335137   3.183602   4.888598   4.445490   5.541638
    15  O    4.394609   3.984804   4.160939   3.337686   5.838338
    16  H    5.341512   4.888247   5.067086   4.174430   6.800327
    17  H    4.093373   3.434689   4.105179   3.361011   5.537876
    18  O    3.234588   3.431929   2.412710   1.311980   4.691455
    19  H    3.545136   3.529156   2.918950   1.894652   5.039302
    20  H    3.561492   3.540233   2.932363   1.899678   5.043052
    21  O    4.447499   4.034233   4.198495   3.356737   5.866765
    22  H    5.375335   4.923943   5.077551   4.159761   6.818737
    23  H    4.130817   3.473131   4.128246   3.369552   5.556324
    24  O    3.738993   2.687118   4.913142   5.200322   4.010756
    25  H    2.759345   1.733033   3.935519   4.267591   3.146817
    26  H    4.046462   3.145678   5.265665   5.668820   4.039362
                    6          7          8          9         10
     6  F    0.000000
     7  F    2.231353   0.000000
     8  F    2.233421   2.223616   0.000000
     9  O    6.636561   7.314856   5.697689   0.000000
    10  H    5.901734   6.591526   4.832674   0.995195   0.000000
    11  H    7.052521   7.961475   6.271365   0.970178   1.569442
    12  O    5.614281   6.061682   5.211814   2.689373   2.912597
    13  H    4.662394   5.106877   4.243021   2.948196   2.827396
    14  H    6.024174   6.582931   5.420301   1.727068   2.122915
    15  O    6.693288   6.264058   6.160219   4.921506   5.122852
    16  H    7.624689   7.225328   7.108695   5.284612   5.639586
    17  H    6.322924   6.160257   5.740660   3.951310   4.179567
    18  O    5.170041   5.043209   5.551515   6.001735   5.972457
    19  H    5.702971   5.389641   5.717230   5.640491   5.685598
    20  H    5.335349   5.591471   5.859890   5.670244   5.730727
    21  O    5.927823   6.698614   6.502388   5.030502   5.271962
    22  H    6.896030   7.625023   7.430346   5.405757   5.797690
    23  H    5.735956   6.481223   6.006731   4.051014   4.312906
    24  O    4.478139   5.180503   3.198760   2.759471   1.784437
    25  H    3.709195   4.319326   2.528256   3.180635   2.330398
    26  H    4.257237   5.266328   3.174671   3.417995   2.461421
                   11         12         13         14         15
    11  H    0.000000
    12  O    3.325616   0.000000
    13  H    3.623364   0.989245   0.000000
    14  H    2.369560   0.990295   1.579428   0.000000
    15  O    5.730631   2.717736   2.968212   3.441387   0.000000
    16  H    6.043339   3.220889   3.690538   3.842177   0.969161
    17  H    4.747353   1.776150   2.142406   2.452203   0.990153
    18  O    6.639144   3.376002   3.148690   4.362322   2.700326
    19  H    6.354752   3.039443   2.962923   4.001053   1.741593
    20  H    6.197907   3.027170   2.954557   3.995275   2.987011
    21  O    5.320990   2.710872   2.976010   3.451487   3.799152
    22  H    5.636813   3.203214   3.687319   3.851405   4.046502
    23  H    4.387619   1.766106   2.147097   2.462166   3.387987
    24  O    3.219341   3.635494   3.036088   3.250446   5.578053
    25  H    3.752171   3.244913   2.452995   3.134016   4.988696
    26  H    3.656665   4.360794   3.723518   3.989368   6.423812
                   16         17         18         19         20
    16  H    0.000000
    17  H    1.581114   0.000000
    18  O    3.337062   2.895506   0.000000
    19  H    2.397594   2.104721   0.983091   0.000000
    20  H    3.497590   2.950622   0.983747   1.555521   0.000000
    21  O    4.098261   3.393242   2.706056   2.995364   1.744204
    22  H    4.118458   3.710552   3.296940   3.450809   2.362526
    23  H    3.746768   2.767925   2.893833   2.954481   2.096277
    24  O    6.313722   4.760627   5.898156   5.781186   5.824538
    25  H    5.803284   4.248116   5.050937   4.996033   5.049783
    26  H    7.178789   5.607869   6.459650   6.461342   6.342050
                   21         22         23         24         25
    21  O    0.000000
    22  H    0.968788   0.000000
    23  H    0.990266   1.583690   0.000000
    24  O    5.715501   6.454347   4.877213   0.000000
    25  H    5.146984   5.954981   4.381951   0.981799   0.000000
    26  H    6.155571   6.929596   5.383462   0.969279   1.545773
                   26
    26  H    0.000000
 Stoichiometry    C2H13F3O8
 Framework group  C1[X(C2H13F3O8)]
 Deg. of freedom    72
 Full point group                 C1      NOp   1
 Largest Abelian subgroup         C1      NOp   1
 Largest concise Abelian subgroup C1      NOp   1
                         Standard orientation:                         
 ---------------------------------------------------------------------
 Center     Atomic      Atomic             Coordinates (Angstroms)
 Number     Number       Type             X           Y           Z
 ---------------------------------------------------------------------
      1          6           0       -1.174274   -0.549862   -0.034012
      2          8           0       -0.331627    0.375688   -0.008598
      3          8           0       -0.970663   -1.793347   -0.040677
      4          1           0        0.078199   -2.135114   -0.027519
      5          6           0       -2.656477   -0.106239   -0.000995
      6          9           0       -3.015456   -0.116087    1.315803
      7          9           0       -3.415176   -0.953551   -0.713436
      8          9           0       -2.732005    1.151813   -0.500857
      9          8           0        2.561046    3.212204   -0.051333
     10          1           0        1.572499    3.312938   -0.106493
     11          1           0        2.843891    3.760012    0.697767
     12          8           0        2.413980    0.528431    0.040664
     13          1           0        1.425407    0.492812    0.032879
     14          1           0        2.650032    1.490168    0.045818
     15          8           0        2.722138   -1.344117   -1.904765
     16          1           0        3.651976   -1.535499   -2.099824
     17          1           0        2.693426   -0.508887   -1.373759
     18          8           0        1.284036   -2.652065   -0.030493
     19          1           0        1.796187   -2.325348   -0.803426
     20          1           0        1.797398   -2.348668    0.751919
     21          8           0        2.737391   -1.423786    1.893521
     22          1           0        3.669382   -1.657776    2.016782
     23          1           0        2.702002   -0.569774    1.393483
     24          8           0       -0.193563    3.057523   -0.105062
     25          1           0       -0.418548    2.102203   -0.131052
     26          1           0       -0.795519    3.435719    0.553814
 ---------------------------------------------------------------------
 Rotational constants (GHZ):           0.6046162           0.3718394           0.2746407
 Standard basis: 6-31++G(d,p) (6D, 7F)
 There are   325 symmetry adapted cartesian basis functions of A   symmetry.
 There are   325 symmetry adapted basis functions of A   symmetry.
   325 basis functions,   520 primitive gaussians,   325 cartesian basis functions
    58 alpha electrons       58 beta electrons
       nuclear repulsion energy       998.4224451679 Hartrees.
 NAtoms=   26 NActive=   26 NUniq=   26 SFac= 1.00D+00 NAtFMM=   60 NAOKFM=F Big=F
 Integral buffers will be    131072 words long.
 Raffenetti 2 integral format.
 Two-electron integral symmetry is turned on.
 Nuclear repulsion after empirical dispersion term =      998.4084499748 Hartrees.
 One-electron integrals computed using PRISM.
 NBasis=   325 RedAO= T EigKep=  2.90D-05  NBF=   325
 NBsUse=   325 1.00D-06 EigRej= -1.00D+00 NBFU=   325
 Initial guess from the checkpoint file:  "/local_scratch/slurm.5787772/Gau-1058677.chk"
 B after Tr=     0.000000   -0.000000   -0.000000
         Rot=    0.999822    0.008107   -0.001083   -0.017004 Ang=   2.16 deg.
 ExpMin= 3.60D-02 ExpMax= 7.00D+03 ExpMxC= 1.05D+03 IAcc=3 IRadAn=         5 AccDes= 0.00D+00
 Harris functional with IExCor= 4639 and IRadAn=       5 diagonalized for initial guess.
 HarFok:  IExCor= 4639 AccDes= 0.00D+00 IRadAn=         5 IDoV= 1 UseB2=F ITyADJ=14
 ICtDFT=  3500011 ScaDFX=  1.000000  1.000000  1.000000  1.000000
 FoFCou: FMM=F IPFlag=           0 FMFlag=      100000 FMFlg1=           0
         NFxFlg=           0 DoJE=T BraDBF=F KetDBF=T FulRan=T
         wScrn=  0.000000 ICntrl=       500 IOpCl=  0 I1Cent=   200000004 NGrid=           0
         NMat0=    1 NMatS0=      1 NMatT0=    0 NMatD0=    1 NMtDS0=    0 NMtDT0=    0
 Petite list used in FoFCou.
 Requested convergence on RMS density matrix=1.00D-10 within 128 cycles.
 Requested convergence on MAX density matrix=1.00D-08.
 Requested convergence on             energy=1.00D-08.
 No special actions if energy rises.
 SCF Done:  E(RwB97XD) =  -985.238024067     A.U. after   17 cycles
            NFock= 17  Conv=0.40D-10     -V/T= 2.0085
 Calling FoFJK, ICntrl=      2127 FMM=F ISym2X=0 I1Cent= 0 IOpClX= 0 NMat=1 NMatS=1 NMatT=0.
 ***** Axes restored to original set *****
 -------------------------------------------------------------------
 Center     Atomic                   Forces (Hartrees/Bohr)
 Number     Number              X              Y              Z
 -------------------------------------------------------------------
      1        6           0.035932681   -0.009111951    0.007428448
      2        8          -0.025833130    0.006696504   -0.007466062
      3        8          -0.008992788    0.003502557    0.000018286
      4        1          -0.000045475   -0.001531484   -0.003632895
      5        6           0.004205659   -0.011773129   -0.014343493
      6        9           0.006473799    0.022233880   -0.001329015
      7        9           0.007924729   -0.007429192    0.016357525
      8        9          -0.025081509   -0.000724250    0.001440075
      9        8          -0.001822956   -0.000838000    0.013775565
     10        1           0.004856033   -0.007141670   -0.006918089
     11        1          -0.003137408    0.008116461   -0.005423776
     12        8          -0.002091141    0.004482166    0.007816167
     13        1           0.006054984   -0.005845023   -0.005799886
     14        1          -0.004887543    0.002050758   -0.001223300
     15        8           0.005085666   -0.005015509   -0.000505218
     16        1          -0.003284001    0.003620600    0.008902974
     17        1          -0.001717761    0.000316983   -0.008939146
     18        8          -0.000368211    0.000688345    0.002434444
     19        1           0.002265046    0.001554430   -0.003279121
     20        1          -0.000519715   -0.003674630   -0.000167367
     21        8           0.005343858   -0.000724922   -0.002388446
     22        1          -0.001138325    0.006209653    0.007434026
     23        1          -0.003577460   -0.005426717   -0.006344482
     24        8          -0.005686019   -0.002029600    0.008203786
     25        1           0.005829632   -0.000536162    0.002094747
     26        1           0.004211354    0.002329902   -0.008145746
 -------------------------------------------------------------------
 Cartesian Forces:  Max     0.035932681 RMS     0.008461549

 GradGradGradGradGradGradGradGradGradGradGradGradGradGradGradGradGradGrad
 Berny optimization.
 Using GEDIIS/GDIIS optimizer.
 FormGI is forming the generalized inverse of G from B-inverse, IUseBI=4.
 Internal  Forces:  Max     0.021734578 RMS     0.007134864
 Search for a local minimum.
 Step number   3 out of a maximum of  156
 All quantities printed in internal units (Hartrees-Bohrs-Radians)
 Mixed Optimization -- RFO/linear search
 Update second derivatives using D2CorX and points    1    3    2
 DE=  2.30D-03 DEPred=-1.60D-02 R=-1.44D-01
 Trust test=-1.44D-01 RLast= 5.15D-01 DXMaxT set to 2.52D-01
 ITU= -1  1  0
 Use linear search instead of GDIIS.
     Eigenvalues ---   -0.00127   0.00006   0.00029   0.00037   0.00043
     Eigenvalues ---    0.00103   0.00342   0.00404   0.00512   0.00659
     Eigenvalues ---    0.00685   0.00724   0.00989   0.01057   0.01172
     Eigenvalues ---    0.01256   0.01378   0.01570   0.01632   0.01722
     Eigenvalues ---    0.01878   0.01958   0.02062   0.02145   0.02377
     Eigenvalues ---    0.02431   0.02503   0.02643   0.02892   0.02979
     Eigenvalues ---    0.03000   0.03265   0.03317   0.03677   0.04132
     Eigenvalues ---    0.04725   0.05090   0.05463   0.05709   0.05956
     Eigenvalues ---    0.06677   0.06960   0.07257   0.08799   0.10981
     Eigenvalues ---    0.12017   0.14103   0.19695   0.21184   0.22604
     Eigenvalues ---    0.24815   0.25587   0.26406   0.37626   0.40777
     Eigenvalues ---    0.41273   0.41403   0.41468   0.45320   0.47233
     Eigenvalues ---    0.49152   0.50546   0.51517   0.52866   0.54973
     Eigenvalues ---    0.59166   0.59264   0.59394   0.59742   0.61437
     Eigenvalues ---    0.73993   0.86469
 RFO step:  Lambda=-2.72854027D-03 EMin=-1.26943048D-03
 Quartic linear search produced a step of -0.57366.
 Maximum step size (   0.252) exceeded in Quadratic search.
    -- Step size scaled by   0.591
 Iteration  1 RMS(Cart)=  0.09640769 RMS(Int)=  0.00348122
 Iteration  2 RMS(Cart)=  0.01122320 RMS(Int)=  0.00107788
 Iteration  3 RMS(Cart)=  0.00003687 RMS(Int)=  0.00107778
 Iteration  4 RMS(Cart)=  0.00000008 RMS(Int)=  0.00107778
 Variable       Old X    -DE/DX   Delta X   Delta X   Delta X     New X
                                 (Linear)    (Quad)   (Total)
    R1        2.36582  -0.02173  -0.03954  -0.00449  -0.04376   2.32206
    R2        2.38117   0.00659   0.02647   0.00639   0.03224   2.41341
    R3        2.92439   0.00475   0.00556   0.00092   0.00647   2.93086
    R4        3.32861   0.00391  -0.02050   0.06149   0.04181   3.37041
    R5        2.08478   0.00245  -0.04159  -0.02989  -0.07238   2.01240
    R6        2.47928  -0.00141   0.15179   0.04155   0.19241   2.67169
    R7        2.57926  -0.01838  -0.03631   0.00207  -0.03424   2.54503
    R8        2.53613  -0.01471  -0.01737   0.00063  -0.01674   2.51939
    R9        2.56214  -0.02020  -0.02722  -0.00029  -0.02750   2.53464
   R10        1.88065  -0.01153  -0.01917  -0.00412  -0.02330   1.85734
   R11        1.83337  -0.01025  -0.01601  -0.00090  -0.01691   1.81646
   R12        3.26369   0.00578  -0.02074   0.04178   0.02116   3.28485
   R13        3.37210  -0.00171  -0.05168   0.02375  -0.02793   3.34417
   R14        1.86940  -0.00638  -0.01843  -0.00498  -0.02257   1.84683
   R15        1.87139  -0.00018  -0.00665  -0.00371  -0.01060   1.86079
   R16        3.35644   0.00108  -0.02274   0.04061   0.01791   3.37435
   R17        3.33746   0.00103  -0.01590   0.03417   0.01850   3.35595
   R18        1.83145  -0.01010  -0.01510  -0.00089  -0.01599   1.81546
   R19        1.87112  -0.00692  -0.01311  -0.00435  -0.01735   1.85377
   R20        3.29113  -0.00085  -0.00908   0.04024   0.03124   3.32237
   R21        1.85777   0.00282   0.00513  -0.00407   0.00114   1.85891
   R22        1.85901   0.00205   0.00464  -0.00569  -0.00129   1.85773
   R23        3.29607  -0.00098  -0.01160   0.03877   0.02699   3.32305
   R24        1.83074  -0.00962  -0.01424  -0.00076  -0.01500   1.81575
   R25        1.87133  -0.00660  -0.01364  -0.00237  -0.01581   1.85553
   R26        1.85533  -0.00615  -0.01560  -0.00072  -0.01632   1.83901
   R27        1.83167  -0.00923  -0.01444  -0.00082  -0.01527   1.81641
    A1        2.24071  -0.00023   0.00796  -0.00468   0.00356   2.24427
    A2        2.01784   0.01029   0.04160   0.00860   0.05009   2.06793
    A3        2.02392  -0.01008  -0.04924  -0.00415  -0.05346   1.97046
    A4        2.37609   0.00827  -0.00509   0.02725   0.02472   2.40081
    A5        2.04798  -0.00290  -0.00671  -0.02397  -0.03200   2.01598
    A6        1.84463   0.01986   0.05420  -0.00065   0.05422   1.89885
    A7        1.92746   0.01584   0.02679   0.00096   0.02815   1.95561
    A8        1.88755   0.02107   0.03170   0.00489   0.03696   1.92451
    A9        1.93790  -0.01742  -0.03790  -0.00185  -0.03911   1.89879
   A10        1.92595  -0.01778  -0.03661  -0.00175  -0.03772   1.88823
   A11        1.93758  -0.01858  -0.03980  -0.00137  -0.04104   1.89654
   A12        1.84963  -0.00940   0.00013   0.00264   0.00366   1.85329
   A13        1.72665   0.02028  -0.01060   0.03502   0.02478   1.75143
   A14        2.09965  -0.00514  -0.00683   0.00739   0.00029   2.09994
   A15        1.84753   0.00283  -0.00880  -0.00151  -0.01382   1.83371
   A16        1.70110  -0.00222  -0.00064   0.01145   0.00937   1.71047
   A17        1.71794  -0.00264   0.01127  -0.02373  -0.01094   1.70700
   A18        2.13391   0.00009  -0.04296   0.11737   0.07546   2.20937
   A19        2.16643  -0.00059   0.03349  -0.09411  -0.06057   2.10586
   A20        1.79381   0.00142   0.00856  -0.01416  -0.00500   1.78881
   A21        1.87793  -0.00196  -0.01217   0.00351  -0.00895   1.86899
   A22        2.12482  -0.00021   0.00604   0.00361   0.01004   2.13486
   A23        1.69180   0.00165  -0.02579   0.03621   0.01056   1.70236
   A24        2.74994   0.00087   0.02526  -0.04226  -0.01733   2.73261
   A25        1.92799  -0.00037  -0.03370   0.04208   0.00881   1.93680
   A26        1.93510  -0.00044  -0.03464   0.02135  -0.01314   1.92196
   A27        1.82447   0.00111  -0.00797   0.00331  -0.00214   1.82234
   A28        2.06423  -0.00001  -0.00209   0.01718   0.01530   2.07954
   A29        1.67855   0.00163  -0.01781   0.00500  -0.01243   1.66612
   A30        1.88275  -0.00234  -0.01391  -0.00085  -0.01461   1.86814
   A31        2.76218   0.00111   0.00786   0.01503   0.02312   2.78530
   A32        1.94556  -0.00096  -0.02268  -0.00310  -0.02574   1.91982
   A33        2.16438  -0.00108   0.00494   0.02540   0.03037   2.19475
   A34        1.82900   0.00021   0.01449   0.00455   0.01910   1.84810
   A35        3.23153  -0.00212  -0.00420  -0.00132  -0.00597   3.22556
   A36        2.89538   0.01554   0.02817  -0.02280   0.00527   2.90066
   A37        3.17129   0.00200  -0.00868  -0.00669  -0.01964   3.15165
   A38        2.84458   0.01558   0.05438  -0.00060   0.04937   2.89395
   A39        2.99049  -0.00291   0.01792  -0.00475   0.01237   3.00286
   A40        3.00141  -0.00296   0.02721  -0.02881  -0.00332   2.99809
   A41        3.15624  -0.00043  -0.00307  -0.02773  -0.03070   3.12554
   A42        3.08826   0.00035  -0.02636   0.06350   0.03708   3.12534
   A43        3.15891  -0.00014   0.00344  -0.06887  -0.06517   3.09374
   A44        3.11062   0.00067   0.01055   0.04705   0.05685   3.16747
   A45        3.39432   0.00036  -0.01878   0.01488  -0.00441   3.38990
   A46        3.38525   0.00059  -0.02820   0.02979   0.00086   3.38611
    D1       -0.00353   0.00008  -0.01209   0.01688   0.00448   0.00095
    D2        3.09532  -0.00051   0.00039   0.00974   0.00956   3.10489
    D3       -0.00555  -0.00002  -0.00417   0.02989   0.02574   0.02019
    D4       -3.10427   0.00016  -0.01757   0.03678   0.01881  -3.08547
    D5       -1.62366   0.00019  -0.00568  -0.01572  -0.02149  -1.64515
    D6        2.56225   0.00065  -0.01083  -0.01364  -0.02437   2.53787
    D7        0.43889   0.00031   0.00012  -0.01567  -0.01584   0.42305
    D8        1.48067  -0.00015   0.00570  -0.02200  -0.01619   1.46449
    D9       -0.61661   0.00031   0.00055  -0.01993  -0.01906  -0.63567
   D10       -2.73996  -0.00003   0.01150  -0.02196  -0.01054  -2.75050
   D11        3.13083   0.00034  -0.03307   0.11376   0.07909  -3.07326
   D12        0.92217   0.00007   0.01837  -0.03549  -0.01760   0.90457
   D13       -0.89175  -0.00035   0.00698  -0.02208  -0.01424  -0.90599
   D14       -1.01746  -0.00012   0.02898  -0.04346  -0.01305  -1.03050
   D15        1.02394   0.00009  -0.02095   0.00030  -0.02184   1.00209
   D16       -0.04288  -0.00232  -0.01855   0.03489   0.01523  -0.02765
   D17        1.74470   0.00349  -0.01416   0.08319   0.07236   1.81706
   D18       -1.88315  -0.00816  -0.06384   0.11862   0.05333  -1.82982
   D19        1.89943   0.00249  -0.01869   0.06189   0.04156   1.94099
   D20       -2.59618   0.00830  -0.01429   0.11019   0.09869  -2.49749
   D21        0.05915  -0.00335  -0.06398   0.14561   0.07966   0.13881
   D22       -2.21332  -0.00240  -0.01682   0.05931   0.04226  -2.17106
   D23       -0.07008  -0.00049  -0.01542   0.09479   0.07909   0.00901
   D24       -0.07821   0.00126  -0.02670   0.08471   0.05829  -0.01992
   D25        2.06503   0.00317  -0.02530   0.12018   0.09512   2.16014
   D26       -1.23223   0.00070  -0.02934   0.11071   0.07924  -1.15299
   D27        3.05925  -0.00123  -0.00165   0.05400   0.05430   3.11355
   D28        0.52091  -0.00236  -0.01622   0.08646   0.06934   0.59024
   D29        1.21521  -0.00041  -0.00136  -0.02276  -0.02396   1.19126
   D30       -3.04813   0.00082   0.01477  -0.09050  -0.07651  -3.12465
   D31       -0.52469   0.00231  -0.00541  -0.02596  -0.03004  -0.55473
   D32       -1.98703  -0.00103   0.01407  -0.08972  -0.07520  -2.06223
   D33        0.22050  -0.00122   0.00493  -0.06679  -0.06236   0.15814
   D34        3.13419  -0.00020  -0.03210   0.03288   0.00051   3.13470
   D35        1.13431   0.00039   0.01329  -0.00268   0.01124   1.14555
   D36        1.17632   0.00150  -0.00394   0.00249  -0.00111   1.17521
   D37       -0.82356   0.00209   0.04145  -0.03308   0.00962  -0.81394
   D38       -3.10470   0.00047   0.02512  -0.02925  -0.00395  -3.10864
   D39       -1.16409  -0.00169   0.00333  -0.02913  -0.02617  -1.19027
   D40       -1.10714  -0.00014  -0.01706   0.01681  -0.00034  -1.10749
   D41        0.83346  -0.00230  -0.03885   0.01693  -0.02257   0.81089
   D42       -0.21937   0.00110   0.02034  -0.00193   0.01858  -0.20080
   D43        1.91648   0.00105   0.00642   0.01897   0.02521   1.94169
         Item               Value     Threshold  Converged?
 Maximum Force            0.021735     0.000015     NO 
 RMS     Force            0.007135     0.000010     NO 
 Maximum Displacement     0.248968     0.000060     NO 
 RMS     Displacement     0.090885     0.000040     NO 
 Predicted change in Energy=-4.089241D-03
 GradGradGradGradGradGradGradGradGradGradGradGradGradGradGradGradGradGrad

                          Input orientation:                          
 ---------------------------------------------------------------------
 Center     Atomic      Atomic             Coordinates (Angstroms)
 Number     Number       Type             X           Y           Z
 ---------------------------------------------------------------------
      1          6           0       -0.842635    0.600264    0.402819
      2          8           0        0.306436    0.164966    0.395753
      3          8           0       -1.747607    0.474384   -0.489494
      4          1           0       -1.472407   -0.098208   -1.344159
      5          6           0       -1.332064    1.375953    1.653496
      6          9           0       -1.962612    0.517263    2.477421
      7          9           0       -2.172399    2.360611    1.334563
      8          9           0       -0.288278    1.899358    2.313474
      9          8           0        4.029763   -1.479982    0.369106
     10          1           0        3.643399   -0.899587    1.061845
     11          1           0        4.285319   -2.293392    0.812969
     12          8           0        1.889279   -1.355709   -1.277658
     13          1           0        1.344540   -0.792326   -0.693729
     14          1           0        2.736616   -1.483196   -0.792503
     15          8           0        1.162765   -0.073118   -3.556318
     16          1           0        1.549762   -0.449449   -4.351018
     17          1           0        1.657866   -0.440029   -2.793063
     18          8           0       -1.223162   -0.855047   -2.512018
     19          1           0       -0.453272   -0.494958   -3.007254
     20          1           0       -0.953418   -1.769241   -2.271378
     21          8           0       -0.064788   -3.188542   -1.734549
     22          1           0        0.211890   -3.840693   -2.383689
     23          1           0        0.739531   -2.696856   -1.459872
     24          8           0        2.599671    0.118679    2.064572
     25          1           0        1.762255    0.294981    1.601218
     26          1           0        2.362991   -0.050137    2.980755
 ---------------------------------------------------------------------
                    Distance matrix (angstroms):
                    1          2          3          4          5
     1  C    0.000000
     2  O    1.228779   0.000000
     3  O    1.277123   2.257985   0.000000
     4  H    1.984038   2.502167   1.064917   0.000000
     5  C    1.550944   2.394387   2.361760   3.343468   0.000000
     6  F    2.359070   3.099360   2.975004   3.901740   1.346771
     7  F    2.394837   3.441925   2.658098   3.702881   1.333204
     8  F    2.376039   2.653197   3.466529   4.332518   1.341273
     9  O    5.298001   4.070592   6.159118   5.926082   6.209284
    10  H    4.775810   3.565427   5.775586   5.709863   5.503032
    11  H    5.902320   4.695647   6.764111   6.528664   6.762069
    12  O    3.756752   2.760100   4.146973   3.589800   5.141079
    13  H    2.815218   1.783547   3.347781   2.973222   4.168346
    14  H    4.310526   3.167675   4.902264   4.465243   5.541823
    15  O    4.488856   4.050784   4.263265   3.440699   5.955345
    16  H    5.424428   4.945220   5.161150   4.277625   6.905881
    17  H    4.189078   3.515812   4.211868   3.466234   5.657682
    18  O    3.280092   3.440237   2.476495   1.413797   4.726598
    19  H    3.602737   3.548678   2.992331   1.990461   5.098547
    20  H    3.574655   3.527320   2.973163   1.980262   5.043834
    21  O    4.419099   3.990240   4.218894   3.418181   5.824041
    22  H    5.347780   4.876427   5.103674   4.233636   6.774663
    23  H    4.104127   3.438159   4.145389   3.414532   5.529226
    24  O    3.852637   2.836551   5.054563   5.314913   4.148284
    25  H    2.883541   1.894586   4.089302   4.392366   3.278115
    26  H    4.164710   3.310274   5.405068   5.780784   4.177173
                    6          7          8          9         10
     6  F    0.000000
     7  F    2.179005   0.000000
     8  F    2.177260   2.172771   0.000000
     9  O    6.659019   7.358605   5.817730   0.000000
    10  H    5.953040   6.672838   4.985856   0.982864   0.000000
    11  H    7.050307   7.977088   6.383453   0.961229   1.554572
    12  O    5.696114   6.093600   5.313516   2.703506   2.959435
    13  H    4.765340   5.140412   4.353680   2.968655   2.894529
    14  H    6.064403   6.587692   5.498978   1.738267   2.145101
    15  O    6.820743   6.400552   6.360082   5.060424   5.306979
    16  H    7.739437   7.353689   7.301421   5.430651   5.821084
    17  H    6.465468   6.289023   5.944488   4.087384   4.360488
    18  O    5.227286   5.102714   5.634370   6.023673   6.038038
    19  H    5.777920   5.473669   5.836962   5.698042   5.788264
    20  H    5.366346   5.616440   5.909476   5.646939   5.744337
    21  O    5.922450   6.682408   6.505626   4.910182   5.177817
    22  H    6.881180   7.613567   7.433822   5.265642   5.683050
    23  H    5.756250   6.470407   6.034875   3.956206   4.245195
    24  O    4.598233   5.322765   3.401915   2.734133   1.769659
    25  H    3.832985   4.451902   2.699263   3.132122   2.292732
    26  H    4.391598   5.393646   3.357830   3.412227   2.458297
                   11         12         13         14         15
    11  H    0.000000
    12  O    3.315265   0.000000
    13  H    3.629259   0.977300   0.000000
    14  H    2.373276   0.984687   1.557220   0.000000
    15  O    5.811251   2.713881   2.957147   3.479080   0.000000
    16  H    6.127819   3.222129   3.679055   3.891052   0.960698
    17  H    4.831349   1.785630   2.151625   2.500828   0.980972
    18  O    6.593007   3.385498   3.146935   4.362471   2.719306
    19  H    6.346867   3.036435   2.944988   4.007134   1.758123
    20  H    6.101828   3.039641   2.953634   3.985631   3.001022
    21  O    5.120017   2.717795   2.968394   3.412261   3.812034
    22  H    5.404220   3.195636   3.664888   3.803145   4.058798
    23  H    4.230982   1.775894   2.140151   2.430371   3.384998
    24  O    3.197812   3.721421   3.164412   3.278358   5.804816
    25  H    3.699576   3.320970   2.573617   3.137068   5.205292
    26  H    3.664264   4.479174   3.884574   4.053483   6.646381
                   16         17         18         19         20
    16  H    0.000000
    17  H    1.561729   0.000000
    18  O    3.351946   2.924304   0.000000
    19  H    2.412450   2.122687   0.983694   0.000000
    20  H    3.511789   2.976200   0.983067   1.554174   0.000000
    21  O    4.117684   3.412084   2.718730   3.004346   1.758484
    22  H    4.142562   3.717922   3.315106   3.467739   2.379385
    23  H    3.750471   2.777409   2.889885   2.943726   2.094060
    24  O    6.525708   4.979535   6.042133   5.951506   5.915163
    25  H    6.002370   4.456551   5.210949   5.174029   5.160707
    26  H    7.387535   5.829767   6.609003   6.632153   6.445059
                   21         22         23         24         25
    21  O    0.000000
    22  H    0.960851   0.000000
    23  H    0.981902   1.562116   0.000000
    24  O    5.698278   6.416007   4.879453   0.000000
    25  H    5.157554   5.948690   4.400832   0.973162   0.000000
    26  H    6.162612   6.911787   5.418478   0.961201   1.543733
                   26
    26  H    0.000000
 Stoichiometry    C2H13F3O8
 Framework group  C1[X(C2H13F3O8)]
 Deg. of freedom    72
 Full point group                 C1      NOp   1
 Largest Abelian subgroup         C1      NOp   1
 Largest concise Abelian subgroup C1      NOp   1
                         Standard orientation:                         
 ---------------------------------------------------------------------
 Center     Atomic      Atomic             Coordinates (Angstroms)
 Number     Number       Type             X           Y           Z
 ---------------------------------------------------------------------
      1          6           0       -1.168672   -0.537413   -0.052346
      2          8           0       -0.317416    0.347927   -0.090211
      3          8           0       -1.000618   -1.802715   -0.009771
      4          1           0        0.012424   -2.130273    0.012590
      5          6           0       -2.662987   -0.125100   -0.002865
      6          9           0       -3.061105   -0.090066    1.283240
      7          9           0       -3.440039   -0.978736   -0.669896
      8          9           0       -2.824452    1.099937   -0.524618
      9          8           0        2.571626    3.214630   -0.018250
     10          1           0        1.600408    3.353596   -0.076969
     11          1           0        2.864325    3.694618    0.761429
     12          8           0        2.437576    0.515040   -0.074723
     13          1           0        1.462331    0.462553   -0.110176
     14          1           0        2.641561    1.478209   -0.057321
     15          8           0        2.828078   -1.492108   -1.859106
     16          1           0        3.754062   -1.695437   -2.014511
     17          1           0        2.796281   -0.625063   -1.401362
     18          8           0        1.315552   -2.676029    0.065789
     19          1           0        1.847227   -2.394382   -0.712447
     20          1           0        1.802642   -2.313637    0.838987
     21          8           0        2.701857   -1.284035    1.945152
     22          1           0        3.625993   -1.480173    2.120471
     23          1           0        2.680693   -0.488300    1.370269
     24          8           0       -0.159446    3.179589   -0.142761
     25          1           0       -0.399020    2.237838   -0.195253
     26          1           0       -0.786280    3.576922    0.468068
 ---------------------------------------------------------------------
 Rotational constants (GHZ):           0.5948888           0.3639955           0.2679802
 Standard basis: 6-31++G(d,p) (6D, 7F)
 There are   325 symmetry adapted cartesian basis functions of A   symmetry.
 There are   325 symmetry adapted basis functions of A   symmetry.
   325 basis functions,   520 primitive gaussians,   325 cartesian basis functions
    58 alpha electrons       58 beta electrons
       nuclear repulsion energy       992.3899162705 Hartrees.
 NAtoms=   26 NActive=   26 NUniq=   26 SFac= 1.00D+00 NAtFMM=   60 NAOKFM=F Big=F
 Integral buffers will be    131072 words long.
 Raffenetti 2 integral format.
 Two-electron integral symmetry is turned on.
 Nuclear repulsion after empirical dispersion term =      992.3762235474 Hartrees.
 One-electron integrals computed using PRISM.
 NBasis=   325 RedAO= T EigKep=  3.26D-05  NBF=   325
 NBsUse=   325 1.00D-06 EigRej= -1.00D+00 NBFU=   325
 Lowest energy guess from the checkpoint file:  "/local_scratch/slurm.5787772/Gau-1058677.chk"
 B after Tr=     0.000000   -0.000000    0.000000
         Rot=    0.999622    0.021184    0.002537   -0.017356 Ang=   3.15 deg.
 B after Tr=     0.000000   -0.000000    0.000000
         Rot=    0.999907    0.013110    0.003670   -0.000380 Ang=   1.56 deg.
 Requested convergence on RMS density matrix=1.00D-10 within 128 cycles.
 Requested convergence on MAX density matrix=1.00D-08.
 Requested convergence on             energy=1.00D-08.
 No special actions if energy rises.
 SCF Done:  E(RwB97XD) =  -985.244046410     A.U. after   16 cycles
            NFock= 16  Conv=0.50D-10     -V/T= 2.0083
 Calling FoFJK, ICntrl=      2127 FMM=F ISym2X=0 I1Cent= 0 IOpClX= 0 NMat=1 NMatS=1 NMatT=0.
 ***** Axes restored to original set *****
 -------------------------------------------------------------------
 Center     Atomic                   Forces (Hartrees/Bohr)
 Number     Number              X              Y              Z
 -------------------------------------------------------------------
      1        6           0.004526009   -0.000784965    0.000534612
      2        8          -0.004034364    0.002081385    0.000447555
      3        8          -0.000940473    0.000762717    0.001012118
      4        1          -0.000360326   -0.001903878   -0.003537818
      5        6           0.000328927   -0.000855226   -0.000739188
      6        9           0.001230630    0.003165744   -0.000926098
      7        9           0.001480494   -0.001510354    0.002053140
      8        9          -0.003505357   -0.000988955   -0.000443137
      9        8          -0.000890632    0.000500436    0.002699757
     10        1           0.001710989   -0.001666480   -0.001004311
     11        1          -0.000037431    0.000889993   -0.001201739
     12        8           0.000170586    0.001322684    0.003089389
     13        1           0.000554685   -0.001424277   -0.001257475
     14        1          -0.000331235   -0.000130480   -0.000732989
     15        8           0.000604689    0.000213418    0.001252004
     16        1          -0.000446765    0.000872602    0.000918535
     17        1           0.000404070   -0.001509393   -0.003148644
     18        8           0.001916229    0.002630871    0.004734032
     19        1          -0.001007702   -0.000075815   -0.001849426
     20        1          -0.001345444   -0.001343663   -0.001196790
     21        8           0.000267364    0.000635577    0.001075232
     22        1          -0.000283100    0.000641724    0.001048658
     23        1           0.000708374   -0.002226295   -0.003117411
     24        8          -0.002409584    0.000213349    0.000604879
     25        1           0.000675248   -0.000120307    0.000523052
     26        1           0.001014117    0.000609587   -0.000837938
 -------------------------------------------------------------------
 Cartesian Forces:  Max     0.004734032 RMS     0.001664759

 GradGradGradGradGradGradGradGradGradGradGradGradGradGradGradGradGradGrad
 Berny optimization.
 Using GEDIIS/GDIIS optimizer.
 FormGI is forming the generalized inverse of G from B-inverse, IUseBI=4.
 Internal  Forces:  Max     0.003348957 RMS     0.000932846
 Search for a local minimum.
 Step number   4 out of a maximum of  156
 All quantities printed in internal units (Hartrees-Bohrs-Radians)
 Mixed Optimization -- En-DIIS/RFO-DIIS
 Update second derivatives using D2CorX and points    3    2    4
 DE= -3.73D-03 DEPred=-4.09D-03 R= 9.11D-01
 TightC=F SS=  1.41D+00  RLast= 6.04D-01 DXNew= 4.2426D-01 1.8126D+00
 Trust test= 9.11D-01 RLast= 6.04D-01 DXMaxT set to 4.24D-01
 ITU=  1 -1  1  0
 Use linear search instead of GDIIS.
     Eigenvalues ---   -0.00197   0.00006   0.00029   0.00037   0.00043
     Eigenvalues ---    0.00103   0.00340   0.00390   0.00511   0.00644
     Eigenvalues ---    0.00685   0.00723   0.00981   0.01056   0.01171
     Eigenvalues ---    0.01250   0.01382   0.01563   0.01616   0.01720
     Eigenvalues ---    0.01878   0.01960   0.01981   0.02147   0.02377
     Eigenvalues ---    0.02436   0.02489   0.02641   0.02895   0.02976
     Eigenvalues ---    0.03000   0.03258   0.03325   0.03680   0.04130
     Eigenvalues ---    0.04712   0.04913   0.05196   0.05613   0.05731
     Eigenvalues ---    0.06672   0.06959   0.07270   0.08797   0.10944
     Eigenvalues ---    0.12048   0.14171   0.19694   0.21174   0.22606
     Eigenvalues ---    0.24867   0.25682   0.26449   0.37748   0.40786
     Eigenvalues ---    0.41282   0.41432   0.41589   0.45404   0.47230
     Eigenvalues ---    0.49168   0.50526   0.51512   0.52888   0.55798
     Eigenvalues ---    0.59170   0.59267   0.59401   0.59789   0.64354
     Eigenvalues ---    0.73747   0.87555
 RFO step:  Lambda=-3.10959253D-03 EMin=-1.97340879D-03
 Quartic linear search produced a step of  0.07046.
 Maximum step size (   0.424) exceeded in Quadratic search.
    -- Step size scaled by   0.626
 Iteration  1 RMS(Cart)=  0.21402236 RMS(Int)=  0.02013590
 Iteration  2 RMS(Cart)=  0.08390037 RMS(Int)=  0.00617085
 Iteration  3 RMS(Cart)=  0.00192384 RMS(Int)=  0.00611832
 Iteration  4 RMS(Cart)=  0.00003192 RMS(Int)=  0.00611832
 Iteration  5 RMS(Cart)=  0.00000158 RMS(Int)=  0.00611832
 Iteration  6 RMS(Cart)=  0.00000007 RMS(Int)=  0.00611832
 Variable       Old X    -DE/DX   Delta X   Delta X   Delta X     New X
                                 (Linear)    (Quad)   (Total)
    R1        2.32206  -0.00335   0.00177   0.00166   0.00217   2.32423
    R2        2.41341   0.00081  -0.00098   0.00152  -0.00538   2.40803
    R3        2.93086   0.00000  -0.00023  -0.00003  -0.00018   2.93068
    R4        3.37041   0.00145   0.00546   0.05449   0.06328   3.43369
    R5        2.01240   0.00149   0.00001   0.02183   0.01673   2.02913
    R6        2.67169  -0.00236  -0.00509  -0.04386  -0.05435   2.61734
    R7        2.54503  -0.00316   0.00205  -0.00022   0.00183   2.54686
    R8        2.51939  -0.00254   0.00095   0.00124   0.00220   2.52159
    R9        2.53464  -0.00332   0.00141   0.00181   0.00314   2.53778
   R10        1.85734  -0.00144   0.00071  -0.00257  -0.00187   1.85548
   R11        1.81646  -0.00132   0.00077  -0.00057   0.00020   1.81666
   R12        3.28485   0.00055   0.00404   0.00208   0.00671   3.29156
   R13        3.34417   0.00098   0.00438   0.02297   0.02735   3.37152
   R14        1.84683  -0.00041   0.00067  -0.00423  -0.00005   1.84678
   R15        1.86079  -0.00021   0.00007  -0.00046  -0.00138   1.85941
   R16        3.37435   0.00086   0.00406   0.03774   0.04297   3.41732
   R17        3.35595   0.00064   0.00326   0.03721   0.04202   3.39797
   R18        1.81546  -0.00128   0.00073  -0.00008   0.00065   1.81610
   R19        1.85377  -0.00094   0.00039  -0.00183   0.00039   1.85416
   R20        3.32237   0.00022   0.00332   0.00578   0.01033   3.33270
   R21        1.85891   0.00021  -0.00055  -0.00404  -0.00391   1.85500
   R22        1.85773   0.00088  -0.00066   0.00141   0.00084   1.85856
   R23        3.32305   0.00044   0.00333   0.02376   0.02764   3.35069
   R24        1.81575  -0.00123   0.00069  -0.00014   0.00056   1.81630
   R25        1.85553  -0.00078   0.00056  -0.00454  -0.00202   1.85351
   R26        1.83901  -0.00085   0.00077   0.00093   0.00170   1.84071
   R27        1.81641  -0.00116   0.00070  -0.00082  -0.00012   1.81628
    A1        2.24427   0.00025  -0.00073   0.00004  -0.00220   2.24207
    A2        2.06793   0.00044  -0.00158  -0.00018  -0.00107   2.06687
    A3        1.97046  -0.00070   0.00228  -0.00001   0.00303   1.97348
    A4        2.40081   0.00047   0.00237  -0.00476   0.01072   2.41153
    A5        2.01598   0.00006  -0.00143   0.00190  -0.00859   2.00739
    A6        1.89885   0.00192  -0.00284   0.00082  -0.00219   1.89666
    A7        1.95561   0.00183  -0.00131  -0.00164  -0.00290   1.95270
    A8        1.92451   0.00182  -0.00129   0.00044  -0.00068   1.92383
    A9        1.89879  -0.00192   0.00190   0.00051   0.00237   1.90116
   A10        1.88823  -0.00201   0.00184   0.00055   0.00209   1.89032
   A11        1.89654  -0.00182   0.00200  -0.00060   0.00152   1.89806
   A12        1.85329  -0.00009   0.00024   0.01049   0.01005   1.86334
   A13        1.75143   0.00107   0.00305   0.03438   0.03632   1.78775
   A14        2.09994  -0.00007   0.00086   0.02688   0.02524   2.12518
   A15        1.83371   0.00024   0.00011   0.02111  -0.01132   1.82239
   A16        1.71047  -0.00010   0.00074  -0.02753  -0.02527   1.68520
   A17        1.70700  -0.00013  -0.00215   0.03087   0.02800   1.73501
   A18        2.20937  -0.00039   0.01059  -0.21033  -0.19246   2.01691
   A19        2.10586   0.00042  -0.00838   0.21821   0.21007   2.31592
   A20        1.78881  -0.00006  -0.00140  -0.01972  -0.02054   1.76827
   A21        1.86899   0.00013   0.00086   0.00197  -0.00057   1.86842
   A22        2.13486   0.00010  -0.00003   0.03579   0.03407   2.16892
   A23        1.70236   0.00044   0.00391  -0.00961  -0.00373   1.69863
   A24        2.73261  -0.00004  -0.00432   0.03855   0.03400   2.76660
   A25        1.93680   0.00059   0.00476   0.00405   0.00798   1.94478
   A26        1.92196   0.00070   0.00333   0.05896   0.06025   1.98221
   A27        1.82234   0.00029   0.00083   0.00262   0.00258   1.82491
   A28        2.07954   0.00006   0.00133   0.00566   0.00465   2.08418
   A29        1.66612   0.00046   0.00131   0.04681   0.04958   1.71570
   A30        1.86814   0.00015   0.00068   0.00495  -0.00012   1.86802
   A31        2.78530  -0.00022   0.00066  -0.07190  -0.06945   2.71585
   A32        1.91982   0.00023   0.00097   0.01317   0.01188   1.93170
   A33        2.19475   0.00004   0.00153   0.05149   0.05125   2.24600
   A34        1.84810  -0.00001  -0.00043   0.00459   0.00136   1.84946
   A35        3.22556  -0.00071   0.00010  -0.00541  -0.00580   3.21976
   A36        2.90066  -0.00013  -0.00309  -0.02448  -0.02831   2.87235
   A37        3.15165   0.00001  -0.00032   0.00446  -0.02795   3.12371
   A38        2.89395  -0.00041  -0.00320  -0.00864  -0.03364   2.86031
   A39        3.00286  -0.00087  -0.00133  -0.04487  -0.05073   2.95214
   A40        2.99809  -0.00079  -0.00358   0.01738   0.00966   3.00776
   A41        3.12554   0.00020  -0.00179   0.06035   0.05495   3.18049
   A42        3.12534   0.00089   0.00585  -0.00150   0.00346   3.12880
   A43        3.09374   0.00055  -0.00502   0.16130   0.14850   3.24224
   A44        3.16747  -0.00123   0.00271  -0.14563  -0.13318   3.03428
   A45        3.38990   0.00056   0.00200   0.02672   0.02792   3.41782
   A46        3.38611   0.00072   0.00352   0.01350   0.01854   3.40465
    D1        0.00095  -0.00020   0.00180  -0.06226  -0.05788  -0.05693
    D2        3.10489  -0.00038   0.00063  -0.06747  -0.06550   3.03939
    D3        0.02019  -0.00005   0.00233  -0.04399  -0.04117  -0.02097
    D4       -3.08547   0.00011   0.00348  -0.03901  -0.03381  -3.11928
    D5       -1.64515   0.00004  -0.00082  -0.03667  -0.03703  -1.68218
    D6        2.53787   0.00001  -0.00039  -0.03682  -0.03670   2.50117
    D7        0.42305  -0.00017  -0.00113  -0.03525  -0.03620   0.38684
    D8        1.46449  -0.00010  -0.00184  -0.04109  -0.04361   1.42088
    D9       -0.63567  -0.00014  -0.00141  -0.04124  -0.04328  -0.67896
   D10       -2.75050  -0.00032  -0.00215  -0.03966  -0.04279  -2.79329
   D11       -3.07326  -0.00055   0.00964  -0.21500  -0.20018   3.00975
   D12        0.90457  -0.00004  -0.00350   0.06471   0.05594   0.96051
   D13       -0.90599   0.00004  -0.00186   0.07676   0.08070  -0.82529
   D14       -1.03050  -0.00043  -0.00448   0.01355   0.00627  -1.02424
   D15        1.00209   0.00056   0.00103   0.05503   0.05460   1.05670
   D16       -0.02765  -0.00011   0.00335  -0.05528  -0.05295  -0.08060
   D17        1.81706  -0.00063   0.00684  -0.18809  -0.16858   1.64848
   D18       -1.82982  -0.00027   0.01160  -0.19450  -0.19343  -2.02326
   D19        1.94099   0.00062   0.00522   0.01019   0.01398   1.95497
   D20       -2.49749   0.00010   0.00871  -0.12262  -0.10165  -2.59914
   D21        0.13881   0.00045   0.01347  -0.12903  -0.12650   0.01231
   D22       -2.17106  -0.00021   0.00504  -0.06294  -0.05973  -2.23078
   D23        0.00901   0.00038   0.00747   0.01387   0.02105   0.03006
   D24       -0.01992   0.00029   0.00739  -0.01197  -0.00437  -0.02429
   D25        2.16014   0.00088   0.00981   0.06483   0.07641   2.23655
   D26       -1.15299   0.00049   0.00919   0.00344   0.00668  -1.14631
   D27        3.11355   0.00046   0.00403   0.10693   0.11333  -3.05631
   D28        0.59024   0.00031   0.00688   0.02511   0.02622   0.61646
   D29        1.19126  -0.00052  -0.00152  -0.14002  -0.13429   1.05697
   D30       -3.12465  -0.00015  -0.00721  -0.00591  -0.01157  -3.13621
   D31       -0.55473  -0.00037  -0.00145  -0.11557  -0.11084  -0.66557
   D32       -2.06223  -0.00042  -0.00703  -0.02767  -0.03550  -2.09774
   D33        0.15814  -0.00004  -0.00500   0.00852   0.00068   0.15882
   D34        3.13470   0.00057   0.00398   0.05101   0.05506  -3.09342
   D35        1.14555  -0.00031  -0.00084  -0.00664  -0.00526   1.14029
   D36        1.17521   0.00021   0.00041   0.05173   0.05523   1.23044
   D37       -0.81394  -0.00067  -0.00441  -0.00592  -0.00510  -0.81904
   D38       -3.10864  -0.00031  -0.00336  -0.00310  -0.00838  -3.11703
   D39       -1.19027  -0.00001  -0.00225   0.03363   0.02361  -1.16665
   D40       -1.10749   0.00047   0.00207   0.02138   0.02099  -1.08650
   D41        0.81089   0.00077   0.00318   0.05810   0.05299   0.86388
   D42       -0.20080   0.00019  -0.00119   0.08720   0.08949  -0.11130
   D43        1.94169   0.00050   0.00099   0.11485   0.11677   2.05846
         Item               Value     Threshold  Converged?
 Maximum Force            0.003349     0.000015     NO 
 RMS     Force            0.000933     0.000010     NO 
 Maximum Displacement     0.861878     0.000060     NO 
 RMS     Displacement     0.231069     0.000040     NO 
 Predicted change in Energy=-1.866604D-03
 GradGradGradGradGradGradGradGradGradGradGradGradGradGradGradGradGradGrad

                          Input orientation:                          
 ---------------------------------------------------------------------
 Center     Atomic      Atomic             Coordinates (Angstroms)
 Number     Number       Type             X           Y           Z
 ---------------------------------------------------------------------
      1          6           0       -0.847551    0.535592    0.451724
      2          8           0        0.253387   -0.011914    0.481719
      3          8           0       -1.729007    0.493241   -0.467528
      4          1           0       -1.457136   -0.084198   -1.331027
      5          6           0       -1.298806    1.354212    1.689203
      6          9           0       -2.077510    0.572470    2.463088
      7          9           0       -1.988046    2.442496    1.341182
      8          9           0       -0.230939    1.731926    2.410638
      9          8           0        4.036372   -1.347609    0.307409
     10          1           0        3.654980   -0.729412    0.968055
     11          1           0        4.504215   -2.026958    0.801149
     12          8           0        1.788565   -1.680159   -1.146123
     13          1           0        1.228421   -1.149137   -0.546694
     14          1           0        2.660341   -1.724032   -0.691977
     15          8           0        1.305002   -0.054765   -3.304651
     16          1           0        1.760244   -0.331414   -4.104536
     17          1           0        1.701089   -0.556222   -2.560095
     18          8           0       -1.188656   -0.765616   -2.506576
     19          1           0       -0.383429   -0.417455   -2.947006
     20          1           0       -1.003446   -1.722270   -2.373146
     21          8           0       -0.234288   -3.279570   -2.016584
     22          1           0        0.014136   -3.860221   -2.741104
     23          1           0        0.597247   -2.939920   -1.622603
     24          8           0        2.572967    0.346778    1.892277
     25          1           0        1.676942    0.344195    1.510269
     26          1           0        2.454347    0.405949    2.844227
 ---------------------------------------------------------------------
                    Distance matrix (angstroms):
                    1          2          3          4          5
     1  C    0.000000
     2  O    1.229929   0.000000
     3  O    1.274277   2.255247   0.000000
     4  H    1.983415   2.493424   1.073770   0.000000
     5  C    1.550847   2.394498   2.361744   3.349013   0.000000
     6  F    2.357912   3.114548   2.952328   3.900178   1.347739
     7  F    2.393356   3.433195   2.671728   3.715744   1.334366
     8  F    2.376714   2.645048   3.473094   4.336118   1.342935
     9  O    5.236409   4.015650   6.101546   5.870206   6.137859
    10  H    4.705275   3.510293   5.704655   5.642323   5.422318
    11  H    5.943917   4.715079   6.842076   6.622552   6.774658
    12  O    3.796284   2.791001   4.190164   3.621582   5.174780
    13  H    2.853911   1.817031   3.383793   2.993575   4.201532
    14  H    4.326576   3.178418   4.922709   4.477841   5.551617
    15  O    4.369480   3.929927   4.189844   3.394917   5.805481
    16  H    5.320883   4.838019   5.107128   4.254997   6.765097
    17  H    4.093735   3.412439   4.152803   3.421666   5.541269
    18  O    3.249774   3.402567   2.456506   1.385037   4.702167
    19  H    3.560207   3.510862   2.964416   1.968577   5.046896
    20  H    3.619686   3.557415   3.011031   1.993771   5.104376
    21  O    4.585204   4.142092   4.343716   3.489376   6.028100
    22  H    5.500893   5.025266   5.211558   4.290840   6.967191
    23  H    4.297610   3.622103   4.304910   3.529965   5.744793
    24  O    3.716286   2.738390   4.908881   5.178529   4.005844
    25  H    2.744123   1.791992   3.941368   4.251932   3.147574
    26  H    4.079633   3.255806   5.336271   5.742185   4.039732
                    6          7          8          9         10
     6  F    0.000000
     7  F    2.182585   0.000000
     8  F    2.181036   2.176251   0.000000
     9  O    6.761155   7.192163   5.667191   0.000000
    10  H    6.065597   6.484132   4.820747   0.981876   0.000000
    11  H    7.268987   7.900450   6.256305   0.961337   1.559706
    12  O    5.748677   6.119295   5.326469   2.697403   2.976100
    13  H    4.790814   5.177796   4.379049   2.941679   2.891162
    14  H    6.138045   6.565150   5.470774   1.741818   2.175840
    15  O    6.715775   6.218058   6.181901   4.709439   4.922759
    16  H    7.660225   7.169386   7.118263   5.067413   5.429512
    17  H    6.386245   6.149959   5.803149   3.781855   4.036772
    18  O    5.222845   5.073092   5.597672   5.963066   5.961139
    19  H    5.754910   5.398396   5.774724   5.566961   5.633273
    20  H    5.459726   5.666652   5.950867   5.720622   5.818103
    21  O    6.188954   6.862383   6.686958   5.231822   5.526100
    22  H    7.148941   7.771618   7.607406   5.637822   6.067583
    23  H    6.015321   6.666196   6.227284   4.252997   4.576853
    24  O    4.690810   5.049612   3.170051   2.743047   1.784131
    25  H    3.880191   4.226534   2.525167   3.142608   2.315008
    26  H    4.550904   5.112878   3.026049   3.466009   2.500117
                   11         12         13         14         15
    11  H    0.000000
    12  O    3.359596   0.000000
    13  H    3.649393   0.977273   0.000000
    14  H    2.391873   0.983955   1.549841   0.000000
    15  O    5.566157   2.744992   2.968138   3.383706   0.000000
    16  H    5.871115   3.251480   3.689139   3.794090   0.961039
    17  H    4.617200   1.808370   2.151452   2.402875   0.981177
    18  O    6.703790   3.398686   3.135361   4.361893   2.713035
    19  H    6.366178   3.091142   2.982435   4.007099   1.763591
    20  H    6.364221   3.050030   2.940347   4.031088   2.996198
    21  O    5.653501   2.721719   2.973019   3.543045   3.798407
    22  H    6.005765   3.231909   3.693224   3.970469   4.057760
    23  H    4.687480   1.798130   2.182399   2.569204   3.413842
    24  O    3.248831   3.735724   3.161351   3.312741   5.364423
    25  H    3.757485   3.341690   2.581145   3.177188   4.845716
    26  H    3.780895   4.551704   3.926771   4.133279   6.272316
                   16         17         18         19         20
    16  H    0.000000
    17  H    1.561838   0.000000
    18  O    3.382013   2.897815   0.000000
    19  H    2.437747   2.124658   0.981624   0.000000
    20  H    3.545443   2.951122   0.983510   1.554438   0.000000
    21  O    4.126660   3.384924   2.733290   3.013243   1.773111
    22  H    4.166571   3.714159   3.328407   3.471757   2.396185
    23  H    3.783762   2.789152   2.949314   3.013071   2.146672
    24  O    6.089518   4.625926   5.893822   5.722149   5.938478
    25  H    5.655919   4.168836   5.057507   4.969159   5.151278
    26  H    7.022164   5.540746   6.578384   6.501488   6.611098
                   21         22         23         24         25
    21  O    0.000000
    22  H    0.961145   0.000000
    23  H    0.980833   1.561415   0.000000
    24  O    6.025801   6.761263   5.201945   0.000000
    25  H    5.405846   6.206143   4.665409   0.974063   0.000000
    26  H    6.666281   7.439809   5.881856   0.961135   1.545191
                   26
    26  H    0.000000
 Stoichiometry    C2H13F3O8
 Framework group  C1[X(C2H13F3O8)]
 Deg. of freedom    72
 Full point group                 C1      NOp   1
 Largest Abelian subgroup         C1      NOp   1
 Largest concise Abelian subgroup C1      NOp   1
                         Standard orientation:                         
 ---------------------------------------------------------------------
 Center     Atomic      Atomic             Coordinates (Angstroms)
 Number     Number       Type             X           Y           Z
 ---------------------------------------------------------------------
      1          6           0       -1.153158   -0.551316   -0.010887
      2          8           0       -0.314748    0.337624    0.129050
      3          8           0       -0.964509   -1.803612   -0.152129
      4          1           0        0.064843   -2.108890   -0.166999
      5          6           0       -2.654204   -0.164304    0.036114
      6          9           0       -3.116820   -0.381129    1.283260
      7          9           0       -3.379565   -0.880230   -0.825185
      8          9           0       -2.806868    1.138932   -0.249796
      9          8           0        2.443457    3.254331    0.026296
     10          1           0        1.470237    3.354489   -0.056715
     11          1           0        2.732681    3.892409    0.684609
     12          8           0        2.462763    0.568630    0.276534
     13          1           0        1.489231    0.484204    0.289586
     14          1           0        2.624407    1.539196    0.270216
     15          8           0        2.733918   -1.008880   -1.953470
     16          1           0        3.644633   -1.115302   -2.241338
     17          1           0        2.722068   -0.275831   -1.301391
     18          8           0        1.356613   -2.602635   -0.243635
     19          1           0        1.855445   -2.189072   -0.981006
     20          1           0        1.897327   -2.415445    0.556290
     21          8           0        2.919852   -1.649633    1.785883
     22          1           0        3.847573   -1.893375    1.846905
     23          1           0        2.886161   -0.730343    1.445582
     24          8           0       -0.284399    3.057818   -0.184640
     25          1           0       -0.479752    2.107462   -0.098288
     26          1           0       -1.004978    3.516908    0.255569
 ---------------------------------------------------------------------
 Rotational constants (GHZ):           0.6059247           0.3638108           0.2698390
 Standard basis: 6-31++G(d,p) (6D, 7F)
 There are   325 symmetry adapted cartesian basis functions of A   symmetry.
 There are   325 symmetry adapted basis functions of A   symmetry.
   325 basis functions,   520 primitive gaussians,   325 cartesian basis functions
    58 alpha electrons       58 beta electrons
       nuclear repulsion energy       994.8945232106 Hartrees.
 NAtoms=   26 NActive=   26 NUniq=   26 SFac= 1.00D+00 NAtFMM=   60 NAOKFM=F Big=F
 Integral buffers will be    131072 words long.
 Raffenetti 2 integral format.
 Two-electron integral symmetry is turned on.
 Nuclear repulsion after empirical dispersion term =      994.8807863827 Hartrees.
 One-electron integrals computed using PRISM.
 NBasis=   325 RedAO= T EigKep=  3.12D-05  NBF=   325
 NBsUse=   325 1.00D-06 EigRej= -1.00D+00 NBFU=   325
 Initial guess from the checkpoint file:  "/local_scratch/slurm.5787772/Gau-1058677.chk"
 B after Tr=    -0.000000    0.000000   -0.000000
         Rot=    0.998960   -0.043447   -0.006489   -0.012241 Ang=  -5.23 deg.
 ExpMin= 3.60D-02 ExpMax= 7.00D+03 ExpMxC= 1.05D+03 IAcc=3 IRadAn=         5 AccDes= 0.00D+00
 Harris functional with IExCor= 4639 and IRadAn=       5 diagonalized for initial guess.
 HarFok:  IExCor= 4639 AccDes= 0.00D+00 IRadAn=         5 IDoV= 1 UseB2=F ITyADJ=14
 ICtDFT=  3500011 ScaDFX=  1.000000  1.000000  1.000000  1.000000
 FoFCou: FMM=F IPFlag=           0 FMFlag=      100000 FMFlg1=           0
         NFxFlg=           0 DoJE=T BraDBF=F KetDBF=T FulRan=T
         wScrn=  0.000000 ICntrl=       500 IOpCl=  0 I1Cent=   200000004 NGrid=           0
         NMat0=    1 NMatS0=      1 NMatT0=    0 NMatD0=    1 NMtDS0=    0 NMtDT0=    0
 Petite list used in FoFCou.
 Requested convergence on RMS density matrix=1.00D-10 within 128 cycles.
 Requested convergence on MAX density matrix=1.00D-08.
 Requested convergence on             energy=1.00D-08.
 No special actions if energy rises.
 SCF Done:  E(RwB97XD) =  -985.244368927     A.U. after   17 cycles
            NFock= 17  Conv=0.53D-10     -V/T= 2.0083
 Calling FoFJK, ICntrl=      2127 FMM=F ISym2X=0 I1Cent= 0 IOpClX= 0 NMat=1 NMatS=1 NMatT=0.
 ***** Axes restored to original set *****
 -------------------------------------------------------------------
 Center     Atomic                   Forces (Hartrees/Bohr)
 Number     Number              X              Y              Z
 -------------------------------------------------------------------
      1        6           0.005288479   -0.002126743    0.001936275
      2        8          -0.005419880    0.002250619   -0.001319594
      3        8          -0.001904920    0.000396442   -0.000033797
      4        1          -0.000240908   -0.000634051   -0.002718765
      5        6          -0.000555242   -0.001904549   -0.001329031
      6        9           0.002577716    0.004672404   -0.001232866
      7        9           0.001741321   -0.002341421    0.003133797
      8        9          -0.004978438   -0.000052929   -0.000601322
      9        8           0.000214568   -0.000757367    0.002583101
     10        1           0.000808442   -0.000780448   -0.000859243
     11        1          -0.000712447    0.001245684   -0.000859201
     12        8          -0.000840080    0.002267207    0.003194088
     13        1           0.000721738   -0.001232767   -0.002080538
     14        1          -0.000136790    0.000214447   -0.000740387
     15        8           0.000561268   -0.000565624    0.000850474
     16        1          -0.000679407    0.000890504    0.001302475
     17        1           0.000158974   -0.001239985   -0.002768930
     18        8          -0.000201169   -0.000764399    0.002475867
     19        1           0.001218944    0.000930813   -0.001200813
     20        1          -0.000761204   -0.000337798   -0.000211188
     21        8           0.001003828    0.000606648    0.000704724
     22        1          -0.000422457    0.000626349    0.001404239
     23        1          -0.000349850   -0.001049767   -0.002883137
     24        8           0.000293612   -0.000198661    0.002591439
     25        1           0.001376798   -0.000395492    0.000039830
     26        1           0.001237104    0.000280882   -0.001377499
 -------------------------------------------------------------------
 Cartesian Forces:  Max     0.005419880 RMS     0.001788652

 GradGradGradGradGradGradGradGradGradGradGradGradGradGradGradGradGradGrad
 Berny optimization.
 Using GEDIIS/GDIIS optimizer.
 FormGI is forming the generalized inverse of G from B-inverse, IUseBI=4.
 Internal  Forces:  Max     0.011911380 RMS     0.002622273
 Search for a local minimum.
 Step number   5 out of a maximum of  156
 All quantities printed in internal units (Hartrees-Bohrs-Radians)
 Mixed Optimization -- RFO/linear search
 Update second derivatives using D2CorX and points    4    5
 DE= -3.23D-04 DEPred=-1.87D-03 R= 1.73D-01
 Trust test= 1.73D-01 RLast= 6.47D-01 DXMaxT set to 4.24D-01
 ITU=  0  1 -1  1  0
 Use linear search instead of GDIIS.
     Eigenvalues ---    0.00006   0.00029   0.00038   0.00043   0.00103
     Eigenvalues ---    0.00339   0.00396   0.00514   0.00591   0.00685
     Eigenvalues ---    0.00724   0.00826   0.01012   0.01055   0.01172
     Eigenvalues ---    0.01273   0.01400   0.01619   0.01715   0.01721
     Eigenvalues ---    0.01868   0.01959   0.02184   0.02311   0.02384
     Eigenvalues ---    0.02443   0.02555   0.02794   0.02911   0.02983
     Eigenvalues ---    0.03005   0.03316   0.03342   0.03682   0.04158
     Eigenvalues ---    0.04803   0.05134   0.05476   0.05703   0.06264
     Eigenvalues ---    0.06754   0.06966   0.07266   0.08829   0.11325
     Eigenvalues ---    0.12055   0.14173   0.19686   0.21215   0.22614
     Eigenvalues ---    0.24867   0.25776   0.26518   0.37897   0.40814
     Eigenvalues ---    0.41286   0.41428   0.41691   0.46115   0.47212
     Eigenvalues ---    0.49203   0.50507   0.51574   0.53021   0.57126
     Eigenvalues ---    0.59171   0.59267   0.59407   0.59791   0.69472
     Eigenvalues ---    0.82754   0.89907
 RFO step:  Lambda=-1.91258262D-03 EMin= 6.36722540D-05
 Quartic linear search produced a step of -0.34622.
 Iteration  1 RMS(Cart)=  0.11169081 RMS(Int)=  0.00512285
 Iteration  2 RMS(Cart)=  0.01103738 RMS(Int)=  0.00139461
 Iteration  3 RMS(Cart)=  0.00005318 RMS(Int)=  0.00139440
 Iteration  4 RMS(Cart)=  0.00000031 RMS(Int)=  0.00139440
 Variable       Old X    -DE/DX   Delta X   Delta X   Delta X     New X
                                 (Linear)    (Quad)   (Total)
    R1        2.32423  -0.00286  -0.00075  -0.00744  -0.00801   2.31622
    R2        2.40803   0.00084   0.00186   0.00384   0.00695   2.41498
    R3        2.93068   0.00053   0.00006  -0.00005   0.00001   2.93069
    R4        3.43369   0.00267  -0.02191   0.04483   0.02210   3.45579
    R5        2.02913  -0.00017  -0.00579  -0.00740  -0.01202   2.01711
    R6        2.61734  -0.00276   0.01882   0.00478   0.02482   2.64216
    R7        2.54686  -0.00491  -0.00063  -0.00697  -0.00760   2.53925
    R8        2.52159  -0.00363  -0.00076   0.00004  -0.00072   2.52087
    R9        2.53778  -0.00430  -0.00109  -0.00260  -0.00368   2.53410
   R10        1.85548  -0.00185   0.00065  -0.00362  -0.00296   1.85252
   R11        1.81666  -0.00167  -0.00007  -0.00125  -0.00132   1.81534
   R12        3.29156   0.00380  -0.00232   0.02061   0.01820   3.30976
   R13        3.37152  -0.00131  -0.00947   0.00913  -0.00034   3.37118
   R14        1.84678   0.00036   0.00002  -0.00474  -0.00552   1.84126
   R15        1.85941   0.00308   0.00048  -0.00202  -0.00139   1.85801
   R16        3.41732   0.00051  -0.01488   0.02152   0.00628   3.42361
   R17        3.39797   0.00074  -0.01455   0.02678   0.01167   3.40964
   R18        1.81610  -0.00166  -0.00022  -0.00170  -0.00192   1.81418
   R19        1.85416  -0.00065  -0.00013  -0.00269  -0.00331   1.85084
   R20        3.33270   0.00028  -0.00358   0.01245   0.00858   3.34129
   R21        1.85500   0.00191   0.00135   0.00059   0.00180   1.85680
   R22        1.85856  -0.00057  -0.00029  -0.00107  -0.00099   1.85758
   R23        3.35069  -0.00057  -0.00957   0.00387  -0.00546   3.34523
   R24        1.81630  -0.00155  -0.00019  -0.00147  -0.00166   1.81464
   R25        1.85351  -0.00114   0.00070  -0.00271  -0.00248   1.85102
   R26        1.84071  -0.00128  -0.00059  -0.00262  -0.00321   1.83750
   R27        1.81628  -0.00150   0.00004  -0.00175  -0.00170   1.81458
    A1        2.24207   0.00020   0.00076   0.00016   0.00096   2.24303
    A2        2.06687   0.00193   0.00037   0.01081   0.01116   2.07803
    A3        1.97348  -0.00213  -0.00105  -0.01089  -0.01195   1.96153
    A4        2.41153   0.00268  -0.00371   0.00281  -0.00413   2.40740
    A5        2.00739  -0.00083   0.00297  -0.00496  -0.00024   2.00715
    A6        1.89666   0.00309   0.00076   0.00919   0.00994   1.90660
    A7        1.95270   0.00256   0.00101  -0.00383  -0.00283   1.94988
    A8        1.92383   0.00333   0.00023   0.00499   0.00519   1.92902
    A9        1.90116  -0.00294  -0.00082  -0.00287  -0.00369   1.89747
   A10        1.89032  -0.00311  -0.00072  -0.00232  -0.00306   1.88726
   A11        1.89806  -0.00320  -0.00053  -0.00522  -0.00576   1.89230
   A12        1.86334  -0.00602  -0.00348   0.00045  -0.00396   1.85938
   A13        1.78775   0.01191  -0.01257   0.00539  -0.00743   1.78031
   A14        2.12518  -0.00350  -0.00874  -0.01305  -0.02112   2.10406
   A15        1.82239   0.00348   0.00392   0.00767   0.01765   1.84004
   A16        1.68520  -0.00109   0.00875   0.00972   0.01572   1.70092
   A17        1.73501  -0.00289  -0.00970   0.00504  -0.00392   1.73109
   A18        2.01691   0.00221   0.06663   0.02185   0.08678   2.10369
   A19        2.31592  -0.00212  -0.07273  -0.00901  -0.08032   2.23561
   A20        1.76827  -0.00000   0.00711  -0.02741  -0.02118   1.74709
   A21        1.86842  -0.00110   0.00020   0.00264   0.00298   1.87140
   A22        2.16892  -0.00067  -0.01179   0.02326   0.01153   2.18045
   A23        1.69863   0.00129   0.00129   0.01952   0.01966   1.71829
   A24        2.76660   0.00026  -0.01177  -0.01019  -0.02274   2.74386
   A25        1.94478   0.00030  -0.00276   0.01663   0.01422   1.95900
   A26        1.98221  -0.00041  -0.02086   0.01379  -0.00688   1.97533
   A27        1.82491   0.00062  -0.00089   0.00217   0.00162   1.82653
   A28        2.08418  -0.00016  -0.00161   0.02320   0.02250   2.10669
   A29        1.71570   0.00106  -0.01716   0.02705   0.00881   1.72451
   A30        1.86802  -0.00167   0.00004  -0.00170  -0.00023   1.86779
   A31        2.71585   0.00171   0.02405  -0.01859   0.00259   2.71844
   A32        1.93170  -0.00087  -0.00411   0.00007  -0.00361   1.92809
   A33        2.24600  -0.00042  -0.01774   0.04666   0.02926   2.27526
   A34        1.84946   0.00039  -0.00047   0.00202   0.00208   1.85153
   A35        3.21976   0.00012   0.00201  -0.00437  -0.00225   3.21751
   A36        2.87235   0.00946   0.00980  -0.01905  -0.00898   2.86337
   A37        3.12371   0.00293   0.00968  -0.02022  -0.00302   3.12068
   A38        2.86031   0.01092   0.01165   0.03564   0.05025   2.91057
   A39        2.95214  -0.00096   0.01756  -0.01548   0.00349   2.95563
   A40        3.00776  -0.00162  -0.00335  -0.00790  -0.01171   2.99605
   A41        3.18049  -0.00152  -0.01902  -0.01161  -0.03009   3.15039
   A42        3.12880  -0.00001  -0.00120   0.01498   0.01401   3.14281
   A43        3.24224  -0.00093  -0.05142   0.02208  -0.02960   3.21264
   A44        3.03428   0.00458   0.04611   0.03645   0.08065   3.11493
   A45        3.41782   0.00002  -0.00967   0.00939   0.00046   3.41828
   A46        3.40465   0.00030  -0.00642   0.01365   0.00643   3.41108
    D1       -0.05693   0.00018   0.02004  -0.03398  -0.01437  -0.07130
    D2        3.03939   0.00008   0.02268  -0.03193  -0.00933   3.03006
    D3       -0.02097   0.00023   0.01425  -0.00911   0.00553  -0.01544
    D4       -3.11928   0.00024   0.01171  -0.01152   0.00029  -3.11899
    D5       -1.68218  -0.00006   0.01282  -0.12105  -0.10838  -1.79056
    D6        2.50117  -0.00005   0.01271  -0.12117  -0.10859   2.39258
    D7        0.38684  -0.00002   0.01253  -0.11541  -0.10296   0.28389
    D8        1.42088  -0.00010   0.01510  -0.11913  -0.10390   1.31698
    D9       -0.67896  -0.00009   0.01499  -0.11924  -0.10411  -0.78306
   D10       -2.79329  -0.00006   0.01481  -0.11348  -0.09847  -2.89175
   D11        3.00975   0.00208   0.06931   0.04437   0.11225   3.12199
   D12        0.96051  -0.00094  -0.01937   0.02160   0.00375   0.96425
   D13       -0.82529  -0.00022  -0.02794   0.04671   0.01771  -0.80758
   D14       -1.02424  -0.00052  -0.00217   0.00527   0.00416  -1.02008
   D15        1.05670   0.00022  -0.01890   0.02836   0.01030   1.06699
   D16       -0.08060  -0.00097   0.01833  -0.06905  -0.05355  -0.13415
   D17        1.64848   0.00300   0.05837  -0.03954   0.01816   1.66664
   D18       -2.02326  -0.00511   0.06697  -0.09108  -0.02172  -2.04498
   D19        1.95497   0.00140  -0.00484  -0.07371  -0.08069   1.87428
   D20       -2.59914   0.00536   0.03519  -0.04419  -0.00898  -2.60812
   D21        0.01231  -0.00274   0.04380  -0.09573  -0.04886  -0.03655
   D22       -2.23078  -0.00093   0.02068   0.11688   0.13816  -2.09262
   D23        0.03006  -0.00043  -0.00729   0.18028   0.17333   0.20339
   D24       -0.02429   0.00111   0.00151   0.09963   0.10082   0.07653
   D25        2.23655   0.00160  -0.02645   0.16303   0.13599   2.37254
   D26       -1.14631   0.00143  -0.00231   0.13647   0.13531  -1.01100
   D27       -3.05631  -0.00260  -0.03924   0.11601   0.07535  -2.98096
   D28        0.61646  -0.00180  -0.00908   0.13959   0.13125   0.74771
   D29        1.05697   0.00019   0.04649  -0.18556  -0.14158   0.91539
   D30       -3.13621   0.00067   0.00400  -0.17439  -0.17252   2.97445
   D31       -0.66557   0.00198   0.03838  -0.19137  -0.15288  -0.81844
   D32       -2.09774  -0.00090   0.01229  -0.15150  -0.13918  -2.23691
   D33        0.15882  -0.00146  -0.00023  -0.11441  -0.11458   0.04424
   D34       -3.09342   0.00043  -0.01906   0.05921   0.04023  -3.05319
   D35        1.14029   0.00062   0.00182   0.04049   0.04214   1.18243
   D36        1.23044   0.00111  -0.01912   0.03276   0.01381   1.24425
   D37       -0.81904   0.00130   0.00176   0.01404   0.01572  -0.80332
   D38       -3.11703  -0.00083   0.00290  -0.07114  -0.06776   3.09840
   D39       -1.16665  -0.00234  -0.00818  -0.04991  -0.05577  -1.22242
   D40       -1.08650  -0.00065  -0.00727  -0.04931  -0.05609  -1.14258
   D41        0.86388  -0.00216  -0.01835  -0.02809  -0.04410   0.81978
   D42       -0.11130   0.00074  -0.03098   0.17062   0.13826   0.02696
   D43        2.05846   0.00042  -0.04043   0.20855   0.16760   2.22606
         Item               Value     Threshold  Converged?
 Maximum Force            0.011911     0.000015     NO 
 RMS     Force            0.002622     0.000010     NO 
 Maximum Displacement     0.391514     0.000060     NO 
 RMS     Displacement     0.106980     0.000040     NO 
 Predicted change in Energy=-1.545147D-03
 GradGradGradGradGradGradGradGradGradGradGradGradGradGradGradGradGradGrad

                          Input orientation:                          
 ---------------------------------------------------------------------
 Center     Atomic      Atomic             Coordinates (Angstroms)
 Number     Number       Type             X           Y           Z
 ---------------------------------------------------------------------
      1          6           0       -0.881541    0.551768    0.438404
      2          8           0        0.245959    0.071133    0.445379
      3          8           0       -1.780034    0.460380   -0.465765
      4          1           0       -1.495964   -0.099359   -1.329105
      5          6           0       -1.368458    1.348628    1.676576
      6          9           0       -2.197892    0.578405    2.400706
      7          9           0       -2.015183    2.461023    1.324666
      8          9           0       -0.330506    1.689875    2.454041
      9          8           0        4.058144   -1.473840    0.369781
     10          1           0        3.721310   -0.833388    1.031125
     11          1           0        4.376679   -2.234138    0.863041
     12          8           0        1.835787   -1.552912   -1.192460
     13          1           0        1.260399   -1.026499   -0.608357
     14          1           0        2.693677   -1.626074   -0.717709
     15          8           0        1.235714   -0.042193   -3.399489
     16          1           0        1.672750   -0.298244   -4.215015
     17          1           0        1.686505   -0.513255   -2.668627
     18          8           0       -1.216485   -0.803241   -2.504402
     19          1           0       -0.433613   -0.443023   -2.976433
     20          1           0       -0.998412   -1.748654   -2.346600
     21          8           0       -0.160417   -3.254073   -1.940209
     22          1           0        0.061485   -3.891504   -2.623256
     23          1           0        0.682878   -2.874003   -1.617938
     24          8           0        2.706714    0.313557    1.946324
     25          1           0        1.814122    0.358583    1.563252
     26          1           0        2.595823    0.427036    2.893358
 ---------------------------------------------------------------------
                    Distance matrix (angstroms):
                    1          2          3          4          5
     1  C    0.000000
     2  O    1.225690   0.000000
     3  O    1.277953   2.255293   0.000000
     4  H    1.981305   2.492420   1.067408   0.000000
     5  C    1.550853   2.398788   2.355421   3.338719   0.000000
     6  F    2.363075   3.170653   2.899171   3.855329   1.343714
     7  F    2.390786   3.405508   2.695090   3.723929   1.333985
     8  F    2.379436   2.643361   3.483971   4.344173   1.340986
     9  O    5.339314   4.114049   6.206743   5.968544   6.254762
    10  H    4.843161   3.638587   5.846307   5.773164   5.575261
    11  H    5.965774   4.748848   6.850640   6.621988   6.819432
    12  O    3.804374   2.801355   4.201856   3.637588   5.188207
    13  H    2.859115   1.828727   3.387532   2.996097   4.215808
    14  H    4.343014   3.197594   4.942758   4.500861   5.575159
    15  O    4.423232   3.971835   4.237222   3.428093   5.872183
    16  H    5.375986   4.887887   5.153067   4.290545   6.831689
    17  H    4.169265   3.480476   4.221073   3.477605   5.628517
    18  O    3.257045   3.406535   2.463811   1.398170   4.704701
    19  H    3.584879   3.526326   2.988719   1.990071   5.072913
    20  H    3.614118   3.557419   3.004713   2.000756   5.090780
    21  O    4.545574   4.112562   4.312111   3.479849   5.977069
    22  H    5.477748   5.015281   5.194694   4.298934   6.927646
    23  H    4.290903   3.622430   4.302505   3.539692   5.735191
    24  O    3.899505   2.892563   5.096140   5.344290   4.213214
    25  H    2.927320   1.947152   4.128587   4.419514   3.334943
    26  H    4.258453   3.411910   5.516607   5.903305   4.247990
                    6          7          8          9         10
     6  F    0.000000
     7  F    2.176119   0.000000
     8  F    2.173785   2.169860   0.000000
     9  O    6.890163   7.299331   5.797713   0.000000
    10  H    6.237456   6.621681   4.980839   0.980312   0.000000
    11  H    7.314356   7.944402   6.331410   0.960637   1.555591
    12  O    5.807230   6.105535   5.339050   2.717668   3.002872
    13  H    4.856949   5.160312   4.391804   2.997373   2.963322
    14  H    6.205779   6.561175   5.495561   1.751451   2.177798
    15  O    6.768830   6.257161   6.302136   4.921699   5.141451
    16  H    7.714800   7.204336   7.241681   5.300234   5.657292
    17  H    6.479074   6.204451   5.929911   3.972319   4.234511
    18  O    5.189623   5.094614   5.620208   6.044199   6.073111
    19  H    5.750619   5.425338   5.835232   5.695227   5.785870
    20  H    5.421335   5.677446   5.942704   5.746565   5.875586
    21  O    6.138627   6.838266   6.616720   5.128502   5.454938
    22  H    7.094016   7.762295   7.555421   5.547671   6.008402
    23  H    6.030543   6.663403   6.199753   4.159795   4.518153
    24  O    4.932725   5.224402   3.372942   2.739824   1.783949
    25  H    4.104376   4.375014   2.676802   3.133334   2.311130
    26  H    4.821341   5.278189   3.217323   3.481401   2.514617
                   11         12         13         14         15
    11  H    0.000000
    12  O    3.338456   0.000000
    13  H    3.651658   0.974351   0.000000
    14  H    2.387679   0.983217   1.557477   0.000000
    15  O    5.730571   2.741047   2.959710   3.438935   0.000000
    16  H    6.070055   3.276677   3.702481   3.877701   0.960023
    17  H    4.761424   1.811695   2.165571   2.461471   0.979424
    18  O    6.683609   3.405813   3.127265   4.377064   2.719128
    19  H    6.410036   3.092667   2.969496   4.035020   1.768133
    20  H    6.279259   3.066437   2.940276   4.037305   3.001983
    21  O    5.429891   2.727252   2.958823   3.505815   3.794055
    22  H    5.789821   3.265629   3.702090   3.961277   4.098603
    23  H    4.495425   1.804303   2.183130   2.532005   3.390973
    24  O    3.233115   3.754222   3.227068   3.295362   5.555908
    25  H    3.712034   3.353838   2.634567   3.148851   5.012382
    26  H    3.791501   4.603451   4.019718   4.155074   6.455231
                   16         17         18         19         20
    16  H    0.000000
    17  H    1.561324   0.000000
    18  O    3.395423   2.922056   0.000000
    19  H    2.447818   2.143496   0.982578   0.000000
    20  H    3.567880   2.972993   0.982987   1.555750   0.000000
    21  O    4.155980   3.384345   2.727668   3.008388   1.770219
    22  H    4.247516   3.749041   3.344354   3.501696   2.406601
    23  H    3.789352   2.772065   2.946431   3.000287   2.150371
    24  O    6.277378   4.798147   6.037192   5.887920   6.034059
    25  H    5.817196   4.322637   5.203866   5.128706   5.257161
    26  H    7.204655   5.713728   6.721837   6.662503   6.716347
                   21         22         23         24         25
    21  O    0.000000
    22  H    0.960266   0.000000
    23  H    0.979520   1.559520   0.000000
    24  O    6.004462   6.749877   5.192341   0.000000
    25  H    5.405953   6.217863   4.674322   0.972365   0.000000
    26  H    6.671641   7.450214   5.908300   0.960234   1.544320
                   26
    26  H    0.000000
 Stoichiometry    C2H13F3O8
 Framework group  C1[X(C2H13F3O8)]
 Deg. of freedom    72
 Full point group                 C1      NOp   1
 Largest Abelian subgroup         C1      NOp   1
 Largest concise Abelian subgroup C1      NOp   1
                         Standard orientation:                         
 ---------------------------------------------------------------------
 Center     Atomic      Atomic             Coordinates (Angstroms)
 Number     Number       Type             X           Y           Z
 ---------------------------------------------------------------------
      1          6           0       -1.186755   -0.526103   -0.019395
      2          8           0       -0.322086    0.341042    0.032783
      3          8           0       -1.039582   -1.794166   -0.078724
      4          1           0       -0.026681   -2.130368   -0.097697
      5          6           0       -2.678723   -0.106646    0.037475
      6          9           0       -3.159611   -0.346959    1.268964
      7          9           0       -3.414840   -0.779629   -0.848381
      8          9           0       -2.808391    1.204405   -0.212675
      9          8           0        2.620534    3.215458    0.097019
     10          1           0        1.663824    3.389296   -0.027469
     11          1           0        2.896105    3.734502    0.856939
     12          8           0        2.472675    0.502116    0.137443
     13          1           0        1.500642    0.435598    0.146645
     14          1           0        2.669025    1.465457    0.149213
     15          8           0        2.726473   -1.260941   -1.945956
     16          1           0        3.622874   -1.433276   -2.243294
     17          1           0        2.761208   -0.477792   -1.358809
     18          8           0        1.262703   -2.669537   -0.138502
     19          1           0        1.784211   -2.329351   -0.898608
     20          1           0        1.801099   -2.445171    0.652733
     21          8           0        2.821995   -1.606775    1.831097
     22          1           0        3.729381   -1.884120    1.978884
     23          1           0        2.857462   -0.727799    1.400281
     24          8           0       -0.097741    3.211394   -0.245910
     25          1           0       -0.355682    2.276089   -0.181382
     26          1           0       -0.824788    3.714346    0.128909
 ---------------------------------------------------------------------
 Rotational constants (GHZ):           0.5884332           0.3597237           0.2643808
 Standard basis: 6-31++G(d,p) (6D, 7F)
 There are   325 symmetry adapted cartesian basis functions of A   symmetry.
 There are   325 symmetry adapted basis functions of A   symmetry.
   325 basis functions,   520 primitive gaussians,   325 cartesian basis functions
    58 alpha electrons       58 beta electrons
       nuclear repulsion energy       988.4554242310 Hartrees.
 NAtoms=   26 NActive=   26 NUniq=   26 SFac= 1.00D+00 NAtFMM=   60 NAOKFM=F Big=F
 Integral buffers will be    131072 words long.
 Raffenetti 2 integral format.
 Two-electron integral symmetry is turned on.
 Nuclear repulsion after empirical dispersion term =      988.4420018455 Hartrees.
 One-electron integrals computed using PRISM.
 NBasis=   325 RedAO= T EigKep=  3.10D-05  NBF=   325
 NBsUse=   325 1.00D-06 EigRej= -1.00D+00 NBFU=   325
 Initial guess from the checkpoint file:  "/local_scratch/slurm.5787772/Gau-1058677.chk"
 B after Tr=     0.000000   -0.000000   -0.000000
         Rot=    0.999795    0.010291    0.002251    0.017303 Ang=   2.32 deg.
 ExpMin= 3.60D-02 ExpMax= 7.00D+03 ExpMxC= 1.05D+03 IAcc=3 IRadAn=         5 AccDes= 0.00D+00
 Harris functional with IExCor= 4639 and IRadAn=       5 diagonalized for initial guess.
 HarFok:  IExCor= 4639 AccDes= 0.00D+00 IRadAn=         5 IDoV= 1 UseB2=F ITyADJ=14
 ICtDFT=  3500011 ScaDFX=  1.000000  1.000000  1.000000  1.000000
 FoFCou: FMM=F IPFlag=           0 FMFlag=      100000 FMFlg1=           0
         NFxFlg=           0 DoJE=T BraDBF=F KetDBF=T FulRan=T
         wScrn=  0.000000 ICntrl=       500 IOpCl=  0 I1Cent=   200000004 NGrid=           0
         NMat0=    1 NMatS0=      1 NMatT0=    0 NMatD0=    1 NMtDS0=    0 NMtDT0=    0
 Petite list used in FoFCou.
 Requested convergence on RMS density matrix=1.00D-10 within 128 cycles.
 Requested convergence on MAX density matrix=1.00D-08.
 Requested convergence on             energy=1.00D-08.
 No special actions if energy rises.
 SCF Done:  E(RwB97XD) =  -985.245405654     A.U. after   16 cycles
            NFock= 16  Conv=0.75D-10     -V/T= 2.0083
 Calling FoFJK, ICntrl=      2127 FMM=F ISym2X=0 I1Cent= 0 IOpClX= 0 NMat=1 NMatS=1 NMatT=0.
 ***** Axes restored to original set *****
 -------------------------------------------------------------------
 Center     Atomic                   Forces (Hartrees/Bohr)
 Number     Number              X              Y              Z
 -------------------------------------------------------------------
      1        6           0.002010168   -0.001223404    0.000906621
      2        8           0.000637854    0.000938780    0.000784910
      3        8          -0.001294910    0.000950985    0.000217887
      4        1          -0.000070802   -0.001125423   -0.001989929
      5        6           0.000386730   -0.001086909   -0.000733718
      6        9           0.001049018    0.002061005   -0.000218847
      7        9           0.000462799   -0.000722793    0.001357114
      8        9          -0.002038895   -0.000099988   -0.000290308
      9        8          -0.000476470    0.000174147    0.001482440
     10        1           0.000871484   -0.000768428   -0.000631804
     11        1          -0.000233958    0.000521055   -0.000686812
     12        8           0.000348484    0.000294619    0.000281967
     13        1          -0.000056031    0.000395152    0.000036448
     14        1          -0.000329056   -0.000263048    0.000006255
     15        8           0.000154809    0.000018912    0.000515412
     16        1          -0.000337561    0.000564468    0.000425393
     17        1           0.000267728   -0.001237281   -0.001241405
     18        8           0.000810640    0.000070071    0.001308759
     19        1          -0.000054152    0.000287158   -0.000280185
     20        1          -0.000524315   -0.000025659   -0.000178264
     21        8           0.000715487   -0.000062274    0.000299802
     22        1          -0.000557725    0.000110905    0.000546730
     23        1           0.000052611    0.000041086   -0.001327978
     24        8          -0.002851649   -0.000049152   -0.000165752
     25        1           0.000321454    0.000059944   -0.000085157
     26        1           0.000736259    0.000176075   -0.000339578
 -------------------------------------------------------------------
 Cartesian Forces:  Max     0.002851649 RMS     0.000837428

 GradGradGradGradGradGradGradGradGradGradGradGradGradGradGradGradGradGrad
 Berny optimization.
 Using GEDIIS/GDIIS optimizer.
 FormGI is forming the generalized inverse of G from B-inverse, IUseBI=4.
 Internal  Forces:  Max     0.005556561 RMS     0.001245768
 Search for a local minimum.
 Step number   6 out of a maximum of  156
 All quantities printed in internal units (Hartrees-Bohrs-Radians)
 Mixed Optimization -- RFO/linear search
 Update second derivatives using D2CorX and points    5    6
 DE= -1.04D-03 DEPred=-1.55D-03 R= 6.71D-01
 TightC=F SS=  1.41D+00  RLast= 6.42D-01 DXNew= 7.1352D-01 1.9260D+00
 Trust test= 6.71D-01 RLast= 6.42D-01 DXMaxT set to 7.14D-01
 ITU=  1  0  1 -1  1  0
 Use linear search instead of GDIIS.
     Eigenvalues ---    0.00007   0.00027   0.00038   0.00043   0.00103
     Eigenvalues ---    0.00339   0.00396   0.00513   0.00597   0.00679
     Eigenvalues ---    0.00721   0.00868   0.01009   0.01064   0.01174
     Eigenvalues ---    0.01272   0.01407   0.01654   0.01706   0.01710
     Eigenvalues ---    0.01876   0.01965   0.02207   0.02301   0.02386
     Eigenvalues ---    0.02453   0.02558   0.02778   0.02909   0.02982
     Eigenvalues ---    0.03035   0.03306   0.03341   0.03693   0.04191
     Eigenvalues ---    0.04806   0.05224   0.05474   0.05682   0.06299
     Eigenvalues ---    0.06893   0.06987   0.07285   0.08927   0.11472
     Eigenvalues ---    0.12050   0.14182   0.19695   0.21140   0.22614
     Eigenvalues ---    0.24867   0.25826   0.26348   0.37944   0.40812
     Eigenvalues ---    0.41267   0.41405   0.41692   0.46529   0.47192
     Eigenvalues ---    0.49194   0.50525   0.51509   0.53062   0.57408
     Eigenvalues ---    0.59173   0.59271   0.59416   0.59796   0.68688
     Eigenvalues ---    0.87785   1.01495
 RFO step:  Lambda=-1.03288093D-03 EMin= 6.50649235D-05
 Quartic linear search produced a step of  0.05680.
 Iteration  1 RMS(Cart)=  0.07162181 RMS(Int)=  0.00749125
 Iteration  2 RMS(Cart)=  0.01239724 RMS(Int)=  0.00140828
 Iteration  3 RMS(Cart)=  0.00007394 RMS(Int)=  0.00140769
 Iteration  4 RMS(Cart)=  0.00000016 RMS(Int)=  0.00140769
 Variable       Old X    -DE/DX   Delta X   Delta X   Delta X     New X
                                 (Linear)    (Quad)   (Total)
    R1        2.31622  -0.00094  -0.00046  -0.00551  -0.00705   2.30916
    R2        2.41498   0.00212   0.00039   0.00070  -0.00020   2.41478
    R3        2.93069   0.00021   0.00000   0.00030   0.00030   2.93099
    R4        3.45579  -0.00068   0.00126   0.00252   0.00343   3.45922
    R5        2.01711   0.00200  -0.00068   0.00005  -0.00065   2.01646
    R6        2.64216  -0.00018   0.00141   0.01327   0.01456   2.65672
    R7        2.53925  -0.00195  -0.00043  -0.00582  -0.00625   2.53301
    R8        2.52087  -0.00119  -0.00004   0.00111   0.00107   2.52193
    R9        2.53410  -0.00177  -0.00021  -0.00222  -0.00243   2.53166
   R10        1.85252  -0.00086  -0.00017  -0.00122  -0.00138   1.85114
   R11        1.81534  -0.00084  -0.00008  -0.00145  -0.00153   1.81382
   R12        3.30976  -0.00161   0.00103  -0.00295  -0.00186   3.30790
   R13        3.37118   0.00082  -0.00002  -0.00941  -0.00943   3.36174
   R14        1.84126  -0.00042  -0.00031  -0.00245  -0.00319   1.83807
   R15        1.85801  -0.00175  -0.00008   0.00028   0.00009   1.85811
   R16        3.42361  -0.00016   0.00036  -0.00264  -0.00249   3.42111
   R17        3.40964  -0.00013   0.00066  -0.00251  -0.00211   3.40753
   R18        1.81418  -0.00067  -0.00011  -0.00146  -0.00157   1.81261
   R19        1.85084  -0.00049  -0.00019  -0.00025  -0.00019   1.85065
   R20        3.34129  -0.00031   0.00049  -0.00593  -0.00444   3.33685
   R21        1.85680  -0.00006   0.00010   0.00300   0.00403   1.86083
   R22        1.85758  -0.00019  -0.00006   0.00264   0.00333   1.86091
   R23        3.34523  -0.00008  -0.00031  -0.01154  -0.01108   3.33415
   R24        1.81464  -0.00059  -0.00009  -0.00144  -0.00154   1.81310
   R25        1.85102  -0.00050  -0.00014   0.00018   0.00008   1.85111
   R26        1.83750  -0.00026  -0.00018   0.00013  -0.00006   1.83745
   R27        1.81458  -0.00040  -0.00010  -0.00178  -0.00188   1.81270
    A1        2.24303   0.00023   0.00005  -0.00345  -0.00462   2.23841
    A2        2.07803  -0.00008   0.00063   0.01080   0.01203   2.09006
    A3        1.96153  -0.00014  -0.00068  -0.00704  -0.00714   1.95439
    A4        2.40740  -0.00181  -0.00023  -0.02600  -0.02648   2.38091
    A5        2.00715   0.00060  -0.00001  -0.00365  -0.00406   2.00309
    A6        1.90660   0.00169   0.00056   0.01122   0.01176   1.91836
    A7        1.94988   0.00127  -0.00016  -0.00517  -0.00532   1.94455
    A8        1.92902   0.00118   0.00029   0.00483   0.00510   1.93412
    A9        1.89747  -0.00147  -0.00021  -0.00328  -0.00348   1.89399
   A10        1.88726  -0.00148  -0.00017  -0.00280  -0.00304   1.88422
   A11        1.89230  -0.00134  -0.00033  -0.00499  -0.00531   1.88699
   A12        1.85938   0.00258  -0.00022  -0.00298  -0.00310   1.85628
   A13        1.78031  -0.00556  -0.00042   0.00592   0.00552   1.78584
   A14        2.10406   0.00196  -0.00120   0.00162   0.00033   2.10439
   A15        1.84004  -0.00163   0.00100  -0.01241  -0.01462   1.82542
   A16        1.70092   0.00103   0.00089   0.00687   0.00932   1.71024
   A17        1.73109   0.00136  -0.00022   0.01860   0.01952   1.75061
   A18        2.10369  -0.00032   0.00493   0.03618   0.04409   2.14778
   A19        2.23561   0.00023  -0.00456  -0.05793  -0.05988   2.17573
   A20        1.74709  -0.00014  -0.00120   0.01939   0.01223   1.75932
   A21        1.87140   0.00073   0.00017   0.00173   0.00043   1.87183
   A22        2.18045   0.00034   0.00065   0.00194   0.00337   2.18382
   A23        1.71829  -0.00028   0.00112   0.01909   0.01854   1.73684
   A24        2.74386  -0.00055  -0.00129  -0.06237  -0.06546   2.67840
   A25        1.95900   0.00007   0.00081   0.00289   0.00446   1.96346
   A26        1.97533   0.00032  -0.00039  -0.01323  -0.01393   1.96140
   A27        1.82653   0.00009   0.00009   0.00167   0.00125   1.82778
   A28        2.10669   0.00032   0.00128   0.01636   0.01873   2.12541
   A29        1.72451  -0.00031   0.00050   0.01062   0.00838   1.73289
   A30        1.86779   0.00094  -0.00001   0.00337   0.00202   1.86982
   A31        2.71844  -0.00054   0.00015  -0.04461  -0.04649   2.67195
   A32        1.92809   0.00025  -0.00021  -0.00040  -0.00129   1.92680
   A33        2.27526  -0.00006   0.00166   0.03175   0.03286   2.30812
   A34        1.85153   0.00054   0.00012   0.00609   0.00541   1.85694
   A35        3.21751  -0.00074  -0.00013  -0.00102   0.00119   3.21870
   A36        2.86337  -0.00488  -0.00051  -0.00192  -0.00254   2.86083
   A37        3.12068  -0.00157  -0.00017  -0.04332  -0.04774   3.07294
   A38        2.91057  -0.00525   0.00285  -0.00006   0.00052   2.91109
   A39        2.95563   0.00029   0.00020   0.02352   0.02098   2.97660
   A40        2.99605   0.00034  -0.00067   0.00265  -0.00245   2.99360
   A41        3.15039   0.00032  -0.00171  -0.01559  -0.01826   3.13213
   A42        3.14281  -0.00010   0.00080  -0.00783  -0.00718   3.13563
   A43        3.21264   0.00005  -0.00168  -0.04022  -0.04167   3.17096
   A44        3.11493  -0.00110   0.00458  -0.00248   0.00247   3.11740
   A45        3.41828   0.00029   0.00003  -0.01327  -0.01254   3.40574
   A46        3.41108   0.00043   0.00037  -0.01236  -0.01155   3.39953
    D1       -0.07130  -0.00002  -0.00082  -0.02746  -0.02792  -0.09922
    D2        3.03006   0.00018  -0.00053  -0.01710  -0.01719   3.01287
    D3       -0.01544   0.00011   0.00031   0.01048   0.01136  -0.00407
    D4       -3.11899  -0.00008   0.00002   0.00035   0.00095  -3.11804
    D5       -1.79056  -0.00011  -0.00616  -0.13078  -0.13699  -1.92755
    D6        2.39258  -0.00021  -0.00617  -0.13085  -0.13703   2.25555
    D7        0.28389  -0.00017  -0.00585  -0.12434  -0.13020   0.15369
    D8        1.31698   0.00007  -0.00590  -0.12201  -0.12793   1.18906
    D9       -0.78306  -0.00003  -0.00591  -0.12208  -0.12797  -0.91104
   D10       -2.89175   0.00001  -0.00559  -0.11558  -0.12114  -3.01289
   D11        3.12199  -0.00008   0.00638   0.09745   0.10393  -3.05726
   D12        0.96425   0.00047   0.00021   0.05383   0.05240   1.01666
   D13       -0.80758  -0.00001   0.00101   0.02021   0.02300  -0.78458
   D14       -1.02008  -0.00007   0.00024   0.01952   0.01979  -1.00029
   D15        1.06699   0.00010   0.00058   0.01366   0.01476   1.08175
   D16       -0.13415   0.00072  -0.00304  -0.01853  -0.02126  -0.15541
   D17        1.66664  -0.00142   0.00103  -0.00731  -0.00512   1.66152
   D18       -2.04498   0.00278  -0.00123  -0.00115  -0.00372  -2.04870
   D19        1.87428  -0.00040  -0.00458  -0.01920  -0.02355   1.85073
   D20       -2.60812  -0.00253  -0.00051  -0.00797  -0.00741  -2.61553
   D21       -0.03655   0.00166  -0.00278  -0.00181  -0.00601  -0.04256
   D22       -2.09262   0.00045   0.00785   0.08352   0.09112  -2.00150
   D23        0.20339   0.00077   0.00985   0.13764   0.14762   0.35100
   D24        0.07653  -0.00049   0.00573   0.08353   0.08911   0.16564
   D25        2.37254  -0.00017   0.00772   0.13765   0.14560   2.51815
   D26       -1.01100  -0.00029   0.00769   0.16067   0.16720  -0.84380
   D27       -2.98096   0.00111   0.00428   0.15696   0.16048  -2.82048
   D28        0.74771   0.00129   0.00746   0.18447   0.19151   0.93922
   D29        0.91539  -0.00004  -0.00804  -0.18165  -0.18865   0.72673
   D30        2.97445  -0.00086  -0.00980  -0.21571  -0.22475   2.74970
   D31       -0.81844  -0.00135  -0.00868  -0.19635  -0.20508  -1.02352
   D32       -2.23691  -0.00016  -0.00791  -0.16306  -0.16970  -2.40661
   D33        0.04424   0.00042  -0.00651  -0.14979  -0.15542  -0.11118
   D34       -3.05319   0.00020   0.00229   0.06172   0.06441  -2.98878
   D35        1.18243  -0.00021   0.00239   0.06927   0.07276   1.25519
   D36        1.24425  -0.00058   0.00078   0.03544   0.03965   1.28391
   D37       -0.80332  -0.00100   0.00089   0.04298   0.04800  -0.75531
   D38        3.09840  -0.00009  -0.00385  -0.09473  -0.09919   2.99921
   D39       -1.22242   0.00087  -0.00317  -0.07317  -0.07918  -1.30160
   D40       -1.14258   0.00010  -0.00319  -0.09212  -0.09622  -1.23880
   D41        0.81978   0.00107  -0.00250  -0.07056  -0.07621   0.74357
   D42        0.02696  -0.00041   0.00785   0.16674   0.17356   0.20052
   D43        2.22606   0.00018   0.00952   0.19175   0.19980   2.42586
         Item               Value     Threshold  Converged?
 Maximum Force            0.005557     0.000015     NO 
 RMS     Force            0.001246     0.000010     NO 
 Maximum Displacement     0.267927     0.000060     NO 
 RMS     Displacement     0.078459     0.000040     NO 
 Predicted change in Energy=-7.202000D-04
 GradGradGradGradGradGradGradGradGradGradGradGradGradGradGradGradGradGrad

                          Input orientation:                          
 ---------------------------------------------------------------------
 Center     Atomic      Atomic             Coordinates (Angstroms)
 Number     Number       Type             X           Y           Z
 ---------------------------------------------------------------------
      1          6           0       -0.836602    0.542037    0.457256
      2          8           0        0.302731    0.101530    0.424782
      3          8           0       -1.751413    0.435851   -0.428600
      4          1           0       -1.466697   -0.106198   -1.302525
      5          6           0       -1.329131    1.310796    1.711077
      6          9           0       -2.245365    0.581400    2.363146
      7          9           0       -1.876719    2.482093    1.380573
      8          9           0       -0.314504    1.548094    2.553107
      9          8           0        3.996447   -1.495806    0.416514
     10          1           0        3.657060   -0.832854    1.052820
     11          1           0        4.252966   -2.261655    0.935114
     12          8           0        1.856006   -1.513448   -1.256648
     13          1           0        1.277913   -0.972182   -0.691926
     14          1           0        2.689988   -1.603095   -0.743567
     15          8           0        1.230365   -0.038998   -3.457411
     16          1           0        1.627242   -0.258150   -4.302699
     17          1           0        1.727828   -0.525438   -2.768226
     18          8           0       -1.194763   -0.810780   -2.488315
     19          1           0       -0.417230   -0.448583   -2.971955
     20          1           0       -0.967750   -1.754152   -2.320241
     21          8           0       -0.131473   -3.247589   -1.892177
     22          1           0        0.027092   -3.940447   -2.536657
     23          1           0        0.741144   -2.875654   -1.647745
     24          8           0        2.635637    0.336707    1.920872
     25          1           0        1.740444    0.351848    1.541615
     26          1           0        2.538222    0.540661    2.853104
 ---------------------------------------------------------------------
                    Distance matrix (angstroms):
                    1          2          3          4          5
     1  C    0.000000
     2  O    1.221957   0.000000
     3  O    1.277848   2.249342   0.000000
     4  H    1.978398   2.481455   1.067063   0.000000
     5  C    1.551014   2.404133   2.349909   3.332956   0.000000
     6  F    2.370354   3.237332   2.838841   3.810020   1.340409
     7  F    2.387086   3.366099   2.734213   3.750518   1.334550
     8  F    2.382715   2.646374   3.491758   4.350877   1.339699
     9  O    5.245267   4.024312   6.122370   5.893391   6.157491
    10  H    4.736878   3.538224   5.749417   5.685822   5.467233
    11  H    5.830329   4.631354   6.722263   6.509038   6.672656
    12  O    3.796396   2.801432   4.183169   3.608714   5.189301
    13  H    2.843352   1.830539   3.350927   2.942048   4.217000
    14  H    4.298884   3.157496   4.897198   4.453220   5.537993
    15  O    4.464815   3.993955   4.276702   3.452853   5.923364
    16  H    5.419224   4.922680   5.187059   4.312377   6.882386
    17  H    4.256705   3.552364   4.301516   3.539638   5.725462
    18  O    3.261101   3.400137   2.471107   1.405874   4.706807
    19  H    3.593979   3.515507   3.005148   2.001401   5.085053
    20  H    3.606130   3.548638   2.998090   2.000112   5.077010
    21  O    4.514233   4.095537   4.281820   3.463935   5.932680
    22  H    5.459134   5.018334   5.172907   4.296039   6.888987
    23  H    4.312879   3.653930   4.320326   3.558600   5.752747
    24  O    3.773694   2.781374   4.977555   5.235990   4.088062
    25  H    2.802351   1.837659   4.010220   4.310996   3.220340
    26  H    4.138783   3.329715   5.401994   5.807500   4.105333
                    6          7          8          9         10
     6  F    0.000000
     7  F    2.171171   0.000000
     8  F    2.167673   2.165111   0.000000
     9  O    6.860348   7.158713   5.693388   0.000000
    10  H    6.209322   6.459025   4.867555   0.979579   0.000000
    11  H    7.235367   7.763673   6.163918   0.959830   1.552557
    12  O    5.857690   6.070628   5.347746   2.716849   3.006767
    13  H    4.915340   5.116539   4.406566   2.982155   2.953624
    14  H    6.227470   6.485025   5.461229   1.750467   2.180713
    15  O    6.807678   6.278214   6.405608   4.978031   5.182783
    16  H    7.754702   7.217081   7.350848   5.423642   5.756043
    17  H    6.583489   6.265025   6.065249   4.028748   4.291484
    18  O    5.155444   5.126049   5.635165   5.987984   6.006689
    19  H    5.732908   5.446418   5.875677   5.662062   5.739888
    20  H    5.387134   5.698072   5.922929   5.674489   5.797862
    21  O    6.102250   6.825396   6.541607   5.043662   5.371866
    22  H    7.044091   7.760039   7.493095   5.518448   5.976467
    23  H    6.079285   6.688003   6.191212   4.094160   4.468630
    24  O    4.907102   5.025530   3.251232   2.733679   1.778958
    25  H    4.076061   4.200922   2.583976   3.125577   2.305614
    26  H    4.808786   5.042738   3.040225   3.494365   2.525740
                   11         12         13         14         15
    11  H    0.000000
    12  O    3.333024   0.000000
    13  H    3.627801   0.972662   0.000000
    14  H    2.386330   0.983267   1.547474   0.000000
    15  O    5.776729   2.721909   2.919075   3.455698   0.000000
    16  H    6.192184   3.302504   3.697235   3.950408   0.959192
    17  H    4.806818   1.810376   2.170950   2.487235   0.979321
    18  O    6.595655   3.364215   3.060587   4.331651   2.723241
    19  H    6.353200   3.040365   2.888978   3.994173   1.765786
    20  H    6.173393   3.027007   2.881994   3.985946   3.011082
    21  O    5.309327   2.713156   2.933334   3.461836   3.820944
    22  H    5.720974   3.297526   3.711898   3.971071   4.185327
    23  H    4.402391   1.803186   2.196570   2.496986   3.400125
    24  O    3.215425   3.758660   3.222315   3.296213   5.571523
    25  H    3.675733   3.364960   2.637365   3.153647   5.040159
    26  H    3.804209   4.644873   4.055159   4.189841   6.470633
                   16         17         18         19         20
    16  H    0.000000
    17  H    1.560822   0.000000
    18  O    3.400162   2.949798   0.000000
    19  H    2.446837   2.156081   0.984709   0.000000
    20  H    3.591955   2.996092   0.984751   1.559587   0.000000
    21  O    4.223794   3.410948   2.724702   3.013637   1.764356
    22  H    4.386194   3.822095   3.360072   3.546832   2.411728
    23  H    3.832137   2.784338   2.952626   2.997672   2.151822
    24  O    6.332736   4.853354   5.952278   5.820346   5.945008
    25  H    5.877151   4.398240   5.119324   5.066414   5.165606
    26  H    7.257651   5.778638   6.655248   6.606407   6.657440
                   21         22         23         24         25
    21  O    0.000000
    22  H    0.959453   0.000000
    23  H    0.979563   1.560070   0.000000
    24  O    5.919748   6.705827   5.161724   0.000000
    25  H    5.315162   6.163738   4.646223   0.972335   0.000000
    26  H    6.632933   7.445510   5.929447   0.959241   1.546643
                   26
    26  H    0.000000
 Stoichiometry    C2H13F3O8
 Framework group  C1[X(C2H13F3O8)]
 Deg. of freedom    72
 Full point group                 C1      NOp   1
 Largest Abelian subgroup         C1      NOp   1
 Largest concise Abelian subgroup C1      NOp   1
                         Standard orientation:                         
 ---------------------------------------------------------------------
 Center     Atomic      Atomic             Coordinates (Angstroms)
 Number     Number       Type             X           Y           Z
 ---------------------------------------------------------------------
      1          6           0       -1.155166   -0.536602   -0.030097
      2          8           0       -0.312410    0.348237   -0.031902
      3          8           0       -0.974356   -1.801407   -0.051857
      4          1           0        0.047823   -2.106494   -0.078245
      5          6           0       -2.659658   -0.166442    0.041513
      6          9           0       -3.162168   -0.525972    1.231016
      7          9           0       -3.358308   -0.779043   -0.916417
      8          9           0       -2.832012    1.154843   -0.097391
      9          8           0        2.447649    3.271420    0.147436
     10          1           0        1.489633    3.393140   -0.016777
     11          1           0        2.651543    3.771376    0.941000
     12          8           0        2.479014    0.555537    0.082127
     13          1           0        1.513358    0.440674    0.062421
     14          1           0        2.611807    1.528797    0.126243
     15          8           0        2.818889   -1.231157   -1.942964
     16          1           0        3.702940   -1.422663   -2.262069
     17          1           0        2.879632   -0.430452   -1.382383
     18          8           0        1.359605   -2.611505   -0.104168
     19          1           0        1.879843   -2.269959   -0.867286
     20          1           0        1.878471   -2.348289    0.690332
     21          8           0        2.835221   -1.452543    1.871526
     22          1           0        3.722832   -1.724689    2.113669
     23          1           0        2.914417   -0.599478    1.396602
     24          8           0       -0.246658    3.116987   -0.288295
     25          1           0       -0.458980    2.173126   -0.190927
     26          1           0       -1.027601    3.600171   -0.011156
 ---------------------------------------------------------------------
 Rotational constants (GHZ):           0.5985254           0.3608470           0.2678624
 Standard basis: 6-31++G(d,p) (6D, 7F)
 There are   325 symmetry adapted cartesian basis functions of A   symmetry.
 There are   325 symmetry adapted basis functions of A   symmetry.
   325 basis functions,   520 primitive gaussians,   325 cartesian basis functions
    58 alpha electrons       58 beta electrons
       nuclear repulsion energy       992.2956914683 Hartrees.
 NAtoms=   26 NActive=   26 NUniq=   26 SFac= 1.00D+00 NAtFMM=   60 NAOKFM=F Big=F
 Integral buffers will be    131072 words long.
 Raffenetti 2 integral format.
 Two-electron integral symmetry is turned on.
 Nuclear repulsion after empirical dispersion term =      992.2821104839 Hartrees.
 One-electron integrals computed using PRISM.
 NBasis=   325 RedAO= T EigKep=  2.99D-05  NBF=   325
 NBsUse=   325 1.00D-06 EigRej= -1.00D+00 NBFU=   325
 Initial guess from the checkpoint file:  "/local_scratch/slurm.5787772/Gau-1058677.chk"
 B after Tr=    -0.000000   -0.000000    0.000000
         Rot=    0.999862    0.001273    0.003000   -0.016263 Ang=   1.90 deg.
 ExpMin= 3.60D-02 ExpMax= 7.00D+03 ExpMxC= 1.05D+03 IAcc=3 IRadAn=         5 AccDes= 0.00D+00
 Harris functional with IExCor= 4639 and IRadAn=       5 diagonalized for initial guess.
 HarFok:  IExCor= 4639 AccDes= 0.00D+00 IRadAn=         5 IDoV= 1 UseB2=F ITyADJ=14
 ICtDFT=  3500011 ScaDFX=  1.000000  1.000000  1.000000  1.000000
 FoFCou: FMM=F IPFlag=           0 FMFlag=      100000 FMFlg1=           0
         NFxFlg=           0 DoJE=T BraDBF=F KetDBF=T FulRan=T
         wScrn=  0.000000 ICntrl=       500 IOpCl=  0 I1Cent=   200000004 NGrid=           0
         NMat0=    1 NMatS0=      1 NMatT0=    0 NMatD0=    1 NMtDS0=    0 NMtDT0=    0
 Petite list used in FoFCou.
 Requested convergence on RMS density matrix=1.00D-10 within 128 cycles.
 Requested convergence on MAX density matrix=1.00D-08.
 Requested convergence on             energy=1.00D-08.
 No special actions if energy rises.
 SCF Done:  E(RwB97XD) =  -985.245799961     A.U. after   15 cycles
            NFock= 15  Conv=0.79D-10     -V/T= 2.0083
 Calling FoFJK, ICntrl=      2127 FMM=F ISym2X=0 I1Cent= 0 IOpClX= 0 NMat=1 NMatS=1 NMatT=0.
 ***** Axes restored to original set *****
 -------------------------------------------------------------------
 Center     Atomic                   Forces (Hartrees/Bohr)
 Number     Number              X              Y              Z
 -------------------------------------------------------------------
      1        6          -0.003811141    0.000457218    0.000335470
      2        8           0.003927449   -0.000821098    0.000845301
      3        8          -0.001623127    0.000607498   -0.000956729
      4        1          -0.000523844   -0.001120050   -0.002181784
      5        6          -0.000315816    0.000234092    0.000628355
      6        9           0.000376806    0.000196192   -0.000300823
      7        9           0.000040248   -0.000024412   -0.000236212
      8        9           0.000166297   -0.000277353   -0.000087783
      9        8          -0.000175615    0.000380587    0.000516122
     10        1           0.000359024   -0.000115672    0.000074308
     11        1           0.000022781   -0.000256945   -0.000357304
     12        8           0.002373807   -0.000995889    0.000025406
     13        1          -0.001328273    0.000872819    0.000595630
     14        1           0.000331997   -0.000422836   -0.000519639
     15        8           0.000674583   -0.000392021    0.000597292
     16        1          -0.000233161    0.000521581   -0.000594761
     17        1          -0.000892739   -0.000303910   -0.000206700
     18        8           0.002628949   -0.000001040    0.001784924
     19        1          -0.001521814   -0.000448940    0.000388822
     20        1          -0.000805197    0.001336614   -0.000558705
     21        8           0.001200506   -0.000485542   -0.000081412
     22        1          -0.000775277   -0.000521611   -0.000137958
     23        1          -0.000917335    0.001303577   -0.000012539
     24        8          -0.000188275   -0.000231982    0.000762813
     25        1           0.000111850    0.000297837   -0.000669914
     26        1           0.000897318    0.000211289    0.000347819
 -------------------------------------------------------------------
 Cartesian Forces:  Max     0.003927449 RMS     0.001007087

 GradGradGradGradGradGradGradGradGradGradGradGradGradGradGradGradGradGrad
 Berny optimization.
 Using GEDIIS/GDIIS optimizer.
 FormGI is forming the generalized inverse of G from B-inverse, IUseBI=4.
 Internal  Forces:  Max     0.004951281 RMS     0.001128421
 Search for a local minimum.
 Step number   7 out of a maximum of  156
 All quantities printed in internal units (Hartrees-Bohrs-Radians)
 Mixed Optimization -- RFO/linear search
 Update second derivatives using D2CorX and points    6    7
 DE= -3.94D-04 DEPred=-7.20D-04 R= 5.47D-01
 TightC=F SS=  1.41D+00  RLast= 7.66D-01 DXNew= 1.2000D+00 2.2967D+00
 Trust test= 5.47D-01 RLast= 7.66D-01 DXMaxT set to 1.20D+00
 ITU=  1  1  0  1 -1  1  0
 Use linear search instead of GDIIS.
     Eigenvalues ---    0.00007   0.00036   0.00042   0.00065   0.00105
     Eigenvalues ---    0.00339   0.00407   0.00513   0.00647   0.00666
     Eigenvalues ---    0.00715   0.00879   0.00993   0.01066   0.01179
     Eigenvalues ---    0.01264   0.01427   0.01633   0.01693   0.01809
     Eigenvalues ---    0.01920   0.01976   0.02207   0.02289   0.02394
     Eigenvalues ---    0.02463   0.02554   0.02739   0.02895   0.02946
     Eigenvalues ---    0.03007   0.03295   0.03343   0.03697   0.04205
     Eigenvalues ---    0.04856   0.05276   0.05598   0.05654   0.06275
     Eigenvalues ---    0.06591   0.06967   0.07275   0.09209   0.11607
     Eigenvalues ---    0.12060   0.14193   0.19781   0.21142   0.22614
     Eigenvalues ---    0.24873   0.25639   0.26243   0.38086   0.40824
     Eigenvalues ---    0.41117   0.41499   0.41850   0.46563   0.47158
     Eigenvalues ---    0.49084   0.50541   0.51466   0.53044   0.57654
     Eigenvalues ---    0.59163   0.59258   0.59380   0.59792   0.63540
     Eigenvalues ---    0.88231   1.06956
 RFO step:  Lambda=-5.84017824D-04 EMin= 6.82172014D-05
 Quartic linear search produced a step of -0.19628.
 Iteration  1 RMS(Cart)=  0.07512069 RMS(Int)=  0.00312015
 Iteration  2 RMS(Cart)=  0.00355687 RMS(Int)=  0.00031089
 Iteration  3 RMS(Cart)=  0.00000848 RMS(Int)=  0.00031084
 Iteration  4 RMS(Cart)=  0.00000000 RMS(Int)=  0.00031084
 Variable       Old X    -DE/DX   Delta X   Delta X   Delta X     New X
                                 (Linear)    (Quad)   (Total)
    R1        2.30916   0.00476   0.00138   0.00489   0.00649   2.31565
    R2        2.41478   0.00136   0.00004   0.00334   0.00361   2.41839
    R3        2.93099  -0.00002  -0.00006   0.00062   0.00056   2.93155
    R4        3.45922   0.00077  -0.00067   0.01225   0.01168   3.47090
    R5        2.01646   0.00008   0.00013   0.01085   0.01096   2.02741
    R6        2.65672  -0.00226  -0.00286  -0.02710  -0.02997   2.62675
    R7        2.53301  -0.00051   0.00123  -0.00404  -0.00281   2.53019
    R8        2.52193   0.00002  -0.00021   0.00375   0.00354   2.52547
    R9        2.53166   0.00002   0.00048   0.00072   0.00120   2.53286
   R10        1.85114   0.00004   0.00027  -0.00084  -0.00056   1.85057
   R11        1.81382   0.00002   0.00030  -0.00006   0.00024   1.81406
   R12        3.30790   0.00129   0.00036  -0.00465  -0.00429   3.30361
   R13        3.36174  -0.00008   0.00185   0.00756   0.00941   3.37115
   R14        1.83807   0.00242   0.00063   0.00342   0.00416   1.84222
   R15        1.85811   0.00115  -0.00002   0.00046   0.00046   1.85857
   R16        3.42111   0.00025   0.00049  -0.00210  -0.00162   3.41949
   R17        3.40753   0.00018   0.00041  -0.01834  -0.01784   3.38969
   R18        1.81261   0.00031   0.00031  -0.00011   0.00020   1.81281
   R19        1.85065   0.00017   0.00004  -0.00144  -0.00149   1.84916
   R20        3.33685   0.00044   0.00087  -0.00781  -0.00709   3.32976
   R21        1.86083  -0.00121  -0.00079  -0.00247  -0.00339   1.85744
   R22        1.86091  -0.00126  -0.00065  -0.00234  -0.00319   1.85772
   R23        3.33415   0.00035   0.00217   0.00295   0.00494   3.33909
   R24        1.81310   0.00034   0.00030  -0.00020   0.00010   1.81321
   R25        1.85111   0.00024  -0.00002   0.00005   0.00007   1.85117
   R26        1.83745   0.00016   0.00001  -0.00021  -0.00020   1.83725
   R27        1.81270   0.00029   0.00037  -0.00027   0.00010   1.81280
    A1        2.23841   0.00070   0.00091   0.00668   0.00771   2.24612
    A2        2.09006  -0.00083  -0.00236   0.00147  -0.00099   2.08908
    A3        1.95439   0.00013   0.00140  -0.00781  -0.00649   1.94790
    A4        2.38091  -0.00037   0.00520   0.00235   0.00754   2.38845
    A5        2.00309  -0.00061   0.00080   0.00479   0.00548   2.00857
    A6        1.91836  -0.00005  -0.00231   0.00916   0.00685   1.92521
    A7        1.94455  -0.00027   0.00104  -0.00951  -0.00847   1.93608
    A8        1.93412  -0.00043  -0.00100   0.00210   0.00109   1.93521
    A9        1.89399   0.00023   0.00068   0.00010   0.00079   1.89478
   A10        1.88422   0.00015   0.00060   0.00050   0.00109   1.88531
   A11        1.88699   0.00040   0.00104  -0.00227  -0.00124   1.88575
   A12        1.85628  -0.00160   0.00061   0.00334   0.00399   1.86028
   A13        1.78584   0.00495  -0.00108   0.00452   0.00347   1.78931
   A14        2.10439  -0.00192  -0.00006  -0.01622  -0.01625   2.08814
   A15        1.82542   0.00132   0.00287   0.00505   0.00849   1.83391
   A16        1.71024  -0.00081  -0.00183  -0.01402  -0.01649   1.69375
   A17        1.75061  -0.00113  -0.00383  -0.00575  -0.00983   1.74078
   A18        2.14778   0.00067  -0.00865   0.01168   0.00264   2.15042
   A19        2.17573   0.00051   0.01175   0.01393   0.02516   2.20089
   A20        1.75932  -0.00108  -0.00240  -0.01912  -0.02064   1.73869
   A21        1.87183  -0.00028  -0.00008   0.00641   0.00668   1.87851
   A22        2.18382  -0.00049  -0.00066   0.01439   0.01343   2.19725
   A23        1.73684   0.00040  -0.00364   0.00767   0.00403   1.74086
   A24        2.67840   0.00094   0.01285  -0.00132   0.01123   2.68964
   A25        1.96346   0.00060  -0.00088   0.00121   0.00026   1.96372
   A26        1.96140   0.00025   0.00273   0.00374   0.00640   1.96780
   A27        1.82778   0.00019  -0.00025   0.00919   0.00902   1.83680
   A28        2.12541  -0.00030  -0.00368   0.02112   0.01734   2.14275
   A29        1.73289  -0.00016  -0.00165  -0.01796  -0.01895   1.71394
   A30        1.86982  -0.00012  -0.00040   0.01469   0.01453   1.88435
   A31        2.67195   0.00196   0.00912   0.04654   0.05635   2.72830
   A32        1.92680  -0.00013   0.00025   0.01516   0.01489   1.94169
   A33        2.30812  -0.00056  -0.00645   0.02116   0.01427   2.32239
   A34        1.85694   0.00044  -0.00106   0.00297   0.00132   1.85827
   A35        3.21870   0.00022  -0.00023  -0.01707  -0.01791   3.20079
   A36        2.86083   0.00360   0.00050  -0.01397  -0.01352   2.84731
   A37        3.07294   0.00149   0.00937   0.00952   0.01968   3.09262
   A38        2.91109   0.00348  -0.00010  -0.00235  -0.00195   2.90914
   A39        2.97660  -0.00000  -0.00412   0.00383   0.00020   2.97680
   A40        2.99360  -0.00043   0.00048  -0.02317  -0.02186   2.97174
   A41        3.13213  -0.00030   0.00358   0.00809   0.01178   3.14392
   A42        3.13563   0.00089   0.00141  -0.00110   0.00022   3.13584
   A43        3.17096  -0.00069   0.00818  -0.00971  -0.00115   3.16981
   A44        3.11740   0.00081  -0.00048  -0.01892  -0.01939   3.09801
   A45        3.40574   0.00009   0.00246   0.00073   0.00309   3.40883
   A46        3.39953   0.00018   0.00227   0.00696   0.00923   3.40875
    D1       -0.09922  -0.00008   0.00548  -0.02312  -0.01788  -0.11709
    D2        3.01287   0.00026   0.00337  -0.00767  -0.00450   3.00837
    D3       -0.00407   0.00034  -0.00223  -0.00160  -0.00412  -0.00819
    D4       -3.11804   0.00003  -0.00019  -0.01617  -0.01667  -3.13471
    D5       -1.92755  -0.00015   0.02689  -0.16438  -0.13746  -2.06501
    D6        2.25555  -0.00023   0.02690  -0.16442  -0.13748   2.11806
    D7        0.15369  -0.00026   0.02556  -0.15659  -0.13100   0.02269
    D8        1.18906   0.00015   0.02511  -0.15109  -0.12602   1.06304
    D9       -0.91104   0.00007   0.02512  -0.15113  -0.12604  -1.03707
   D10       -3.01289   0.00004   0.02378  -0.14330  -0.11955  -3.13244
   D11       -3.05726   0.00013  -0.02040   0.04239   0.02190  -3.03535
   D12        1.01666  -0.00104  -0.01029   0.03069   0.02078   1.03744
   D13       -0.78458   0.00077  -0.00451   0.05700   0.05182  -0.73276
   D14       -1.00029  -0.00048  -0.00388   0.02615   0.02205  -0.97824
   D15        1.08175   0.00046  -0.00290   0.03632   0.03304   1.11480
   D16       -0.15541  -0.00124   0.00417  -0.05270  -0.04838  -0.20379
   D17        1.66152   0.00058   0.00101  -0.06653  -0.06587   1.59565
   D18       -2.04870  -0.00253   0.00073  -0.05581  -0.05488  -2.10358
   D19        1.85073   0.00033   0.00462  -0.05359  -0.04883   1.80190
   D20       -2.61553   0.00215   0.00145  -0.06742  -0.06632  -2.68185
   D21       -0.04256  -0.00096   0.00118  -0.05670  -0.05533  -0.09789
   D22       -2.00150  -0.00086  -0.01789   0.08516   0.06715  -1.93435
   D23        0.35100   0.00001  -0.02897   0.15427   0.12544   0.47644
   D24        0.16564  -0.00012  -0.01749   0.06492   0.04728   0.21292
   D25        2.51815   0.00075  -0.02858   0.13404   0.10557   2.62371
   D26       -0.84380   0.00031  -0.03282   0.09006   0.05720  -0.78661
   D27       -2.82048  -0.00103  -0.03150   0.08937   0.05796  -2.76252
   D28        0.93922  -0.00124  -0.03759   0.07742   0.04003   0.97925
   D29        0.72673  -0.00006   0.03703  -0.03462   0.00216   0.72889
   D30        2.74970   0.00100   0.04411  -0.02533   0.01874   2.76845
   D31       -1.02352   0.00128   0.04025  -0.01452   0.02569  -0.99784
   D32       -2.40661  -0.00030   0.03331  -0.13028  -0.09740  -2.50401
   D33       -0.11118  -0.00079   0.03051  -0.10608  -0.07598  -0.18716
   D34       -2.98878   0.00087  -0.01264   0.06528   0.05246  -2.93631
   D35        1.25519   0.00030  -0.01428   0.05573   0.04122   1.29641
   D36        1.28391   0.00106  -0.00778   0.04117   0.03237   1.31628
   D37       -0.75531   0.00049  -0.00942   0.03163   0.02113  -0.73419
   D38        2.99921  -0.00106   0.01947  -0.03307  -0.01350   2.98571
   D39       -1.30160  -0.00144   0.01554  -0.02176  -0.00595  -1.30755
   D40       -1.23880  -0.00029   0.01889  -0.03062  -0.01160  -1.25041
   D41        0.74357  -0.00067   0.01496  -0.01931  -0.00406   0.73951
   D42        0.20052   0.00061  -0.03407   0.03009  -0.00396   0.19656
   D43        2.42586   0.00013  -0.03922   0.05136   0.01232   2.43818
         Item               Value     Threshold  Converged?
 Maximum Force            0.004951     0.000015     NO 
 RMS     Force            0.001128     0.000010     NO 
 Maximum Displacement     0.289765     0.000060     NO 
 RMS     Displacement     0.075379     0.000040     NO 
 Predicted change in Energy=-3.703832D-04
 GradGradGradGradGradGradGradGradGradGradGradGradGradGradGradGradGradGrad

                          Input orientation:                          
 ---------------------------------------------------------------------
 Center     Atomic      Atomic             Coordinates (Angstroms)
 Number     Number       Type             X           Y           Z
 ---------------------------------------------------------------------
      1          6           0       -0.865729    0.509958    0.460312
      2          8           0        0.281903    0.081284    0.432634
      3          8           0       -1.782222    0.400544   -0.426168
      4          1           0       -1.496919   -0.133596   -1.311790
      5          6           0       -1.366576    1.285403    1.707066
      6          9           0       -2.392506    0.639188    2.275026
      7          9           0       -1.770257    2.515108    1.374065
      8          9           0       -0.392676    1.401273    2.620621
      9          8           0        4.012184   -1.537711    0.420526
     10          1           0        3.703855   -0.839248    1.033776
     11          1           0        4.234747   -2.298753    0.961639
     12          8           0        1.858777   -1.544528   -1.231543
     13          1           0        1.282772   -0.998719   -0.665270
     14          1           0        2.694907   -1.645908   -0.723701
     15          8           0        1.235012   -0.012323   -3.395088
     16          1           0        1.647369   -0.173099   -4.246183
     17          1           0        1.723312   -0.533333   -2.726029
     18          8           0       -1.200919   -0.807203   -2.491105
     19          1           0       -0.417863   -0.432536   -2.952158
     20          1           0       -0.985058   -1.754872   -2.343652
     21          8           0       -0.146811   -3.249758   -1.913714
     22          1           0        0.026274   -3.948914   -2.547652
     23          1           0        0.712624   -2.858204   -1.653580
     24          8           0        2.710674    0.392351    1.857900
     25          1           0        1.799771    0.395583    1.518085
     26          1           0        2.662796    0.693997    2.767272
 ---------------------------------------------------------------------
                    Distance matrix (angstroms):
                    1          2          3          4          5
     1  C    0.000000
     2  O    1.225392   0.000000
     3  O    1.279757   2.258335   0.000000
     4  H    1.988192   2.500679   1.072860   0.000000
     5  C    1.551309   2.406567   2.346577   3.338269   0.000000
     6  F    2.375066   3.295167   2.779541   3.776841   1.338919
     7  F    2.381962   3.319811   2.777114   3.782084   1.336421
     8  F    2.384357   2.642861   3.495028   4.363374   1.340333
     9  O    5.290422   4.066484   6.168377   5.943289   6.209366
    10  H    4.798991   3.594233   5.810814   5.748711   5.538659
    11  H    5.844231   4.644287   6.739149   6.535165   6.691537
    12  O    3.808703   2.810566   4.205806   3.641135   5.200657
    13  H    2.856413   1.836720   3.377765   2.982131   4.226611
    14  H    4.327559   3.184791   4.931650   4.494924   5.567482
    15  O    4.421538   3.945711   4.253075   3.437773   5.872336
    16  H    5.378970   4.880629   5.165624   4.301019   6.830247
    17  H    4.236078   3.525984   4.295376   3.539739   5.701539
    18  O    3.249327   3.396531   2.461814   1.390016   4.693728
    19  H    3.568449   3.494352   2.989334   1.986084   5.055664
    20  H    3.606370   3.561519   2.992996   1.988787   5.079089
    21  O    4.504254   4.096949   4.267559   3.448995   5.930056
    22  H    5.452068   5.018959   5.166152   4.290003   6.887723
    23  H    4.278346   3.630207   4.283717   3.524541   5.725949
    24  O    3.841580   2.833209   5.040154   5.294090   4.176633
    25  H    2.869992   1.892330   4.075637   4.376801   3.294427
    26  H    4.219766   3.390370   5.481091   5.884462   4.208282
                    6          7          8          9         10
     6  F    0.000000
     7  F    2.172096   0.000000
     8  F    2.167840   2.166163   0.000000
     9  O    7.014137   7.125391   5.734181   0.000000
    10  H    6.394693   6.429106   4.931488   0.979282   0.000000
    11  H    7.367290   7.707362   6.152679   0.959959   1.554736
    12  O    5.927736   6.036532   5.346583   2.714138   3.005562
    13  H    4.983548   5.082012   4.400473   2.986496   2.962066
    14  H    6.332124   6.453864   5.477496   1.748194   2.181147
    15  O    6.762659   6.177731   6.390335   4.959679   5.137493
    16  H    7.714050   7.105899   7.334401   5.406727   5.705336
    17  H    6.582197   6.189409   6.066858   4.018522   4.260547
    18  O    5.121322   5.128492   5.626755   6.015621   6.040085
    19  H    5.689575   5.406826   5.866801   5.676419   5.748186
    20  H    5.389306   5.715827   5.912374   5.714917   5.850752
    21  O    6.141058   6.832184   6.500210   5.067251   5.415339
    22  H    7.082330   7.771162   7.450575   5.523719   6.001771
    23  H    6.107989   6.648594   6.134625   4.114939   4.499504
    24  O    5.126145   4.981860   3.351186   2.735893   1.783935
    25  H    4.267023   4.154302   2.652135   3.136405   2.320539
    26  H    5.079507   4.990935   3.139690   3.508360   2.537648
                   11         12         13         14         15
    11  H    0.000000
    12  O    3.320261   0.000000
    13  H    3.612628   0.974861   0.000000
    14  H    2.374381   0.983511   1.554475   0.000000
    15  O    5.762573   2.723539   2.902958   3.454881   0.000000
    16  H    6.191474   3.318670   3.692901   3.959089   0.959297
    17  H    4.798219   1.809518   2.158098   2.488199   0.978534
    18  O    6.610041   3.389969   3.088539   4.359427   2.717127
    19  H    6.359823   3.062700   2.905611   4.015921   1.762033
    20  H    6.202187   3.060789   2.920922   4.022220   3.011761
    21  O    5.326361   2.719476   2.944401   3.473302   3.819017
    22  H    5.722710   3.297163   3.718306   3.968909   4.204277
    23  H    4.422410   1.793747   2.181630   2.502755   3.377096
    24  O    3.219957   3.744581   3.215644   3.289287   5.471309
    25  H    3.673988   3.365704   2.641667   3.161417   4.962319
    26  H    3.832479   4.652737   4.068427   4.202747   6.364915
                   16         17         18         19         20
    16  H    0.000000
    17  H    1.564099   0.000000
    18  O    3.405162   2.946409   0.000000
    19  H    2.450916   2.155441   0.982915   0.000000
    20  H    3.612659   2.995603   0.983064   1.562230   0.000000
    21  O    4.257385   3.396496   2.722242   3.014726   1.766972
    22  H    4.446317   3.818108   3.373359   3.567323   2.424506
    23  H    3.847743   2.752574   2.927405   2.974587   2.139080
    24  O    6.221751   4.779558   5.971041   5.796967   5.993499
    25  H    5.794257   4.345254   5.150189   5.058335   5.224245
    26  H    7.139433   5.706604   6.695702   6.593285   6.739833
                   21         22         23         24         25
    21  O    0.000000
    22  H    0.959507   0.000000
    23  H    0.979598   1.568467   0.000000
    24  O    5.971202   6.742512   5.185441   0.000000
    25  H    5.371679   6.208878   4.672096   0.972229   0.000000
    26  H    6.734889   7.533677   5.997103   0.959292   1.547363
                   26
    26  H    0.000000
 Stoichiometry    C2H13F3O8
 Framework group  C1[X(C2H13F3O8)]
 Deg. of freedom    72
 Full point group                 C1      NOp   1
 Largest Abelian subgroup         C1      NOp   1
 Largest concise Abelian subgroup C1      NOp   1
                         Standard orientation:                         
 ---------------------------------------------------------------------
 Center     Atomic      Atomic             Coordinates (Angstroms)
 Number     Number       Type             X           Y           Z
 ---------------------------------------------------------------------
      1          6           0       -1.171004   -0.515907   -0.011877
      2          8           0       -0.307656    0.353697   -0.010058
      3          8           0       -1.026259   -1.786894   -0.049565
      4          1           0       -0.009900   -2.127840   -0.091983
      5          6           0       -2.667512   -0.113228    0.057943
      6          9           0       -3.231023   -0.609552    1.166466
      7          9           0       -3.336241   -0.575421   -1.002812
      8          9           0       -2.802681    1.219990    0.085341
      9          8           0        2.570922    3.216734    0.220374
     10          1           0        1.629272    3.381320    0.007772
     11          1           0        2.753269    3.685643    1.037929
     12          8           0        2.495846    0.505538    0.118800
     13          1           0        1.524885    0.422322    0.093002
     14          1           0        2.668136    1.471616    0.184393
     15          8           0        2.730646   -1.232850   -1.964597
     16          1           0        3.589282   -1.433981   -2.342142
     17          1           0        2.841291   -0.463988   -1.369502
     18          8           0        1.278250   -2.646364   -0.154817
     19          1           0        1.790708   -2.290152   -0.914173
     20          1           0        1.813507   -2.432098    0.641428
     21          8           0        2.795551   -1.580110    1.838045
     22          1           0        3.678832   -1.864296    2.082397
     23          1           0        2.872503   -0.722616    1.370716
     24          8           0       -0.104340    3.159140   -0.349510
     25          1           0       -0.371936    2.231658   -0.233764
     26          1           0       -0.882934    3.690937   -0.172811
 ---------------------------------------------------------------------
 Rotational constants (GHZ):           0.5929824           0.3606900           0.2670342
 Standard basis: 6-31++G(d,p) (6D, 7F)
 There are   325 symmetry adapted cartesian basis functions of A   symmetry.
 There are   325 symmetry adapted basis functions of A   symmetry.
   325 basis functions,   520 primitive gaussians,   325 cartesian basis functions
    58 alpha electrons       58 beta electrons
       nuclear repulsion energy       990.5449760307 Hartrees.
 NAtoms=   26 NActive=   26 NUniq=   26 SFac= 1.00D+00 NAtFMM=   60 NAOKFM=F Big=F
 Integral buffers will be    131072 words long.
 Raffenetti 2 integral format.
 Two-electron integral symmetry is turned on.
 Nuclear repulsion after empirical dispersion term =      990.5315057700 Hartrees.
 One-electron integrals computed using PRISM.
 NBasis=   325 RedAO= T EigKep=  2.89D-05  NBF=   325
 NBsUse=   325 1.00D-06 EigRej= -1.00D+00 NBFU=   325
 Initial guess from the checkpoint file:  "/local_scratch/slurm.5787772/Gau-1058677.chk"
 B after Tr=     0.000000   -0.000000   -0.000000
         Rot=    0.999842   -0.011361   -0.000101    0.013683 Ang=  -2.04 deg.
 ExpMin= 3.60D-02 ExpMax= 7.00D+03 ExpMxC= 1.05D+03 IAcc=3 IRadAn=         5 AccDes= 0.00D+00
 Harris functional with IExCor= 4639 and IRadAn=       5 diagonalized for initial guess.
 HarFok:  IExCor= 4639 AccDes= 0.00D+00 IRadAn=         5 IDoV= 1 UseB2=F ITyADJ=14
 ICtDFT=  3500011 ScaDFX=  1.000000  1.000000  1.000000  1.000000
 FoFCou: FMM=F IPFlag=           0 FMFlag=      100000 FMFlg1=           0
         NFxFlg=           0 DoJE=T BraDBF=F KetDBF=T FulRan=T
         wScrn=  0.000000 ICntrl=       500 IOpCl=  0 I1Cent=   200000004 NGrid=           0
         NMat0=    1 NMatS0=      1 NMatT0=    0 NMatD0=    1 NMtDS0=    0 NMtDT0=    0
 Petite list used in FoFCou.
 Requested convergence on RMS density matrix=1.00D-10 within 128 cycles.
 Requested convergence on MAX density matrix=1.00D-08.
 Requested convergence on             energy=1.00D-08.
 No special actions if energy rises.
 SCF Done:  E(RwB97XD) =  -985.246070521     A.U. after   15 cycles
            NFock= 15  Conv=0.83D-10     -V/T= 2.0083
 Calling FoFJK, ICntrl=      2127 FMM=F ISym2X=0 I1Cent= 0 IOpClX= 0 NMat=1 NMatS=1 NMatT=0.
 ***** Axes restored to original set *****
 -------------------------------------------------------------------
 Center     Atomic                   Forces (Hartrees/Bohr)
 Number     Number              X              Y              Z
 -------------------------------------------------------------------
      1        6          -0.000836253   -0.001036441   -0.000375314
      2        8          -0.000571828    0.000944321    0.000273997
      3        8           0.000771423   -0.000041931    0.000143227
      4        1           0.000432950   -0.000320644   -0.000954638
      5        6           0.000358823   -0.000292219    0.000609226
      6        9           0.000556101    0.000519498   -0.000085142
      7        9          -0.000110854    0.000070332   -0.000084070
      8        9          -0.000099619   -0.000159544   -0.000322501
      9        8          -0.000072625    0.000328007    0.000313047
     10        1           0.000290698   -0.000494468   -0.000040379
     11        1          -0.000030453    0.000081591   -0.000093829
     12        8           0.000041133    0.000160965    0.000327062
     13        1           0.000175820   -0.000096158    0.000032008
     14        1          -0.000171622    0.000018556   -0.000254847
     15        8          -0.000143367   -0.000055211   -0.000074485
     16        1          -0.000141721    0.000305159   -0.000140554
     17        1           0.000129646   -0.000381484    0.000080177
     18        8           0.000020721    0.000436328    0.001509778
     19        1           0.000015765   -0.000203697   -0.000348759
     20        1          -0.000130064    0.000101072   -0.000305418
     21        8          -0.000657481    0.000599063    0.000179779
     22        1           0.000311472    0.000156713    0.000243846
     23        1           0.000519394   -0.000658567   -0.000544594
     24        8          -0.001563312    0.000026410    0.000065579
     25        1           0.000202243   -0.000114687   -0.000419938
     26        1           0.000703009    0.000107038    0.000266742
 -------------------------------------------------------------------
 Cartesian Forces:  Max     0.001563312 RMS     0.000446303

 GradGradGradGradGradGradGradGradGradGradGradGradGradGradGradGradGradGrad
 Berny optimization.
 Using GEDIIS/GDIIS optimizer.
 FormGI is forming the generalized inverse of G from B-inverse, IUseBI=4.
 Internal  Forces:  Max     0.001603284 RMS     0.000454197
 Search for a local minimum.
 Step number   8 out of a maximum of  156
 All quantities printed in internal units (Hartrees-Bohrs-Radians)
 Mixed Optimization -- En-DIIS/RFO-DIIS
 Update second derivatives using D2CorX and points    7    8
 DE= -2.71D-04 DEPred=-3.70D-04 R= 7.30D-01
 TightC=F SS=  1.41D+00  RLast= 4.49D-01 DXNew= 2.0182D+00 1.3477D+00
 Trust test= 7.30D-01 RLast= 4.49D-01 DXMaxT set to 1.35D+00
 ITU=  1  1  1  0  1 -1  1  0
 Use linear search instead of GDIIS.
     Eigenvalues ---    0.00010   0.00039   0.00043   0.00059   0.00105
     Eigenvalues ---    0.00338   0.00410   0.00512   0.00601   0.00662
     Eigenvalues ---    0.00719   0.00875   0.00983   0.01062   0.01180
     Eigenvalues ---    0.01259   0.01410   0.01633   0.01687   0.01835
     Eigenvalues ---    0.01948   0.01980   0.02200   0.02277   0.02371
     Eigenvalues ---    0.02453   0.02555   0.02715   0.02894   0.02950
     Eigenvalues ---    0.03003   0.03173   0.03404   0.03616   0.04251
     Eigenvalues ---    0.04929   0.05208   0.05455   0.05648   0.06161
     Eigenvalues ---    0.06594   0.06979   0.07247   0.09430   0.11469
     Eigenvalues ---    0.12179   0.14189   0.19486   0.21258   0.22683
     Eigenvalues ---    0.24874   0.25629   0.26273   0.38031   0.40680
     Eigenvalues ---    0.40981   0.41498   0.41662   0.46597   0.47173
     Eigenvalues ---    0.49092   0.50430   0.51452   0.53050   0.57675
     Eigenvalues ---    0.59163   0.59277   0.59389   0.59802   0.63800
     Eigenvalues ---    0.88236   1.13792
 RFO step:  Lambda=-2.52146158D-04 EMin= 9.61479296D-05
 Quartic linear search produced a step of -0.12296.
 Iteration  1 RMS(Cart)=  0.06719111 RMS(Int)=  0.00381213
 Iteration  2 RMS(Cart)=  0.00431119 RMS(Int)=  0.00028500
 Iteration  3 RMS(Cart)=  0.00001803 RMS(Int)=  0.00028476
 Iteration  4 RMS(Cart)=  0.00000001 RMS(Int)=  0.00028476
 Variable       Old X    -DE/DX   Delta X   Delta X   Delta X     New X
                                 (Linear)    (Quad)   (Total)
    R1        2.31565  -0.00106  -0.00080   0.00499   0.00409   2.31975
    R2        2.41839  -0.00057  -0.00044  -0.00277  -0.00327   2.41512
    R3        2.93155  -0.00006  -0.00007   0.00124   0.00117   2.93272
    R4        3.47090  -0.00015  -0.00144   0.01537   0.01385   3.48475
    R5        2.02741   0.00024  -0.00135   0.01234   0.01104   2.03845
    R6        2.62675  -0.00082   0.00368  -0.03814  -0.03441   2.59234
    R7        2.53019  -0.00071   0.00035   0.00138   0.00173   2.53192
    R8        2.52547   0.00012  -0.00043   0.00007  -0.00036   2.52511
    R9        2.53286  -0.00031  -0.00015   0.00163   0.00148   2.53434
   R10        1.85057  -0.00029   0.00007  -0.00023  -0.00016   1.85041
   R11        1.81406  -0.00012  -0.00003   0.00037   0.00034   1.81439
   R12        3.30361  -0.00033   0.00053   0.00900   0.00952   3.31312
   R13        3.37115   0.00033  -0.00116   0.00905   0.00789   3.37904
   R14        1.84222  -0.00030  -0.00051   0.00309   0.00250   1.84472
   R15        1.85857  -0.00057  -0.00006  -0.00075  -0.00079   1.85778
   R16        3.41949   0.00009   0.00020  -0.00071  -0.00047   3.41902
   R17        3.38969  -0.00006   0.00219   0.00141   0.00332   3.39301
   R18        1.81281   0.00001  -0.00002   0.00048   0.00046   1.81327
   R19        1.84916   0.00036   0.00018   0.00166   0.00197   1.85114
   R20        3.32976  -0.00025   0.00087  -0.01167  -0.01057   3.31919
   R21        1.85744  -0.00012   0.00042  -0.00043   0.00018   1.85762
   R22        1.85772  -0.00033   0.00039  -0.00240  -0.00186   1.85587
   R23        3.33909  -0.00014  -0.00061  -0.00875  -0.00927   3.32982
   R24        1.81321  -0.00022  -0.00001   0.00030   0.00029   1.81350
   R25        1.85117  -0.00006  -0.00001  -0.00053  -0.00080   1.85038
   R26        1.83725  -0.00004   0.00002  -0.00015  -0.00013   1.83712
   R27        1.81280   0.00025  -0.00001   0.00079   0.00078   1.81357
    A1        2.24612  -0.00008  -0.00095   0.00282   0.00169   2.24781
    A2        2.08908  -0.00133   0.00012  -0.01661  -0.01643   2.07264
    A3        1.94790   0.00141   0.00080   0.01399   0.01484   1.96274
    A4        2.38845  -0.00006  -0.00093   0.01005   0.00888   2.39733
    A5        2.00857   0.00008  -0.00067   0.00006  -0.00064   2.00793
    A6        1.92521   0.00058  -0.00084   0.00104   0.00019   1.92540
    A7        1.93608  -0.00008   0.00104   0.00420   0.00525   1.94133
    A8        1.93521  -0.00047  -0.00013  -0.00781  -0.00795   1.92726
    A9        1.89478  -0.00016  -0.00010   0.00034   0.00024   1.89502
   A10        1.88531  -0.00007  -0.00013   0.00019   0.00004   1.88535
   A11        1.88575   0.00021   0.00015   0.00210   0.00226   1.88801
   A12        1.86028   0.00052  -0.00049   0.00222   0.00180   1.86208
   A13        1.78931  -0.00160  -0.00043  -0.00119  -0.00159   1.78772
   A14        2.08814   0.00062   0.00200  -0.01038  -0.00839   2.07975
   A15        1.83391  -0.00037  -0.00104   0.00307   0.00206   1.83598
   A16        1.69375   0.00022   0.00203  -0.00323  -0.00095   1.69280
   A17        1.74078   0.00037   0.00121  -0.00237  -0.00101   1.73977
   A18        2.15042   0.00006  -0.00032  -0.00512  -0.00516   2.14526
   A19        2.20089  -0.00015  -0.00309   0.01906   0.01625   2.21714
   A20        1.73869   0.00004   0.00254  -0.01458  -0.01297   1.72571
   A21        1.87851   0.00034  -0.00082   0.00818   0.00711   1.88562
   A22        2.19725   0.00012  -0.00165   0.01804   0.01629   2.21354
   A23        1.74086  -0.00011  -0.00050   0.00067   0.00010   1.74096
   A24        2.68964  -0.00028  -0.00138   0.01173   0.01008   2.69972
   A25        1.96372   0.00009  -0.00003   0.00048   0.00033   1.96405
   A26        1.96780   0.00025  -0.00079   0.00890   0.00832   1.97612
   A27        1.83680  -0.00015  -0.00111   0.00438   0.00314   1.83995
   A28        2.14275   0.00016  -0.00213   0.02269   0.02071   2.16346
   A29        1.71394   0.00042   0.00233   0.01217   0.01299   1.72693
   A30        1.88435  -0.00012  -0.00179   0.00309   0.00103   1.88538
   A31        2.72830  -0.00093  -0.00693  -0.01250  -0.02054   2.70776
   A32        1.94169  -0.00014  -0.00183   0.01154   0.00981   1.95150
   A33        2.32239  -0.00033  -0.00175  -0.01487  -0.01654   2.30585
   A34        1.85827   0.00067  -0.00016   0.01161   0.01156   1.86983
   A35        3.20079   0.00012   0.00220  -0.00548  -0.00313   3.19766
   A36        2.84731  -0.00145   0.00166  -0.00548  -0.00382   2.84349
   A37        3.09262  -0.00028  -0.00242   0.01260   0.01012   3.10274
   A38        2.90914  -0.00154   0.00024  -0.00785  -0.00705   2.90209
   A39        2.97680  -0.00006  -0.00002  -0.01936  -0.01991   2.95689
   A40        2.97174   0.00004   0.00269  -0.00455  -0.00192   2.96981
   A41        3.14392   0.00028  -0.00145   0.00799   0.00638   3.15029
   A42        3.13584  -0.00044  -0.00003  -0.00016  -0.00018   3.13567
   A43        3.16981   0.00052   0.00014   0.02001   0.02035   3.19015
   A44        3.09801   0.00005   0.00238   0.04010   0.04239   3.14040
   A45        3.40883  -0.00001  -0.00038  -0.00240  -0.00281   3.40602
   A46        3.40875   0.00000  -0.00113   0.00306   0.00259   3.41135
    D1       -0.11709  -0.00009   0.00220   0.03055   0.03318  -0.08392
    D2        3.00837   0.00037   0.00055   0.04763   0.04839   3.05675
    D3       -0.00819  -0.00006   0.00051  -0.00817  -0.00758  -0.01578
    D4       -3.13471  -0.00046   0.00205  -0.02390  -0.02178   3.12669
    D5       -2.06501  -0.00010   0.01690   0.12084   0.13779  -1.92721
    D6        2.11806  -0.00022   0.01690   0.11698   0.13393   2.25199
    D7        0.02269  -0.00012   0.01611   0.11673   0.13290   0.15559
    D8        1.06304   0.00027   0.01549   0.13512   0.15056   1.21360
    D9       -1.03707   0.00015   0.01550   0.13126   0.14670  -0.89038
   D10       -3.13244   0.00025   0.01470   0.13101   0.14567  -2.98678
   D11       -3.03535   0.00011  -0.00269  -0.05035  -0.05295  -3.08830
   D12        1.03744   0.00021  -0.00256  -0.04175  -0.04448   0.99296
   D13       -0.73276   0.00005  -0.00637  -0.02242  -0.02799  -0.76075
   D14       -0.97824  -0.00003  -0.00271  -0.01968  -0.02258  -1.00081
   D15        1.11480   0.00007  -0.00406  -0.00861  -0.01290   1.10190
   D16       -0.20379   0.00050   0.00595   0.00503   0.01100  -0.19280
   D17        1.59565  -0.00015   0.00810   0.00399   0.01183   1.60748
   D18       -2.10358   0.00118   0.00675   0.00670   0.01376  -2.08982
   D19        1.80190  -0.00010   0.00600  -0.00126   0.00472   1.80662
   D20       -2.68185  -0.00075   0.00815  -0.00229   0.00555  -2.67629
   D21       -0.09789   0.00058   0.00680   0.00041   0.00748  -0.09040
   D22       -1.93435   0.00009  -0.00826  -0.01752  -0.02577  -1.96012
   D23        0.47644   0.00035  -0.01542   0.00374  -0.01172   0.46472
   D24        0.21292  -0.00026  -0.00581  -0.03103  -0.03680   0.17612
   D25        2.62371   0.00000  -0.01298  -0.00977  -0.02275   2.60096
   D26       -0.78661   0.00001  -0.00703   0.03867   0.03169  -0.75492
   D27       -2.76252   0.00030  -0.00713   0.03938   0.03194  -2.73058
   D28        0.97925   0.00044  -0.00492   0.03327   0.02843   1.00768
   D29        0.72889  -0.00009  -0.00027  -0.11330  -0.11349   0.61539
   D30        2.76845  -0.00035  -0.00230  -0.10057  -0.10228   2.66617
   D31       -0.99784  -0.00039  -0.00316  -0.10657  -0.10975  -1.10758
   D32       -2.50401   0.00000   0.01198  -0.07266  -0.06069  -2.56471
   D33       -0.18716   0.00025   0.00934  -0.04676  -0.03754  -0.22470
   D34       -2.93631   0.00027  -0.00645   0.05734   0.05098  -2.88533
   D35        1.29641   0.00001  -0.00507   0.04670   0.04170   1.33811
   D36        1.31628  -0.00017  -0.00398   0.03404   0.02985   1.34613
   D37       -0.73419  -0.00042  -0.00260   0.02340   0.02057  -0.71361
   D38        2.98571   0.00012   0.00166  -0.06283  -0.06121   2.92450
   D39       -1.30755   0.00038   0.00073  -0.03946  -0.03923  -1.34678
   D40       -1.25041   0.00026   0.00143  -0.05796  -0.05678  -1.30719
   D41        0.73951   0.00052   0.00050  -0.03458  -0.03480   0.70472
   D42        0.19656  -0.00018   0.00049   0.12607   0.12668   0.32323
   D43        2.43818   0.00017  -0.00151   0.15973   0.15799   2.59616
         Item               Value     Threshold  Converged?
 Maximum Force            0.001603     0.000015     NO 
 RMS     Force            0.000454     0.000010     NO 
 Maximum Displacement     0.337350     0.000060     NO 
 RMS     Displacement     0.067339     0.000040     NO 
 Predicted change in Energy=-1.580301D-04
 GradGradGradGradGradGradGradGradGradGradGradGradGradGradGradGradGradGrad

                          Input orientation:                          
 ---------------------------------------------------------------------
 Center     Atomic      Atomic             Coordinates (Angstroms)
 Number     Number       Type             X           Y           Z
 ---------------------------------------------------------------------
      1          6           0       -0.877757    0.508816    0.445725
      2          8           0        0.266749    0.065209    0.431079
      3          8           0       -1.790773    0.398076   -0.441683
      4          1           0       -1.504301   -0.149605   -1.325752
      5          6           0       -1.346726    1.323965    1.680260
      6          9           0       -2.258537    0.631380    2.376018
      7          9           0       -1.886680    2.489928    1.313536
      8          9           0       -0.311116    1.579791    2.493069
      9          8           0        4.026827   -1.532398    0.422602
     10          1           0        3.701043   -0.857083    1.052396
     11          1           0        4.248757   -2.309116    0.941562
     12          8           0        1.874116   -1.541068   -1.237168
     13          1           0        1.289747   -1.013029   -0.660434
     14          1           0        2.717725   -1.627054   -0.739769
     15          8           0        1.211851    0.015745   -3.376085
     16          1           0        1.637604   -0.095511   -4.228771
     17          1           0        1.706331   -0.515884   -2.718486
     18          8           0       -1.205813   -0.821830   -2.483714
     19          1           0       -0.430720   -0.439531   -2.952099
     20          1           0       -0.981931   -1.766622   -2.336300
     21          8           0       -0.128822   -3.247551   -1.907438
     22          1           0        0.015348   -3.977734   -2.513242
     23          1           0        0.743237   -2.861888   -1.684805
     24          8           0        2.672387    0.335937    1.898515
     25          1           0        1.772919    0.362715    1.530631
     26          1           0        2.607976    0.590331    2.821641
 ---------------------------------------------------------------------
                    Distance matrix (angstroms):
                    1          2          3          4          5
     1  C    0.000000
     2  O    1.227557   0.000000
     3  O    1.278028   2.259626   0.000000
     4  H    1.991032   2.503841   1.078703   0.000000
     5  C    1.551927   2.397545   2.357348   3.351470   0.000000
     6  F    2.376469   3.237345   2.865775   3.857708   1.339832
     7  F    2.386593   3.360841   2.732369   3.752226   1.336229
     8  F    2.379009   2.622916   3.492650   4.358657   1.341116
     9  O    5.312442   4.085414   6.190169   5.963408   6.214144
    10  H    4.816549   3.609852   5.828185   5.766430   5.534543
    11  H    5.870923   4.664161   6.761522   6.549952   6.712257
    12  O    3.821905   2.819008   4.221906   3.654820   5.205154
    13  H    2.870135   1.844051   3.395390   2.999141   4.229820
    14  H    4.346818   3.200300   4.951420   4.511289   5.575376
    15  O    4.383584   3.923030   4.215761   3.407152   5.815873
    16  H    5.342581   4.859967   5.132196   4.278085   6.770361
    17  H    4.211858   3.511385   4.271872   3.518809   5.661729
    18  O    3.234169   3.383976   2.449539   1.371807   4.686467
    19  H    3.555899   3.491006   2.975487   1.970187   5.040610
    20  H    3.595571   3.545870   2.988263   1.977074   5.081099
    21  O    4.495395   4.074251   4.266277   3.439124   5.937477
    22  H    5.448142   5.007756   5.167315   4.286494   6.895558
    23  H    4.304466   3.643062   4.312067   3.540737   5.763070
    24  O    3.839793   2.830858   5.039860   5.298714   4.144528
    25  H    2.867830   1.888405   4.073226   4.377393   3.267809
    26  H    4.219236   3.387017   5.480441   5.887206   4.180985
                    6          7          8          9         10
     6  F    0.000000
     7  F    2.172866   0.000000
     8  F    2.169246   2.168421   0.000000
     9  O    6.928460   7.207110   5.726282   0.000000
    10  H    6.283637   6.518691   4.910328   0.979196   0.000000
    11  H    7.283478   7.798255   6.190575   0.960136   1.555852
    12  O    5.903682   6.074423   5.331948   2.718286   3.007923
    13  H    4.951205   5.124154   4.385209   2.989033   2.961833
    14  H    6.290614   6.508928   5.468909   1.753230   2.184405
    15  O    6.746056   6.141256   6.261999   4.975024   5.154546
    16  H    7.702695   7.058488   7.196338   5.422942   5.720882
    17  H    6.556703   6.180764   5.968438   4.035399   4.279585
    18  O    5.180447   5.084332   5.597913   6.027611   6.048351
    19  H    5.733811   5.375612   5.808771   5.696727   5.769038
    20  H    5.439308   5.679621   5.913651   5.723116   5.851561
    21  O    6.158717   6.810537   6.534595   5.063621   5.398409
    22  H    7.093613   7.751942   7.487043   5.539929   6.003048
    23  H    6.140346   6.674462   6.188279   4.121974   4.501125
    24  O    4.962792   5.076118   3.286634   2.739252   1.788112
    25  H    4.127892   4.238494   2.598223   3.146313   2.331154
    26  H    4.887045   5.107326   3.099692   3.503499   2.533779
                   11         12         13         14         15
    11  H    0.000000
    12  O    3.312957   0.000000
    13  H    3.605825   0.976184   0.000000
    14  H    2.374056   0.983095   1.556420   0.000000
    15  O    5.768002   2.727127   2.905030   3.452044   0.000000
    16  H    6.200847   3.330954   3.700793   3.960482   0.959540
    17  H    4.803703   1.809270   2.157840   2.484540   0.979579
    18  O    6.610360   3.399579   3.096566   4.368510   2.709789
    19  H    6.368159   3.076791   2.922437   4.027074   1.756439
    20  H    6.196674   3.068545   2.921805   4.031853   3.011754
    21  O    5.306661   2.715347   2.925824   3.477397   3.821443
    22  H    5.713292   3.319747   3.721084   3.996716   4.257227
    23  H    4.414978   1.795503   2.183183   2.513267   3.370578
    24  O    3.224439   3.740707   3.206185   3.288758   5.482434
    25  H    3.689913   3.360854   2.631899   3.163314   4.950863
    26  H    3.825396   4.642774   4.053806   4.196723   6.378960
                   16         17         18         19         20
    16  H    0.000000
    17  H    1.569203   0.000000
    18  O    3.414350   2.937567   0.000000
    19  H    2.454833   2.151137   0.983009   0.000000
    20  H    3.638135   2.989509   0.982082   1.563398   0.000000
    21  O    4.294672   3.389335   2.715903   3.011219   1.762064
    22  H    4.543831   3.858232   3.384056   3.593111   2.432054
    23  H    3.863223   2.738573   2.932385   2.975235   2.144820
    24  O    6.229009   4.793283   5.965298   5.810257   5.975654
    25  H    5.779186   4.339512   5.137213   5.059101   5.203501
    26  H    7.149847   5.720987   6.684757   6.605329   6.711707
                   21         22         23         24         25
    21  O    0.000000
    22  H    0.959661   0.000000
    23  H    0.979177   1.568835   0.000000
    24  O    5.930720   6.717976   5.175701   0.000000
    25  H    5.335819   6.187201   4.668762   0.972162   0.000000
    26  H    6.677095   7.486649   5.975209   0.959702   1.554296
                   26
    26  H    0.000000
 Stoichiometry    C2H13F3O8
 Framework group  C1[X(C2H13F3O8)]
 Deg. of freedom    72
 Full point group                 C1      NOp   1
 Largest Abelian subgroup         C1      NOp   1
 Largest concise Abelian subgroup C1      NOp   1
                         Standard orientation:                         
 ---------------------------------------------------------------------
 Center     Atomic      Atomic             Coordinates (Angstroms)
 Number     Number       Type             X           Y           Z
 ---------------------------------------------------------------------
      1          6           0       -1.169604   -0.532226    0.014844
      2          8           0       -0.305596    0.339769    0.017875
      3          8           0       -1.025685   -1.801840   -0.012032
      4          1           0       -0.003698   -2.144865   -0.050468
      5          6           0       -2.661275   -0.105285    0.048264
      6          9           0       -3.209555   -0.422244    1.228974
      7          9           0       -3.358527   -0.706747   -0.920028
      8          9           0       -2.772360    1.220817   -0.118185
      9          8           0        2.585097    3.223092    0.162625
     10          1           0        1.634557    3.383799   -0.009052
     11          1           0        2.800210    3.684827    0.976498
     12          8           0        2.507601    0.506964    0.086975
     13          1           0        1.534856    0.425466    0.094785
     14          1           0        2.685481    1.473232    0.121028
     15          8           0        2.664851   -1.266966   -1.978374
     16          1           0        3.499508   -1.462754   -2.409340
     17          1           0        2.800661   -0.495155   -1.390635
     18          8           0        1.269097   -2.652584   -0.114269
     19          1           0        1.770476   -2.315975   -0.889910
     20          1           0        1.816320   -2.425505    0.668973
     21          8           0        2.814651   -1.552823    1.829417
     22          1           0        3.683477   -1.843820    2.114745
     23          1           0        2.922926   -0.713741    1.336461
     24          8           0       -0.115117    3.147173   -0.291887
     25          1           0       -0.372995    2.214361   -0.199919
     26          1           0       -0.881717    3.676489   -0.061285
 ---------------------------------------------------------------------
 Rotational constants (GHZ):           0.5931568           0.3623988           0.2677969
 Standard basis: 6-31++G(d,p) (6D, 7F)
 There are   325 symmetry adapted cartesian basis functions of A   symmetry.
 There are   325 symmetry adapted basis functions of A   symmetry.
   325 basis functions,   520 primitive gaussians,   325 cartesian basis functions
    58 alpha electrons       58 beta electrons
       nuclear repulsion energy       991.3287137376 Hartrees.
 NAtoms=   26 NActive=   26 NUniq=   26 SFac= 1.00D+00 NAtFMM=   60 NAOKFM=F Big=F
 Integral buffers will be    131072 words long.
 Raffenetti 2 integral format.
 Two-electron integral symmetry is turned on.
 Nuclear repulsion after empirical dispersion term =      991.3152278521 Hartrees.
 One-electron integrals computed using PRISM.
 NBasis=   325 RedAO= T EigKep=  2.90D-05  NBF=   325
 NBsUse=   325 1.00D-06 EigRej= -1.00D+00 NBFU=   325
 Initial guess from the checkpoint file:  "/local_scratch/slurm.5787772/Gau-1058677.chk"
 B after Tr=    -0.000000   -0.000000    0.000000
         Rot=    0.999951    0.009346   -0.003059    0.001459 Ang=   1.14 deg.
 ExpMin= 3.60D-02 ExpMax= 7.00D+03 ExpMxC= 1.05D+03 IAcc=3 IRadAn=         5 AccDes= 0.00D+00
 Harris functional with IExCor= 4639 and IRadAn=       5 diagonalized for initial guess.
 HarFok:  IExCor= 4639 AccDes= 0.00D+00 IRadAn=         5 IDoV= 1 UseB2=F ITyADJ=14
 ICtDFT=  3500011 ScaDFX=  1.000000  1.000000  1.000000  1.000000
 FoFCou: FMM=F IPFlag=           0 FMFlag=      100000 FMFlg1=           0
         NFxFlg=           0 DoJE=T BraDBF=F KetDBF=T FulRan=T
         wScrn=  0.000000 ICntrl=       500 IOpCl=  0 I1Cent=   200000004 NGrid=           0
         NMat0=    1 NMatS0=      1 NMatT0=    0 NMatD0=    1 NMtDS0=    0 NMtDT0=    0
 Petite list used in FoFCou.
 Requested convergence on RMS density matrix=1.00D-10 within 128 cycles.
 Requested convergence on MAX density matrix=1.00D-08.
 Requested convergence on             energy=1.00D-08.
 No special actions if energy rises.
 SCF Done:  E(RwB97XD) =  -985.246067324     A.U. after   16 cycles
            NFock= 16  Conv=0.56D-10     -V/T= 2.0083
 Calling FoFJK, ICntrl=      2127 FMM=F ISym2X=0 I1Cent= 0 IOpClX= 0 NMat=1 NMatS=1 NMatT=0.
 ***** Axes restored to original set *****
 -------------------------------------------------------------------
 Center     Atomic                   Forces (Hartrees/Bohr)
 Number     Number              X              Y              Z
 -------------------------------------------------------------------
      1        6           0.003495085    0.000709912   -0.000161134
      2        8          -0.002610703   -0.000049245   -0.000744783
      3        8          -0.000074269   -0.000070519    0.001277924
      4        1           0.000422906   -0.000591976   -0.000413942
      5        6           0.000402954    0.000140794   -0.000689254
      6        9           0.000106354    0.000285954   -0.000126994
      7        9           0.000342867   -0.000818642    0.000738726
      8        9          -0.001393036    0.000203734    0.000087825
      9        8           0.000077300    0.000269318    0.000032152
     10        1          -0.000004750   -0.000519730    0.000041793
     11        1          -0.000135575    0.000359885   -0.000092005
     12        8          -0.000774160    0.001274068    0.000154322
     13        1           0.000809787   -0.000704976   -0.000535719
     14        1          -0.000272016   -0.000320042    0.000278449
     15        8          -0.000175978   -0.000458957    0.000238601
     16        1          -0.000058011    0.000027856    0.000448303
     17        1           0.000241744    0.000183424   -0.000665631
     18        8          -0.000556469    0.000865042    0.000142336
     19        1           0.000276044    0.000065744   -0.000156840
     20        1           0.000201344   -0.000834747    0.000108215
     21        8          -0.000421793    0.000082331   -0.000598787
     22        1           0.000092946    0.000326688    0.000245896
     23        1           0.000374736   -0.000378558    0.000526788
     24        8           0.000103681   -0.000327625   -0.000045298
     25        1          -0.000169978    0.000115418    0.000560487
     26        1          -0.000301011    0.000164850   -0.000651430
 -------------------------------------------------------------------
 Cartesian Forces:  Max     0.003495085 RMS     0.000681913

 GradGradGradGradGradGradGradGradGradGradGradGradGradGradGradGradGradGrad
 Berny optimization.
 Using GEDIIS/GDIIS optimizer.
 FormGI is forming the generalized inverse of G from B-inverse, IUseBI=4.
 Internal  Forces:  Max     0.002602564 RMS     0.000562547
 Search for a local minimum.
 Step number   9 out of a maximum of  156
 All quantities printed in internal units (Hartrees-Bohrs-Radians)
 Mixed Optimization -- En-DIIS/RFO-DIIS
 Swapping is turned off.
 Update second derivatives using D2CorX and points    7    8    9
 DE=  3.20D-06 DEPred=-1.58D-04 R=-2.02D-02
 Trust test=-2.02D-02 RLast= 4.91D-01 DXMaxT set to 6.74D-01
 ITU= -1  1  1  1  0  1 -1  1  0
     Eigenvalues ---    0.00014   0.00037   0.00041   0.00071   0.00105
     Eigenvalues ---    0.00334   0.00410   0.00506   0.00567   0.00668
     Eigenvalues ---    0.00722   0.00871   0.00964   0.01072   0.01179
     Eigenvalues ---    0.01245   0.01402   0.01632   0.01674   0.01832
     Eigenvalues ---    0.01955   0.02033   0.02213   0.02307   0.02410
     Eigenvalues ---    0.02491   0.02552   0.02711   0.02891   0.02941
     Eigenvalues ---    0.02996   0.03275   0.03391   0.03836   0.04278
     Eigenvalues ---    0.04741   0.04995   0.05426   0.05613   0.06035
     Eigenvalues ---    0.06592   0.06954   0.07233   0.09518   0.11722
     Eigenvalues ---    0.12268   0.14245   0.19980   0.22095   0.23254
     Eigenvalues ---    0.24909   0.25838   0.26314   0.38386   0.40724
     Eigenvalues ---    0.40948   0.41490   0.41650   0.46586   0.47218
     Eigenvalues ---    0.49095   0.50614   0.51441   0.53049   0.57656
     Eigenvalues ---    0.59180   0.59274   0.59389   0.59794   0.65056
     Eigenvalues ---    0.89482   1.17482
 En-DIIS/RFO-DIIS/Sim-DIIS IScMMF=       -3 using points:     9    8
 RFO step:  Lambda=-2.09700751D-04.
 DidBck=T Rises=T En-DIIS coefs:    0.49684    0.50316
 Iteration  1 RMS(Cart)=  0.06978380 RMS(Int)=  0.00538176
 Iteration  2 RMS(Cart)=  0.00572451 RMS(Int)=  0.00017265
 Iteration  3 RMS(Cart)=  0.00003063 RMS(Int)=  0.00017152
 Iteration  4 RMS(Cart)=  0.00000000 RMS(Int)=  0.00017152
 Variable       Old X    -DE/DX   Delta X   Delta X   Delta X     New X
                                 (Linear)    (Quad)   (Total)
    R1        2.31975  -0.00260  -0.00206   0.00030  -0.00174   2.31800
    R2        2.41512  -0.00041   0.00164  -0.00231  -0.00067   2.41445
    R3        2.93272   0.00007  -0.00059   0.00006  -0.00053   2.93219
    R4        3.48475  -0.00018  -0.00697   0.00707   0.00012   3.48487
    R5        2.03845   0.00060  -0.00556   0.00812   0.00255   2.04101
    R6        2.59234  -0.00013   0.01731  -0.02440  -0.00710   2.58524
    R7        2.53192  -0.00029  -0.00087  -0.00242  -0.00329   2.52863
    R8        2.52511  -0.00106   0.00018   0.00340   0.00358   2.52869
    R9        2.53434  -0.00098  -0.00074   0.00003  -0.00071   2.53363
   R10        1.85041  -0.00032   0.00008  -0.00013  -0.00004   1.85037
   R11        1.81439  -0.00037  -0.00017   0.00031   0.00014   1.81454
   R12        3.31312  -0.00044  -0.00479   0.00522   0.00044   3.31357
   R13        3.37904   0.00011  -0.00397   0.00029  -0.00369   3.37535
   R14        1.84472  -0.00138  -0.00126   0.00026  -0.00098   1.84374
   R15        1.85778  -0.00048   0.00040  -0.00034   0.00005   1.85783
   R16        3.41902  -0.00003   0.00024   0.00413   0.00431   3.42334
   R17        3.39301  -0.00002  -0.00167   0.00221   0.00068   3.39369
   R18        1.81327  -0.00043  -0.00023   0.00010  -0.00013   1.81313
   R19        1.85114  -0.00058  -0.00099   0.00038  -0.00070   1.85044
   R20        3.31919  -0.00034   0.00532  -0.01239  -0.00717   3.31202
   R21        1.85762  -0.00001  -0.00009   0.00002  -0.00014   1.85748
   R22        1.85587   0.00053   0.00093  -0.00007   0.00084   1.85671
   R23        3.32982  -0.00035   0.00467  -0.00873  -0.00404   3.32578
   R24        1.81350  -0.00039  -0.00015   0.00010  -0.00005   1.81345
   R25        1.85038   0.00016   0.00040   0.00105   0.00159   1.85196
   R26        1.83712  -0.00005   0.00006   0.00023   0.00029   1.83741
   R27        1.81357  -0.00056  -0.00039  -0.00006  -0.00045   1.81312
    A1        2.24781  -0.00039  -0.00085  -0.00073  -0.00155   2.24626
    A2        2.07264   0.00173   0.00827   0.00197   0.01024   2.08288
    A3        1.96274  -0.00135  -0.00747  -0.00123  -0.00870   1.95404
    A4        2.39733   0.00033  -0.00447   0.00364  -0.00076   2.39657
    A5        2.00793   0.00029   0.00032  -0.00101  -0.00071   2.00722
    A6        1.92540  -0.00028  -0.00010   0.00591   0.00580   1.93121
    A7        1.94133   0.00049  -0.00264  -0.00901  -0.01165   1.92968
    A8        1.92726   0.00172   0.00400   0.00185   0.00583   1.93309
    A9        1.89502  -0.00044  -0.00012   0.00058   0.00047   1.89549
   A10        1.88535  -0.00070  -0.00002   0.00126   0.00121   1.88656
   A11        1.88801  -0.00088  -0.00114  -0.00044  -0.00158   1.88643
   A12        1.86208   0.00030  -0.00091  -0.00150  -0.00245   1.85963
   A13        1.78772  -0.00132   0.00080  -0.00316  -0.00239   1.78533
   A14        2.07975   0.00058   0.00422  -0.01435  -0.01016   2.06959
   A15        1.83598  -0.00046  -0.00104  -0.00097  -0.00207   1.83391
   A16        1.69280   0.00033   0.00048  -0.00147  -0.00099   1.69181
   A17        1.73977   0.00037   0.00051   0.00149   0.00196   1.74173
   A18        2.14526  -0.00013   0.00260   0.01236   0.01487   2.16013
   A19        2.21714  -0.00025  -0.00818  -0.00391  -0.01215   2.20499
   A20        1.72571   0.00035   0.00653  -0.00815  -0.00138   1.72434
   A21        1.88562   0.00006  -0.00358   0.00285  -0.00075   1.88487
   A22        2.21354   0.00017  -0.00820   0.01517   0.00704   2.22058
   A23        1.74096   0.00019  -0.00005   0.01090   0.01070   1.75166
   A24        2.69972  -0.00062  -0.00507  -0.01410  -0.01907   2.68065
   A25        1.96405  -0.00016  -0.00017   0.00312   0.00304   1.96709
   A26        1.97612  -0.00007  -0.00419   0.00375  -0.00055   1.97558
   A27        1.83995  -0.00001  -0.00158  -0.00095  -0.00249   1.83746
   A28        2.16346   0.00016  -0.01042   0.01420   0.00371   2.16716
   A29        1.72693   0.00004  -0.00654   0.00971   0.00388   1.73081
   A30        1.88538   0.00016  -0.00052  -0.00166  -0.00203   1.88334
   A31        2.70776  -0.00074   0.01034  -0.01010   0.00067   2.70843
   A32        1.95150   0.00038  -0.00494   0.01086   0.00529   1.95679
   A33        2.30585   0.00040   0.00832   0.01823   0.02600   2.33185
   A34        1.86983  -0.00061  -0.00582   0.00242  -0.00410   1.86573
   A35        3.19766  -0.00005   0.00157  -0.00021   0.00135   3.19901
   A36        2.84349  -0.00101   0.00192  -0.00469  -0.00282   2.84067
   A37        3.10274  -0.00059  -0.00509   0.00132  -0.00382   3.09893
   A38        2.90209  -0.00121   0.00355  -0.00230   0.00106   2.90316
   A39        2.95689  -0.00013   0.01002  -0.00493   0.00536   2.96225
   A40        2.96981  -0.00005   0.00097  -0.00642  -0.00560   2.96422
   A41        3.15029   0.00009  -0.00321   0.00210  -0.00102   3.14928
   A42        3.13567   0.00008   0.00009   0.00231   0.00229   3.13795
   A43        3.19015   0.00014  -0.01024   0.00434  -0.00612   3.18404
   A44        3.14040  -0.00081  -0.02133   0.00533  -0.01597   3.12443
   A45        3.40602  -0.00001   0.00141  -0.00221  -0.00067   3.40535
   A46        3.41135   0.00000  -0.00131   0.00290   0.00122   3.41257
    D1       -0.08392   0.00020  -0.01669   0.00391  -0.01301  -0.09693
    D2        3.05675  -0.00053  -0.02435   0.01447  -0.00996   3.04679
    D3       -0.01578  -0.00020   0.00382  -0.01126  -0.00743  -0.02320
    D4        3.12669   0.00050   0.01096  -0.02128  -0.01030   3.11639
    D5       -1.92721   0.00007  -0.06933  -0.12840  -0.19779  -2.12500
    D6        2.25199   0.00049  -0.06739  -0.12715  -0.19457   2.05742
    D7        0.15559   0.00012  -0.06687  -0.12191  -0.18880  -0.03321
    D8        1.21360  -0.00054  -0.07576  -0.11949  -0.19523   1.01838
    D9       -0.89038  -0.00013  -0.07381  -0.11824  -0.19201  -1.08238
   D10       -2.98678  -0.00049  -0.07329  -0.11300  -0.18624   3.11017
   D11       -3.08830  -0.00005   0.02664   0.01403   0.04062  -3.04768
   D12        0.99296   0.00019   0.02238   0.00216   0.02451   1.01747
   D13       -0.76075  -0.00039   0.01408   0.01103   0.02481  -0.73594
   D14       -1.00081   0.00019   0.01136   0.01067   0.02221  -0.97860
   D15        1.10190  -0.00001   0.00649   0.01464   0.02135   1.12324
   D16       -0.19280   0.00043  -0.00553  -0.00751  -0.01311  -0.20590
   D17        1.60748  -0.00019  -0.00595  -0.00627  -0.01213   1.59535
   D18       -2.08982   0.00087  -0.00692  -0.00324  -0.01024  -2.10006
   D19        1.80662  -0.00005  -0.00237  -0.01958  -0.02199   1.78463
   D20       -2.67629  -0.00068  -0.00279  -0.01834  -0.02101  -2.69730
   D21       -0.09040   0.00039  -0.00377  -0.01530  -0.01913  -0.10953
   D22       -1.96012   0.00021   0.01297   0.03774   0.05056  -1.90956
   D23        0.46472   0.00018   0.00590   0.10114   0.10717   0.57189
   D24        0.17612   0.00009   0.01852   0.01741   0.03579   0.21191
   D25        2.60096   0.00007   0.01145   0.08082   0.09240   2.69335
   D26       -0.75492  -0.00003  -0.01594   0.05198   0.03601  -0.71891
   D27       -2.73058   0.00035  -0.01607   0.04924   0.03320  -2.69738
   D28        1.00768   0.00046  -0.01431   0.05198   0.03762   1.04530
   D29        0.61539   0.00010   0.05711  -0.03625   0.02082   0.63621
   D30        2.66617  -0.00034   0.05146  -0.03847   0.01278   2.67895
   D31       -1.10758  -0.00038   0.05522  -0.03341   0.02175  -1.08583
   D32       -2.56471  -0.00006   0.03054  -0.08220  -0.05159  -2.61629
   D33       -0.22470   0.00029   0.01889  -0.05584  -0.03686  -0.26156
   D34       -2.88533  -0.00017  -0.02565   0.04794   0.02228  -2.86304
   D35        1.33811  -0.00001  -0.02098   0.04294   0.02200   1.36012
   D36        1.34613  -0.00052  -0.01502   0.02194   0.00722   1.35336
   D37       -0.71361  -0.00036  -0.01035   0.01694   0.00694  -0.70667
   D38        2.92450   0.00027   0.03080  -0.02630   0.00451   2.92901
   D39       -1.34678   0.00055   0.01974  -0.01400   0.00603  -1.34075
   D40       -1.30719   0.00005   0.02857  -0.02307   0.00563  -1.30155
   D41        0.70472   0.00033   0.01751  -0.01078   0.00715   0.71187
   D42        0.32323  -0.00031  -0.06374   0.03320  -0.03060   0.29263
   D43        2.59616  -0.00003  -0.07949   0.05425  -0.02512   2.57105
         Item               Value     Threshold  Converged?
 Maximum Force            0.002603     0.000015     NO 
 RMS     Force            0.000563     0.000010     NO 
 Maximum Displacement     0.369025     0.000060     NO 
 RMS     Displacement     0.070148     0.000040     NO 
 Predicted change in Energy=-1.308338D-04
 GradGradGradGradGradGradGradGradGradGradGradGradGradGradGradGradGradGrad

                          Input orientation:                          
 ---------------------------------------------------------------------
 Center     Atomic      Atomic             Coordinates (Angstroms)
 Number     Number       Type             X           Y           Z
 ---------------------------------------------------------------------
      1          6           0       -0.872107    0.494185    0.458358
      2          8           0        0.278379    0.069816    0.427954
      3          8           0       -1.794108    0.366437   -0.416882
      4          1           0       -1.506443   -0.172177   -1.307760
      5          6           0       -1.350054    1.307855    1.690071
      6          9           0       -2.409859    0.722570    2.259935
      7          9           0       -1.691401    2.550288    1.328933
      8          9           0       -0.377700    1.393903    2.609147
      9          8           0        4.025550   -1.537971    0.427495
     10          1           0        3.703417   -0.851541    1.047032
     11          1           0        4.222639   -2.314003    0.957531
     12          8           0        1.881212   -1.536856   -1.243631
     13          1           0        1.297864   -1.005900   -0.669425
     14          1           0        2.720573   -1.629031   -0.740142
     15          8           0        1.196362    0.015943   -3.373862
     16          1           0        1.614847   -0.071537   -4.232814
     17          1           0        1.706768   -0.520008   -2.732694
     18          8           0       -1.210045   -0.831007   -2.469508
     19          1           0       -0.437940   -0.443986   -2.938795
     20          1           0       -0.981380   -1.776415   -2.330673
     21          8           0       -0.117663   -3.251310   -1.911136
     22          1           0        0.033851   -3.978526   -2.518673
     23          1           0        0.752714   -2.863006   -1.682886
     24          8           0        2.678748    0.357568    1.870730
     25          1           0        1.771709    0.368149    1.520639
     26          1           0        2.633508    0.682547    2.772347
 ---------------------------------------------------------------------
                    Distance matrix (angstroms):
                    1          2          3          4          5
     1  C    0.000000
     2  O    1.226634   0.000000
     3  O    1.277674   2.257639   0.000000
     4  H    1.991379   2.501370   1.080055   0.000000
     5  C    1.551648   2.403638   2.350043   3.346930   0.000000
     6  F    2.379605   3.317961   2.769716   3.787502   1.338091
     7  F    2.378382   3.293104   2.797789   3.794492   1.338124
     8  F    2.383238   2.634625   3.495533   4.366786   1.340738
     9  O    5.302608   4.077532   6.181275   5.956463   6.212081
    10  H    4.805511   3.600423   5.818015   5.757536   5.532998
    11  H    5.838795   4.638990   6.728671   6.522372   6.686507
    12  O    3.821342   2.818628   4.220665   3.652762   5.209613
    13  H    2.868958   1.844113   3.392252   2.994445   4.234637
    14  H    4.341866   3.196067   4.946588   4.506915   5.576849
    15  O    4.381003   3.911445   4.220129   3.407246   5.813492
    16  H    5.339670   4.850658   5.135575   4.278846   6.765643
    17  H    4.226345   3.518221   4.290093   3.532159   5.678564
    18  O    3.231522   3.379671   2.447095   1.368053   4.679362
    19  H    3.550960   3.480245   2.975907   1.968720   5.032624
    20  H    3.598091   3.550435   2.985789   1.973733   5.080849
    21  O    4.495822   4.081430   4.258093   3.431302   5.939147
    22  H    5.448726   5.013130   5.161169   4.281018   6.897430
    23  H    4.300663   3.644460   4.303298   3.533422   5.761472
    24  O    3.823877   2.815347   5.023912   5.281974   4.143300
    25  H    2.852033   1.874299   4.058207   4.363264   3.264531
    26  H    4.204684   3.379090   5.465793   5.875119   4.175057
                    6          7          8          9         10
     6  F    0.000000
     7  F    2.173361   0.000000
     8  F    2.168480   2.168406   0.000000
     9  O    7.062745   7.085900   5.722246   0.000000
    10  H    6.428149   6.384040   4.913017   0.979174   0.000000
    11  H    7.409930   7.666494   6.135106   0.960213   1.554476
    12  O    5.982748   6.007195   5.341903   2.718612   3.006198
    13  H    5.031497   5.057233   4.394952   2.987743   2.959179
    14  H    6.391543   6.419758   5.473131   1.753463   2.182765
    15  O    6.726352   6.072755   6.338204   4.986909   5.155788
    16  H    7.680146   6.981280   7.275313   5.447972   5.731257
    17  H    6.589154   6.121362   6.045107   4.049666   4.287523
    18  O    5.120623   5.108131   5.606760   6.025270   6.042234
    19  H    5.681207   5.361935   5.844752   5.696618   5.762271
    20  H    5.418409   5.711147   5.900607   5.721337   5.849070
    21  O    6.200299   6.828852   6.486800   5.056772   5.395396
    22  H    7.134922   7.772128   7.438206   5.529003   5.996499
    23  H    6.197101   6.659467   6.149850   4.113500   4.495008
    24  O    5.116506   4.919326   3.310759   2.736763   1.786161
    25  H    4.261183   4.097757   2.618584   3.147706   2.333119
    26  H    5.069489   4.927143   3.098393   3.516648   2.544571
                   11         12         13         14         15
    11  H    0.000000
    12  O    3.306260   0.000000
    13  H    3.593387   0.975665   0.000000
    14  H    2.368012   0.983120   1.554798   0.000000
    15  O    5.774769   2.723616   2.892826   3.459138   0.000000
    16  H    6.226469   3.339659   3.697466   3.980851   0.959469
    17  H    4.813085   1.811551   2.158789   2.495595   0.979211
    18  O    6.592263   3.399539   3.092005   4.367758   2.706654
    19  H    6.356046   3.073501   2.911838   4.026737   1.752644
    20  H    6.179248   3.071397   2.923763   4.031870   3.007217
    21  O    5.286399   2.716692   2.930431   3.472550   3.813289
    22  H    5.692150   3.316659   3.722090   3.987703   4.247183
    23  H    4.394723   1.795864   2.184751   2.506777   3.368170
    24  O    3.217891   3.731509   3.196604   3.281003   5.460762
    25  H    3.676695   3.358902   2.628482   3.162309   4.940770
    26  H    3.846844   4.649708   4.059630   4.205776   6.347096
                   16         17         18         19         20
    16  H    0.000000
    17  H    1.568418   0.000000
    18  O    3.415561   2.945129   0.000000
    19  H    2.455023   2.155929   0.982936   0.000000
    20  H    3.642134   2.994381   0.982527   1.562212   0.000000
    21  O    4.301480   3.385782   2.713475   3.006614   1.759925
    22  H    4.549987   3.847831   3.384756   3.590551   2.432145
    23  H    3.877848   2.738970   2.932613   2.974327   2.146484
    24  O    6.210416   4.786063   5.947529   5.786862   5.966760
    25  H    5.772361   4.345558   5.123486   5.042684   5.197236
    26  H    7.118890   5.710556   6.673889   6.581794   6.719727
                   21         22         23         24         25
    21  O    0.000000
    22  H    0.959636   0.000000
    23  H    0.980017   1.568339   0.000000
    24  O    5.928442   6.712977   5.168162   0.000000
    25  H    5.333600   6.183023   4.662755   0.972315   0.000000
    26  H    6.706652   7.515232   5.996452   0.959463   1.551875
                   26
    26  H    0.000000
 Stoichiometry    C2H13F3O8
 Framework group  C1[X(C2H13F3O8)]
 Deg. of freedom    72
 Full point group                 C1      NOp   1
 Largest Abelian subgroup         C1      NOp   1
 Largest concise Abelian subgroup C1      NOp   1
                         Standard orientation:                         
 ---------------------------------------------------------------------
 Center     Atomic      Atomic             Coordinates (Angstroms)
 Number     Number       Type             X           Y           Z
 ---------------------------------------------------------------------
      1          6           0       -1.167679   -0.520919    0.019353
      2          8           0       -0.300619    0.346625    0.004994
      3          8           0       -1.027441   -1.790817    0.007426
      4          1           0       -0.005486   -2.136836   -0.041537
      5          6           0       -2.661422   -0.102440    0.054246
      6          9           0       -3.270176   -0.615348    1.129808
      7          9           0       -3.296135   -0.533990   -1.041875
      8          9           0       -2.779962    1.232061    0.105562
      9          8           0        2.584433    3.222032    0.191489
     10          1           0        1.636819    3.381320    0.003243
     11          1           0        2.776865    3.665833    1.020958
     12          8           0        2.512396    0.506553    0.082681
     13          1           0        1.540161    0.424810    0.083532
     14          1           0        2.687814    1.472613    0.132511
     15          8           0        2.658912   -1.267125   -1.979037
     16          1           0        3.481662   -1.469006   -2.429491
     17          1           0        2.814921   -0.496815   -1.394969
     18          8           0        1.261202   -2.648019   -0.117448
     19          1           0        1.761130   -2.309454   -0.893082
     20          1           0        1.814865   -2.427610    0.663728
     21          8           0        2.818831   -1.559715    1.819645
     22          1           0        3.690186   -1.847999    2.099887
     23          1           0        2.922781   -0.715359    1.333137
     24          8           0       -0.104551    3.137352   -0.310572
     25          1           0       -0.369584    2.208280   -0.201124
     26          1           0       -0.886384    3.670793   -0.153259
 ---------------------------------------------------------------------
 Rotational constants (GHZ):           0.5944340           0.3623776           0.2680481
 Standard basis: 6-31++G(d,p) (6D, 7F)
 There are   325 symmetry adapted cartesian basis functions of A   symmetry.
 There are   325 symmetry adapted basis functions of A   symmetry.
   325 basis functions,   520 primitive gaussians,   325 cartesian basis functions
    58 alpha electrons       58 beta electrons
       nuclear repulsion energy       991.7567881647 Hartrees.
 NAtoms=   26 NActive=   26 NUniq=   26 SFac= 1.00D+00 NAtFMM=   60 NAOKFM=F Big=F
 Integral buffers will be    131072 words long.
 Raffenetti 2 integral format.
 Two-electron integral symmetry is turned on.
 Nuclear repulsion after empirical dispersion term =      991.7432917155 Hartrees.
 One-electron integrals computed using PRISM.
 NBasis=   325 RedAO= T EigKep=  2.87D-05  NBF=   325
 NBsUse=   325 1.00D-06 EigRej= -1.00D+00 NBFU=   325
 Initial guess from the checkpoint file:  "/local_scratch/slurm.5787772/Gau-1058677.chk"
 B after Tr=     0.000000    0.000000    0.000000
         Rot=    0.999968   -0.007904    0.001422    0.000281 Ang=  -0.92 deg.
 ExpMin= 3.60D-02 ExpMax= 7.00D+03 ExpMxC= 1.05D+03 IAcc=3 IRadAn=         5 AccDes= 0.00D+00
 Harris functional with IExCor= 4639 and IRadAn=       5 diagonalized for initial guess.
 HarFok:  IExCor= 4639 AccDes= 0.00D+00 IRadAn=         5 IDoV= 1 UseB2=F ITyADJ=14
 ICtDFT=  3500011 ScaDFX=  1.000000  1.000000  1.000000  1.000000
 FoFCou: FMM=F IPFlag=           0 FMFlag=      100000 FMFlg1=           0
         NFxFlg=           0 DoJE=T BraDBF=F KetDBF=T FulRan=T
         wScrn=  0.000000 ICntrl=       500 IOpCl=  0 I1Cent=   200000004 NGrid=           0
         NMat0=    1 NMatS0=      1 NMatT0=    0 NMatD0=    1 NMtDS0=    0 NMtDT0=    0
 Petite list used in FoFCou.
 Requested convergence on RMS density matrix=1.00D-10 within 128 cycles.
 Requested convergence on MAX density matrix=1.00D-08.
 Requested convergence on             energy=1.00D-08.
 No special actions if energy rises.
 SCF Done:  E(RwB97XD) =  -985.246198404     A.U. after   16 cycles
            NFock= 16  Conv=0.71D-10     -V/T= 2.0083
 Calling FoFJK, ICntrl=      2127 FMM=F ISym2X=0 I1Cent= 0 IOpClX= 0 NMat=1 NMatS=1 NMatT=0.
 ***** Axes restored to original set *****
 -------------------------------------------------------------------
 Center     Atomic                   Forces (Hartrees/Bohr)
 Number     Number              X              Y              Z
 -------------------------------------------------------------------
      1        6           0.001340776   -0.000253011    0.000233237
      2        8          -0.001344192    0.000399982   -0.000110150
      3        8          -0.000077311    0.000143059    0.000264512
      4        1           0.000314249   -0.000272867   -0.000464614
      5        6           0.000292342   -0.000410531   -0.000327801
      6        9           0.000570723    0.000688822    0.000047071
      7        9           0.000007423   -0.000489439    0.000558151
      8        9          -0.000758324    0.000158482   -0.000172140
      9        8          -0.000086547    0.000130612    0.000250560
     10        1           0.000100424   -0.000409406   -0.000081960
     11        1          -0.000026380    0.000332623   -0.000135483
     12        8          -0.000557330    0.000642608    0.000166996
     13        1           0.000516589   -0.000387748   -0.000417932
     14        1          -0.000075941   -0.000134527    0.000065088
     15        8           0.000163393   -0.000506489   -0.000086053
     16        1          -0.000158070    0.000091533    0.000268750
     17        1           0.000019835    0.000332922   -0.000155524
     18        8          -0.000482692    0.000188412    0.000008422
     19        1           0.000333440    0.000299671   -0.000212708
     20        1           0.000075057   -0.000550985    0.000172912
     21        8           0.000353225    0.000153235   -0.000306432
     22        1          -0.000036461    0.000254887    0.000184457
     23        1          -0.000292997   -0.000351259    0.000246409
     24        8          -0.000428559   -0.000080608    0.000329336
     25        1          -0.000001730    0.000006139   -0.000072359
     26        1           0.000239059    0.000023882   -0.000252745
 -------------------------------------------------------------------
 Cartesian Forces:  Max     0.001344192 RMS     0.000374195

 GradGradGradGradGradGradGradGradGradGradGradGradGradGradGradGradGradGrad
 Berny optimization.
 Using GEDIIS/GDIIS optimizer.
 FormGI is forming the generalized inverse of G from B-inverse, IUseBI=4.
 Internal  Forces:  Max     0.001513525 RMS     0.000296106
 Search for a local minimum.
 Step number  10 out of a maximum of  156
 All quantities printed in internal units (Hartrees-Bohrs-Radians)
 Mixed Optimization -- En-DIIS/RFO-DIIS
 Swapping is turned off.
 Update second derivatives using D2CorX and points    8    9   10
 DE= -1.31D-04 DEPred=-1.31D-04 R= 1.00D+00
 TightC=F SS=  1.41D+00  RLast= 5.16D-01 DXNew= 1.1333D+00 1.5489D+00
 Trust test= 1.00D+00 RLast= 5.16D-01 DXMaxT set to 1.13D+00
 ITU=  1 -1  1  1  1  0  1 -1  1  0
     Eigenvalues ---    0.00024   0.00041   0.00045   0.00075   0.00106
     Eigenvalues ---    0.00329   0.00392   0.00493   0.00570   0.00665
     Eigenvalues ---    0.00720   0.00871   0.00943   0.01059   0.01179
     Eigenvalues ---    0.01242   0.01400   0.01624   0.01659   0.01808
     Eigenvalues ---    0.01879   0.01964   0.02202   0.02276   0.02385
     Eigenvalues ---    0.02448   0.02552   0.02700   0.02904   0.02934
     Eigenvalues ---    0.02996   0.03249   0.03350   0.03793   0.04247
     Eigenvalues ---    0.04760   0.04907   0.05396   0.05607   0.05769
     Eigenvalues ---    0.06661   0.06957   0.07236   0.09152   0.11620
     Eigenvalues ---    0.12324   0.14249   0.19903   0.22201   0.23692
     Eigenvalues ---    0.24971   0.25831   0.26348   0.37821   0.40734
     Eigenvalues ---    0.41035   0.41547   0.41673   0.46576   0.47227
     Eigenvalues ---    0.49200   0.50327   0.51421   0.53025   0.58169
     Eigenvalues ---    0.59174   0.59210   0.59340   0.59807   0.61628
     Eigenvalues ---    0.87084   1.07045
 En-DIIS/RFO-DIIS/Sim-DIIS IScMMF=       -3 using points:    10    9    8
 RFO step:  Lambda=-5.44849472D-05.
 DidBck=F Rises=F RFO-DIIS coefs:    0.96023   -0.05645    0.09622
 Iteration  1 RMS(Cart)=  0.01310003 RMS(Int)=  0.00015272
 Iteration  2 RMS(Cart)=  0.00027485 RMS(Int)=  0.00004760
 Iteration  3 RMS(Cart)=  0.00000009 RMS(Int)=  0.00004760
 Variable       Old X    -DE/DX   Delta X   Delta X   Delta X     New X
                                 (Linear)    (Quad)   (Total)
    R1        2.31800  -0.00151  -0.00032  -0.00110  -0.00140   2.31660
    R2        2.41445   0.00022   0.00034  -0.00043  -0.00007   2.41438
    R3        2.93219   0.00002  -0.00009  -0.00016  -0.00025   2.93194
    R4        3.48487  -0.00012  -0.00134  -0.00285  -0.00417   3.48070
    R5        2.04101   0.00062  -0.00116   0.00326   0.00208   2.04309
    R6        2.58524   0.00003   0.00359  -0.00219   0.00139   2.58663
    R7        2.52863  -0.00073  -0.00004  -0.00118  -0.00122   2.52741
    R8        2.52869  -0.00061  -0.00011  -0.00054  -0.00065   2.52804
    R9        2.53363  -0.00066  -0.00011  -0.00053  -0.00065   2.53298
   R10        1.85037  -0.00034   0.00002  -0.00043  -0.00041   1.84996
   R11        1.81454  -0.00035  -0.00004  -0.00045  -0.00049   1.81405
   R12        3.31357  -0.00014  -0.00093   0.00000  -0.00093   3.31263
   R13        3.37535   0.00007  -0.00061  -0.00476  -0.00537   3.36999
   R14        1.84374  -0.00089  -0.00020  -0.00125  -0.00143   1.84231
   R15        1.85783  -0.00016   0.00007   0.00006   0.00013   1.85796
   R16        3.42334   0.00002  -0.00013   0.00029   0.00016   3.42350
   R17        3.39369   0.00001  -0.00035   0.00075   0.00042   3.39411
   R18        1.81313  -0.00032  -0.00004  -0.00054  -0.00058   1.81256
   R19        1.85044  -0.00033  -0.00016  -0.00018  -0.00034   1.85010
   R20        3.31202  -0.00018   0.00130  -0.00578  -0.00449   3.30752
   R21        1.85748   0.00030  -0.00001   0.00077   0.00075   1.85823
   R22        1.85671   0.00038   0.00015   0.00080   0.00092   1.85763
   R23        3.32578  -0.00018   0.00105  -0.00865  -0.00762   3.31815
   R24        1.81345  -0.00032  -0.00003  -0.00043  -0.00045   1.81300
   R25        1.85196  -0.00038   0.00001  -0.00020  -0.00019   1.85178
   R26        1.83741   0.00003   0.00000   0.00025   0.00025   1.83765
   R27        1.81312  -0.00024  -0.00006  -0.00068  -0.00074   1.81238
    A1        2.24626  -0.00018  -0.00010  -0.00097  -0.00105   2.24521
    A2        2.08288  -0.00015   0.00117  -0.00193  -0.00076   2.08213
    A3        1.95404   0.00033  -0.00108   0.00289   0.00180   1.95584
    A4        2.39657   0.00024  -0.00082  -0.00039  -0.00116   2.39541
    A5        2.00722   0.00007   0.00009   0.00010   0.00016   2.00738
    A6        1.93121   0.00066  -0.00025   0.00241   0.00216   1.93337
    A7        1.92968   0.00049  -0.00004   0.00082   0.00078   1.93046
    A8        1.93309   0.00053   0.00053   0.00024   0.00077   1.93386
    A9        1.89549  -0.00061  -0.00004  -0.00135  -0.00139   1.89410
   A10        1.88656  -0.00062  -0.00005  -0.00147  -0.00152   1.88504
   A11        1.88643  -0.00051  -0.00015  -0.00081  -0.00096   1.88547
   A12        1.85963   0.00000  -0.00008  -0.00303  -0.00308   1.85655
   A13        1.78533  -0.00038   0.00025  -0.00199  -0.00173   1.78360
   A14        2.06959   0.00025   0.00121   0.00186   0.00307   2.07266
   A15        1.83391  -0.00021  -0.00012  -0.00196  -0.00211   1.83180
   A16        1.69181   0.00017   0.00013   0.00300   0.00311   1.69491
   A17        1.74173   0.00017   0.00002   0.00108   0.00105   1.74277
   A18        2.16013  -0.00004  -0.00009   0.00966   0.00955   2.16968
   A19        2.20499  -0.00018  -0.00108  -0.01199  -0.01313   2.19186
   A20        1.72434   0.00019   0.00130   0.00202   0.00344   1.72777
   A21        1.88487   0.00013  -0.00065   0.00100   0.00039   1.88526
   A22        2.22058   0.00007  -0.00185   0.00757   0.00570   2.22628
   A23        1.75166   0.00002  -0.00043   0.00611   0.00572   1.75738
   A24        2.68065  -0.00018  -0.00021  -0.00692  -0.00712   2.67353
   A25        1.96709  -0.00014  -0.00015  -0.00233  -0.00249   1.96460
   A26        1.97558  -0.00008  -0.00078  -0.00288  -0.00370   1.97188
   A27        1.83746   0.00007  -0.00020  -0.00116  -0.00135   1.83611
   A28        2.16716   0.00003  -0.00214   0.00062  -0.00153   2.16564
   A29        1.73081   0.00007  -0.00140   0.00492   0.00359   1.73440
   A30        1.88334   0.00011  -0.00002   0.00003   0.00009   1.88344
   A31        2.70843  -0.00028   0.00195  -0.00633  -0.00433   2.70410
   A32        1.95679   0.00003  -0.00115   0.00446   0.00307   1.95986
   A33        2.33185  -0.00006   0.00056   0.01412   0.01447   2.34632
   A34        1.86573   0.00011  -0.00095   0.00122   0.00001   1.86574
   A35        3.19901  -0.00012   0.00025   0.00426   0.00444   3.20345
   A36        2.84067  -0.00031   0.00048   0.00110   0.00156   2.84224
   A37        3.09893  -0.00035  -0.00082   0.00006  -0.00075   3.09817
   A38        2.90316  -0.00047   0.00064  -0.00457  -0.00394   2.89921
   A39        2.96225  -0.00009   0.00170   0.00085   0.00261   2.96486
   A40        2.96422  -0.00004   0.00041   0.00489   0.00532   2.96954
   A41        3.14928   0.00004  -0.00057  -0.00241  -0.00300   3.14628
   A42        3.13795  -0.00019  -0.00007  -0.00265  -0.00277   3.13519
   A43        3.18404   0.00009  -0.00171  -0.00538  -0.00708   3.17696
   A44        3.12443  -0.00019  -0.00344   0.00481   0.00139   3.12582
   A45        3.40535   0.00007   0.00030  -0.00037  -0.00008   3.40527
   A46        3.41257   0.00008  -0.00030   0.00013  -0.00020   3.41237
    D1       -0.09693   0.00003  -0.00267   0.00957   0.00687  -0.09006
    D2        3.04679   0.00000  -0.00426   0.01283   0.00856   3.05535
    D3       -0.02320  -0.00004   0.00103   0.00291   0.00393  -0.01927
    D4        3.11639  -0.00002   0.00251  -0.00017   0.00234   3.11873
    D5       -2.12500   0.00002  -0.00539   0.00798   0.00258  -2.12242
    D6        2.05742   0.00003  -0.00515   0.00755   0.00240   2.05982
    D7       -0.03321   0.00001  -0.00528   0.00787   0.00259  -0.03062
    D8        1.01838  -0.00000  -0.00672   0.01073   0.00401   1.02239
    D9       -1.08238   0.00001  -0.00648   0.01030   0.00383  -1.07855
   D10        3.11017  -0.00001  -0.00661   0.01063   0.00402   3.11419
   D11       -3.04768   0.00007   0.00348   0.00143   0.00490  -3.04278
   D12        1.01747   0.00016   0.00331  -0.01078  -0.00746   1.01001
   D13       -0.73594  -0.00016   0.00171  -0.01421  -0.01257  -0.74850
   D14       -0.97860   0.00002   0.00129  -0.00670  -0.00540  -0.98399
   D15        1.12324  -0.00009   0.00039  -0.01071  -0.01032   1.11293
   D16       -0.20590   0.00023  -0.00054   0.00593   0.00544  -0.20046
   D17        1.59535   0.00002  -0.00066   0.00989   0.00922   1.60457
   D18       -2.10006   0.00045  -0.00092   0.01479   0.01385  -2.08621
   D19        1.78463  -0.00001   0.00042   0.00027   0.00072   1.78535
   D20       -2.69730  -0.00022   0.00030   0.00423   0.00450  -2.69280
   D21       -0.10953   0.00021   0.00004   0.00913   0.00913  -0.10039
   D22       -1.90956  -0.00002   0.00047   0.00878   0.00920  -1.90036
   D23        0.57189   0.00012  -0.00313   0.05334   0.05024   0.62213
   D24        0.21191  -0.00002   0.00212   0.00886   0.01093   0.22284
   D25        2.69335   0.00012  -0.00148   0.05342   0.05198   2.74533
   D26       -0.71891  -0.00005  -0.00448  -0.01313  -0.01759  -0.73650
   D27       -2.69738   0.00011  -0.00439  -0.01704  -0.02142  -2.71880
   D28        1.04530   0.00019  -0.00423  -0.01117  -0.01541   1.02989
   D29        0.63621   0.00006   0.01009   0.00798   0.01807   0.65429
   D30        2.67895  -0.00018   0.00933  -0.00053   0.00880   2.68775
   D31       -1.08583  -0.00018   0.00969   0.00430   0.01399  -1.07185
   D32       -2.61629   0.00000   0.00789   0.00090   0.00875  -2.60755
   D33       -0.26156   0.00017   0.00508   0.01449   0.01956  -0.24200
   D34       -2.86304  -0.00006  -0.00579   0.00560  -0.00022  -2.86326
   D35        1.36012   0.00007  -0.00489   0.01022   0.00531   1.36543
   D36        1.35336  -0.00026  -0.00316  -0.00656  -0.00976   1.34360
   D37       -0.70667  -0.00012  -0.00226  -0.00194  -0.00423  -0.71090
   D38        2.92901   0.00015   0.00571   0.00070   0.00644   2.93545
   D39       -1.34075   0.00033   0.00353   0.00524   0.00882  -1.33193
   D40       -1.30155  -0.00004   0.00524  -0.00302   0.00226  -1.29930
   D41        0.71187   0.00015   0.00306   0.00152   0.00464   0.71651
   D42        0.29263  -0.00015  -0.01097  -0.00826  -0.01921   0.27342
   D43        2.57105  -0.00002  -0.01420  -0.00475  -0.01891   2.55214
         Item               Value     Threshold  Converged?
 Maximum Force            0.001514     0.000015     NO 
 RMS     Force            0.000296     0.000010     NO 
 Maximum Displacement     0.043002     0.000060     NO 
 RMS     Displacement     0.013257     0.000040     NO 
 Predicted change in Energy=-2.751784D-05
 GradGradGradGradGradGradGradGradGradGradGradGradGradGradGradGradGradGrad

                          Input orientation:                          
 ---------------------------------------------------------------------
 Center     Atomic      Atomic             Coordinates (Angstroms)
 Number     Number       Type             X           Y           Z
 ---------------------------------------------------------------------
      1          6           0       -0.864185    0.495519    0.459849
      2          8           0        0.285765    0.071999    0.427276
      3          8           0       -1.786274    0.368435   -0.415336
      4          1           0       -1.499325   -0.172214   -1.306544
      5          6           0       -1.339293    1.308210    1.693138
      6          9           0       -2.395236    0.723025    2.268730
      7          9           0       -1.684676    2.549811    1.334255
      8          9           0       -0.364577    1.397069    2.608939
      9          8           0        4.017813   -1.537750    0.432529
     10          1           0        3.689257   -0.855384    1.052840
     11          1           0        4.211079   -2.314557    0.962370
     12          8           0        1.885525   -1.524472   -1.252275
     13          1           0        1.304003   -0.993067   -0.677919
     14          1           0        2.722537   -1.621531   -0.745667
     15          8           0        1.188170    0.008629   -3.389935
     16          1           0        1.604974   -0.079179   -4.249331
     17          1           0        1.707322   -0.515855   -2.746587
     18          8           0       -1.210963   -0.835486   -2.468654
     19          1           0       -0.440886   -0.449032   -2.942551
     20          1           0       -0.977445   -1.779346   -2.324039
     21          8           0       -0.109124   -3.247274   -1.906482
     22          1           0        0.042556   -3.973628   -2.514630
     23          1           0        0.760971   -2.858582   -1.678238
     24          8           0        2.656819    0.341469    1.878579
     25          1           0        1.748954    0.348308    1.530178
     26          1           0        2.615681    0.690871    2.770793
 ---------------------------------------------------------------------
                    Distance matrix (angstroms):
                    1          2          3          4          5
     1  C    0.000000
     2  O    1.225893   0.000000
     3  O    1.277634   2.256372   0.000000
     4  H    1.992340   2.500463   1.081154   0.000000
     5  C    1.551514   2.402382   2.351304   3.348935   0.000000
     6  F    2.380740   3.317009   2.775027   3.792980   1.337446
     7  F    2.378635   3.293144   2.798176   3.797051   1.337781
     8  F    2.383481   2.634086   3.496505   4.368216   1.340394
     9  O    5.288557   4.064419   6.167645   5.943726   6.195742
    10  H    4.786482   3.582615   5.799545   5.740627   5.511573
    11  H    5.823003   4.624940   6.713030   6.507405   6.668216
    12  O    3.817413   2.815821   4.214935   3.645375   5.205671
    13  H    2.865562   1.841909   3.387101   2.987911   4.231407
    14  H    4.335867   3.190877   4.939480   4.498802   5.570424
    15  O    4.389768   3.922939   4.221969   3.405268   5.823626
    16  H    5.348215   4.861463   5.138136   4.278472   6.775433
    17  H    4.232819   3.527010   4.292076   3.531911   5.685089
    18  O    3.235423   3.383804   2.448780   1.368788   4.683206
    19  H    3.556359   3.486435   2.977439   1.968105   5.038318
    20  H    3.596926   3.548649   2.985016   1.972442   5.079533
    21  O    4.492009   4.076755   4.255550   3.427620   5.934899
    22  H    5.444538   5.008100   5.158021   4.276403   6.892942
    23  H    4.296806   3.639686   4.300816   3.530392   5.756687
    24  O    3.799210   2.792990   5.000385   5.261408   4.115567
    25  H    2.827679   1.853014   4.035253   4.343875   3.238092
    26  H    4.181876   3.362080   5.443582   5.856865   4.145391
                    6          7          8          9         10
     6  F    0.000000
     7  F    2.171470   0.000000
     8  F    2.166483   2.167093   0.000000
     9  O    7.043432   7.073870   5.705722   0.000000
    10  H    6.402407   6.368179   4.891683   0.978958   0.000000
    11  H    7.387616   7.652470   6.117515   0.959955   1.552311
    12  O    5.981107   6.003020   5.339226   2.717608   3.002447
    13  H    5.031111   5.053021   4.393215   2.982372   2.950241
    14  H    6.385541   6.414802   5.467687   1.752970   2.180862
    15  O    6.735848   6.085131   6.350219   5.000939   5.171093
    16  H    7.689624   6.993555   7.286584   5.465257   5.749761
    17  H    6.596908   6.128395   6.052578   4.060716   4.298720
    18  O    5.125842   5.113389   5.610937   6.020809   6.034358
    19  H    5.687763   5.369464   5.850893   5.697057   5.760760
    20  H    5.418996   5.711820   5.899109   5.710485   5.833964
    21  O    6.198546   6.825755   6.482607   5.042325   5.376469
    22  H    7.133156   7.768687   7.433781   5.515607   5.979024
    23  H    6.194199   6.656351   6.144697   4.099628   4.477326
    24  O    5.081443   4.901188   3.282766   2.734014   1.783320
    25  H    4.226130   4.083481   2.594347   3.147979   2.332703
    26  H    5.036108   4.900241   3.067059   3.521393   2.548496
                   11         12         13         14         15
    11  H    0.000000
    12  O    3.307127   0.000000
    13  H    3.589983   0.974908   0.000000
    14  H    2.369269   0.983189   1.552996   0.000000
    15  O    5.785995   2.721450   2.893413   3.464658   0.000000
    16  H    6.241036   3.339150   3.698751   3.987914   0.959165
    17  H    4.822913   1.811637   2.160968   2.501371   0.979030
    18  O    6.584688   3.397428   3.091378   4.365658   2.705020
    19  H    6.353690   3.070145   2.910183   4.025953   1.750266
    20  H    6.165040   3.067611   2.921122   4.025671   3.003811
    21  O    5.269196   2.715632   2.930485   3.465376   3.805852
    22  H    5.676146   3.314882   3.721358   3.980439   4.235205
    23  H    4.378587   1.796083   2.185330   2.499545   3.366497
    24  O    3.210862   3.725437   3.185401   3.277859   5.479503
    25  H    3.670874   3.356785   2.621633   3.163479   4.963605
    26  H    3.853348   4.650371   4.055831   4.210002   6.360645
                   16         17         18         19         20
    16  H    0.000000
    17  H    1.568248   0.000000
    18  O    3.416477   2.948864   0.000000
    19  H    2.455608   2.158162   0.983333   0.000000
    20  H    3.642280   2.997153   0.983014   1.562110   0.000000
    21  O    4.296964   3.386133   2.710500   3.002276   1.755890
    22  H    4.540603   3.844664   3.379551   3.583240   2.427262
    23  H    3.879168   2.743231   2.933632   2.974706   2.145670
    24  O    6.231742   4.798824   5.936615   5.784805   5.947078
    25  H    5.797085   4.363396   5.114013   5.043456   5.178335
    26  H    7.134188   5.720383   6.665191   6.579079   6.705956
                   21         22         23         24         25
    21  O    0.000000
    22  H    0.959397   0.000000
    23  H    0.979919   1.568120   0.000000
    24  O    5.903914   6.689897   5.146408   0.000000
    25  H    5.309547   6.160471   4.642648   0.972445   0.000000
    26  H    6.694060   7.504281   5.986021   0.959072   1.551673
                   26
    26  H    0.000000
 Stoichiometry    C2H13F3O8
 Framework group  C1[X(C2H13F3O8)]
 Deg. of freedom    72
 Full point group                 C1      NOp   1
 Largest Abelian subgroup         C1      NOp   1
 Largest concise Abelian subgroup C1      NOp   1
                         Standard orientation:                         
 ---------------------------------------------------------------------
 Center     Atomic      Atomic             Coordinates (Angstroms)
 Number     Number       Type             X           Y           Z
 ---------------------------------------------------------------------
      1          6           0       -1.161692   -0.525851    0.018725
      2          8           0       -0.301260    0.347124   -0.000914
      3          8           0       -1.011277   -1.794585    0.012397
      4          1           0        0.014519   -2.133116   -0.032710
      5          6           0       -2.657884   -0.116557    0.051635
      6          9           0       -3.264559   -0.622868    1.130688
      7          9           0       -3.291576   -0.560453   -1.039717
      8          9           0       -2.785792    1.217110    0.091982
      9          8           0        2.548962    3.238879    0.182101
     10          1           0        1.598489    3.384571   -0.001570
     11          1           0        2.735821    3.685038    1.011281
     12          8           0        2.508199    0.524056    0.066045
     13          1           0        1.537300    0.435738    0.065990
     14          1           0        2.674939    1.491632    0.117582
     15          8           0        2.679589   -1.273306   -1.970228
     16          1           0        3.503793   -1.472046   -2.418768
     17          1           0        2.825755   -0.490255   -1.401048
     18          8           0        1.283919   -2.640785   -0.099603
     19          1           0        1.783590   -2.306179   -0.877621
     20          1           0        1.833315   -2.404613    0.680592
     21          8           0        2.829311   -1.520161    1.824657
     22          1           0        3.702922   -1.800017    2.105595
     23          1           0        2.926064   -0.677497    1.333946
     24          8           0       -0.139294    3.119175   -0.301407
     25          1           0       -0.396065    2.188681   -0.183508
     26          1           0       -0.930844    3.645249   -0.172897
 ---------------------------------------------------------------------
 Rotational constants (GHZ):           0.5964185           0.3627725           0.2684813
 Standard basis: 6-31++G(d,p) (6D, 7F)
 There are   325 symmetry adapted cartesian basis functions of A   symmetry.
 There are   325 symmetry adapted basis functions of A   symmetry.
   325 basis functions,   520 primitive gaussians,   325 cartesian basis functions
    58 alpha electrons       58 beta electrons
       nuclear repulsion energy       992.5769552853 Hartrees.
 NAtoms=   26 NActive=   26 NUniq=   26 SFac= 1.00D+00 NAtFMM=   60 NAOKFM=F Big=F
 Integral buffers will be    131072 words long.
 Raffenetti 2 integral format.
 Two-electron integral symmetry is turned on.
 Nuclear repulsion after empirical dispersion term =      992.5634233219 Hartrees.
 One-electron integrals computed using PRISM.
 NBasis=   325 RedAO= T EigKep=  2.86D-05  NBF=   325
 NBsUse=   325 1.00D-06 EigRej= -1.00D+00 NBFU=   325
 Initial guess from the checkpoint file:  "/local_scratch/slurm.5787772/Gau-1058677.chk"
 B after Tr=    -0.000000   -0.000000   -0.000000
         Rot=    0.999990    0.002357    0.000315   -0.003732 Ang=   0.51 deg.
 ExpMin= 3.60D-02 ExpMax= 7.00D+03 ExpMxC= 1.05D+03 IAcc=3 IRadAn=         5 AccDes= 0.00D+00
 Harris functional with IExCor= 4639 and IRadAn=       5 diagonalized for initial guess.
 HarFok:  IExCor= 4639 AccDes= 0.00D+00 IRadAn=         5 IDoV= 1 UseB2=F ITyADJ=14
 ICtDFT=  3500011 ScaDFX=  1.000000  1.000000  1.000000  1.000000
 FoFCou: FMM=F IPFlag=           0 FMFlag=      100000 FMFlg1=           0
         NFxFlg=           0 DoJE=T BraDBF=F KetDBF=T FulRan=T
         wScrn=  0.000000 ICntrl=       500 IOpCl=  0 I1Cent=   200000004 NGrid=           0
         NMat0=    1 NMatS0=      1 NMatT0=    0 NMatD0=    1 NMtDS0=    0 NMtDT0=    0
 Petite list used in FoFCou.
 Requested convergence on RMS density matrix=1.00D-10 within 128 cycles.
 Requested convergence on MAX density matrix=1.00D-08.
 Requested convergence on             energy=1.00D-08.
 No special actions if energy rises.
 SCF Done:  E(RwB97XD) =  -985.246219922     A.U. after   14 cycles
            NFock= 14  Conv=0.63D-10     -V/T= 2.0083
 Calling FoFJK, ICntrl=      2127 FMM=F ISym2X=0 I1Cent= 0 IOpClX= 0 NMat=1 NMatS=1 NMatT=0.
 ***** Axes restored to original set *****
 -------------------------------------------------------------------
 Center     Atomic                   Forces (Hartrees/Bohr)
 Number     Number              X              Y              Z
 -------------------------------------------------------------------
      1        6           0.000205006    0.000137934   -0.000066085
      2        8          -0.000536996   -0.000183386   -0.000154875
      3        8           0.000023246    0.000056476    0.000229160
      4        1           0.000025538   -0.000260712   -0.000511172
      5        6          -0.000080055    0.000067880   -0.000020572
      6        9           0.000070400    0.000054322   -0.000030755
      7        9           0.000042187   -0.000161251    0.000109111
      8        9          -0.000147237    0.000024587   -0.000052758
      9        8          -0.000054269    0.000159591    0.000223168
     10        1           0.000064372   -0.000052437   -0.000018662
     11        1           0.000085127   -0.000058580   -0.000140486
     12        8           0.000082149    0.000130385    0.000013064
     13        1           0.000025176   -0.000038395   -0.000126533
     14        1          -0.000039482   -0.000100432   -0.000032680
     15        8           0.000179852   -0.000229023    0.000108614
     16        1          -0.000067412    0.000065514   -0.000010782
     17        1          -0.000095286    0.000138554   -0.000108115
     18        8          -0.000146661    0.000384185    0.000473284
     19        1           0.000052667    0.000104499   -0.000186751
     20        1           0.000014147   -0.000325236   -0.000002306
     21        8           0.000230198    0.000049382   -0.000015817
     22        1          -0.000015357    0.000057397    0.000018227
     23        1          -0.000254217   -0.000083552    0.000100783
     24        8          -0.000212466   -0.000203131    0.000449782
     25        1           0.000121897    0.000153426   -0.000350315
     26        1           0.000427474    0.000112005    0.000103469
 -------------------------------------------------------------------
 Cartesian Forces:  Max     0.000536996 RMS     0.000180581

 GradGradGradGradGradGradGradGradGradGradGradGradGradGradGradGradGradGrad
 Berny optimization.
 Using GEDIIS/GDIIS optimizer.
 FormGI is forming the generalized inverse of G from B-inverse, IUseBI=4.
 Internal  Forces:  Max     0.001941410 RMS     0.000357026
 Search for a local minimum.
 Step number  11 out of a maximum of  156
 All quantities printed in internal units (Hartrees-Bohrs-Radians)
 Mixed Optimization -- En-DIIS/RFO-DIIS
 Swapping is turned off.
 Update second derivatives using D2CorX and points    8    9   10   11
 DE= -2.15D-05 DEPred=-2.75D-05 R= 7.82D-01
 TightC=F SS=  1.41D+00  RLast= 1.02D-01 DXNew= 1.9059D+00 3.0747D-01
 Trust test= 7.82D-01 RLast= 1.02D-01 DXMaxT set to 1.13D+00
 ITU=  1  1 -1  1  1  1  0  1 -1  1  0
     Eigenvalues ---    0.00021   0.00041   0.00044   0.00076   0.00106
     Eigenvalues ---    0.00320   0.00386   0.00471   0.00565   0.00657
     Eigenvalues ---    0.00719   0.00877   0.00924   0.01058   0.01182
     Eigenvalues ---    0.01238   0.01393   0.01615   0.01635   0.01818
     Eigenvalues ---    0.01906   0.01982   0.02215   0.02256   0.02393
     Eigenvalues ---    0.02448   0.02558   0.02681   0.02900   0.02938
     Eigenvalues ---    0.02998   0.03288   0.03317   0.03783   0.04184
     Eigenvalues ---    0.04632   0.04925   0.05376   0.05616   0.05718
     Eigenvalues ---    0.06647   0.06954   0.07237   0.09863   0.12195
     Eigenvalues ---    0.12666   0.14279   0.19858   0.22208   0.23769
     Eigenvalues ---    0.24970   0.25844   0.26331   0.37808   0.40780
     Eigenvalues ---    0.41038   0.41549   0.41617   0.46845   0.47229
     Eigenvalues ---    0.49153   0.49969   0.51403   0.53045   0.58073
     Eigenvalues ---    0.59105   0.59224   0.59402   0.59789   0.62342
     Eigenvalues ---    0.84271   1.51030
 En-DIIS/RFO-DIIS/Sim-DIIS IScMMF=       -3 using points:    11   10    9    8
 RFO step:  Lambda=-2.56251685D-05.
 DidBck=F Rises=F RFO-DIIS coefs:    0.94485    0.33693   -0.22426   -0.05751
 Iteration  1 RMS(Cart)=  0.02139204 RMS(Int)=  0.00046642
 Iteration  2 RMS(Cart)=  0.00048438 RMS(Int)=  0.00007678
 Iteration  3 RMS(Cart)=  0.00000020 RMS(Int)=  0.00007678
 Variable       Old X    -DE/DX   Delta X   Delta X   Delta X     New X
                                 (Linear)    (Quad)   (Total)
    R1        2.31660  -0.00009  -0.00018   0.00016  -0.00004   2.31656
    R2        2.41438  -0.00024  -0.00037   0.00005  -0.00035   2.41403
    R3        2.93194   0.00003  -0.00007   0.00004  -0.00003   2.93191
    R4        3.48070   0.00023   0.00106  -0.00059   0.00045   3.48116
    R5        2.04309  -0.00000   0.00124   0.00298   0.00422   2.04730
    R6        2.58663  -0.00057  -0.00405  -0.00605  -0.01010   2.57653
    R7        2.52741  -0.00009  -0.00076  -0.00050  -0.00126   2.52615
    R8        2.52804  -0.00019   0.00102   0.00016   0.00119   2.52923
    R9        2.53298  -0.00014  -0.00008   0.00003  -0.00005   2.53293
   R10        1.84996  -0.00001   0.00000  -0.00027  -0.00027   1.84969
   R11        1.81405  -0.00001   0.00009  -0.00021  -0.00013   1.81392
   R12        3.31263   0.00053   0.00072   0.00130   0.00202   3.31466
   R13        3.36999  -0.00006  -0.00029  -0.00003  -0.00032   3.36966
   R14        1.84231   0.00013  -0.00005   0.00009   0.00003   1.84234
   R15        1.85796   0.00042  -0.00004  -0.00016  -0.00020   1.85776
   R16        3.42350   0.00007   0.00118  -0.00043   0.00074   3.42424
   R17        3.39411   0.00006   0.00036  -0.00084  -0.00049   3.39361
   R18        1.81256  -0.00003   0.00002  -0.00010  -0.00008   1.81247
   R19        1.85010  -0.00010  -0.00006  -0.00000  -0.00005   1.85004
   R20        3.30752   0.00008  -0.00238   0.00016  -0.00220   3.30532
   R21        1.85823   0.00022  -0.00007   0.00041   0.00036   1.85859
   R22        1.85763   0.00028   0.00008   0.00043   0.00052   1.85815
   R23        3.31815  -0.00002  -0.00125  -0.00348  -0.00472   3.31343
   R24        1.81300  -0.00006   0.00003  -0.00008  -0.00006   1.81294
   R25        1.85178  -0.00017   0.00041  -0.00065  -0.00025   1.85153
   R26        1.83765   0.00001   0.00006  -0.00023  -0.00017   1.83749
   R27        1.81238   0.00012  -0.00004   0.00005   0.00001   1.81239
    A1        2.24521   0.00000  -0.00028   0.00061   0.00029   2.24550
    A2        2.08213   0.00019   0.00198  -0.00127   0.00072   2.08285
    A3        1.95584  -0.00019  -0.00170   0.00066  -0.00103   1.95481
    A4        2.39541   0.00047   0.00036   0.00243   0.00277   2.39817
    A5        2.00738  -0.00011  -0.00025   0.00098   0.00072   2.00810
    A6        1.93337  -0.00001   0.00153   0.00150   0.00302   1.93639
    A7        1.93046   0.00008  -0.00302  -0.00031  -0.00333   1.92713
    A8        1.93386   0.00011   0.00114  -0.00036   0.00077   1.93463
    A9        1.89410  -0.00005   0.00022  -0.00031  -0.00008   1.89402
   A10        1.88504  -0.00006   0.00043  -0.00024   0.00017   1.88520
   A11        1.88547  -0.00008  -0.00026  -0.00031  -0.00057   1.88490
   A12        1.85655  -0.00058  -0.00042   0.00112   0.00069   1.85724
   A13        1.78360   0.00194  -0.00067   0.00167   0.00098   1.78459
   A14        2.07266  -0.00072  -0.00352   0.00628   0.00274   2.07540
   A15        1.83180   0.00043  -0.00035   0.00056   0.00016   1.83195
   A16        1.69491  -0.00030  -0.00050  -0.00009  -0.00054   1.69437
   A17        1.74277  -0.00040   0.00044  -0.00160  -0.00116   1.74161
   A18        2.16968   0.00012   0.00337   0.00233   0.00574   2.17542
   A19        2.19186  -0.00005  -0.00176  -0.00054  -0.00226   2.18960
   A20        1.72777   0.00003  -0.00132  -0.00126  -0.00269   1.72508
   A21        1.88526  -0.00007   0.00018   0.00149   0.00148   1.88674
   A22        2.22628  -0.00012   0.00261   0.00197   0.00454   2.23081
   A23        1.75738   0.00010   0.00270   0.00022   0.00283   1.76021
   A24        2.67353   0.00020  -0.00440   0.00537   0.00101   2.67455
   A25        1.96460   0.00008   0.00101  -0.00103  -0.00000   1.96460
   A26        1.97188  -0.00009   0.00053  -0.00008   0.00046   1.97233
   A27        1.83611   0.00005  -0.00045   0.00054   0.00009   1.83620
   A28        2.16564  -0.00008   0.00232  -0.00139   0.00093   2.16657
   A29        1.73440   0.00002   0.00164   0.00102   0.00258   1.73699
   A30        1.88344  -0.00015  -0.00052   0.00056   0.00001   1.88345
   A31        2.70410   0.00040  -0.00075   0.00106   0.00024   2.70434
   A32        1.95986  -0.00003   0.00189   0.00234   0.00380   1.96366
   A33        2.34632  -0.00026   0.00558  -0.00522  -0.00002   2.34630
   A34        1.86574   0.00027  -0.00049   0.00454   0.00359   1.86933
   A35        3.20345   0.00000  -0.00004  -0.00047  -0.00047   3.20298
   A36        2.84224   0.00152  -0.00110   0.00114   0.00001   2.84225
   A37        3.09817   0.00043  -0.00045   0.00446   0.00394   3.10211
   A38        2.89921   0.00140   0.00011  -0.00257  -0.00246   2.89675
   A39        2.96486  -0.00011   0.00022  -0.00293  -0.00271   2.96215
   A40        2.96954  -0.00024  -0.00198   0.00244   0.00039   2.96992
   A41        3.14628  -0.00020   0.00025  -0.00007   0.00016   3.14644
   A42        3.13519   0.00027   0.00079   0.00040   0.00111   3.13630
   A43        3.17696  -0.00035  -0.00016   0.00086   0.00067   3.17763
   A44        3.12582   0.00039  -0.00214   0.00402   0.00190   3.12772
   A45        3.40527   0.00005  -0.00034   0.00147   0.00116   3.40644
   A46        3.41237   0.00004   0.00050   0.00072   0.00123   3.41360
    D1       -0.09006   0.00003  -0.00214   0.01067   0.00855  -0.08151
    D2        3.05535  -0.00005  -0.00050   0.01279   0.01231   3.06766
    D3       -0.01927   0.00003  -0.00275   0.00030  -0.00242  -0.02169
    D4        3.11873   0.00010  -0.00428  -0.00169  -0.00595   3.11278
    D5       -2.12242   0.00002  -0.04795  -0.00781  -0.05577  -2.17820
    D6        2.05982   0.00004  -0.04725  -0.00820  -0.05545   2.00437
    D7       -0.03062   0.00001  -0.04570  -0.00737  -0.05307  -0.08369
    D8        1.02239  -0.00004  -0.04657  -0.00603  -0.05261   0.96978
    D9       -1.07855  -0.00003  -0.04588  -0.00642  -0.05229  -1.13084
   D10        3.11419  -0.00005  -0.04432  -0.00559  -0.04990   3.06429
   D11       -3.04278   0.00009   0.00813  -0.01131  -0.00317  -3.04595
   D12        1.01001  -0.00018   0.00476  -0.01423  -0.00951   1.00051
   D13       -0.74850  -0.00002   0.00608  -0.01192  -0.00581  -0.75431
   D14       -0.98399  -0.00007   0.00526  -0.00863  -0.00335  -0.98735
   D15        1.11293   0.00000   0.00584  -0.00887  -0.00300   1.10993
   D16       -0.20046  -0.00050  -0.00336   0.00674   0.00338  -0.19709
   D17        1.60457   0.00022  -0.00325   0.00720   0.00395   1.60852
   D18       -2.08621  -0.00090  -0.00286   0.01081   0.00794  -2.07827
   D19        1.78535   0.00010  -0.00596   0.01128   0.00532   1.79067
   D20       -2.69280   0.00082  -0.00585   0.01174   0.00589  -2.68691
   D21       -0.10039  -0.00030  -0.00546   0.01534   0.00988  -0.09051
   D22       -1.90036  -0.00045   0.01226  -0.02538  -0.01321  -1.91358
   D23        0.62213  -0.00002   0.02675  -0.01986   0.00697   0.62910
   D24        0.22284  -0.00011   0.00736  -0.01657  -0.00929   0.21355
   D25        2.74533   0.00031   0.02186  -0.01104   0.01089   2.75623
   D26       -0.73650   0.00012   0.01294  -0.01706  -0.00413  -0.74063
   D27       -2.71880  -0.00025   0.01237  -0.01872  -0.00640  -2.72520
   D28        1.02989  -0.00035   0.01309  -0.01892  -0.00584   1.02405
   D29        0.65429  -0.00001  -0.00166  -0.00390  -0.00553   0.64875
   D30        2.68775   0.00018  -0.00277  -0.00486  -0.00759   2.68016
   D31       -1.07185   0.00036  -0.00095  -0.00325  -0.00422  -1.07606
   D32       -2.60755  -0.00005  -0.01851   0.01368  -0.00479  -2.61234
   D33       -0.24200  -0.00017  -0.01362   0.01711   0.00350  -0.23850
   D34       -2.86326   0.00004   0.00922  -0.00149   0.00780  -2.85547
   D35        1.36543   0.00010   0.00831  -0.00053   0.00784   1.37327
   D36        1.34360   0.00011   0.00429  -0.00441  -0.00008   1.34351
   D37       -0.71090   0.00018   0.00337  -0.00345  -0.00004  -0.71094
   D38        2.93545  -0.00007  -0.00260  -0.00060  -0.00322   2.93223
   D39       -1.33193  -0.00030  -0.00104   0.00027  -0.00078  -1.33272
   D40       -1.29930  -0.00003  -0.00180  -0.00136  -0.00317  -1.30246
   D41        0.71651  -0.00026  -0.00024  -0.00048  -0.00073   0.71578
   D42        0.27342   0.00015  -0.00028   0.00677   0.00650   0.27991
   D43        2.55214  -0.00001   0.00305   0.00601   0.00906   2.56119
         Item               Value     Threshold  Converged?
 Maximum Force            0.001941     0.000015     NO 
 RMS     Force            0.000357     0.000010     NO 
 Maximum Displacement     0.119393     0.000060     NO 
 RMS     Displacement     0.021403     0.000040     NO 
 Predicted change in Energy=-1.245724D-05
 GradGradGradGradGradGradGradGradGradGradGradGradGradGradGradGradGradGrad

                          Input orientation:                          
 ---------------------------------------------------------------------
 Center     Atomic      Atomic             Coordinates (Angstroms)
 Number     Number       Type             X           Y           Z
 ---------------------------------------------------------------------
      1          6           0       -0.865720    0.491123    0.459925
      2          8           0        0.284808    0.069299    0.426568
      3          8           0       -1.789568    0.359335   -0.412434
      4          1           0       -1.503407   -0.183339   -1.305376
      5          6           0       -1.338990    1.312333    1.688249
      6          9           0       -2.433154    0.770539    2.232532
      7          9           0       -1.621495    2.570082    1.328250
      8          9           0       -0.385602    1.355182    2.629421
      9          8           0        4.022974   -1.532893    0.430635
     10          1           0        3.691292   -0.856327    1.055397
     11          1           0        4.221705   -2.311991    0.954942
     12          8           0        1.891591   -1.517239   -1.256266
     13          1           0        1.309505   -0.989435   -0.679142
     14          1           0        2.729731   -1.613591   -0.751594
     15          8           0        1.173014    0.010150   -3.391826
     16          1           0        1.590141   -0.069040   -4.251852
     17          1           0        1.698574   -0.509537   -2.749833
     18          8           0       -1.217371   -0.845285   -2.462519
     19          1           0       -0.451584   -0.455391   -2.940925
     20          1           0       -0.977828   -1.787778   -2.316970
     21          8           0       -0.099098   -3.247263   -1.902099
     22          1           0        0.052234   -3.975236   -2.508348
     23          1           0        0.770609   -2.854977   -1.679150
     24          8           0        2.654089    0.331426    1.887906
     25          1           0        1.748166    0.346548    1.534990
     26          1           0        2.614825    0.679293    2.780807
 ---------------------------------------------------------------------
                    Distance matrix (angstroms):
                    1          2          3          4          5
     1  C    0.000000
     2  O    1.225872   0.000000
     3  O    1.277449   2.256343   0.000000
     4  H    1.994450   2.502233   1.083387   0.000000
     5  C    1.551500   2.402852   2.350340   3.350501   0.000000
     6  F    2.382658   3.337749   2.753024   3.780358   1.336779
     7  F    2.376396   3.271229   2.818800   3.811988   1.338409
     8  F    2.384077   2.637329   3.495099   4.370258   1.340369
     9  O    5.291203   4.067053   6.170652   5.947766   6.198998
    10  H    4.789213   3.585574   5.802775   5.745525   5.514285
    11  H    5.829612   4.631294   6.718713   6.512842   6.677934
    12  O    3.818585   2.816165   4.217169   3.647974   5.207044
    13  H    2.867250   1.842150   3.390364   2.992396   4.232872
    14  H    4.338763   3.193404   4.942826   4.502416   5.573900
    15  O    4.384491   3.920783   4.216112   3.399109   5.814896
    16  H    5.342835   4.859079   5.132940   4.273737   6.765561
    17  H    4.228412   3.524671   4.287832   3.527824   5.678255
    18  O    3.232696   3.382282   2.445683   1.363440   4.679635
    19  H    3.554318   3.486773   2.974432   1.963509   5.034044
    20  H    3.594037   3.545417   2.982661   1.968192   5.077687
    21  O    4.488027   4.070584   4.252568   3.422834   5.934463
    22  H    5.440739   5.002608   5.154958   4.271492   6.892411
    23  H    4.295300   3.636130   4.300102   3.528245   5.758148
    24  O    3.801801   2.796017   5.003842   5.267524   4.116640
    25  H    2.830029   1.856578   4.038340   4.349849   3.238328
    26  H    4.187611   3.368012   5.449572   5.865224   4.150551
                    6          7          8          9         10
     6  F    0.000000
     7  F    2.171375   0.000000
     8  F    2.166055   2.167132   0.000000
     9  O    7.087611   7.035635   5.710620   0.000000
    10  H    6.445245   6.327752   4.897897   0.978816   0.000000
    11  H    7.444554   7.623450   6.122036   0.959888   1.552542
    12  O    6.009082   5.977264   5.341813   2.718212   3.003251
    13  H    5.057949   5.028970   4.395134   2.981588   2.949450
    14  H    6.422186   6.384516   5.472675   1.754040   2.182490
    15  O    6.724288   6.053235   6.363475   5.011434   5.183657
    16  H    7.677177   6.958241   7.299582   5.476060   5.762079
    17  H    6.598010   6.094069   6.062783   4.070070   4.309404
    18  O    5.111998   5.118396   5.609077   6.025311   6.039109
    19  H    5.673992   5.361719   5.857583   5.705270   5.770162
    20  H    5.418573   5.717768   5.890306   5.711595   5.834478
    21  O    6.219785   6.826005   6.465234   5.037082   5.369396
    22  H    7.153704   7.769301   7.416314   5.510847   5.972488
    23  H    6.221714   6.648149   6.134007   4.095971   4.472442
    24  O    5.117777   4.858541   3.292058   2.733710   1.783149
    25  H    4.260255   4.042458   2.601555   3.150659   2.335093
    26  H    5.078486   4.861215   3.079335   3.521358   2.548323
                   11         12         13         14         15
    11  H    0.000000
    12  O    3.309155   0.000000
    13  H    3.591699   0.974922   0.000000
    14  H    2.371922   0.983085   1.553017   0.000000
    15  O    5.794933   2.722111   2.894211   3.468534   0.000000
    16  H    6.250333   3.340911   3.700019   3.992006   0.959120
    17  H    4.831189   1.812032   2.160888   2.505030   0.979001
    18  O    6.588917   3.401796   3.096178   4.370032   2.703575
    19  H    6.361162   3.075072   2.915870   4.031794   1.749102
    20  H    6.165659   3.071131   2.924332   4.028242   3.002329
    21  O    5.263721   2.715313   2.928749   3.463354   3.801091
    22  H    5.669678   3.315523   3.720448   3.979013   4.233199
    23  H    4.375310   1.795822   2.184187   2.497911   3.362163
    24  O    3.211775   3.726229   3.184701   3.279600   5.492939
    25  H    3.677320   3.359372   2.622910   3.167661   4.971668
    26  H    3.855338   4.652502   4.057063   4.212882   6.374007
                   16         17         18         19         20
    16  H    0.000000
    17  H    1.569031   0.000000
    18  O    3.418538   2.949239   0.000000
    19  H    2.456917   2.159312   0.983524   0.000000
    20  H    3.645860   2.997398   0.983290   1.562532   0.000000
    21  O    4.298369   3.383108   2.708155   2.999659   1.753391
    22  H    4.545694   3.844452   3.377957   3.581936   2.425412
    23  H    3.879675   2.740177   2.933360   2.973861   2.145405
    24  O    6.244117   4.809247   5.941301   5.794990   5.946665
    25  H    5.803898   4.369788   5.118101   5.051319   5.179187
    26  H    7.146207   5.730690   6.671022   6.590037   6.706781
                   21         22         23         24         25
    21  O    0.000000
    22  H    0.959367   0.000000
    23  H    0.979788   1.567996   0.000000
    24  O    5.895014   6.681619   5.140482   0.000000
    25  H    5.304850   6.156507   4.640698   0.972356   0.000000
    26  H    6.686765   7.497111   5.981924   0.959075   1.553665
                   26
    26  H    0.000000
 Stoichiometry    C2H13F3O8
 Framework group  C1[X(C2H13F3O8)]
 Deg. of freedom    72
 Full point group                 C1      NOp   1
 Largest Abelian subgroup         C1      NOp   1
 Largest concise Abelian subgroup C1      NOp   1
                         Standard orientation:                         
 ---------------------------------------------------------------------
 Center     Atomic      Atomic             Coordinates (Angstroms)
 Number     Number       Type             X           Y           Z
 ---------------------------------------------------------------------
      1          6           0       -1.161090   -0.524475    0.025500
      2          8           0       -0.299264    0.347009    0.002389
      3          8           0       -1.013086   -1.793321    0.025424
      4          1           0        0.013872   -2.135455   -0.019616
      5          6           0       -2.657040   -0.113766    0.050083
      6          9           0       -3.287204   -0.666063    1.091640
      7          9           0       -3.267840   -0.507510   -1.073852
      8          9           0       -2.784790    1.217017    0.146448
      9          8           0        2.556118    3.238215    0.171624
     10          1           0        1.604358    3.385518   -0.003122
     11          1           0        2.752505    3.685321    0.998009
     12          8           0        2.510929    0.522932    0.053848
     13          1           0        1.539779    0.437439    0.059469
     14          1           0        2.680900    1.489972    0.102839
     15          8           0        2.667235   -1.291515   -1.969327
     16          1           0        3.486358   -1.491742   -2.426337
     17          1           0        2.817095   -0.504000   -1.407361
     18          8           0        1.277124   -2.644151   -0.085902
     19          1           0        1.775180   -2.316856   -0.868294
     20          1           0        1.829715   -2.403151    0.690900
     21          8           0        2.831247   -1.512947    1.821763
     22          1           0        3.704189   -1.793374    2.104104
     23          1           0        2.930120   -0.674122    1.325193
     24          8           0       -0.136124    3.123061   -0.288531
     25          1           0       -0.395027    2.192184   -0.179388
     26          1           0       -0.925190    3.652444   -0.158325
 ---------------------------------------------------------------------
 Rotational constants (GHZ):           0.5960463           0.3630851           0.2684323
 Standard basis: 6-31++G(d,p) (6D, 7F)
 There are   325 symmetry adapted cartesian basis functions of A   symmetry.
 There are   325 symmetry adapted basis functions of A   symmetry.
   325 basis functions,   520 primitive gaussians,   325 cartesian basis functions
    58 alpha electrons       58 beta electrons
       nuclear repulsion energy       992.5932156884 Hartrees.
 NAtoms=   26 NActive=   26 NUniq=   26 SFac= 1.00D+00 NAtFMM=   60 NAOKFM=F Big=F
 Integral buffers will be    131072 words long.
 Raffenetti 2 integral format.
 Two-electron integral symmetry is turned on.
 Nuclear repulsion after empirical dispersion term =      992.5796912134 Hartrees.
 One-electron integrals computed using PRISM.
 NBasis=   325 RedAO= T EigKep=  2.89D-05  NBF=   325
 NBsUse=   325 1.00D-06 EigRej= -1.00D+00 NBFU=   325
 Initial guess from the checkpoint file:  "/local_scratch/slurm.5787772/Gau-1058677.chk"
 B after Tr=     0.000000   -0.000000    0.000000
         Rot=    0.999999   -0.000985    0.000187    0.000752 Ang=  -0.14 deg.
 ExpMin= 3.60D-02 ExpMax= 7.00D+03 ExpMxC= 1.05D+03 IAcc=3 IRadAn=         5 AccDes= 0.00D+00
 Harris functional with IExCor= 4639 and IRadAn=       5 diagonalized for initial guess.
 HarFok:  IExCor= 4639 AccDes= 0.00D+00 IRadAn=         5 IDoV= 1 UseB2=F ITyADJ=14
 ICtDFT=  3500011 ScaDFX=  1.000000  1.000000  1.000000  1.000000
 FoFCou: FMM=F IPFlag=           0 FMFlag=      100000 FMFlg1=           0
         NFxFlg=           0 DoJE=T BraDBF=F KetDBF=T FulRan=T
         wScrn=  0.000000 ICntrl=       500 IOpCl=  0 I1Cent=   200000004 NGrid=           0
         NMat0=    1 NMatS0=      1 NMatT0=    0 NMatD0=    1 NMtDS0=    0 NMtDT0=    0
 Petite list used in FoFCou.
 Requested convergence on RMS density matrix=1.00D-10 within 128 cycles.
 Requested convergence on MAX density matrix=1.00D-08.
 Requested convergence on             energy=1.00D-08.
 No special actions if energy rises.
 SCF Done:  E(RwB97XD) =  -985.246231448     A.U. after   15 cycles
            NFock= 15  Conv=0.47D-10     -V/T= 2.0083
 Calling FoFJK, ICntrl=      2127 FMM=F ISym2X=0 I1Cent= 0 IOpClX= 0 NMat=1 NMatS=1 NMatT=0.
 ***** Axes restored to original set *****
 -------------------------------------------------------------------
 Center     Atomic                   Forces (Hartrees/Bohr)
 Number     Number              X              Y              Z
 -------------------------------------------------------------------
      1        6          -0.000262793    0.000030080   -0.000047965
      2        8          -0.000180270   -0.000055385   -0.000041016
      3        8           0.000122360    0.000039099    0.000056366
      4        1           0.000009220   -0.000124852   -0.000281492
      5        6          -0.000051496    0.000023178    0.000017333
      6        9           0.000077146    0.000061604    0.000022486
      7        9          -0.000007392   -0.000061981    0.000060144
      8        9           0.000024858   -0.000002094   -0.000039272
      9        8           0.000033151    0.000157090    0.000060777
     10        1          -0.000005748   -0.000019052    0.000042008
     11        1           0.000054708   -0.000081671   -0.000099186
     12        8           0.000039264    0.000168065   -0.000070176
     13        1          -0.000002213   -0.000027190   -0.000095793
     14        1          -0.000045530   -0.000114292    0.000038990
     15        8           0.000068895   -0.000140565    0.000166186
     16        1          -0.000009137    0.000001108    0.000024143
     17        1          -0.000015794    0.000094497   -0.000190143
     18        8          -0.000063373    0.000220871    0.000155454
     19        1          -0.000005910    0.000070871   -0.000087946
     20        1           0.000035465   -0.000218494    0.000004422
     21        8           0.000115937   -0.000055372   -0.000064172
     22        1          -0.000032913    0.000032535   -0.000010349
     23        1          -0.000128513    0.000002897    0.000198916
     24        8           0.000088046   -0.000168201    0.000295809
     25        1          -0.000007364    0.000062319   -0.000095785
     26        1           0.000149397    0.000104935   -0.000019740
 -------------------------------------------------------------------
 Cartesian Forces:  Max     0.000295809 RMS     0.000104156

 GradGradGradGradGradGradGradGradGradGradGradGradGradGradGradGradGradGrad
 Berny optimization.
 Using GEDIIS/GDIIS optimizer.
 FormGI is forming the generalized inverse of G from B-inverse, IUseBI=4.
 Internal  Forces:  Max     0.001316249 RMS     0.000240846
 Search for a local minimum.
 Step number  12 out of a maximum of  156
 All quantities printed in internal units (Hartrees-Bohrs-Radians)
 Mixed Optimization -- En-DIIS/RFO-DIIS
 Swapping is turned off.
 Update second derivatives using D2CorX and points    8   10   11   12
 DE= -1.15D-05 DEPred=-1.25D-05 R= 9.25D-01
 TightC=F SS=  1.41D+00  RLast= 1.38D-01 DXNew= 1.9059D+00 4.1289D-01
 Trust test= 9.25D-01 RLast= 1.38D-01 DXMaxT set to 1.13D+00
 ITU=  1  1  1 -1  1  1  1  0  1 -1  1  0
     Eigenvalues ---    0.00034   0.00041   0.00049   0.00079   0.00103
     Eigenvalues ---    0.00249   0.00360   0.00474   0.00566   0.00641
     Eigenvalues ---    0.00721   0.00867   0.00908   0.01054   0.01182
     Eigenvalues ---    0.01230   0.01426   0.01598   0.01644   0.01838
     Eigenvalues ---    0.01907   0.01982   0.02219   0.02229   0.02412
     Eigenvalues ---    0.02462   0.02557   0.02667   0.02895   0.02950
     Eigenvalues ---    0.02992   0.03251   0.03312   0.03815   0.04040
     Eigenvalues ---    0.04567   0.04925   0.05410   0.05615   0.05775
     Eigenvalues ---    0.06766   0.06950   0.07238   0.09853   0.12006
     Eigenvalues ---    0.12717   0.14266   0.19874   0.22338   0.24227
     Eigenvalues ---    0.25083   0.25802   0.26602   0.37717   0.40492
     Eigenvalues ---    0.40941   0.41510   0.41641   0.46537   0.47309
     Eigenvalues ---    0.49052   0.49734   0.51439   0.53049   0.57832
     Eigenvalues ---    0.59143   0.59267   0.59406   0.59825   0.62637
     Eigenvalues ---    0.81193   1.38348
 En-DIIS/RFO-DIIS/Sim-DIIS IScMMF=       -3 using points:    12   11   10    9    8
 RFO step:  Lambda=-2.38899909D-05.
 DidBck=T Rises=F RFO-DIIS coefs:    0.79798    0.90950   -0.58260   -0.02340   -0.10148
 Iteration  1 RMS(Cart)=  0.00634228 RMS(Int)=  0.00015876
 Iteration  2 RMS(Cart)=  0.00012687 RMS(Int)=  0.00013629
 Iteration  3 RMS(Cart)=  0.00000003 RMS(Int)=  0.00013629
 Variable       Old X    -DE/DX   Delta X   Delta X   Delta X     New X
                                 (Linear)    (Quad)   (Total)
    R1        2.31656   0.00008  -0.00078   0.00070  -0.00012   2.31644
    R2        2.41403  -0.00015  -0.00040  -0.00032  -0.00074   2.41329
    R3        2.93191   0.00005  -0.00012   0.00020   0.00008   2.93199
    R4        3.48116   0.00015  -0.00162  -0.00044  -0.00207   3.47909
    R5        2.04730   0.00004   0.00206   0.00174   0.00380   2.05110
    R6        2.57653  -0.00027  -0.00135  -0.00630  -0.00765   2.56888
    R7        2.52615  -0.00008  -0.00084   0.00047  -0.00038   2.52577
    R8        2.52923  -0.00007  -0.00029   0.00019  -0.00010   2.52913
    R9        2.53293  -0.00001  -0.00039   0.00060   0.00021   2.53314
   R10        1.84969   0.00005  -0.00026   0.00002  -0.00023   1.84946
   R11        1.81392   0.00002  -0.00027   0.00020  -0.00007   1.81386
   R12        3.31466   0.00037  -0.00005   0.00129   0.00124   3.31590
   R13        3.36966  -0.00005  -0.00339   0.00120  -0.00220   3.36747
   R14        1.84234   0.00009  -0.00089   0.00069  -0.00021   1.84213
   R15        1.85776   0.00032   0.00006  -0.00008  -0.00002   1.85774
   R16        3.42424   0.00004   0.00046  -0.00028   0.00018   3.42442
   R17        3.39361   0.00005   0.00082  -0.00207  -0.00127   3.39234
   R18        1.81247  -0.00003  -0.00036   0.00022  -0.00014   1.81233
   R19        1.85004  -0.00015  -0.00012  -0.00015  -0.00025   1.84979
   R20        3.30532   0.00005  -0.00470   0.00139  -0.00327   3.30206
   R21        1.85859   0.00009   0.00046  -0.00006   0.00044   1.85903
   R22        1.85815   0.00022   0.00046   0.00050   0.00097   1.85911
   R23        3.31343   0.00001  -0.00589   0.00088  -0.00501   3.30842
   R24        1.81294  -0.00002  -0.00028   0.00021  -0.00008   1.81286
   R25        1.85153  -0.00002   0.00004   0.00004   0.00006   1.85159
   R26        1.83749   0.00004   0.00023  -0.00025  -0.00002   1.83747
   R27        1.81239   0.00001  -0.00050   0.00029  -0.00021   1.81217
    A1        2.24550  -0.00003  -0.00082   0.00056  -0.00031   2.24520
    A2        2.08285  -0.00020  -0.00107  -0.00084  -0.00190   2.08095
    A3        1.95481   0.00023   0.00190   0.00028   0.00220   1.95701
    A4        2.39817   0.00033  -0.00057   0.00286   0.00225   2.40042
    A5        2.00810  -0.00008  -0.00019   0.00061   0.00039   2.00849
    A6        1.93639   0.00011   0.00166  -0.00053   0.00112   1.93751
    A7        1.92713   0.00008   0.00030  -0.00004   0.00027   1.92740
    A8        1.93463  -0.00011   0.00031  -0.00073  -0.00042   1.93421
    A9        1.89402  -0.00006  -0.00089   0.00051  -0.00037   1.89365
   A10        1.88520  -0.00001  -0.00096   0.00055  -0.00041   1.88480
   A11        1.88490  -0.00001  -0.00053   0.00029  -0.00024   1.88465
   A12        1.85724  -0.00047  -0.00244   0.00249   0.00005   1.85728
   A13        1.78459   0.00132  -0.00188   0.00224   0.00036   1.78495
   A14        2.07540  -0.00045  -0.00050  -0.00166  -0.00217   2.07323
   A15        1.83195   0.00030  -0.00157   0.00136  -0.00033   1.83163
   A16        1.69437  -0.00021   0.00209  -0.00158   0.00054   1.69491
   A17        1.74161  -0.00028   0.00112  -0.00289  -0.00181   1.73981
   A18        2.17542   0.00009   0.00693  -0.00218   0.00482   2.18024
   A19        2.18960  -0.00006  -0.00870   0.00577  -0.00291   2.18668
   A20        1.72508   0.00004   0.00149  -0.00228  -0.00087   1.72421
   A21        1.88674  -0.00012   0.00060   0.00025   0.00057   1.88731
   A22        2.23081  -0.00008   0.00565  -0.00036   0.00519   2.23600
   A23        1.76021   0.00011   0.00482  -0.00048   0.00421   1.76442
   A24        2.67455   0.00012  -0.00660   0.00457  -0.00201   2.67253
   A25        1.96460   0.00001  -0.00135   0.00005  -0.00130   1.96331
   A26        1.97233  -0.00004  -0.00193   0.00145  -0.00049   1.97185
   A27        1.83620   0.00004  -0.00096   0.00061  -0.00036   1.83584
   A28        2.16657  -0.00007   0.00129  -0.00281  -0.00152   2.16505
   A29        1.73699  -0.00002   0.00382  -0.00251   0.00119   1.73818
   A30        1.88345  -0.00007  -0.00009   0.00036   0.00020   1.88365
   A31        2.70434   0.00027  -0.00511   0.00701   0.00186   2.70620
   A32        1.96366  -0.00000   0.00306   0.00122   0.00349   1.96715
   A33        2.34630  -0.00004   0.01181  -0.00025   0.01085   2.35715
   A34        1.86933   0.00003  -0.00006   0.00124   0.00035   1.86968
   A35        3.20298   0.00000   0.00308  -0.00195   0.00116   3.20414
   A36        2.84225   0.00102   0.00036  -0.00228  -0.00196   2.84028
   A37        3.10211   0.00026  -0.00078   0.00353   0.00268   3.10480
   A38        2.89675   0.00101  -0.00288   0.00238  -0.00056   2.89619
   A39        2.96215  -0.00009   0.00104  -0.00234  -0.00132   2.96083
   A40        2.96992  -0.00015   0.00279  -0.00136   0.00141   2.97133
   A41        3.14644  -0.00007  -0.00163   0.00167   0.00001   3.14645
   A42        3.13630   0.00004  -0.00191   0.00179  -0.00025   3.13606
   A43        3.17763  -0.00011  -0.00384   0.00251  -0.00131   3.17632
   A44        3.12772   0.00016   0.00291   0.00059   0.00355   3.13127
   A45        3.40644   0.00003  -0.00066   0.00163   0.00099   3.40742
   A46        3.41360   0.00000   0.00003   0.00018   0.00024   3.41384
    D1       -0.08151  -0.00000   0.00488   0.00306   0.00796  -0.07355
    D2        3.06766   0.00002   0.00724   0.00227   0.00951   3.07718
    D3       -0.02169   0.00002   0.00157  -0.00198  -0.00040  -0.02208
    D4        3.11278   0.00000  -0.00064  -0.00125  -0.00188   3.11090
    D5       -2.17820   0.00004   0.00238   0.00095   0.00333  -2.17487
    D6        2.00437  -0.00001   0.00219   0.00068   0.00288   2.00725
    D7       -0.08369   0.00002   0.00246   0.00081   0.00328  -0.08041
    D8        0.96978   0.00005   0.00437   0.00029   0.00465   0.97443
    D9       -1.13084   0.00000   0.00418   0.00002   0.00420  -1.12664
   D10        3.06429   0.00004   0.00445   0.00015   0.00460   3.06889
   D11       -3.04595   0.00007   0.00381  -0.00689  -0.00306  -3.04901
   D12        1.00051  -0.00009  -0.00481  -0.00409  -0.00894   0.99156
   D13       -0.75431   0.00000  -0.00746  -0.00016  -0.00757  -0.76188
   D14       -0.98735  -0.00003  -0.00266  -0.00116  -0.00385  -0.99119
   D15        1.10993   0.00001  -0.00534   0.00012  -0.00521   1.10472
   D16       -0.19709  -0.00023   0.00264  -0.00434  -0.00164  -0.19873
   D17        1.60852   0.00026   0.00541  -0.00488   0.00052   1.60905
   D18       -2.07827  -0.00056   0.00831  -0.00498   0.00326  -2.07500
   D19        1.79067   0.00012  -0.00283   0.00016  -0.00261   1.78806
   D20       -2.68691   0.00061  -0.00007  -0.00038  -0.00044  -2.68735
   D21       -0.09051  -0.00021   0.00284  -0.00048   0.00229  -0.08821
   D22       -1.91358  -0.00020   0.01287  -0.00468   0.00805  -1.90553
   D23        0.62910  -0.00002   0.04633   0.00170   0.04817   0.67726
   D24        0.21355   0.00003   0.01034  -0.00507   0.00512   0.21867
   D25        2.75623   0.00021   0.04380   0.00132   0.04524   2.80146
   D26       -0.74063   0.00007  -0.00390   0.00081  -0.00306  -0.74369
   D27       -2.72520  -0.00018  -0.00648   0.00129  -0.00521  -2.73041
   D28        1.02405  -0.00025  -0.00214  -0.00280  -0.00495   1.01910
   D29        0.64875  -0.00000   0.00498   0.00138   0.00641   0.65516
   D30        2.68016   0.00012  -0.00103   0.00381   0.00280   2.68296
   D31       -1.07606   0.00026   0.00233   0.00400   0.00635  -1.06971
   D32       -2.61234  -0.00003  -0.00545  -0.00146  -0.00688  -2.61922
   D33       -0.23850  -0.00012   0.00472  -0.00206   0.00267  -0.23584
   D34       -2.85547   0.00001   0.00623   0.00137   0.00770  -2.84777
   D35        1.37327   0.00005   0.00915   0.00007   0.00931   1.38258
   D36        1.34351   0.00012  -0.00296   0.00211  -0.00091   1.34260
   D37       -0.71094   0.00016  -0.00003   0.00080   0.00070  -0.71024
   D38        2.93223  -0.00004  -0.00044   0.00408   0.00361   2.93584
   D39       -1.33272  -0.00018   0.00317   0.00089   0.00400  -1.32872
   D40       -1.30246  -0.00004  -0.00282   0.00476   0.00191  -1.30055
   D41        0.71578  -0.00018   0.00079   0.00157   0.00230   0.71808
   D42        0.27991   0.00010  -0.00587  -0.00026  -0.00611   0.27380
   D43        2.56119  -0.00002  -0.00231  -0.00478  -0.00710   2.55409
         Item               Value     Threshold  Converged?
 Maximum Force            0.001316     0.000015     NO 
 RMS     Force            0.000241     0.000010     NO 
 Maximum Displacement     0.028165     0.000060     NO 
 RMS     Displacement     0.006380     0.000040     NO 
 Predicted change in Energy=-1.002394D-05
 GradGradGradGradGradGradGradGradGradGradGradGradGradGradGradGradGradGrad

                          Input orientation:                          
 ---------------------------------------------------------------------
 Center     Atomic      Atomic             Coordinates (Angstroms)
 Number     Number       Type             X           Y           Z
 ---------------------------------------------------------------------
      1          6           0       -0.867267    0.488778    0.458494
      2          8           0        0.282679    0.065465    0.426251
      3          8           0       -1.790297    0.356960   -0.414154
      4          1           0       -1.503804   -0.187816   -1.308147
      5          6           0       -1.336850    1.313574    1.685881
      6          9           0       -2.428730    0.774061    2.236491
      7          9           0       -1.620794    2.570226    1.323383
      8          9           0       -0.379922    1.359501    2.623470
      9          8           0        4.022087   -1.537657    0.434666
     10          1           0        3.690630   -0.862347    1.060710
     11          1           0        4.214961   -2.319841    0.956495
     12          8           0        1.894453   -1.512731   -1.257792
     13          1           0        1.312031   -0.986769   -0.679513
     14          1           0        2.731963   -1.610817   -0.752429
     15          8           0        1.166188    0.010454   -3.392273
     16          1           0        1.585416   -0.060363   -4.251925
     17          1           0        1.696065   -0.505996   -2.751419
     18          8           0       -1.220296   -0.848823   -2.461680
     19          1           0       -0.455957   -0.457357   -2.941595
     20          1           0       -0.977333   -1.790769   -2.314807
     21          8           0       -0.094577   -3.245155   -1.901776
     22          1           0        0.058517   -3.971405   -2.509584
     23          1           0        0.774083   -2.850892   -1.678103
     24          8           0        2.651803    0.322490    1.892862
     25          1           0        1.745297    0.339023    1.541532
     26          1           0        2.619095    0.694197    2.776248
 ---------------------------------------------------------------------
                    Distance matrix (angstroms):
                    1          2          3          4          5
     1  C    0.000000
     2  O    1.225809   0.000000
     3  O    1.277057   2.255765   0.000000
     4  H    1.995991   2.502761   1.085395   0.000000
     5  C    1.551540   2.401524   2.351781   3.353543   0.000000
     6  F    2.383448   3.336287   2.758167   3.787500   1.336580
     7  F    2.376607   3.271373   2.818920   3.813848   1.338358
     8  F    2.383860   2.634642   3.495913   4.372061   1.340483
     9  O    5.292711   4.068568   6.172024   5.949365   6.197844
    10  H    4.791934   3.588524   5.805385   5.748793   5.513712
    11  H    5.827983   4.629653   6.716179   6.509870   6.675051
    12  O    3.818216   2.815053   4.217209   3.647752   5.205241
    13  H    2.867340   1.841053   3.391233   2.993733   4.231222
    14  H    4.339250   3.193463   4.943421   4.502831   5.572491
    15  O    4.380883   3.919788   4.210708   3.392897   5.809558
    16  H    5.339031   4.857807   5.128166   4.269117   6.759059
    17  H    4.226557   3.524460   4.285117   3.524690   5.674420
    18  O    3.231288   3.381568   2.443600   1.359392   4.678869
    19  H    3.553160   3.487307   2.971790   1.959282   5.032465
    20  H    3.591608   3.542123   2.980962   1.964687   5.076584
    21  O    4.484438   4.064756   4.250144   3.418427   5.932667
    22  H    5.436892   4.996569   5.152057   4.266128   6.890572
    23  H    4.290975   3.629728   4.296967   3.523863   5.754581
    24  O    3.803803   2.798171   5.005573   5.270289   4.115147
    25  H    2.832117   1.859553   4.040477   4.353721   3.235771
    26  H    4.191528   3.372926   5.452993   5.870139   4.149943
                    6          7          8          9         10
     6  F    0.000000
     7  F    2.170883   0.000000
     8  F    2.165665   2.166990   0.000000
     9  O    7.085454   7.036095   5.706319   0.000000
    10  H    6.442581   6.329516   4.893691   0.978693   0.000000
    11  H    7.439708   7.622558   6.117950   0.959853   1.552441
    12  O    6.010769   5.974108   5.337293   2.718798   3.004114
    13  H    5.059337   5.026457   4.390602   2.981489   2.949846
    14  H    6.422931   6.382524   5.468392   1.754699   2.183283
    15  O    6.722314   6.046248   6.356064   5.019787   5.192653
    16  H    7.675231   6.948658   7.290379   5.484879   5.770545
    17  H    6.597858   6.088408   6.056339   4.077479   4.317129
    18  O    5.115357   5.116347   5.607288   6.028756   6.043560
    19  H    5.676336   5.358464   5.854631   5.711310   5.777252
    20  H    5.422105   5.715658   5.887927   5.711206   5.834892
    21  O    6.223152   6.822730   6.462363   5.032041   5.364875
    22  H    7.157589   7.765608   7.413436   5.504692   5.967034
    23  H    6.222728   6.643258   6.128839   4.091199   4.467847
    24  O    5.112124   4.861245   3.286416   2.732062   1.781987
    25  H    4.253789   4.044308   2.593939   3.151326   2.336407
    26  H    5.077229   4.858699   3.075723   3.525985   2.552271
                   11         12         13         14         15
    11  H    0.000000
    12  O    3.307453   0.000000
    13  H    3.588956   0.974812   0.000000
    14  H    2.371164   0.983074   1.552727   0.000000
    15  O    5.799747   2.721484   2.893923   3.471159   0.000000
    16  H    6.256787   3.342112   3.700689   3.995616   0.959046
    17  H    4.835648   1.812125   2.161347   2.507923   0.978869
    18  O    6.587096   3.404671   3.099650   4.372931   2.701789
    19  H    6.362501   3.077895   2.919430   4.035561   1.747373
    20  H    6.159647   3.072743   2.926054   4.028932   3.000003
    21  O    5.253383   2.715189   2.927931   3.461414   3.796063
    22  H    5.658391   3.314019   3.718670   3.975837   4.226260
    23  H    4.366093   1.795150   2.182091   2.495587   3.358485
    24  O    3.209698   3.724008   3.182179   3.277449   5.498824
    25  H    3.675740   3.359680   2.622686   3.168224   4.978529
    26  H    3.865581   4.655010   4.059107   4.216325   6.374096
                   16         17         18         19         20
    16  H    0.000000
    17  H    1.569188   0.000000
    18  O    3.420332   2.950702   0.000000
    19  H    2.458002   2.160956   0.983757   0.000000
    20  H    3.648892   2.998055   0.983801   1.562908   0.000000
    21  O    4.299823   3.381018   2.706131   2.997271   1.750741
    22  H    4.545704   3.840457   3.374637   3.577688   2.422003
    23  H    3.881993   2.738721   2.932544   2.972947   2.143994
    24  O    6.248373   4.813436   5.943666   5.799854   5.944828
    25  H    5.809407   4.375604   5.121663   5.057486   5.178811
    26  H    7.143744   5.731279   6.675158   6.593614   6.710306
                   21         22         23         24         25
    21  O    0.000000
    22  H    0.959326   0.000000
    23  H    0.979818   1.568102   0.000000
    24  O    5.888121   6.674144   5.133028   0.000000
    25  H    5.299796   6.151142   4.635176   0.972347   0.000000
    26  H    6.690772   7.500962   5.984394   0.958962   1.553769
                   26
    26  H    0.000000
 Stoichiometry    C2H13F3O8
 Framework group  C1[X(C2H13F3O8)]
 Deg. of freedom    72
 Full point group                 C1      NOp   1
 Largest Abelian subgroup         C1      NOp   1
 Largest concise Abelian subgroup C1      NOp   1
                         Standard orientation:                         
 ---------------------------------------------------------------------
 Center     Atomic      Atomic             Coordinates (Angstroms)
 Number     Number       Type             X           Y           Z
 ---------------------------------------------------------------------
      1          6           0       -1.160112   -0.526946    0.028992
      2          8           0       -0.298740    0.344887    0.005455
      3          8           0       -1.011135   -1.795281    0.030904
      4          1           0        0.017894   -2.137694   -0.013095
      5          6           0       -2.655582   -0.114114    0.049358
      6          9           0       -3.288935   -0.658786    1.092739
      7          9           0       -3.265683   -0.512912   -1.073113
      8          9           0       -2.781134    1.217534    0.137926
      9          8           0        2.554366    3.240783    0.169238
     10          1           0        1.602416    3.388410   -0.003500
     11          1           0        2.751482    3.683288    0.997882
     12          8           0        2.510251    0.525169    0.045343
     13          1           0        1.539223    0.439803    0.054044
     14          1           0        2.680181    1.492207    0.094281
     15          8           0        2.661997   -1.300309   -1.967386
     16          1           0        3.477063   -1.499003   -2.432099
     17          1           0        2.813305   -0.508832   -1.411640
     18          8           0        1.277048   -2.645928   -0.077706
     19          1           0        1.773755   -2.322031   -0.862659
     20          1           0        1.830821   -2.399743    0.697273
     21          8           0        2.833480   -1.504834    1.819282
     22          1           0        3.707697   -1.783981    2.098797
     23          1           0        2.929635   -0.667258    1.320019
     24          8           0       -0.137230    3.123327   -0.284282
     25          1           0       -0.397911    2.193160   -0.173400
     26          1           0       -0.929908    3.652997   -0.180748
 ---------------------------------------------------------------------
 Rotational constants (GHZ):           0.5959260           0.3634770           0.2685162
 Standard basis: 6-31++G(d,p) (6D, 7F)
 There are   325 symmetry adapted cartesian basis functions of A   symmetry.
 There are   325 symmetry adapted basis functions of A   symmetry.
   325 basis functions,   520 primitive gaussians,   325 cartesian basis functions
    58 alpha electrons       58 beta electrons
       nuclear repulsion energy       992.7641302108 Hartrees.
 NAtoms=   26 NActive=   26 NUniq=   26 SFac= 1.00D+00 NAtFMM=   60 NAOKFM=F Big=F
 Integral buffers will be    131072 words long.
 Raffenetti 2 integral format.
 Two-electron integral symmetry is turned on.
 Nuclear repulsion after empirical dispersion term =      992.7506035745 Hartrees.
 One-electron integrals computed using PRISM.
 NBasis=   325 RedAO= T EigKep=  2.89D-05  NBF=   325
 NBsUse=   325 1.00D-06 EigRej= -1.00D+00 NBFU=   325
 Initial guess from the checkpoint file:  "/local_scratch/slurm.5787772/Gau-1058677.chk"
 B after Tr=     0.000000    0.000000   -0.000000
         Rot=    1.000000    0.000956   -0.000165   -0.000071 Ang=   0.11 deg.
 ExpMin= 3.60D-02 ExpMax= 7.00D+03 ExpMxC= 1.05D+03 IAcc=3 IRadAn=         5 AccDes= 0.00D+00
 Harris functional with IExCor= 4639 and IRadAn=       5 diagonalized for initial guess.
 HarFok:  IExCor= 4639 AccDes= 0.00D+00 IRadAn=         5 IDoV= 1 UseB2=F ITyADJ=14
 ICtDFT=  3500011 ScaDFX=  1.000000  1.000000  1.000000  1.000000
 FoFCou: FMM=F IPFlag=           0 FMFlag=      100000 FMFlg1=           0
         NFxFlg=           0 DoJE=T BraDBF=F KetDBF=T FulRan=T
         wScrn=  0.000000 ICntrl=       500 IOpCl=  0 I1Cent=   200000004 NGrid=           0
         NMat0=    1 NMatS0=      1 NMatT0=    0 NMatD0=    1 NMtDS0=    0 NMtDT0=    0
 Petite list used in FoFCou.
 Requested convergence on RMS density matrix=1.00D-10 within 128 cycles.
 Requested convergence on MAX density matrix=1.00D-08.
 Requested convergence on             energy=1.00D-08.
 No special actions if energy rises.
 SCF Done:  E(RwB97XD) =  -985.246241997     A.U. after   14 cycles
            NFock= 14  Conv=0.49D-10     -V/T= 2.0083
 Calling FoFJK, ICntrl=      2127 FMM=F ISym2X=0 I1Cent= 0 IOpClX= 0 NMat=1 NMatS=1 NMatT=0.
 ***** Axes restored to original set *****
 -------------------------------------------------------------------
 Center     Atomic                   Forces (Hartrees/Bohr)
 Number     Number              X              Y              Z
 -------------------------------------------------------------------
      1        6          -0.000160074    0.000187577   -0.000008818
      2        8           0.000240640   -0.000260157   -0.000012205
      3        8          -0.000098280    0.000084443    0.000076563
      4        1          -0.000104607   -0.000079527   -0.000159485
      5        6          -0.000083307    0.000092441    0.000026864
      6        9          -0.000100502   -0.000113300    0.000003562
      7        9           0.000006363    0.000024594   -0.000019099
      8        9           0.000042146    0.000019282   -0.000015429
      9        8           0.000051635    0.000129039   -0.000040870
     10        1          -0.000005235    0.000010237    0.000056786
     11        1           0.000062450   -0.000099955   -0.000056056
     12        8           0.000131190    0.000066895   -0.000106516
     13        1          -0.000131731    0.000088091   -0.000023012
     14        1          -0.000032850   -0.000119714    0.000035041
     15        8           0.000046773   -0.000016756    0.000125197
     16        1           0.000006595   -0.000016796   -0.000026533
     17        1           0.000003874    0.000012368   -0.000113243
     18        8           0.000115968    0.000007672    0.000061407
     19        1          -0.000086872   -0.000007312   -0.000008265
     20        1          -0.000017585    0.000038700   -0.000041873
     21        8           0.000039397   -0.000061548    0.000004288
     22        1          -0.000005774    0.000003413   -0.000034930
     23        1          -0.000065167    0.000004011    0.000142347
     24        8          -0.000066958   -0.000185736    0.000246591
     25        1           0.000028073    0.000070528   -0.000171035
     26        1           0.000183838    0.000121507    0.000058721
 -------------------------------------------------------------------
 Cartesian Forces:  Max     0.000260157 RMS     0.000094044

 GradGradGradGradGradGradGradGradGradGradGradGradGradGradGradGradGradGrad
 Berny optimization.
 Using GEDIIS/GDIIS optimizer.
 FormGI is forming the generalized inverse of G from B-inverse, IUseBI=4.
 Internal  Forces:  Max     0.000914705 RMS     0.000183448
 Search for a local minimum.
 Step number  13 out of a maximum of  156
 All quantities printed in internal units (Hartrees-Bohrs-Radians)
 Mixed Optimization -- En-DIIS/RFO-DIIS
 Swapping is turned off.
 Update second derivatives using D2CorX and points    8   10   11   12   13
 DE= -1.05D-05 DEPred=-1.00D-05 R= 1.05D+00
 TightC=F SS=  1.41D+00  RLast= 7.61D-02 DXNew= 1.9059D+00 2.2843D-01
 Trust test= 1.05D+00 RLast= 7.61D-02 DXMaxT set to 1.13D+00
 ITU=  1  1  1  1 -1  1  1  1  0  1 -1  1  0
     Eigenvalues ---    0.00038   0.00041   0.00057   0.00074   0.00090
     Eigenvalues ---    0.00176   0.00352   0.00486   0.00568   0.00632
     Eigenvalues ---    0.00723   0.00855   0.00899   0.01052   0.01182
     Eigenvalues ---    0.01248   0.01446   0.01625   0.01686   0.01851
     Eigenvalues ---    0.01893   0.02014   0.02207   0.02289   0.02412
     Eigenvalues ---    0.02483   0.02556   0.02679   0.02885   0.02945
     Eigenvalues ---    0.02987   0.03295   0.03396   0.03854   0.04022
     Eigenvalues ---    0.04541   0.05059   0.05421   0.05606   0.05761
     Eigenvalues ---    0.06773   0.06967   0.07338   0.09906   0.11796
     Eigenvalues ---    0.12648   0.14261   0.19946   0.22368   0.24786
     Eigenvalues ---    0.25647   0.25740   0.29702   0.38084   0.40530
     Eigenvalues ---    0.41473   0.41628   0.42010   0.46375   0.47300
     Eigenvalues ---    0.49088   0.50433   0.51439   0.53050   0.57773
     Eigenvalues ---    0.59115   0.59256   0.59396   0.59812   0.63971
     Eigenvalues ---    0.83228   1.18604
 En-DIIS/RFO-DIIS/Sim-DIIS IScMMF=       -3 using points:    13   12   11   10    9    8
 RFO step:  Lambda=-2.34687217D-05.
 DidBck=F Rises=F RFO-DIIS coefs:    1.35851   -0.10879    0.49837   -0.82712    0.08512
                  RFO-DIIS coefs:   -0.00609
 Iteration  1 RMS(Cart)=  0.00836353 RMS(Int)=  0.00021801
 Iteration  2 RMS(Cart)=  0.00022063 RMS(Int)=  0.00018464
 Iteration  3 RMS(Cart)=  0.00000009 RMS(Int)=  0.00018464
 Variable       Old X    -DE/DX   Delta X   Delta X   Delta X     New X
                                 (Linear)    (Quad)   (Total)
    R1        2.31644   0.00046  -0.00094   0.00100   0.00005   2.31650
    R2        2.41329   0.00000  -0.00038  -0.00028  -0.00067   2.41261
    R3        2.93199   0.00005  -0.00012   0.00031   0.00019   2.93218
    R4        3.47909   0.00012  -0.00367  -0.00064  -0.00430   3.47478
    R5        2.05110   0.00002   0.00383   0.00137   0.00520   2.05630
    R6        2.56888  -0.00014  -0.00388  -0.00590  -0.00979   2.55909
    R7        2.52577   0.00013  -0.00109   0.00098  -0.00011   2.52566
    R8        2.52913   0.00003  -0.00051   0.00025  -0.00026   2.52887
    R9        2.53314   0.00002  -0.00035   0.00056   0.00020   2.53335
   R10        1.84946   0.00009  -0.00045   0.00014  -0.00031   1.84915
   R11        1.81386   0.00006  -0.00043   0.00035  -0.00008   1.81378
   R12        3.31590   0.00027   0.00028   0.00081   0.00109   3.31698
   R13        3.36747  -0.00002  -0.00454   0.00202  -0.00253   3.36494
   R14        1.84213   0.00024  -0.00105   0.00098  -0.00006   1.84207
   R15        1.85774   0.00024   0.00003  -0.00005  -0.00002   1.85772
   R16        3.42442   0.00002   0.00003  -0.00070  -0.00067   3.42375
   R17        3.39234   0.00004  -0.00030  -0.00213  -0.00244   3.38990
   R18        1.81233   0.00003  -0.00049   0.00035  -0.00014   1.81219
   R19        1.84979  -0.00005  -0.00029  -0.00009  -0.00036   1.84943
   R20        3.30206   0.00008  -0.00458   0.00104  -0.00352   3.29854
   R21        1.85903  -0.00000   0.00082  -0.00034   0.00051   1.85954
   R22        1.85911   0.00000   0.00109   0.00011   0.00119   1.86030
   R23        3.30842   0.00006  -0.00842   0.00246  -0.00596   3.30246
   R24        1.81286   0.00002  -0.00037   0.00031  -0.00006   1.81280
   R25        1.85159   0.00002  -0.00031   0.00040   0.00008   1.85166
   R26        1.83747   0.00004   0.00011  -0.00027  -0.00016   1.83731
   R27        1.81217   0.00009  -0.00059   0.00037  -0.00022   1.81195
    A1        2.24520   0.00004  -0.00069   0.00074   0.00001   2.24520
    A2        2.08095   0.00019  -0.00198   0.00023  -0.00173   2.07922
    A3        1.95701  -0.00023   0.00266  -0.00095   0.00173   1.95873
    A4        2.40042   0.00008   0.00074   0.00119   0.00190   2.40232
    A5        2.00849  -0.00005   0.00049   0.00125   0.00168   2.01018
    A6        1.93751  -0.00012   0.00231  -0.00184   0.00047   1.93799
    A7        1.92740   0.00000   0.00080  -0.00008   0.00072   1.92811
    A8        1.93421  -0.00002   0.00011  -0.00017  -0.00006   1.93415
    A9        1.89365   0.00006  -0.00123   0.00080  -0.00043   1.89321
   A10        1.88480   0.00008  -0.00134   0.00091  -0.00043   1.88437
   A11        1.88465   0.00001  -0.00081   0.00049  -0.00032   1.88433
   A12        1.85728  -0.00031  -0.00191   0.00241   0.00052   1.85780
   A13        1.78495   0.00091  -0.00074   0.00057  -0.00016   1.78479
   A14        2.07323  -0.00034   0.00296  -0.00226   0.00070   2.07393
   A15        1.83163   0.00023  -0.00148   0.00200   0.00040   1.83203
   A16        1.69491  -0.00016   0.00245  -0.00134   0.00112   1.69603
   A17        1.73981  -0.00021  -0.00032  -0.00250  -0.00289   1.73692
   A18        2.18024   0.00007   0.00910  -0.00437   0.00477   2.18501
   A19        2.18668  -0.00002  -0.01037   0.00592  -0.00447   2.18221
   A20        1.72421  -0.00001   0.00162  -0.00103   0.00061   1.72482
   A21        1.88731  -0.00010   0.00097   0.00002   0.00080   1.88811
   A22        2.23600  -0.00008   0.00680  -0.00162   0.00509   2.24110
   A23        1.76442   0.00007   0.00565  -0.00100   0.00458   1.76900
   A24        2.67253   0.00010  -0.00423   0.00290  -0.00132   2.67121
   A25        1.96331   0.00004  -0.00257   0.00031  -0.00227   1.96104
   A26        1.97185  -0.00001  -0.00273   0.00148  -0.00129   1.97056
   A27        1.83584   0.00003  -0.00090   0.00067  -0.00022   1.83562
   A28        2.16505  -0.00006  -0.00162  -0.00284  -0.00447   2.16057
   A29        1.73818  -0.00002   0.00353  -0.00395  -0.00048   1.73770
   A30        1.88365  -0.00009   0.00031  -0.00010   0.00020   1.88385
   A31        2.70620   0.00023  -0.00269   0.00800   0.00531   2.71151
   A32        1.96715  -0.00003   0.00414   0.00189   0.00492   1.97207
   A33        2.35715  -0.00006   0.01256   0.00203   0.01356   2.37072
   A34        1.86968   0.00011   0.00142   0.00010   0.00036   1.87005
   A35        3.20414  -0.00003   0.00349  -0.00241   0.00104   3.20518
   A36        2.84028   0.00069   0.00067  -0.00378  -0.00316   2.83713
   A37        3.10480   0.00018   0.00174   0.00292   0.00464   3.10944
   A38        2.89619   0.00075  -0.00389   0.00458   0.00061   2.89681
   A39        2.96083  -0.00004   0.00026  -0.00166  -0.00143   2.95940
   A40        2.97133  -0.00009   0.00501  -0.00307   0.00195   2.97328
   A41        3.14645  -0.00006  -0.00208   0.00225   0.00013   3.14658
   A42        3.13606   0.00005  -0.00206   0.00121  -0.00100   3.13505
   A43        3.17632  -0.00014  -0.00499   0.00099  -0.00395   3.17237
   A44        3.13127   0.00008   0.00431  -0.00257   0.00180   3.13307
   A45        3.40742   0.00001   0.00062   0.00067   0.00127   3.40869
   A46        3.41384  -0.00002   0.00017  -0.00079  -0.00061   3.41323
    D1       -0.07355   0.00003   0.01136   0.00191   0.01331  -0.06024
    D2        3.07718  -0.00002   0.01397  -0.00066   0.01333   3.09051
    D3       -0.02208   0.00002   0.00274  -0.00210   0.00064  -0.02144
    D4        3.11090   0.00006   0.00027   0.00032   0.00061   3.11151
    D5       -2.17487   0.00003   0.00567   0.00258   0.00825  -2.16662
    D6        2.00725   0.00003   0.00517   0.00283   0.00801   2.01525
    D7       -0.08041   0.00004   0.00559   0.00239   0.00798  -0.07242
    D8        0.97443  -0.00001   0.00788   0.00040   0.00827   0.98270
    D9       -1.12664  -0.00001   0.00738   0.00066   0.00803  -1.11861
   D10        3.06889  -0.00000   0.00780   0.00021   0.00801   3.07690
   D11       -3.04901   0.00004  -0.00175  -0.00584  -0.00755  -3.05657
   D12        0.99156  -0.00010  -0.01337  -0.00120  -0.01459   0.97697
   D13       -0.76188   0.00000  -0.01570   0.00112  -0.01452  -0.77641
   D14       -0.99119  -0.00003  -0.00815   0.00116  -0.00702  -0.99821
   D15        1.10472   0.00002  -0.01210   0.00259  -0.00953   1.09520
   D16       -0.19873  -0.00018   0.00543   0.00149   0.00699  -0.19174
   D17        1.60905   0.00021   0.00910   0.00173   0.01083   1.61988
   D18       -2.07500  -0.00044   0.01441  -0.00198   0.01235  -2.06265
   D19        1.78806   0.00009   0.00270   0.00527   0.00804   1.79610
   D20       -2.68735   0.00047   0.00637   0.00551   0.01188  -2.67547
   D21       -0.08821  -0.00018   0.01168   0.00180   0.01340  -0.07482
   D22       -1.90553  -0.00020   0.00231  -0.01096  -0.00882  -1.91435
   D23        0.67726   0.00002   0.04805  -0.00026   0.04796   0.72523
   D24        0.21867  -0.00006   0.00464  -0.01316  -0.00871   0.20997
   D25        2.80146   0.00016   0.05038  -0.00245   0.04808   2.84954
   D26       -0.74369   0.00004  -0.01794   0.00741  -0.01047  -0.75416
   D27       -2.73041  -0.00016  -0.02192   0.00785  -0.01405  -2.74446
   D28        1.01910  -0.00020  -0.01756   0.00445  -0.01313   1.00598
   D29        0.65516   0.00001   0.01210   0.00589   0.01801   0.67317
   D30        2.68296   0.00013   0.00406   0.00958   0.01366   2.69663
   D31       -1.06971   0.00021   0.00930   0.00793   0.01727  -1.05244
   D32       -2.61922  -0.00001   0.00659  -0.00766  -0.00108  -2.62030
   D33       -0.23584  -0.00012   0.01914  -0.01031   0.00887  -0.22697
   D34       -2.84777   0.00002   0.00309   0.00263   0.00579  -2.84198
   D35        1.38258   0.00002   0.00779   0.00087   0.00871   1.39129
   D36        1.34260   0.00014  -0.00804   0.00466  -0.00347   1.33913
   D37       -0.71024   0.00014  -0.00335   0.00290  -0.00056  -0.71079
   D38        2.93584  -0.00005   0.00458   0.00560   0.01018   2.94602
   D39       -1.32872  -0.00021   0.00712   0.00070   0.00777  -1.32095
   D40       -1.30055  -0.00001   0.00079   0.00656   0.00735  -1.29321
   D41        0.71808  -0.00017   0.00333   0.00166   0.00493   0.72301
   D42        0.27380   0.00010  -0.01175  -0.00422  -0.01594   0.25786
   D43        2.55409  -0.00003  -0.01149  -0.00984  -0.02132   2.53277
         Item               Value     Threshold  Converged?
 Maximum Force            0.000915     0.000015     NO 
 RMS     Force            0.000183     0.000010     NO 
 Maximum Displacement     0.039315     0.000060     NO 
 RMS     Displacement     0.008464     0.000040     NO 
 Predicted change in Energy=-9.903692D-06
 GradGradGradGradGradGradGradGradGradGradGradGradGradGradGradGradGradGrad

                          Input orientation:                          
 ---------------------------------------------------------------------
 Center     Atomic      Atomic             Coordinates (Angstroms)
 Number     Number       Type             X           Y           Z
 ---------------------------------------------------------------------
      1          6           0       -0.869083    0.489091    0.455600
      2          8           0        0.279801    0.062557    0.427144
      3          8           0       -1.790061    0.357896   -0.418785
      4          1           0       -1.504003   -0.191353   -1.313523
      5          6           0       -1.337023    1.317708    1.681170
      6          9           0       -2.425366    0.777742    2.238162
      7          9           0       -1.625886    2.572127    1.315348
      8          9           0       -0.377070    1.370142    2.615473
      9          8           0        4.025803   -1.539542    0.433492
     10          1           0        3.693052   -0.870730    1.065540
     11          1           0        4.221996   -2.325686    0.948004
     12          8           0        1.896913   -1.504879   -1.258281
     13          1           0        1.315215   -0.979820   -0.678507
     14          1           0        2.734561   -1.605447   -0.753661
     15          8           0        1.157937    0.008643   -3.394781
     16          1           0        1.579566   -0.056450   -4.253626
     17          1           0        1.692330   -0.501375   -2.752820
     18          8           0       -1.224267   -0.853311   -2.461327
     19          1           0       -0.461586   -0.460728   -2.943510
     20          1           0       -0.977047   -1.794181   -2.310501
     21          8           0       -0.090440   -3.241937   -1.895786
     22          1           0        0.067266   -3.964427   -2.506835
     23          1           0        0.775680   -2.843300   -1.669850
     24          8           0        2.648113    0.301685    1.904735
     25          1           0        1.743198    0.325853    1.549993
     26          1           0        2.619845    0.695709    2.778422
 ---------------------------------------------------------------------
                    Distance matrix (angstroms):
                    1          2          3          4          5
     1  C    0.000000
     2  O    1.225837   0.000000
     3  O    1.276700   2.255472   0.000000
     4  H    1.998981   2.505265   1.088146   0.000000
     5  C    1.551643   2.400439   2.352933   3.357579   0.000000
     6  F    2.383876   3.333048   2.763919   3.795066   1.336523
     7  F    2.377174   3.273911   2.817266   3.816103   1.338221
     8  F    2.383984   2.632498   3.496843   4.375530   1.340590
     9  O    5.298655   4.074222   6.176643   5.953858   6.203263
    10  H    4.799397   3.595672   5.811822   5.755943   5.519956
    11  H    5.838194   4.638523   6.724177   6.515900   6.686893
    12  O    3.816286   2.812928   4.215266   3.646181   5.202472
    13  H    2.866192   1.838776   3.391118   2.995484   4.228602
    14  H    4.340005   3.194117   4.943588   4.503169   5.572345
    15  O    4.377792   3.921879   4.203477   3.384901   5.805493
    16  H    5.335757   4.859338   5.121726   4.262722   6.754007
    17  H    4.223247   3.524972   4.279383   3.519124   5.669772
    18  O    3.230582   3.382942   2.441132   1.354213   4.678281
    19  H    3.552767   3.490672   2.968034   1.953472   5.031589
    20  H    3.588357   3.538622   2.978426   1.959772   5.074138
    21  O    4.478378   4.056200   4.246062   3.412221   5.927811
    22  H    5.430156   4.986983   5.147047   4.257812   6.885664
    23  H    4.281076   3.617635   4.289038   3.515216   5.745157
    24  O    3.808645   2.801671   5.009920   5.276395   4.118688
    25  H    2.836962   1.863235   4.044877   4.360223   3.238633
    26  H    4.196523   3.377158   5.457428   5.876821   4.153029
                    6          7          8          9         10
     6  F    0.000000
     7  F    2.170385   0.000000
     8  F    2.165368   2.166710   0.000000
     9  O    7.088315   7.044506   5.710743   0.000000
    10  H    6.444187   6.340881   4.897928   0.978527   0.000000
    11  H    7.448704   7.636834   6.131151   0.959811   1.552576
    12  O    6.009790   5.971236   5.333172   2.719462   3.004731
    13  H    5.058451   5.024128   4.385939   2.982803   2.950882
    14  H    6.423040   6.383292   5.466941   1.755273   2.183577
    15  O    6.720239   6.042055   6.350833   5.027644   5.205244
    16  H    7.673244   6.942464   7.283414   5.491149   5.781298
    17  H    6.595564   6.083335   6.050088   4.083561   4.326568
    18  O    5.117438   5.114508   5.606727   6.034411   6.051373
    19  H    5.678024   5.356461   5.853334   5.718797   5.788057
    20  H    5.422430   5.712479   5.885418   5.711642   5.836116
    21  O    6.220870   6.817060   6.457932   5.026643   5.357881
    22  H    7.156562   7.759019   7.408988   5.495053   5.956438
    23  H    6.215400   6.633684   6.119307   4.084989   4.459198
    24  O    5.106662   4.875382   3.286104   2.729964   1.780647
    25  H    4.249083   4.056049   2.592552   3.152230   2.338469
    26  H    5.074719   4.867007   3.076185   3.531538   2.557239
                   11         12         13         14         15
    11  H    0.000000
    12  O    3.308690   0.000000
    13  H    3.592529   0.974781   0.000000
    14  H    2.372103   0.983061   1.552932   0.000000
    15  O    5.804940   2.720563   2.894813   3.473693   0.000000
    16  H    6.260099   3.342267   3.701888   3.997895   0.958971
    17  H    4.839775   1.811773   2.161921   2.510350   0.978677
    18  O    6.591905   3.407877   3.105386   4.376545   2.699851
    19  H    6.368508   3.081033   2.925188   4.039947   1.745511
    20  H    6.158767   3.074168   2.929345   4.029318   2.997331
    21  O    5.246309   2.715392   2.928277   3.458782   3.791002
    22  H    5.646519   3.309966   3.715917   3.968988   4.214653
    23  H    4.358690   1.793857   2.178627   2.491765   3.354860
    24  O    3.208663   3.719227   3.176792   3.272873   5.512836
    25  H    3.679333   3.355833   2.618045   3.165366   4.989382
    26  H    3.878936   4.654051   4.057069   4.217119   6.381039
                   16         17         18         19         20
    16  H    0.000000
    17  H    1.569425   0.000000
    18  O    3.421813   2.952180   0.000000
    19  H    2.458892   2.162723   0.984024   0.000000
    20  H    3.651262   2.998761   0.984430   1.563489   0.000000
    21  O    4.300658   3.379860   2.703874   2.995096   1.747586
    22  H    4.539892   3.833285   3.368853   3.570193   2.416424
    23  H    3.884413   2.738189   2.930235   2.971479   2.140826
    24  O    6.260629   4.821955   5.949104   5.810076   5.941604
    25  H    5.818499   4.381905   5.127081   5.066690   5.176649
    26  H    7.148260   5.734800   6.680691   6.600990   6.710762
                   21         22         23         24         25
    21  O    0.000000
    22  H    0.959294   0.000000
    23  H    0.979858   1.568222   0.000000
    24  O    5.873746   6.657510   5.116111   0.000000
    25  H    5.288170   6.137842   4.620282   0.972264   0.000000
    26  H    6.685725   7.494429   5.976006   0.958844   1.553815
                   26
    26  H    0.000000
 Stoichiometry    C2H13F3O8
 Framework group  C1[X(C2H13F3O8)]
 Deg. of freedom    72
 Full point group                 C1      NOp   1
 Largest Abelian subgroup         C1      NOp   1
 Largest concise Abelian subgroup C1      NOp   1
                         Standard orientation:                         
 ---------------------------------------------------------------------
 Center     Atomic      Atomic             Coordinates (Angstroms)
 Number     Number       Type             X           Y           Z
 ---------------------------------------------------------------------
      1          6           0       -1.160639   -0.526662    0.030855
      2          8           0       -0.298580    0.344565    0.008652
      3          8           0       -1.012606   -1.794746    0.034541
      4          1           0        0.018348   -2.140531   -0.005789
      5          6           0       -2.655250   -0.110149    0.046740
      6          9           0       -3.290874   -0.643542    1.094484
      7          9           0       -3.266444   -0.517009   -1.072072
      8          9           0       -2.777663    1.222633    0.123492
      9          8           0        2.565315    3.238577    0.157246
     10          1           0        1.612590    3.390226   -0.006562
     11          1           0        2.772793    3.681128    0.983284
     12          8           0        2.508598    0.522490    0.034265
     13          1           0        1.537313    0.440759    0.045275
     14          1           0        2.682633    1.488855    0.081794
     15          8           0        2.655517   -1.319462   -1.962505
     16          1           0        3.467318   -1.518778   -2.432480
     17          1           0        2.807182   -0.522164   -1.415586
     18          8           0        1.271161   -2.651222   -0.065358
     19          1           0        1.767858   -2.333477   -0.853161
     20          1           0        1.825270   -2.398082    0.707937
     21          8           0        2.828177   -1.497674    1.820368
     22          1           0        3.704466   -1.776131    2.093904
     23          1           0        2.920526   -0.662282    1.316666
     24          8           0       -0.128780    3.127213   -0.269541
     25          1           0       -0.392605    2.197398   -0.164010
     26          1           0       -0.923945    3.657286   -0.191322
 ---------------------------------------------------------------------
 Rotational constants (GHZ):           0.5955847           0.3637867           0.2684542
 Standard basis: 6-31++G(d,p) (6D, 7F)
 There are   325 symmetry adapted cartesian basis functions of A   symmetry.
 There are   325 symmetry adapted basis functions of A   symmetry.
   325 basis functions,   520 primitive gaussians,   325 cartesian basis functions
    58 alpha electrons       58 beta electrons
       nuclear repulsion energy       992.8374016926 Hartrees.
 NAtoms=   26 NActive=   26 NUniq=   26 SFac= 1.00D+00 NAtFMM=   60 NAOKFM=F Big=F
 Integral buffers will be    131072 words long.
 Raffenetti 2 integral format.
 Two-electron integral symmetry is turned on.
 Nuclear repulsion after empirical dispersion term =      992.8238754510 Hartrees.
 One-electron integrals computed using PRISM.
 NBasis=   325 RedAO= T EigKep=  2.88D-05  NBF=   325
 NBsUse=   325 1.00D-06 EigRej= -1.00D+00 NBFU=   325
 Initial guess from the checkpoint file:  "/local_scratch/slurm.5787772/Gau-1058677.chk"
 B after Tr=    -0.000000   -0.000000    0.000000
         Rot=    0.999998    0.001488   -0.000068    0.001029 Ang=   0.21 deg.
 ExpMin= 3.60D-02 ExpMax= 7.00D+03 ExpMxC= 1.05D+03 IAcc=3 IRadAn=         5 AccDes= 0.00D+00
 Harris functional with IExCor= 4639 and IRadAn=       5 diagonalized for initial guess.
 HarFok:  IExCor= 4639 AccDes= 0.00D+00 IRadAn=         5 IDoV= 1 UseB2=F ITyADJ=14
 ICtDFT=  3500011 ScaDFX=  1.000000  1.000000  1.000000  1.000000
 FoFCou: FMM=F IPFlag=           0 FMFlag=      100000 FMFlg1=           0
         NFxFlg=           0 DoJE=T BraDBF=F KetDBF=T FulRan=T
         wScrn=  0.000000 ICntrl=       500 IOpCl=  0 I1Cent=   200000004 NGrid=           0
         NMat0=    1 NMatS0=      1 NMatT0=    0 NMatD0=    1 NMtDS0=    0 NMtDT0=    0
 Petite list used in FoFCou.
 Requested convergence on RMS density matrix=1.00D-10 within 128 cycles.
 Requested convergence on MAX density matrix=1.00D-08.
 Requested convergence on             energy=1.00D-08.
 No special actions if energy rises.
 SCF Done:  E(RwB97XD) =  -985.246253593     A.U. after   13 cycles
            NFock= 13  Conv=0.94D-10     -V/T= 2.0083
 Calling FoFJK, ICntrl=      2127 FMM=F ISym2X=0 I1Cent= 0 IOpClX= 0 NMat=1 NMatS=1 NMatT=0.
 ***** Axes restored to original set *****
 -------------------------------------------------------------------
 Center     Atomic                   Forces (Hartrees/Bohr)
 Number     Number              X              Y              Z
 -------------------------------------------------------------------
      1        6          -0.000154846    0.000263343    0.000004942
      2        8           0.000619617   -0.000387132   -0.000040541
      3        8          -0.000201620    0.000115439    0.000114348
      4        1          -0.000188835    0.000014276    0.000029690
      5        6          -0.000114069    0.000140520    0.000081396
      6        9          -0.000235017   -0.000268046   -0.000014552
      7        9           0.000012561    0.000138058   -0.000130617
      8        9           0.000068279    0.000008502   -0.000026929
      9        8           0.000084398    0.000094614   -0.000179259
     10        1          -0.000006491    0.000022278    0.000091745
     11        1           0.000045316   -0.000106696   -0.000004989
     12        8           0.000177913   -0.000018727   -0.000104879
     13        1          -0.000230479    0.000162847    0.000049012
     14        1          -0.000013795   -0.000100079    0.000038194
     15        8          -0.000040033    0.000189159    0.000055830
     16        1           0.000035472   -0.000039084   -0.000062525
     17        1           0.000067013   -0.000157733   -0.000042232
     18        8           0.000307682   -0.000197047    0.000009557
     19        1          -0.000157442   -0.000120214    0.000061699
     20        1          -0.000076480    0.000310157   -0.000111935
     21        8          -0.000126026   -0.000024078    0.000106188
     22        1           0.000051772   -0.000023970   -0.000044106
     23        1           0.000083187   -0.000045081    0.000001347
     24        8          -0.000192192   -0.000167355    0.000171897
     25        1          -0.000035094    0.000048991   -0.000179561
     26        1           0.000219208    0.000147056    0.000126279
 -------------------------------------------------------------------
 Cartesian Forces:  Max     0.000619617 RMS     0.000150886

 GradGradGradGradGradGradGradGradGradGradGradGradGradGradGradGradGradGrad
 Berny optimization.
 Using GEDIIS/GDIIS optimizer.
 FormGI is forming the generalized inverse of G from B-inverse, IUseBI=4.
 Internal  Forces:  Max     0.000734215 RMS     0.000154085
 Search for a local minimum.
 Step number  14 out of a maximum of  156
 All quantities printed in internal units (Hartrees-Bohrs-Radians)
 Mixed Optimization -- En-DIIS/RFO-DIIS
 Swapping is turned off.
 Update second derivatives using D2CorX and points    8   10   11   12   13
                                                     14
 DE= -1.16D-05 DEPred=-9.90D-06 R= 1.17D+00
 TightC=F SS=  1.41D+00  RLast= 9.96D-02 DXNew= 1.9059D+00 2.9890D-01
 Trust test= 1.17D+00 RLast= 9.96D-02 DXMaxT set to 1.13D+00
 ITU=  1  1  1  1  1 -1  1  1  1  0  1 -1  1  0
     Eigenvalues ---    0.00035   0.00042   0.00050   0.00070   0.00090
     Eigenvalues ---    0.00169   0.00350   0.00496   0.00581   0.00631
     Eigenvalues ---    0.00722   0.00857   0.00916   0.01050   0.01183
     Eigenvalues ---    0.01247   0.01437   0.01629   0.01681   0.01834
     Eigenvalues ---    0.01913   0.02005   0.02199   0.02345   0.02409
     Eigenvalues ---    0.02465   0.02553   0.02701   0.02884   0.02948
     Eigenvalues ---    0.02984   0.03305   0.03385   0.03870   0.03987
     Eigenvalues ---    0.04526   0.05004   0.05461   0.05616   0.05767
     Eigenvalues ---    0.06809   0.06961   0.07333   0.10086   0.11949
     Eigenvalues ---    0.12630   0.14268   0.19966   0.22377   0.24742
     Eigenvalues ---    0.25634   0.25722   0.29720   0.38288   0.40670
     Eigenvalues ---    0.41454   0.41635   0.42982   0.46367   0.47301
     Eigenvalues ---    0.49193   0.50572   0.51637   0.53173   0.58161
     Eigenvalues ---    0.59125   0.59270   0.59385   0.59828   0.65242
     Eigenvalues ---    0.86055   1.09227
 En-DIIS/RFO-DIIS/Sim-DIIS IScMMF=       -3 using points:    14   13   12   11   10    9    8
 RFO step:  Lambda=-1.72768704D-05.
 DidBck=F Rises=F RFO-DIIS coefs:    1.95183   -1.04241    0.24655    0.01715   -0.22717
                  RFO-DIIS coefs:    0.09221   -0.03818
 Iteration  1 RMS(Cart)=  0.01107370 RMS(Int)=  0.00021344
 Iteration  2 RMS(Cart)=  0.00022432 RMS(Int)=  0.00016496
 Iteration  3 RMS(Cart)=  0.00000011 RMS(Int)=  0.00016496
 Variable       Old X    -DE/DX   Delta X   Delta X   Delta X     New X
                                 (Linear)    (Quad)   (Total)
    R1        2.31650   0.00073   0.00006   0.00024   0.00028   2.31678
    R2        2.41261   0.00003  -0.00073   0.00029  -0.00046   2.41215
    R3        2.93218   0.00002   0.00020   0.00003   0.00023   2.93242
    R4        3.47478   0.00004  -0.00404  -0.00079  -0.00484   3.46994
    R5        2.05630  -0.00004   0.00590  -0.00168   0.00422   2.06052
    R6        2.55909   0.00003  -0.01089   0.00323  -0.00766   2.55144
    R7        2.52566   0.00029  -0.00023   0.00068   0.00044   2.52611
    R8        2.52887   0.00016  -0.00037  -0.00002  -0.00039   2.52848
    R9        2.53335   0.00003   0.00015  -0.00009   0.00006   2.53340
   R10        1.84915   0.00018  -0.00039   0.00019  -0.00020   1.84895
   R11        1.81378   0.00009  -0.00017   0.00019   0.00002   1.81380
   R12        3.31698   0.00011   0.00141  -0.00110   0.00031   3.31730
   R13        3.36494   0.00008  -0.00269   0.00175  -0.00094   3.36399
   R14        1.84207   0.00029  -0.00013   0.00037   0.00022   1.84229
   R15        1.85772   0.00011  -0.00006   0.00009   0.00002   1.85774
   R16        3.42375   0.00000  -0.00076  -0.00125  -0.00201   3.42175
   R17        3.38990   0.00002  -0.00213   0.00072  -0.00142   3.38848
   R18        1.81219   0.00007  -0.00021   0.00018  -0.00004   1.81216
   R19        1.84943   0.00009  -0.00028   0.00022  -0.00005   1.84938
   R20        3.29854   0.00009  -0.00419   0.00228  -0.00190   3.29664
   R21        1.85954  -0.00012   0.00064  -0.00030   0.00035   1.85989
   R22        1.86030  -0.00024   0.00117  -0.00054   0.00065   1.86095
   R23        3.30246   0.00010  -0.00741   0.00337  -0.00402   3.29844
   R24        1.81280   0.00005  -0.00013   0.00014   0.00001   1.81281
   R25        1.85166   0.00008  -0.00012   0.00012   0.00000   1.85166
   R26        1.83731   0.00010  -0.00015   0.00007  -0.00009   1.83723
   R27        1.81195   0.00017  -0.00026   0.00014  -0.00012   1.81183
    A1        2.24520   0.00008   0.00005   0.00025   0.00023   2.24543
    A2        2.07922   0.00049  -0.00268   0.00236  -0.00029   2.07893
    A3        1.95873  -0.00057   0.00263  -0.00259   0.00007   1.95881
    A4        2.40232  -0.00012   0.00222  -0.00201   0.00012   2.40244
    A5        2.01018  -0.00004   0.00172   0.00009   0.00175   2.01193
    A6        1.93799  -0.00031   0.00089  -0.00198  -0.00109   1.93690
    A7        1.92811  -0.00010   0.00111   0.00003   0.00113   1.92924
    A8        1.93415  -0.00000  -0.00038   0.00073   0.00035   1.93450
    A9        1.89321   0.00020  -0.00065   0.00052  -0.00013   1.89308
   A10        1.88437   0.00018  -0.00067   0.00053  -0.00014   1.88423
   A11        1.88433   0.00007  -0.00037   0.00024  -0.00013   1.88420
   A12        1.85780  -0.00018   0.00027   0.00042   0.00068   1.85849
   A13        1.78479   0.00047  -0.00026   0.00000  -0.00025   1.78454
   A14        2.07393  -0.00017   0.00205  -0.00231  -0.00026   2.07367
   A15        1.83203   0.00012   0.00026   0.00051   0.00072   1.83275
   A16        1.69603  -0.00008   0.00149   0.00045   0.00195   1.69798
   A17        1.73692  -0.00010  -0.00273  -0.00073  -0.00350   1.73342
   A18        2.18501   0.00004   0.00565  -0.00392   0.00175   2.18675
   A19        2.18221   0.00000  -0.00534   0.00169  -0.00363   2.17858
   A20        1.72482  -0.00003   0.00041   0.00213   0.00251   1.72734
   A21        1.88811  -0.00008   0.00132  -0.00005   0.00113   1.88924
   A22        2.24110  -0.00005   0.00631  -0.00401   0.00227   2.24336
   A23        1.76900   0.00001   0.00484  -0.00301   0.00175   1.77075
   A24        2.67121   0.00005  -0.00073   0.00079   0.00006   2.67127
   A25        1.96104   0.00007  -0.00262   0.00126  -0.00137   1.95966
   A26        1.97056   0.00004  -0.00140   0.00016  -0.00125   1.96931
   A27        1.83562  -0.00001  -0.00014   0.00024   0.00010   1.83572
   A28        2.16057  -0.00003  -0.00365  -0.00124  -0.00490   2.15567
   A29        1.73770   0.00002   0.00075  -0.00200  -0.00129   1.73641
   A30        1.88385  -0.00012   0.00034  -0.00102  -0.00073   1.88312
   A31        2.71151   0.00006   0.00336  -0.00083   0.00250   2.71402
   A32        1.97207  -0.00001   0.00558   0.00010   0.00467   1.97674
   A33        2.37072  -0.00010   0.01239   0.00090   0.01235   2.38306
   A34        1.87005   0.00014   0.00154  -0.00007   0.00043   1.87047
   A35        3.20518  -0.00003   0.00139  -0.00143  -0.00007   3.20512
   A36        2.83713   0.00038  -0.00255  -0.00013  -0.00271   2.83441
   A37        3.10944   0.00006   0.00525  -0.00305   0.00222   3.11166
   A38        2.89681   0.00038  -0.00076   0.00368   0.00288   2.89969
   A39        2.95940   0.00001  -0.00226   0.00045  -0.00186   2.95754
   A40        2.97328  -0.00001   0.00294  -0.00099   0.00196   2.97524
   A41        3.14658  -0.00001  -0.00008  -0.00014  -0.00023   3.14634
   A42        3.13505  -0.00003  -0.00137  -0.00025  -0.00173   3.13332
   A43        3.17237  -0.00006  -0.00366  -0.00139  -0.00503   3.16734
   A44        3.13307  -0.00003   0.00441  -0.00350   0.00094   3.13401
   A45        3.40869  -0.00003   0.00121  -0.00078   0.00042   3.40911
   A46        3.41323  -0.00005  -0.00041  -0.00165  -0.00204   3.41119
    D1       -0.06024   0.00003   0.01644  -0.00070   0.01581  -0.04443
    D2        3.09051  -0.00004   0.01762  -0.00416   0.01350   3.10401
    D3       -0.02144   0.00000   0.00107   0.00116   0.00224  -0.01920
    D4        3.11151   0.00008  -0.00005   0.00444   0.00442   3.11592
    D5       -2.16662   0.00003   0.01525   0.00132   0.01657  -2.15004
    D6        2.01525   0.00005   0.01475   0.00195   0.01671   2.03196
    D7       -0.07242   0.00004   0.01475   0.00115   0.01591  -0.05652
    D8        0.98270  -0.00004   0.01624  -0.00161   0.01463   0.99733
    D9       -1.11861  -0.00001   0.01575  -0.00098   0.01476  -1.10385
   D10        3.07690  -0.00002   0.01574  -0.00177   0.01396   3.09086
   D11       -3.05657   0.00001  -0.01077  -0.00330  -0.01403  -3.07060
   D12        0.97697  -0.00006  -0.01887   0.00059  -0.01829   0.95869
   D13       -0.77641   0.00001  -0.01863  -0.00210  -0.02064  -0.79705
   D14       -0.99821  -0.00002  -0.00985  -0.00075  -0.01064  -1.00885
   D15        1.09520   0.00004  -0.01250   0.00012  -0.01240   1.08279
   D16       -0.19174  -0.00005   0.00940   0.00427   0.01367  -0.17807
   D17        1.61988   0.00014   0.01358   0.00536   0.01895   1.63883
   D18       -2.06265  -0.00020   0.01618   0.00179   0.01794  -2.04471
   D19        1.79610   0.00007   0.01021   0.00495   0.01516   1.81126
   D20       -2.67547   0.00025   0.01439   0.00605   0.02045  -2.65502
   D21       -0.07482  -0.00009   0.01699   0.00248   0.01944  -0.05537
   D22       -1.91435  -0.00014  -0.01331   0.00049  -0.01295  -1.92729
   D23        0.72523   0.00006   0.04484   0.00399   0.04895   0.77418
   D24        0.20997  -0.00007  -0.01165  -0.00194  -0.01373   0.19623
   D25        2.84954   0.00013   0.04650   0.00156   0.04816   2.89770
   D26       -0.75416   0.00003  -0.01411   0.00454  -0.00954  -0.76369
   D27       -2.74446  -0.00008  -0.01818   0.00527  -0.01290  -2.75736
   D28        1.00598  -0.00009  -0.01657   0.00421  -0.01237   0.99361
   D29        0.67317   0.00000   0.01337  -0.00098   0.01242   0.68559
   D30        2.69663   0.00008   0.00850  -0.00004   0.00848   2.70511
   D31       -1.05244   0.00011   0.01226  -0.00172   0.01057  -1.04187
   D32       -2.62030   0.00001   0.00083   0.00360   0.00446  -2.61585
   D33       -0.22697  -0.00008   0.01269  -0.00349   0.00924  -0.21773
   D34       -2.84198   0.00004   0.00673  -0.00449   0.00230  -2.83968
   D35        1.39129  -0.00003   0.00999  -0.00548   0.00455   1.39584
   D36        1.33913   0.00015  -0.00418   0.00151  -0.00270   1.33642
   D37       -0.71079   0.00008  -0.00092   0.00052  -0.00045  -0.71125
   D38        2.94602  -0.00006   0.00739  -0.00018   0.00720   2.95321
   D39       -1.32095  -0.00020   0.00661  -0.00334   0.00324  -1.31771
   D40       -1.29321   0.00003   0.00424   0.00165   0.00587  -1.28733
   D41        0.72301  -0.00010   0.00346  -0.00151   0.00192   0.72493
   D42        0.25786   0.00007  -0.01045   0.00208  -0.00834   0.24952
   D43        2.53277  -0.00001  -0.01412  -0.00100  -0.01512   2.51765
         Item               Value     Threshold  Converged?
 Maximum Force            0.000734     0.000015     NO 
 RMS     Force            0.000154     0.000010     NO 
 Maximum Displacement     0.049398     0.000060     NO 
 RMS     Displacement     0.011201     0.000040     NO 
 Predicted change in Energy=-8.512954D-06
 GradGradGradGradGradGradGradGradGradGradGradGradGradGradGradGradGradGrad

                          Input orientation:                          
 ---------------------------------------------------------------------
 Center     Atomic      Atomic             Coordinates (Angstroms)
 Number     Number       Type             X           Y           Z
 ---------------------------------------------------------------------
      1          6           0       -0.869685    0.492294    0.452078
      2          8           0        0.277250    0.059800    0.429085
      3          8           0       -1.787635    0.364706   -0.425663
      4          1           0       -1.502665   -0.190041   -1.320078
      5          6           0       -1.339136    1.322482    1.676164
      6          9           0       -2.421137    0.775260    2.238966
      7          9           0       -1.639730    2.573153    1.307725
      8          9           0       -0.376395    1.385900    2.606954
      9          8           0        4.032176   -1.535997    0.426718
     10          1           0        3.696643   -0.877740    1.068140
     11          1           0        4.236873   -2.327090    0.930232
     12          8           0        1.897992   -1.496552   -1.259269
     13          1           0        1.316540   -0.971986   -0.678605
     14          1           0        2.736377   -1.597557   -0.755938
     15          8           0        1.153170    0.005832   -3.400247
     16          1           0        1.575822   -0.059388   -4.258559
     17          1           0        1.689821   -0.498043   -2.755369
     18          8           0       -1.225890   -0.855805   -2.461608
     19          1           0       -0.464571   -0.463954   -2.946907
     20          1           0       -0.975828   -1.795339   -2.305008
     21          8           0       -0.089002   -3.238559   -1.883963
     22          1           0        0.070893   -3.959487   -2.496298
     23          1           0        0.776040   -2.836845   -1.659350
     24          8           0        2.642821    0.275545    1.921557
     25          1           0        1.739389    0.307377    1.563778
     26          1           0        2.619309    0.688024    2.786754
 ---------------------------------------------------------------------
                    Distance matrix (angstroms):
                    1          2          3          4          5
     1  C    0.000000
     2  O    1.225985   0.000000
     3  O    1.276457   2.255507   0.000000
     4  H    2.001695   2.508005   1.090381   0.000000
     5  C    1.551767   2.400474   2.352905   3.360347   0.000000
     6  F    2.383284   3.326987   2.769499   3.800288   1.336759
     7  F    2.378040   3.280818   2.811360   3.815675   1.338015
     8  F    2.384399   2.632282   3.497314   4.378774   1.340620
     9  O    5.304983   4.079956   6.181377   5.957966   6.211522
    10  H    4.807065   3.602725   5.818284   5.762753   5.528990
    11  H    5.852733   4.650484   6.736387   6.524812   6.705793
    12  O    3.813692   2.810618   4.212247   3.643506   5.200261
    13  H    2.863938   1.836214   3.389193   2.995137   4.226362
    14  H    4.339408   3.193496   4.942291   4.502092   5.572391
    15  O    4.378241   3.928604   4.198246   3.379190   5.806471
    16  H    5.336194   4.865645   5.117010   4.257796   6.754812
    17  H    4.221322   3.528072   4.273707   3.513815   5.668101
    18  O    3.230143   3.384356   2.439319   1.350162   4.677490
    19  H    3.554100   3.495988   2.965442   1.949164   5.032792
    20  H    3.584139   3.533696   2.976032   1.955665   5.069766
    21  O    4.470550   4.045182   4.242112   3.407326   5.919496
    22  H    5.421804   4.975451   5.142013   4.250682   6.877267
    23  H    4.271967   3.605676   4.283030   3.509013   5.735819
    24  O    3.813665   2.805342   5.014612   5.282994   4.124593
    25  H    2.842066   1.867264   4.049823   4.367490   3.243514
    26  H    4.202630   3.382087   5.463087   5.884534   4.159956
                    6          7          8          9         10
     6  F    0.000000
     7  F    2.170305   0.000000
     8  F    2.165471   2.166468   0.000000
     9  O    7.090233   7.059164   5.720700   0.000000
    10  H    6.444414   6.359476   4.907306   0.978421   0.000000
    11  H    7.460996   7.660897   6.154667   0.959820   1.552895
    12  O    6.004469   5.972222   5.331890   2.720082   3.005812
    13  H    5.053249   5.025241   4.384126   2.985720   2.953793
    14  H    6.418696   6.387788   5.468035   1.755437   2.183463
    15  O    6.720745   6.046191   6.350640   5.031060   5.216938
    16  H    7.673992   6.946479   7.282533   5.492346   5.791486
    17  H    6.592773   6.084972   6.047562   4.085297   4.334827
    18  O    5.117068   5.112425   5.606890   6.037578   6.057305
    19  H    5.679531   5.357883   5.854495   5.722880   5.797200
    20  H    5.417066   5.707568   5.882770   5.710489   5.835418
    21  O    6.208715   6.809378   6.452639   5.022158   5.349719
    22  H    7.144982   7.750626   7.403810   5.487174   5.945456
    23  H    6.202105   6.626277   6.112367   4.079988   4.450530
    24  O    5.098444   4.898574   3.289121   2.728835   1.780149
    25  H    4.240845   4.076487   2.593833   3.154014   2.341154
[truncated: 1,232,049 more chars]
