# Supplementary material for: The Hydration of Trifluoroacetic Acid from 0 to 298 K
Source: J Phys Chem A. 2026 Jan 20;130(4):927–35. doi: 10.1021/acs.jpca.5c08151 (PMC12862820; doi:10.1021/acs.jpca.5c08151)
Supplement: Supplementary file 1 [file jp5c08151_si_001.zip › TFA_SI/within1kcal-hightemps/6-H2O/PM7-37-16939-wb97xd.log]

 Entering Gaussian System, Link 0=g16
 Initial command:
 /software/commercial/MERCURY/GAUSSIAN/AVX2/g16/l1.exe "/local_scratch/slurm.5787747/Gau-1110274.inp" -scrdir="/local_scratch/slurm.5787747/"
 Entering Link 1 = /software/commercial/MERCURY/GAUSSIAN/AVX2/g16/l1.exe PID=   1110275.
  
 Copyright (c) 1988-2019, Gaussian, Inc.  All Rights Reserved.
  
 This is part of the Gaussian(R) 16 program.  It is based on
 the Gaussian(R) 09 system (copyright 2009, Gaussian, Inc.),
 the Gaussian(R) 03 system (copyright 2003, Gaussian, Inc.),
 the Gaussian(R) 98 system (copyright 1998, Gaussian, Inc.),
 the Gaussian(R) 94 system (copyright 1995, Gaussian, Inc.),
 the Gaussian 92(TM) system (copyright 1992, Gaussian, Inc.),
 the Gaussian 90(TM) system (copyright 1990, Gaussian, Inc.),
 the Gaussian 88(TM) system (copyright 1988, Gaussian, Inc.),
 the Gaussian 86(TM) system (copyright 1986, Carnegie Mellon
 University), and the Gaussian 82(TM) system (copyright 1983,
 Carnegie Mellon University). Gaussian is a federally registered
 trademark of Gaussian, Inc.
  
 This software contains proprietary and confidential information,
 including trade secrets, belonging to Gaussian, Inc.
  
 This software is provided under written license and may be
 used, copied, transmitted, or stored only in accord with that
 written license.
  
 The following legend is applicable only to US Government
 contracts under FAR:
  
                    RESTRICTED RIGHTS LEGEND
  
 Use, reproduction and disclosure by the US Government is
 subject to restrictions as set forth in subparagraphs (a)
 and (c) of the Commercial Computer Software - Restricted
 Rights clause in FAR 52.227-19.
  
 Gaussian, Inc.
 340 Quinnipiac St., Bldg. 40, Wallingford CT 06492
  
  
 ---------------------------------------------------------------
 Warning -- This program may not be used in any manner that
 competes with the business of Gaussian, Inc. or will provide
 assistance to any competitor of Gaussian, Inc.  The licensee
 of this program is prohibited from giving any competitor of
 Gaussian, Inc. access to this program.  By using this program,
 the user acknowledges that Gaussian, Inc. is engaged in the
 business of creating and licensing software in the field of
 computational chemistry and represents and warrants to the
 licensee that it is not a competitor of Gaussian, Inc. and that
 it will not use this program in any manner prohibited above.
 ---------------------------------------------------------------
  

 Cite this work as:
 Gaussian 16, Revision C.01,
 M. J. Frisch, G. W. Trucks, H. B. Schlegel, G. E. Scuseria, 
 M. A. Robb, J. R. Cheeseman, G. Scalmani, V. Barone, 
 G. A. Petersson, H. Nakatsuji, X. Li, M. Caricato, A. V. Marenich, 
 J. Bloino, B. G. Janesko, R. Gomperts, B. Mennucci, H. P. Hratchian, 
 J. V. Ortiz, A. F. Izmaylov, J. L. Sonnenberg, D. Williams-Young, 
 F. Ding, F. Lipparini, F. Egidi, J. Goings, B. Peng, A. Petrone, 
 T. Henderson, D. Ranasinghe, V. G. Zakrzewski, J. Gao, N. Rega, 
 G. Zheng, W. Liang, M. Hada, M. Ehara, K. Toyota, R. Fukuda, 
 J. Hasegawa, M. Ishida, T. Nakajima, Y. Honda, O. Kitao, H. Nakai, 
 T. Vreven, K. Throssell, J. A. Montgomery, Jr., J. E. Peralta, 
 F. Ogliaro, M. J. Bearpark, J. J. Heyd, E. N. Brothers, K. N. Kudin, 
 V. N. Staroverov, T. A. Keith, R. Kobayashi, J. Normand, 
 K. Raghavachari, A. P. Rendell, J. C. Burant, S. S. Iyengar, 
 J. Tomasi, M. Cossi, J. M. Millam, M. Klene, C. Adamo, R. Cammi, 
 J. W. Ochterski, R. L. Martin, K. Morokuma, O. Farkas, 
 J. B. Foresman, and D. J. Fox, Gaussian, Inc., Wallingford CT, 2019.
 
 ******************************************
 Gaussian 16:  ES64L-G16RevC.01  3-Jul-2019
                30-Sep-2025 
 ******************************************
 %nproc=20
 Will use up to   20 processors via shared memory.
 %mem=18gb
 ----------------------------------------------------------------------
 # wb97xd/6-31++g** scf(conver=10) opt(tight,maxcycles=300,calcfc) freq
 ----------------------------------------------------------------------
 1/6=300,7=10,10=4,18=20,19=15,26=3,38=1/1,3;
 2/9=110,12=2,17=6,18=5,40=1/2;
 3/5=1,6=6,7=1111,11=2,25=1,30=1,71=2,74=-58,140=1/1,2,3;
 4//1;
 5/5=2,6=10,38=5/2;
 8/6=4,10=90,11=11/1;
 11/6=1,8=1,9=11,15=111,16=1/1,2,10;
 10/6=1,13=1/2;
 6/7=2,8=2,9=2,10=2,28=1/1;
 7/10=1,25=1/1,2,3,16;
 1/6=300,7=10,10=4,18=20,19=15,26=3/3(2);
 2/9=110/2;
 99//99;
 2/9=110/2;
 3/5=1,6=6,7=1111,11=2,25=1,30=1,71=1,74=-58/1,2,3;
 4/5=5,16=3,69=1/1;
 5/5=2,6=10,38=5/2;
 7//1,2,3,16;
 1/6=300,7=10,18=20,19=15,26=3/3(-5);
 2/9=110/2;
 6/7=2,8=2,9=2,10=2,19=2,28=1/1;
 99/9=1/99;
 ------------
 PM7-37-16939
 ------------
 Symbolic Z-matrix:
 Charge =  0 Multiplicity = 1
 C                    -1.30773   0.13913  -0.82541 
 O                    -0.13495   0.23779  -1.10669 
 O                    -1.84342  -0.34095   0.25105 
 H                    -1.14905  -0.76522   1.00679 
 C                    -2.41158   0.62707  -1.79728 
 F                    -1.91661   1.25304  -2.85715 
 F                    -3.25608   1.47775  -1.22821 
 F                    -3.14671  -0.37222  -2.26874 
 O                     1.8719   -0.7075    0.39365 
 H                     2.17205   0.06533   0.90432 
 H                     1.24063  -0.36292  -0.2686 
 O                     4.35427  -1.48348  -0.24512 
 H                     3.40443  -1.34909  -0.05985 
 H                     4.44123  -1.4208   -1.19357 
 O                    -0.23249  -1.3261    1.91896 
 H                    -0.02723  -0.64679   2.60878 
 H                     0.60313  -1.32286   1.38821 
 O                     2.77188   1.31075   1.91453 
 H                     2.72476   2.21411   1.60321 
 H                     3.72267   1.04025   1.81026 
 O                     0.78089   0.54206   3.54687 
 H                     1.543     0.8729    3.05278 
 H                     1.11026   0.25438   4.3946 
 O                     5.23571   0.5055    1.3127 
 H                     5.82466   0.10514   1.94784 
 H                     4.99977  -0.21606   0.68481 
 
 Add virtual bond connecting atoms O15        and H4         Dist= 2.66D+00.
 Add virtual bond connecting atoms O24        and H20        Dist= 3.17D+00.
 Add virtual bond connecting atoms H26        and O12        Dist= 3.21D+00.
 Add virtual bond connecting atoms H13        and O9         Dist= 3.25D+00.
 Add virtual bond connecting atoms O18        and H10        Dist= 3.24D+00.
 Add virtual bond connecting atoms O21        and H16        Dist= 3.24D+00.
 Add virtual bond connecting atoms O9         and H17        Dist= 3.26D+00.
 Add virtual bond connecting atoms H11        and O2         Dist= 3.25D+00.
 Add virtual bond connecting atoms O18        and H22        Dist= 3.27D+00.

 GradGradGradGradGradGradGradGradGradGradGradGradGradGradGradGradGradGrad
 Berny optimization.
 Initialization pass.
                           ----------------------------
                           !    Initial Parameters    !
                           ! (Angstroms and Degrees)  !
 --------------------------                            --------------------------
 ! Name  Definition              Value          Derivative Info.                !
 --------------------------------------------------------------------------------
 ! R1    R(1,2)                  1.2101         calculate D2E/DX2 analytically  !
 ! R2    R(1,3)                  1.2947         calculate D2E/DX2 analytically  !
 ! R3    R(1,5)                  1.5495         calculate D2E/DX2 analytically  !
 ! R4    R(2,11)                 1.7191         calculate D2E/DX2 analytically  !
 ! R5    R(3,4)                  1.1105         calculate D2E/DX2 analytically  !
 ! R6    R(4,15)                 1.4095         calculate D2E/DX2 analytically  !
 ! R7    R(5,6)                  1.3267         calculate D2E/DX2 analytically  !
 ! R8    R(5,7)                  1.3269         calculate D2E/DX2 analytically  !
 ! R9    R(5,8)                  1.3271         calculate D2E/DX2 analytically  !
 ! R10   R(9,10)                 0.9737         calculate D2E/DX2 analytically  !
 ! R11   R(9,11)                 0.9777         calculate D2E/DX2 analytically  !
 ! R12   R(9,13)                 1.7222         calculate D2E/DX2 analytically  !
 ! R13   R(9,17)                 1.7256         calculate D2E/DX2 analytically  !
 ! R14   R(10,18)                1.7121         calculate D2E/DX2 analytically  !
 ! R15   R(12,13)                0.977          calculate D2E/DX2 analytically  !
 ! R16   R(12,14)                0.9545         calculate D2E/DX2 analytically  !
 ! R17   R(12,26)                1.6993         calculate D2E/DX2 analytically  !
 ! R18   R(15,16)                0.9897         calculate D2E/DX2 analytically  !
 ! R19   R(15,17)                0.9899         calculate D2E/DX2 analytically  !
 ! R20   R(16,21)                1.7165         calculate D2E/DX2 analytically  !
 ! R21   R(18,19)                0.9567         calculate D2E/DX2 analytically  !
 ! R22   R(18,20)                0.994          calculate D2E/DX2 analytically  !
 ! R23   R(18,22)                1.7313         calculate D2E/DX2 analytically  !
 ! R24   R(20,24)                1.6801         calculate D2E/DX2 analytically  !
 ! R25   R(21,22)                0.9666         calculate D2E/DX2 analytically  !
 ! R26   R(21,23)                0.9539         calculate D2E/DX2 analytically  !
 ! R27   R(24,25)                0.9542         calculate D2E/DX2 analytically  !
 ! R28   R(24,26)                0.9852         calculate D2E/DX2 analytically  !
 ! A1    A(2,1,3)              128.6466         calculate D2E/DX2 analytically  !
 ! A2    A(2,1,5)              121.2619         calculate D2E/DX2 analytically  !
 ! A3    A(3,1,5)              110.0898         calculate D2E/DX2 analytically  !
 ! A4    A(1,2,11)             129.3225         calculate D2E/DX2 analytically  !
 ! A5    A(1,3,4)              116.6652         calculate D2E/DX2 analytically  !
 ! A6    A(1,5,6)              112.5725         calculate D2E/DX2 analytically  !
 ! A7    A(1,5,7)              112.723          calculate D2E/DX2 analytically  !
 ! A8    A(1,5,8)              112.3531         calculate D2E/DX2 analytically  !
 ! A9    A(6,5,7)              106.1151         calculate D2E/DX2 analytically  !
 ! A10   A(6,5,8)              106.1484         calculate D2E/DX2 analytically  !
 ! A11   A(7,5,8)              106.4116         calculate D2E/DX2 analytically  !
 ! A12   A(10,9,11)            105.9354         calculate D2E/DX2 analytically  !
 ! A13   A(10,9,13)             99.1767         calculate D2E/DX2 analytically  !
 ! A14   A(10,9,17)            101.9705         calculate D2E/DX2 analytically  !
 ! A15   A(11,9,13)            121.8377         calculate D2E/DX2 analytically  !
 ! A16   A(11,9,17)             92.3697         calculate D2E/DX2 analytically  !
 ! A17   A(13,9,17)            132.3163         calculate D2E/DX2 analytically  !
 ! A18   A(13,12,14)           105.5434         calculate D2E/DX2 analytically  !
 ! A19   A(13,12,26)            99.3768         calculate D2E/DX2 analytically  !
 ! A20   A(14,12,26)           117.3988         calculate D2E/DX2 analytically  !
 ! A21   A(4,15,16)            108.2284         calculate D2E/DX2 analytically  !
 ! A22   A(4,15,17)            101.5738         calculate D2E/DX2 analytically  !
 ! A23   A(16,15,17)           101.3263         calculate D2E/DX2 analytically  !
 ! A24   A(15,16,21)           162.5474         calculate D2E/DX2 analytically  !
 ! A25   A(9,17,15)            158.5665         calculate D2E/DX2 analytically  !
 ! A26   A(10,18,19)           118.5302         calculate D2E/DX2 analytically  !
 ! A27   A(10,18,20)            94.3167         calculate D2E/DX2 analytically  !
 ! A28   A(10,18,22)            87.4368         calculate D2E/DX2 analytically  !
 ! A29   A(19,18,20)           105.6615         calculate D2E/DX2 analytically  !
 ! A30   A(19,18,22)           114.6954         calculate D2E/DX2 analytically  !
 ! A31   A(20,18,22)           132.7712         calculate D2E/DX2 analytically  !
 ! A32   A(16,21,22)           109.2009         calculate D2E/DX2 analytically  !
 ! A33   A(16,21,23)           116.0637         calculate D2E/DX2 analytically  !
 ! A34   A(22,21,23)           106.5741         calculate D2E/DX2 analytically  !
 ! A35   A(20,24,25)           119.4883         calculate D2E/DX2 analytically  !
 ! A36   A(20,24,26)           101.8994         calculate D2E/DX2 analytically  !
 ! A37   A(25,24,26)           105.3512         calculate D2E/DX2 analytically  !
 ! A38   L(3,4,15,11,-1)       177.955          calculate D2E/DX2 analytically  !
 ! A39   L(9,10,18,7,-1)       184.6519         calculate D2E/DX2 analytically  !
 ! A40   L(2,11,9,15,-1)       166.5284         calculate D2E/DX2 analytically  !
 ! A41   L(9,13,12,20,-1)      165.9173         calculate D2E/DX2 analytically  !
 ! A42   L(18,20,24,13,-1)     170.5466         calculate D2E/DX2 analytically  !
 ! A43   L(18,22,21,1,-1)      169.8991         calculate D2E/DX2 analytically  !
 ! A44   L(12,26,24,7,-1)      173.3355         calculate D2E/DX2 analytically  !
 ! A45   L(3,4,15,11,-2)       181.5639         calculate D2E/DX2 analytically  !
 ! A46   L(9,10,18,7,-2)       176.2352         calculate D2E/DX2 analytically  !
 ! A47   L(2,11,9,15,-2)       184.1173         calculate D2E/DX2 analytically  !
 ! A48   L(9,13,12,20,-2)      185.0958         calculate D2E/DX2 analytically  !
 ! A49   L(18,20,24,13,-2)     172.7833         calculate D2E/DX2 analytically  !
 ! A50   L(18,22,21,1,-2)      176.1092         calculate D2E/DX2 analytically  !
 ! A51   L(12,26,24,7,-2)      172.7924         calculate D2E/DX2 analytically  !
 ! D1    D(3,1,2,11)             7.0814         calculate D2E/DX2 analytically  !
 ! D2    D(5,1,2,11)          -173.4422         calculate D2E/DX2 analytically  !
 ! D3    D(2,1,3,4)             -3.1203         calculate D2E/DX2 analytically  !
 ! D4    D(5,1,3,4)            177.3562         calculate D2E/DX2 analytically  !
 ! D5    D(2,1,5,6)             -6.0333         calculate D2E/DX2 analytically  !
 ! D6    D(2,1,5,7)           -126.0317         calculate D2E/DX2 analytically  !
 ! D7    D(2,1,5,8)            113.7427         calculate D2E/DX2 analytically  !
 ! D8    D(3,1,5,6)            173.5313         calculate D2E/DX2 analytically  !
 ! D9    D(3,1,5,7)             53.5329         calculate D2E/DX2 analytically  !
 ! D10   D(3,1,5,8)            -66.6927         calculate D2E/DX2 analytically  !
 ! D11   D(1,2,9,10)           -97.3944         calculate D2E/DX2 analytically  !
 ! D12   D(1,2,9,13)           146.9523         calculate D2E/DX2 analytically  !
 ! D13   D(1,2,9,17)             3.5064         calculate D2E/DX2 analytically  !
 ! D14   D(1,3,15,16)           96.6548         calculate D2E/DX2 analytically  !
 ! D15   D(1,3,15,17)           -9.3433         calculate D2E/DX2 analytically  !
 ! D16   D(10,9,12,14)        -116.2097         calculate D2E/DX2 analytically  !
 ! D17   D(10,9,12,26)           2.7721         calculate D2E/DX2 analytically  !
 ! D18   D(11,9,12,14)          -4.4177         calculate D2E/DX2 analytically  !
 ! D19   D(11,9,12,26)         114.5641         calculate D2E/DX2 analytically  !
 ! D20   D(17,9,12,14)         132.1424         calculate D2E/DX2 analytically  !
 ! D21   D(17,9,12,26)        -108.8758         calculate D2E/DX2 analytically  !
 ! D22   D(11,9,18,19)         -21.1658         calculate D2E/DX2 analytically  !
 ! D23   D(11,9,18,20)        -131.5206         calculate D2E/DX2 analytically  !
 ! D24   D(11,9,18,22)          95.7874         calculate D2E/DX2 analytically  !
 ! D25   D(13,9,18,19)         106.5618         calculate D2E/DX2 analytically  !
 ! D26   D(13,9,18,20)          -3.793          calculate D2E/DX2 analytically  !
 ! D27   D(13,9,18,22)        -136.485          calculate D2E/DX2 analytically  !
 ! D28   D(17,9,18,19)        -117.6504         calculate D2E/DX2 analytically  !
 ! D29   D(17,9,18,20)         131.9948         calculate D2E/DX2 analytically  !
 ! D30   D(17,9,18,22)          -0.6971         calculate D2E/DX2 analytically  !
 ! D31   D(10,9,17,15)          53.7339         calculate D2E/DX2 analytically  !
 ! D32   D(11,9,17,15)         -53.1043         calculate D2E/DX2 analytically  !
 ! D33   D(13,9,17,15)         168.1591         calculate D2E/DX2 analytically  !
 ! D34   D(13,12,24,20)         -1.5907         calculate D2E/DX2 analytically  !
 ! D35   D(13,12,24,25)        121.6874         calculate D2E/DX2 analytically  !
 ! D36   D(14,12,24,20)        110.3472         calculate D2E/DX2 analytically  !
 ! D37   D(14,12,24,25)       -126.3747         calculate D2E/DX2 analytically  !
 ! D38   D(4,15,16,21)        -107.5322         calculate D2E/DX2 analytically  !
 ! D39   D(17,15,16,21)         -1.1891         calculate D2E/DX2 analytically  !
 ! D40   D(4,15,17,9)           51.3622         calculate D2E/DX2 analytically  !
 ! D41   D(16,15,17,9)         -60.1476         calculate D2E/DX2 analytically  !
 ! D42   D(15,16,21,22)         16.4966         calculate D2E/DX2 analytically  !
 ! D43   D(15,16,21,23)       -103.9402         calculate D2E/DX2 analytically  !
 ! D44   D(10,18,21,16)         -4.5555         calculate D2E/DX2 analytically  !
 ! D45   D(10,18,21,23)        120.3406         calculate D2E/DX2 analytically  !
 ! D46   D(19,18,21,16)        114.1327         calculate D2E/DX2 analytically  !
 ! D47   D(19,18,21,23)       -120.9712         calculate D2E/DX2 analytically  !
 ! D48   D(20,18,21,16)        -94.5055         calculate D2E/DX2 analytically  !
 ! D49   D(20,18,21,23)         30.3906         calculate D2E/DX2 analytically  !
 ! D50   D(10,18,24,25)       -112.4817         calculate D2E/DX2 analytically  !
 ! D51   D(10,18,24,26)          2.0458         calculate D2E/DX2 analytically  !
 ! D52   D(19,18,24,25)        128.3913         calculate D2E/DX2 analytically  !
 ! D53   D(19,18,24,26)       -117.0812         calculate D2E/DX2 analytically  !
 ! D54   D(22,18,24,25)        -28.0208         calculate D2E/DX2 analytically  !
 ! D55   D(22,18,24,26)         86.5067         calculate D2E/DX2 analytically  !
 --------------------------------------------------------------------------------
 Trust Radius=3.00D-01 FncErr=1.00D-07 GrdErr=1.00D-06 EigMax=2.50D+02 EigMin=1.00D-04
 Number of steps in this run=    156 maximum allowed number of steps=    156.
 GradGradGradGradGradGradGradGradGradGradGradGradGradGradGradGradGradGrad

                          Input orientation:                          
 ---------------------------------------------------------------------
 Center     Atomic      Atomic             Coordinates (Angstroms)
 Number     Number       Type             X           Y           Z
 ---------------------------------------------------------------------
      1          6           0       -1.307728    0.139134   -0.825411
      2          8           0       -0.134952    0.237794   -1.106693
      3          8           0       -1.843416   -0.340951    0.251045
      4          1           0       -1.149054   -0.765217    1.006786
      5          6           0       -2.411577    0.627067   -1.797278
      6          9           0       -1.916611    1.253041   -2.857151
      7          9           0       -3.256082    1.477745   -1.228212
      8          9           0       -3.146711   -0.372217   -2.268742
      9          8           0        1.871901   -0.707502    0.393652
     10          1           0        2.172051    0.065326    0.904324
     11          1           0        1.240627   -0.362917   -0.268603
     12          8           0        4.354270   -1.483476   -0.245123
     13          1           0        3.404429   -1.349087   -0.059852
     14          1           0        4.441231   -1.420797   -1.193568
     15          8           0       -0.232486   -1.326097    1.918964
     16          1           0       -0.027232   -0.646788    2.608777
     17          1           0        0.603127   -1.322863    1.388213
     18          8           0        2.771881    1.310753    1.914525
     19          1           0        2.724757    2.214110    1.603210
     20          1           0        3.722670    1.040253    1.810263
     21          8           0        0.780894    0.542059    3.546869
     22          1           0        1.542999    0.872899    3.052781
     23          1           0        1.110256    0.254377    4.394595
     24          8           0        5.235707    0.505498    1.312702
     25          1           0        5.824657    0.105139    1.947839
     26          1           0        4.999771   -0.216061    0.684806
 ---------------------------------------------------------------------
                    Distance matrix (angstroms):
                    1          2          3          4          5
     1  C    0.000000
     2  O    1.210066   0.000000
     3  O    1.294682   2.257709   0.000000
     4  H    2.049384   2.549751   1.110534   0.000000
     5  C    1.549544   2.410698   2.335700   3.375677   0.000000
     6  F    2.395724   2.696134   3.493859   4.426344   1.326712
     7  F    2.397960   3.360610   2.737057   3.803375   1.326905
     8  F    2.393019   3.285296   2.837055   3.856704   1.327128
     9  O    3.508981   2.678073   3.736078   3.083089   4.992938
    10  H    3.886682   3.065322   4.088498   3.424915   5.350127
    11  H    2.656352   1.719147   3.127593   2.738438   4.081116
    12  O    5.918431   4.884484   6.321619   5.689442   7.255361
    13  H    5.000531   4.017622   5.352838   4.713049   6.383554
    14  H    5.968204   4.868256   6.538330   6.043396   7.177687
    15  O    3.291602   3.407326   2.519438   1.409523   4.730090
    16  H    3.748465   3.820839   2.991816   1.959307   5.169248
    17  H    3.269394   3.033969   2.871041   1.877923   4.799794
    18  O    5.052045   4.327664   5.176510   4.528507   6.411954
    19  H    5.144382   4.407645   5.406006   4.923264   6.361129
    20  H    5.750105   4.902430   5.943080   5.257280   7.128399
    21  O    4.862255   4.752577   4.304552   3.447563   6.225673
    22  H    4.868823   4.529912   4.559711   3.757216   6.262762
    23  H    5.753989   5.640478   5.123241   4.197773   7.133127
    24  O    6.893642   5.896534   7.208160   6.517168   8.256374
    25  H    7.652646   6.698112   7.866223   7.090540   9.062774
    26  H    6.495496   5.457181   6.858058   6.181690   7.861278
                    6          7          8          9         10
     6  F    0.000000
     7  F    2.120876   0.000000
     8  F    2.121517   2.125329   0.000000
     9  O    5.363233   5.805338   5.690977   0.000000
    10  H    5.681243   6.000606   6.208786   0.973725   0.000000
    11  H    4.390906   4.952704   4.821761   0.977664   1.557788
    12  O    7.323603   8.225129   7.848226   2.678120   2.912404
    13  H    6.550528   7.329287   6.982185   1.722190   2.109255
    14  H    7.095003   8.225045   7.735140   3.103146   3.429124
    15  O    5.683266   5.187329   5.190326   2.671644   2.957593
    16  H    6.087321   5.446246   5.796269   2.918420   2.872127
    17  H    5.568436   5.438987   5.323376   1.725575   2.150056
    18  O    6.689857   6.800075   7.440554   2.682605   1.712130
    19  H    6.508516   6.658049   7.493680   3.275089   2.326198
    20  H    7.323355   7.624088   8.113061   2.913208   2.043435
    21  O    6.985235   6.322506   7.076957   3.562931   3.024175
    22  H    6.858623   6.459406   7.201549   3.110758   2.379863
    23  H    7.921305   7.223399   7.931863   4.184837   3.653100
    24  O    8.312770   8.916949   9.157623   3.692047   3.121940
    25  H    9.183292   9.717570   9.924358   4.324369   3.798952
    26  H    7.908228   8.642206   8.666776   3.179600   2.850152
                   11         12         13         14         15
    11  H    0.000000
    12  O    3.309226   0.000000
    13  H    2.387079   0.977028   0.000000
    14  H    3.495502   0.954484   1.537990   0.000000
    15  O    2.807709   5.074088   4.140458   5.616089   0.000000
    16  H    3.157114   5.295503   4.403533   5.918115   0.989663
    17  H    2.018154   4.094467   3.153550   4.626687   0.989927
    18  O    3.148326   3.869851   3.372392   4.461876   3.997401
    19  H    3.513886   4.443398   3.990502   4.897019   4.623641
    20  H    3.528613   3.315530   3.050829   3.949190   4.610281
    21  O    3.948185   5.590260   4.844358   6.302588   2.677129
    22  H    3.556721   4.932739   4.253308   5.629589   3.045238
    23  H    4.705685   5.922056   5.260839   6.717825   3.229490
    24  O    4.383530   2.675774   2.945669   3.259324   5.798571
    25  H    5.113221   3.081366   3.464549   3.756433   6.224006
    26  H    3.880943   1.699347   2.093652   2.300358   5.489247
                   16         17         18         19         20
    16  H    0.000000
    17  H    1.531080   0.000000
    18  O    3.485539   3.452018   0.000000
    19  H    4.095040   4.130099   0.956657   0.000000
    20  H    4.188735   3.936241   0.994002   1.554555   0.000000
    21  O    1.716520   2.858203   2.686906   3.217479   3.452252
    22  H    2.229846   2.911274   1.731327   2.301446   2.514522
    23  H    2.301113   3.432666   3.166650   3.773460   3.757803
    24  O    5.541309   4.980904   2.661027   3.051003   1.680122
    25  H    5.936905   5.442127   3.282386   3.765090   2.304716
    26  H    5.399810   4.588057   2.967636   3.453242   2.115647
                   21         22         23         24         25
    21  O    0.000000
    22  H    0.966635   0.000000
    23  H    0.953876   1.539578   0.000000
    24  O    4.983794   4.098652   5.155626   0.000000
    25  H    5.309175   4.488089   5.313612   0.954227   0.000000
    26  H    5.154131   4.329250   5.395570   0.985173   1.542355
                   26
    26  H    0.000000
 Stoichiometry    C2H13F3O8
 Framework group  C1[X(C2H13F3O8)]
 Deg. of freedom    72
 Full point group                 C1      NOp   1
 Largest Abelian subgroup         C1      NOp   1
 Largest concise Abelian subgroup C1      NOp   1
                         Standard orientation:                         
 ---------------------------------------------------------------------
 Center     Atomic      Atomic             Coordinates (Angstroms)
 Number     Number       Type             X           Y           Z
 ---------------------------------------------------------------------
      1          6           0       -1.845046   -0.088827    0.123105
      2          8           0       -0.934263   -0.851892   -0.105947
      3          8           0       -1.802212    1.074272    0.690173
      4          1           0       -0.811858    1.410514    1.063568
      5          6           0       -3.301916   -0.432186   -0.277797
      6          9           0       -3.385119   -1.551529   -0.985126
      7          9           0       -3.866460    0.513750   -1.017508
      8          9           0       -4.088828   -0.602840    0.777150
      9          8           0        1.599638   -0.470195    0.672338
     10          1           0        2.034580   -0.088910   -0.110980
     11          1           0        0.713628   -0.756784    0.374544
     12          8           0        3.585824   -2.197787    1.165098
     13          1           0        2.812195   -1.601760    1.136240
     14          1           0        3.233629   -3.079104    1.063717
     15          8           0        0.457247    1.777973    1.554589
     16          1           0        0.895273    2.354343    0.879782
     17          1           0        0.963568    0.934085    1.447594
     18          8           0        2.922774    0.641451   -1.379472
     19          1           0        2.670036    0.451696   -2.282417
     20          1           0        3.744275    0.107211   -1.212845
     21          8           0        1.941167    2.923840   -0.356430
     22          1           0        2.372554    2.169755   -0.780273
     23          1           0        2.636834    3.514052   -0.077905
     24          8           0        4.911304   -1.047105   -0.854505
     25          1           0        5.751882   -0.770186   -0.497722
     26          1           0        4.477014   -1.557725   -0.132547
 ---------------------------------------------------------------------
 Rotational constants (GHZ):           0.8310964           0.2319228           0.2089643
 Standard basis: 6-31++G(d,p) (6D, 7F)
 There are   325 symmetry adapted cartesian basis functions of A   symmetry.
 There are   325 symmetry adapted basis functions of A   symmetry.
   325 basis functions,   520 primitive gaussians,   325 cartesian basis functions
    58 alpha electrons       58 beta electrons
       nuclear repulsion energy       960.6155502006 Hartrees.
 NAtoms=   26 NActive=   26 NUniq=   26 SFac= 1.00D+00 NAtFMM=   60 NAOKFM=F Big=F
 Integral buffers will be    131072 words long.
 Raffenetti 2 integral format.
 Two-electron integral symmetry is turned on.
 Nuclear repulsion after empirical dispersion term =      960.6025752940 Hartrees.
 One-electron integrals computed using PRISM.
 NBasis=   325 RedAO= T EigKep=  3.84D-05  NBF=   325
 NBsUse=   325 1.00D-06 EigRej= -1.00D+00 NBFU=   325
 ExpMin= 3.60D-02 ExpMax= 7.00D+03 ExpMxC= 1.05D+03 IAcc=3 IRadAn=         5 AccDes= 0.00D+00
 Harris functional with IExCor= 4639 and IRadAn=       5 diagonalized for initial guess.
 HarFok:  IExCor= 4639 AccDes= 0.00D+00 IRadAn=         5 IDoV= 1 UseB2=F ITyADJ=14
 ICtDFT=  3500011 ScaDFX=  1.000000  1.000000  1.000000  1.000000
 FoFCou: FMM=F IPFlag=           0 FMFlag=      100000 FMFlg1=           0
         NFxFlg=           0 DoJE=T BraDBF=F KetDBF=T FulRan=T
         wScrn=  0.000000 ICntrl=       500 IOpCl=  0 I1Cent=   200000004 NGrid=           0
         NMat0=    1 NMatS0=      1 NMatT0=    0 NMatD0=    1 NMtDS0=    0 NMtDT0=    0
 Petite list used in FoFCou.
 Requested convergence on RMS density matrix=1.00D-10 within 128 cycles.
 Requested convergence on MAX density matrix=1.00D-08.
 Requested convergence on             energy=1.00D-08.
 No special actions if energy rises.
 SCF Done:  E(RwB97XD) =  -985.238432397     A.U. after   17 cycles
            NFock= 17  Conv=0.64D-10     -V/T= 2.0080
 DoSCS=F DFT=T ScalE2(SS,OS)=  1.000000  1.000000
 Range of M.O.s used for correlation:     1   325
 NBasis=   325 NAE=    58 NBE=    58 NFC=     0 NFV=     0
 NROrb=    325 NOA=    58 NOB=    58 NVA=   267 NVB=   267

 **** Warning!!: The largest alpha MO coefficient is  0.30509957D+02

 Symmetrizing basis deriv contribution to polar:
 IMax=3 JMax=2 DiffMx= 0.00D+00
 G2DrvN: will do    27 centers at a time, making    1 passes.
 Calling FoFCou, ICntrl=  3107 FMM=F I1Cent=   0 AccDes= 0.00D+00.
 End of G2Drv F.D. properties file   721 does not exist.
 End of G2Drv F.D. properties file   722 does not exist.
 End of G2Drv F.D. properties file   788 does not exist.
          IDoAtm=11111111111111111111111111
          Differentiating once with respect to nuclear coordinates.
 CalDSu exits because no D1Ps are significant.
          There are    81 degrees of freedom in the 1st order CPHF.  IDoFFX=6 NUNeed=     0.
     75 vectors produced by pass  0 Test12= 1.91D-14 1.23D-09 XBig12= 1.45D-01 8.01D-02.
 AX will form    75 AO Fock derivatives at one time.
     75 vectors produced by pass  1 Test12= 1.91D-14 1.23D-09 XBig12= 3.12D-02 5.53D-02.
     75 vectors produced by pass  2 Test12= 1.91D-14 1.23D-09 XBig12= 9.43D-04 4.85D-03.
     75 vectors produced by pass  3 Test12= 1.91D-14 1.23D-09 XBig12= 9.19D-06 4.96D-04.
     75 vectors produced by pass  4 Test12= 1.91D-14 1.23D-09 XBig12= 7.08D-08 3.40D-05.
     75 vectors produced by pass  5 Test12= 1.91D-14 1.23D-09 XBig12= 4.27D-10 2.34D-06.
     63 vectors produced by pass  6 Test12= 1.91D-14 1.23D-09 XBig12= 2.52D-12 1.21D-07.
     16 vectors produced by pass  7 Test12= 1.91D-14 1.23D-09 XBig12= 1.34D-14 1.62D-08.
 InvSVY:  IOpt=1 It=  1 EMax= 5.55D-16
 Solved reduced A of dimension   529 with    81 vectors.
 End of Minotr F.D. properties file   721 does not exist.
 End of Minotr F.D. properties file   722 does not exist.
 End of Minotr F.D. properties file   788 does not exist.

 **********************************************************************

            Population analysis using the SCF Density.

 **********************************************************************

 Orbital symmetries:
       Occupied  (A) (A) (A) (A) (A) (A) (A) (A) (A) (A) (A) (A)
                 (A) (A) (A) (A) (A) (A) (A) (A) (A) (A) (A) (A)
                 (A) (A) (A) (A) (A) (A) (A) (A) (A) (A) (A) (A)
                 (A) (A) (A) (A) (A) (A) (A) (A) (A) (A) (A) (A)
                 (A) (A) (A) (A) (A) (A) (A) (A) (A) (A)
       Virtual   (A) (A) (A) (A) (A) (A) (A) (A) (A) (A) (A) (A)
                 (A) (A) (A) (A) (A) (A) (A) (A) (A) (A) (A) (A)
                 (A) (A) (A) (A) (A) (A) (A) (A) (A) (A) (A) (A)
                 (A) (A) (A) (A) (A) (A) (A) (A) (A) (A) (A) (A)
                 (A) (A) (A) (A) (A) (A) (A) (A) (A) (A) (A) (A)
                 (A) (A) (A) (A) (A) (A) (A) (A) (A) (A) (A) (A)
                 (A) (A) (A) (A) (A) (A) (A) (A) (A) (A) (A) (A)
                 (A) (A) (A) (A) (A) (A) (A) (A) (A) (A) (A) (A)
                 (A) (A) (A) (A) (A) (A) (A) (A) (A) (A) (A) (A)
                 (A) (A) (A) (A) (A) (A) (A) (A) (A) (A) (A) (A)
                 (A) (A) (A) (A) (A) (A) (A) (A) (A) (A) (A) (A)
                 (A) (A) (A) (A) (A) (A) (A) (A) (A) (A) (A) (A)
                 (A) (A) (A) (A) (A) (A) (A) (A) (A) (A) (A) (A)
                 (A) (A) (A) (A) (A) (A) (A) (A) (A) (A) (A) (A)
                 (A) (A) (A) (A) (A) (A) (A) (A) (A) (A) (A) (A)
                 (A) (A) (A) (A) (A) (A) (A) (A) (A) (A) (A) (A)
                 (A) (A) (A) (A) (A) (A) (A) (A) (A) (A) (A) (A)
                 (A) (A) (A) (A) (A) (A) (A) (A) (A) (A) (A) (A)
                 (A) (A) (A) (A) (A) (A) (A) (A) (A) (A) (A) (A)
                 (A) (A) (A) (A) (A) (A) (A) (A) (A) (A) (A) (A)
                 (A) (A) (A) (A) (A) (A) (A) (A) (A) (A) (A) (A)
                 (A) (A) (A) (A) (A) (A) (A) (A) (A) (A) (A) (A)
                 (A) (A) (A)
 The electronic state is 1-A.
 Alpha  occ. eigenvalues --  -24.87825 -24.87741 -24.87511 -19.33064 -19.32164
 Alpha  occ. eigenvalues --  -19.30712 -19.30418 -19.30396 -19.30233 -19.29925
 Alpha  occ. eigenvalues --  -19.29672 -10.56360 -10.47209  -1.44439  -1.34541
 Alpha  occ. eigenvalues --   -1.34327  -1.23038  -1.17308  -1.15060  -1.14844
 Alpha  occ. eigenvalues --   -1.14599  -1.14021  -1.12904  -1.11860  -0.85437
 Alpha  occ. eigenvalues --   -0.75713  -0.70162  -0.70009  -0.68150  -0.67269
 Alpha  occ. eigenvalues --   -0.66692  -0.65639  -0.65166  -0.63908  -0.63330
 Alpha  occ. eigenvalues --   -0.60368  -0.57778  -0.57257  -0.56317  -0.55833
 Alpha  occ. eigenvalues --   -0.54913  -0.54108  -0.52642  -0.52467  -0.52129
 Alpha  occ. eigenvalues --   -0.51110  -0.50448  -0.50007  -0.48529  -0.47299
 Alpha  occ. eigenvalues --   -0.45201  -0.43443  -0.43274  -0.42864  -0.42318
 Alpha  occ. eigenvalues --   -0.42112  -0.41111  -0.39845
 Alpha virt. eigenvalues --    0.02090   0.04122   0.04447   0.05055   0.05527
 Alpha virt. eigenvalues --    0.08027   0.08985   0.09488   0.10162   0.10491
 Alpha virt. eigenvalues --    0.11232   0.11350   0.11746   0.13069   0.13744
 Alpha virt. eigenvalues --    0.14241   0.15239   0.15770   0.17087   0.17394
 Alpha virt. eigenvalues --    0.19641   0.20023   0.21130   0.21683   0.22197
 Alpha virt. eigenvalues --    0.23368   0.23698   0.24612   0.25333   0.26173
 Alpha virt. eigenvalues --    0.26436   0.26916   0.27397   0.27461   0.28387
 Alpha virt. eigenvalues --    0.29001   0.29486   0.30452   0.30796   0.31019
 Alpha virt. eigenvalues --    0.31266   0.31386   0.31593   0.32102   0.32638
 Alpha virt. eigenvalues --    0.32798   0.32927   0.33594   0.34349   0.34506
 Alpha virt. eigenvalues --    0.35271   0.35649   0.36615   0.36821   0.37114
 Alpha virt. eigenvalues --    0.37805   0.38015   0.38430   0.38847   0.39274
 Alpha virt. eigenvalues --    0.40391   0.40608   0.40852   0.42164   0.42908
 Alpha virt. eigenvalues --    0.43303   0.43860   0.44202   0.45034   0.45195
 Alpha virt. eigenvalues --    0.45689   0.46483   0.47160   0.48527   0.48700
 Alpha virt. eigenvalues --    0.50065   0.50849   0.52854   0.53846   0.55333
 Alpha virt. eigenvalues --    0.56552   0.58435   0.59476   0.62760   0.64097
 Alpha virt. eigenvalues --    0.82739   0.82875   0.85180   0.90110   0.92414
 Alpha virt. eigenvalues --    0.94354   1.04201   1.05472   1.06375   1.07630
 Alpha virt. eigenvalues --    1.14687   1.17913   1.18961   1.20241   1.20482
 Alpha virt. eigenvalues --    1.20795   1.21835   1.22353   1.22668   1.24612
 Alpha virt. eigenvalues --    1.25080   1.25531   1.26270   1.26978   1.27292
 Alpha virt. eigenvalues --    1.27883   1.28726   1.29441   1.29470   1.31072
 Alpha virt. eigenvalues --    1.31711   1.32034   1.32427   1.33458   1.33794
 Alpha virt. eigenvalues --    1.34339   1.35270   1.36565   1.36776   1.37655
 Alpha virt. eigenvalues --    1.39434   1.40322   1.41634   1.43320   1.45183
 Alpha virt. eigenvalues --    1.47081   1.49340   1.52866   1.54901   1.55435
 Alpha virt. eigenvalues --    1.56354   1.57069   1.58868   1.59535   1.60489
 Alpha virt. eigenvalues --    1.61137   1.61967   1.62541   1.63041   1.63905
 Alpha virt. eigenvalues --    1.64065   1.65073   1.66424   1.66944   1.67579
 Alpha virt. eigenvalues --    1.68583   1.69056   1.70089   1.71399   1.72833
 Alpha virt. eigenvalues --    1.73859   1.74382   1.74844   1.75750   1.77084
 Alpha virt. eigenvalues --    1.78779   1.78866   1.79487   1.81899   1.83071
 Alpha virt. eigenvalues --    1.83605   1.84615   1.86011   1.87541   1.89070
 Alpha virt. eigenvalues --    1.90626   1.91387   1.91840   1.93512   1.94448
 Alpha virt. eigenvalues --    1.95181   1.95900   1.98855   2.02134   2.13516
 Alpha virt. eigenvalues --    2.13889   2.18549   2.19666   2.20581   2.21421
 Alpha virt. eigenvalues --    2.25674   2.27484   2.30979   2.32626   2.33147
 Alpha virt. eigenvalues --    2.34276   2.35308   2.36249   2.38505   2.39359
 Alpha virt. eigenvalues --    2.40566   2.42471   2.45347   2.46613   2.47901
 Alpha virt. eigenvalues --    2.50326   2.51686   2.54305   2.57257   2.58703
 Alpha virt. eigenvalues --    2.61395   2.64548   2.65961   2.67413   2.67889
 Alpha virt. eigenvalues --    2.70209   2.70672   2.71252   2.72018   2.72562
 Alpha virt. eigenvalues --    2.73384   2.73450   2.77537   2.80212   2.80940
 Alpha virt. eigenvalues --    2.82532   2.84908   2.86878   2.87453   2.90440
 Alpha virt. eigenvalues --    2.95405   2.96111   2.98666   3.02367   3.09117
 Alpha virt. eigenvalues --    3.11650   3.12626   3.12805   3.13837   3.16779
 Alpha virt. eigenvalues --    3.20266   3.24993   3.26726   3.27326   3.37822
 Alpha virt. eigenvalues --    3.40580   3.43056   3.48453   3.52047   3.55230
 Alpha virt. eigenvalues --    3.57706   3.65456   3.74158   3.74912   3.76879
 Alpha virt. eigenvalues --    3.80343   3.85454   3.87284   3.88512   4.35714
 Alpha virt. eigenvalues --    4.39143   4.44021   4.45176   4.45783   4.51506
 Alpha virt. eigenvalues --    4.55044   4.72861   4.78298   4.83039   5.62705
 Alpha virt. eigenvalues --    5.98449   6.69009
          Condensed to atoms (all electrons):
               1          2          3          4          5          6
     1  C    5.566146   0.364454   0.427194  -0.042403  -0.548921  -0.051864
     2  O    0.364454   8.289180  -0.140064  -0.001615  -0.059245   0.009189
     3  O    0.427194  -0.140064   8.360466   0.146809  -0.265368   0.012416
     4  H   -0.042403  -0.001615   0.146809   0.267236   0.018331   0.000847
     5  C   -0.548921  -0.059245  -0.265368   0.018331   5.469264   0.170362
     6  F   -0.051864   0.009189   0.012416   0.000847   0.170362   9.255471
     7  F   -0.030375   0.002197   0.013789   0.000012   0.151498  -0.041852
     8  F   -0.037567   0.001071   0.013836   0.000257   0.161724  -0.040097
     9  O    0.007643  -0.028219  -0.002106   0.000297  -0.035447   0.000187
    10  H   -0.004279   0.001209  -0.001210   0.004837   0.009370  -0.000117
    11  H   -0.022985   0.066363   0.000436  -0.007702  -0.006080   0.000285
    12  O    0.000404  -0.001126   0.000028   0.000120  -0.000276  -0.000002
    13  H    0.000443  -0.000393  -0.000127   0.000537  -0.001657   0.000007
    14  H   -0.000442  -0.000047  -0.000018   0.000072   0.000207  -0.000003
    15  O   -0.006291  -0.002242  -0.040676   0.109498  -0.015905   0.000120
    16  H    0.004300   0.001093   0.001203  -0.017708   0.003926  -0.000144
    17  H   -0.001084  -0.002458   0.007949  -0.015443  -0.006249   0.000042
    18  O   -0.000149   0.001168  -0.000090   0.000551   0.000394   0.000008
    19  H    0.000075  -0.000285  -0.000220  -0.000060  -0.001362  -0.000003
    20  H    0.000779   0.000278   0.000059  -0.000108   0.000423   0.000003
    21  O    0.002014  -0.001022   0.000553  -0.004773  -0.002953   0.000004
    22  H   -0.000862  -0.000586   0.000649   0.001474   0.001111   0.000015
    23  H    0.000036  -0.000046  -0.000460   0.000666  -0.000431   0.000003
    24  O   -0.000121   0.000046  -0.000001  -0.000052   0.000018   0.000000
    25  H   -0.000075  -0.000006  -0.000005   0.000005  -0.000004  -0.000000
    26  H    0.000325  -0.000079   0.000037  -0.000123  -0.000036   0.000002
               7          8          9         10         11         12
     1  C   -0.030375  -0.037567   0.007643  -0.004279  -0.022985   0.000404
     2  O    0.002197   0.001071  -0.028219   0.001209   0.066363  -0.001126
     3  O    0.013789   0.013836  -0.002106  -0.001210   0.000436   0.000028
     4  H    0.000012   0.000257   0.000297   0.004837  -0.007702   0.000120
     5  C    0.151498   0.161724  -0.035447   0.009370  -0.006080  -0.000276
     6  F   -0.041852  -0.040097   0.000187  -0.000117   0.000285  -0.000002
     7  F    9.238830  -0.050025  -0.000052   0.000006   0.000655  -0.000000
     8  F   -0.050025   9.234231  -0.000002  -0.000009   0.000655  -0.000000
     9  O   -0.000052  -0.000002   8.694830   0.224525   0.235429  -0.036701
    10  H    0.000006  -0.000009   0.224525   0.302080  -0.027073  -0.003756
    11  H    0.000655   0.000655   0.235429  -0.027073   0.286693  -0.007631
    12  O   -0.000000  -0.000000  -0.036701  -0.003756  -0.007631   8.347209
    13  H   -0.000032  -0.000043   0.013010  -0.009388   0.002988   0.256172
    14  H    0.000001   0.000002   0.001606   0.002328  -0.000729   0.272765
    15  O   -0.000298   0.000054  -0.026894  -0.007083  -0.010722  -0.000317
    16  H    0.000044  -0.000148  -0.001318  -0.004487   0.003340  -0.000031
    17  H    0.000109   0.000319   0.037924  -0.011511   0.003326   0.000119
    18  O    0.000003   0.000000  -0.061661   0.027770   0.002476  -0.002825
    19  H   -0.000009  -0.000006   0.005179  -0.003676  -0.000826   0.001043
    20  H    0.000001   0.000002   0.000544  -0.005337  -0.000593   0.000362
    21  O    0.000016   0.000000   0.009269  -0.009936   0.002233  -0.000052
    22  H    0.000016   0.000008   0.000608   0.002717  -0.000768   0.000736
    23  H   -0.000000  -0.000000  -0.000257   0.002317  -0.000643  -0.000080
    24  O    0.000000  -0.000000   0.000702  -0.004806   0.001227  -0.066566
    25  H   -0.000000  -0.000000  -0.000302   0.000887   0.000404   0.002888
    26  H    0.000001   0.000001   0.003763  -0.004146   0.000196   0.049293
              13         14         15         16         17         18
     1  C    0.000443  -0.000442  -0.006291   0.004300  -0.001084  -0.000149
     2  O   -0.000393  -0.000047  -0.002242   0.001093  -0.002458   0.001168
     3  O   -0.000127  -0.000018  -0.040676   0.001203   0.007949  -0.000090
     4  H    0.000537   0.000072   0.109498  -0.017708  -0.015443   0.000551
     5  C   -0.001657   0.000207  -0.015905   0.003926  -0.006249   0.000394
     6  F    0.000007  -0.000003   0.000120  -0.000144   0.000042   0.000008
     7  F   -0.000032   0.000001  -0.000298   0.000044   0.000109   0.000003
     8  F   -0.000043   0.000002   0.000054  -0.000148   0.000319   0.000000
     9  O    0.013010   0.001606  -0.026894  -0.001318   0.037924  -0.061661
    10  H   -0.009388   0.002328  -0.007083  -0.004487  -0.011511   0.027770
    11  H    0.002988  -0.000729  -0.010722   0.003340   0.003326   0.002476
    12  O    0.256172   0.272765  -0.000317  -0.000031   0.000119  -0.002825
    13  H    0.304702  -0.020811   0.001013   0.000510  -0.003516   0.000122
    14  H   -0.020811   0.364275   0.000034  -0.000115   0.000218   0.000526
    15  O    0.001013   0.000034   8.435311   0.255124   0.237376   0.001908
    16  H    0.000510  -0.000115   0.255124   0.288498  -0.029208   0.000131
    17  H   -0.003516   0.000218   0.237376  -0.029208   0.327974   0.001507
    18  O    0.000122   0.000526   0.001908   0.000131   0.001507   8.522316
    19  H    0.000706   0.000077   0.000680  -0.000384   0.000518   0.269980
    20  H   -0.000134  -0.000236   0.000077   0.000849  -0.000594   0.219486
    21  O    0.001558  -0.000111  -0.072964   0.039065   0.005150  -0.032437
    22  H   -0.000379  -0.000039   0.003189  -0.006727  -0.000463  -0.001838
    23  H   -0.000001   0.000021   0.003834  -0.006043  -0.000280   0.001817
    24  O    0.003014   0.004667   0.000256  -0.000015   0.001115  -0.069560
    25  H   -0.000664   0.000228   0.000021  -0.000087   0.000126   0.004712
    26  H   -0.004731  -0.008751  -0.000152   0.000278  -0.000106   0.004111
              19         20         21         22         23         24
     1  C    0.000075   0.000779   0.002014  -0.000862   0.000036  -0.000121
     2  O   -0.000285   0.000278  -0.001022  -0.000586  -0.000046   0.000046
     3  O   -0.000220   0.000059   0.000553   0.000649  -0.000460  -0.000001
     4  H   -0.000060  -0.000108  -0.004773   0.001474   0.000666  -0.000052
     5  C   -0.001362   0.000423  -0.002953   0.001111  -0.000431   0.000018
     6  F   -0.000003   0.000003   0.000004   0.000015   0.000003   0.000000
     7  F   -0.000009   0.000001   0.000016   0.000016  -0.000000   0.000000
     8  F   -0.000006   0.000002   0.000000   0.000008  -0.000000  -0.000000
     9  O    0.005179   0.000544   0.009269   0.000608  -0.000257   0.000702
    10  H   -0.003676  -0.005337  -0.009936   0.002717   0.002317  -0.004806
    11  H   -0.000826  -0.000593   0.002233  -0.000768  -0.000643   0.001227
    12  O    0.001043   0.000362  -0.000052   0.000736  -0.000080  -0.066566
    13  H    0.000706  -0.000134   0.001558  -0.000379  -0.000001   0.003014
    14  H    0.000077  -0.000236  -0.000111  -0.000039   0.000021   0.004667
    15  O    0.000680   0.000077  -0.072964   0.003189   0.003834   0.000256
    16  H   -0.000384   0.000849   0.039065  -0.006727  -0.006043  -0.000015
    17  H    0.000518  -0.000594   0.005150  -0.000463  -0.000280   0.001115
    18  O    0.269980   0.219486  -0.032437  -0.001838   0.001817  -0.069560
    19  H    0.341156  -0.018722   0.003429  -0.000447   0.000072   0.002536
    20  H   -0.018722   0.277553  -0.002683   0.001474  -0.000746   0.070343
    21  O    0.003429  -0.002683   8.368264   0.251729   0.270435  -0.001504
    22  H   -0.000447   0.001474   0.251729   0.313965  -0.020990  -0.003519
    23  H    0.000072  -0.000746   0.270435  -0.020990   0.361926   0.000352
    24  O    0.002536   0.070343  -0.001504  -0.003519   0.000352   8.388838
    25  H    0.000437  -0.008557   0.000303  -0.000128   0.000045   0.271435
    26  H   -0.000369  -0.007321   0.000104   0.000186  -0.000133   0.235129
              25         26
     1  C   -0.000075   0.000325
     2  O   -0.000006  -0.000079
     3  O   -0.000005   0.000037
     4  H    0.000005  -0.000123
     5  C   -0.000004  -0.000036
     6  F   -0.000000   0.000002
     7  F   -0.000000   0.000001
     8  F   -0.000000   0.000001
     9  O   -0.000302   0.003763
    10  H    0.000887  -0.004146
    11  H    0.000404   0.000196
    12  O    0.002888   0.049293
    13  H   -0.000664  -0.004731
    14  H    0.000228  -0.008751
    15  O    0.000021  -0.000152
    16  H   -0.000087   0.000278
    17  H    0.000126  -0.000106
    18  O    0.004712   0.004111
    19  H    0.000437  -0.000369
    20  H   -0.008557  -0.007321
    21  O    0.000303   0.000104
    22  H   -0.000128   0.000186
    23  H    0.000045  -0.000133
    24  O    0.271435   0.235129
    25  H    0.359407  -0.020760
    26  H   -0.020760   0.300939
 Mulliken charges:
               1
     1  C    0.373605
     2  O   -0.498813
     3  O   -0.535079
     4  H    0.538439
     5  C    0.957305
     6  F   -0.314878
     7  F   -0.284533
     8  F   -0.284263
     9  O   -1.042555
    10  H    0.518770
    11  H    0.479046
    12  O   -0.811777
    13  H    0.457094
    14  H    0.384274
    15  O   -0.864950
    16  H    0.468056
    17  H    0.447140
    18  O   -0.890426
    19  H    0.400482
    20  H    0.472796
    21  O   -0.825692
    22  H    0.458870
    23  H    0.388588
    24  O   -0.833534
    25  H    0.389690
    26  H    0.452343
 Sum of Mulliken charges =  -0.00000
 Mulliken charges with hydrogens summed into heavy atoms:
               1
     1  C    0.373605
     2  O   -0.498813
     3  O    0.003360
     5  C    0.957305
     6  F   -0.314878
     7  F   -0.284533
     8  F   -0.284263
     9  O   -0.044739
    12  O    0.029591
    15  O    0.050246
    18  O   -0.017148
    21  O    0.021766
    24  O    0.008500
 APT charges:
               1
     1  C    0.255001
     2  O   -0.677906
     3  O   -0.421254
     4  H    0.470474
     5  C    0.328244
     6  F   -0.090028
     7  F   -0.025026
     8  F    0.015161
     9  O   -0.781383
    10  H    0.578275
    11  H    0.306175
    12  O   -0.434332
    13  H   -0.200455
    14  H    0.648551
    15  O   -0.623688
    16  H    0.525813
    17  H    0.210187
    18  O   -1.356330
    19  H    0.586680
    20  H    0.752244
    21  O   -1.388105
    22  H    0.278958
    23  H    1.090990
    24  O   -1.299273
    25  H    1.188996
    26  H    0.062032
 Sum of APT charges =  -0.00000
 APT charges with hydrogens summed into heavy atoms:
               1
     1  C    0.255001
     2  O   -0.677906
     3  O    0.049220
     5  C    0.328244
     6  F   -0.090028
     7  F   -0.025026
     8  F    0.015161
     9  O    0.103067
    12  O    0.013764
    15  O    0.112311
    18  O   -0.017405
    21  O   -0.018158
    24  O   -0.048245
 Electronic spatial extent (au):  <R**2>=           5041.7134
 Charge=             -0.0000 electrons
 Dipole moment (field-independent basis, Debye):
    X=              6.2676    Y=              0.0348    Z=             -1.7334  Tot=              6.5030
 Quadrupole moment (field-independent basis, Debye-Ang):
   XX=            -71.7335   YY=            -74.1731   ZZ=            -80.7288
   XY=              6.1209   XZ=             -3.8376   YZ=             -3.3199
 Traceless Quadrupole moment (field-independent basis, Debye-Ang):
   XX=              3.8116   YY=              1.3721   ZZ=             -5.1837
   XY=              6.1209   XZ=             -3.8376   YZ=             -3.3199
 Octapole moment (field-independent basis, Debye-Ang**2):
  XXX=            119.3101  YYY=            -11.6041  ZZZ=            -30.4555  XYY=             34.2851
  XXY=             32.5889  XXZ=             -4.8016  XZZ=             -8.3588  YZZ=             -2.7895
  YYZ=              9.8769  XYZ=              0.7170
 Hexadecapole moment (field-independent basis, Debye-Ang**3):
 XXXX=          -3615.6966 YYYY=           -795.5210 ZZZZ=           -433.0917 XXXY=            146.7549
 XXXZ=             11.2344 YYYX=             36.5199 YYYZ=             -7.7748 ZZZX=            -43.3787
 ZZZY=            -18.7789 XXYY=           -781.0389 XXZZ=           -828.0943 YYZZ=           -270.5776
 XXYZ=            -14.5559 YYXZ=             28.0375 ZZXY=             32.3332
 N-N= 9.606025752940D+02 E-N=-4.248852903889D+03  KE= 9.773945525958D+02
  Exact polarizability:       0.000       0.000       0.000       0.000       0.000       0.000
 Approx polarizability:      86.547      -4.064      87.679      -0.988       4.221      75.605
 Calling FoFJK, ICntrl=    100127 FMM=F ISym2X=0 I1Cent= 0 IOpClX= 0 NMat=1 NMatS=1 NMatT=0.
 ***** Axes restored to original set *****
 -------------------------------------------------------------------
 Center     Atomic                   Forces (Hartrees/Bohr)
 Number     Number              X              Y              Z
 -------------------------------------------------------------------
      1        6          -0.019808956   -0.005227795    0.017554956
      2        8           0.013087139    0.002388840   -0.009224847
      3        8           0.011036476   -0.006401591    0.008021913
      4        1          -0.006825289    0.005041265   -0.012164938
      5        6          -0.004366692    0.007300059   -0.012178651
      6        9           0.015477066    0.004893240   -0.007317745
      7        9          -0.004633023    0.009044171    0.016696389
      8        9          -0.003266164   -0.020149063    0.000645633
      9        8           0.002222373   -0.007155119   -0.001675272
     10        1          -0.001832030    0.005249341    0.000706900
     11        1          -0.001350284    0.001144449   -0.002242497
     12        8           0.003869574    0.000359902    0.005189075
     13        1          -0.005527840   -0.001655685   -0.001220923
     14        1           0.002215469   -0.000482636   -0.006698591
     15        8          -0.000392970    0.009487955   -0.006205881
     16        1          -0.001968576   -0.004987500   -0.000495419
     17        1          -0.004318364   -0.004450212    0.004144507
     18        8           0.006953767   -0.001400679    0.000154270
     19        1          -0.001463595    0.005577423   -0.001994215
     20        1           0.002040497    0.001500977    0.002178574
     21        8          -0.009939946   -0.000824083    0.001440621
     22        1           0.007226574    0.003097539   -0.002874323
     23        1           0.001242296   -0.001685858    0.006788715
     24        8          -0.007182992    0.002603453   -0.001592770
     25        1           0.005055559   -0.001298714    0.005342086
     26        1           0.002449932   -0.001969683   -0.002977570
 -------------------------------------------------------------------
 Cartesian Forces:  Max     0.020149063 RMS     0.006858319
 FormGI is forming the generalized inverse of G from B-inverse, IUseBI=4.

 GradGradGradGradGradGradGradGradGradGradGradGradGradGradGradGradGradGrad
 Berny optimization.
 Internal  Forces:  Max     0.018333800 RMS     0.004972572
 Search for a local minimum.
 Step number   1 out of a maximum of  156
 All quantities printed in internal units (Hartrees-Bohrs-Radians)
 Mixed Optimization -- RFO/linear search
 Second derivative matrix not updated -- analytic derivatives used.
 ITU=  0
     Eigenvalues ---    0.00034   0.00054   0.00059   0.00086   0.00116
     Eigenvalues ---    0.00136   0.00190   0.00236   0.00284   0.00348
     Eigenvalues ---    0.00426   0.00507   0.00562   0.00663   0.00819
     Eigenvalues ---    0.00885   0.01025   0.01105   0.01188   0.01236
     Eigenvalues ---    0.01302   0.01546   0.01623   0.01770   0.01818
     Eigenvalues ---    0.01912   0.01960   0.02027   0.02245   0.02396
     Eigenvalues ---    0.02571   0.02676   0.02834   0.03013   0.03247
     Eigenvalues ---    0.03493   0.03571   0.03743   0.04220   0.04513
     Eigenvalues ---    0.04785   0.06065   0.06388   0.06673   0.06897
     Eigenvalues ---    0.08531   0.12120   0.14007   0.19146   0.20706
     Eigenvalues ---    0.22416   0.22938   0.24098   0.26251   0.35896
     Eigenvalues ---    0.36750   0.40913   0.41096   0.41270   0.42797
     Eigenvalues ---    0.45515   0.47913   0.48477   0.49369   0.52461
     Eigenvalues ---    0.54430   0.58128   0.58953   0.59051   0.59209
     Eigenvalues ---    0.61256   0.87293
 RFO step:  Lambda=-1.23923325D-02 EMin= 3.38255591D-04
 Linear search not attempted -- first point.
 Maximum step size (   0.300) exceeded in Quadratic search.
    -- Step size scaled by   0.667
 Iteration  1 RMS(Cart)=  0.05044223 RMS(Int)=  0.00084973
 Iteration  2 RMS(Cart)=  0.00097047 RMS(Int)=  0.00027037
 Iteration  3 RMS(Cart)=  0.00000093 RMS(Int)=  0.00027037
 Variable       Old X    -DE/DX   Delta X   Delta X   Delta X     New X
                                 (Linear)    (Quad)   (Total)
    R1        2.28669   0.01587   0.00000   0.00838   0.00816   2.29485
    R2        2.44659  -0.00715   0.00000  -0.00127  -0.00145   2.44514
    R3        2.92821  -0.00059   0.00000   0.00120   0.00121   2.92942
    R4        3.24872   0.00095   0.00000   0.07263   0.07253   3.32125
    R5        2.09860  -0.01833   0.00000  -0.12427  -0.12422   1.97438
    R6        2.66361  -0.00388   0.00000   0.12856   0.12861   2.79222
    R7        2.50712   0.01393   0.00000   0.00561   0.00561   2.51273
    R8        2.50749   0.01591   0.00000   0.01414   0.01414   2.52162
    R9        2.50791   0.01675   0.00000   0.01586   0.01586   2.52377
   R10        1.84007   0.00854   0.00000   0.00744   0.00746   1.84753
   R11        1.84752   0.00368   0.00000   0.00019   0.00015   1.84767
   R12        3.25447   0.00283   0.00000   0.03749   0.03761   3.29208
   R13        3.26086   0.00408   0.00000   0.10033   0.10055   3.36141
   R14        3.23546   0.00469   0.00000   0.08157   0.08158   3.31703
   R15        1.84631   0.00745   0.00000   0.00748   0.00762   1.85394
   R16        1.80371   0.00683   0.00000   0.00708   0.00708   1.81079
   R17        3.21130   0.00182   0.00000   0.01783   0.01785   3.22915
   R18        1.87019  -0.00065   0.00000  -0.01089  -0.01091   1.85929
   R19        1.87069  -0.00179   0.00000  -0.01512  -0.01489   1.85580
   R20        3.24375   0.00360   0.00000   0.07212   0.07210   3.31585
   R21        1.80782   0.00599   0.00000   0.00580   0.00580   1.81362
   R22        1.87839   0.00042   0.00000  -0.00047  -0.00059   1.87780
   R23        3.27173   0.00458   0.00000   0.07244   0.07243   3.34417
   R24        3.17497  -0.00065   0.00000  -0.01284  -0.01297   3.16200
   R25        1.82668   0.01273   0.00000   0.01185   0.01184   1.83851
   R26        1.80256   0.00697   0.00000   0.00737   0.00737   1.80994
   R27        1.80323   0.00722   0.00000   0.00758   0.00758   1.81081
   R28        1.86171   0.00450   0.00000   0.00302   0.00301   1.86471
    A1        2.24531   0.00246   0.00000   0.00256   0.00215   2.24746
    A2        2.11642  -0.00622   0.00000  -0.01407  -0.01392   2.10250
    A3        1.92143   0.00376   0.00000   0.01156   0.01179   1.93322
    A4        2.25710  -0.00340   0.00000   0.03529   0.03489   2.29200
    A5        2.03619  -0.00233   0.00000  -0.03559  -0.03590   2.00029
    A6        1.96476  -0.01204   0.00000  -0.01779  -0.01797   1.94679
    A7        1.96739  -0.01283   0.00000  -0.02070  -0.02090   1.94649
    A8        1.96093  -0.01358   0.00000  -0.02516  -0.02541   1.93552
    A9        1.85206   0.01423   0.00000   0.02474   0.02460   1.87665
   A10        1.85264   0.01432   0.00000   0.02450   0.02431   1.87694
   A11        1.85723   0.01400   0.00000   0.02120   0.02092   1.87815
   A12        1.84892  -0.00037   0.00000  -0.00198  -0.00237   1.84655
   A13        1.73096   0.00017   0.00000   0.01599   0.01606   1.74702
   A14        1.77972   0.00021   0.00000  -0.00716  -0.00752   1.77221
   A15        2.12647   0.00064   0.00000   0.00977   0.00955   2.13602
   A16        1.61216  -0.00138   0.00000  -0.01851  -0.01815   1.59400
   A17        2.30935   0.00059   0.00000   0.00023   0.00030   2.30966
   A18        1.84208   0.00050   0.00000   0.00866   0.00807   1.85015
   A19        1.73445   0.00137   0.00000   0.03016   0.03012   1.76457
   A20        2.04900   0.00044   0.00000   0.01781   0.01656   2.06556
   A21        1.88894   0.00201   0.00000   0.03390   0.03349   1.92243
   A22        1.77280   0.00367   0.00000   0.03174   0.03147   1.80427
   A23        1.76848   0.00126   0.00000   0.01529   0.01439   1.78287
   A24        2.83699   0.00147   0.00000   0.00094   0.00105   2.83804
   A25        2.76751  -0.00072   0.00000  -0.03679  -0.03639   2.73112
   A26        2.06874  -0.00003   0.00000  -0.01076  -0.01095   2.05779
   A27        1.64614   0.00200   0.00000   0.02207   0.02201   1.66815
   A28        1.52606  -0.00145   0.00000  -0.00222  -0.00184   1.52422
   A29        1.84414   0.00012   0.00000   0.01002   0.01000   1.85415
   A30        2.00181   0.00025   0.00000  -0.00137  -0.00142   2.00039
   A31        2.31729  -0.00071   0.00000  -0.01684  -0.01692   2.30037
   A32        1.90592  -0.00017   0.00000   0.00387   0.00399   1.90991
   A33        2.02569   0.00010   0.00000   0.00580   0.00564   2.03133
   A34        1.86007   0.00084   0.00000   0.00354   0.00344   1.86351
   A35        2.08546  -0.00088   0.00000  -0.00819  -0.00849   2.07698
   A36        1.77848   0.00271   0.00000   0.03582   0.03577   1.81425
   A37        1.83873   0.00034   0.00000   0.00921   0.00951   1.84824
   A38        3.10590   0.00525   0.00000   0.02483   0.02482   3.13072
   A39        3.22278   0.00176   0.00000   0.03676   0.03675   3.25954
   A40        2.90647  -0.00403   0.00000  -0.01943  -0.01914   2.88733
   A41        2.89580  -0.00206   0.00000  -0.02648  -0.02629   2.86952
   A42        2.97660  -0.00143   0.00000  -0.01692  -0.01695   2.95965
   A43        2.96530  -0.00174   0.00000  -0.02528  -0.02506   2.94024
   A44        3.02528  -0.00119   0.00000  -0.03195  -0.03219   2.99308
   A45        3.16889  -0.00060   0.00000  -0.00302  -0.00282   3.16607
   A46        3.07588  -0.00085   0.00000  -0.00410  -0.00469   3.07119
   A47        3.21345   0.00038   0.00000  -0.00939  -0.00905   3.20441
   A48        3.23053  -0.00162   0.00000  -0.03742  -0.03720   3.19333
   A49        3.01564   0.00137   0.00000   0.03357   0.03359   3.04922
   A50        3.07369  -0.00071   0.00000   0.01888   0.01890   3.09258
   A51        3.01580  -0.00081   0.00000  -0.00458  -0.00366   3.01213
    D1        0.12359  -0.00068   0.00000  -0.01348  -0.01367   0.10992
    D2       -3.02714   0.00002   0.00000  -0.00531  -0.00549  -3.03263
    D3       -0.05446   0.00092   0.00000   0.01630   0.01622  -0.03824
    D4        3.09545   0.00033   0.00000   0.00897   0.00879   3.10424
    D5       -0.10530  -0.00014   0.00000  -0.00099  -0.00102  -0.10632
    D6       -2.19967  -0.00070   0.00000  -0.00540  -0.00534  -2.20500
    D7        1.98518   0.00015   0.00000   0.00013   0.00008   1.98527
    D8        3.02869   0.00045   0.00000   0.00579   0.00578   3.03447
    D9        0.93433  -0.00012   0.00000   0.00138   0.00147   0.93579
   D10       -1.16401   0.00073   0.00000   0.00691   0.00688  -1.15712
   D11       -1.69985   0.00088   0.00000   0.02317   0.02315  -1.67670
   D12        2.56480  -0.00089   0.00000  -0.01499  -0.01502   2.54978
   D13        0.06120   0.00022   0.00000   0.00806   0.00787   0.06906
   D14        1.68694   0.00245   0.00000   0.00656   0.00725   1.69420
   D15       -0.16307  -0.00186   0.00000  -0.03712  -0.03771  -0.20078
   D16       -2.02824   0.00006   0.00000  -0.00464  -0.00513  -2.03337
   D17        0.04838   0.00102   0.00000   0.02690   0.02672   0.07510
   D18       -0.07710  -0.00040   0.00000   0.00769   0.00762  -0.06949
   D19        1.99952   0.00056   0.00000   0.03923   0.03947   2.03899
   D20        2.30632   0.00040   0.00000   0.00299   0.00256   2.30888
   D21       -1.90024   0.00136   0.00000   0.03453   0.03441  -1.86583
   D22       -0.36941  -0.00003   0.00000  -0.00716  -0.00709  -0.37651
   D23       -2.29547  -0.00118   0.00000  -0.02525  -0.02519  -2.32066
   D24        1.67181  -0.00041   0.00000  -0.00818  -0.00810   1.66370
   D25        1.85985   0.00057   0.00000   0.01046   0.01045   1.87031
   D26       -0.06620  -0.00058   0.00000  -0.00763  -0.00764  -0.07384
   D27       -2.38211   0.00019   0.00000   0.00943   0.00945  -2.37267
   D28       -2.05339   0.00105   0.00000   0.00844   0.00837  -2.04501
   D29        2.30374  -0.00010   0.00000  -0.00965  -0.00972   2.29402
   D30       -0.01217   0.00067   0.00000   0.00742   0.00737  -0.00480
   D31        0.93783  -0.00074   0.00000  -0.00677  -0.00678   0.93105
   D32       -0.92684  -0.00006   0.00000   0.00036   0.00049  -0.92636
   D33        2.93493   0.00012   0.00000   0.00949   0.00926   2.94418
   D34       -0.02776  -0.00036   0.00000  -0.00400  -0.00430  -0.03206
   D35        2.12385  -0.00042   0.00000   0.00114   0.00123   2.12507
   D36        1.92592   0.00127   0.00000   0.02765   0.02759   1.95351
   D37       -2.20566   0.00122   0.00000   0.03278   0.03311  -2.17254
   D38       -1.87679  -0.00347   0.00000  -0.02878  -0.02933  -1.90612
   D39       -0.02075   0.00168   0.00000   0.02251   0.02287   0.00212
   D40        0.89644   0.00161   0.00000   0.02191   0.02227   0.91871
   D41       -1.04977  -0.00199   0.00000  -0.02808  -0.02844  -1.07822
   D42        0.28792  -0.00032   0.00000  -0.00663  -0.00668   0.28124
   D43       -1.81410  -0.00136   0.00000  -0.01827  -0.01829  -1.83239
   D44       -0.07951   0.00055   0.00000   0.00508   0.00513  -0.07438
   D45        2.10034   0.00072   0.00000   0.02224   0.02227   2.12261
   D46        1.99199  -0.00055   0.00000  -0.01058  -0.01046   1.98153
   D47       -2.11135  -0.00039   0.00000   0.00658   0.00668  -2.10467
   D48       -1.64943  -0.00001   0.00000  -0.02148  -0.02147  -1.67090
   D49        0.53042   0.00016   0.00000  -0.00432  -0.00433   0.52609
   D50       -1.96318  -0.00042   0.00000  -0.02067  -0.02020  -1.98337
   D51        0.03571   0.00119   0.00000   0.00720   0.00774   0.04345
   D52        2.24085  -0.00087   0.00000  -0.01667  -0.01668   2.22417
   D53       -2.04345   0.00074   0.00000   0.01120   0.01126  -2.03219
   D54       -0.48905  -0.00111   0.00000  -0.00629  -0.00639  -0.49544
   D55        1.50983   0.00050   0.00000   0.02158   0.02155   1.53138
         Item               Value     Threshold  Converged?
 Maximum Force            0.018334     0.000015     NO 
 RMS     Force            0.004973     0.000010     NO 
 Maximum Displacement     0.168139     0.000060     NO 
 RMS     Displacement     0.050031     0.000040     NO 
 Predicted change in Energy=-6.160802D-03
 GradGradGradGradGradGradGradGradGradGradGradGradGradGradGradGradGradGrad

                          Input orientation:                          
 ---------------------------------------------------------------------
 Center     Atomic      Atomic             Coordinates (Angstroms)
 Number     Number       Type             X           Y           Z
 ---------------------------------------------------------------------
      1          6           0       -1.377925    0.127588   -0.826377
      2          8           0       -0.202003    0.226150   -1.113111
      3          8           0       -1.911995   -0.353270    0.249614
      4          1           0       -1.228282   -0.732426    0.942709
      5          6           0       -2.470751    0.614751   -1.812013
      6          9           0       -1.939880    1.230422   -2.864238
      7          9           0       -3.311003    1.470741   -1.227340
      8          9           0       -3.192627   -0.412022   -2.268350
      9          8           0        1.888837   -0.688578    0.355354
     10          1           0        2.178884    0.090168    0.870395
     11          1           0        1.243740   -0.350943   -0.297209
     12          8           0        4.396099   -1.479249   -0.256240
     13          1           0        3.435854   -1.338844   -0.112381
     14          1           0        4.530206   -1.437083   -1.204102
     15          8           0       -0.252061   -1.296431    1.897768
     16          1           0       -0.039380   -0.635553    2.594942
     17          1           0        0.581673   -1.325910    1.379656
     18          8           0        2.826596    1.335133    1.924722
     19          1           0        2.777719    2.246125    1.626763
     20          1           0        3.776569    1.061012    1.825601
     21          8           0        0.802093    0.549728    3.577745
     22          1           0        1.582098    0.874830    3.095632
     23          1           0        1.110980    0.250872    4.433673
     24          8           0        5.273310    0.474215    1.361663
     25          1           0        5.837620    0.067654    2.020818
     26          1           0        5.059009   -0.237855    0.713024
 ---------------------------------------------------------------------
                    Distance matrix (angstroms):
                    1          2          3          4          5
     1  C    0.000000
     2  O    1.214382   0.000000
     3  O    1.293914   2.262039   0.000000
     4  H    1.972735   2.489681   1.044798   0.000000
     5  C    1.550185   2.405554   2.345119   3.308641   0.000000
     6  F    2.384306   2.663686   3.493557   4.341888   1.329681
     7  F    2.387807   3.350811   2.732331   3.728375   1.334386
     8  F    2.379833   3.268895   2.825529   3.777857   1.335519
     9  O    3.568522   2.713803   3.817059   3.172277   5.040055
    10  H    3.940980   3.101840   4.161405   3.505805   5.393478
    11  H    2.717009   1.757528   3.202762   2.791742   4.126092
    12  O    6.020493   4.978469   6.427734   5.799042   7.345671
    13  H    5.082586   4.084687   5.449944   4.820283   6.449283
    14  H    6.123470   5.016815   6.692526   6.185914   7.320722
    15  O    3.273586   3.374337   2.522171   1.477582   4.726275
    16  H    3.752268   3.810333   3.014454   2.037829   5.186143
    17  H    3.289265   3.039231   2.905409   1.954247   4.823920
    18  O    5.167661   4.430654   5.301975   4.656307   6.522578
    19  H    5.270244   4.523932   5.535956   5.038625   6.483286
    20  H    5.871378   5.016180   6.069900   5.389291   7.242955
    21  O    4.932238   4.808019   4.388409   3.565075   6.305968
    22  H    4.970138   4.617069   4.670839   3.888006   6.370103
    23  H    5.820480   5.700119   5.197087   4.315768   7.209009
    24  O    7.010464   6.013743   7.317786   6.625874   8.370331
    25  H    7.757203   6.806150   7.960582   7.192317   9.166184
    26  H    6.628531   5.588230   6.987343   6.310894   7.987492
                    6          7          8          9         10
     6  F    0.000000
     7  F    2.148759   0.000000
     8  F    2.149903   2.154649   0.000000
     9  O    5.357929   5.848582   5.725520   0.000000
    10  H    5.675551   6.036996   6.241558   0.977671   0.000000
    11  H    4.384722   4.992931   4.854944   0.977745   1.559606
    12  O    7.368080   8.309326   7.923151   2.699179   2.940819
    13  H    6.562953   7.393036   7.031640   1.742091   2.141938
    14  H    7.192611   8.363046   7.862921   3.157371   3.487800
    15  O    5.648931   5.175004   5.175485   2.707761   2.981215
    16  H    6.074242   5.454341   5.800391   2.955772   2.901970
    17  H    5.559110   5.456245   5.328084   1.778782   2.194472
    18  O    6.757544   6.901015   7.540919   2.727217   1.755299
    19  H    6.592153   6.769022   7.608067   3.319498   2.361958
    20  H    7.396018   7.728001   8.215836   2.964156   2.099418
    21  O    7.034267   6.391765   7.145598   3.619146   3.071887
    22  H    6.931871   6.556344   7.295636   3.169773   2.433830
    23  H    7.970369   7.286226   7.992345   4.256797   3.723331
    24  O    8.394057   9.021443   9.253891   3.717445   3.156630
    25  H    9.257716   9.809000  10.008617   4.351843   3.835405
    26  H    7.996067   8.760217   8.775444   3.221966   2.903013
                   11         12         13         14         15
    11  H    0.000000
    12  O    3.348450   0.000000
    13  H    2.411529   0.981060   0.000000
    14  H    3.578130   0.958230   1.548907   0.000000
    15  O    2.819449   5.126261   4.200382   5.701882   0.000000
    16  H    3.176781   5.339900   4.461106   5.996358   0.983892
    17  H    2.049578   4.153253   3.220667   4.720072   0.982049
    18  O    3.207065   3.891102   3.416305   4.514090   4.050183
    19  H    3.577641   4.476970   4.038535   4.964980   4.669337
    20  H    3.593767   3.342275   3.103413   3.998443   4.668255
    21  O    4.002690   5.633211   4.911256   6.380620   2.709588
    22  H    3.623310   4.969440   4.316030   5.702981   3.084379
    23  H    4.770855   5.981689   5.347789   6.806233   3.268462
    24  O    4.435107   2.683865   2.972580   3.284572   5.826861
    25  H    5.162577   3.107391   3.506744   3.791262   6.241800
    26  H    3.948371   1.708794   2.127933   2.322315   5.543614
                   16         17         18         19         20
    16  H    0.000000
    17  H    1.529451   0.000000
    18  O    3.542121   3.523909   0.000000
    19  H    4.144573   4.200371   0.959726   0.000000
    20  H    4.246374   4.012933   0.993688   1.562603   0.000000
    21  O    1.754671   2.897965   2.729095   3.253796   3.489832
    22  H    2.271815   2.964572   1.769657   2.338276   2.542311
    23  H    2.343077   3.477561   3.227042   3.825937   3.816246
    24  O    5.565720   5.025160   2.654171   3.072119   1.673261
    25  H    5.946700   5.475225   3.268333   3.776772   2.296258
    26  H    5.449161   4.655620   2.987670   3.494189   2.137648
                   21         22         23         24         25
    21  O    0.000000
    22  H    0.972899   0.000000
    23  H    0.957778   1.549719   0.000000
    24  O    4.990842   4.097827   5.178042   0.000000
    25  H    5.292726   4.462759   5.310043   0.958239   0.000000
    26  H    5.191171   4.359335   5.446928   0.986764   1.552385
                   26
    26  H    0.000000
 Stoichiometry    C2H13F3O8
 Framework group  C1[X(C2H13F3O8)]
 Deg. of freedom    72
 Full point group                 C1      NOp   1
 Largest Abelian subgroup         C1      NOp   1
 Largest concise Abelian subgroup C1      NOp   1
                         Standard orientation:                         
 ---------------------------------------------------------------------
 Center     Atomic      Atomic             Coordinates (Angstroms)
 Number     Number       Type             X           Y           Z
 ---------------------------------------------------------------------
      1          6           0       -1.896015   -0.074810    0.124515
      2          8           0       -0.980286   -0.836467   -0.112218
      3          8           0       -1.860094    1.077840    0.711305
      4          1           0       -0.913962    1.364770    1.049104
      5          6           0       -3.345305   -0.434881   -0.291394
      6          9           0       -3.383468   -1.552636   -1.010574
      7          9           0       -3.899349    0.533235   -1.023769
      8          9           0       -4.116887   -0.620807    0.782713
      9          8           0        1.606101   -0.519394    0.645933
     10          1           0        2.036332   -0.114673   -0.133132
     11          1           0        0.715503   -0.790703    0.347249
     12          8           0        3.632214   -2.234363    1.135130
     13          1           0        2.828103   -1.673155    1.104661
     14          1           0        3.328258   -3.137321    1.032747
     15          8           0        0.423279    1.741480    1.552216
     16          1           0        0.873920    2.332304    0.907317
     17          1           0        0.940151    0.910747    1.467683
     18          8           0        2.990967    0.658556   -1.386872
     19          1           0        2.747982    0.495940   -2.300977
     20          1           0        3.815608    0.129740   -1.220328
     21          8           0        1.974262    2.951421   -0.311212
     22          1           0        2.433003    2.208550   -0.740435
     23          1           0        2.651976    3.555187   -0.005418
     24          8           0        4.989717   -0.992889   -0.819111
     25          1           0        5.816166   -0.686620   -0.443074
     26          1           0        4.562937   -1.544218   -0.120828
 ---------------------------------------------------------------------
 Rotational constants (GHZ):           0.8272860           0.2268992           0.2044785
 Standard basis: 6-31++G(d,p) (6D, 7F)
 There are   325 symmetry adapted cartesian basis functions of A   symmetry.
 There are   325 symmetry adapted basis functions of A   symmetry.
   325 basis functions,   520 primitive gaussians,   325 cartesian basis functions
    58 alpha electrons       58 beta electrons
       nuclear repulsion energy       954.2145047150 Hartrees.
 NAtoms=   26 NActive=   26 NUniq=   26 SFac= 1.00D+00 NAtFMM=   60 NAOKFM=F Big=F
 Integral buffers will be    131072 words long.
 Raffenetti 2 integral format.
 Two-electron integral symmetry is turned on.
 Nuclear repulsion after empirical dispersion term =      954.2017713876 Hartrees.
 One-electron integrals computed using PRISM.
 NBasis=   325 RedAO= T EigKep=  3.92D-05  NBF=   325
 NBsUse=   325 1.00D-06 EigRej= -1.00D+00 NBFU=   325
 Initial guess from the checkpoint file:  "/local_scratch/slurm.5787747/Gau-1110275.chk"
 B after Tr=     0.000000   -0.000000    0.000000
         Rot=    0.999972   -0.007285    0.001643   -0.001086 Ang=  -0.86 deg.
 ExpMin= 3.60D-02 ExpMax= 7.00D+03 ExpMxC= 1.05D+03 IAcc=3 IRadAn=         5 AccDes= 0.00D+00
 Harris functional with IExCor= 4639 and IRadAn=       5 diagonalized for initial guess.
 HarFok:  IExCor= 4639 AccDes= 0.00D+00 IRadAn=         5 IDoV= 1 UseB2=F ITyADJ=14
 ICtDFT=  3500011 ScaDFX=  1.000000  1.000000  1.000000  1.000000
 FoFCou: FMM=F IPFlag=           0 FMFlag=      100000 FMFlg1=           0
         NFxFlg=           0 DoJE=T BraDBF=F KetDBF=T FulRan=T
         wScrn=  0.000000 ICntrl=       500 IOpCl=  0 I1Cent=   200000004 NGrid=           0
         NMat0=    1 NMatS0=      1 NMatT0=    0 NMatD0=    1 NMtDS0=    0 NMtDT0=    0
 Petite list used in FoFCou.
 Requested convergence on RMS density matrix=1.00D-10 within 128 cycles.
 Requested convergence on MAX density matrix=1.00D-08.
 Requested convergence on             energy=1.00D-08.
 No special actions if energy rises.
 SCF Done:  E(RwB97XD) =  -985.244326041     A.U. after   16 cycles
            NFock= 16  Conv=0.69D-10     -V/T= 2.0082
 Calling FoFJK, ICntrl=      2127 FMM=F ISym2X=0 I1Cent= 0 IOpClX= 0 NMat=1 NMatS=1 NMatT=0.
 ***** Axes restored to original set *****
 -------------------------------------------------------------------
 Center     Atomic                   Forces (Hartrees/Bohr)
 Number     Number              X              Y              Z
 -------------------------------------------------------------------
      1        6          -0.007495680   -0.000975986    0.006227123
      2        8           0.003993258    0.000502545   -0.003772627
      3        8           0.000202517   -0.000616046   -0.001222323
      4        1           0.000400978   -0.000289509   -0.000857566
      5        6          -0.001230206    0.002788666   -0.004531448
      6        9           0.005593837    0.001767661   -0.002693265
      7        9          -0.001859767    0.003401006    0.006095274
      8        9          -0.001345362   -0.007476116    0.000244634
      9        8           0.002317625   -0.001632227   -0.001398573
     10        1          -0.001820913    0.001569418   -0.000570297
     11        1          -0.000035850   -0.000026664   -0.000305803
     12        8           0.000532739    0.000901168    0.001800106
     13        1          -0.001615394   -0.001061269   -0.001189591
     14        1           0.001317678   -0.000578443   -0.002313575
     15        8           0.000153952    0.004745767   -0.002505296
     16        1          -0.000947702   -0.003055385    0.000256068
     17        1          -0.001914627   -0.002959491    0.002663436
     18        8           0.003718559    0.000265333   -0.000590468
     19        1          -0.000686597    0.001986090   -0.000657312
     20        1           0.001078825    0.000799358    0.001325405
     21        8          -0.003141545    0.000259330    0.000667764
     22        1           0.002280053    0.000670357    0.000066552
     23        1           0.000264767   -0.000370177    0.002560041
     24        8          -0.003394476    0.000264341   -0.000370251
     25        1           0.002020960   -0.000117063    0.001901178
     26        1           0.001612371   -0.000762661   -0.000829187
 -------------------------------------------------------------------
 Cartesian Forces:  Max     0.007495680 RMS     0.002457790

 GradGradGradGradGradGradGradGradGradGradGradGradGradGradGradGradGradGrad
 Berny optimization.
 Using GEDIIS/GDIIS optimizer.
 FormGI is forming the generalized inverse of G from B-inverse, IUseBI=4.
 Internal  Forces:  Max     0.006390470 RMS     0.001794571
 Search for a local minimum.
 Step number   2 out of a maximum of  156
 All quantities printed in internal units (Hartrees-Bohrs-Radians)
 Mixed Optimization -- RFO/linear search
 Update second derivatives using D2CorX and points    1    2
 DE= -5.89D-03 DEPred=-6.16D-03 R= 9.57D-01
 TightC=F SS=  1.41D+00  RLast= 3.24D-01 DXNew= 5.0454D-01 9.7225D-01
 Trust test= 9.57D-01 RLast= 3.24D-01 DXMaxT set to 5.05D-01
 ITU=  1  0
 Use linear search instead of GDIIS.
     Eigenvalues ---    0.00034   0.00054   0.00059   0.00086   0.00117
     Eigenvalues ---    0.00137   0.00205   0.00267   0.00291   0.00348
     Eigenvalues ---    0.00427   0.00517   0.00562   0.00663   0.00819
     Eigenvalues ---    0.00893   0.01025   0.01102   0.01183   0.01239
     Eigenvalues ---    0.01302   0.01545   0.01622   0.01740   0.01819
     Eigenvalues ---    0.01910   0.01958   0.02033   0.02170   0.02395
     Eigenvalues ---    0.02527   0.02687   0.02801   0.02960   0.03230
     Eigenvalues ---    0.03472   0.03572   0.03746   0.04215   0.04513
     Eigenvalues ---    0.04784   0.06062   0.06385   0.06672   0.06906
     Eigenvalues ---    0.08530   0.12116   0.13986   0.18974   0.20727
     Eigenvalues ---    0.22930   0.24053   0.25453   0.26230   0.35259
     Eigenvalues ---    0.36731   0.40911   0.41092   0.41268   0.42795
     Eigenvalues ---    0.45498   0.47437   0.48378   0.49366   0.51718
     Eigenvalues ---    0.54323   0.57830   0.58409   0.58994   0.59141
     Eigenvalues ---    0.59598   0.86793
 RFO step:  Lambda=-2.33018985D-03 EMin= 3.38079526D-04
 Quartic linear search produced a step of  0.49521.
 Maximum step size (   0.505) exceeded in Quadratic search.
    -- Step size scaled by   0.994
 Iteration  1 RMS(Cart)=  0.07048985 RMS(Int)=  0.01281834
 Iteration  2 RMS(Cart)=  0.02233957 RMS(Int)=  0.00098987
 Iteration  3 RMS(Cart)=  0.00015823 RMS(Int)=  0.00098561
 Iteration  4 RMS(Cart)=  0.00000019 RMS(Int)=  0.00098561
 Variable       Old X    -DE/DX   Delta X   Delta X   Delta X     New X
                                 (Linear)    (Quad)   (Total)
    R1        2.29485   0.00604   0.00404   0.02068   0.02427   2.31912
    R2        2.44514  -0.00237  -0.00072  -0.02785  -0.02856   2.41659
    R3        2.92942  -0.00010   0.00060   0.00293   0.00357   2.93299
    R4        3.32125   0.00164   0.03592  -0.02347   0.01198   3.33322
    R5        1.97438  -0.00060  -0.06152   0.20451   0.14347   2.11785
    R6        2.79222  -0.00041   0.06369  -0.41012  -0.34596   2.44626
    R7        2.51273   0.00518   0.00278   0.00739   0.01017   2.52290
    R8        2.52162   0.00603   0.00700   0.01136   0.01833   2.53996
    R9        2.52377   0.00639   0.00785   0.01235   0.02020   2.54397
   R10        1.84753   0.00315   0.00369   0.00247   0.00644   1.85397
   R11        1.84767   0.00179   0.00008   0.01125   0.01091   1.85858
   R12        3.29208   0.00152   0.01862   0.04087   0.05999   3.35207
   R13        3.36141   0.00283   0.04979  -0.02635   0.02400   3.38541
   R14        3.31703   0.00287   0.04040   0.07057   0.11118   3.42822
   R15        1.85394   0.00258   0.00377   0.00133   0.00576   1.85970
   R16        1.81079   0.00245   0.00351   0.00316   0.00667   1.81746
   R17        3.22915   0.00089   0.00884   0.01416   0.02294   3.25210
   R18        1.85929   0.00001  -0.00540   0.00870   0.00321   1.86249
   R19        1.85580  -0.00032  -0.00737   0.00934   0.00238   1.85818
   R20        3.31585   0.00218   0.03570  -0.05296  -0.01740   3.29845
   R21        1.81362   0.00212   0.00287   0.00266   0.00553   1.81915
   R22        1.87780   0.00021  -0.00029   0.00019  -0.00063   1.87717
   R23        3.34417   0.00276   0.03587   0.04260   0.07816   3.42232
   R24        3.16200  -0.00033  -0.00642  -0.01882  -0.02582   3.13619
   R25        1.83851   0.00466   0.00586   0.00746   0.01303   1.85154
   R26        1.80994   0.00249   0.00365   0.00357   0.00722   1.81716
   R27        1.81081   0.00255   0.00376   0.00323   0.00698   1.81779
   R28        1.86471   0.00159   0.00149   0.00029   0.00155   1.86627
    A1        2.24746   0.00059   0.00107   0.00568   0.00637   2.25383
    A2        2.10250  -0.00213  -0.00689  -0.02716  -0.03410   2.06840
    A3        1.93322   0.00154   0.00584   0.02149   0.02768   1.96091
    A4        2.29200  -0.00041   0.01728  -0.03270  -0.01635   2.27565
    A5        2.00029  -0.00118  -0.01778   0.02395   0.00665   2.00694
    A6        1.94679  -0.00429  -0.00890   0.00213  -0.00696   1.93984
    A7        1.94649  -0.00474  -0.01035  -0.00894  -0.01947   1.92702
    A8        1.93552  -0.00505  -0.01258  -0.01052  -0.02342   1.91210
    A9        1.87665   0.00504   0.01218   0.00645   0.01844   1.89509
   A10        1.87694   0.00506   0.01204   0.00654   0.01839   1.89534
   A11        1.87815   0.00491   0.01036   0.00547   0.01540   1.89355
   A12        1.84655  -0.00011  -0.00117   0.00047  -0.00215   1.84440
   A13        1.74702   0.00031   0.00795   0.00520   0.01358   1.76059
   A14        1.77221  -0.00010  -0.00372   0.00438  -0.00085   1.77135
   A15        2.13602   0.00020   0.00473   0.01616   0.02041   2.15642
   A16        1.59400  -0.00046  -0.00899   0.00089  -0.00666   1.58734
   A17        2.30966   0.00011   0.00015  -0.02490  -0.02443   2.28522
   A18        1.85015   0.00025   0.00400   0.00940   0.01123   1.86138
   A19        1.76457   0.00085   0.01492   0.03618   0.05146   1.81603
   A20        2.06556   0.00034   0.00820   0.02634   0.02949   2.09505
   A21        1.92243   0.00117   0.01658   0.04252   0.05816   1.98059
   A22        1.80427   0.00136   0.01558   0.03035   0.04420   1.84847
   A23        1.78287   0.00070   0.00713   0.01468   0.01892   1.80179
   A24        2.83804   0.00043   0.00052   0.00885   0.01001   2.84805
   A25        2.73112  -0.00084  -0.01802  -0.02855  -0.04599   2.68513
   A26        2.05779  -0.00018  -0.00542  -0.02155  -0.02733   2.03046
   A27        1.66815   0.00090   0.01090   0.02313   0.03500   1.70315
   A28        1.52422  -0.00041  -0.00091   0.01626   0.01685   1.54108
   A29        1.85415   0.00018   0.00495   0.01173   0.01662   1.87077
   A30        2.00039   0.00006  -0.00070   0.01965   0.01821   2.01860
   A31        2.30037  -0.00049  -0.00838  -0.05012  -0.05874   2.24163
   A32        1.90991  -0.00003   0.00198   0.01102   0.01238   1.92229
   A33        2.03133   0.00010   0.00279   0.04144   0.04335   2.07468
   A34        1.86351   0.00036   0.00170   0.00814   0.00882   1.87233
   A35        2.07698  -0.00041  -0.00420   0.01300   0.00771   2.08469
   A36        1.81425   0.00143   0.01772   0.03180   0.04913   1.86338
   A37        1.84824   0.00020   0.00471   0.01013   0.01484   1.86308
   A38        3.13072   0.00137   0.01229   0.00323   0.01585   3.14657
   A39        3.25954   0.00113   0.01820   0.03158   0.04864   3.30817
   A40        2.88733  -0.00089  -0.00948  -0.00903  -0.01886   2.86847
   A41        2.86952  -0.00103  -0.01302  -0.03400  -0.04606   2.82346
   A42        2.95965  -0.00072  -0.00839  -0.02125  -0.02903   2.93062
   A43        2.94024  -0.00091  -0.01241  -0.03359  -0.04609   2.89415
   A44        2.99308  -0.00077  -0.01594  -0.03771  -0.05369   2.93939
   A45        3.16607  -0.00024  -0.00140  -0.00815  -0.01004   3.15603
   A46        3.07119  -0.00036  -0.00232  -0.04940  -0.05400   3.01719
   A47        3.20441  -0.00009  -0.00448  -0.00323  -0.00708   3.19733
   A48        3.19333  -0.00096  -0.01842  -0.04579  -0.06350   3.12983
   A49        3.04922   0.00087   0.01663   0.03702   0.05387   3.10310
   A50        3.09258  -0.00000   0.00936  -0.00283   0.00694   3.09952
   A51        3.01213  -0.00032  -0.00181   0.01360   0.01550   3.02764
    D1        0.10992  -0.00040  -0.00677  -0.04226  -0.04906   0.06086
    D2       -3.03263  -0.00008  -0.00272  -0.03387  -0.03650  -3.06913
    D3       -0.03824   0.00045   0.00803   0.02101   0.02985  -0.00839
    D4        3.10424   0.00015   0.00435   0.01329   0.01794   3.12218
    D5       -0.10632  -0.00007  -0.00051   0.00003  -0.00056  -0.10688
    D6       -2.20500  -0.00029  -0.00264  -0.00352  -0.00605  -2.21105
    D7        1.98527   0.00007   0.00004   0.00262   0.00247   1.98774
    D8        3.03447   0.00020   0.00286   0.00702   0.00997   3.04444
    D9        0.93579  -0.00002   0.00073   0.00347   0.00448   0.94028
   D10       -1.15712   0.00034   0.00341   0.00962   0.01301  -1.14412
   D11       -1.67670   0.00050   0.01147   0.02659   0.03828  -1.63842
   D12        2.54978  -0.00035  -0.00744   0.00171  -0.00561   2.54417
   D13        0.06906   0.00018   0.00390   0.02998   0.03305   0.10212
   D14        1.69420   0.00090   0.00359   0.02577   0.03218   1.72638
   D15       -0.20078  -0.00118  -0.01867  -0.02090  -0.04054  -0.24132
   D16       -2.03337  -0.00012  -0.00254   0.00829   0.00443  -2.02894
   D17        0.07510   0.00065   0.01323   0.05556   0.06836   0.14347
   D18       -0.06949  -0.00006   0.00377   0.01996   0.02382  -0.04567
   D19        2.03899   0.00071   0.01954   0.06723   0.08775   2.12674
   D20        2.30888   0.00019   0.00127   0.02695   0.02554   2.33441
   D21       -1.86583   0.00095   0.01704   0.07422   0.08947  -1.77636
   D22       -0.37651   0.00001  -0.00351  -0.02165  -0.02542  -0.40193
   D23       -2.32066  -0.00058  -0.01247  -0.04578  -0.05855  -2.37921
   D24        1.66370  -0.00007  -0.00401   0.00444  -0.00006   1.66364
   D25        1.87031   0.00032   0.00518   0.01001   0.01500   1.88531
   D26       -0.07384  -0.00027  -0.00378  -0.01412  -0.01813  -0.09197
   D27       -2.37267   0.00024   0.00468   0.03610   0.04036  -2.33231
   D28       -2.04501   0.00034   0.00415  -0.02419  -0.02016  -2.06517
   D29        2.29402  -0.00025  -0.00481  -0.04833  -0.05329   2.24074
   D30       -0.00480   0.00025   0.00365   0.00189   0.00520   0.00040
   D31        0.93105  -0.00027  -0.00336   0.01128   0.00750   0.93855
   D32       -0.92636  -0.00005   0.00024   0.01024   0.01122  -0.91513
   D33        2.94418   0.00015   0.00458   0.00756   0.01091   2.95510
   D34       -0.03206  -0.00020  -0.00213  -0.00516  -0.00863  -0.04069
   D35        2.12507  -0.00011   0.00061   0.02661   0.02732   2.15239
   D36        1.95351   0.00078   0.01366   0.03748   0.05067   2.00418
   D37       -2.17254   0.00088   0.01640   0.06925   0.08662  -2.08592
   D38       -1.90612  -0.00141  -0.01452  -0.02343  -0.03938  -1.94550
   D39        0.00212   0.00086   0.01132   0.03266   0.04474   0.04686
   D40        0.91871   0.00087   0.01103  -0.00186   0.00975   0.92846
   D41       -1.07822  -0.00111  -0.01409  -0.06368  -0.07923  -1.15745
   D42        0.28124  -0.00012  -0.00331  -0.00648  -0.00941   0.27183
   D43       -1.83239  -0.00065  -0.00906  -0.05547  -0.06510  -1.89749
   D44       -0.07438   0.00027   0.00254   0.00734   0.00973  -0.06465
   D45        2.12261   0.00054   0.01103   0.06922   0.08030   2.20291
   D46        1.98153  -0.00028  -0.00518  -0.01163  -0.01685   1.96468
   D47       -2.10467  -0.00001   0.00331   0.05025   0.05373  -2.05094
   D48       -1.67090  -0.00027  -0.01063  -0.03379  -0.04455  -1.71544
   D49        0.52609   0.00000  -0.00214   0.02809   0.02603   0.55212
   D50       -1.98337  -0.00040  -0.01000  -0.04094  -0.04936  -2.03273
   D51        0.04345   0.00048   0.00383  -0.00555   0.00059   0.04404
   D52        2.22417  -0.00049  -0.00826  -0.02697  -0.03560   2.18857
   D53       -2.03219   0.00039   0.00558   0.00842   0.01434  -2.01785
   D54       -0.49544  -0.00042  -0.00316  -0.00114  -0.00513  -0.50058
   D55        1.53138   0.00046   0.01067   0.03425   0.04481   1.57619
         Item               Value     Threshold  Converged?
 Maximum Force            0.006390     0.000015     NO 
 RMS     Force            0.001795     0.000010     NO 
 Maximum Displacement     0.298952     0.000060     NO 
 RMS     Displacement     0.079194     0.000040     NO 
 Predicted change in Energy=-2.267312D-03
 GradGradGradGradGradGradGradGradGradGradGradGradGradGradGradGradGradGrad

                          Input orientation:                          
 ---------------------------------------------------------------------
 Center     Atomic      Atomic             Coordinates (Angstroms)
 Number     Number       Type             X           Y           Z
 ---------------------------------------------------------------------
      1          6           0       -1.431653    0.109221   -0.824098
      2          8           0       -0.262128    0.216534   -1.180157
      3          8           0       -1.903626   -0.373146    0.262133
      4          1           0       -1.135816   -0.756700    0.982800
      5          6           0       -2.546977    0.596265   -1.787308
      6          9           0       -2.028064    1.202546   -2.857610
      7          9           0       -3.363917    1.459789   -1.160005
      8          9           0       -3.275933   -0.456866   -2.201818
      9          8           0        1.886784   -0.636718    0.258063
     10          1           0        2.167990    0.155369    0.764062
     11          1           0        1.225083   -0.314265   -0.394231
     12          8           0        4.428999   -1.482092   -0.245272
     13          1           0        3.459688   -1.319183   -0.196598
     14          1           0        4.661201   -1.486248   -1.178570
     15          8           0       -0.254955   -1.217833    1.811766
     16          1           0       -0.030724   -0.588795    2.536624
     17          1           0        0.584349   -1.284406    1.303802
     18          8           0        2.865440    1.375561    1.911136
     19          1           0        2.830226    2.295419    1.629488
     20          1           0        3.813670    1.085952    1.849984
     21          8           0        0.811954    0.536321    3.571348
     22          1           0        1.611619    0.876757    3.118986
     23          1           0        1.080820    0.248482    4.448577
     24          8           0        5.279272    0.400142    1.481274
     25          1           0        5.797193   -0.012447    2.179017
     26          1           0        5.104883   -0.298433    0.805323
 ---------------------------------------------------------------------
                    Distance matrix (angstroms):
                    1          2          3          4          5
     1  C    0.000000
     2  O    1.227226   0.000000
     3  O    1.278802   2.263281   0.000000
     4  H    2.025393   2.527627   1.120717   0.000000
     5  C    1.552074   2.394445   2.356664   3.390485   0.000000
     6  F    2.384583   2.627661   3.497297   4.402670   1.335064
     7  F    2.381284   3.341734   2.741273   3.803797   1.344088
     8  F    2.370640   3.252734   2.821576   3.848609   1.346209
     9  O    3.569246   2.722928   3.799566   3.110587   5.036073
    10  H    3.934693   3.112748   4.136341   3.434363   5.379107
    11  H    2.724403   1.763865   3.197359   2.768719   4.122883
    12  O    6.100373   5.076023   6.448982   5.744695   7.440543
    13  H    5.134132   4.144602   5.465397   4.777659   6.502255
    14  H    6.308252   5.209476   6.812605   6.229701   7.527633
    15  O    3.177022   3.317991   2.415156   1.294506   4.636556
    16  H    3.707328   3.810060   2.954247   1.914103   5.141234
    17  H    3.245677   3.023143   2.847015   1.827700   4.785091
    18  O    5.248822   4.547650   5.340523   4.628002   6.601519
    19  H    5.381743   4.666746   5.603593   5.046101   6.593628
    20  H    5.968093   5.152647   6.110460   5.352083   7.343536
    21  O    4.953395   4.881875   4.376346   3.488021   6.324650
    22  H    5.039695   4.735974   4.699023   3.844461   6.437727
    23  H    5.842347   5.786810   5.178769   4.235030   7.222751
    24  O    7.101822   6.150125   7.326548   6.537592   8.483647
    25  H    7.828775   6.931944   7.944002   7.074706   9.258911
    26  H    6.748889   5.745618   7.029925   6.260019   8.128542
                    6          7          8          9         10
     6  F    0.000000
     7  F    2.175440   0.000000
     8  F    2.177358   2.183273   0.000000
     9  O    5.330698   5.828904   5.721626   0.000000
    10  H    5.640918   6.000462   6.229572   0.981078   0.000000
    11  H    4.353380   4.979216   4.852509   0.983520   1.565654
    12  O    7.464935   8.379793   8.015306   2.725960   2.968534
    13  H    6.599661   7.430506   7.080472   1.773838   2.183038
    14  H    7.402368   8.548801   8.068752   3.237747   3.561577
    15  O    5.550245   5.066234   5.080771   2.709010   2.975572
    16  H    6.024618   5.382559   5.744703   2.978418   2.920633
    17  H    5.506994   5.402755   5.279770   1.791481   2.207303
    18  O    6.835002   6.945783   7.615159   2.782029   1.814135
    19  H    6.703089   6.844484   7.716162   3.371694   2.401527
    20  H    7.503392   7.792147   8.310226   3.035571   2.180246
    21  O    7.059819   6.377804   7.143296   3.675478   3.140829
    22  H    7.005222   6.588297   7.346950   3.248262   2.524998
    23  H    7.997235   7.258040   7.981639   4.358161   3.842689
    24  O    8.536212   9.099666   9.353671   3.752372   3.202246
    25  H    9.385012   9.861160  10.085179   4.401259   3.898894
    26  H    8.157754   8.869861   8.905396   3.281782   2.972033
                   11         12         13         14         15
    11  H    0.000000
    12  O    3.413369   0.000000
    13  H    2.458125   0.984109   0.000000
    14  H    3.714249   0.961760   1.560710   0.000000
    15  O    2.805952   5.122563   4.224023   5.760447   0.000000
    16  H    3.200363   5.331608   4.492988   6.051632   0.985590
    17  H    2.057919   4.149703   3.243452   4.777409   0.983306
    18  O    3.295603   3.906532   3.472365   4.578318   4.058625
    19  H    3.671835   4.510032   4.098312   5.053580   4.679157
    20  H    3.701066   3.370990   3.177809   4.062839   4.675746
    21  O    4.076761   5.632370   4.964958   6.439659   2.703974
    22  H    3.729696   4.981970   4.385272   5.775183   3.095195
    23  H    4.877528   6.019751   5.449242   6.891531   3.299568
    24  O    4.523753   2.691975   3.013672   3.318923   5.775355
    25  H    5.255177   3.147854   3.579809   3.838744   6.181935
    26  H    4.061038   1.720935   2.180010   2.354483   5.530469
                   16         17         18         19         20
    16  H    0.000000
    17  H    1.543385   0.000000
    18  O    3.554954   3.556354   0.000000
    19  H    4.162526   4.238535   0.962655   0.000000
    20  H    4.249190   4.042947   0.993355   1.574355   0.000000
    21  O    1.745464   2.916952   2.770818   3.307366   3.503640
    22  H    2.276901   3.003465   1.811015   2.390860   2.550129
    23  H    2.364768   3.533530   3.300573   3.898415   3.862967
    24  O    5.503436   4.991141   2.638713   3.100301   1.659599
    25  H    5.867254   5.436692   3.254766   3.798831   2.291092
    26  H    5.427354   4.653585   3.006690   3.547024   2.162190
                   21         22         23         24         25
    21  O    0.000000
    22  H    0.979792   0.000000
    23  H    0.961599   1.563422   0.000000
    24  O    4.933952   4.044865   5.143431   0.000000
    25  H    5.205030   4.381010   5.240531   0.961934   0.000000
    26  H    5.174645   4.351666   5.455777   0.987587   1.564645
                   26
    26  H    0.000000
 Stoichiometry    C2H13F3O8
 Framework group  C1[X(C2H13F3O8)]
 Deg. of freedom    72
 Full point group                 C1      NOp   1
 Largest Abelian subgroup         C1      NOp   1
 Largest concise Abelian subgroup C1      NOp   1
                         Standard orientation:                         
 ---------------------------------------------------------------------
 Center     Atomic      Atomic             Coordinates (Angstroms)
 Number     Number       Type             X           Y           Z
 ---------------------------------------------------------------------
      1          6           0       -1.926274   -0.080255    0.131480
      2          8           0       -1.040863   -0.884779   -0.142147
      3          8           0       -1.840669    1.033250    0.754467
      4          1           0       -0.810216    1.302661    1.103166
      5          6           0       -3.381625   -0.405529   -0.298735
      6          9           0       -3.426886   -1.509208   -1.048561
      7          9           0       -3.900528    0.613596   -1.004920
      8          9           0       -4.142446   -0.598149    0.795032
      9          8           0        1.574623   -0.621343    0.567903
     10          1           0        1.992324   -0.188538   -0.207159
     11          1           0        0.673494   -0.882501    0.272817
     12          8           0        3.693362   -2.263526    1.062916
     13          1           0        2.834094   -1.785725    1.020062
     14          1           0        3.493818   -3.198964    0.962320
     15          8           0        0.374400    1.611045    1.524272
     16          1           0        0.848156    2.243645    0.935409
     17          1           0        0.909535    0.789542    1.449077
     18          8           0        3.033431    0.694596   -1.401836
     19          1           0        2.814092    0.573158   -2.331270
     20          1           0        3.877245    0.198672   -1.232152
     21          8           0        1.977039    2.952216   -0.191621
     22          1           0        2.472345    2.248646   -0.660293
     23          1           0        2.621853    3.586835    0.134179
     24          8           0        5.078319   -0.843360   -0.756906
     25          1           0        5.876735   -0.491477   -0.351903
     26          1           0        4.675520   -1.462186   -0.101059
 ---------------------------------------------------------------------
 Rotational constants (GHZ):           0.8456584           0.2232602           0.2017534
 Standard basis: 6-31++G(d,p) (6D, 7F)
 There are   325 symmetry adapted cartesian basis functions of A   symmetry.
 There are   325 symmetry adapted basis functions of A   symmetry.
   325 basis functions,   520 primitive gaussians,   325 cartesian basis functions
    58 alpha electrons       58 beta electrons
       nuclear repulsion energy       951.6619261123 Hartrees.
 NAtoms=   26 NActive=   26 NUniq=   26 SFac= 1.00D+00 NAtFMM=   60 NAOKFM=F Big=F
 Integral buffers will be    131072 words long.
 Raffenetti 2 integral format.
 Two-electron integral symmetry is turned on.
 Nuclear repulsion after empirical dispersion term =      951.6494192824 Hartrees.
 One-electron integrals computed using PRISM.
 NBasis=   325 RedAO= T EigKep=  3.92D-05  NBF=   325
 NBsUse=   325 1.00D-06 EigRej= -1.00D+00 NBFU=   325
 Initial guess from the checkpoint file:  "/local_scratch/slurm.5787747/Gau-1110275.chk"
 B after Tr=     0.000000    0.000000    0.000000
         Rot=    0.999840   -0.017877    0.000764   -0.000895 Ang=  -2.05 deg.
 ExpMin= 3.60D-02 ExpMax= 7.00D+03 ExpMxC= 1.05D+03 IAcc=3 IRadAn=         5 AccDes= 0.00D+00
 Harris functional with IExCor= 4639 and IRadAn=       5 diagonalized for initial guess.
 HarFok:  IExCor= 4639 AccDes= 0.00D+00 IRadAn=         5 IDoV= 1 UseB2=F ITyADJ=14
 ICtDFT=  3500011 ScaDFX=  1.000000  1.000000  1.000000  1.000000
 FoFCou: FMM=F IPFlag=           0 FMFlag=      100000 FMFlg1=           0
         NFxFlg=           0 DoJE=T BraDBF=F KetDBF=T FulRan=T
         wScrn=  0.000000 ICntrl=       500 IOpCl=  0 I1Cent=   200000004 NGrid=           0
         NMat0=    1 NMatS0=      1 NMatT0=    0 NMatD0=    1 NMtDS0=    0 NMtDT0=    0
 Petite list used in FoFCou.
 Requested convergence on RMS density matrix=1.00D-10 within 128 cycles.
 Requested convergence on MAX density matrix=1.00D-08.
 Requested convergence on             energy=1.00D-08.
 No special actions if energy rises.
 SCF Done:  E(RwB97XD) =  -985.244449345     A.U. after   16 cycles
            NFock= 16  Conv=0.82D-10     -V/T= 2.0083
 Calling FoFJK, ICntrl=      2127 FMM=F ISym2X=0 I1Cent= 0 IOpClX= 0 NMat=1 NMatS=1 NMatT=0.
 ***** Axes restored to original set *****
 -------------------------------------------------------------------
 Center     Atomic                   Forces (Hartrees/Bohr)
 Number     Number              X              Y              Z
 -------------------------------------------------------------------
      1        6           0.004582749    0.002224298   -0.004522041
      2        8          -0.002585550   -0.001161827    0.001839416
      3        8           0.001617536   -0.002676227    0.004335845
      4        1          -0.007667572    0.004159152   -0.006401740
      5        6           0.001883576   -0.001625881    0.003270883
      6        9          -0.003719723   -0.000991459    0.001543050
      7        9           0.000440194   -0.001635337   -0.003709651
      8        9           0.000188318    0.004162450   -0.000604605
      9        8           0.000404666    0.003037920   -0.000406475
     10        1          -0.001040856   -0.002098155   -0.001710995
     11        1           0.000711532   -0.000875269    0.001180009
     12        8          -0.002132683    0.001016564   -0.001799973
     13        1           0.002460353   -0.000545730   -0.000290058
     14        1          -0.000143443   -0.000341696    0.001638807
     15        8           0.005364144   -0.001666401    0.003427997
     16        1          -0.000382341   -0.000488585    0.000767871
     17        1          -0.000184083   -0.000548139    0.000647744
     18        8          -0.000385848    0.001987038   -0.000503838
     19        1           0.000304496   -0.001404411    0.000550036
     20        1           0.000035317   -0.000112825    0.000155679
     21        8           0.002686494    0.000163730   -0.000243092
     22        1          -0.002224972   -0.001092509    0.001818593
     23        1          -0.000497105    0.000925065   -0.001452736
     24        8           0.000716730   -0.001548542    0.001035245
     25        1          -0.000565777    0.000841033   -0.001631890
     26        1           0.000133851    0.000295745    0.001065917
 -------------------------------------------------------------------
 Cartesian Forces:  Max     0.007667572 RMS     0.002239793

 GradGradGradGradGradGradGradGradGradGradGradGradGradGradGradGradGradGrad
 Berny optimization.
 Using GEDIIS/GDIIS optimizer.
 FormGI is forming the generalized inverse of G from B-inverse, IUseBI=4.
 Internal  Forces:  Max     0.006780107 RMS     0.001274235
 Search for a local minimum.
 Step number   3 out of a maximum of  156
 All quantities printed in internal units (Hartrees-Bohrs-Radians)
 Mixed Optimization -- RFO/linear search
 Update second derivatives using D2CorX and points    2    3
 DE= -1.23D-04 DEPred=-2.27D-03 R= 5.44D-02
 Trust test= 5.44D-02 RLast= 5.50D-01 DXMaxT set to 2.52D-01
 ITU= -1  1  0
 Use linear search instead of GDIIS.
     Eigenvalues ---    0.00034   0.00054   0.00059   0.00086   0.00120
     Eigenvalues ---    0.00135   0.00209   0.00281   0.00347   0.00416
     Eigenvalues ---    0.00487   0.00544   0.00601   0.00666   0.00817
     Eigenvalues ---    0.00872   0.01022   0.01116   0.01214   0.01235
     Eigenvalues ---    0.01300   0.01542   0.01594   0.01763   0.01843
     Eigenvalues ---    0.01894   0.01954   0.02007   0.02293   0.02392
     Eigenvalues ---    0.02526   0.02710   0.02848   0.02961   0.03231
     Eigenvalues ---    0.03521   0.03585   0.03755   0.04221   0.04507
     Eigenvalues ---    0.04785   0.06058   0.06367   0.06663   0.06898
     Eigenvalues ---    0.08523   0.12111   0.13966   0.19095   0.20717
     Eigenvalues ---    0.22929   0.24050   0.25584   0.26261   0.35958
     Eigenvalues ---    0.36712   0.40910   0.41104   0.41250   0.42777
     Eigenvalues ---    0.45506   0.47566   0.48403   0.49351   0.51938
     Eigenvalues ---    0.54469   0.58010   0.58530   0.59004   0.59143
     Eigenvalues ---    0.59549   0.86577
 RFO step:  Lambda=-3.58930988D-03 EMin= 3.40413822D-04
 Quartic linear search produced a step of -0.48700.
 Maximum step size (   0.252) exceeded in Quadratic search.
    -- Step size scaled by   0.443
 Iteration  1 RMS(Cart)=  0.02629338 RMS(Int)=  0.01075632
 Iteration  2 RMS(Cart)=  0.01840537 RMS(Int)=  0.00041539
 Iteration  3 RMS(Cart)=  0.00010504 RMS(Int)=  0.00041168
 Iteration  4 RMS(Cart)=  0.00000003 RMS(Int)=  0.00041168
 Variable       Old X    -DE/DX   Delta X   Delta X   Delta X     New X
                                 (Linear)    (Quad)   (Total)
    R1        2.31912  -0.00269  -0.01182  -0.00360  -0.01522   2.30390
    R2        2.41659   0.00258   0.01391   0.00843   0.02233   2.43892
    R3        2.93299   0.00053  -0.00174   0.00011  -0.00165   2.93135
    R4        3.33322   0.00045  -0.00583   0.07670   0.07109   3.40431
    R5        2.11785  -0.00402  -0.06987  -0.06846  -0.13855   1.97930
    R6        2.44626   0.00678   0.16848   0.15797   0.32624   2.77250
    R7        2.52290  -0.00313  -0.00495   0.00033  -0.00462   2.51828
    R8        2.53996  -0.00305  -0.00893   0.00306  -0.00586   2.53410
    R9        2.54397  -0.00317  -0.00984   0.00344  -0.00640   2.53757
   R10        1.85397  -0.00216  -0.00314  -0.00038  -0.00363   1.85034
   R11        1.85858  -0.00115  -0.00531  -0.00628  -0.01140   1.84718
   R12        3.35207   0.00030  -0.02922   0.02008  -0.00934   3.34272
   R13        3.38541   0.00028  -0.01169   0.10096   0.08905   3.47446
   R14        3.42822   0.00076  -0.05415   0.04856  -0.00568   3.42254
   R15        1.85970  -0.00225  -0.00281   0.00071  -0.00238   1.85732
   R16        1.81746  -0.00162  -0.00325   0.00092  -0.00232   1.81514
   R17        3.25210   0.00002  -0.01117   0.01015  -0.00102   3.25108
   R18        1.86249  -0.00006  -0.00156  -0.00720  -0.00870   1.85379
   R19        1.85818  -0.00029  -0.00116  -0.01018  -0.01153   1.84665
   R20        3.29845  -0.00017   0.00847   0.05795   0.06649   3.36494
   R21        1.81915  -0.00151  -0.00270   0.00061  -0.00209   1.81706
   R22        1.87717   0.00029   0.00031  -0.00188  -0.00135   1.87581
   R23        3.42232   0.00035  -0.03806   0.04452   0.00657   3.42889
   R24        3.13619   0.00022   0.01257   0.00140   0.01421   3.15040
   R25        1.85154  -0.00276  -0.00634   0.00032  -0.00592   1.84562
   R26        1.81716  -0.00174  -0.00352   0.00119  -0.00232   1.81483
   R27        1.81779  -0.00185  -0.00340   0.00107  -0.00233   1.81546
   R28        1.86627  -0.00093  -0.00076  -0.00088  -0.00156   1.86471
    A1        2.25383  -0.00064  -0.00310  -0.00283  -0.00575   2.24808
    A2        2.06840   0.00193   0.01661   0.00485   0.02146   2.08986
    A3        1.96091  -0.00129  -0.01348  -0.00206  -0.01569   1.94521
    A4        2.27565   0.00102   0.00796   0.03744   0.04585   2.32150
    A5        2.00694  -0.00013  -0.00324  -0.02423  -0.02770   1.97924
    A6        1.93984   0.00323   0.00339  -0.00513  -0.00169   1.93815
    A7        1.92702   0.00333   0.00948  -0.00433   0.00518   1.93220
    A8        1.91210   0.00350   0.01141  -0.00509   0.00640   1.91850
    A9        1.89509  -0.00352  -0.00898   0.00546  -0.00347   1.89163
   A10        1.89534  -0.00351  -0.00896   0.00538  -0.00354   1.89180
   A11        1.89355  -0.00335  -0.00750   0.00417  -0.00321   1.89034
   A12        1.84440   0.00001   0.00105   0.00093   0.00243   1.84684
   A13        1.76059   0.00019  -0.00661   0.01416   0.00740   1.76800
   A14        1.77135  -0.00018   0.00042  -0.01359  -0.01254   1.75881
   A15        2.15642  -0.00000  -0.00994   0.01421   0.00446   2.16088
   A16        1.58734   0.00008   0.00324  -0.01188  -0.00926   1.57808
   A17        2.28522  -0.00012   0.01190  -0.00710   0.00465   2.28987
   A18        1.86138  -0.00001  -0.00547   0.00481   0.00020   1.86158
   A19        1.81603   0.00021  -0.02506   0.01944  -0.00584   1.81019
   A20        2.09505   0.00025  -0.01436   0.01406   0.00185   2.09690
   A21        1.98059  -0.00012  -0.02833   0.01760  -0.01027   1.97033
   A22        1.84847  -0.00002  -0.02153   0.01759  -0.00335   1.84512
   A23        1.80179   0.00035  -0.00922   0.00817   0.00016   1.80195
   A24        2.84805  -0.00050  -0.00487  -0.00036  -0.00541   2.84263
   A25        2.68513  -0.00035   0.02240  -0.02403  -0.00191   2.68321
   A26        2.03046  -0.00006   0.01331  -0.00433   0.00916   2.03962
   A27        1.70315  -0.00023  -0.01705   0.01634  -0.00116   1.70199
   A28        1.54108   0.00040  -0.00821   0.00821  -0.00068   1.54040
   A29        1.87077   0.00010  -0.00809   0.00537  -0.00268   1.86808
   A30        2.01860  -0.00008  -0.00887   0.00036  -0.00820   2.01040
   A31        2.24163  -0.00011   0.02861  -0.02049   0.00827   2.24990
   A32        1.92229   0.00012  -0.00603  -0.00093  -0.00674   1.91555
   A33        2.07468   0.00012  -0.02111   0.00269  -0.01816   2.05652
   A34        1.87233  -0.00013  -0.00430   0.00079  -0.00322   1.86911
   A35        2.08469   0.00025  -0.00376   0.00428   0.00099   2.08568
   A36        1.86338  -0.00014  -0.02393   0.01391  -0.00988   1.85350
   A37        1.86308   0.00000  -0.00723   0.00542  -0.00173   1.86135
   A38        3.14657  -0.00059  -0.00772   0.00526  -0.00268   3.14389
   A39        3.30817   0.00008  -0.02369   0.03090   0.00757   3.31574
   A40        2.86847   0.00052   0.00918  -0.00910   0.00029   2.86876
   A41        2.82346   0.00005   0.02243  -0.01297   0.00906   2.83252
   A42        2.93062  -0.00005   0.01414  -0.00665   0.00719   2.93782
   A43        2.89415  -0.00007   0.02245  -0.01406   0.00842   2.90257
   A44        2.93939  -0.00010   0.02615  -0.01999   0.00612   2.94551
   A45        3.15603   0.00028   0.00489   0.00191   0.00697   3.16300
   A46        3.01719  -0.00001   0.02630  -0.00545   0.02188   3.03908
   A47        3.19733  -0.00011   0.00345  -0.00145   0.00181   3.19913
   A48        3.12983  -0.00000   0.03092  -0.02669   0.00394   3.13378
   A49        3.10310   0.00007  -0.02624   0.02104  -0.00528   3.09782
   A50        3.09952   0.00026  -0.00338   0.01481   0.01131   3.11083
   A51        3.02764   0.00014  -0.00755   0.01030   0.00118   3.02882
    D1        0.06086  -0.00004   0.02389  -0.01150   0.01247   0.07333
    D2       -3.06913  -0.00010   0.01778  -0.00758   0.01023  -3.05889
    D3       -0.00839   0.00017  -0.01454   0.01559   0.00085  -0.00754
    D4        3.12218   0.00024  -0.00874   0.01190   0.00314   3.12531
    D5       -0.10688   0.00002   0.00027   0.00197   0.00227  -0.10462
    D6       -2.21105   0.00009   0.00295   0.00137   0.00428  -2.20677
    D7        1.98774  -0.00002  -0.00121   0.00210   0.00096   1.98870
    D8        3.04444  -0.00003  -0.00486   0.00527   0.00038   3.04482
    D9        0.94028   0.00004  -0.00218   0.00467   0.00239   0.94267
   D10       -1.14412  -0.00007  -0.00633   0.00540  -0.00093  -1.14505
   D11       -1.63842   0.00018  -0.01864   0.02474   0.00601  -1.63241
   D12        2.54417   0.00008   0.00273  -0.01226  -0.00957   2.53460
   D13        0.10212   0.00007  -0.01610   0.00644  -0.00926   0.09286
   D14        1.72638   0.00009  -0.01567   0.00300  -0.01373   1.71264
   D15       -0.24132  -0.00015   0.01974  -0.02728  -0.00699  -0.24831
   D16       -2.02894  -0.00010  -0.00216  -0.00912  -0.01066  -2.03960
   D17        0.14347   0.00030  -0.03329   0.02274  -0.01034   0.13313
   D18       -0.04567   0.00016  -0.01160   0.01384   0.00219  -0.04348
   D19        2.12674   0.00056  -0.04274   0.04570   0.00251   2.12925
   D20        2.33441  -0.00007  -0.01244   0.00597  -0.00533   2.32908
   D21       -1.77636   0.00033  -0.04357   0.03784  -0.00501  -1.78137
   D22       -0.40193  -0.00020   0.01238  -0.02145  -0.00895  -0.41088
   D23       -2.37921  -0.00017   0.02851  -0.03296  -0.00432  -2.38352
   D24        1.66364  -0.00009   0.00003  -0.01327  -0.01304   1.65060
   D25        1.88531  -0.00001  -0.00731   0.00349  -0.00372   1.88159
   D26       -0.09197   0.00002   0.00883  -0.00801   0.00092  -0.09105
   D27       -2.33231   0.00010  -0.01966   0.01167  -0.00781  -2.34011
   D28       -2.06517  -0.00018   0.00982  -0.00873   0.00108  -2.06409
   D29        2.24074  -0.00015   0.02595  -0.02023   0.00572   2.24646
   D30        0.00040  -0.00007  -0.00253  -0.00055  -0.00300  -0.00260
   D31        0.93855   0.00001  -0.00365  -0.00556  -0.00899   0.92956
   D32       -0.91513  -0.00001  -0.00547  -0.00290  -0.00868  -0.92381
   D33        2.95510   0.00001  -0.00532  -0.00367  -0.00844   2.94665
   D34       -0.04069  -0.00006   0.00420  -0.00238   0.00237  -0.03832
   D35        2.15239   0.00021  -0.01331   0.01219  -0.00115   2.15124
   D36        2.00418   0.00019  -0.02468   0.02380  -0.00066   2.00351
   D37       -2.08592   0.00045  -0.04218   0.03837  -0.00419  -2.09011
   D38       -1.94550  -0.00003   0.01918  -0.01812   0.00167  -1.94383
   D39        0.04686   0.00009  -0.02179   0.01536  -0.00677   0.04009
   D40        0.92846  -0.00006  -0.00475   0.01349   0.00859   0.93706
   D41       -1.15745  -0.00008   0.03859  -0.01768   0.02149  -1.13596
   D42        0.27183  -0.00009   0.00458  -0.01025  -0.00571   0.26611
   D43       -1.89749  -0.00012   0.03170  -0.01271   0.01916  -1.87833
   D44       -0.06465  -0.00010  -0.00474   0.01123   0.00660  -0.05805
   D45        2.20291   0.00017  -0.03911   0.01964  -0.01944   2.18347
   D46        1.96468   0.00006   0.00820   0.00937   0.01757   1.98226
   D47       -2.05094   0.00033  -0.02617   0.01778  -0.00847  -2.05941
   D48       -1.71544  -0.00025   0.02169  -0.01704   0.00469  -1.71075
   D49        0.55212   0.00003  -0.01268  -0.00863  -0.02135   0.53077
   D50       -2.03273  -0.00017   0.02404  -0.01537   0.00802  -2.02471
   D51        0.04404  -0.00015  -0.00029   0.00176   0.00048   0.04451
   D52        2.18857  -0.00002   0.01734  -0.01931  -0.00179   2.18678
   D53       -2.01785  -0.00000  -0.00698  -0.00218  -0.00934  -2.02718
   D54       -0.50058   0.00014   0.00250   0.00655   0.00943  -0.49114
   D55        1.57619   0.00016  -0.02182   0.02368   0.00189   1.57808
         Item               Value     Threshold  Converged?
 Maximum Force            0.006780     0.000015     NO 
 RMS     Force            0.001274     0.000010     NO 
 Maximum Displacement     0.225750     0.000060     NO 
 RMS     Displacement     0.038340     0.000040     NO 
 Predicted change in Energy=-2.167620D-03
 GradGradGradGradGradGradGradGradGradGradGradGradGradGradGradGradGradGrad

                          Input orientation:                          
 ---------------------------------------------------------------------
 Center     Atomic      Atomic             Coordinates (Angstroms)
 Number     Number       Type             X           Y           Z
 ---------------------------------------------------------------------
      1          6           0       -1.462288    0.111281   -0.840459
      2          8           0       -0.288241    0.209099   -1.154195
      3          8           0       -1.972647   -0.371779    0.242080
      4          1           0       -1.255278   -0.724401    0.918902
      5          6           0       -2.563341    0.598085   -1.818689
      6          9           0       -2.028331    1.202508   -2.879024
      7          9           0       -3.389012    1.462544   -1.211046
      8          9           0       -3.288664   -0.447252   -2.248045
      9          8           0        1.908867   -0.642675    0.271977
     10          1           0        2.180139    0.145212    0.786172
     11          1           0        1.242285   -0.325948   -0.368985
     12          8           0        4.447074   -1.472376   -0.253707
     13          1           0        3.479431   -1.311947   -0.191045
     14          1           0        4.666291   -1.472006   -1.188888
     15          8           0       -0.254979   -1.246647    1.856545
     16          1           0       -0.031777   -0.610956    2.569572
     17          1           0        0.576335   -1.312646    1.347139
     18          8           0        2.883162    1.368259    1.922002
     19          1           0        2.846111    2.288756    1.646525
     20          1           0        3.830841    1.081498    1.851270
     21          8           0        0.835202    0.551226    3.603205
     22          1           0        1.631209    0.875572    3.139480
     23          1           0        1.115933    0.255436    4.472692
     24          8           0        5.307607    0.410519    1.466250
     25          1           0        5.833833   -0.002416    2.155829
     26          1           0        5.125617   -0.287720    0.793164
 ---------------------------------------------------------------------
                    Distance matrix (angstroms):
                    1          2          3          4          5
     1  C    0.000000
     2  O    1.219174   0.000000
     3  O    1.290621   2.263676   0.000000
     4  H    1.958716   2.470691   1.047401   0.000000
     5  C    1.551203   2.401862   2.352939   3.309744   0.000000
     6  F    2.380532   2.643825   3.496108   4.328375   1.332619
     7  F    2.382334   3.345017   2.735398   3.724544   1.340989
     8  F    2.372532   3.260344   2.817502   3.773728   1.342822
     9  O    3.629139   2.754409   3.891071   3.230635   5.090286
    10  H    3.989280   3.140383   4.220065   3.546256   5.430561
    11  H    2.779959   1.801483   3.272811   2.838175   4.175915
    12  O    6.145959   5.105042   6.532224   5.869523   7.475419
    13  H    5.183426   4.175715   5.549475   4.898435   6.543129
    14  H    6.339375   5.232085   6.879947   6.329824   7.546489
    15  O    3.251983   3.344377   2.514414   1.467145   4.715816
    16  H    3.767797   3.821610   3.039967   2.057799   5.208400
    17  H    3.311968   3.052846   2.933206   1.970844   4.850868
    18  O    5.300389   4.567761   5.424828   4.744694   6.652092
    19  H    5.430357   4.689687   5.680787   5.141006   6.642909
    20  H    6.016971   5.173079   6.195320   5.477152   7.388359
    21  O    5.021769   4.900208   4.475838   3.633568   6.399159
    22  H    5.098409   4.750171   4.789425   3.977775   6.500361
    23  H    5.907416   5.799630   5.275491   4.383166   7.296296
    24  O    7.158346   6.182299   7.423792   6.682746   8.530991
    25  H    7.888221   6.962814   8.046117   7.232340   9.309668
    26  H    6.799148   5.774850   7.120120   6.397055   8.168629
                    6          7          8          9         10
     6  F    0.000000
     7  F    2.168231   0.000000
     8  F    2.169857   2.175490   0.000000
     9  O    5.369827   5.890571   5.779535   0.000000
    10  H    5.680032   6.061327   6.282141   0.979159   0.000000
    11  H    4.396977   5.035542   4.906636   0.977486   1.560753
    12  O    7.481856   8.422263   8.054186   2.721625   2.972699
    13  H    6.624437   7.477548   7.126434   1.768894   2.183215
    14  H    7.404563   8.573213   8.090318   3.228824   3.563314
    15  O    5.618608   5.154803   5.166231   2.749158   3.002127
    16  H    6.079645   5.464751   5.817520   3.007665   2.940217
    17  H    5.565136   5.474483   5.349063   1.838607   2.238799
    18  O    6.870233   7.011780   7.666604   2.777713   1.811131
    19  H    6.739489   6.908335   7.764591   3.370623   2.403852
    20  H    7.531284   7.851704   8.356364   3.026702   2.176208
    21  O    7.116410   6.469274   7.227750   3.698005   3.147917
    22  H    7.051349   6.668901   7.414880   3.256493   2.524442
    23  H    8.051775   7.352314   8.066136   4.368221   3.838634
    24  O    8.562981   9.160014   9.403596   3.753257   3.211533
    25  H    9.413565   9.926874  10.139622   4.400476   3.904770
    26  H    8.178308   8.920717   8.948437   3.277973   2.977133
                   11         12         13         14         15
    11  H    0.000000
    12  O    3.405622   0.000000
    13  H    2.451261   0.982852   0.000000
    14  H    3.702635   0.960530   1.558829   0.000000
    15  O    2.835925   5.158820   4.259426   5.791748   0.000000
    16  H    3.215522   5.364053   4.521170   6.077769   0.980984
    17  H    2.088575   4.191759   3.285419   4.815035   0.977207
    18  O    3.288075   3.904964   3.464680   4.574308   4.085333
    19  H    3.670315   4.507780   4.091799   5.049352   4.707434
    20  H    3.689317   3.366444   3.165931   4.057206   4.702575
    21  O    4.088209   5.658300   4.985950   6.460253   2.733435
    22  H    3.728839   4.995566   4.392443   5.784256   3.115676
    23  H    4.878095   6.034955   5.458319   6.902360   3.313590
    24  O    4.520764   2.691480   3.009276   3.317370   5.817292
    25  H    5.249921   3.144797   3.572939   3.835359   6.221841
    26  H    4.053679   1.720398   2.174312   2.354154   5.567865
                   16         17         18         19         20
    16  H    0.000000
    17  H    1.535094   0.000000
    18  O    3.582389   3.583179   0.000000
    19  H    4.188387   4.267506   0.961549   0.000000
    20  H    4.277871   4.071595   0.992638   1.571333   0.000000
    21  O    1.780652   2.937834   2.772747   3.300206   3.510601
    22  H    2.302191   3.018865   1.814491   2.387884   2.557396
    23  H    2.385318   3.538238   3.296587   3.887817   3.863283
    24  O    5.547049   5.036707   2.646301   3.101489   1.667120
    25  H    5.911589   5.478318   3.261883   3.799387   2.297738
    26  H    5.464322   4.696097   3.007515   3.544376   2.161201
                   21         22         23         24         25
    21  O    0.000000
    22  H    0.976662   0.000000
    23  H    0.960368   1.558053   0.000000
    24  O    4.958707   4.065940   5.160704   0.000000
    25  H    5.233328   4.404597   5.262406   0.960702   0.000000
    26  H    5.196905   4.366844   5.469141   0.986764   1.561993
                   26
    26  H    0.000000
 Stoichiometry    C2H13F3O8
 Framework group  C1[X(C2H13F3O8)]
 Deg. of freedom    72
 Full point group                 C1      NOp   1
 Largest Abelian subgroup         C1      NOp   1
 Largest concise Abelian subgroup C1      NOp   1
                         Standard orientation:                         
 ---------------------------------------------------------------------
 Center     Atomic      Atomic             Coordinates (Angstroms)
 Number     Number       Type             X           Y           Z
 ---------------------------------------------------------------------
      1          6           0       -1.955667   -0.071922    0.131149
      2          8           0       -1.048942   -0.846720   -0.121682
      3          8           0       -1.903441    1.060659    0.747781
      4          1           0       -0.939104    1.316792    1.066370
      5          6           0       -3.405381   -0.417132   -0.299422
      6          9           0       -3.434167   -1.526355   -1.037439
      7          9           0       -3.937487    0.582554   -1.017573
      8          9           0       -4.171367   -0.610670    0.786386
      9          8           0        1.604479   -0.614680    0.579946
     10          1           0        2.018946   -0.179668   -0.193188
     11          1           0        0.703870   -0.864741    0.293847
     12          8           0        3.703848   -2.274058    1.076290
     13          1           0        2.853736   -1.782853    1.031292
     14          1           0        3.489055   -3.205478    0.981745
     15          8           0        0.404992    1.664920    1.540425
     16          1           0        0.874338    2.280927    0.938281
     17          1           0        0.930105    0.843464    1.474100
     18          8           0        3.063219    0.676493   -1.400115
     19          1           0        2.845275    0.552748   -2.328428
     20          1           0        3.900644    0.171987   -1.228289
     21          8           0        2.024727    2.967973   -0.234448
     22          1           0        2.511303    2.247934   -0.680157
     23          1           0        2.678798    3.591098    0.091455
     24          8           0        5.100306   -0.886191   -0.758865
     25          1           0        5.903247   -0.543374   -0.357978
     26          1           0        4.689750   -1.491447   -0.096437
 ---------------------------------------------------------------------
 Rotational constants (GHZ):           0.8344513           0.2199444           0.1986229
 Standard basis: 6-31++G(d,p) (6D, 7F)
 There are   325 symmetry adapted cartesian basis functions of A   symmetry.
 There are   325 symmetry adapted basis functions of A   symmetry.
   325 basis functions,   520 primitive gaussians,   325 cartesian basis functions
    58 alpha electrons       58 beta electrons
       nuclear repulsion energy       947.0915417776 Hartrees.
 NAtoms=   26 NActive=   26 NUniq=   26 SFac= 1.00D+00 NAtFMM=   60 NAOKFM=F Big=F
 Integral buffers will be    131072 words long.
 Raffenetti 2 integral format.
 Two-electron integral symmetry is turned on.
 Nuclear repulsion after empirical dispersion term =      947.0791246427 Hartrees.
 One-electron integrals computed using PRISM.
 NBasis=   325 RedAO= T EigKep=  4.06D-05  NBF=   325
 NBsUse=   325 1.00D-06 EigRej= -1.00D+00 NBFU=   325
 Initial guess from the checkpoint file:  "/local_scratch/slurm.5787747/Gau-1110275.chk"
 B after Tr=    -0.000000   -0.000000   -0.000000
         Rot=    0.999985    0.005443    0.000249    0.000754 Ang=   0.63 deg.
 ExpMin= 3.60D-02 ExpMax= 7.00D+03 ExpMxC= 1.05D+03 IAcc=3 IRadAn=         5 AccDes= 0.00D+00
 Harris functional with IExCor= 4639 and IRadAn=       5 diagonalized for initial guess.
 HarFok:  IExCor= 4639 AccDes= 0.00D+00 IRadAn=         5 IDoV= 1 UseB2=F ITyADJ=14
 ICtDFT=  3500011 ScaDFX=  1.000000  1.000000  1.000000  1.000000
 FoFCou: FMM=F IPFlag=           0 FMFlag=      100000 FMFlg1=           0
         NFxFlg=           0 DoJE=T BraDBF=F KetDBF=T FulRan=T
         wScrn=  0.000000 ICntrl=       500 IOpCl=  0 I1Cent=   200000004 NGrid=           0
         NMat0=    1 NMatS0=      1 NMatT0=    0 NMatD0=    1 NMtDS0=    0 NMtDT0=    0
 Petite list used in FoFCou.
 Requested convergence on RMS density matrix=1.00D-10 within 128 cycles.
 Requested convergence on MAX density matrix=1.00D-08.
 Requested convergence on             energy=1.00D-08.
 No special actions if energy rises.
 SCF Done:  E(RwB97XD) =  -985.246382191     A.U. after   15 cycles
            NFock= 15  Conv=0.85D-10     -V/T= 2.0083
 Calling FoFJK, ICntrl=      2127 FMM=F ISym2X=0 I1Cent= 0 IOpClX= 0 NMat=1 NMatS=1 NMatT=0.
 ***** Axes restored to original set *****
 -------------------------------------------------------------------
 Center     Atomic                   Forces (Hartrees/Bohr)
 Number     Number              X              Y              Z
 -------------------------------------------------------------------
      1        6           0.001351819    0.001026864   -0.001285798
      2        8          -0.001515990   -0.000462845    0.000126037
      3        8           0.001467482   -0.001305481    0.001988741
      4        1          -0.001776807    0.000428606   -0.001285818
      5        6           0.000531257   -0.000411034    0.000931772
      6        9          -0.001028072   -0.000320934    0.000455498
      7        9           0.000185514   -0.000496124   -0.001042001
      8        9           0.000070968    0.001183567   -0.000125540
      9        8           0.001097298    0.001404548   -0.000485700
     10        1          -0.000854133   -0.000807496   -0.000911835
     11        1           0.000137932   -0.000455071    0.000402019
     12        8          -0.001187013    0.000773665   -0.000667905
     13        1           0.001107008   -0.000438473   -0.000327411
     14        1           0.000226274   -0.000327192    0.000478262
     15        8          -0.001157953    0.001480103   -0.000990587
     16        1           0.000092097   -0.000975225    0.000712704
     17        1           0.000480148   -0.000953579    0.000718786
     18        8           0.000155840    0.001054887   -0.000461455
     19        1           0.000178808   -0.000345834    0.000215581
     20        1           0.000249337   -0.000030413    0.000380678
     21        8           0.000835719    0.000250392    0.000092728
     22        1          -0.000628023   -0.000436832    0.000976413
     23        1          -0.000187364    0.000510313   -0.000315943
     24        8          -0.000168007   -0.000671995    0.000491645
     25        1           0.000064050    0.000394705   -0.000562980
     26        1           0.000271812   -0.000069119    0.000492110
 -------------------------------------------------------------------
 Cartesian Forces:  Max     0.001988741 RMS     0.000795339

 GradGradGradGradGradGradGradGradGradGradGradGradGradGradGradGradGradGrad
 Berny optimization.
 Using GEDIIS/GDIIS optimizer.
 FormGI is forming the generalized inverse of G from B-inverse, IUseBI=4.
 Internal  Forces:  Max     0.002296046 RMS     0.000419346
 Search for a local minimum.
 Step number   4 out of a maximum of  156
 All quantities printed in internal units (Hartrees-Bohrs-Radians)
 Mixed Optimization -- En-DIIS/RFO-DIIS
 Update second derivatives using D2CorX and points    2    3    4
 DE= -1.93D-03 DEPred=-2.17D-03 R= 8.92D-01
 TightC=F SS=  1.41D+00  RLast= 3.93D-01 DXNew= 4.2426D-01 1.1804D+00
 Trust test= 8.92D-01 RLast= 3.93D-01 DXMaxT set to 4.24D-01
 ITU=  1 -1  1  0
 Use linear search instead of GDIIS.
     Eigenvalues ---    0.00034   0.00054   0.00059   0.00086   0.00120
     Eigenvalues ---    0.00137   0.00212   0.00281   0.00347   0.00422
     Eigenvalues ---    0.00493   0.00560   0.00660   0.00817   0.00872
     Eigenvalues ---    0.01021   0.01025   0.01142   0.01234   0.01268
     Eigenvalues ---    0.01299   0.01543   0.01595   0.01766   0.01852
     Eigenvalues ---    0.01903   0.01958   0.02037   0.02306   0.02394
     Eigenvalues ---    0.02539   0.02770   0.02886   0.03002   0.03237
     Eigenvalues ---    0.03527   0.03622   0.03765   0.04229   0.04520
     Eigenvalues ---    0.04783   0.06079   0.06379   0.06664   0.06925
     Eigenvalues ---    0.08528   0.12112   0.13984   0.19153   0.20728
     Eigenvalues ---    0.22930   0.24066   0.25631   0.26277   0.36057
     Eigenvalues ---    0.36724   0.40911   0.41128   0.41294   0.42779
     Eigenvalues ---    0.45525   0.47659   0.48437   0.49350   0.52131
     Eigenvalues ---    0.54563   0.58103   0.58849   0.59030   0.59177
     Eigenvalues ---    0.59933   0.86833
 RFO step:  Lambda=-7.15082420D-04 EMin= 3.40030085D-04
 Quartic linear search produced a step of  0.14182.
 Iteration  1 RMS(Cart)=  0.08602030 RMS(Int)=  0.00246729
 Iteration  2 RMS(Cart)=  0.00417630 RMS(Int)=  0.00101198
 Iteration  3 RMS(Cart)=  0.00000545 RMS(Int)=  0.00101198
 Iteration  4 RMS(Cart)=  0.00000000 RMS(Int)=  0.00101198
 Variable       Old X    -DE/DX   Delta X   Delta X   Delta X     New X
                                 (Linear)    (Quad)   (Total)
    R1        2.30390  -0.00098  -0.00216  -0.00279  -0.00497   2.29893
    R2        2.43892   0.00084   0.00317   0.00328   0.00686   2.44578
    R3        2.93135   0.00002  -0.00023  -0.00045  -0.00064   2.93070
    R4        3.40431   0.00068   0.01008   0.04439   0.05412   3.45843
    R5        1.97930  -0.00230  -0.01965  -0.01596  -0.03518   1.94412
    R6        2.77250  -0.00011   0.04627   0.00507   0.05178   2.82428
    R7        2.51828  -0.00092  -0.00066  -0.00042  -0.00107   2.51721
    R8        2.53410  -0.00091  -0.00083   0.00043  -0.00042   2.53368
    R9        2.53757  -0.00092  -0.00091  -0.00020  -0.00111   2.53645
   R10        1.85034  -0.00048  -0.00051  -0.00073   0.00026   1.85060
   R11        1.84718   0.00013  -0.00162  -0.00336  -0.00532   1.84187
   R12        3.34272   0.00039  -0.00133   0.01216   0.01163   3.35436
   R13        3.47446   0.00077   0.01263   0.05815   0.07101   3.54547
   R14        3.42254   0.00094  -0.00081   0.04494   0.04561   3.46815
   R15        1.85732  -0.00084  -0.00034  -0.00125  -0.00072   1.85660
   R16        1.81514  -0.00041  -0.00033  -0.00083  -0.00116   1.81398
   R17        3.25108   0.00009  -0.00014  -0.00098  -0.00183   3.24925
   R18        1.85379   0.00038  -0.00123  -0.00224  -0.00414   1.84965
   R19        1.84665   0.00073  -0.00163  -0.00111  -0.00234   1.84432
   R20        3.36494   0.00052   0.00943   0.01782   0.02644   3.39138
   R21        1.81706  -0.00040  -0.00030  -0.00087  -0.00117   1.81590
   R22        1.87581   0.00025  -0.00019  -0.00229  -0.00321   1.87261
   R23        3.42889   0.00061   0.00093   0.01595   0.01641   3.44530
   R24        3.15040   0.00004   0.00202   0.00414   0.00523   3.15563
   R25        1.84562  -0.00057  -0.00084  -0.00167  -0.00312   1.84250
   R26        1.81483  -0.00050  -0.00033  -0.00075  -0.00108   1.81375
   R27        1.81546  -0.00054  -0.00033  -0.00088  -0.00121   1.81425
   R28        1.86471  -0.00025  -0.00022  -0.00258  -0.00370   1.86101
    A1        2.24808  -0.00018  -0.00082  -0.00103  -0.00187   2.24621
    A2        2.08986   0.00050   0.00304   0.00304   0.00590   2.09577
    A3        1.94521  -0.00032  -0.00223  -0.00202  -0.00404   1.94117
    A4        2.32150   0.00009   0.00650   0.00875   0.01446   2.33596
    A5        1.97924   0.00040  -0.00393   0.00140  -0.00203   1.97721
    A6        1.93815   0.00084  -0.00024   0.00072   0.00045   1.93860
    A7        1.93220   0.00090   0.00074   0.00009   0.00091   1.93311
    A8        1.91850   0.00096   0.00091   0.00250   0.00341   1.92190
    A9        1.89163  -0.00094  -0.00049  -0.00116  -0.00171   1.88991
   A10        1.89180  -0.00094  -0.00050  -0.00100  -0.00150   1.89030
   A11        1.89034  -0.00093  -0.00046  -0.00128  -0.00173   1.88861
   A12        1.84684   0.00003   0.00035   0.00784   0.00554   1.85238
   A13        1.76800   0.00013   0.00105   0.01726   0.01695   1.78494
   A14        1.75881  -0.00013  -0.00178  -0.00999  -0.01297   1.74585
   A15        2.16088   0.00009   0.00063   0.05668   0.05642   2.21730
   A16        1.57808  -0.00013  -0.00131   0.00115   0.00170   1.57978
   A17        2.28987  -0.00003   0.00066  -0.07271  -0.07139   2.21848
   A18        1.86158   0.00004   0.00003   0.00617   0.00581   1.86739
   A19        1.81019   0.00025  -0.00083   0.02334   0.02454   1.83473
   A20        2.09690   0.00017   0.00026   0.01642   0.01416   2.11106
   A21        1.97033   0.00041  -0.00146   0.02411   0.02144   1.99176
   A22        1.84512   0.00025  -0.00047   0.01900   0.01809   1.86322
   A23        1.80195   0.00002   0.00002   0.00602   0.00631   1.80826
   A24        2.84263  -0.00010  -0.00077   0.00105  -0.00003   2.84260
   A25        2.68321  -0.00044  -0.00027  -0.01519  -0.01586   2.66736
   A26        2.03962  -0.00004   0.00130   0.01471   0.01484   2.05446
   A27        1.70199   0.00003  -0.00016   0.02036   0.02330   1.72529
   A28        1.54040   0.00018  -0.00010   0.03488   0.03579   1.57619
   A29        1.86808   0.00008  -0.00038   0.00093  -0.00077   1.86731
   A30        2.01040  -0.00005  -0.00116   0.03119   0.02682   2.03722
   A31        2.24990  -0.00016   0.00117  -0.08282  -0.08251   2.16739
   A32        1.91555   0.00008  -0.00096  -0.00901  -0.01143   1.90412
   A33        2.05652   0.00013  -0.00258   0.03237   0.03035   2.08688
   A34        1.86911  -0.00006  -0.00046   0.00246   0.00248   1.87159
   A35        2.08568   0.00011   0.00014   0.02715   0.02769   2.11337
   A36        1.85350   0.00009  -0.00140   0.00036  -0.00214   1.85137
   A37        1.86135   0.00003  -0.00025   0.00428   0.00427   1.86562
   A38        3.14389   0.00001  -0.00038   0.00502   0.00458   3.14848
   A39        3.31574   0.00026   0.00107   0.05293   0.05198   3.36772
   A40        2.86876  -0.00021   0.00004  -0.00857  -0.00950   2.85925
   A41        2.83252  -0.00004   0.00129  -0.01251  -0.00917   2.82335
   A42        2.93782  -0.00009   0.00102   0.00272   0.00531   2.94313
   A43        2.90257  -0.00016   0.00119  -0.00299  -0.00274   2.89983
   A44        2.94551  -0.00019   0.00087  -0.02547  -0.02478   2.92073
   A45        3.16300  -0.00007   0.00099  -0.00711  -0.00689   3.15612
   A46        3.03908  -0.00012   0.00310  -0.06477  -0.06291   2.97617
   A47        3.19913  -0.00011   0.00026  -0.00381  -0.00365   3.19549
   A48        3.13378  -0.00011   0.00056  -0.03542  -0.03446   3.09932
   A49        3.09782   0.00013  -0.00075   0.00761   0.00610   3.10392
   A50        3.11083   0.00024   0.00160  -0.00208  -0.00033   3.11050
   A51        3.02882   0.00013   0.00017   0.03707   0.04006   3.06888
    D1        0.07333  -0.00010   0.00177  -0.04994  -0.04874   0.02459
    D2       -3.05889  -0.00011   0.00145  -0.04832  -0.04722  -3.10611
    D3       -0.00754   0.00004   0.00012   0.01442   0.01460   0.00706
    D4        3.12531   0.00005   0.00044   0.01292   0.01323   3.13854
    D5       -0.10462   0.00002   0.00032   0.01524   0.01549  -0.08912
    D6       -2.20677   0.00004   0.00061   0.01616   0.01675  -2.19002
    D7        1.98870   0.00001   0.00014   0.01609   0.01614   2.00484
    D8        3.04482   0.00001   0.00005   0.01660   0.01677   3.06159
    D9        0.94267   0.00003   0.00034   0.01752   0.01803   0.96070
   D10       -1.14505   0.00000  -0.00013   0.01745   0.01741  -1.12763
   D11       -1.63241   0.00034   0.00085   0.04915   0.05029  -1.58212
   D12        2.53460  -0.00010  -0.00136  -0.03969  -0.04280   2.49181
   D13        0.09286   0.00014  -0.00131   0.03639   0.03467   0.12753
   D14        1.71264   0.00004  -0.00195   0.03755   0.03587   1.74852
   D15       -0.24831  -0.00032  -0.00099   0.00774   0.00660  -0.24171
   D16       -2.03960  -0.00011  -0.00151   0.03058   0.02773  -2.01187
   D17        0.13313   0.00026  -0.00147   0.06925   0.06677   0.19989
   D18       -0.04348   0.00015   0.00031   0.09034   0.09238   0.04890
   D19        2.12925   0.00051   0.00036   0.12902   0.13142   2.26067
   D20        2.32908  -0.00005  -0.00076   0.06870   0.06533   2.39441
   D21       -1.78137   0.00031  -0.00071   0.10737   0.10437  -1.67701
   D22       -0.41088  -0.00020  -0.00127  -0.10674  -0.10877  -0.51966
   D23       -2.38352  -0.00027  -0.00061  -0.12374  -0.12468  -2.50820
   D24        1.65060  -0.00013  -0.00185  -0.04256  -0.04434   1.60626
   D25        1.88159   0.00001  -0.00053  -0.01346  -0.01510   1.86649
   D26       -0.09105  -0.00006   0.00013  -0.03047  -0.03101  -0.12206
   D27       -2.34011   0.00009  -0.00111   0.05072   0.04933  -2.29078
   D28       -2.06409  -0.00006   0.00015  -0.10512  -0.10419  -2.16828
   D29        2.24646  -0.00013   0.00081  -0.12212  -0.12010   2.12636
   D30       -0.00260   0.00001  -0.00043  -0.04093  -0.03976  -0.04237
   D31        0.92956   0.00002  -0.00128   0.04026   0.03785   0.96741
   D32       -0.92381   0.00002  -0.00123   0.03266   0.03268  -0.89113
   D33        2.94665   0.00007  -0.00120   0.00925   0.00789   2.95455
   D34       -0.03832  -0.00008   0.00034  -0.00138  -0.00149  -0.03981
   D35        2.15124   0.00011  -0.00016   0.03634   0.03599   2.18723
   D36        2.00351   0.00024  -0.00009   0.02962   0.02917   2.03269
   D37       -2.09011   0.00043  -0.00059   0.06734   0.06665  -2.02346
   D38       -1.94383  -0.00020   0.00024   0.03259   0.03325  -1.91058
   D39        0.04009   0.00029  -0.00096   0.06891   0.06831   0.10839
   D40        0.93706   0.00022   0.00122  -0.03940  -0.03903   0.89802
   D41       -1.13596  -0.00035   0.00305  -0.07719  -0.07425  -1.21022
   D42        0.26611  -0.00006  -0.00081  -0.07959  -0.08014   0.18597
   D43       -1.87833  -0.00015   0.00272  -0.10008  -0.09718  -1.97551
   D44       -0.05805  -0.00005   0.00094   0.06177   0.06159   0.00354
   D45        2.18347   0.00021  -0.00276   0.09875   0.09495   2.27841
   D46        1.98226  -0.00002   0.00249   0.09808   0.10107   2.08332
   D47       -2.05941   0.00024  -0.00120   0.13505   0.13443  -1.92498
   D48       -1.71075  -0.00026   0.00067   0.00380   0.00456  -1.70619
   D49        0.53077   0.00000  -0.00303   0.04078   0.03792   0.56869
   D50       -2.02471  -0.00015   0.00114  -0.03633  -0.03448  -2.05919
   D51        0.04451  -0.00001   0.00007  -0.01390  -0.01236   0.03215
   D52        2.18678  -0.00013  -0.00025  -0.06251  -0.06247   2.12430
   D53       -2.02718   0.00001  -0.00132  -0.04008  -0.04035  -2.06754
   D54       -0.49114   0.00007   0.00134   0.03060   0.03101  -0.46013
   D55        1.57808   0.00021   0.00027   0.05303   0.05313   1.63121
         Item               Value     Threshold  Converged?
 Maximum Force            0.002296     0.000015     NO 
 RMS     Force            0.000419     0.000010     NO 
 Maximum Displacement     0.293232     0.000060     NO 
 RMS     Displacement     0.084749     0.000040     NO 
 Predicted change in Energy=-4.912111D-04
 GradGradGradGradGradGradGradGradGradGradGradGradGradGradGradGradGradGrad

                          Input orientation:                          
 ---------------------------------------------------------------------
 Center     Atomic      Atomic             Coordinates (Angstroms)
 Number     Number       Type             X           Y           Z
 ---------------------------------------------------------------------
      1          6           0       -1.517572    0.093689   -0.865550
      2          8           0       -0.357730    0.198984   -1.217195
      3          8           0       -1.987856   -0.397442    0.235681
      4          1           0       -1.256035   -0.728196    0.878673
      5          6           0       -2.659429    0.572617   -1.799339
      6          9           0       -2.171258    1.166388   -2.887219
      7          9           0       -3.456896    1.444805   -1.166099
      8          9           0       -3.406356   -0.472422   -2.188680
      9          8           0        1.933204   -0.557871    0.160994
     10          1           0        2.183897    0.237893    0.673761
     11          1           0        1.242813   -0.270786   -0.464250
     12          8           0        4.474064   -1.464113   -0.224510
     13          1           0        3.512791   -1.261675   -0.239458
     14          1           0        4.772323   -1.476780   -1.136825
     15          8           0       -0.201312   -1.230322    1.810923
     16          1           0        0.016124   -0.612956    2.538672
     17          1           0        0.627137   -1.280836    1.297467
     18          8           0        2.912132    1.391939    1.900975
     19          1           0        2.945101    2.324731    1.672498
     20          1           0        3.845004    1.057896    1.889568
     21          8           0        0.867074    0.565031    3.591748
     22          1           0        1.660149    0.892259    3.128502
     23          1           0        1.141105    0.300959    4.472872
     24          8           0        5.314229    0.317469    1.603777
     25          1           0        5.795697   -0.118120    2.311000
     26          1           0        5.146979   -0.361914    0.910734
 ---------------------------------------------------------------------
                    Distance matrix (angstroms):
                    1          2          3          4          5
     1  C    0.000000
     2  O    1.216542   0.000000
     3  O    1.294251   2.263599   0.000000
     4  H    1.945819   2.461560   1.028786   0.000000
     5  C    1.550862   2.403397   2.352303   3.291410   0.000000
     6  F    2.380154   2.648346   3.497384   4.313817   1.332050
     7  F    2.382609   3.340586   2.741703   3.707670   1.340768
     8  F    2.374586   3.269356   2.809856   3.754724   1.342234
     9  O    3.658712   2.778599   3.925051   3.273426   5.119882
    10  H    4.011377   3.168138   4.242533   3.578890   5.448493
    11  H    2.813113   1.830122   3.308045   2.873483   4.209666
    12  O    6.223936   5.205531   6.565514   5.881549   7.583871
    13  H    5.247243   4.250933   5.588361   4.927121   6.625268
    14  H    6.488662   5.397415   6.982031   6.400290   7.737564
    15  O    3.263289   3.352145   2.523255   1.494544   4.725137
    16  H    3.800039   3.860770   3.060416   2.094579   5.232830
    17  H    3.341816   3.079505   2.957358   2.006773   4.881292
    18  O    5.381578   4.673127   5.475853   4.786824   6.738390
    19  H    5.597739   4.876250   5.814528   5.253576   6.821607
    20  H    6.105537   5.296477   6.235030   5.498420   7.493409
    21  O    5.077027   4.975948   4.510007   3.679783   6.442057
    22  H    5.166050   4.841234   4.831116   4.023895   6.560834
    23  H    5.967434   5.885046   5.313375   4.441138   7.338835
    24  O    7.267816   6.335853   7.463459   6.692350   8.673265
    25  H    7.976167   7.100238   8.060315   7.221543   9.426621
    26  H    6.912235   5.928280   7.166786   6.413562   8.316120
                    6          7          8          9         10
     6  F    0.000000
     7  F    2.166249   0.000000
     8  F    2.167746   2.173473   0.000000
     9  O    5.395486   5.901277   5.834310   0.000000
    10  H    5.701759   6.054773   6.320526   0.979294   0.000000
    11  H    4.426299   5.052040   4.962770   0.974674   1.561878
    12  O    7.626917   8.499914   8.181836   2.725043   2.991418
    13  H    6.724176   7.533940   7.231666   1.775049   2.201962
    14  H    7.633055   8.732501   8.306981   3.254124   3.594200
    15  O    5.630048   5.159243   5.181075   2.780399   3.022916
    16  H    6.114817   5.479195   5.837891   3.054764   2.983467
    17  H    5.597456   5.493415   5.392200   1.876182   2.262531
    18  O    6.987025   7.069247   7.753993   2.790625   1.835266
    19  H    6.950532   7.058149   7.941899   3.408514   2.435528
    20  H    7.682764   7.924932   8.459089   3.041981   2.215821
    21  O    7.181232   6.489054   7.263047   3.763989   3.218026
    22  H    7.137487   6.703212   7.470224   3.314142   2.593889
    23  H    8.117367   7.365324   8.102703   4.467359   3.940131
    24  O    8.770531   9.266916   9.542288   3.778779   3.266533
    25  H    9.599157  10.007169  10.249411   4.442382   3.981507
    26  H    8.385507   9.033501   9.098248   3.305882   3.032454
                   11         12         13         14         15
    11  H    0.000000
    12  O    3.452896   0.000000
    13  H    2.487006   0.982471   0.000000
    14  H    3.790016   0.959915   1.561396   0.000000
    15  O    2.860528   5.104585   4.242595   5.786796   0.000000
    16  H    3.261807   5.313461   4.512818   6.072635   0.978794
    17  H    2.122005   4.141117   3.269481   4.811105   0.975970
    18  O    3.338498   3.887718   3.461779   4.573630   4.071596
    19  H    3.768313   4.504632   4.103676   5.067792   4.749472
    20  H    3.751966   3.350458   3.165995   4.055065   4.649172
    21  O    4.158232   5.629532   5.001481   6.463696   2.745192
    22  H    3.799304   4.971247   4.406231   5.787140   3.115510
    23  H    4.971158   6.024076   5.502070   6.914824   3.351549
    24  O    4.604260   2.687479   3.022646   3.320224   5.732343
    25  H    5.334237   3.160257   3.608908   3.844574   6.119738
    26  H    4.140217   1.719429   2.191593   2.361311   5.492603
                   16         17         18         19         20
    16  H    0.000000
    17  H    1.536226   0.000000
    18  O    3.579542   3.567793   0.000000
    19  H    4.237826   4.302757   0.960932   0.000000
    20  H    4.227695   4.021805   0.990942   1.569017   0.000000
    21  O    1.794642   2.954407   2.779343   3.331405   3.465313
    22  H    2.305730   3.023598   1.823174   2.413095   2.517138
    23  H    2.417014   3.584611   3.307782   3.897711   3.815427
    24  O    5.459820   4.961575   2.648185   3.105896   1.669889
    25  H    5.805184   5.393808   3.280754   3.808032   2.316425
    26  H    5.388773   4.628493   3.008507   3.556207   2.160813
                   21         22         23         24         25
    21  O    0.000000
    22  H    0.975008   0.000000
    23  H    0.959796   1.557681   0.000000
    24  O    4.877550   4.000934   5.064280   0.000000
    25  H    5.137931   4.334967   5.149227   0.960060   0.000000
    26  H    5.134651   4.318498   5.401412   0.984805   1.562375
                   26
    26  H    0.000000
 Stoichiometry    C2H13F3O8
 Framework group  C1[X(C2H13F3O8)]
 Deg. of freedom    72
 Full point group                 C1      NOp   1
 Largest Abelian subgroup         C1      NOp   1
 Largest concise Abelian subgroup C1      NOp   1
                         Standard orientation:                         
 ---------------------------------------------------------------------
 Center     Atomic      Atomic             Coordinates (Angstroms)
 Number     Number       Type             X           Y           Z
 ---------------------------------------------------------------------
      1          6           0       -1.994503   -0.093601    0.135858
      2          8           0       -1.114275   -0.884574   -0.146161
      3          8           0       -1.903130    1.019376    0.790089
      4          1           0       -0.943800    1.236121    1.091929
      5          6           0       -3.458546   -0.375048   -0.291388
      6          9           0       -3.534901   -1.468838   -1.047793
      7          9           0       -3.956046    0.655302   -0.990339
      8          9           0       -4.228830   -0.557456    0.792578
      9          8           0        1.593306   -0.733225    0.459403
     10          1           0        1.988840   -0.266079   -0.305021
     11          1           0        0.681812   -0.957982    0.197387
     12          8           0        3.765506   -2.286259    1.002999
     13          1           0        2.882922   -1.862758    0.919671
     14          1           0        3.635871   -3.230207    0.886410
     15          8           0        0.442936    1.549786    1.552621
     16          1           0        0.914359    2.197453    0.990192
     17          1           0        0.965611    0.732148    1.448716
     18          8           0        3.100689    0.689104   -1.409384
     19          1           0        2.968254    0.605672   -2.357482
     20          1           0        3.955081    0.235061   -1.195313
     21          8           0        2.058732    2.948375   -0.170527
     22          1           0        2.546339    2.245222   -0.637920
     23          1           0        2.706752    3.581773    0.145834
     24          8           0        5.198151   -0.750455   -0.673717
     25          1           0        5.967876   -0.385280   -0.231127
     26          1           0        4.791048   -1.397337   -0.052708
 ---------------------------------------------------------------------
 Rotational constants (GHZ):           0.8585538           0.2141917           0.1943686
 Standard basis: 6-31++G(d,p) (6D, 7F)
 There are   325 symmetry adapted cartesian basis functions of A   symmetry.
 There are   325 symmetry adapted basis functions of A   symmetry.
   325 basis functions,   520 primitive gaussians,   325 cartesian basis functions
    58 alpha electrons       58 beta electrons
       nuclear repulsion energy       943.5833807101 Hartrees.
 NAtoms=   26 NActive=   26 NUniq=   26 SFac= 1.00D+00 NAtFMM=   60 NAOKFM=F Big=F
 Integral buffers will be    131072 words long.
 Raffenetti 2 integral format.
 Two-electron integral symmetry is turned on.
 Nuclear repulsion after empirical dispersion term =      943.5711187352 Hartrees.
 One-electron integrals computed using PRISM.
 NBasis=   325 RedAO= T EigKep=  4.19D-05  NBF=   325
 NBsUse=   325 1.00D-06 EigRej= -1.00D+00 NBFU=   325
 Initial guess from the checkpoint file:  "/local_scratch/slurm.5787747/Gau-1110275.chk"
 B after Tr=     0.000000    0.000000    0.000000
         Rot=    0.999893   -0.014585   -0.000488    0.001222 Ang=  -1.68 deg.
 ExpMin= 3.60D-02 ExpMax= 7.00D+03 ExpMxC= 1.05D+03 IAcc=3 IRadAn=         5 AccDes= 0.00D+00
 Harris functional with IExCor= 4639 and IRadAn=       5 diagonalized for initial guess.
 HarFok:  IExCor= 4639 AccDes= 0.00D+00 IRadAn=         5 IDoV= 1 UseB2=F ITyADJ=14
 ICtDFT=  3500011 ScaDFX=  1.000000  1.000000  1.000000  1.000000
 FoFCou: FMM=F IPFlag=           0 FMFlag=      100000 FMFlg1=           0
         NFxFlg=           0 DoJE=T BraDBF=F KetDBF=T FulRan=T
         wScrn=  0.000000 ICntrl=       500 IOpCl=  0 I1Cent=   200000004 NGrid=           0
         NMat0=    1 NMatS0=      1 NMatT0=    0 NMatD0=    1 NMtDS0=    0 NMtDT0=    0
 Petite list used in FoFCou.
 Requested convergence on RMS density matrix=1.00D-10 within 128 cycles.
 Requested convergence on MAX density matrix=1.00D-08.
 Requested convergence on             energy=1.00D-08.
 No special actions if energy rises.
 SCF Done:  E(RwB97XD) =  -985.246815413     A.U. after   15 cycles
            NFock= 15  Conv=0.91D-10     -V/T= 2.0083
 Calling FoFJK, ICntrl=      2127 FMM=F ISym2X=0 I1Cent= 0 IOpClX= 0 NMat=1 NMatS=1 NMatT=0.
 ***** Axes restored to original set *****
 -------------------------------------------------------------------
 Center     Atomic                   Forces (Hartrees/Bohr)
 Number     Number              X              Y              Z
 -------------------------------------------------------------------
      1        6          -0.000603543   -0.000279987    0.000539743
      2        8           0.000196646    0.000008596   -0.000204954
      3        8          -0.002711420    0.001573835   -0.003181572
      4        1           0.002524904   -0.001281440    0.002393453
      5        6          -0.000144337   -0.000082363    0.000152588
      6        9          -0.000237804   -0.000136781    0.000177350
      7        9           0.000193260   -0.000268457   -0.000309200
      8        9           0.000187538    0.000492729    0.000075849
      9        8           0.001624181    0.002225375    0.001167506
     10        1          -0.000418499   -0.001798413   -0.000898265
     11        1          -0.000823120   -0.000256848   -0.000472904
     12        8          -0.001327925    0.000399764   -0.000364951
     13        1           0.001267214   -0.000439622    0.000043466
     14        1           0.000046530   -0.000150383    0.000003866
     15        8           0.000007704   -0.000032322   -0.001152341
     16        1           0.000301765    0.000012949    0.001233793
     17        1          -0.000085156   -0.000419221    0.000380402
     18        8          -0.000742342    0.000563005   -0.000098368
     19        1          -0.000048105    0.000081880    0.000118589
     20        1           0.000802051   -0.000476699    0.000119748
     21        8          -0.000449633   -0.000234708    0.000235564
     22        1           0.000459608    0.000349271   -0.000172892
     23        1          -0.000071042    0.000203570   -0.000021428
     24        8           0.000300003    0.000462955    0.000987796
     25        1           0.000083956    0.000147940   -0.000100563
     26        1          -0.000332431   -0.000664626   -0.000652277
 -------------------------------------------------------------------
 Cartesian Forces:  Max     0.003181572 RMS     0.000886165

 GradGradGradGradGradGradGradGradGradGradGradGradGradGradGradGradGradGrad
 Berny optimization.
 Using GEDIIS/GDIIS optimizer.
 FormGI is forming the generalized inverse of G from B-inverse, IUseBI=4.
 Internal  Forces:  Max     0.004044986 RMS     0.000458400
 Search for a local minimum.
 Step number   5 out of a maximum of  156
 All quantities printed in internal units (Hartrees-Bohrs-Radians)
 Mixed Optimization -- En-DIIS/RFO-DIIS
 Swapping is turned off.
 Update second derivatives using D2CorX and points    4    5
 DE= -4.33D-04 DEPred=-4.91D-04 R= 8.82D-01
 TightC=F SS=  1.41D+00  RLast= 5.09D-01 DXNew= 7.1352D-01 1.5259D+00
 Trust test= 8.82D-01 RLast= 5.09D-01 DXMaxT set to 7.14D-01
 ITU=  1  1 -1  1  0
     Eigenvalues ---    0.00034   0.00054   0.00060   0.00090   0.00120
     Eigenvalues ---    0.00139   0.00218   0.00270   0.00345   0.00404
     Eigenvalues ---    0.00491   0.00557   0.00654   0.00805   0.00839
     Eigenvalues ---    0.00986   0.01034   0.01128   0.01220   0.01287
     Eigenvalues ---    0.01386   0.01539   0.01562   0.01753   0.01865
     Eigenvalues ---    0.01895   0.01941   0.02060   0.02319   0.02385
     Eigenvalues ---    0.02529   0.02746   0.02884   0.03044   0.03236
     Eigenvalues ---    0.03506   0.03658   0.03796   0.04226   0.04530
     Eigenvalues ---    0.04766   0.06060   0.06366   0.06645   0.06917
     Eigenvalues ---    0.08526   0.12112   0.13983   0.19166   0.20730
     Eigenvalues ---    0.22930   0.24083   0.26203   0.29408   0.35784
     Eigenvalues ---    0.37476   0.40914   0.41126   0.41384   0.42862
     Eigenvalues ---    0.45561   0.47897   0.48594   0.49374   0.52104
     Eigenvalues ---    0.54526   0.58068   0.58655   0.58998   0.59148
     Eigenvalues ---    0.59671   0.86855
 En-DIIS/RFO-DIIS/Sim-DIIS IScMMF=       -3 using points:     5    4
 RFO step:  Lambda=-2.97001024D-04.
 DidBck=F Rises=F RFO-DIIS coefs:    1.81253   -0.81253
 Iteration  1 RMS(Cart)=  0.06693740 RMS(Int)=  0.00194427
 Iteration  2 RMS(Cart)=  0.00271676 RMS(Int)=  0.00106159
 Iteration  3 RMS(Cart)=  0.00000310 RMS(Int)=  0.00106159
 Iteration  4 RMS(Cart)=  0.00000000 RMS(Int)=  0.00106159
 Variable       Old X    -DE/DX   Delta X   Delta X   Delta X     New X
                                 (Linear)    (Quad)   (Total)
    R1        2.29893   0.00048  -0.00404   0.00533   0.00121   2.30014
    R2        2.44578  -0.00065   0.00557  -0.00834  -0.00237   2.44341
    R3        2.93070  -0.00005  -0.00052   0.00055   0.00007   2.93077
    R4        3.45843   0.00032   0.04397  -0.04366  -0.00005   3.45837
    R5        1.94412   0.00404  -0.02858   0.05733   0.02920   1.97333
    R6        2.82428   0.00034   0.04207  -0.07915  -0.03661   2.78766
    R7        2.51721  -0.00029  -0.00087   0.00076  -0.00012   2.51709
    R8        2.53368  -0.00044  -0.00034   0.00089   0.00053   2.53422
    R9        2.53645  -0.00051  -0.00090  -0.00005  -0.00095   2.53550
   R10        1.85060  -0.00141   0.00021  -0.00576  -0.00450   1.84609
   R11        1.84187   0.00113  -0.00432   0.00618   0.00150   1.84336
   R12        3.35436   0.00013   0.00945  -0.00253   0.00761   3.36196
   R13        3.54547   0.00033   0.05769  -0.03616   0.02155   3.56702
   R14        3.46815   0.00062   0.03706  -0.00582   0.03228   3.50043
   R15        1.85660  -0.00126  -0.00058  -0.00308  -0.00287   1.85374
   R16        1.81398   0.00001  -0.00094   0.00048  -0.00047   1.81351
   R17        3.24925  -0.00000  -0.00149   0.00533   0.00340   3.25265
   R18        1.84965   0.00093  -0.00336   0.00625   0.00236   1.85201
   R19        1.84432  -0.00004  -0.00190   0.00152  -0.00008   1.84423
   R20        3.39138  -0.00006   0.02148  -0.03142  -0.01056   3.38082
   R21        1.81590   0.00005  -0.00095   0.00055  -0.00040   1.81550
   R22        1.87261   0.00094  -0.00260   0.00354   0.00029   1.87290
   R23        3.44530   0.00003   0.01333  -0.01360  -0.00054   3.44476
   R24        3.15563   0.00001   0.00425   0.00201   0.00545   3.16109
   R25        1.84250   0.00055  -0.00254   0.00400   0.00105   1.84355
   R26        1.81375  -0.00010  -0.00088   0.00029  -0.00059   1.81316
   R27        1.81425  -0.00010  -0.00099   0.00035  -0.00064   1.81361
   R28        1.86101   0.00098  -0.00301   0.00411   0.00050   1.86151
    A1        2.24621   0.00005  -0.00152   0.00176   0.00008   2.24628
    A2        2.09577   0.00007   0.00480  -0.00536  -0.00071   2.09506
    A3        1.94117  -0.00013  -0.00328   0.00363   0.00065   1.94182
    A4        2.33596   0.00024   0.01175  -0.01314  -0.00233   2.33363
    A5        1.97721  -0.00014  -0.00165   0.00279   0.00147   1.97868
    A6        1.93860   0.00017   0.00036   0.00153   0.00186   1.94045
    A7        1.93311   0.00014   0.00074  -0.00226  -0.00143   1.93168
    A8        1.92190   0.00020   0.00277   0.00039   0.00316   1.92506
    A9        1.88991  -0.00016  -0.00139   0.00006  -0.00141   1.88850
   A10        1.89030  -0.00019  -0.00122   0.00008  -0.00115   1.88916
   A11        1.88861  -0.00018  -0.00141   0.00021  -0.00118   1.88743
   A12        1.85238   0.00016   0.00450   0.00587   0.00742   1.85980
   A13        1.78494   0.00015   0.01377   0.00668   0.01907   1.80401
   A14        1.74585   0.00002  -0.01054   0.01079  -0.00072   1.74512
   A15        2.21730  -0.00016   0.04584  -0.02644   0.01777   2.23507
   A16        1.57978  -0.00002   0.00138  -0.00707  -0.00351   1.57627
   A17        2.21848  -0.00008  -0.05801   0.01749  -0.03975   2.17873
   A18        1.86739   0.00007   0.00472  -0.00078   0.00349   1.87089
   A19        1.83473   0.00002   0.01994  -0.01809   0.00370   1.83843
   A20        2.11106   0.00007   0.01151   0.00805   0.01736   2.12843
   A21        1.99176   0.00000   0.01742  -0.00957   0.00673   1.99850
   A22        1.86322  -0.00007   0.01470   0.00033   0.01496   1.87818
   A23        1.80826   0.00022   0.00512  -0.00062   0.00387   1.81213
   A24        2.84260  -0.00020  -0.00003   0.00045  -0.00124   2.84136
   A25        2.66736  -0.00013  -0.01289   0.00214  -0.01167   2.65568
   A26        2.05446   0.00001   0.01206   0.00700   0.01783   2.07229
   A27        1.72529  -0.00013   0.01893  -0.01970   0.00256   1.72785
   A28        1.57619   0.00027   0.02908  -0.01013   0.01921   1.59540
   A29        1.86731   0.00009  -0.00063   0.00128  -0.00050   1.86681
   A30        2.03722  -0.00018   0.02179  -0.00380   0.01418   2.05140
   A31        2.16739  -0.00003  -0.06704   0.02065  -0.04718   2.12021
   A32        1.90412  -0.00021  -0.00929   0.00825  -0.00310   1.90102
   A33        2.08688   0.00021   0.02466   0.01353   0.03869   2.12557
   A34        1.87159   0.00004   0.00201   0.00020   0.00265   1.87424
   A35        2.11337   0.00011   0.02250   0.00214   0.02491   2.13828
   A36        1.85137  -0.00029  -0.00174   0.00762   0.00473   1.85609
   A37        1.86562   0.00019   0.00347  -0.00185   0.00149   1.86711
   A38        3.14848  -0.00030   0.00372  -0.00327   0.00038   3.14886
   A39        3.36772  -0.00019   0.04224  -0.01587   0.02409   3.39181
   A40        2.85925   0.00029  -0.00772   0.01956   0.01050   2.86975
   A41        2.82335   0.00018  -0.00745  -0.00658  -0.01237   2.81098
   A42        2.94313  -0.00006   0.00432  -0.00566  -0.00016   2.94297
   A43        2.89983  -0.00006  -0.00223   0.00481   0.00096   2.90080
   A44        2.92073  -0.00009  -0.02014   0.01359  -0.00645   2.91428
   A45        3.15612  -0.00003  -0.00559   0.00211  -0.00413   3.15199
   A46        2.97617   0.00028  -0.05112   0.00431  -0.04830   2.92787
   A47        3.19549  -0.00010  -0.00296  -0.01205  -0.01557   3.17992
   A48        3.09932   0.00014  -0.02800   0.01484  -0.01248   3.08684
   A49        3.10392  -0.00011   0.00496  -0.01316  -0.00916   3.09476
   A50        3.11050  -0.00006  -0.00027  -0.00748  -0.00789   3.10261
   A51        3.06888   0.00017   0.03255  -0.00848   0.02669   3.09557
    D1        0.02459  -0.00006  -0.03961  -0.00336  -0.04341  -0.01882
    D2       -3.10611  -0.00010  -0.03836  -0.00742  -0.04611   3.13097
    D3        0.00706  -0.00002   0.01187  -0.00462   0.00717   0.01423
    D4        3.13854   0.00002   0.01075  -0.00089   0.00967  -3.13497
    D5       -0.08912   0.00004   0.01259   0.01930   0.03186  -0.05727
    D6       -2.19002   0.00003   0.01361   0.01971   0.03336  -2.15666
    D7        2.00484   0.00004   0.01311   0.02064   0.03371   2.03855
    D8        3.06159   0.00001   0.01363   0.01589   0.02960   3.09119
    D9        0.96070  -0.00000   0.01465   0.01631   0.03110   0.99180
   D10       -1.12763   0.00001   0.01415   0.01724   0.03145  -1.09618
   D11       -1.58212   0.00002   0.04086  -0.00876   0.03206  -1.55007
   D12        2.49181  -0.00014  -0.03477   0.00266  -0.03311   2.45870
   D13        0.12753   0.00006   0.02817   0.00163   0.02941   0.15694
   D14        1.74852   0.00009   0.02915   0.00214   0.03096   1.77948
   D15       -0.24171  -0.00008   0.00536   0.00802   0.01339  -0.22832
   D16       -2.01187  -0.00008   0.02253   0.03052   0.05137  -1.96050
   D17        0.19989   0.00005   0.05425   0.02200   0.07491   0.27481
   D18        0.04890   0.00027   0.07506   0.02603   0.10304   0.15194
   D19        2.26067   0.00039   0.10678   0.01750   0.12658   2.38725
   D20        2.39441  -0.00030   0.05308   0.00435   0.05532   2.44973
   D21       -1.67701  -0.00018   0.08480  -0.00418   0.07886  -1.59815
   D22       -0.51966  -0.00002  -0.08838  -0.01931  -0.10887  -0.62852
   D23       -2.50820  -0.00007  -0.10131  -0.01106  -0.11280  -2.62101
   D24        1.60626  -0.00007  -0.03603  -0.03025  -0.06629   1.53997
   D25        1.86649  -0.00001  -0.01227  -0.04003  -0.05338   1.81311
   D26       -0.12206  -0.00007  -0.02520  -0.03178  -0.05731  -0.17937
   D27       -2.29078  -0.00007   0.04008  -0.05097  -0.01080  -2.30159
   D28       -2.16828  -0.00002  -0.08466  -0.01451  -0.09837  -2.26665
   D29        2.12636  -0.00007  -0.09759  -0.00626  -0.10231   2.02405
   D30       -0.04237  -0.00007  -0.03231  -0.02544  -0.05580  -0.09816
   D31        0.96741   0.00013   0.03075   0.01497   0.04443   1.01184
   D32       -0.89113  -0.00003   0.02656   0.00966   0.03758  -0.85355
   D33        2.95455   0.00030   0.00641   0.04305   0.04883   3.00338
   D34       -0.03981  -0.00007  -0.00121  -0.03571  -0.03728  -0.07708
   D35        2.18723   0.00004   0.02924  -0.02926  -0.00025   2.18698
   D36        2.03269   0.00000   0.02370  -0.04541  -0.02193   2.01076
   D37       -2.02346   0.00011   0.05415  -0.03896   0.01510  -2.00836
   D38       -1.91058   0.00004   0.02701   0.06499   0.09259  -1.81800
   D39        0.10839   0.00010   0.05550   0.06038   0.11637   0.22476
   D40        0.89802   0.00010  -0.03171  -0.00407  -0.03657   0.86146
   D41       -1.21022   0.00002  -0.06033   0.00700  -0.05336  -1.26358
   D42        0.18597  -0.00008  -0.06512  -0.08309  -0.14753   0.03844
   D43       -1.97551  -0.00011  -0.07896  -0.10171  -0.18051  -2.15603
   D44        0.00354  -0.00012   0.05004   0.02472   0.07378   0.07731
   D45        2.27841   0.00000   0.07715   0.04921   0.12520   2.40361
   D46        2.08332  -0.00001   0.08212   0.02682   0.10965   2.19298
   D47       -1.92498   0.00011   0.10922   0.05131   0.16107  -1.76391
   D48       -1.70619  -0.00013   0.00371   0.05661   0.06085  -1.64534
   D49        0.56869  -0.00001   0.03081   0.08110   0.11227   0.68095
   D50       -2.05919  -0.00010  -0.02802   0.02894   0.00167  -2.05752
   D51        0.03215  -0.00002  -0.01005   0.03515   0.02681   0.05896
   D52        2.12430  -0.00006  -0.05076   0.03261  -0.01773   2.10658
   D53       -2.06754   0.00002  -0.03279   0.03882   0.00741  -2.06013
   D54       -0.46013   0.00013   0.02520   0.00123   0.02504  -0.43509
   D55        1.63121   0.00022   0.04317   0.00744   0.05018   1.68139
         Item               Value     Threshold  Converged?
 Maximum Force            0.004045     0.000015     NO 
 RMS     Force            0.000458     0.000010     NO 
 Maximum Displacement     0.275572     0.000060     NO 
 RMS     Displacement     0.066480     0.000040     NO 
 Predicted change in Energy=-1.859634D-04
 GradGradGradGradGradGradGradGradGradGradGradGradGradGradGradGradGradGrad

                          Input orientation:                          
 ---------------------------------------------------------------------
 Center     Atomic      Atomic             Coordinates (Angstroms)
 Number     Number       Type             X           Y           Z
 ---------------------------------------------------------------------
      1          6           0       -1.534317    0.069069   -0.873211
      2          8           0       -0.383181    0.185369   -1.251228
      3          8           0       -1.974557   -0.426491    0.236946
      4          1           0       -1.214882   -0.749877    0.876282
      5          6           0       -2.700623    0.541498   -1.779759
      6          9           0       -2.243912    1.107930   -2.895447
      7          9           0       -3.466137    1.436610   -1.138530
      8          9           0       -3.474058   -0.499589   -2.123526
      9          8           0        1.951838   -0.488058    0.102170
     10          1           0        2.194114    0.307453    0.614827
     11          1           0        1.239121   -0.219603   -0.507338
     12          8           0        4.480039   -1.436363   -0.262194
     13          1           0        3.525938   -1.211912   -0.301996
     14          1           0        4.812937   -1.420685   -1.162137
     15          8           0       -0.149675   -1.223115    1.780439
     16          1           0        0.054906   -0.614749    2.521062
     17          1           0        0.680346   -1.254210    1.268061
     18          8           0        2.933693    1.408073    1.908210
     19          1           0        3.032798    2.344216    1.716370
     20          1           0        3.845575    1.020976    1.938194
     21          8           0        0.853281    0.599381    3.564710
     22          1           0        1.654703    0.925742    3.114223
     23          1           0        1.093936    0.405130    4.472981
     24          8           0        5.291775    0.214967    1.699384
     25          1           0        5.737491   -0.263947    2.401553
     26          1           0        5.134230   -0.426590    0.968671
 ---------------------------------------------------------------------
                    Distance matrix (angstroms):
                    1          2          3          4          5
     1  C    0.000000
     2  O    1.217183   0.000000
     3  O    1.292997   2.263075   0.000000
     4  H    1.957916   2.468341   1.044239   0.000000
     5  C    1.550899   2.403478   2.351865   3.305998   0.000000
     6  F    2.381637   2.648942   3.498412   4.328543   1.331988
     7  F    2.381699   3.329102   2.754612   3.729388   1.341049
     8  F    2.376816   3.283837   2.797441   3.763690   1.341730
     9  O    3.662654   2.781637   3.929190   3.270461   5.123186
    10  H    4.021477   3.184261   4.249622   3.578765   5.454105
    11  H    2.812322   1.830093   3.305222   2.866658   4.209503
    12  O    6.229940   5.221026   6.552160   5.848036   7.601108
    13  H    5.251036   4.258480   5.582365   4.906851   6.635382
    14  H    6.526138   5.439393   7.001138   6.398417   7.790071
    15  O    3.260188   3.351022   2.519360   1.475168   4.721885
    16  H    3.809767   3.881015   3.061266   2.082288   5.237070
    17  H    3.352737   3.090355   2.965945   1.999934   4.893335
    18  O    5.430686   4.741172   5.499970   4.788768   6.789520
    19  H    5.721955   5.013599   5.910932   5.321837   6.953045
    20  H    6.144376   5.362185   6.234047   5.465510   7.543592
    21  O    5.067248   4.989339   4.485877   3.650403   6.418484
    22  H    5.177197   4.874248   4.824810   4.006320   6.562589
    23  H    5.966777   5.915805   5.296342   4.427294   7.315329
    24  O    7.296236   6.396258   7.439743   6.629104   8.722929
    25  H    7.982116   7.141942   8.011719   7.134289   9.451660
    26  H    6.935973   5.978651   7.146347   6.358009   8.359185
                    6          7          8          9         10
     6  F    0.000000
     7  F    2.165323   0.000000
     8  F    2.166388   2.172360   0.000000
     9  O    5.397889   5.882018   5.864657   0.000000
    10  H    5.714793   6.032221   6.346500   0.976910   0.000000
    11  H    4.426842   5.028012   4.990442   0.975465   1.564945
    12  O    7.656303   8.494920   8.222516   2.724674   3.005913
    13  H    6.737865   7.523535   7.268103   1.779074   2.218736
    14  H    7.693983   8.758297   8.393269   3.264070   3.605870
    15  O    5.628810   5.156882   5.178412   2.788055   3.032265
    16  H    6.131131   5.477082   5.834299   3.076596   3.010050
    17  H    5.609438   5.497774   5.415846   1.887586   2.270902
    18  O    7.069145   7.088107   7.807262   2.796630   1.852345
    19  H    7.116245   7.156142   8.072869   3.434516   2.462761
    20  H    7.775185   7.943558   8.508038   3.038817   2.233325
    21  O    7.182260   6.440403   7.231157   3.791905   3.253439
    22  H    7.165789   6.676069   7.467917   3.340597   2.630633
    23  H    8.119662   7.303922   8.074590   4.542882   4.013139
    24  O    8.871102   9.286937   9.589842   3.768358   3.283340
    25  H    9.676935  10.006541  10.265696   4.434926   4.009291
    26  H    8.468952   9.048653   9.147110   3.298821   3.050952
                   11         12         13         14         15
    11  H    0.000000
    12  O    3.470468   0.000000
    13  H    2.501274   0.980955   0.000000
    14  H    3.826685   0.959668   1.561984   0.000000
    15  O    2.858271   5.064788   4.224546   5.772807   0.000000
    16  H    3.275625   5.291821   4.513793   6.070778   0.980044
    17  H    2.129480   4.100308   3.250271   4.797070   0.975927
    18  O    3.369833   3.897776   3.478518   4.578260   4.055445
    19  H    3.838662   4.505774   4.118620   5.062527   4.781013
    20  H    3.783287   3.358983   3.179057   4.063194   4.585068
    21  O    4.171473   5.651799   5.037390   6.488654   2.740627
    22  H    3.821025   4.996225   4.443156   5.810974   3.106823
    23  H    5.021449   6.105627   5.597309   6.994221   3.383421
    24  O    4.634919   2.689534   3.026497   3.330607   5.628857
    25  H    5.357140   3.170378   3.619224   3.859110   5.997042
    26  H    4.170529   1.721231   2.194977   2.373140   5.404911
                   16         17         18         19         20
    16  H    0.000000
    17  H    1.539512   0.000000
    18  O    3.571388   3.546141   0.000000
    19  H    4.274441   4.322462   0.960722   0.000000
    20  H    4.169473   3.955278   0.991097   1.568686   0.000000
    21  O    1.789055   2.956401   2.779585   3.348299   3.431781
    22  H    2.298761   3.018257   1.822890   2.421819   2.488380
    23  H    2.435103   3.632627   3.311895   3.888206   3.791560
    24  O    5.365481   4.858992   2.650974   3.104346   1.672775
    25  H    5.694657   5.276376   3.301564   3.819339   2.333469
    26  H    5.314589   4.540007   3.015143   3.557026   2.167038
                   21         22         23         24         25
    21  O    0.000000
    22  H    0.975565   0.000000
    23  H    0.959482   1.559397   0.000000
    24  O    4.829850   3.966770   5.034964   0.000000
    25  H    5.094486   4.311893   5.128458   0.959720   0.000000
    26  H    5.110632   4.305729   5.412571   0.985068   1.563179
                   26
    26  H    0.000000
 Stoichiometry    C2H13F3O8
 Framework group  C1[X(C2H13F3O8)]
 Deg. of freedom    72
 Full point group                 C1      NOp   1
 Largest Abelian subgroup         C1      NOp   1
 Largest concise Abelian subgroup C1      NOp   1
                         Standard orientation:                         
 ---------------------------------------------------------------------
 Center     Atomic      Atomic             Coordinates (Angstroms)
 Number     Number       Type             X           Y           Z
 ---------------------------------------------------------------------
      1          6           0       -2.003813   -0.107940    0.142960
      2          8           0       -1.141369   -0.908269   -0.168807
      3          8           0       -1.885208    0.983170    0.826519
      4          1           0       -0.904237    1.180154    1.125396
      5          6           0       -3.475736   -0.347529   -0.282864
      6          9           0       -3.586479   -1.438507   -1.038969
      7          9           0       -3.942017    0.696701   -0.983276
      8          9           0       -4.253409   -0.505636    0.799017
      9          8           0        1.587524   -0.794263    0.358115
     10          1           0        1.977108   -0.304226   -0.391846
     11          1           0        0.665213   -0.993618    0.110867
     12          8           0        3.761070   -2.339846    0.915537
     13          1           0        2.872288   -1.937255    0.814247
     14          1           0        3.668055   -3.279509    0.744236
     15          8           0        0.475875    1.459878    1.564903
     16          1           0        0.942622    2.137438    1.032413
     17          1           0        1.000873    0.649489    1.423199
     18          8           0        3.133224    0.725131   -1.409198
     19          1           0        3.079053    0.670611   -2.366841
     20          1           0        3.990207    0.304012   -1.143657
     21          8           0        2.035778    2.938564   -0.135458
     22          1           0        2.539130    2.255763   -0.617273
     23          1           0        2.659090    3.614926    0.137712
     24          8           0        5.237177   -0.651730   -0.569376
     25          1           0        5.973343   -0.293296   -0.068728
     26          1           0        4.819114   -1.345785   -0.009136
 ---------------------------------------------------------------------
 Rotational constants (GHZ):           0.8713178           0.2129243           0.1931499
 Standard basis: 6-31++G(d,p) (6D, 7F)
 There are   325 symmetry adapted cartesian basis functions of A   symmetry.
 There are   325 symmetry adapted basis functions of A   symmetry.
   325 basis functions,   520 primitive gaussians,   325 cartesian basis functions
    58 alpha electrons       58 beta electrons
       nuclear repulsion energy       942.9534140306 Hartrees.
 NAtoms=   26 NActive=   26 NUniq=   26 SFac= 1.00D+00 NAtFMM=   60 NAOKFM=F Big=F
 Integral buffers will be    131072 words long.
 Raffenetti 2 integral format.
 Two-electron integral symmetry is turned on.
 Nuclear repulsion after empirical dispersion term =      942.9412119521 Hartrees.
 One-electron integrals computed using PRISM.
 NBasis=   325 RedAO= T EigKep=  4.23D-05  NBF=   325
 NBsUse=   325 1.00D-06 EigRej= -1.00D+00 NBFU=   325
 Initial guess from the checkpoint file:  "/local_scratch/slurm.5787747/Gau-1110275.chk"
 B after Tr=    -0.000000    0.000000   -0.000000
         Rot=    0.999930   -0.011838   -0.000013    0.000817 Ang=  -1.36 deg.
 ExpMin= 3.60D-02 ExpMax= 7.00D+03 ExpMxC= 1.05D+03 IAcc=3 IRadAn=         5 AccDes= 0.00D+00
 Harris functional with IExCor= 4639 and IRadAn=       5 diagonalized for initial guess.
 HarFok:  IExCor= 4639 AccDes= 0.00D+00 IRadAn=         5 IDoV= 1 UseB2=F ITyADJ=14
 ICtDFT=  3500011 ScaDFX=  1.000000  1.000000  1.000000  1.000000
 FoFCou: FMM=F IPFlag=           0 FMFlag=      100000 FMFlg1=           0
         NFxFlg=           0 DoJE=T BraDBF=F KetDBF=T FulRan=T
         wScrn=  0.000000 ICntrl=       500 IOpCl=  0 I1Cent=   200000004 NGrid=           0
         NMat0=    1 NMatS0=      1 NMatT0=    0 NMatD0=    1 NMtDS0=    0 NMtDT0=    0
 Petite list used in FoFCou.
 Requested convergence on RMS density matrix=1.00D-10 within 128 cycles.
 Requested convergence on MAX density matrix=1.00D-08.
 Requested convergence on             energy=1.00D-08.
 No special actions if energy rises.
 SCF Done:  E(RwB97XD) =  -985.246954164     A.U. after   15 cycles
            NFock= 15  Conv=0.88D-10     -V/T= 2.0083
 Calling FoFJK, ICntrl=      2127 FMM=F ISym2X=0 I1Cent= 0 IOpClX= 0 NMat=1 NMatS=1 NMatT=0.
 ***** Axes restored to original set *****
 -------------------------------------------------------------------
 Center     Atomic                   Forces (Hartrees/Bohr)
 Number     Number              X              Y              Z
 -------------------------------------------------------------------
      1        6          -0.000117056   -0.000433830    0.000510223
      2        8           0.000281497    0.000193899   -0.000105837
      3        8           0.001958718   -0.000702925    0.001507730
      4        1          -0.001874760    0.001001817   -0.001860563
      5        6          -0.000358825    0.000013965   -0.000111108
      6        9           0.000129095   -0.000057605    0.000049615
      7        9           0.000115563   -0.000055540    0.000078385
      8        9           0.000129560    0.000051100    0.000083521
      9        8           0.000471880    0.000982189    0.000305949
     10        1           0.000101888   -0.000671450   -0.000145362
     11        1          -0.000434356   -0.000292623   -0.000189614
     12        8          -0.000399549   -0.000054572   -0.000033499
     13        1           0.000327568   -0.000096638    0.000202421
     14        1           0.000022340    0.000005965   -0.000090989
     15        8           0.000238645   -0.000071017   -0.000263020
     16        1          -0.000089119    0.000036219    0.000373537
     17        1          -0.000333986   -0.000034731   -0.000203717
     18        8          -0.000324553    0.000010383    0.000415579
     19        1          -0.000086913    0.000160029   -0.000013642
     20        1           0.000328472   -0.000255340   -0.000229656
     21        8          -0.000242951   -0.000208373   -0.000126162
     22        1           0.000203252    0.000396832   -0.000241593
     23        1           0.000002158    0.000011918    0.000097552
     24        8           0.000211645    0.000162308    0.000395252
     25        1           0.000023874    0.000023227    0.000180859
     26        1          -0.000284086   -0.000115206   -0.000585864
 -------------------------------------------------------------------
 Cartesian Forces:  Max     0.001958718 RMS     0.000504414

 GradGradGradGradGradGradGradGradGradGradGradGradGradGradGradGradGradGrad
 Berny optimization.
 Using GEDIIS/GDIIS optimizer.
 FormGI is forming the generalized inverse of G from B-inverse, IUseBI=4.
 Internal  Forces:  Max     0.002864642 RMS     0.000283776
 Search for a local minimum.
 Step number   6 out of a maximum of  156
 All quantities printed in internal units (Hartrees-Bohrs-Radians)
 Mixed Optimization -- En-DIIS/RFO-DIIS
 Swapping is turned off.
 Update second derivatives using D2CorX and points    5    6
 DE= -1.39D-04 DEPred=-1.86D-04 R= 7.46D-01
 TightC=F SS=  1.41D+00  RLast= 5.50D-01 DXNew= 1.2000D+00 1.6487D+00
 Trust test= 7.46D-01 RLast= 5.50D-01 DXMaxT set to 1.20D+00
 ITU=  1  1  1 -1  1  0
     Eigenvalues ---    0.00032   0.00052   0.00061   0.00089   0.00123
     Eigenvalues ---    0.00143   0.00214   0.00267   0.00338   0.00422
     Eigenvalues ---    0.00491   0.00552   0.00656   0.00800   0.00838
     Eigenvalues ---    0.00953   0.01033   0.01119   0.01218   0.01282
     Eigenvalues ---    0.01384   0.01538   0.01573   0.01752   0.01862
     Eigenvalues ---    0.01897   0.01942   0.02051   0.02374   0.02377
     Eigenvalues ---    0.02555   0.02736   0.02873   0.03140   0.03238
     Eigenvalues ---    0.03504   0.03688   0.03904   0.04225   0.04485
     Eigenvalues ---    0.04733   0.06048   0.06332   0.06626   0.06924
     Eigenvalues ---    0.08518   0.12113   0.13982   0.19153   0.20715
     Eigenvalues ---    0.22930   0.24081   0.26202   0.34236   0.36167
     Eigenvalues ---    0.37331   0.40912   0.41130   0.41380   0.42423
     Eigenvalues ---    0.45517   0.47916   0.48397   0.49265   0.52107
     Eigenvalues ---    0.54552   0.58089   0.58685   0.59000   0.59143
     Eigenvalues ---    0.59603   0.86841
 En-DIIS/RFO-DIIS/Sim-DIIS IScMMF=       -3 using points:     6    5    4
 RFO step:  Lambda=-9.70738327D-05.
 DidBck=F Rises=F RFO-DIIS coefs:    1.70596   -1.11130    0.40534
 Iteration  1 RMS(Cart)=  0.03260707 RMS(Int)=  0.00083927
 Iteration  2 RMS(Cart)=  0.00060222 RMS(Int)=  0.00071755
 Iteration  3 RMS(Cart)=  0.00000047 RMS(Int)=  0.00071755
 Variable       Old X    -DE/DX   Delta X   Delta X   Delta X     New X
                                 (Linear)    (Quad)   (Total)
    R1        2.30014   0.00017   0.00287  -0.00319  -0.00028   2.29987
    R2        2.44341  -0.00043  -0.00445   0.00460  -0.00016   2.44325
    R3        2.93077  -0.00008   0.00031  -0.00065  -0.00036   2.93041
    R4        3.45837  -0.00024  -0.02197   0.02173   0.00005   3.45842
    R5        1.97333  -0.00286   0.03487  -0.04930  -0.01478   1.95855
    R6        2.78766  -0.00005  -0.04684   0.06733   0.02013   2.80780
    R7        2.51709  -0.00002   0.00035  -0.00089  -0.00054   2.51656
    R8        2.53422  -0.00007   0.00055  -0.00048   0.00008   2.53429
    R9        2.53550  -0.00014  -0.00022  -0.00126  -0.00149   2.53402
   R10        1.84609  -0.00044  -0.00328   0.00009  -0.00445   1.84164
   R11        1.84336   0.00013   0.00321  -0.00235   0.00112   1.84448
   R12        3.36196  -0.00005   0.00065  -0.00347  -0.00327   3.35870
   R13        3.56702   0.00000  -0.01357   0.03036   0.01663   3.58365
   R14        3.50043   0.00012   0.00430   0.00596   0.00906   3.50949
   R15        1.85374  -0.00041  -0.00173  -0.00038  -0.00257   1.85116
   R16        1.81351   0.00009   0.00014  -0.00013   0.00001   1.81352
   R17        3.25265  -0.00005   0.00315  -0.00003   0.00370   3.25636
   R18        1.85201   0.00019   0.00334  -0.00290   0.00098   1.85300
   R19        1.84423  -0.00014   0.00089  -0.00322  -0.00267   1.84157
   R20        3.38082  -0.00009  -0.01817   0.02085   0.00332   3.38415
   R21        1.81550   0.00015   0.00019  -0.00003   0.00016   1.81566
   R22        1.87290   0.00039   0.00151   0.00035   0.00229   1.87520
   R23        3.44476  -0.00016  -0.00703   0.00476  -0.00190   3.44286
   R24        3.16109  -0.00002   0.00173   0.00032   0.00259   3.16368
   R25        1.84355   0.00026   0.00201  -0.00074   0.00173   1.84529
   R26        1.81316   0.00009   0.00002  -0.00007  -0.00005   1.81311
   R27        1.81361   0.00013   0.00004   0.00002   0.00006   1.81367
   R28        1.86151   0.00051   0.00185  -0.00036   0.00217   1.86368
    A1        2.24628   0.00020   0.00081  -0.00109  -0.00027   2.24602
    A2        2.09506  -0.00005  -0.00289   0.00439   0.00160   2.09666
    A3        1.94182  -0.00015   0.00210  -0.00328  -0.00132   1.94051
    A4        2.33363  -0.00035  -0.00751   0.00956   0.00269   2.33632
    A5        1.97868   0.00001   0.00187  -0.00637  -0.00499   1.97369
    A6        1.94045  -0.00020   0.00113  -0.00167  -0.00052   1.93993
    A7        1.93168  -0.00017  -0.00137  -0.00131  -0.00273   1.92895
    A8        1.92506  -0.00008   0.00085   0.00113   0.00198   1.92704
    A9        1.88850   0.00019  -0.00030   0.00073   0.00047   1.88898
   A10        1.88916   0.00014  -0.00020   0.00068   0.00048   1.88963
   A11        1.88743   0.00014  -0.00013   0.00053   0.00039   1.88782
   A12        1.85980   0.00010   0.00299   0.00129   0.00608   1.86588
   A13        1.80401   0.00001   0.00659   0.00631   0.01382   1.81784
   A14        1.74512   0.00001   0.00475   0.00079   0.00589   1.75101
   A15        2.23507  -0.00000  -0.01032  -0.00079  -0.01077   2.22430
   A16        1.57627  -0.00013  -0.00316  -0.00770  -0.01202   1.56425
   A17        2.17873   0.00003   0.00087   0.00034   0.00043   2.17916
   A18        1.87089   0.00005   0.00011   0.00027   0.00078   1.87167
   A19        1.83843  -0.00009  -0.00733  -0.00722  -0.01594   1.82249
   A20        2.12843  -0.00002   0.00652   0.00393   0.01194   2.14037
   A21        1.99850  -0.00015  -0.00393   0.00090  -0.00182   1.99667
   A22        1.87818   0.00010   0.00323  -0.00001   0.00352   1.88170
   A23        1.81213   0.00007   0.00018   0.00028  -0.00025   1.81188
   A24        2.84136  -0.00011  -0.00087   0.00013  -0.00121   2.84015
   A25        2.65568   0.00013  -0.00181  -0.00524  -0.00685   2.64883
   A26        2.07229   0.00004   0.00657  -0.00338   0.00371   2.07600
   A27        1.72785  -0.00010  -0.00764  -0.00949  -0.01889   1.70896
   A28        1.59540   0.00003  -0.00095  -0.01062  -0.01196   1.58344
   A29        1.86681   0.00003  -0.00004   0.00194   0.00277   1.86959
   A30        2.05140  -0.00011  -0.00086  -0.00454  -0.00338   2.04802
   A31        2.12021   0.00012   0.00014   0.02230   0.02253   2.14274
   A32        1.90102   0.00003   0.00244   0.00475   0.00739   1.90840
   A33        2.12557   0.00004   0.01501  -0.00277   0.01203   2.13760
   A34        1.87424  -0.00002   0.00086  -0.00184  -0.00139   1.87285
   A35        2.13828  -0.00000   0.00637  -0.00765  -0.00131   2.13697
   A36        1.85609  -0.00020   0.00420   0.00329   0.00789   1.86399
   A37        1.86711   0.00019  -0.00068   0.00067  -0.00023   1.86689
   A38        3.14886   0.00037  -0.00159   0.00176   0.00015   3.14901
   A39        3.39181  -0.00028  -0.00406  -0.00018  -0.00292   3.38889
   A40        2.86975  -0.00030   0.01126   0.00018   0.01188   2.88163
   A41        2.81098   0.00014  -0.00501   0.00270  -0.00401   2.80697
   A42        2.94297   0.00002  -0.00227   0.00382   0.00019   2.94316
   A43        2.90080   0.00004   0.00179   0.00416   0.00601   2.90680
   A44        2.91428   0.00007   0.00549   0.00364   0.00897   2.92325
   A45        3.15199  -0.00002  -0.00012   0.00111   0.00173   3.15372
   A46        2.92787   0.00000  -0.00860   0.01380   0.00547   2.93333
   A47        3.17992   0.00012  -0.00951  -0.00263  -0.01228   3.16764
   A48        3.08684   0.00005   0.00515   0.00144   0.00618   3.09302
   A49        3.09476   0.00000  -0.00894   0.00539  -0.00258   3.09218
   A50        3.10261  -0.00018  -0.00543   0.00079  -0.00524   3.09738
   A51        3.09557   0.00002   0.00261  -0.00917  -0.00889   3.08669
    D1       -0.01882   0.00000  -0.01089   0.01257   0.00242  -0.01641
    D2        3.13097  -0.00001  -0.01341   0.01011  -0.00286   3.12810
    D3        0.01423   0.00003  -0.00086   0.00080  -0.00019   0.01404
    D4       -3.13497   0.00004   0.00146   0.00311   0.00472  -3.13026
    D5       -0.05727   0.00002   0.01621   0.01885   0.03517  -0.02210
    D6       -2.15666   0.00003   0.01676   0.01991   0.03675  -2.11992
    D7        2.03855   0.00001   0.01725   0.01936   0.03674   2.07528
    D8        3.09119   0.00001   0.01410   0.01679   0.03075   3.12194
    D9        0.99180   0.00002   0.01465   0.01785   0.03233   1.02412
   D10       -1.09618  -0.00000   0.01514   0.01730   0.03232  -1.06387
   D11       -1.55007   0.00006   0.00225  -0.01060  -0.00828  -1.55835
   D12        2.45870  -0.00023  -0.00603  -0.02378  -0.02766   2.43104
   D13        0.15694  -0.00002   0.00671  -0.01217  -0.00541   0.15153
   D14        1.77948   0.00017   0.00732  -0.01745  -0.01068   1.76880
   D15       -0.22832   0.00003   0.00678  -0.01875  -0.01191  -0.24023
   D16       -1.96050  -0.00006   0.02502  -0.01474   0.01106  -1.94944
   D17        0.27481  -0.00010   0.02582  -0.01399   0.01237   0.28718
   D18        0.15194   0.00015   0.03529  -0.00629   0.02771   0.17966
   D19        2.38725   0.00010   0.03609  -0.00554   0.02903   2.41628
   D20        2.44973  -0.00014   0.01257  -0.02170  -0.00738   2.44235
   D21       -1.59815  -0.00018   0.01337  -0.02094  -0.00607  -1.60422
   D22       -0.62852  -0.00005  -0.03277  -0.00046  -0.03307  -0.66160
   D23       -2.62101  -0.00005  -0.02910   0.00697  -0.02235  -2.64335
   D24        1.53997  -0.00018  -0.02883  -0.01447  -0.04359   1.49637
   D25        1.81311   0.00002  -0.03156   0.00068  -0.02989   1.78322
   D26       -0.17937   0.00002  -0.02789   0.00811  -0.01917  -0.19854
   D27       -2.30159  -0.00010  -0.02762  -0.01333  -0.04042  -2.34200
   D28       -2.26665   0.00008  -0.02721   0.00401  -0.02374  -2.29040
   D29        2.02405   0.00009  -0.02354   0.01143  -0.01302   2.01103
   D30       -0.09816  -0.00004  -0.02327  -0.01000  -0.03427  -0.13243
   D31        1.01184   0.00002   0.01603  -0.01299   0.00379   1.01563
   D32       -0.85355  -0.00006   0.01328  -0.01291  -0.00046  -0.85401
   D33        3.00338   0.00005   0.03127  -0.00382   0.02733   3.03070
   D34       -0.07708  -0.00001  -0.02571   0.00034  -0.02518  -0.10227
   D35        2.18698  -0.00004  -0.01476  -0.00829  -0.02309   2.16389
   D36        2.01076  -0.00002  -0.02731  -0.00135  -0.02849   1.98226
   D37       -2.00836  -0.00005  -0.01636  -0.00999  -0.02640  -2.03476
   D38       -1.81800  -0.00006   0.05189   0.01847   0.06997  -1.74803
   D39        0.22476   0.00004   0.05446   0.01910   0.07314   0.29791
   D40        0.86146   0.00002  -0.01000   0.02559   0.01628   0.87774
   D41       -1.26358   0.00011  -0.00757   0.02441   0.01681  -1.24677
   D42        0.03844  -0.00003  -0.07167  -0.02755  -0.09932  -0.06088
   D43       -2.15603  -0.00007  -0.08805  -0.02725  -0.11560  -2.27162
   D44        0.07731  -0.00004   0.02712   0.01036   0.03842   0.11573
   D45        2.40361  -0.00005   0.04990   0.01056   0.06096   2.46458
   D46        2.19298  -0.00001   0.03644  -0.00069   0.03567   2.22865
   D47       -1.76391  -0.00002   0.05922  -0.00049   0.05822  -1.70569
   D48       -1.64534   0.00008   0.04111   0.02700   0.06850  -1.57684
   D49        0.68095   0.00007   0.06389   0.02721   0.09105   0.77201
   D50       -2.05752   0.00000   0.01516   0.00742   0.02229  -2.03523
   D51        0.05896   0.00007   0.02393   0.00574   0.02865   0.08760
   D52        2.10658  -0.00001   0.01281   0.01350   0.02617   2.13275
   D53       -2.06013   0.00007   0.02159   0.01183   0.03252  -2.02761
   D54       -0.43509  -0.00001   0.00511  -0.00906  -0.00371  -0.43881
   D55        1.68139   0.00006   0.01389  -0.01073   0.00264   1.68403
         Item               Value     Threshold  Converged?
 Maximum Force            0.002865     0.000015     NO 
 RMS     Force            0.000284     0.000010     NO 
 Maximum Displacement     0.140771     0.000060     NO 
 RMS     Displacement     0.032613     0.000040     NO 
 Predicted change in Energy=-5.154310D-05
 GradGradGradGradGradGradGradGradGradGradGradGradGradGradGradGradGradGrad

                          Input orientation:                          
 ---------------------------------------------------------------------
 Center     Atomic      Atomic             Coordinates (Angstroms)
 Number     Number       Type             X           Y           Z
 ---------------------------------------------------------------------
      1          6           0       -1.530707    0.057518   -0.869219
      2          8           0       -0.377973    0.192622   -1.235456
      3          8           0       -1.973939   -0.451767    0.233412
      4          1           0       -1.217746   -0.764885    0.869252
      5          6           0       -2.696317    0.525164   -1.778810
      6          9           0       -2.238544    1.071567   -2.903675
      7          9           0       -3.449856    1.436435   -1.146129
      8          9           0       -3.480694   -0.512543   -2.104458
      9          8           0        1.965970   -0.466005    0.115678
     10          1           0        2.210207    0.319929    0.637614
     11          1           0        1.245068   -0.195579   -0.484206
     12          8           0        4.477973   -1.421222   -0.309958
     13          1           0        3.525126   -1.194621   -0.328296
     14          1           0        4.797036   -1.382210   -1.214198
     15          8           0       -0.141647   -1.232699    1.780749
     16          1           0        0.056204   -0.621227    2.521331
     17          1           0        0.689298   -1.258860    1.272295
     18          8           0        2.953820    1.412909    1.941992
     19          1           0        3.069125    2.348192    1.754634
     20          1           0        3.858366    1.005403    1.962365
     21          8           0        0.823734    0.629448    3.547842
     22          1           0        1.637170    0.950173    3.113128
     23          1           0        1.034010    0.479623    4.471906
     24          8           0        5.289016    0.175884    1.701777
     25          1           0        5.722280   -0.332402    2.391016
     26          1           0        5.128398   -0.439620    0.948132
 ---------------------------------------------------------------------
                    Distance matrix (angstroms):
                    1          2          3          4          5
     1  C    0.000000
     2  O    1.217037   0.000000
     3  O    1.292912   2.262724   0.000000
     4  H    1.948479   2.460047   1.036418   0.000000
     5  C    1.550708   2.404275   2.350587   3.295850   0.000000
     6  F    2.380828   2.649005   3.497410   4.318514   1.331704
     7  F    2.379332   3.315345   2.765279   3.726913   1.341090
     8  F    2.377653   3.298379   2.782021   3.745338   1.340944
     9  O    3.670266   2.784496   3.941694   3.285309   5.129174
    10  H    4.041515   3.197385   4.273871   3.602963   5.473135
    11  H    2.813755   1.830119   3.307962   2.867301   4.210699
    12  O    6.213186   5.200120   6.546928   5.853421   7.577360
    13  H    5.236592   4.240467   5.577371   4.910563   6.615739
    14  H    6.498627   5.409368   6.986230   6.395269   7.752883
    15  O    3.258293   3.344380   2.522182   1.485822   4.720898
    16  H    3.804578   3.868373   3.063458   2.091161   5.232762
    17  H    3.353707   3.087827   2.970439   2.010789   4.894320
    18  O    5.463604   4.762994   5.538869   4.826544   6.823233
    19  H    5.769770   5.046742   5.965433   5.371444   7.003498
    20  H    6.161044   5.369659   6.255271   5.485958   7.562466
    21  O    5.037948   4.951248   4.470061   3.645086   6.385519
    22  H    5.166369   4.852305   4.826833   4.015838   6.549107
    23  H    5.939997   5.886428   5.280159   4.427000   7.279345
    24  O    7.289215   6.382976   7.436435   6.626923   8.717914
    25  H    7.961594   7.116181   7.993828   7.118060   9.433750
    26  H    6.920519   5.957172   7.138219   6.354964   8.342253
                    6          7          8          9         10
     6  F    0.000000
     7  F    2.165497   0.000000
     8  F    2.165893   2.172064   0.000000
     9  O    5.399867   5.877296   5.881949   0.000000
    10  H    5.735597   6.038596   6.371682   0.974557   0.000000
    11  H    4.426629   5.014371   5.005847   0.976059   1.567075
    12  O    7.619250   8.468522   8.208917   2.720986   3.012019
    13  H    6.707315   7.499445   7.259580   1.777347   2.226175
    14  H    7.640336   8.715539   8.370764   3.259284   3.608069
    15  O    5.625873   5.160923   5.173267   2.793266   3.041156
    16  H    6.128794   5.475097   5.824035   3.075462   3.012291
    17  H    5.607305   5.499634   5.417405   1.896384   2.282226
    18  O    7.110390   7.109438   7.841179   2.800283   1.857140
    19  H    7.176418   7.193249   8.122594   3.438434   2.469681
    20  H    7.800964   7.953529   8.526724   3.025964   2.222896
    21  O    7.155075   6.399075   7.195884   3.779480   3.238447
    22  H    7.158060   6.652485   7.453541   3.331423   2.617967
    23  H    8.090686   7.251404   8.038377   4.554062   4.013818
    24  O    8.869983   9.277254   9.584841   3.737696   3.260714
    25  H    9.663312   9.988406  10.243850   4.393731   3.979272
    26  H    8.449375   9.027289   9.134555   3.270264   3.031365
                   11         12         13         14         15
    11  H    0.000000
    12  O    3.461826   0.000000
    13  H    2.494205   0.979593   0.000000
    14  H    3.815424   0.959673   1.561335   0.000000
    15  O    2.851073   5.074199   4.230218   5.777772   0.000000
    16  H    3.260035   5.311143   4.525768   6.083483   0.980564
    17  H    2.127144   4.109008   3.256983   4.803267   0.974515
    18  O    3.375427   3.927674   3.504256   4.601268   4.075188
    19  H    3.848423   4.522817   4.134980   5.071049   4.809627
    20  H    3.775897   3.381697   3.193475   4.083179   4.587177
    21  O    4.137101   5.695729   5.064503   6.520040   2.742657
    22  H    3.795696   5.040953   4.473022   5.843845   3.115181
    23  H    5.006345   6.191956   5.661333   7.068137   3.399491
    24  O    4.611944   2.693626   3.018409   3.342546   5.610922
    25  H    5.322692   3.166874   3.600773   3.867266   5.963942
    26  H    4.146251   1.723191   2.183981   2.382005   5.394034
                   16         17         18         19         20
    16  H    0.000000
    17  H    1.538661   0.000000
    18  O    3.587411   3.565796   0.000000
    19  H    4.299181   4.348223   0.960808   0.000000
    20  H    4.173105   3.955512   0.992310   1.571348   0.000000
    21  O    1.790813   2.960050   2.780258   3.348351   3.444426
    22  H    2.306290   3.027698   1.821882   2.418772   2.502203
    23  H    2.443914   3.657685   3.310160   3.875152   3.814607
    24  O    5.356247   4.837391   2.653502   3.106385   1.674147
    25  H    5.674928   5.238393   3.303347   3.824891   2.334018
    26  H    5.313670   4.525687   3.024634   3.558503   2.174797
                   21         22         23         24         25
    21  O    0.000000
    22  H    0.976483   0.000000
    23  H    0.959457   1.559325   0.000000
    24  O    4.853084   3.990917   5.086349   0.000000
    25  H    5.124368   4.342185   5.193203   0.959751   0.000000
    26  H    5.141160   4.336751   5.479599   0.986218   1.564004
                   26
    26  H    0.000000
 Stoichiometry    C2H13F3O8
 Framework group  C1[X(C2H13F3O8)]
 Deg. of freedom    72
 Full point group                 C1      NOp   1
 Largest Abelian subgroup         C1      NOp   1
 Largest concise Abelian subgroup C1      NOp   1
                         Standard orientation:                         
 ---------------------------------------------------------------------
 Center     Atomic      Atomic             Coordinates (Angstroms)
 Number     Number       Type             X           Y           Z
 ---------------------------------------------------------------------
      1          6           0       -2.000791   -0.108900    0.144357
      2          8           0       -1.131597   -0.893182   -0.188182
      3          8           0       -1.889830    0.969328    0.849150
      4          1           0       -0.915056    1.164900    1.141946
      5          6           0       -3.471833   -0.350163   -0.282871
      6          9           0       -3.581645   -1.447745   -1.028988
      7          9           0       -3.930935    0.689131   -0.995341
      8          9           0       -4.254406   -0.495468    0.796293
      9          8           0        1.601963   -0.784392    0.330694
     10          1           0        1.999542   -0.282800   -0.404219
     11          1           0        0.677130   -0.970185    0.079983
     12          8           0        3.734401   -2.381663    0.883143
     13          1           0        2.855913   -1.959942    0.783079
     14          1           0        3.626745   -3.314034    0.682978
     15          8           0        0.476352    1.445234    1.581334
     16          1           0        0.937764    2.130347    1.052916
     17          1           0        1.004503    0.640246    1.430568
     18          8           0        3.166466    0.761592   -1.402469
     19          1           0        3.131392    0.711194   -2.361313
     20          1           0        4.013534    0.329998   -1.118071
     21          8           0        1.996007    2.944870   -0.140267
     22          1           0        2.519070    2.274032   -0.619746
     23          1           0        2.594945    3.654206    0.101959
     24          8           0        5.237679   -0.646186   -0.525364
     25          1           0        5.957292   -0.302468    0.008618
     26          1           0        4.804324   -1.359209    0.000397
 ---------------------------------------------------------------------
 Rotational constants (GHZ):           0.8673932           0.2134344           0.1932441
 Standard basis: 6-31++G(d,p) (6D, 7F)
 There are   325 symmetry adapted cartesian basis functions of A   symmetry.
 There are   325 symmetry adapted basis functions of A   symmetry.
   325 basis functions,   520 primitive gaussians,   325 cartesian basis functions
    58 alpha electrons       58 beta electrons
       nuclear repulsion energy       942.9120157054 Hartrees.
 NAtoms=   26 NActive=   26 NUniq=   26 SFac= 1.00D+00 NAtFMM=   60 NAOKFM=F Big=F
 Integral buffers will be    131072 words long.
 Raffenetti 2 integral format.
 Two-electron integral symmetry is turned on.
 Nuclear repulsion after empirical dispersion term =      942.8998188984 Hartrees.
 One-electron integrals computed using PRISM.
 NBasis=   325 RedAO= T EigKep=  4.21D-05  NBF=   325
 NBsUse=   325 1.00D-06 EigRej= -1.00D+00 NBFU=   325
 Initial guess from the checkpoint file:  "/local_scratch/slurm.5787747/Gau-1110275.chk"
 B after Tr=    -0.000000   -0.000000    0.000000
         Rot=    0.999995   -0.003173    0.000717   -0.000372 Ang=  -0.38 deg.
 ExpMin= 3.60D-02 ExpMax= 7.00D+03 ExpMxC= 1.05D+03 IAcc=3 IRadAn=         5 AccDes= 0.00D+00
 Harris functional with IExCor= 4639 and IRadAn=       5 diagonalized for initial guess.
 HarFok:  IExCor= 4639 AccDes= 0.00D+00 IRadAn=         5 IDoV= 1 UseB2=F ITyADJ=14
 ICtDFT=  3500011 ScaDFX=  1.000000  1.000000  1.000000  1.000000
 FoFCou: FMM=F IPFlag=           0 FMFlag=      100000 FMFlg1=           0
         NFxFlg=           0 DoJE=T BraDBF=F KetDBF=T FulRan=T
         wScrn=  0.000000 ICntrl=       500 IOpCl=  0 I1Cent=   200000004 NGrid=           0
         NMat0=    1 NMatS0=      1 NMatT0=    0 NMatD0=    1 NMtDS0=    0 NMtDT0=    0
 Petite list used in FoFCou.
 Requested convergence on RMS density matrix=1.00D-10 within 128 cycles.
 Requested convergence on MAX density matrix=1.00D-08.
 Requested convergence on             energy=1.00D-08.
 No special actions if energy rises.
 SCF Done:  E(RwB97XD) =  -985.246989865     A.U. after   15 cycles
            NFock= 15  Conv=0.52D-10     -V/T= 2.0083
 Calling FoFJK, ICntrl=      2127 FMM=F ISym2X=0 I1Cent= 0 IOpClX= 0 NMat=1 NMatS=1 NMatT=0.
 ***** Axes restored to original set *****
 -------------------------------------------------------------------
 Center     Atomic                   Forces (Hartrees/Bohr)
 Number     Number              X              Y              Z
 -------------------------------------------------------------------
      1        6           0.000024199    0.000114492   -0.000191387
      2        8           0.000066069    0.000071263   -0.000033438
      3        8          -0.000012337   -0.000089685    0.000234445
      4        1           0.000008685   -0.000040499    0.000113646
      5        6           0.000029250    0.000001370   -0.000118813
      6        9           0.000122539    0.000054090   -0.000124627
      7        9          -0.000046498    0.000106146    0.000146383
      8        9          -0.000074444   -0.000158351   -0.000013499
      9        8          -0.000656215   -0.000947972   -0.001142429
     10        1           0.000233145    0.001117535    0.000579640
     11        1           0.000207065   -0.000073899    0.000308390
     12        8           0.000776932   -0.000307580    0.000183958
     13        1          -0.000836898    0.000281723    0.000092823
     14        1           0.000073074    0.000079784    0.000015255
     15        8          -0.000129347    0.000196223    0.000994041
     16        1          -0.000290922   -0.000184619   -0.000326047
     17        1           0.000455956   -0.000032780   -0.000526646
     18        8           0.000348077   -0.000512747    0.000308163
     19        1           0.000162508   -0.000077286   -0.000063273
     20        1          -0.000515612    0.000379261   -0.000119706
     21        8           0.000568804    0.000127212   -0.000431914
     22        1          -0.000417187   -0.000092806    0.000135968
     23        1          -0.000037095   -0.000049118    0.000113870
     24        8          -0.000184452   -0.000277366   -0.000565787
     25        1          -0.000014131   -0.000044304    0.000117348
     26        1           0.000138833    0.000359914    0.000313635
 -------------------------------------------------------------------
 Cartesian Forces:  Max     0.001142429 RMS     0.000364001

 GradGradGradGradGradGradGradGradGradGradGradGradGradGradGradGradGradGrad
 Berny optimization.
 Using GEDIIS/GDIIS optimizer.
 FormGI is forming the generalized inverse of G from B-inverse, IUseBI=4.
 Internal  Forces:  Max     0.000998092 RMS     0.000184228
 Search for a local minimum.
 Step number   7 out of a maximum of  156
 All quantities printed in internal units (Hartrees-Bohrs-Radians)
 Mixed Optimization -- En-DIIS/RFO-DIIS
 Swapping is turned off.
 Update second derivatives using D2CorX and points    6    7
 DE= -3.57D-05 DEPred=-5.15D-05 R= 6.93D-01
 TightC=F SS=  1.41D+00  RLast= 2.93D-01 DXNew= 2.0182D+00 8.7881D-01
 Trust test= 6.93D-01 RLast= 2.93D-01 DXMaxT set to 1.20D+00
 ITU=  1  1  1  1 -1  1  0
     Eigenvalues ---    0.00027   0.00049   0.00062   0.00094   0.00119
     Eigenvalues ---    0.00151   0.00252   0.00267   0.00371   0.00393
     Eigenvalues ---    0.00504   0.00575   0.00651   0.00810   0.00838
     Eigenvalues ---    0.01005   0.01034   0.01130   0.01219   0.01293
     Eigenvalues ---    0.01399   0.01538   0.01564   0.01752   0.01862
     Eigenvalues ---    0.01892   0.01950   0.02058   0.02360   0.02381
     Eigenvalues ---    0.02491   0.02735   0.02886   0.03111   0.03229
     Eigenvalues ---    0.03496   0.03684   0.03891   0.04263   0.04555
     Eigenvalues ---    0.04693   0.05950   0.06318   0.06628   0.06936
     Eigenvalues ---    0.08517   0.12111   0.13982   0.19160   0.20724
     Eigenvalues ---    0.22925   0.24082   0.26206   0.34818   0.35759
     Eigenvalues ---    0.38217   0.40917   0.41137   0.41591   0.43714
     Eigenvalues ---    0.45573   0.47934   0.48859   0.49559   0.52197
     Eigenvalues ---    0.54758   0.58077   0.58680   0.59006   0.59158
     Eigenvalues ---    0.59666   0.86828
 En-DIIS/RFO-DIIS/Sim-DIIS IScMMF=       -3 using points:     7    6    5    4
 RFO step:  Lambda=-6.78341275D-05.
 DidBck=F Rises=F RFO-DIIS coefs:    1.24417   -0.68941    0.88462   -0.43938
 Iteration  1 RMS(Cart)=  0.02167803 RMS(Int)=  0.00086079
 Iteration  2 RMS(Cart)=  0.00033831 RMS(Int)=  0.00084271
 Iteration  3 RMS(Cart)=  0.00000063 RMS(Int)=  0.00084271
 Variable       Old X    -DE/DX   Delta X   Delta X   Delta X     New X
                                 (Linear)    (Quad)   (Total)
    R1        2.29987  -0.00000  -0.00279   0.00331   0.00048   2.30035
    R2        2.44325   0.00037   0.00403  -0.00353   0.00089   2.44413
    R3        2.93041   0.00004  -0.00040   0.00055   0.00018   2.93059
    R4        3.45842  -0.00008   0.02381  -0.02915  -0.00568   3.45274
    R5        1.95855   0.00008  -0.03207   0.03350   0.00185   1.96039
    R6        2.80780  -0.00001   0.04397  -0.04592  -0.00153   2.80627
    R7        2.51656   0.00017  -0.00055   0.00067   0.00012   2.51667
    R8        2.53429   0.00017  -0.00040   0.00057   0.00015   2.53445
    R9        2.53402   0.00017  -0.00043   0.00061   0.00018   2.53420
   R10        1.84164   0.00100   0.00103   0.00364   0.00597   1.84762
   R11        1.84448  -0.00043  -0.00273   0.00244  -0.00060   1.84388
   R12        3.35870  -0.00009   0.00093  -0.00618  -0.00471   3.35399
   R13        3.58365  -0.00009   0.02566  -0.03605  -0.01029   3.57336
   R14        3.50949  -0.00023   0.00788  -0.01027  -0.00116   3.50833
   R15        1.85116   0.00084   0.00033   0.00159   0.00250   1.85366
   R16        1.81352   0.00001  -0.00030   0.00043   0.00012   1.81364
   R17        3.25636  -0.00002  -0.00142  -0.00527  -0.00729   3.24907
   R18        1.85300  -0.00043  -0.00263   0.00124  -0.00194   1.85105
   R19        1.84157   0.00055  -0.00164   0.00305   0.00173   1.84330
   R20        3.38415   0.00003   0.01713  -0.02272  -0.00625   3.37790
   R21        1.81566  -0.00004  -0.00030   0.00032   0.00002   1.81569
   R22        1.87520  -0.00066  -0.00098   0.00022  -0.00129   1.87391
   R23        3.44286  -0.00007   0.00698  -0.01357  -0.00695   3.43591
   R24        3.16368  -0.00002   0.00050  -0.00624  -0.00640   3.15728
   R25        1.84529  -0.00048  -0.00142   0.00041  -0.00148   1.84381
   R26        1.81311   0.00011  -0.00022   0.00035   0.00013   1.81324
   R27        1.81367   0.00010  -0.00023   0.00044   0.00021   1.81388
   R28        1.86368  -0.00050  -0.00132  -0.00063  -0.00267   1.86101
    A1        2.24602  -0.00000  -0.00092   0.00198   0.00103   2.24704
    A2        2.09666  -0.00015   0.00330  -0.00440  -0.00124   2.09542
    A3        1.94051   0.00015  -0.00239   0.00241   0.00022   1.94072
    A4        2.33632  -0.00001   0.00805  -0.00948  -0.00222   2.33411
    A5        1.97369   0.00010  -0.00277   0.00551   0.00323   1.97693
    A6        1.93993  -0.00008  -0.00076   0.00060  -0.00018   1.93975
    A7        1.92895  -0.00012   0.00037  -0.00052  -0.00008   1.92886
    A8        1.92704  -0.00004   0.00057  -0.00066  -0.00008   1.92696
    A9        1.88898   0.00010  -0.00001   0.00015   0.00008   1.88906
   A10        1.88963   0.00007  -0.00003   0.00017   0.00014   1.88977
   A11        1.88782   0.00008  -0.00014   0.00027   0.00014   1.88796
   A12        1.86588  -0.00001   0.00062  -0.00120  -0.00307   1.86281
   A13        1.81784  -0.00010   0.00233  -0.00295  -0.00183   1.81601
   A14        1.75101  -0.00006  -0.00394   0.00571   0.00129   1.75230
   A15        2.22430   0.00015   0.01425   0.01271   0.02611   2.25040
   A16        1.56425   0.00010  -0.00063   0.00608   0.00701   1.57126
   A17        2.17916  -0.00011  -0.01356  -0.01995  -0.03257   2.14659
   A18        1.87167  -0.00000   0.00119  -0.00148  -0.00078   1.87089
   A19        1.82249  -0.00004   0.00524  -0.00193   0.00490   1.82739
   A20        2.14037  -0.00003   0.00141  -0.00992  -0.01008   2.13029
   A21        1.99667   0.00005   0.00597  -0.01187  -0.00725   1.98943
   A22        1.88170  -0.00012   0.00215  -0.00852  -0.00666   1.87505
   A23        1.81188   0.00000   0.00099   0.00188   0.00324   1.81512
   A24        2.84015  -0.00007   0.00024   0.00092   0.00096   2.84111
   A25        2.64883  -0.00003  -0.00344   0.01087   0.00692   2.65575
   A26        2.07600  -0.00006  -0.00051  -0.00139  -0.00253   2.07348
   A27        1.70896   0.00006   0.00449  -0.00192   0.00482   1.71378
   A28        1.58344  -0.00006   0.00425  -0.00039   0.00403   1.58746
   A29        1.86959  -0.00007   0.00056  -0.00099  -0.00146   1.86813
   A30        2.04802   0.00008   0.00464   0.00282   0.00496   2.05298
   A31        2.14274   0.00004  -0.00975   0.00070  -0.00922   2.13352
   A32        1.90840   0.00023  -0.00184  -0.00110  -0.00372   1.90468
   A33        2.13760  -0.00019  -0.00096  -0.00237  -0.00296   2.13464
   A34        1.87285   0.00001  -0.00043   0.00099   0.00103   1.87388
   A35        2.13697  -0.00012   0.00075  -0.00811  -0.00729   2.12968
   A36        1.86399   0.00020  -0.00112  -0.00238  -0.00417   1.85981
   A37        1.86689  -0.00007   0.00116   0.00027   0.00154   1.86843
   A38        3.14901  -0.00012   0.00188  -0.00286  -0.00102   3.14799
   A39        3.38889   0.00016   0.01140  -0.00472   0.00485   3.39374
   A40        2.88163   0.00008  -0.00595   0.00083  -0.00583   2.87580
   A41        2.80697  -0.00012   0.00050   0.00412   0.00643   2.81341
   A42        2.94316   0.00005   0.00245   0.00476   0.00863   2.95179
   A43        2.90680   0.00009  -0.00017   0.00529   0.00450   2.91131
   A44        2.92325   0.00011  -0.00583   0.00043  -0.00526   2.91799
   A45        3.15372   0.00002  -0.00076  -0.00040  -0.00193   3.15179
   A46        2.93333  -0.00020  -0.00480  -0.00889  -0.01431   2.91902
   A47        3.16764   0.00006   0.00233   0.00174   0.00401   3.17165
   A48        3.09302  -0.00011  -0.00807   0.00388  -0.00362   3.08940
   A49        3.09218   0.00015   0.00613  -0.00030   0.00468   3.09686
   A50        3.09738   0.00001   0.00209  -0.00616  -0.00369   3.09369
   A51        3.08669  -0.00019   0.00355  -0.00140   0.00461   3.09129
    D1       -0.01641   0.00006  -0.00150   0.00697   0.00477  -0.01164
    D2        3.12810   0.00005  -0.00091   0.00646   0.00509   3.13320
    D3        0.01404  -0.00001   0.00318  -0.00448  -0.00125   0.01279
    D4       -3.13026   0.00000   0.00266  -0.00402  -0.00156  -3.13182
    D5       -0.02210  -0.00000   0.00121  -0.00110   0.00002  -0.02207
    D6       -2.11992   0.00001   0.00148  -0.00135   0.00009  -2.11982
    D7        2.07528   0.00001   0.00105  -0.00093   0.00002   2.07530
    D8        3.12194  -0.00001   0.00170  -0.00153   0.00029   3.12223
    D9        1.02412   0.00000   0.00197  -0.00178   0.00036   1.02448
   D10       -1.06387   0.00000   0.00154  -0.00136   0.00029  -1.06358
   D11       -1.55835   0.00002   0.00580  -0.01336  -0.00758  -1.56593
   D12        2.43104   0.00012  -0.01081  -0.02082  -0.03368   2.39736
   D13        0.15153   0.00001   0.00082  -0.00532  -0.00462   0.14691
   D14        1.76880  -0.00005  -0.00063  -0.00178  -0.00214   1.76666
   D15       -0.24023   0.00002  -0.00597   0.00885   0.00277  -0.23746
   D16       -1.94944  -0.00002  -0.00799   0.00596  -0.00310  -1.95255
   D17        0.28718  -0.00008  -0.00100  -0.00787  -0.00970   0.27748
   D18        0.17966  -0.00006   0.00148   0.00979   0.01297   0.19262
   D19        2.41628  -0.00011   0.00847  -0.00405   0.00637   2.42265
   D20        2.44235   0.00025   0.00227   0.00749   0.00787   2.45022
   D21       -1.60422   0.00020   0.00926  -0.00635   0.00128  -1.60294
   D22       -0.66160  -0.00008  -0.00739  -0.00551  -0.01326  -0.67486
   D23       -2.64335   0.00001  -0.01001  -0.00356  -0.01343  -2.65678
   D24        1.49637  -0.00003  -0.00061  -0.00405  -0.00438   1.49199
   D25        1.78322   0.00006   0.00983   0.00938   0.01812   1.80134
   D26       -0.19854   0.00015   0.00721   0.01133   0.01796  -0.18059
   D27       -2.34200   0.00011   0.01661   0.01084   0.02700  -2.31500
   D28       -2.29040  -0.00013  -0.00778  -0.01187  -0.01895  -2.30935
   D29        2.01103  -0.00004  -0.01040  -0.00993  -0.01912   1.99191
   D30       -0.13243  -0.00008  -0.00099  -0.01041  -0.01007  -0.14250
   D31        1.01563  -0.00003  -0.00223  -0.00001  -0.00326   1.01237
   D32       -0.85401  -0.00004  -0.00249  -0.00022  -0.00154  -0.85555
   D33        3.03070  -0.00027  -0.01160  -0.00968  -0.02134   3.00936
   D34       -0.10227   0.00007   0.00979   0.00799   0.01756  -0.08471
   D35        2.16389  -0.00003   0.01029  -0.00409   0.00614   2.17004
   D36        1.98226   0.00007   0.01562  -0.00143   0.01407   1.99633
   D37       -2.03476  -0.00002   0.01612  -0.01351   0.00265  -2.03211
   D38       -1.74803   0.00004  -0.00953   0.00439  -0.00459  -1.75263
   D39        0.29791  -0.00008  -0.00394  -0.01078  -0.01426   0.28365
   D40        0.87774  -0.00005   0.00311  -0.00441  -0.00208   0.87566
   D41       -1.24677  -0.00005  -0.00476   0.01248   0.00783  -1.23894
   D42       -0.06088   0.00008   0.00622  -0.00457   0.00196  -0.05892
   D43       -2.27162  -0.00001   0.00945  -0.00273   0.00699  -2.26463
   D44        0.11573   0.00012   0.00359   0.01135   0.01390   0.12963
   D45        2.46458   0.00008   0.00086   0.00604   0.00618   2.47076
   D46        2.22865   0.00006   0.00429   0.01097   0.01547   2.24412
   D47       -1.70569   0.00001   0.00156   0.00566   0.00775  -1.69794
   D48       -1.57684   0.00007  -0.00836   0.01373   0.00515  -1.57169
   D49        0.77201   0.00002  -0.01109   0.00842  -0.00256   0.76944
   D50       -2.03523  -0.00002  -0.01045  -0.00299  -0.01304  -2.04827
   D51        0.08760  -0.00003  -0.01037  -0.00968  -0.01878   0.06882
   D52        2.13275   0.00002  -0.01317  -0.00140  -0.01435   2.11840
   D53       -2.02761   0.00001  -0.01309  -0.00809  -0.02009  -2.04770
   D54       -0.43881  -0.00005   0.00157  -0.00284  -0.00180  -0.44061
   D55        1.68403  -0.00006   0.00165  -0.00953  -0.00754   1.67648
         Item               Value     Threshold  Converged?
 Maximum Force            0.000998     0.000015     NO 
 RMS     Force            0.000184     0.000010     NO 
 Maximum Displacement     0.076091     0.000060     NO 
 RMS     Displacement     0.021661     0.000040     NO 
 Predicted change in Energy=-2.797428D-05
 GradGradGradGradGradGradGradGradGradGradGradGradGradGradGradGradGradGrad

                          Input orientation:                          
 ---------------------------------------------------------------------
 Center     Atomic      Atomic             Coordinates (Angstroms)
 Number     Number       Type             X           Y           Z
 ---------------------------------------------------------------------
      1          6           0       -1.534185    0.061944   -0.867881
      2          8           0       -0.385591    0.209839   -1.242928
      3          8           0       -1.964987   -0.459945    0.234333
      4          1           0       -1.203011   -0.774472    0.864138
      5          6           0       -2.710330    0.527217   -1.765208
      6          9           0       -2.265102    1.085947   -2.889128
      7          9           0       -3.466321    1.427586   -1.119800
      8          9           0       -3.488779   -0.514373   -2.093074
      9          8           0        1.965253   -0.447651    0.087654
     10          1           0        2.208203    0.341577    0.611126
     11          1           0        1.242432   -0.177144   -0.509359
     12          8           0        4.473839   -1.437072   -0.275744
     13          1           0        3.524275   -1.194226   -0.315074
     14          1           0        4.810949   -1.410351   -1.173932
     15          8           0       -0.119042   -1.240735    1.765732
     16          1           0        0.074142   -0.628794    2.505797
     17          1           0        0.707253   -1.252544    1.247499
     18          8           0        2.952685    1.417675    1.928114
     19          1           0        3.075401    2.353228    1.746851
     20          1           0        3.854465    1.006023    1.953896
     21          8           0        0.830038    0.624296    3.532229
     22          1           0        1.639267    0.950188    3.095270
     23          1           0        1.044723    0.470670    4.454725
     24          8           0        5.283347    0.172723    1.718619
     25          1           0        5.701393   -0.329421    2.421772
     26          1           0        5.125064   -0.450959    0.973093
 ---------------------------------------------------------------------
                    Distance matrix (angstroms):
                    1          2          3          4          5
     1  C    0.000000
     2  O    1.217293   0.000000
     3  O    1.293381   2.263935   0.000000
     4  H    1.951706   2.465111   1.037395   0.000000
     5  C    1.550804   2.403729   2.351210   3.298464   0.000000
     6  F    2.380811   2.647659   3.497979   4.321597   1.331767
     7  F    2.379410   3.314961   2.765946   3.729295   1.341171
     8  F    2.377747   3.298031   2.782396   3.746664   1.341041
     9  O    3.663168   2.780146   3.932995   3.278359   5.122942
    10  H    4.033748   3.191025   4.266137   3.598050   5.465655
    11  H    2.809858   1.827112   3.304631   2.867662   4.206852
    12  O    6.220452   5.221285   6.532491   5.827950   7.595341
    13  H    5.241333   4.256684   5.565340   4.890191   6.628465
    14  H    6.520893   5.443694   6.985684   6.381676   7.789314
    15  O    3.261214   3.350709   2.522366   1.485013   4.723131
    16  H    3.800728   3.868798   3.057140   2.085039   5.227918
    17  H    3.350635   3.087896   2.965736   2.006148   4.891199
    18  O    5.457801   4.760091   5.529724   4.817402   6.819331
    19  H    5.773654   5.050877   5.967174   5.372755   7.010246
    20  H    6.155587   5.369513   6.242755   5.471362   7.560259
    21  O    5.026604   4.944861   4.456889   3.634357   6.372320
    22  H    5.154254   4.844392   4.812908   4.003867   6.536218
    23  H    5.928570   5.880228   5.266508   4.415314   7.265754
    24  O    7.292530   6.396014   7.425747   6.610609   8.727060
    25  H    7.957925   7.125462   7.973413   7.091903   9.435132
    26  H    6.928048   5.976179   7.128441   6.337276   8.357542
                    6          7          8          9         10
     6  F    0.000000
     7  F    2.165679   0.000000
     8  F    2.166128   2.172320   0.000000
     9  O    5.395281   5.871665   5.874223   0.000000
    10  H    5.728553   6.031231   6.364036   0.977716   0.000000
    11  H    4.422838   5.012001   5.000624   0.975740   1.567569
    12  O    7.655634   8.483209   8.219328   2.721032   3.013841
    13  H    6.733634   7.509322   7.266802   1.774856   2.224541
    14  H    7.697006   8.750430   8.398398   3.258279   3.609706
    15  O    5.629098   5.162413   5.174275   2.790916   3.041857
    16  H    6.125162   5.468869   5.818687   3.075146   3.014235
    17  H    5.604919   5.495992   5.413965   1.890941   2.280141
    18  O    7.109231   7.105879   7.835511   2.800313   1.856528
    19  H    7.184655   7.201987   8.127522   3.439517   2.467517
    20  H    7.804510   7.951052   8.521315   3.027399   2.225915
    21  O    7.143307   6.383208   7.182812   3.781915   3.242238
    22  H    7.146716   6.637903   7.440478   3.332563   2.620127
    23  H    8.078718   7.234675   8.024750   4.556533   4.017910
    24  O    8.890692   9.283749   9.589125   3.748954   3.272853
    25  H    9.678531   9.983826  10.240962   4.406907   3.991372
    26  H    8.478997   9.039969   9.143506   3.281527   3.044210
                   11         12         13         14         15
    11  H    0.000000
    12  O    3.476203   0.000000
    13  H    2.505795   0.980915   0.000000
    14  H    3.833637   0.959739   1.562011   0.000000
    15  O    2.856725   5.029983   4.195911   5.742404   0.000000
    16  H    3.264973   5.267601   4.492264   6.048849   0.979535
    17  H    2.128251   4.067123   3.221901   4.767447   0.975433
    18  O    3.377823   3.914139   3.490076   4.590596   4.065590
    19  H    3.853964   4.518063   4.127645   5.070269   4.808471
    20  H    3.780241   3.365060   3.177789   4.066575   4.568598
    21  O    4.140870   5.659257   5.036633   6.491178   2.738541
    22  H    3.797592   5.009746   4.447720   5.818746   3.107968
    23  H    5.010077   6.146190   5.627702   7.028832   3.393219
    24  O    4.627666   2.687793   3.016421   3.331087   5.584433
    25  H    5.338263   3.163917   3.602507   3.858806   5.927761
    26  H    4.165029   1.719333   2.185027   2.372513   5.362152
                   16         17         18         19         20
    16  H    0.000000
    17  H    1.540522   0.000000
    18  O    3.578793   3.554612   0.000000
    19  H    4.298372   4.342702   0.960820   0.000000
    20  H    4.155486   3.937647   0.991630   1.569959   0.000000
    21  O    1.787505   2.959323   2.776376   3.349393   3.432785
    22  H    2.300061   3.022406   1.818204   2.418519   2.492581
    23  H    2.439091   3.656453   3.304679   3.873017   3.799395
    24  O    5.328967   4.816012   2.650619   3.103292   1.670762
    25  H    5.635835   5.212725   3.294152   3.814179   2.326685
    26  H    5.281346   4.498320   3.020445   3.558551   2.167762
                   21         22         23         24         25
    21  O    0.000000
    22  H    0.975700   0.000000
    23  H    0.959525   1.559339   0.000000
    24  O    4.829602   3.972271   5.053808   0.000000
    25  H    5.086531   4.311829   5.143698   0.959862   0.000000
    26  H    5.113961   4.314816   5.442458   0.984806   1.563841
                   26
    26  H    0.000000
 Stoichiometry    C2H13F3O8
 Framework group  C1[X(C2H13F3O8)]
 Deg. of freedom    72
 Full point group                 C1      NOp   1
 Largest Abelian subgroup         C1      NOp   1
 Largest concise Abelian subgroup C1      NOp   1
                         Standard orientation:                         
 ---------------------------------------------------------------------
 Center     Atomic      Atomic             Coordinates (Angstroms)
 Number     Number       Type             X           Y           Z
 ---------------------------------------------------------------------
      1          6           0       -2.001535   -0.113173    0.141693
      2          8           0       -1.139605   -0.898497   -0.207799
      3          8           0       -1.880043    0.954720    0.861191
      4          1           0       -0.902676    1.142817    1.153699
      5          6           0       -3.476551   -0.340453   -0.279808
      6          9           0       -3.596753   -1.427070   -1.040345
      7          9           0       -3.934083    0.711182   -0.975127
      8          9           0       -4.253330   -0.496402    0.802174
      9          8           0        1.591462   -0.807953    0.304339
     10          1           0        1.986843   -0.300354   -0.431831
     11          1           0        0.666247   -0.991011    0.054268
     12          8           0        3.753097   -2.352885    0.891310
     13          1           0        2.866660   -1.949463    0.774380
     14          1           0        3.666503   -3.288984    0.698129
     15          8           0        0.491325    1.412047    1.589061
     16          1           0        0.946646    2.101548    1.062983
     17          1           0        1.011430    0.604357    1.419955
     18          8           0        3.158392    0.757732   -1.408879
     19          1           0        3.131868    0.713361   -2.368306
     20          1           0        4.006558    0.331742   -1.121689
     21          8           0        1.991805    2.927687   -0.128786
     22          1           0        2.510538    2.260282   -0.616102
     23          1           0        2.593250    3.633208    0.118588
     24          8           0        5.242482   -0.621970   -0.526399
     25          1           0        5.953896   -0.259227    0.006181
     26          1           0        4.816932   -1.332964    0.005803
 ---------------------------------------------------------------------
 Rotational constants (GHZ):           0.8762223           0.2129510           0.1934275
 Standard basis: 6-31++G(d,p) (6D, 7F)
 There are   325 symmetry adapted cartesian basis functions of A   symmetry.
 There are   325 symmetry adapted basis functions of A   symmetry.
   325 basis functions,   520 primitive gaussians,   325 cartesian basis functions
    58 alpha electrons       58 beta electrons
       nuclear repulsion energy       943.3778715100 Hartrees.
 NAtoms=   26 NActive=   26 NUniq=   26 SFac= 1.00D+00 NAtFMM=   60 NAOKFM=F Big=F
 Integral buffers will be    131072 words long.
 Raffenetti 2 integral format.
 Two-electron integral symmetry is turned on.
 Nuclear repulsion after empirical dispersion term =      943.3656528090 Hartrees.
 One-electron integrals computed using PRISM.
 NBasis=   325 RedAO= T EigKep=  4.20D-05  NBF=   325
 NBsUse=   325 1.00D-06 EigRej= -1.00D+00 NBFU=   325
 Initial guess from the checkpoint file:  "/local_scratch/slurm.5787747/Gau-1110275.chk"
 B after Tr=    -0.000000   -0.000000    0.000000
         Rot=    0.999996   -0.002854   -0.000583   -0.000086 Ang=  -0.33 deg.
 ExpMin= 3.60D-02 ExpMax= 7.00D+03 ExpMxC= 1.05D+03 IAcc=3 IRadAn=         5 AccDes= 0.00D+00
 Harris functional with IExCor= 4639 and IRadAn=       5 diagonalized for initial guess.
 HarFok:  IExCor= 4639 AccDes= 0.00D+00 IRadAn=         5 IDoV= 1 UseB2=F ITyADJ=14
 ICtDFT=  3500011 ScaDFX=  1.000000  1.000000  1.000000  1.000000
 FoFCou: FMM=F IPFlag=           0 FMFlag=      100000 FMFlg1=           0
         NFxFlg=           0 DoJE=T BraDBF=F KetDBF=T FulRan=T
         wScrn=  0.000000 ICntrl=       500 IOpCl=  0 I1Cent=   200000004 NGrid=           0
         NMat0=    1 NMatS0=      1 NMatT0=    0 NMatD0=    1 NMtDS0=    0 NMtDT0=    0
 Petite list used in FoFCou.
 Requested convergence on RMS density matrix=1.00D-10 within 128 cycles.
 Requested convergence on MAX density matrix=1.00D-08.
 Requested convergence on             energy=1.00D-08.
 No special actions if energy rises.
 SCF Done:  E(RwB97XD) =  -985.247007295     A.U. after   15 cycles
            NFock= 15  Conv=0.38D-10     -V/T= 2.0083
 Calling FoFJK, ICntrl=      2127 FMM=F ISym2X=0 I1Cent= 0 IOpClX= 0 NMat=1 NMatS=1 NMatT=0.
 ***** Axes restored to original set *****
 -------------------------------------------------------------------
 Center     Atomic                   Forces (Hartrees/Bohr)
 Number     Number              X              Y              Z
 -------------------------------------------------------------------
      1        6           0.000153848   -0.000080482    0.000119423
      2        8          -0.000303977   -0.000050390    0.000208600
      3        8           0.000261684    0.000041408   -0.000175689
      4        1          -0.000043292    0.000108316   -0.000153431
      5        6           0.000017817   -0.000026150    0.000010001
      6        9           0.000041813    0.000020515   -0.000065881
      7        9          -0.000035250    0.000051318    0.000075925
      8        9          -0.000041048   -0.000054592   -0.000014696
      9        8           0.000459593    0.001677756    0.000800386
     10        1          -0.000288810   -0.001372242   -0.000734677
     11        1          -0.000103527   -0.000253754   -0.000066631
     12        8          -0.000313067   -0.000018320   -0.000043215
     13        1           0.000237554   -0.000103059   -0.000020463
     14        1          -0.000006097    0.000016004   -0.000010325
     15        8          -0.000267946   -0.000465103   -0.000538230
     16        1           0.000197562    0.000318050    0.000382012
     17        1          -0.000023990    0.000087700    0.000134459
     18        8          -0.000264637   -0.000001025    0.000017744
     19        1           0.000018949   -0.000023421   -0.000032452
     20        1           0.000197829   -0.000008670    0.000052095
     21        8          -0.000181673   -0.000113000    0.000086785
     22        1           0.000256814    0.000197476   -0.000076886
     23        1          -0.000006617    0.000006883    0.000005832
     24        8           0.000191478    0.000630472    0.000707124
     25        1          -0.000030986   -0.000036873   -0.000052148
     26        1          -0.000124024   -0.000548815   -0.000615663
 -------------------------------------------------------------------
 Cartesian Forces:  Max     0.001677756 RMS     0.000350227

 GradGradGradGradGradGradGradGradGradGradGradGradGradGradGradGradGradGrad
 Berny optimization.
 Using GEDIIS/GDIIS optimizer.
 FormGI is forming the generalized inverse of G from B-inverse, IUseBI=4.
 Internal  Forces:  Max     0.001278982 RMS     0.000162942
 Search for a local minimum.
 Step number   8 out of a maximum of  156
 All quantities printed in internal units (Hartrees-Bohrs-Radians)
 Mixed Optimization -- En-DIIS/RFO-DIIS
 Swapping is turned off.
 Update second derivatives using D2CorX and points    6    7    8
 DE= -1.74D-05 DEPred=-2.80D-05 R= 6.23D-01
 TightC=F SS=  1.41D+00  RLast= 1.03D-01 DXNew= 2.0182D+00 3.0947D-01
 Trust test= 6.23D-01 RLast= 1.03D-01 DXMaxT set to 1.20D+00
 ITU=  1  1  1  1  1 -1  1  0
     Eigenvalues ---    0.00030   0.00048   0.00062   0.00102   0.00124
     Eigenvalues ---    0.00152   0.00252   0.00267   0.00376   0.00417
     Eigenvalues ---    0.00500   0.00571   0.00652   0.00821   0.00864
     Eigenvalues ---    0.01008   0.01041   0.01131   0.01227   0.01291
     Eigenvalues ---    0.01403   0.01553   0.01562   0.01775   0.01865
     Eigenvalues ---    0.01889   0.01949   0.02071   0.02375   0.02390
     Eigenvalues ---    0.02461   0.02734   0.02887   0.03105   0.03241
     Eigenvalues ---    0.03504   0.03688   0.03923   0.04268   0.04551
     Eigenvalues ---    0.04683   0.06176   0.06318   0.06640   0.06943
     Eigenvalues ---    0.08524   0.12108   0.13982   0.19176   0.20702
     Eigenvalues ---    0.22919   0.24080   0.26163   0.34917   0.36248
     Eigenvalues ---    0.40916   0.41017   0.41286   0.42541   0.44717
     Eigenvalues ---    0.46619   0.47732   0.49364   0.51876   0.52756
     Eigenvalues ---    0.55441   0.58064   0.58576   0.59023   0.59148
     Eigenvalues ---    0.59731   0.87568
 En-DIIS/RFO-DIIS/Sim-DIIS IScMMF=       -3 using points:     8    7    6    5    4
 RFO step:  Lambda=-1.52516805D-05.
 DidBck=F Rises=F RFO-DIIS coefs:    1.02097    0.24171   -0.36389    0.21999   -0.11878
 Iteration  1 RMS(Cart)=  0.00965900 RMS(Int)=  0.00023592
 Iteration  2 RMS(Cart)=  0.00005667 RMS(Int)=  0.00023352
 Iteration  3 RMS(Cart)=  0.00000001 RMS(Int)=  0.00023352
 Variable       Old X    -DE/DX   Delta X   Delta X   Delta X     New X
                                 (Linear)    (Quad)   (Total)
    R1        2.30035  -0.00032  -0.00078   0.00055  -0.00024   2.30012
    R2        2.44413  -0.00034   0.00103  -0.00140  -0.00027   2.44387
    R3        2.93059   0.00001  -0.00017   0.00016  -0.00001   2.93059
    R4        3.45274   0.00000   0.00633  -0.00824  -0.00200   3.45074
    R5        1.96039  -0.00019  -0.01098   0.00926  -0.00161   1.95879
    R6        2.80627  -0.00003   0.01511  -0.01309   0.00213   2.80840
    R7        2.51667   0.00008  -0.00025   0.00027   0.00001   2.51669
    R8        2.53445   0.00009  -0.00008   0.00032   0.00024   2.53469
    R9        2.53420   0.00007  -0.00042   0.00022  -0.00020   2.53400
   R10        1.84762  -0.00128  -0.00056  -0.00207  -0.00234   1.84528
   R11        1.84388   0.00004  -0.00050   0.00059   0.00001   1.84389
   R12        3.35399   0.00002  -0.00034  -0.00153  -0.00173   3.35226
   R13        3.57336   0.00001   0.01040  -0.00777   0.00263   3.57599
   R14        3.50833   0.00028   0.00451  -0.00376   0.00101   3.50934
   R15        1.85366  -0.00027  -0.00042   0.00016  -0.00010   1.85356
   R16        1.81364   0.00001  -0.00009   0.00010   0.00001   1.81366
   R17        3.24907  -0.00006   0.00026   0.00067   0.00080   3.24987
   R18        1.85105   0.00046  -0.00051   0.00148   0.00086   1.85191
   R19        1.84330  -0.00010  -0.00093   0.00080  -0.00006   1.84324
   R20        3.37790  -0.00007   0.00495  -0.00341   0.00141   3.37930
   R21        1.81569  -0.00001  -0.00006   0.00006   0.00000   1.81569
   R22        1.87391   0.00016   0.00017   0.00013   0.00015   1.87406
   R23        3.43591  -0.00008   0.00136  -0.00366  -0.00238   3.43352
   R24        3.15728  -0.00004   0.00062   0.00006   0.00050   3.15779
   R25        1.84381   0.00021  -0.00005   0.00054   0.00039   1.84419
   R26        1.81324   0.00000  -0.00008   0.00007  -0.00001   1.81323
   R27        1.81388  -0.00003  -0.00006   0.00009   0.00003   1.81390
   R28        1.86101   0.00076   0.00003   0.00144   0.00130   1.86232
    A1        2.24704  -0.00004  -0.00028   0.00005  -0.00024   2.24680
    A2        2.09542   0.00005   0.00117  -0.00084   0.00028   2.09570
    A3        1.94072  -0.00001  -0.00089   0.00079  -0.00004   1.94068
    A4        2.33411   0.00007   0.00261  -0.00326  -0.00085   2.33325
    A5        1.97693   0.00003  -0.00163   0.00126  -0.00026   1.97666
    A6        1.93975  -0.00002  -0.00027   0.00024  -0.00005   1.93970
    A7        1.92886  -0.00006  -0.00047  -0.00040  -0.00085   1.92801
    A8        1.92696   0.00001   0.00060   0.00009   0.00069   1.92765
    A9        1.88906   0.00004   0.00006   0.00005   0.00010   1.88916
   A10        1.88977   0.00001   0.00007   0.00001   0.00007   1.88984
   A11        1.88796   0.00002   0.00002   0.00002   0.00004   1.88800
   A12        1.86281   0.00009   0.00144   0.00170   0.00239   1.86520
   A13        1.81601   0.00006   0.00368  -0.00051   0.00285   1.81886
   A14        1.75230   0.00009   0.00011   0.00103   0.00101   1.75331
   A15        2.25040  -0.00010   0.00262  -0.00159   0.00065   2.25105
   A16        1.57126  -0.00008  -0.00245   0.00073  -0.00127   1.57000
   A17        2.14659  -0.00001  -0.00503  -0.00047  -0.00522   2.14137
   A18        1.87089   0.00004   0.00053  -0.00003   0.00036   1.87124
   A19        1.82739  -0.00002  -0.00154  -0.00027  -0.00139   1.82600
   A20        2.13029  -0.00003   0.00285  -0.00355  -0.00109   2.12920
   A21        1.98943  -0.00007   0.00123  -0.00127  -0.00040   1.98903
   A22        1.87505  -0.00006   0.00142  -0.00113   0.00026   1.87531
   A23        1.81512  -0.00004   0.00036  -0.00118  -0.00081   1.81430
   A24        2.84111  -0.00008  -0.00018  -0.00136  -0.00176   2.83935
   A25        2.65575   0.00002  -0.00236   0.00086  -0.00172   2.65403
   A26        2.07348  -0.00001   0.00088  -0.00244  -0.00170   2.07178
   A27        1.71378   0.00004  -0.00235   0.00110  -0.00061   1.71317
   A28        1.58746   0.00007  -0.00075   0.00033  -0.00045   1.58701
   A29        1.86813  -0.00006   0.00066  -0.00070  -0.00035   1.86778
   A30        2.05298  -0.00004   0.00097   0.00245   0.00275   2.05573
   A31        2.13352   0.00004   0.00070  -0.00131  -0.00068   2.13284
   A32        1.90468  -0.00007   0.00082   0.00328   0.00379   1.90847
   A33        2.13464   0.00010   0.00279  -0.00110   0.00183   2.13648
   A34        1.87388   0.00001  -0.00032   0.00021   0.00003   1.87391
   A35        2.12968   0.00005   0.00027  -0.00041  -0.00012   2.12956
   A36        1.85981  -0.00017   0.00125  -0.00076   0.00030   1.86012
   A37        1.86843   0.00006   0.00033  -0.00084  -0.00047   1.86796
   A38        3.14799   0.00009   0.00052   0.00051   0.00102   3.14901
   A39        3.39374  -0.00015   0.00307  -0.00273  -0.00019   3.39355
   A40        2.87580  -0.00002   0.00081   0.00314   0.00373   2.87953
   A41        2.81341   0.00009  -0.00076  -0.00156  -0.00186   2.81154
   A42        2.95179   0.00005   0.00088  -0.00272  -0.00150   2.95030
   A43        2.91131  -0.00005   0.00125  -0.00138  -0.00043   2.91087
   A44        2.91799  -0.00018  -0.00004   0.00110   0.00110   2.91908
   A45        3.15179  -0.00000   0.00001   0.00041   0.00024   3.15203
   A46        2.91902   0.00020  -0.00145   0.00048  -0.00126   2.91777
   A47        3.17165   0.00002  -0.00200  -0.00049  -0.00259   3.16906
   A48        3.08940   0.00004  -0.00128   0.00007  -0.00101   3.08839
   A49        3.09686  -0.00006   0.00107  -0.00111  -0.00037   3.09649
   A50        3.09369  -0.00002  -0.00069  -0.00416  -0.00484   3.08885
   A51        3.09129   0.00015  -0.00018   0.00125   0.00162   3.09292
    D1       -0.01164  -0.00003  -0.00066   0.00329   0.00245  -0.00920
    D2        3.13320  -0.00003  -0.00159   0.00290   0.00119   3.13438
    D3        0.01279   0.00000   0.00093   0.00086   0.00177   0.01456
    D4       -3.13182   0.00000   0.00180   0.00122   0.00294  -3.12887
    D5       -0.02207   0.00000   0.00786   0.00144   0.00928  -0.01279
    D6       -2.11982  -0.00000   0.00827   0.00149   0.00975  -2.11007
    D7        2.07530   0.00001   0.00816   0.00166   0.00980   2.08510
    D8        3.12223  -0.00000   0.00708   0.00112   0.00823   3.13046
    D9        1.02448  -0.00000   0.00749   0.00116   0.00870   1.03318
   D10       -1.06358   0.00001   0.00738   0.00134   0.00874  -1.05483
   D11       -1.56593  -0.00002   0.00039  -0.00643  -0.00607  -1.57200
   D12        2.39736  -0.00016  -0.00970  -0.00444  -0.01462   2.38274
   D13        0.14691   0.00003  -0.00037  -0.00490  -0.00531   0.14160
   D14        1.76666  -0.00007  -0.00172  -0.00426  -0.00602   1.76063
   D15       -0.23746   0.00003  -0.00364  -0.00157  -0.00522  -0.24268
   D16       -1.95255   0.00000   0.00093   0.00836   0.00890  -1.94364
   D17        0.27748  -0.00002   0.00340   0.00304   0.00615   0.28363
   D18        0.19262   0.00015   0.00810   0.00892   0.01752   0.21014
   D19        2.42265   0.00013   0.01056   0.00360   0.01477   2.43742
   D20        2.45022  -0.00019   0.00039   0.00798   0.00795   2.45817
   D21       -1.60294  -0.00021   0.00285   0.00266   0.00520  -1.59774
   D22       -0.67486  -0.00001  -0.01087  -0.00443  -0.01543  -0.69028
   D23       -2.65678   0.00001  -0.00954  -0.00373  -0.01326  -2.67004
   D24        1.49199  -0.00004  -0.01010  -0.00250  -0.01256   1.47943
   D25        1.80134  -0.00005  -0.00386  -0.00542  -0.00955   1.79179
   D26       -0.18059  -0.00002  -0.00254  -0.00472  -0.00738  -0.18796
   D27       -2.31500  -0.00007  -0.00310  -0.00349  -0.00668  -2.32168
   D28       -2.30935  -0.00000  -0.00905  -0.00550  -0.01435  -2.32369
   D29        1.99191   0.00002  -0.00773  -0.00480  -0.01218   1.97974
   D30       -0.14250  -0.00003  -0.00829  -0.00357  -0.01148  -0.15398
   D31        1.01237   0.00007   0.00093   0.00839   0.00899   1.02137
   D32       -0.85555  -0.00001  -0.00008   0.00646   0.00675  -0.84880
   D33        3.00936   0.00021   0.00273   0.00831   0.01088   3.02024
   D34       -0.08471   0.00004  -0.00265  -0.00358  -0.00626  -0.09097
   D35        2.17004   0.00004  -0.00164  -0.00468  -0.00633   2.16371
   D36        1.99633  -0.00003  -0.00150  -0.00604  -0.00756   1.98877
   D37       -2.03211  -0.00003  -0.00049  -0.00715  -0.00763  -2.03974
   D38       -1.75263   0.00008   0.01286  -0.00732   0.00570  -1.74693
   D39        0.28365  -0.00005   0.01525  -0.01006   0.00531   0.28896
   D40        0.87566  -0.00003   0.00330  -0.00457  -0.00152   0.87415
   D41       -1.23894   0.00010   0.00116  -0.00195  -0.00076  -1.23971
   D42       -0.05892  -0.00002  -0.02064   0.00913  -0.01139  -0.07031
   D43       -2.26463  -0.00005  -0.02349   0.00638  -0.01706  -2.28169
   D44        0.12963  -0.00009   0.01023   0.00050   0.01046   0.14008
   D45        2.47076  -0.00001   0.01475   0.00033   0.01485   2.48561
   D46        2.24412  -0.00008   0.01060  -0.00186   0.00880   2.25292
   D47       -1.69794   0.00000   0.01512  -0.00203   0.01320  -1.68474
   D48       -1.57169  -0.00017   0.01249  -0.00021   0.01227  -1.55942
   D49        0.76944  -0.00008   0.01701  -0.00038   0.01667   0.78611
   D50       -2.04827  -0.00001   0.00132   0.00624   0.00773  -2.04054
   D51        0.06882  -0.00002   0.00295   0.00354   0.00687   0.07570
   D52        2.11840   0.00000   0.00095   0.00935   0.01037   2.12877
   D53       -2.04770  -0.00002   0.00258   0.00666   0.00952  -2.03817
   D54       -0.44061   0.00014   0.00014   0.00628   0.00621  -0.43440
   D55        1.67648   0.00012   0.00177   0.00359   0.00535   1.68183
         Item               Value     Threshold  Converged?
 Maximum Force            0.001279     0.000015     NO 
 RMS     Force            0.000163     0.000010     NO 
 Maximum Displacement     0.046854     0.000060     NO 
 RMS     Displacement     0.009657     0.000040     NO 
 Predicted change in Energy=-7.178012D-06
 GradGradGradGradGradGradGradGradGradGradGradGradGradGradGradGradGradGrad

                          Input orientation:                          
 ---------------------------------------------------------------------
 Center     Atomic      Atomic             Coordinates (Angstroms)
 Number     Number       Type             X           Y           Z
 ---------------------------------------------------------------------
      1          6           0       -1.534316    0.058875   -0.867828
      2          8           0       -0.386430    0.216182   -1.240806
      3          8           0       -1.962514   -0.470598    0.231614
      4          1           0       -1.199417   -0.780636    0.860888
      5          6           0       -2.712790    0.521272   -1.763576
      6          9           0       -2.270398    1.078703   -2.889267
      7          9           0       -3.467639    1.422225   -1.117381
      8          9           0       -3.491482   -0.521034   -2.088143
      9          8           0        1.967520   -0.436392    0.085897
     10          1           0        2.211527    0.349594    0.611440
     11          1           0        1.241621   -0.166051   -0.507449
     12          8           0        4.470645   -1.433358   -0.284157
     13          1           0        3.522084   -1.186752   -0.322946
     14          1           0        4.810244   -1.397922   -1.181113
     15          8           0       -0.113054   -1.242002    1.763980
     16          1           0        0.077085   -0.628140    2.503842
     17          1           0        0.713770   -1.249943    1.246574
     18          8           0        2.958714    1.419633    1.932578
     19          1           0        3.089415    2.353963    1.750576
     20          1           0        3.857306    1.001066    1.961176
     21          8           0        0.827601    0.632470    3.526302
     22          1           0        1.638770    0.959392    3.093269
     23          1           0        1.035443    0.487648    4.451778
     24          8           0        5.280484    0.157170    1.727213
     25          1           0        5.690060   -0.354215    2.428708
     26          1           0        5.121129   -0.459925    0.975548
 ---------------------------------------------------------------------
                    Distance matrix (angstroms):
                    1          2          3          4          5
     1  C    0.000000
     2  O    1.217168   0.000000
     3  O    1.293240   2.263565   0.000000
     4  H    1.950742   2.464084   1.036545   0.000000
     5  C    1.550799   2.403813   2.351065   3.297435   0.000000
     6  F    2.380774   2.647773   3.497861   4.320626   1.331773
     7  F    2.378811   3.311136   2.769110   3.729742   1.341298
     8  F    2.378227   3.301941   2.778770   3.744028   1.340935
     9  O    3.663023   2.779762   3.932883   3.278506   5.122790
    10  H    4.037832   3.193430   4.270784   3.601969   5.469833
    11  H    2.808253   1.826052   3.302338   2.865087   4.205667
    12  O    6.215061   5.217982   6.525217   5.821235   7.590191
    13  H    5.235997   4.252902   5.558887   4.884564   6.623173
    14  H    6.517196   5.441904   6.980399   6.377055   7.785796
    15  O    3.261699   3.351086   2.522639   1.486142   4.723496
    16  H    3.799574   3.866538   3.057418   2.086147   5.226415
    17  H    3.352251   3.089825   2.966482   2.007308   4.892803
    18  O    5.466375   4.765359   5.539380   4.824909   6.828950
    19  H    5.788122   5.059641   5.983926   5.386216   7.026635
    20  H    6.161216   5.373828   6.247198   5.473166   7.567704
    21  O    5.021558   4.936850   4.456060   3.634570   6.366282
    22  H    5.154580   4.841281   4.816968   4.008307   6.535822
    23  H    5.923320   5.873749   5.264576   4.415612   7.258169
    24  O    7.292832   6.397385   7.422394   6.604477   8.729869
    25  H    7.951691   7.121405   7.962578   7.078473   9.431310
    26  H    6.925470   5.975161   7.122608   6.329715   8.356784
                    6          7          8          9         10
     6  F    0.000000
     7  F    2.165866   0.000000
     8  F    2.166103   2.172372   0.000000
     9  O    5.395097   5.868841   5.876591   0.000000
    10  H    5.733603   6.032602   6.369463   0.976478   0.000000
    11  H    4.422301   5.007171   5.002686   0.975743   1.567967
    12  O    7.651059   8.477321   8.214753   2.719653   3.014071
    13  H    6.728383   7.502941   7.262865   1.773940   2.225083
    14  H    7.693306   8.745321   8.397041   3.257443   3.608377
    15  O    5.629611   5.162711   5.174207   2.791731   3.043880
    16  H    6.124510   5.466473   5.816569   3.075218   3.015459
    17  H    5.606517   5.496630   5.416253   1.892333   2.281488
    18  O    7.121098   7.113386   7.844579   2.799558   1.857061
    19  H    7.202918   7.217220   8.143069   3.437424   2.466944
    20  H    7.815471   7.956740   8.527512   3.025599   2.225936
    21  O    7.138365   6.374684   7.176841   3.778660   3.239089
    22  H    7.147487   6.634697   7.440308   3.331753   2.619042
    23  H    8.072724   7.222653   8.017547   4.558896   4.018760
    24  O    8.898142   9.285566   9.589802   3.744591   3.271158
    25  H    9.680031   9.979676  10.233791   4.399183   3.987229
    26  H    8.481677   9.038240   9.141499   3.276779   3.041986
                   11         12         13         14         15
    11  H    0.000000
    12  O    3.475992   0.000000
    13  H    2.505271   0.980860   0.000000
    14  H    3.834893   0.959747   1.562178   0.000000
    15  O    2.855206   5.024120   4.191962   5.739055   0.000000
    16  H    3.261524   5.265423   4.491191   6.047665   0.979987
    17  H    2.128390   4.060897   3.217765   4.764101   0.975403
    18  O    3.378836   3.916555   3.492566   4.589319   4.067983
    19  H    3.855320   4.515721   4.125937   5.062874   4.815283
    20  H    3.781281   3.368104   3.180587   4.066597   4.564428
    21  O    4.132819   5.662068   5.038504   6.491818   2.739390
    22  H    3.793352   5.015154   4.452340   5.821127   3.111596
    23  H    5.006372   6.157918   5.637818   7.038037   3.396320
    24  O    4.627159   2.689094   3.016827   3.331335   5.572189
    25  H    5.333388   3.164041   3.600671   3.859300   5.908144
    26  H    4.163679   1.719755   2.184332   2.372272   5.350695
                   16         17         18         19         20
    16  H    0.000000
    17  H    1.540367   0.000000
    18  O    3.580992   3.554857   0.000000
    19  H    4.305168   4.345784   0.960822   0.000000
    20  H    4.151972   3.931859   0.991708   1.569822   0.000000
    21  O    1.788249   2.958648   2.775109   3.351499   3.429956
    22  H    2.303593   3.024412   1.816942   2.419096   2.491039
    23  H    2.440878   3.660059   3.303626   3.872780   3.798633
    24  O    5.319326   4.802693   2.650775   3.102778   1.671028
    25  H    5.620157   5.192613   3.294379   3.815422   2.326877
    26  H    5.273173   4.485799   3.020709   3.556192   2.168687
                   21         22         23         24         25
    21  O    0.000000
    22  H    0.975905   0.000000
    23  H    0.959520   1.559517   0.000000
    24  O    4.826055   3.971367   5.054983   0.000000
    25  H    5.081513   4.310471   5.144610   0.959876   0.000000
    26  H    5.112148   4.315788   5.447467   0.985495   1.564138
                   26
    26  H    0.000000
 Stoichiometry    C2H13F3O8
 Framework group  C1[X(C2H13F3O8)]
 Deg. of freedom    72
 Full point group                 C1      NOp   1
 Largest Abelian subgroup         C1      NOp   1
 Largest concise Abelian subgroup C1      NOp   1
                         Standard orientation:                         
 ---------------------------------------------------------------------
 Center     Atomic      Atomic             Coordinates (Angstroms)
 Number     Number       Type             X           Y           Z
 ---------------------------------------------------------------------
      1          6           0       -2.001471   -0.113952    0.141449
      2          8           0       -1.139659   -0.894562   -0.218310
      3          8           0       -1.878826    0.947126    0.870519
      4          1           0       -0.901160    1.134279    1.159600
      5          6           0       -3.477428   -0.338192   -0.278367
      6          9           0       -3.600376   -1.423458   -1.040405
      7          9           0       -3.933058    0.715608   -0.971900
      8          9           0       -4.253755   -0.493996    0.803829
      9          8           0        1.591853   -0.809370    0.290280
     10          1           0        1.989848   -0.299069   -0.440952
     11          1           0        0.665635   -0.987203    0.040141
     12          8           0        3.745643   -2.360995    0.882025
     13          1           0        2.860219   -1.956465    0.761747
     14          1           0        3.661366   -3.294930    0.677631
     15          8           0        0.495035    1.403524    1.591760
     16          1           0        0.947837    2.095797    1.066304
     17          1           0        1.015809    0.597467    1.417181
     18          8           0        3.166776    0.762951   -1.408232
     19          1           0        3.147891    0.716878   -2.367763
     20          1           0        4.013483    0.338737   -1.113930
     21          8           0        1.986893    2.925035   -0.129757
     22          1           0        2.509320    2.261746   -0.619155
     23          1           0        2.582786    3.636977    0.112580
     24          8           0        5.245006   -0.614991   -0.508875
     25          1           0        5.948288   -0.253320    0.035139
     26          1           0        4.815000   -1.331161    0.013996
 ---------------------------------------------------------------------
 Rotational constants (GHZ):           0.8774359           0.2129385           0.1934222
 Standard basis: 6-31++G(d,p) (6D, 7F)
 There are   325 symmetry adapted cartesian basis functions of A   symmetry.
 There are   325 symmetry adapted basis functions of A   symmetry.
   325 basis functions,   520 primitive gaussians,   325 cartesian basis functions
    58 alpha electrons       58 beta electrons
       nuclear repulsion energy       943.4347191417 Hartrees.
 NAtoms=   26 NActive=   26 NUniq=   26 SFac= 1.00D+00 NAtFMM=   60 NAOKFM=F Big=F
 Integral buffers will be    131072 words long.
 Raffenetti 2 integral format.
 Two-electron integral symmetry is turned on.
 Nuclear repulsion after empirical dispersion term =      943.4224970840 Hartrees.
 One-electron integrals computed using PRISM.
 NBasis=   325 RedAO= T EigKep=  4.20D-05  NBF=   325
 NBsUse=   325 1.00D-06 EigRej= -1.00D+00 NBFU=   325
 Initial guess from the checkpoint file:  "/local_scratch/slurm.5787747/Gau-1110275.chk"
 B after Tr=     0.000000   -0.000000    0.000000
         Rot=    0.999999   -0.001358    0.000097    0.000133 Ang=  -0.16 deg.
 ExpMin= 3.60D-02 ExpMax= 7.00D+03 ExpMxC= 1.05D+03 IAcc=3 IRadAn=         5 AccDes= 0.00D+00
 Harris functional with IExCor= 4639 and IRadAn=       5 diagonalized for initial guess.
 HarFok:  IExCor= 4639 AccDes= 0.00D+00 IRadAn=         5 IDoV= 1 UseB2=F ITyADJ=14
 ICtDFT=  3500011 ScaDFX=  1.000000  1.000000  1.000000  1.000000
 FoFCou: FMM=F IPFlag=           0 FMFlag=      100000 FMFlg1=           0
         NFxFlg=           0 DoJE=T BraDBF=F KetDBF=T FulRan=T
         wScrn=  0.000000 ICntrl=       500 IOpCl=  0 I1Cent=   200000004 NGrid=           0
         NMat0=    1 NMatS0=      1 NMatT0=    0 NMatD0=    1 NMtDS0=    0 NMtDT0=    0
 Petite list used in FoFCou.
 Requested convergence on RMS density matrix=1.00D-10 within 128 cycles.
 Requested convergence on MAX density matrix=1.00D-08.
 Requested convergence on             energy=1.00D-08.
 No special actions if energy rises.
 SCF Done:  E(RwB97XD) =  -985.247014871     A.U. after   14 cycles
            NFock= 14  Conv=0.90D-10     -V/T= 2.0083
 Calling FoFJK, ICntrl=      2127 FMM=F ISym2X=0 I1Cent= 0 IOpClX= 0 NMat=1 NMatS=1 NMatT=0.
 ***** Axes restored to original set *****
 -------------------------------------------------------------------
 Center     Atomic                   Forces (Hartrees/Bohr)
 Number     Number              X              Y              Z
 -------------------------------------------------------------------
      1        6           0.000065679   -0.000024425    0.000023299
      2        8          -0.000145748   -0.000023272    0.000114935
      3        8          -0.000059266    0.000089838   -0.000200487
      4        1           0.000161188   -0.000034903    0.000075067
      5        6           0.000041077   -0.000014671    0.000009698
      6        9           0.000018561    0.000017916   -0.000044191
      7        9          -0.000032339    0.000038487    0.000040741
      8        9          -0.000033582   -0.000042196   -0.000012238
      9        8           0.000182027    0.000629029    0.000234084
     10        1          -0.000101117   -0.000460157   -0.000238881
     11        1          -0.000058809   -0.000138584   -0.000041047
     12        8          -0.000199130   -0.000011625    0.000007511
     13        1           0.000196100   -0.000066117   -0.000013488
     14        1          -0.000025748    0.000015974   -0.000003072
     15        8          -0.000084609   -0.000171074   -0.000158865
     16        1           0.000110600    0.000081501    0.000027519
     17        1          -0.000059724    0.000069606    0.000113030
     18        8          -0.000140647    0.000055307    0.000019985
     19        1           0.000004745   -0.000017894   -0.000012345
     20        1           0.000120930   -0.000030563    0.000019899
     21        8          -0.000077274   -0.000042768    0.000060783
     22        1           0.000101814    0.000054663   -0.000030591
     23        1          -0.000007574    0.000005547    0.000003964
     24        8           0.000084769    0.000239543    0.000238536
     25        1          -0.000026556   -0.000025645   -0.000045015
     26        1          -0.000035367   -0.000193517   -0.000188830
 -------------------------------------------------------------------
 Cartesian Forces:  Max     0.000629029 RMS     0.000132769

 GradGradGradGradGradGradGradGradGradGradGradGradGradGradGradGradGradGrad
 Berny optimization.
 Using GEDIIS/GDIIS optimizer.
 FormGI is forming the generalized inverse of G from B-inverse, IUseBI=4.
 Internal  Forces:  Max     0.000409986 RMS     0.000060344
 Search for a local minimum.
 Step number   9 out of a maximum of  156
 All quantities printed in internal units (Hartrees-Bohrs-Radians)
 Mixed Optimization -- En-DIIS/RFO-DIIS
 Swapping is turned off.
 Update second derivatives using D2CorX and points    6    7    8    9
 DE= -7.58D-06 DEPred=-7.18D-06 R= 1.06D+00
 TightC=F SS=  1.41D+00  RLast= 7.30D-02 DXNew= 2.0182D+00 2.1896D-01
 Trust test= 1.06D+00 RLast= 7.30D-02 DXMaxT set to 1.20D+00
 ITU=  1  1  1  1  1  1 -1  1  0
     Eigenvalues ---    0.00026   0.00046   0.00062   0.00101   0.00124
     Eigenvalues ---    0.00156   0.00252   0.00267   0.00374   0.00407
     Eigenvalues ---    0.00493   0.00569   0.00650   0.00825   0.00864
     Eigenvalues ---    0.00992   0.01037   0.01136   0.01226   0.01298
     Eigenvalues ---    0.01401   0.01559   0.01592   0.01778   0.01853
     Eigenvalues ---    0.01900   0.01951   0.02071   0.02378   0.02395
     Eigenvalues ---    0.02527   0.02730   0.02888   0.03143   0.03248
     Eigenvalues ---    0.03502   0.03691   0.03945   0.04275   0.04545
     Eigenvalues ---    0.04641   0.06179   0.06310   0.06624   0.06933
     Eigenvalues ---    0.08526   0.12109   0.13981   0.19177   0.20699
     Eigenvalues ---    0.22923   0.24081   0.26178   0.35790   0.38452
     Eigenvalues ---    0.40915   0.41153   0.41643   0.42907   0.44578
     Eigenvalues ---    0.46175   0.47769   0.49506   0.50296   0.52205
     Eigenvalues ---    0.54680   0.58063   0.58552   0.59016   0.59142
     Eigenvalues ---    0.59586   0.87059
 En-DIIS/RFO-DIIS/Sim-DIIS IScMMF=       -3 using points:     9    8    7    6    5    4
 RFO step:  Lambda=-4.58454756D-06.
 DidBck=F Rises=F RFO-DIIS coefs:    1.56028   -0.32049   -0.14280   -0.12183    0.05914
                  RFO-DIIS coefs:   -0.03430
 Iteration  1 RMS(Cart)=  0.00987484 RMS(Int)=  0.00010221
 Iteration  2 RMS(Cart)=  0.00007066 RMS(Int)=  0.00009675
 Iteration  3 RMS(Cart)=  0.00000001 RMS(Int)=  0.00009675
 Variable       Old X    -DE/DX   Delta X   Delta X   Delta X     New X
                                 (Linear)    (Quad)   (Total)
    R1        2.30012  -0.00015  -0.00024   0.00013  -0.00012   2.30000
    R2        2.44387  -0.00013   0.00034  -0.00063  -0.00025   2.44362
    R3        2.93059   0.00001  -0.00002   0.00002   0.00001   2.93059
    R4        3.45074   0.00001  -0.00062  -0.00138  -0.00204   3.44870
    R5        1.95879   0.00016  -0.00382   0.00403   0.00025   1.95904
    R6        2.80840  -0.00002   0.00547  -0.00593  -0.00042   2.80798
    R7        2.51669   0.00005  -0.00005   0.00011   0.00006   2.51675
    R8        2.53469   0.00006   0.00015   0.00014   0.00029   2.53498
    R9        2.53400   0.00006  -0.00023   0.00016  -0.00007   2.53393
   R10        1.84528  -0.00041  -0.00019  -0.00075  -0.00083   1.84445
   R11        1.84389   0.00004  -0.00025   0.00030   0.00002   1.84390
   R12        3.35226   0.00002  -0.00221   0.00092  -0.00122   3.35104
   R13        3.57599   0.00001   0.00252  -0.00105   0.00147   3.57746
   R14        3.50934   0.00011   0.00193   0.00147   0.00349   3.51283
   R15        1.85356  -0.00020   0.00034  -0.00077  -0.00037   1.85319
   R16        1.81366  -0.00001   0.00001   0.00000   0.00001   1.81367
   R17        3.24987  -0.00002  -0.00109   0.00162   0.00047   3.25034
   R18        1.85191   0.00009  -0.00009   0.00027   0.00014   1.85205
   R19        1.84324  -0.00011   0.00005  -0.00030  -0.00022   1.84302
   R20        3.37930  -0.00001   0.00078  -0.00069   0.00005   3.37936
   R21        1.81569  -0.00001  -0.00001  -0.00002  -0.00003   1.81566
   R22        1.87406   0.00012  -0.00012   0.00037   0.00019   1.87425
   R23        3.43352  -0.00002  -0.00261   0.00094  -0.00170   3.43182
   R24        3.15779  -0.00001  -0.00096   0.00182   0.00079   3.15858
   R25        1.84419   0.00008  -0.00010   0.00043   0.00030   1.84449
   R26        1.81323   0.00000  -0.00000  -0.00002  -0.00002   1.81321
   R27        1.81390  -0.00003   0.00005  -0.00003   0.00002   1.81392
   R28        1.86232   0.00025   0.00016   0.00021   0.00030   1.86262
    A1        2.24680  -0.00003   0.00002  -0.00025  -0.00024   2.24656
    A2        2.09570   0.00002   0.00024  -0.00011   0.00011   2.09580
    A3        1.94068   0.00001  -0.00025   0.00036   0.00013   1.94082
    A4        2.33325   0.00006  -0.00019   0.00011  -0.00017   2.33309
    A5        1.97666  -0.00000   0.00004  -0.00046  -0.00038   1.97628
    A6        1.93970   0.00000  -0.00015   0.00020   0.00004   1.93974
    A7        1.92801  -0.00002  -0.00070   0.00002  -0.00067   1.92735
    A8        1.92765   0.00000   0.00060  -0.00002   0.00058   1.92823
    A9        1.88916   0.00001   0.00010  -0.00006   0.00004   1.88920
   A10        1.88984  -0.00000   0.00010  -0.00007   0.00002   1.88986
   A11        1.88800   0.00000   0.00007  -0.00008  -0.00001   1.88799
   A12        1.86520   0.00004   0.00120   0.00107   0.00191   1.86711
   A13        1.81886   0.00002   0.00261   0.00272   0.00518   1.82404
   A14        1.75331   0.00003   0.00102   0.00083   0.00177   1.75508
   A15        2.25105  -0.00003   0.00707  -0.00188   0.00497   2.25602
   A16        1.57000  -0.00003  -0.00005  -0.00078  -0.00064   1.56935
   A17        2.14137  -0.00001  -0.01215  -0.00146  -0.01349   2.12788
   A18        1.87124  -0.00002   0.00020  -0.00034  -0.00020   1.87105
   A19        1.82600   0.00001  -0.00040  -0.00204  -0.00229   1.82371
   A20        2.12920  -0.00001  -0.00182   0.00067  -0.00126   2.12793
   A21        1.98903  -0.00001  -0.00157   0.00055  -0.00120   1.98783
   A22        1.87531  -0.00003  -0.00086   0.00113   0.00027   1.87558
   A23        1.81430  -0.00004   0.00042  -0.00157  -0.00115   1.81316
   A24        2.83935   0.00003  -0.00084   0.00038  -0.00059   2.83876
   A25        2.65403   0.00002  -0.00022  -0.00018  -0.00051   2.65352
   A26        2.07178  -0.00000  -0.00113   0.00029  -0.00088   2.07090
   A27        1.71317   0.00001  -0.00028  -0.00127  -0.00133   1.71184
   A28        1.58701   0.00002   0.00030  -0.00056  -0.00031   1.58671
   A29        1.86778  -0.00002  -0.00029   0.00028  -0.00012   1.86765
   A30        2.05573  -0.00001   0.00297   0.00069   0.00347   2.05920
   A31        2.13284   0.00000  -0.00206   0.00007  -0.00201   2.13083
   A32        1.90847  -0.00004   0.00163   0.00084   0.00233   1.91079
   A33        2.13648   0.00004   0.00157   0.00104   0.00267   2.13915
   A34        1.87391   0.00002   0.00015  -0.00002   0.00017   1.87408
   A35        2.12956   0.00002  -0.00161   0.00021  -0.00137   2.12819
   A36        1.86012  -0.00006  -0.00026   0.00103   0.00068   1.86080
   A37        1.86796   0.00001   0.00019  -0.00093  -0.00073   1.86723
   A38        3.14901   0.00002   0.00049   0.00036   0.00085   3.14986
   A39        3.39355  -0.00004   0.00196   0.00050   0.00222   3.39577
   A40        2.87953   0.00000   0.00126   0.00080   0.00198   2.88150
   A41        2.81154   0.00005   0.00010  -0.00040  -0.00013   2.81142
   A42        2.95030   0.00000   0.00144  -0.00069   0.00089   2.95118
   A43        2.91087  -0.00003   0.00130  -0.00120  -0.00005   2.91082
   A44        2.91908  -0.00006  -0.00047   0.00142   0.00095   2.92004
   A45        3.15203  -0.00001  -0.00030   0.00011  -0.00027   3.15176
   A46        2.91777   0.00006  -0.00456  -0.00092  -0.00563   2.91213
   A47        3.16906   0.00002  -0.00142   0.00050  -0.00099   3.16807
   A48        3.08839   0.00001  -0.00170   0.00125  -0.00036   3.08803
   A49        3.09649  -0.00002   0.00110  -0.00071   0.00025   3.09675
   A50        3.08885  -0.00001  -0.00392   0.00087  -0.00308   3.08578
   A51        3.09292   0.00003   0.00186  -0.00022   0.00177   3.09469
    D1       -0.00920  -0.00001   0.00215  -0.00073   0.00135  -0.00784
    D2        3.13438  -0.00001   0.00113  -0.00070   0.00038   3.13477
    D3        0.01456  -0.00000   0.00100   0.00011   0.00109   0.01565
    D4       -3.12887  -0.00000   0.00195   0.00008   0.00199  -3.12689
    D5       -0.01279   0.00000   0.00836  -0.00056   0.00779  -0.00500
    D6       -2.11007  -0.00000   0.00880  -0.00064   0.00816  -2.10191
    D7        2.08510   0.00000   0.00877  -0.00054   0.00823   2.09333
    D8        3.13046  -0.00000   0.00750  -0.00053   0.00698   3.13744
    D9        1.03318  -0.00000   0.00794  -0.00061   0.00735   1.04053
   D10       -1.05483   0.00000   0.00792  -0.00051   0.00742  -1.04741
   D11       -1.57200  -0.00001  -0.00509   0.00013  -0.00497  -1.57697
   D12        2.38274  -0.00006  -0.01960  -0.00333  -0.02311   2.35963
   D13        0.14160   0.00001  -0.00415   0.00084  -0.00333   0.13827
   D14        1.76063  -0.00004  -0.00446   0.00019  -0.00432   1.75632
   D15       -0.24268   0.00002  -0.00352   0.00099  -0.00255  -0.24523
   D16       -1.94364  -0.00001   0.00499   0.00010   0.00490  -1.93875
   D17        0.28363  -0.00002   0.00275  -0.00093   0.00169   0.28532
   D18        0.21014   0.00007   0.01622   0.00351   0.01997   0.23011
   D19        2.43742   0.00007   0.01398   0.00248   0.01676   2.45418
   D20        2.45817  -0.00007   0.00649  -0.00247   0.00389   2.46206
   D21       -1.59774  -0.00008   0.00425  -0.00350   0.00067  -1.59706
   D22       -0.69028  -0.00001  -0.01606  -0.00011  -0.01620  -0.70648
   D23       -2.67004   0.00000  -0.01429   0.00035  -0.01392  -2.68396
   D24        1.47943  -0.00001  -0.01219   0.00038  -0.01179   1.46764
   D25        1.79179  -0.00000  -0.00309   0.00116  -0.00203   1.78977
   D26       -0.18796   0.00001  -0.00133   0.00163   0.00026  -0.18770
   D27       -2.32168  -0.00000   0.00077   0.00166   0.00238  -2.31930
   D28       -2.32369  -0.00000  -0.01601   0.00029  -0.01562  -2.33932
   D29        1.97974   0.00001  -0.01425   0.00076  -0.01334   1.96640
   D30       -0.15398   0.00000  -0.01215   0.00079  -0.01121  -0.16519
   D31        1.02137   0.00003   0.00482   0.00269   0.00736   1.02873
   D32       -0.84880  -0.00001   0.00355   0.00170   0.00544  -0.84336
   D33        3.02024   0.00007   0.00269   0.00612   0.00873   3.02897
   D34       -0.09097   0.00003  -0.00086   0.00118   0.00030  -0.09067
   D35        2.16371   0.00002  -0.00307   0.00191  -0.00119   2.16252
   D36        1.98877  -0.00001  -0.00208  -0.00043  -0.00250   1.98627
   D37       -2.03974  -0.00002  -0.00429   0.00030  -0.00399  -2.04373
   D38       -1.74693   0.00004   0.00772  -0.00384   0.00395  -1.74298
   D39        0.28896  -0.00003   0.00610  -0.00319   0.00296   0.29192
   D40        0.87415  -0.00002  -0.00020  -0.00240  -0.00271   0.87144
   D41       -1.23971   0.00002   0.00186  -0.00276  -0.00086  -1.24056
   D42       -0.07031  -0.00000  -0.01463   0.00343  -0.01115  -0.08146
   D43       -2.28169  -0.00002  -0.01794   0.00162  -0.01632  -2.29801
   D44        0.14008  -0.00003   0.01320  -0.00084   0.01226   0.15235
   D45        2.48561  -0.00000   0.01586   0.00162   0.01741   2.50302
   D46        2.25292  -0.00002   0.01284  -0.00086   0.01199   2.26490
   D47       -1.68474   0.00000   0.01551   0.00159   0.01713  -1.66761
   D48       -1.55942  -0.00005   0.01340   0.00122   0.01459  -1.54482
   D49        0.78611  -0.00002   0.01607   0.00368   0.01974   0.80585
   D50       -2.04054   0.00001   0.00214  -0.00173   0.00048  -2.04006
   D51        0.07570  -0.00002   0.00104  -0.00190  -0.00073   0.07496
   D52        2.12877   0.00001   0.00321  -0.00138   0.00185   2.13062
   D53       -2.03817  -0.00002   0.00210  -0.00155   0.00064  -2.03754
   D54       -0.43440   0.00005   0.00313  -0.00360  -0.00056  -0.43497
   D55        1.68183   0.00002   0.00202  -0.00377  -0.00177   1.68006
         Item               Value     Threshold  Converged?
 Maximum Force            0.000410     0.000015     NO 
 RMS     Force            0.000060     0.000010     NO 
 Maximum Displacement     0.037009     0.000060     NO 
 RMS     Displacement     0.009861     0.000040     NO 
 Predicted change in Energy=-2.284470D-06
 GradGradGradGradGradGradGradGradGradGradGradGradGradGradGradGradGradGrad

                          Input orientation:                          
 ---------------------------------------------------------------------
 Center     Atomic      Atomic             Coordinates (Angstroms)
 Number     Number       Type             X           Y           Z
 ---------------------------------------------------------------------
      1          6           0       -1.535264    0.056575   -0.867787
      2          8           0       -0.388749    0.224010   -1.240371
      3          8           0       -1.958859   -0.481377    0.229165
      4          1           0       -1.192766   -0.787876    0.856747
      5          6           0       -2.717493    0.515944   -1.760147
      6          9           0       -2.279813    1.074388   -2.887214
      7          9           0       -3.471989    1.415461   -1.111228
      8          9           0       -3.495270   -0.527746   -2.082299
      9          8           0        1.970481   -0.420255    0.079482
     10          1           0        2.214185    0.364048    0.606862
     11          1           0        1.241186   -0.151534   -0.510443
     12          8           0        4.465868   -1.436149   -0.284906
     13          1           0        3.519717   -1.181629   -0.326399
     14          1           0        4.809556   -1.398186   -1.180208
     15          8           0       -0.103137   -1.244155    1.758118
     16          1           0        0.083462   -0.629332    2.498184
     17          1           0        0.723552   -1.245299    1.240659
     18          8           0        2.964318    1.424422    1.936695
     19          1           0        3.103395    2.358118    1.757763
     20          1           0        3.859408    0.998260    1.966493
     21          8           0        0.825970    0.637223    3.519193
     22          1           0        1.638737    0.966081    3.090287
     23          1           0        1.027027    0.500322    4.447360
     24          8           0        5.277119    0.143696    1.735083
     25          1           0        5.678372   -0.373800    2.436918
     26          1           0        5.116366   -0.469983    0.980713
 ---------------------------------------------------------------------
                    Distance matrix (angstroms):
                    1          2          3          4          5
     1  C    0.000000
     2  O    1.217107   0.000000
     3  O    1.293109   2.263261   0.000000
     4  H    1.950492   2.463384   1.036677   0.000000
     5  C    1.550804   2.403838   2.351072   3.297404   0.000000
     6  F    2.380837   2.647896   3.497890   4.320526   1.331805
     7  F    2.378390   3.307960   2.772040   3.731283   1.341452
     8  F    2.378675   3.305215   2.775891   3.742617   1.340898
     9  O    3.662640   2.779039   3.932665   3.278020   5.122285
    10  H    4.040730   3.194863   4.274541   3.605092   5.472408
    11  H    2.807076   1.824971   3.300925   2.863261   4.204572
    12  O    6.211406   5.218846   6.515595   5.808939   7.588654
    13  H    5.232502   4.252914   5.551018   4.874666   6.621191
    14  H    6.516953   5.445872   6.974117   6.367851   7.788240
    15  O    3.261635   3.350824   2.522545   1.485918   4.723452
    16  H    3.797433   3.863673   3.056372   2.085236   5.224020
    17  H    3.353009   3.090566   2.966821   2.007212   4.893629
    18  O    5.475615   4.772609   5.548459   4.831345   6.839221
    19  H    5.805839   5.073293   6.002146   5.400566   7.046420
    20  H    6.166231   5.378688   6.249789   5.472320   7.574701
    21  O    5.015792   4.929476   4.453181   3.632467   6.359423
    22  H    5.154399   4.839005   4.819113   4.010296   6.534988
    23  H    5.917181   5.867798   5.260458   4.413551   7.249470
    24  O    7.293221   6.400144   7.417404   6.595355   8.733213
    25  H    7.946247   7.119676   7.950663   7.062643   9.428549
    26  H    6.923756   5.976717   7.115038   6.318352   8.357853
                    6          7          8          9         10
     6  F    0.000000
     7  F    2.166043   0.000000
     8  F    2.166116   2.172457   0.000000
     9  O    5.394464   5.865843   5.878714   0.000000
    10  H    5.736652   6.032402   6.373756   0.976040   0.000000
    11  H    4.421466   5.003043   5.004626   0.975752   1.568733
    12  O    7.653693   8.474908   8.211915   2.718782   3.017621
    13  H    6.729185   7.499652   7.260908   1.773291   2.228118
    14  H    7.699782   8.746734   8.398903   3.256304   3.610407
    15  O    5.629625   5.162932   5.173839   2.792226   3.046587
    16  H    6.122927   5.463539   5.813644   3.074845   3.017264
    17  H    5.607182   5.496688   5.418062   1.893109   2.283349
    18  O    7.133970   7.121513   7.854269   2.799962   1.858910
    19  H    7.225144   7.235702   8.161903   3.437947   2.468113
    20  H    7.826513   7.962148   8.533036   3.023416   2.226562
    21  O    7.132955   6.365446   7.169865   3.776211   3.237813
    22  H    7.148236   6.631304   7.439435   3.331205   2.619347
    23  H    8.066022   7.209474   8.009028   4.562447   4.022106
    24  O    8.907246   9.287936   9.590518   3.740709   3.271544
    25  H    9.683818   9.975966  10.227547   4.394100   3.986742
    26  H    8.488192   9.038305   9.140331   3.272810   3.042701
                   11         12         13         14         15
    11  H    0.000000
    12  O    3.478459   0.000000
    13  H    2.507323   0.980665   0.000000
    14  H    3.838748   0.959754   1.561913   0.000000
    15  O    2.854364   5.008655   4.180214   5.726434   0.000000
    16  H    3.258903   5.253764   4.482316   6.038019   0.980064
    17  H    2.128526   4.045825   3.205973   4.751778   0.975285
    18  O    3.382499   3.920846   3.495936   4.592070   4.069702
    19  H    3.861468   4.519435   4.128785   5.064827   4.822678
    20  H    3.783163   3.370896   3.181928   4.067857   4.557808
    21  O    4.127045   5.658524   5.035183   6.488159   2.739381
    22  H    3.791090   5.015506   4.452470   5.820737   3.113510
    23  H    5.005056   6.161971   5.641918   7.041405   3.398896
    24  O    4.627990   2.689682   3.015735   3.330906   5.556421
    25  H    5.331506   3.163396   3.598375   3.858472   5.885927
    26  H    4.164370   1.720005   2.182722   2.371766   5.333565
                   16         17         18         19         20
    16  H    0.000000
    17  H    1.539643   0.000000
    18  O    3.582249   3.554280   0.000000
    19  H    4.311969   4.349214   0.960805   0.000000
    20  H    4.146025   3.923517   0.991811   1.569820   0.000000
    21  O    1.788278   2.957379   2.774259   3.354218   3.426802
    22  H    2.305387   3.024713   1.816043   2.420457   2.489041
    23  H    2.442482   3.663635   3.303104   3.872550   3.798029
    24  O    5.306031   4.786306   2.651407   3.103104   1.671447
    25  H    5.601077   5.171149   3.293921   3.815118   2.326473
    26  H    5.259110   4.468277   3.022248   3.557248   2.169664
                   21         22         23         24         25
    21  O    0.000000
    22  H    0.976063   0.000000
    23  H    0.959510   1.559734   0.000000
    24  O    4.820720   3.968717   5.054395   0.000000
    25  H    5.073390   4.305905   5.142079   0.959885   0.000000
    26  H    5.106592   4.313523   5.448103   0.985655   1.563852
                   26
    26  H    0.000000
 Stoichiometry    C2H13F3O8
 Framework group  C1[X(C2H13F3O8)]
 Deg. of freedom    72
 Full point group                 C1      NOp   1
 Largest Abelian subgroup         C1      NOp   1
 Largest concise Abelian subgroup C1      NOp   1
                         Standard orientation:                         
 ---------------------------------------------------------------------
 Center     Atomic      Atomic             Coordinates (Angstroms)
 Number     Number       Type             X           Y           Z
 ---------------------------------------------------------------------
      1          6           0       -2.001763   -0.115346    0.140804
      2          8           0       -1.141304   -0.891684   -0.231026
      3          8           0       -1.876122    0.937347    0.881196
      4          1           0       -0.896904    1.121494    1.167416
      5          6           0       -3.479171   -0.334257   -0.276730
      6          9           0       -3.606403   -1.415804   -1.043393
      7          9           0       -3.932987    0.724038   -0.964885
      8          9           0       -4.254146   -0.492661    0.806011
      9          8           0        1.591183   -0.814687    0.269618
     10          1           0        1.990143   -0.300178   -0.457544
     11          1           0        0.663660   -0.987587    0.020822
     12          8           0        3.741525   -2.363411    0.877285
     13          1           0        2.856620   -1.960516    0.749521
     14          1           0        3.661753   -3.296352    0.666602
     15          8           0        0.500883    1.387420    1.595699
     16          1           0        0.950719    2.083529    1.072627
     17          1           0        1.021324    0.583368    1.411793
     18          8           0        3.174458    0.770314   -1.409904
     19          1           0        3.165036    0.726921   -2.369683
     20          1           0        4.018896    0.346258   -1.108590
     21          8           0        1.982137    2.920473   -0.124720
     22          1           0        2.508053    2.262451   -0.617790
     23          1           0        2.572347    3.638296    0.114117
     24          8           0        5.247059   -0.606944   -0.494787
     25          1           0        5.943003   -0.244554    0.058128
     26          1           0        4.814232   -1.326302    0.021643
 ---------------------------------------------------------------------
 Rotational constants (GHZ):           0.8796572           0.2128188           0.1934327
 Standard basis: 6-31++G(d,p) (6D, 7F)
 There are   325 symmetry adapted cartesian basis functions of A   symmetry.
 There are   325 symmetry adapted basis functions of A   symmetry.
   325 basis functions,   520 primitive gaussians,   325 cartesian basis functions
    58 alpha electrons       58 beta electrons
       nuclear repulsion energy       943.5006008486 Hartrees.
 NAtoms=   26 NActive=   26 NUniq=   26 SFac= 1.00D+00 NAtFMM=   60 NAOKFM=F Big=F
 Integral buffers will be    131072 words long.
 Raffenetti 2 integral format.
 Two-electron integral symmetry is turned on.
 Nuclear repulsion after empirical dispersion term =      943.4883763856 Hartrees.
 One-electron integrals computed using PRISM.
 NBasis=   325 RedAO= T EigKep=  4.21D-05  NBF=   325
 NBsUse=   325 1.00D-06 EigRej= -1.00D+00 NBFU=   325
 Initial guess from the checkpoint file:  "/local_scratch/slurm.5787747/Gau-1110275.chk"
 B after Tr=    -0.000000    0.000000   -0.000000
         Rot=    0.999998   -0.002064    0.000002    0.000136 Ang=  -0.24 deg.
 ExpMin= 3.60D-02 ExpMax= 7.00D+03 ExpMxC= 1.05D+03 IAcc=3 IRadAn=         5 AccDes= 0.00D+00
 Harris functional with IExCor= 4639 and IRadAn=       5 diagonalized for initial guess.
 HarFok:  IExCor= 4639 AccDes= 0.00D+00 IRadAn=         5 IDoV= 1 UseB2=F ITyADJ=14
 ICtDFT=  3500011 ScaDFX=  1.000000  1.000000  1.000000  1.000000
 FoFCou: FMM=F IPFlag=           0 FMFlag=      100000 FMFlg1=           0
         NFxFlg=           0 DoJE=T BraDBF=F KetDBF=T FulRan=T
         wScrn=  0.000000 ICntrl=       500 IOpCl=  0 I1Cent=   200000004 NGrid=           0
         NMat0=    1 NMatS0=      1 NMatT0=    0 NMatD0=    1 NMtDS0=    0 NMtDT0=    0
 Petite list used in FoFCou.
 Requested convergence on RMS density matrix=1.00D-10 within 128 cycles.
 Requested convergence on MAX density matrix=1.00D-08.
 Requested convergence on             energy=1.00D-08.
 No special actions if energy rises.
 SCF Done:  E(RwB97XD) =  -985.247017485     A.U. after   14 cycles
            NFock= 14  Conv=0.75D-10     -V/T= 2.0083
 Calling FoFJK, ICntrl=      2127 FMM=F ISym2X=0 I1Cent= 0 IOpClX= 0 NMat=1 NMatS=1 NMatT=0.
 ***** Axes restored to original set *****
 -------------------------------------------------------------------
 Center     Atomic                   Forces (Hartrees/Bohr)
 Number     Number              X              Y              Z
 -------------------------------------------------------------------
      1        6           0.000003068   -0.000000387   -0.000025150
      2        8          -0.000030968    0.000002592    0.000026429
      3        8          -0.000064774    0.000035264   -0.000068027
      4        1           0.000089555   -0.000044037    0.000069767
      5        6           0.000015754    0.000001329    0.000006186
      6        9          -0.000001669    0.000003749   -0.000004415
      7        9          -0.000008114    0.000004803    0.000000567
      8        9          -0.000004523   -0.000006151   -0.000000961
      9        8           0.000088328    0.000255761    0.000111045
     10        1          -0.000050878   -0.000202701   -0.000113414
     11        1          -0.000025879   -0.000046340   -0.000023009
     12        8          -0.000045074   -0.000021532    0.000024398
     13        1           0.000049988   -0.000016837   -0.000024558
     14        1          -0.000016969    0.000010533    0.000001112
     15        8          -0.000048868   -0.000072315   -0.000023671
     16        1           0.000041077    0.000053604    0.000014002
     17        1          -0.000007862    0.000026146   -0.000010471
     18        8          -0.000030481    0.000016978   -0.000018950
     19        1          -0.000000945   -0.000005704    0.000000557
     20        1           0.000042773   -0.000000670    0.000019325
     21        8           0.000011418    0.000014648    0.000029447
     22        1          -0.000010237   -0.000021673    0.000012027
     23        1          -0.000004173   -0.000002334   -0.000001544
     24        8           0.000035888    0.000118937    0.000130960
     25        1          -0.000015263   -0.000003121   -0.000017199
     26        1          -0.000011174   -0.000100541   -0.000114452
 -------------------------------------------------------------------
 Cartesian Forces:  Max     0.000255761 RMS     0.000057289

 GradGradGradGradGradGradGradGradGradGradGradGradGradGradGradGradGradGrad
 Berny optimization.
 Using GEDIIS/GDIIS optimizer.
 FormGI is forming the generalized inverse of G from B-inverse, IUseBI=4.
 Internal  Forces:  Max     0.000180424 RMS     0.000026281
 Search for a local minimum.
 Step number  10 out of a maximum of  156
 All quantities printed in internal units (Hartrees-Bohrs-Radians)
 Mixed Optimization -- En-DIIS/RFO-DIIS
 Swapping is turned off.
 Update second derivatives using D2CorX and points    6    7    8    9   10
 DE= -2.61D-06 DEPred=-2.28D-06 R= 1.14D+00
 TightC=F SS=  1.41D+00  RLast= 7.28D-02 DXNew= 2.0182D+00 2.1852D-01
 Trust test= 1.14D+00 RLast= 7.28D-02 DXMaxT set to 1.20D+00
 ITU=  1  1  1  1  1  1  1 -1  1  0
     Eigenvalues ---    0.00029   0.00044   0.00061   0.00097   0.00123
     Eigenvalues ---    0.00155   0.00249   0.00267   0.00371   0.00396
     Eigenvalues ---    0.00485   0.00564   0.00647   0.00827   0.00863
     Eigenvalues ---    0.01003   0.01034   0.01131   0.01233   0.01303
     Eigenvalues ---    0.01400   0.01560   0.01598   0.01775   0.01845
     Eigenvalues ---    0.01907   0.01947   0.02074   0.02374   0.02393
     Eigenvalues ---    0.02596   0.02726   0.02894   0.03126   0.03248
     Eigenvalues ---    0.03503   0.03688   0.03913   0.04279   0.04516
     Eigenvalues ---    0.04600   0.06032   0.06307   0.06582   0.06945
     Eigenvalues ---    0.08525   0.12116   0.13982   0.19176   0.20696
     Eigenvalues ---    0.22943   0.24082   0.26188   0.35674   0.36850
     Eigenvalues ---    0.40911   0.41090   0.41424   0.42361   0.43947
     Eigenvalues ---    0.45186   0.47806   0.49396   0.49945   0.52305
     Eigenvalues ---    0.54853   0.58067   0.58601   0.59021   0.59124
     Eigenvalues ---    0.59527   0.87072
 En-DIIS/RFO-DIIS/Sim-DIIS IScMMF=       -3 using points:    10    9    8    7    6    5    4
 RFO step:  Lambda=-1.09416358D-06.
 DidBck=F Rises=F RFO-DIIS coefs:    1.24643   -0.08168   -0.05964   -0.13209   -0.00386
                  RFO-DIIS coefs:    0.04777   -0.01694
 Iteration  1 RMS(Cart)=  0.00478609 RMS(Int)=  0.00005800
 Iteration  2 RMS(Cart)=  0.00001847 RMS(Int)=  0.00005744
 Iteration  3 RMS(Cart)=  0.00000000 RMS(Int)=  0.00005744
 Variable       Old X    -DE/DX   Delta X   Delta X   Delta X     New X
                                 (Linear)    (Quad)   (Total)
    R1        2.30000  -0.00002  -0.00013   0.00017   0.00004   2.30004
    R2        2.44362   0.00000   0.00018  -0.00020   0.00001   2.44363
    R3        2.93059  -0.00000   0.00002  -0.00002  -0.00001   2.93059
    R4        3.44870   0.00001  -0.00051   0.00032  -0.00022   3.44847
    R5        1.95904   0.00011  -0.00111   0.00165   0.00057   1.95960
    R6        2.80798  -0.00001   0.00155  -0.00251  -0.00094   2.80704
    R7        2.51675   0.00001   0.00003  -0.00000   0.00003   2.51677
    R8        2.53498   0.00001   0.00010  -0.00002   0.00008   2.53506
    R9        2.53393   0.00001   0.00002  -0.00001   0.00001   2.53394
   R10        1.84445  -0.00018   0.00030  -0.00081  -0.00040   1.84405
   R11        1.84390   0.00003  -0.00022   0.00023  -0.00001   1.84390
   R12        3.35104   0.00001  -0.00103   0.00082  -0.00017   3.35086
   R13        3.57746   0.00000  -0.00020   0.00036   0.00018   3.57763
   R14        3.51283   0.00006   0.00044   0.00109   0.00163   3.51446
   R15        1.85319  -0.00005   0.00030  -0.00039  -0.00005   1.85314
   R16        1.81367  -0.00001   0.00001  -0.00000   0.00001   1.81368
   R17        3.25034  -0.00001  -0.00075   0.00108   0.00028   3.25061
   R18        1.85205   0.00005  -0.00020   0.00038   0.00014   1.85219
   R19        1.84302   0.00000   0.00015  -0.00013   0.00005   1.84307
   R20        3.37936  -0.00001   0.00027  -0.00041  -0.00019   3.37917
   R21        1.81566  -0.00001  -0.00002  -0.00001  -0.00002   1.81564
   R22        1.87425   0.00003  -0.00019   0.00024   0.00001   1.87427
   R23        3.43182   0.00001  -0.00120   0.00098  -0.00025   3.43157
   R24        3.15858  -0.00001  -0.00054   0.00052  -0.00007   3.15851
   R25        1.84449  -0.00001  -0.00015   0.00011  -0.00008   1.84441
   R26        1.81321  -0.00000   0.00001  -0.00002  -0.00001   1.81320
   R27        1.81392  -0.00002   0.00003  -0.00003   0.00000   1.81392
   R28        1.86262   0.00014  -0.00013   0.00042   0.00024   1.86285
    A1        2.24656  -0.00001  -0.00002   0.00000  -0.00001   2.24655
    A2        2.09580   0.00000   0.00002  -0.00007  -0.00006   2.09575
    A3        1.94082   0.00001  -0.00000   0.00007   0.00007   1.94089
    A4        2.33309   0.00002  -0.00017   0.00061   0.00038   2.33347
    A5        1.97628   0.00001   0.00026  -0.00028   0.00002   1.97630
    A6        1.93974   0.00000  -0.00005   0.00008   0.00002   1.93977
    A7        1.92735   0.00001  -0.00018   0.00006  -0.00011   1.92724
    A8        1.92823  -0.00000   0.00016  -0.00004   0.00011   1.92834
    A9        1.88920  -0.00001   0.00004  -0.00004  -0.00000   1.88919
   A10        1.88986  -0.00000   0.00003  -0.00003  -0.00000   1.88986
   A11        1.88799  -0.00000   0.00002  -0.00003  -0.00002   1.88797
   A12        1.86711   0.00001   0.00024   0.00067   0.00075   1.86786
   A13        1.82404   0.00001   0.00088   0.00096   0.00173   1.82577
   A14        1.75508   0.00000   0.00038  -0.00007   0.00028   1.75536
   A15        2.25602  -0.00001   0.00477  -0.00050   0.00425   2.26027
   A16        1.56935  -0.00000   0.00083  -0.00114  -0.00023   1.56912
   A17        2.12788  -0.00001  -0.00760   0.00009  -0.00743   2.12046
   A18        1.87105  -0.00001  -0.00010  -0.00019  -0.00032   1.87073
   A19        1.82371   0.00001   0.00045  -0.00050   0.00005   1.82376
   A20        2.12793  -0.00000  -0.00217   0.00064  -0.00161   2.12632
   A21        1.98783  -0.00000  -0.00092   0.00070  -0.00034   1.98749
   A22        1.87558  -0.00002  -0.00084   0.00014  -0.00073   1.87485
   A23        1.81316  -0.00001  -0.00008   0.00016   0.00016   1.81332
   A24        2.83876   0.00001  -0.00026   0.00117   0.00096   2.83972
   A25        2.65352   0.00002   0.00059   0.00039   0.00096   2.65448
   A26        2.07090  -0.00000  -0.00116   0.00070  -0.00049   2.07041
   A27        1.71184   0.00001   0.00090  -0.00017   0.00083   1.71267
   A28        1.58671   0.00002   0.00061   0.00062   0.00126   1.58797
   A29        1.86765  -0.00001  -0.00031   0.00027  -0.00010   1.86755
   A30        2.05920  -0.00000   0.00194  -0.00040   0.00144   2.06064
   A31        2.13083  -0.00000  -0.00213  -0.00075  -0.00287   2.12796
   A32        1.91079  -0.00003   0.00051  -0.00062  -0.00012   1.91068
   A33        2.13915   0.00002  -0.00035   0.00076   0.00043   2.13958
   A34        1.87408   0.00001   0.00015   0.00013   0.00031   1.87439
   A35        2.12819   0.00000  -0.00139   0.00036  -0.00102   2.12717
   A36        1.86080  -0.00002  -0.00062   0.00047  -0.00020   1.86060
   A37        1.86723   0.00001  -0.00006  -0.00025  -0.00030   1.86693
   A38        3.14986  -0.00001   0.00033  -0.00049  -0.00016   3.14969
   A39        3.39577  -0.00002   0.00124  -0.00058   0.00057   3.39633
   A40        2.88150   0.00000  -0.00032  -0.00006  -0.00040   2.88111
   A41        2.81142   0.00001   0.00067  -0.00099  -0.00019   2.81123
   A42        2.95118   0.00001   0.00097  -0.00114  -0.00007   2.95111
   A43        2.91082   0.00000   0.00015  -0.00071  -0.00055   2.91027
   A44        2.92004  -0.00003  -0.00060   0.00088   0.00028   2.92032
   A45        3.15176  -0.00001  -0.00027   0.00018  -0.00016   3.15160
   A46        2.91213   0.00002  -0.00282  -0.00003  -0.00286   2.90927
   A47        3.16807   0.00001   0.00050  -0.00004   0.00047   3.16854
   A48        3.08803  -0.00001  -0.00100  -0.00013  -0.00110   3.08692
   A49        3.09675  -0.00000   0.00095   0.00029   0.00116   3.09790
   A50        3.08578   0.00001  -0.00156   0.00052  -0.00100   3.08478
   A51        3.09469   0.00001   0.00128  -0.00012   0.00131   3.09599
    D1       -0.00784  -0.00000   0.00168   0.00021   0.00184  -0.00601
    D2        3.13477  -0.00000   0.00152   0.00009   0.00158   3.13634
    D3        0.01565  -0.00000   0.00046  -0.00008   0.00039   0.01604
    D4       -3.12689  -0.00000   0.00061   0.00003   0.00063  -3.12626
    D5       -0.00500   0.00000   0.00178   0.00005   0.00183  -0.00317
    D6       -2.10191  -0.00000   0.00189   0.00001   0.00189  -2.10002
    D7        2.09333  -0.00000   0.00189   0.00004   0.00192   2.09525
    D8        3.13744   0.00000   0.00165  -0.00005   0.00161   3.13905
    D9        1.04053  -0.00000   0.00176  -0.00009   0.00168   1.04221
   D10       -1.04741  -0.00000   0.00175  -0.00006   0.00170  -1.04571
   D11       -1.57697  -0.00000  -0.00293   0.00058  -0.00234  -1.57931
   D12        2.35963  -0.00002  -0.01060  -0.00156  -0.01237   2.34726
   D13        0.13827   0.00000  -0.00236   0.00011  -0.00223   0.13603
   D14        1.75632  -0.00002  -0.00234   0.00025  -0.00205   1.75427
   D15       -0.24523   0.00001  -0.00118  -0.00035  -0.00154  -0.24677
   D16       -1.93875  -0.00001   0.00094  -0.00032   0.00056  -1.93818
   D17        0.28532  -0.00001  -0.00110  -0.00017  -0.00132   0.28400
   D18        0.23011   0.00003   0.00681   0.00156   0.00849   0.23860
   D19        2.45418   0.00002   0.00477   0.00170   0.00661   2.46078
   D20        2.46206  -0.00002   0.00270  -0.00076   0.00181   2.46386
   D21       -1.59706  -0.00002   0.00066  -0.00061  -0.00008  -1.59714
   D22       -0.70648  -0.00000  -0.00552  -0.00037  -0.00587  -0.71236
   D23       -2.68396  -0.00000  -0.00506  -0.00094  -0.00596  -2.68991
   D24        1.46764   0.00000  -0.00297  -0.00022  -0.00315   1.46449
   D25        1.78977   0.00001   0.00203   0.00058   0.00252   1.79228
   D26       -0.18770   0.00001   0.00249   0.00001   0.00243  -0.18527
   D27       -2.31930   0.00001   0.00458   0.00073   0.00524  -2.31406
   D28       -2.33932  -0.00000  -0.00630   0.00093  -0.00532  -2.34463
   D29        1.96640   0.00000  -0.00583   0.00036  -0.00540   1.96100
   D30       -0.16519   0.00000  -0.00374   0.00108  -0.00259  -0.16779
   D31        1.02873   0.00001   0.00212  -0.00203   0.00002   1.02875
   D32       -0.84336  -0.00001   0.00170  -0.00249  -0.00071  -0.84407
   D33        3.02897   0.00002  -0.00041  -0.00081  -0.00118   3.02779
   D34       -0.09067   0.00002   0.00269  -0.00009   0.00258  -0.08809
   D35        2.16252   0.00001   0.00055   0.00064   0.00118   2.16370
   D36        1.98627  -0.00000   0.00156  -0.00019   0.00136   1.98763
   D37       -2.04373  -0.00001  -0.00058   0.00055  -0.00003  -2.04376
   D38       -1.74298   0.00001  -0.00275  -0.00136  -0.00407  -1.74705
   D39        0.29192  -0.00002  -0.00430  -0.00075  -0.00502   0.28690
   D40        0.87144  -0.00000  -0.00111   0.00278   0.00161   0.87305
   D41       -1.24056   0.00002   0.00042   0.00182   0.00226  -1.23830
   D42       -0.08146  -0.00001   0.00145   0.00044   0.00189  -0.07957
   D43       -2.29801  -0.00001   0.00094   0.00020   0.00116  -2.29685
   D44        0.15235  -0.00001   0.00394  -0.00089   0.00298   0.15533
   D45        2.50302  -0.00000   0.00349  -0.00012   0.00335   2.50637
   D46        2.26490  -0.00001   0.00340   0.00011   0.00351   2.26841
   D47       -1.66761   0.00000   0.00295   0.00088   0.00387  -1.66373
   D48       -1.54482  -0.00003   0.00251  -0.00100   0.00146  -1.54337
   D49        0.80585  -0.00002   0.00207  -0.00023   0.00182   0.80767
   D50       -2.04006  -0.00000  -0.00122   0.00021  -0.00100  -2.04107
   D51        0.07496  -0.00001  -0.00283   0.00023  -0.00254   0.07242
   D52        2.13062   0.00000  -0.00056  -0.00038  -0.00093   2.12969
   D53       -2.03754  -0.00001  -0.00217  -0.00035  -0.00248  -2.04001
   D54       -0.43497   0.00003   0.00055   0.00031   0.00085  -0.43411
   D55        1.68006   0.00002  -0.00107   0.00033  -0.00069   1.67937
         Item               Value     Threshold  Converged?
 Maximum Force            0.000180     0.000015     NO 
 RMS     Force            0.000026     0.000010     NO 
 Maximum Displacement     0.013785     0.000060     NO 
 RMS     Displacement     0.004785     0.000040     NO 
 Predicted change in Energy=-5.402520D-07
 GradGradGradGradGradGradGradGradGradGradGradGradGradGradGradGradGradGrad

                          Input orientation:                          
 ---------------------------------------------------------------------
 Center     Atomic      Atomic             Coordinates (Angstroms)
 Number     Number       Type             X           Y           Z
 ---------------------------------------------------------------------
      1          6           0       -1.536571    0.056486   -0.867814
      2          8           0       -0.390885    0.228633   -1.240873
      3          8           0       -1.957516   -0.485368    0.228243
      4          1           0       -1.189706   -0.790451    0.854914
      5          6           0       -2.720946    0.514210   -1.758165
      6          9           0       -2.285963    1.074877   -2.885191
      7          9           0       -3.476499    1.411415   -1.107186
      8          9           0       -3.496969   -0.530745   -2.080472
      9          8           0        1.971693   -0.412960    0.073876
     10          1           0        2.215107    0.370609    0.602090
     11          1           0        1.241039   -0.144930   -0.514672
     12          8           0        4.463843   -1.439563   -0.281112
     13          1           0        3.519110   -1.180612   -0.326689
     14          1           0        4.811387   -1.402802   -1.174981
     15          8           0       -0.098080   -1.244168    1.754344
     16          1           0        0.087581   -0.629020    2.494472
     17          1           0        0.727685   -1.242177    1.235366
     18          8           0        2.965853    1.426836    1.936080
     19          1           0        3.107554    2.360449    1.758845
     20          1           0        3.859918    0.998624    1.967476
     21          8           0        0.827636    0.637472    3.517166
     22          1           0        1.640255    0.967688    3.089121
     23          1           0        1.027761    0.500555    4.445528
     24          8           0        5.275474    0.139585    1.739723
     25          1           0        5.672437   -0.379082    2.443132
     26          1           0        5.114181   -0.474333    0.985502
 ---------------------------------------------------------------------
                    Distance matrix (angstroms):
                    1          2          3          4          5
     1  C    0.000000
     2  O    1.217130   0.000000
     3  O    1.293114   2.263280   0.000000
     4  H    1.950745   2.463528   1.036978   0.000000
     5  C    1.550800   2.403816   2.351128   3.297729   0.000000
     6  F    2.380865   2.647873   3.497959   4.320834   1.331820
     7  F    2.378330   3.307244   2.772809   3.731953   1.341496
     8  F    2.378769   3.305956   2.775273   3.742646   1.340905
     9  O    3.662659   2.778845   3.932906   3.278256   5.122194
    10  H    4.041581   3.194974   4.275891   3.606207   5.473211
    11  H    2.807204   1.824854   3.301300   2.863736   4.204529
    12  O    6.211871   5.222298   6.511818   5.802975   7.590790
    13  H    5.232890   4.255557   5.548401   4.870458   6.622676
    14  H    6.520770   5.452481   6.973433   6.364634   7.794298
    15  O    3.261390   3.350552   2.522352   1.485422   4.723244
    16  H    3.796414   3.862293   3.055953   2.084628   5.223000
    17  H    3.352126   3.089699   2.966034   2.006287   4.892768
    18  O    5.478275   4.774558   5.550927   4.832592   6.842515
    19  H    5.811668   5.077600   6.008024   5.404785   7.053323
    20  H    6.168354   5.381052   6.250577   5.471498   7.577785
    21  O    5.015483   4.928578   4.453634   3.632660   6.358989
    22  H    5.155564   4.839481   4.820783   4.011410   6.536199
    23  H    5.916468   5.866997   5.260172   4.413204   7.248365
    24  O    7.294526   6.403086   7.415611   6.591389   8.736034
    25  H    7.944928   7.120750   7.945641   7.055542   9.428560
    26  H    6.924525   5.979687   7.112135   6.313159   8.360272
                    6          7          8          9         10
     6  F    0.000000
     7  F    2.166088   0.000000
     8  F    2.166133   2.172485   0.000000
     9  O    5.394197   5.865666   5.878890   0.000000
    10  H    5.737312   6.033181   6.374668   0.975829   0.000000
    11  H    4.421202   5.002844   5.004928   0.975747   1.568995
    12  O    7.659210   8.476998   8.212075   2.718592   3.018871
    13  H    6.732907   7.501088   7.261092   1.773201   2.229203
    14  H    7.709480   8.752912   8.402927   3.256270   3.611598
    15  O    5.629394   5.162769   5.173705   2.792640   3.047299
    16  H    6.121908   5.462416   5.812811   3.075036   3.017737
    17  H    5.606229   5.495841   5.417436   1.893203   2.283537
    18  O    7.137933   7.124998   7.857027   2.800180   1.859775
    19  H    7.232551   7.243242   8.168175   3.438183   2.468604
    20  H    7.831095   7.965360   8.535142   3.023853   2.228023
    21  O    7.132741   6.364683   7.169413   3.777370   3.239438
    22  H    7.149760   6.632273   7.440501   3.332828   2.621503
    23  H    8.065361   7.207680   8.007836   4.564741   4.024760
    24  O    8.912908   9.290827   9.591611   3.741033   3.273137
    25  H    9.687164   9.975654  10.225654   4.394318   3.988058
    26  H    8.493788   9.040751   9.140858   3.272623   3.043939
                   11         12         13         14         15
    11  H    0.000000
    12  O    3.480960   0.000000
    13  H    2.509498   0.980639   0.000000
    14  H    3.842607   0.959761   1.561713   0.000000
    15  O    2.854820   4.999240   4.173584   5.719177   0.000000
    16  H    3.258797   5.245237   4.476449   6.031415   0.980136
    17  H    2.128407   4.037021   3.199354   4.744702   0.975310
    18  O    3.384023   3.921244   3.496427   4.592553   4.068780
    19  H    3.863895   4.521175   4.130126   5.066797   4.823834
    20  H    3.785142   3.371294   3.182517   4.067822   4.554261
    21  O    4.127805   5.653582   5.032364   6.484538   2.739537
    22  H    3.792706   5.012581   4.451185   5.818751   3.113799
    23  H    5.006568   6.157259   5.639787   7.037664   3.399125
    24  O    4.630325   2.690024   3.016255   3.330140   5.548880
    25  H    5.332984   3.163356   3.598774   3.857480   5.875515
    26  H    4.166564   1.720151   2.182871   2.370954   5.324607
                   16         17         18         19         20
    16  H    0.000000
    17  H    1.539819   0.000000
    18  O    3.580893   3.553030   0.000000
    19  H    4.312576   4.349336   0.960793   0.000000
    20  H    4.142159   3.920212   0.991819   1.569759   0.000000
    21  O    1.788180   2.957986   2.773968   3.355349   3.424428
    22  H    2.305185   3.025342   1.815910   2.421236   2.487157
    23  H    2.442641   3.665010   3.303260   3.873372   3.796042
    24  O    5.298550   4.779752   2.651400   3.103623   1.671412
    25  H    5.590682   5.162771   3.293029   3.814695   2.325844
    26  H    5.250488   4.460198   3.022145   3.558173   2.169574
                   21         22         23         24         25
    21  O    0.000000
    22  H    0.976020   0.000000
    23  H    0.959506   1.559873   0.000000
    24  O    4.815647   3.965028   5.049232   0.000000
    25  H    5.065475   4.299952   5.133846   0.959885   0.000000
    26  H    5.100971   4.309618   5.442519   0.985779   1.563780
                   26
    26  H    0.000000
 Stoichiometry    C2H13F3O8
 Framework group  C1[X(C2H13F3O8)]
 Deg. of freedom    72
 Full point group                 C1      NOp   1
 Largest Abelian subgroup         C1      NOp   1
 Largest concise Abelian subgroup C1      NOp   1
                         Standard orientation:                         
 ---------------------------------------------------------------------
 Center     Atomic      Atomic             Coordinates (Angstroms)
 Number     Number       Type             X           Y           Z
 ---------------------------------------------------------------------
      1          6           0       -2.002435   -0.115807    0.140134
      2          8           0       -1.143095   -0.890637   -0.237462
      3          8           0       -1.874747    0.933032    0.885638
      4          1           0       -0.894517    1.115534    1.170535
      5          6           0       -3.480733   -0.331788   -0.275758
      6          9           0       -3.610313   -1.410492   -1.046050
      7          9           0       -3.934483    0.729452   -0.959494
      8          9           0       -4.254238   -0.493177    0.807602
      9          8           0        1.589966   -0.819652    0.259845
     10          1           0        1.989112   -0.303165   -0.465528
     11          1           0        0.661905   -0.990563    0.011704
     12          8           0        3.742181   -2.361484    0.877474
     13          1           0        2.856496   -1.961852    0.745152
     14          1           0        3.666686   -3.294627    0.666084
     15          8           0        0.503993    1.378800    1.596375
     16          1           0        0.952993    2.076329    1.074342
     17          1           0        1.022854    0.574724    1.408024
     18          8           0        3.176046    0.771699   -1.411371
     19          1           0        3.169846    0.730317   -2.371253
     20          1           0        4.020380    0.348682   -1.108284
     21          8           0        1.983004    2.917877   -0.120841
     22          1           0        2.509198    2.261812   -0.616132
     23          1           0        2.572364    3.635911    0.119439
     24          8           0        5.248471   -0.602119   -0.490719
     25          1           0        5.941203   -0.237629    0.064843
     26          1           0        4.815239   -1.322069    0.024784
 ---------------------------------------------------------------------
 Rotational constants (GHZ):           0.8812020           0.2126778           0.1934017
 Standard basis: 6-31++G(d,p) (6D, 7F)
 There are   325 symmetry adapted cartesian basis functions of A   symmetry.
 There are   325 symmetry adapted basis functions of A   symmetry.
   325 basis functions,   520 primitive gaussians,   325 cartesian basis functions
    58 alpha electrons       58 beta electrons
       nuclear repulsion energy       943.5034824050 Hartrees.
 NAtoms=   26 NActive=   26 NUniq=   26 SFac= 1.00D+00 NAtFMM=   60 NAOKFM=F Big=F
 Integral buffers will be    131072 words long.
 Raffenetti 2 integral format.
 Two-electron integral symmetry is turned on.
 Nuclear repulsion after empirical dispersion term =      943.4912581868 Hartrees.
 One-electron integrals computed using PRISM.
 NBasis=   325 RedAO= T EigKep=  4.21D-05  NBF=   325
 NBsUse=   325 1.00D-06 EigRej= -1.00D+00 NBFU=   325
 Initial guess from the checkpoint file:  "/local_scratch/slurm.5787747/Gau-1110275.chk"
 B after Tr=     0.000000   -0.000000    0.000000
         Rot=    0.999999   -0.001001   -0.000064    0.000088 Ang=  -0.12 deg.
 Requested convergence on RMS density matrix=1.00D-10 within 128 cycles.
 Requested convergence on MAX density matrix=1.00D-08.
 Requested convergence on             energy=1.00D-08.
 No special actions if energy rises.
 SCF Done:  E(RwB97XD) =  -985.247018193     A.U. after   13 cycles
            NFock= 13  Conv=0.92D-10     -V/T= 2.0083
 Calling FoFJK, ICntrl=      2127 FMM=F ISym2X=0 I1Cent= 0 IOpClX= 0 NMat=1 NMatS=1 NMatT=0.
 ***** Axes restored to original set *****
 -------------------------------------------------------------------
 Center     Atomic                   Forces (Hartrees/Bohr)
 Number     Number              X              Y              Z
 -------------------------------------------------------------------
      1        6           0.000020202   -0.000003450   -0.000000670
      2        8          -0.000047474   -0.000011696    0.000025576
      3        8           0.000014008    0.000016034   -0.000031474
      4        1           0.000005830   -0.000007659    0.000004825
      5        6          -0.000003665    0.000003357    0.000003981
      6        9          -0.000008378   -0.000003104    0.000010027
      7        9           0.000004617   -0.000008638   -0.000010607
      8        9           0.000005761    0.000008820    0.000002310
      9        8           0.000034773    0.000077582    0.000047135
     10        1          -0.000016240   -0.000070012   -0.000038031
     11        1          -0.000008836   -0.000006150   -0.000009804
     12        8          -0.000041269    0.000007487    0.000004426
     13        1           0.000042316   -0.000020257   -0.000000179
     14        1          -0.000003286   -0.000000155   -0.000002197
     15        8          -0.000041966   -0.000021437   -0.000032837
     16        1           0.000051650    0.000006564   -0.000004117
     17        1           0.000000530    0.000029141    0.000027743
     18        8          -0.000008593    0.000026874   -0.000020168
     19        1          -0.000014913    0.000010298    0.000006484
     20        1           0.000025902   -0.000025510    0.000004861
     21        8          -0.000052903   -0.000004434    0.000036021
     22        1           0.000026782   -0.000004906   -0.000009208
     23        1           0.000006463   -0.000001825   -0.000010759
     24        8           0.000018348    0.000035197    0.000048662
     25        1          -0.000003632    0.000000868   -0.000004749
     26        1          -0.000006027   -0.000032988   -0.000047250
 -------------------------------------------------------------------
 Cartesian Forces:  Max     0.000077582 RMS     0.000025024

 GradGradGradGradGradGradGradGradGradGradGradGradGradGradGradGradGradGrad
 Berny optimization.
 Using GEDIIS/GDIIS optimizer.
 FormGI is forming the generalized inverse of G from B-inverse, IUseBI=4.
 Internal  Forces:  Max     0.000062247 RMS     0.000012146
 Search for a local minimum.
 Step number  11 out of a maximum of  156
 All quantities printed in internal units (Hartrees-Bohrs-Radians)
 Mixed Optimization -- En-DIIS/RFO-DIIS
 Swapping is turned off.
 Update second derivatives using D2CorX and points    6    7    8    9   10
                                                     11
 DE= -7.07D-07 DEPred=-5.40D-07 R= 1.31D+00
 Trust test= 1.31D+00 RLast= 2.74D-02 DXMaxT set to 1.20D+00
 ITU=  0  1  1  1  1  1  1  1 -1  1  0
     Eigenvalues ---    0.00028   0.00045   0.00062   0.00089   0.00129
     Eigenvalues ---    0.00152   0.00229   0.00268   0.00338   0.00386
     Eigenvalues ---    0.00510   0.00566   0.00648   0.00825   0.00864
     Eigenvalues ---    0.00998   0.01037   0.01130   0.01230   0.01306
     Eigenvalues ---    0.01403   0.01569   0.01599   0.01777   0.01847
     Eigenvalues ---    0.01894   0.01948   0.02078   0.02376   0.02389
     Eigenvalues ---    0.02598   0.02717   0.02894   0.03128   0.03254
     Eigenvalues ---    0.03502   0.03698   0.03960   0.04270   0.04492
     Eigenvalues ---    0.04695   0.05847   0.06309   0.06579   0.06948
     Eigenvalues ---    0.08532   0.12115   0.13982   0.19183   0.20688
     Eigenvalues ---    0.22941   0.24081   0.26185   0.35668   0.36911
     Eigenvalues ---    0.40916   0.41057   0.41352   0.42136   0.44043
     Eigenvalues ---    0.44978   0.47807   0.49126   0.50019   0.52383
     Eigenvalues ---    0.54760   0.58063   0.58700   0.59018   0.59185
     Eigenvalues ---    0.59711   0.87043
 En-DIIS/RFO-DIIS/Sim-DIIS IScMMF=       -3 using points:    11   10    9    8    7    6    5    4
 RFO step:  Lambda=-2.59876501D-07.
 DidBck=F Rises=F RFO-DIIS coefs:    1.03441    0.23488   -0.46642    0.18072   -0.00630
                  RFO-DIIS coefs:    0.01521    0.01045   -0.00294
 Iteration  1 RMS(Cart)=  0.00169100 RMS(Int)=  0.00001508
 Iteration  2 RMS(Cart)=  0.00000253 RMS(Int)=  0.00001502
 Iteration  3 RMS(Cart)=  0.00000000 RMS(Int)=  0.00001502
 Variable       Old X    -DE/DX   Delta X   Delta X   Delta X     New X
                                 (Linear)    (Quad)   (Total)
    R1        2.30004  -0.00004  -0.00001  -0.00004  -0.00005   2.29999
    R2        2.44363  -0.00003   0.00001  -0.00006  -0.00004   2.44359
    R3        2.93059  -0.00000   0.00001  -0.00001  -0.00001   2.93058
    R4        3.44847   0.00001   0.00009   0.00032   0.00041   3.44888
    R5        1.95960   0.00000   0.00039  -0.00028   0.00011   1.95971
    R6        2.80704  -0.00000  -0.00057   0.00029  -0.00027   2.80677
    R7        2.51677  -0.00001   0.00002  -0.00003  -0.00001   2.51677
    R8        2.53506  -0.00001   0.00002  -0.00005  -0.00002   2.53504
    R9        2.53394  -0.00001   0.00006  -0.00005   0.00001   2.53395
   R10        1.84405  -0.00006   0.00026  -0.00044  -0.00014   1.84390
   R11        1.84390   0.00002  -0.00004   0.00003  -0.00001   1.84389
   R12        3.35086   0.00001   0.00013   0.00013   0.00027   3.35114
   R13        3.57763  -0.00000  -0.00028  -0.00010  -0.00037   3.57727
   R14        3.51446   0.00002   0.00050  -0.00006   0.00048   3.51494
   R15        1.85314  -0.00004  -0.00004  -0.00006  -0.00010   1.85304
   R16        1.81368   0.00000  -0.00000   0.00001   0.00001   1.81369
   R17        3.25061  -0.00001  -0.00002   0.00018   0.00016   3.25077
   R18        1.85219   0.00001  -0.00015   0.00018   0.00002   1.85221
   R19        1.84307  -0.00002  -0.00002   0.00005   0.00004   1.84311
   R20        3.37917  -0.00001  -0.00009   0.00005  -0.00005   3.37912
   R21        1.81564   0.00001  -0.00001   0.00001  -0.00001   1.81563
   R22        1.87427   0.00004  -0.00002   0.00007   0.00005   1.87432
   R23        3.43157   0.00001   0.00021   0.00044   0.00065   3.43222
   R24        3.15851   0.00000   0.00013   0.00002   0.00014   3.15865
   R25        1.84441   0.00003  -0.00003   0.00007   0.00003   1.84444
   R26        1.81320  -0.00001  -0.00000  -0.00000  -0.00000   1.81320
   R27        1.81392  -0.00001  -0.00000   0.00000  -0.00000   1.81392
   R28        1.86285   0.00005  -0.00019   0.00032   0.00012   1.86297
    A1        2.24655  -0.00001  -0.00003  -0.00004  -0.00007   2.24648
    A2        2.09575   0.00001  -0.00002   0.00005   0.00003   2.09578
    A3        1.94089  -0.00000   0.00006  -0.00002   0.00004   1.94092
    A4        2.33347   0.00001   0.00017   0.00020   0.00036   2.33383
    A5        1.97630   0.00001  -0.00001  -0.00004  -0.00004   1.97626
    A6        1.93977   0.00001   0.00002  -0.00001   0.00001   1.93978
    A7        1.92724   0.00001   0.00006  -0.00000   0.00006   1.92730
    A8        1.92834  -0.00000  -0.00003  -0.00001  -0.00005   1.92830
    A9        1.88919  -0.00001  -0.00002   0.00000  -0.00001   1.88918
   A10        1.88986  -0.00000  -0.00002   0.00001  -0.00001   1.88985
   A11        1.88797  -0.00000  -0.00002   0.00001  -0.00001   1.88796
   A12        1.86786   0.00000  -0.00006   0.00031   0.00024   1.86810
   A13        1.82577   0.00000   0.00051   0.00033   0.00082   1.82659
   A14        1.75536   0.00000   0.00010  -0.00012  -0.00002   1.75535
   A15        2.26027  -0.00000   0.00121   0.00002   0.00125   2.26151
   A16        1.56912  -0.00001   0.00026  -0.00035  -0.00009   1.56903
   A17        2.12046   0.00000  -0.00225  -0.00022  -0.00245   2.11800
   A18        1.87073  -0.00000  -0.00015   0.00001  -0.00014   1.87059
   A19        1.82376   0.00000  -0.00001  -0.00012  -0.00012   1.82365
   A20        2.12632  -0.00000  -0.00038  -0.00001  -0.00041   2.12591
   A21        1.98749   0.00001  -0.00008   0.00057   0.00046   1.98795
   A22        1.87485  -0.00000  -0.00003   0.00004  -0.00001   1.87484
   A23        1.81332  -0.00001  -0.00020  -0.00019  -0.00036   1.81296
   A24        2.83972   0.00002   0.00024   0.00013   0.00041   2.84013
   A25        2.65448   0.00001   0.00032   0.00048   0.00081   2.65529
   A26        2.07041   0.00000  -0.00005   0.00044   0.00038   2.07079
   A27        1.71267  -0.00000   0.00019  -0.00011   0.00010   1.71276
   A28        1.58797   0.00000   0.00022   0.00030   0.00054   1.58851
   A29        1.86755   0.00000  -0.00001   0.00015   0.00014   1.86769
   A30        2.06064  -0.00000   0.00041  -0.00040  -0.00002   2.06062
   A31        2.12796  -0.00000  -0.00076  -0.00020  -0.00096   2.12700
   A32        1.91068  -0.00002  -0.00024  -0.00036  -0.00058   1.91009
   A33        2.13958   0.00001  -0.00005  -0.00028  -0.00034   2.13925
   A34        1.87439  -0.00000   0.00005  -0.00006   0.00000   1.87439
   A35        2.12717   0.00000  -0.00034  -0.00024  -0.00058   2.12659
   A36        1.86060  -0.00001  -0.00004   0.00012   0.00008   1.86068
   A37        1.86693   0.00000  -0.00013   0.00000  -0.00012   1.86680
   A38        3.14969  -0.00000   0.00004  -0.00017  -0.00013   3.14957
   A39        3.39633  -0.00000   0.00061  -0.00053   0.00008   3.39641
   A40        2.88111  -0.00001  -0.00050   0.00005  -0.00044   2.88067
   A41        2.81123   0.00001   0.00038  -0.00053  -0.00012   2.81111
   A42        2.95111   0.00001   0.00040  -0.00043  -0.00001   2.95110
   A43        2.91027  -0.00000  -0.00017   0.00016   0.00001   2.91028
   A44        2.92032  -0.00001  -0.00009   0.00036   0.00027   2.92059
   A45        3.15160  -0.00000  -0.00012   0.00026   0.00012   3.15172
   A46        2.90927   0.00001  -0.00108   0.00009  -0.00097   2.90830
   A47        3.16854  -0.00000   0.00058  -0.00020   0.00040   3.16894
   A48        3.08692   0.00000  -0.00003  -0.00003  -0.00006   3.08687
   A49        3.09790  -0.00001   0.00025   0.00038   0.00061   3.09852
   A50        3.08478   0.00000   0.00033  -0.00012   0.00024   3.08502
   A51        3.09599  -0.00000   0.00025  -0.00038  -0.00009   3.09591
    D1       -0.00601  -0.00000  -0.00001   0.00018   0.00016  -0.00585
    D2        3.13634  -0.00000   0.00011   0.00011   0.00021   3.13656
    D3        0.01604  -0.00000  -0.00003  -0.00010  -0.00012   0.01591
    D4       -3.12626  -0.00000  -0.00014  -0.00004  -0.00017  -3.12643
    D5       -0.00317  -0.00000  -0.00066   0.00019  -0.00047  -0.00365
    D6       -2.10002  -0.00000  -0.00070   0.00019  -0.00051  -2.10052
    D7        2.09525  -0.00000  -0.00069   0.00019  -0.00050   2.09474
    D8        3.13905   0.00000  -0.00056   0.00013  -0.00043   3.13863
    D9        1.04221   0.00000  -0.00060   0.00014  -0.00046   1.04175
   D10       -1.04571   0.00000  -0.00059   0.00013  -0.00046  -1.04617
   D11       -1.57931   0.00000  -0.00000   0.00009   0.00009  -1.57922
   D12        2.34726  -0.00002  -0.00246  -0.00108  -0.00360   2.34366
   D13        0.13603   0.00000   0.00015  -0.00019  -0.00002   0.13601
   D14        1.75427  -0.00001   0.00011   0.00047   0.00060   1.75486
   D15       -0.24677   0.00001   0.00043   0.00036   0.00079  -0.24598
   D16       -1.93818  -0.00000  -0.00092  -0.00032  -0.00124  -1.93942
   D17        0.28400  -0.00000  -0.00129  -0.00053  -0.00182   0.28218
   D18        0.23860   0.00001   0.00087   0.00055   0.00143   0.24003
   D19        2.46078   0.00001   0.00050   0.00035   0.00085   2.46163
   D20        2.46386  -0.00001  -0.00064  -0.00020  -0.00088   2.46298
   D21       -1.59714  -0.00001  -0.00102  -0.00041  -0.00147  -1.59860
   D22       -0.71236   0.00000  -0.00006   0.00014   0.00009  -0.71227
   D23       -2.68991  -0.00000  -0.00013  -0.00024  -0.00035  -2.69027
   D24        1.46449   0.00000   0.00062  -0.00005   0.00059   1.46508
   D25        1.79228   0.00001   0.00216   0.00078   0.00291   1.79520
   D26       -0.18527  -0.00000   0.00209   0.00040   0.00247  -0.18280
   D27       -2.31406   0.00000   0.00284   0.00059   0.00341  -2.31065
   D28       -2.34463   0.00001  -0.00028   0.00064   0.00036  -2.34427
   D29        1.96100   0.00000  -0.00035   0.00026  -0.00008   1.96092
   D30       -0.16779   0.00001   0.00040   0.00045   0.00086  -0.16693
   D31        1.02875   0.00000  -0.00004   0.00027   0.00022   1.02897
   D32       -0.84407   0.00000  -0.00004   0.00003  -0.00001  -0.84408
   D33        3.02779   0.00001  -0.00045   0.00048   0.00006   3.02785
   D34       -0.08809   0.00000   0.00196   0.00008   0.00204  -0.08605
   D35        2.16370   0.00000   0.00150  -0.00018   0.00133   2.16503
   D36        1.98763   0.00000   0.00153   0.00014   0.00166   1.98929
   D37       -2.04376  -0.00000   0.00107  -0.00012   0.00095  -2.04281
   D38       -1.74705   0.00001  -0.00231   0.00101  -0.00130  -1.74835
   D39        0.28690   0.00000  -0.00252   0.00122  -0.00130   0.28561
   D40        0.87305  -0.00000  -0.00055  -0.00000  -0.00056   0.87249
   D41       -1.23830  -0.00000  -0.00033  -0.00058  -0.00091  -1.23921
   D42       -0.07957  -0.00001   0.00240  -0.00091   0.00149  -0.07808
   D43       -2.29685   0.00001   0.00259  -0.00018   0.00242  -2.29444
   D44        0.15533  -0.00001  -0.00013  -0.00046  -0.00060   0.15472
   D45        2.50637  -0.00001  -0.00027  -0.00131  -0.00158   2.50479
   D46        2.26841  -0.00000   0.00002   0.00018   0.00020   2.26861
   D47       -1.66373  -0.00000  -0.00012  -0.00067  -0.00077  -1.66451
   D48       -1.54337  -0.00000  -0.00052  -0.00055  -0.00109  -1.54446
   D49        0.80767  -0.00000  -0.00067  -0.00140  -0.00207   0.80561
   D50       -2.04107   0.00000  -0.00184   0.00035  -0.00149  -2.04256
   D51        0.07242   0.00000  -0.00222   0.00012  -0.00210   0.07032
   D52        2.12969  -0.00000  -0.00199  -0.00009  -0.00208   2.12760
   D53       -2.04001  -0.00000  -0.00237  -0.00033  -0.00269  -2.04270
   D54       -0.43411   0.00001  -0.00133   0.00043  -0.00088  -0.43499
   D55        1.67937   0.00000  -0.00171   0.00020  -0.00149   1.67789
         Item               Value     Threshold  Converged?
 Maximum Force            0.000062     0.000015     NO 
 RMS     Force            0.000012     0.000010     NO 
 Maximum Displacement     0.008105     0.000060     NO 
 RMS     Displacement     0.001691     0.000040     NO 
 Predicted change in Energy=-1.253987D-07
 GradGradGradGradGradGradGradGradGradGradGradGradGradGradGradGradGradGrad

                          Input orientation:                          
 ---------------------------------------------------------------------
 Center     Atomic      Atomic             Coordinates (Angstroms)
 Number     Number       Type             X           Y           Z
 ---------------------------------------------------------------------
      1          6           0       -1.537052    0.056842   -0.868067
      2          8           0       -0.391548    0.229456   -1.241385
      3          8           0       -1.957430   -0.485261    0.228059
      4          1           0       -1.189232   -0.790178    0.854429
      5          6           0       -2.721851    0.514090   -1.758094
      6          9           0       -2.287414    1.075489   -2.884961
      7          9           0       -3.478007    1.410490   -1.106732
      8          9           0       -3.497139   -0.531322   -2.080705
      9          8           0        1.972021   -0.411100    0.072362
     10          1           0        2.215226    0.372461    0.600544
     11          1           0        1.241183   -0.143505   -0.516147
     12          8           0        4.463064   -1.441900   -0.278700
     13          1           0        3.518829   -1.181601   -0.325719
     14          1           0        4.811513   -1.407091   -1.172298
     15          8           0       -0.097086   -1.243686    1.753092
     16          1           0        0.088766   -0.629148    2.493694
     17          1           0        0.728531   -1.240655    1.233847
     18          8           0        2.965671    1.427949    1.935639
     19          1           0        3.107088    2.361825    1.759580
     20          1           0        3.859855    0.999914    1.966933
     21          8           0        0.828799    0.636073    3.517925
     22          1           0        1.640966    0.966958    3.089509
     23          1           0        1.030060    0.497260    4.445758
     24          8           0        5.275234    0.140275    1.739786
     25          1           0        5.671728   -0.377718    2.443956
     26          1           0        5.113604   -0.474693    0.986413
 ---------------------------------------------------------------------
                    Distance matrix (angstroms):
                    1          2          3          4          5
     1  C    0.000000
     2  O    1.217104   0.000000
     3  O    1.293092   2.263200   0.000000
     4  H    1.950747   2.463410   1.037035   0.000000
     5  C    1.550797   2.403813   2.351137   3.297774   0.000000
     6  F    2.380871   2.647909   3.497961   4.320851   1.331816
     7  F    2.378368   3.307447   2.772669   3.731968   1.341483
     8  F    2.378732   3.305743   2.775468   3.742787   1.340908
     9  O    3.662918   2.778974   3.933233   3.278544   5.122400
    10  H    4.041785   3.195062   4.276153   3.606455   5.473387
    11  H    2.807593   1.825070   3.301782   2.864189   4.204819
    12  O    6.212486   5.223739   6.511122   5.801480   7.591938
    13  H    5.233528   4.256827   5.548060   4.869477   6.623682
    14  H    6.522264   5.454805   6.973475   6.363736   7.796516
    15  O    3.261189   3.350186   2.522263   1.485277   4.723092
    16  H    3.796749   3.862475   3.056259   2.084802   5.223434
    17  H    3.351777   3.089106   2.965909   2.006166   4.892441
    18  O    5.478615   4.775017   5.550957   4.832424   6.843004
    19  H    5.812531   5.078704   6.008393   5.404885   7.054409
    20  H    6.168729   5.381573   6.250618   5.471323   7.578305
    21  O    5.016941   4.930073   4.454625   3.633298   6.360690
    22  H    5.156600   4.840627   4.821337   4.011625   6.537470
    23  H    5.917835   5.868244   5.261124   4.413661   7.250165
    24  O    7.294869   6.403730   7.415393   6.590821   8.736606
    25  H    7.945115   7.121356   7.945175   7.054749   9.428929
    26  H    6.924800   5.980435   7.111591   6.312107   8.360883
                    6          7          8          9         10
     6  F    0.000000
     7  F    2.166065   0.000000
     8  F    2.166126   2.172470   0.000000
     9  O    5.394302   5.866111   5.878934   0.000000
    10  H    5.737313   6.033672   6.374719   0.975752   0.000000
    11  H    4.421337   5.003444   5.004991   0.975742   1.569070
    12  O    7.661514   8.478348   8.212260   2.718656   3.019562
    13  H    6.734733   7.502309   7.261312   1.773346   2.229900
    14  H    7.713052   8.755524   8.403920   3.256362   3.612545
    15  O    5.629178   5.162739   5.173570   2.792715   3.047472
    16  H    6.122250   5.463063   5.813210   3.075231   3.018123
    17  H    5.605803   5.495621   5.417167   1.893007   2.283303
    18  O    7.138439   7.125820   7.857333   2.800222   1.860027
    19  H    7.233745   7.244602   8.169082   3.438632   2.469079
    20  H    7.831698   7.966191   8.535421   3.023950   2.228344
    21  O    7.134482   6.366770   7.170859   3.778285   3.240800
    22  H    7.151101   6.633931   7.441511   3.333440   2.622622
    23  H    8.067182   7.210188   8.009260   4.564976   4.025651
    24  O    8.913841   9.291682   9.591754   3.741061   3.273444
    25  H    9.687987   9.976107  10.225667   4.394702   3.988526
    26  H    8.495038   9.041623   9.140860   3.272473   3.044201
                   11         12         13         14         15
    11  H    0.000000
    12  O    3.481771   0.000000
    13  H    2.510295   0.980585   0.000000
    14  H    3.843753   0.959764   1.561593   0.000000
    15  O    2.854962   4.996242   4.171349   5.716551   0.000000
    16  H    3.259303   5.242253   4.474330   6.029016   0.980148
    17  H    2.128151   4.034233   3.197108   4.742149   0.975330
    18  O    3.384462   3.921927   3.497066   4.593893   4.068347
    19  H    3.864869   4.523448   4.132054   5.070079   4.823534
    20  H    3.785569   3.371822   3.183011   4.068672   4.553773
    21  O    4.129351   5.651568   5.031282   6.483419   2.739598
    22  H    3.793904   5.011154   4.450445   5.818202   3.113485
    23  H    5.007560   6.153565   5.637335   7.034806   3.398795
    24  O    4.630695   2.690202   3.016393   3.330108   5.547734
    25  H    5.333553   3.163259   3.598930   3.857055   5.874216
    26  H    4.166895   1.720233   2.182823   2.370793   5.322634
                   16         17         18         19         20
    16  H    0.000000
    17  H    1.539628   0.000000
    18  O    3.580455   3.552288   0.000000
    19  H    4.312205   4.348768   0.960791   0.000000
    20  H    4.141549   3.919534   0.991846   1.569858   0.000000
    21  O    1.788151   2.957900   2.774333   3.355681   3.424216
    22  H    2.304751   3.024826   1.816253   2.421544   2.486912
    23  H    2.442414   3.664375   3.303555   3.873784   3.795389
    24  O    5.297155   4.778645   2.651517   3.104277   1.671488
    25  H    5.588842   5.161803   3.292652   3.814556   2.325576
    26  H    5.248309   4.458338   3.022365   3.559456   2.169740
                   21         22         23         24         25
    21  O    0.000000
    22  H    0.976033   0.000000
    23  H    0.959504   1.559883   0.000000
    24  O    4.814393   3.963970   5.046903   0.000000
    25  H    5.063115   4.297899   5.130096   0.959884   0.000000
    26  H    5.099206   4.308200   5.439402   0.985841   1.563757
                   26
    26  H    0.000000
 Stoichiometry    C2H13F3O8
 Framework group  C1[X(C2H13F3O8)]
 Deg. of freedom    72
 Full point group                 C1      NOp   1
 Largest Abelian subgroup         C1      NOp   1
 Largest concise Abelian subgroup C1      NOp   1
                         Standard orientation:                         
 ---------------------------------------------------------------------
 Center     Atomic      Atomic             Coordinates (Angstroms)
 Number     Number       Type             X           Y           Z
 ---------------------------------------------------------------------
      1          6           0       -2.002785   -0.115765    0.139817
      2          8           0       -1.143808   -0.890599   -0.238512
      3          8           0       -1.874458    0.932608    0.885828
      4          1           0       -0.894002    1.114558    1.170505
      5          6           0       -3.481318   -0.331141   -0.275545
      6          9           0       -3.611452   -1.409087   -1.046798
      7          9           0       -3.935339    0.730785   -0.958008
      8          9           0       -4.254255   -0.493486    0.808083
      9          8           0        1.589663   -0.821060    0.257467
     10          1           0        1.988628   -0.304313   -0.467716
     11          1           0        0.661463   -0.991801    0.009748
     12          8           0        3.742745   -2.360065    0.879394
     13          1           0        2.856827   -1.961569    0.745619
     14          1           0        3.668235   -3.293636    0.669538
     15          8           0        0.504659    1.376736    1.596016
     16          1           0        0.954107    2.074630    1.074835
     17          1           0        1.023150    0.572705    1.406361
     18          8           0        3.175866    0.771742   -1.412318
     19          1           0        3.169880    0.731881   -2.372263
     20          1           0        4.020229    0.348467   -1.109585
     21          8           0        1.984873    2.917629   -0.118630
     22          1           0        2.510407    2.261669   -0.614788
     23          1           0        2.575195    3.634250    0.123495
     24          8           0        5.248410   -0.602111   -0.491648
     25          1           0        5.941041   -0.236844    0.063529
     26          1           0        4.815267   -1.321498    0.024832
 ---------------------------------------------------------------------
 Rotational constants (GHZ):           0.8814883           0.2126225           0.1933811
 Standard basis: 6-31++G(d,p) (6D, 7F)
 There are   325 symmetry adapted cartesian basis functions of A   symmetry.
 There are   325 symmetry adapted basis functions of A   symmetry.
   325 basis functions,   520 primitive gaussians,   325 cartesian basis functions
    58 alpha electrons       58 beta electrons
       nuclear repulsion energy       943.4833653363 Hartrees.
 NAtoms=   26 NActive=   26 NUniq=   26 SFac= 1.00D+00 NAtFMM=   60 NAOKFM=F Big=F
 Integral buffers will be    131072 words long.
 Raffenetti 2 integral format.
 Two-electron integral symmetry is turned on.
 Nuclear repulsion after empirical dispersion term =      943.4711422398 Hartrees.
 One-electron integrals computed using PRISM.
 NBasis=   325 RedAO= T EigKep=  4.21D-05  NBF=   325
 NBsUse=   325 1.00D-06 EigRej= -1.00D+00 NBFU=   325
 Initial guess from the checkpoint file:  "/local_scratch/slurm.5787747/Gau-1110275.chk"
 B after Tr=    -0.000000   -0.000000    0.000000
         Rot=    1.000000   -0.000188   -0.000031    0.000051 Ang=  -0.02 deg.
 Requested convergence on RMS density matrix=1.00D-10 within 128 cycles.
 Requested convergence on MAX density matrix=1.00D-08.
 Requested convergence on             energy=1.00D-08.
 No special actions if energy rises.
 SCF Done:  E(RwB97XD) =  -985.247018376     A.U. after   11 cycles
            NFock= 11  Conv=0.88D-10     -V/T= 2.0083
 Calling FoFJK, ICntrl=      2127 FMM=F ISym2X=0 I1Cent= 0 IOpClX= 0 NMat=1 NMatS=1 NMatT=0.
 ***** Axes restored to original set *****
 -------------------------------------------------------------------
 Center     Atomic                   Forces (Hartrees/Bohr)
 Number     Number              X              Y              Z
 -------------------------------------------------------------------
      1        6           0.000000593   -0.000004263    0.000007559
      2        8          -0.000002030   -0.000002709   -0.000001276
      3        8           0.000009343   -0.000000677   -0.000000793
      4        1          -0.000012231    0.000003371   -0.000008550
      5        6          -0.000005813    0.000001684    0.000002133
      6        9          -0.000003226   -0.000001784    0.000005708
      7        9           0.000003008   -0.000004230   -0.000003837
      8        9           0.000003031    0.000003854    0.000001309
      9        8           0.000009436    0.000009547    0.000019061
     10        1          -0.000003675   -0.000015375   -0.000013045
     11        1          -0.000002124    0.000008707   -0.000000163
     12        8          -0.000011106    0.000009278   -0.000001384
     13        1           0.000007723   -0.000007904    0.000006675
     14        1           0.000003371   -0.000002636   -0.000001688
     15        8           0.000012926    0.000002013   -0.000024495
     16        1           0.000012482    0.000002122    0.000013531
     17        1          -0.000013042    0.000003588    0.000007904
     18        8           0.000003783    0.000005226   -0.000008450
     19        1          -0.000010044    0.000008095    0.000004007
     20        1           0.000003389   -0.000013217   -0.000000880
     21        8          -0.000035208   -0.000003021    0.000012794
     22        1           0.000017296    0.000000924   -0.000005355
     23        1           0.000008052   -0.000001948   -0.000007507
     24        8           0.000001057    0.000000447    0.000005870
     25        1           0.000002249   -0.000000403   -0.000000981
     26        1           0.000000759   -0.000000690   -0.000008150
 -------------------------------------------------------------------
 Cartesian Forces:  Max     0.000035208 RMS     0.000008643

 GradGradGradGradGradGradGradGradGradGradGradGradGradGradGradGradGradGrad
 Berny optimization.
 Using GEDIIS/GDIIS optimizer.
 FormGI is forming the generalized inverse of G from B-inverse, IUseBI=4.
 Internal  Forces:  Max     0.000018958 RMS     0.000004545
 Search for a local minimum.
 Step number  12 out of a maximum of  156
 All quantities printed in internal units (Hartrees-Bohrs-Radians)
 Mixed Optimization -- En-DIIS/RFO-DIIS
 Swapping is turned off.
 Update second derivatives using D2CorX and points    6    7    8    9   10
                                                     11   12
 DE= -1.83D-07 DEPred=-1.25D-07 R= 1.46D+00
 Trust test= 1.46D+00 RLast= 1.10D-02 DXMaxT set to 1.20D+00
 ITU=  0  0  1  1  1  1  1  1  1 -1  1  0
     Eigenvalues ---    0.00027   0.00045   0.00062   0.00083   0.00129
     Eigenvalues ---    0.00145   0.00206   0.00268   0.00334   0.00386
     Eigenvalues ---    0.00513   0.00563   0.00646   0.00828   0.00865
     Eigenvalues ---    0.01004   0.01046   0.01130   0.01217   0.01304
     Eigenvalues ---    0.01402   0.01510   0.01578   0.01779   0.01864
     Eigenvalues ---    0.01886   0.01950   0.02072   0.02377   0.02401
     Eigenvalues ---    0.02466   0.02727   0.02909   0.03133   0.03269
     Eigenvalues ---    0.03505   0.03699   0.03991   0.04279   0.04471
     Eigenvalues ---    0.04684   0.06185   0.06405   0.06610   0.06942
     Eigenvalues ---    0.08557   0.12110   0.13982   0.19175   0.20754
     Eigenvalues ---    0.22930   0.24086   0.26209   0.35726   0.37314
     Eigenvalues ---    0.40665   0.40919   0.41206   0.41872   0.44034
     Eigenvalues ---    0.45267   0.47803   0.48919   0.50051   0.52408
     Eigenvalues ---    0.54754   0.58068   0.58589   0.59000   0.59170
     Eigenvalues ---    0.59676   0.87723
 En-DIIS/RFO-DIIS/Sim-DIIS IScMMF=       -3 using points:    12   11   10    9    8    7    6    5    4
 RFO step:  Lambda=-6.51399384D-08.
 DidBck=F Rises=F RFO-DIIS coefs:    1.55053   -0.53507   -0.07041    0.04463    0.00707
                  RFO-DIIS coefs:    0.00501    0.00068   -0.00312    0.00067
 Iteration  1 RMS(Cart)=  0.00085970 RMS(Int)=  0.00000292
 Iteration  2 RMS(Cart)=  0.00000058 RMS(Int)=  0.00000288
 Variable       Old X    -DE/DX   Delta X   Delta X   Delta X     New X
                                 (Linear)    (Quad)   (Total)
    R1        2.29999   0.00000  -0.00001   0.00001  -0.00001   2.29999
    R2        2.44359  -0.00001  -0.00002   0.00001  -0.00001   2.44358
    R3        2.93058  -0.00000  -0.00000   0.00001   0.00000   2.93058
    R4        3.44888   0.00000   0.00034  -0.00002   0.00032   3.44920
    R5        1.95971  -0.00001   0.00013  -0.00015  -0.00002   1.95970
    R6        2.80677   0.00000  -0.00025   0.00024  -0.00001   2.80675
    R7        2.51677  -0.00001  -0.00001  -0.00000  -0.00001   2.51676
    R8        2.53504  -0.00001  -0.00003   0.00000  -0.00002   2.53501
    R9        2.53395  -0.00001   0.00001  -0.00000   0.00000   2.53395
   R10        1.84390  -0.00002  -0.00005   0.00001  -0.00005   1.84386
   R11        1.84389   0.00001   0.00000  -0.00001  -0.00000   1.84388
   R12        3.35114   0.00000   0.00025  -0.00006   0.00019   3.35133
   R13        3.57727  -0.00000  -0.00024  -0.00020  -0.00045   3.57682
   R14        3.51494   0.00000   0.00015  -0.00022  -0.00007   3.51487
   R15        1.85304  -0.00001  -0.00005   0.00002  -0.00004   1.85300
   R16        1.81369   0.00000   0.00000  -0.00000   0.00000   1.81369
   R17        3.25077  -0.00000   0.00010  -0.00012  -0.00002   3.25075
   R18        1.85221   0.00001   0.00001   0.00002   0.00004   1.85225
   R19        1.84311  -0.00002   0.00003  -0.00004  -0.00002   1.84309
   R20        3.37912  -0.00001  -0.00007  -0.00004  -0.00011   3.37901
   R21        1.81563   0.00001  -0.00000   0.00001   0.00000   1.81564
   R22        1.87432   0.00001   0.00003  -0.00002   0.00001   1.87433
   R23        3.43222   0.00000   0.00048  -0.00011   0.00037   3.43259
   R24        3.15865   0.00000   0.00007   0.00004   0.00011   3.15877
   R25        1.84444   0.00002   0.00000   0.00003   0.00003   1.84447
   R26        1.81320  -0.00001  -0.00000   0.00001   0.00000   1.81320
   R27        1.81392   0.00000  -0.00000   0.00000   0.00000   1.81392
   R28        1.86297   0.00000   0.00005  -0.00004   0.00001   1.86298
    A1        2.24648   0.00000  -0.00002   0.00002  -0.00001   2.24648
    A2        2.09578   0.00000   0.00001   0.00001   0.00002   2.09580
    A3        1.94092  -0.00001   0.00002  -0.00003  -0.00002   1.94091
    A4        2.33383  -0.00000   0.00022  -0.00000   0.00022   2.33405
    A5        1.97626  -0.00000  -0.00001  -0.00004  -0.00006   1.97620
    A6        1.93978   0.00000   0.00001  -0.00001   0.00000   1.93979
    A7        1.92730   0.00000   0.00007  -0.00002   0.00004   1.92734
    A8        1.92830  -0.00000  -0.00005   0.00002  -0.00004   1.92826
    A9        1.88918  -0.00000  -0.00001   0.00001  -0.00001   1.88917
   A10        1.88985  -0.00000  -0.00001   0.00000  -0.00000   1.88985
   A11        1.88796  -0.00000  -0.00001   0.00001  -0.00000   1.88796
   A12        1.86810  -0.00000   0.00005  -0.00003   0.00003   1.86813
   A13        1.82659   0.00000   0.00023  -0.00000   0.00023   1.82682
   A14        1.75535   0.00000  -0.00010   0.00011   0.00001   1.75536
   A15        2.26151   0.00000   0.00037  -0.00003   0.00035   2.26186
   A16        1.56903  -0.00000  -0.00006   0.00001  -0.00005   1.56898
   A17        2.11800   0.00000  -0.00061  -0.00003  -0.00064   2.11736
   A18        1.87059   0.00000  -0.00006   0.00005  -0.00001   1.87058
   A19        1.82365   0.00000   0.00002  -0.00002  -0.00000   1.82364
   A20        2.12591  -0.00000  -0.00008   0.00015   0.00007   2.12599
   A21        1.98795   0.00000   0.00034   0.00000   0.00035   1.98830
   A22        1.87484   0.00000   0.00002  -0.00001   0.00001   1.87485
   A23        1.81296   0.00000  -0.00013   0.00012  -0.00001   1.81295
   A24        2.84013   0.00000   0.00028  -0.00015   0.00013   2.84025
   A25        2.65529   0.00001   0.00045   0.00005   0.00050   2.65579
   A26        2.07079   0.00000   0.00031   0.00009   0.00041   2.07120
   A27        1.71276  -0.00000   0.00009  -0.00005   0.00003   1.71280
   A28        1.58851   0.00000   0.00033  -0.00002   0.00031   1.58881
   A29        1.86769   0.00000   0.00009   0.00001   0.00011   1.86780
   A30        2.06062  -0.00000  -0.00021  -0.00018  -0.00039   2.06024
   A31        2.12700  -0.00000  -0.00044   0.00018  -0.00027   2.12673
   A32        1.91009  -0.00001  -0.00046  -0.00011  -0.00058   1.90952
   A33        2.13925   0.00001  -0.00024  -0.00035  -0.00059   2.13865
   A34        1.87439  -0.00001  -0.00000  -0.00010  -0.00011   1.87428
   A35        2.12659   0.00000  -0.00019   0.00023   0.00003   2.12662
   A36        1.86068  -0.00000   0.00004  -0.00005  -0.00001   1.86067
   A37        1.86680   0.00000  -0.00003  -0.00003  -0.00006   1.86674
   A38        3.14957  -0.00000  -0.00013  -0.00004  -0.00016   3.14940
   A39        3.39641  -0.00000  -0.00007   0.00004  -0.00002   3.39639
   A40        2.88067  -0.00000  -0.00033  -0.00001  -0.00033   2.88033
   A41        2.81111   0.00000  -0.00009   0.00004  -0.00006   2.81105
   A42        2.95110   0.00000  -0.00007   0.00011   0.00003   2.95113
   A43        2.91028   0.00000   0.00001   0.00024   0.00024   2.91053
   A44        2.92059  -0.00000   0.00012  -0.00002   0.00011   2.92070
   A45        3.15172  -0.00000   0.00008   0.00003   0.00011   3.15183
   A46        2.90830  -0.00000  -0.00027  -0.00023  -0.00050   2.90780
   A47        3.16894  -0.00000   0.00024  -0.00033  -0.00009   3.16884
   A48        3.08687   0.00000  -0.00000   0.00022   0.00021   3.08708
   A49        3.09852  -0.00000   0.00030  -0.00022   0.00008   3.09860
   A50        3.08502  -0.00000   0.00032  -0.00007   0.00025   3.08526
   A51        3.09591  -0.00000  -0.00013  -0.00020  -0.00034   3.09557
    D1       -0.00585  -0.00000  -0.00007  -0.00028  -0.00035  -0.00619
    D2        3.13656  -0.00000   0.00001  -0.00030  -0.00029   3.13627
    D3        0.01591   0.00000  -0.00013   0.00005  -0.00008   0.01583
    D4       -3.12643   0.00000  -0.00020   0.00007  -0.00013  -3.12656
    D5       -0.00365  -0.00000  -0.00063   0.00011  -0.00051  -0.00416
    D6       -2.10052  -0.00000  -0.00066   0.00012  -0.00054  -2.10106
    D7        2.09474  -0.00000  -0.00067   0.00012  -0.00054   2.09420
    D8        3.13863   0.00000  -0.00056   0.00010  -0.00047   3.13816
    D9        1.04175   0.00000  -0.00060   0.00011  -0.00049   1.04125
   D10       -1.04617   0.00000  -0.00060   0.00011  -0.00050  -1.04667
   D11       -1.57922  -0.00000   0.00041   0.00002   0.00043  -1.57879
   D12        2.34366  -0.00001  -0.00074  -0.00007  -0.00080   2.34286
   D13        0.13601  -0.00000   0.00024   0.00011   0.00035   0.13636
   D14        1.75486   0.00001   0.00064   0.00018   0.00081   1.75567
   D15       -0.24598   0.00000   0.00061   0.00003   0.00064  -0.24534
   D16       -1.93942   0.00000  -0.00090  -0.00008  -0.00097  -1.94039
   D17        0.28218   0.00000  -0.00099   0.00009  -0.00089   0.28129
   D18        0.24003   0.00000  -0.00016  -0.00021  -0.00038   0.23965
   D19        2.46163   0.00000  -0.00025  -0.00003  -0.00029   2.46133
   D20        2.46298  -0.00000  -0.00070  -0.00023  -0.00092   2.46206
   D21       -1.59860  -0.00000  -0.00079  -0.00006  -0.00084  -1.59945
   D22       -0.71227   0.00000   0.00080  -0.00006   0.00074  -0.71153
   D23       -2.69027  -0.00000   0.00043  -0.00008   0.00035  -2.68992
   D24        1.46508  -0.00000   0.00086  -0.00025   0.00061   1.46568
   D25        1.79520   0.00000   0.00162  -0.00006   0.00157   1.79676
   D26       -0.18280  -0.00000   0.00125  -0.00007   0.00118  -0.18162
   D27       -2.31065   0.00000   0.00168  -0.00025   0.00144  -2.30921
   D28       -2.34427   0.00000   0.00097  -0.00008   0.00089  -2.34338
   D29        1.96092   0.00000   0.00060  -0.00010   0.00050   1.96142
   D30       -0.16693   0.00000   0.00103  -0.00027   0.00076  -0.16617
   D31        1.02897  -0.00000  -0.00028   0.00001  -0.00026   1.02871
   D32       -0.84408   0.00000  -0.00031   0.00003  -0.00028  -0.84436
   D33        3.02785   0.00000  -0.00035   0.00008  -0.00027   3.02758
   D34       -0.08605  -0.00000   0.00102  -0.00008   0.00094  -0.08512
   D35        2.16503  -0.00000   0.00079   0.00011   0.00090   2.16593
   D36        1.98929   0.00000   0.00098   0.00008   0.00107   1.99036
   D37       -2.04281   0.00000   0.00076   0.00027   0.00103  -2.04178
   D38       -1.74835  -0.00000  -0.00071  -0.00001  -0.00072  -1.74907
   D39        0.28561   0.00000  -0.00060   0.00006  -0.00054   0.28507
   D40        0.87249   0.00000  -0.00015   0.00014  -0.00000   0.87249
   D41       -1.23921  -0.00000  -0.00049   0.00008  -0.00041  -1.23962
   D42       -0.07808  -0.00001   0.00109  -0.00018   0.00091  -0.07717
   D43       -2.29444   0.00001   0.00182   0.00042   0.00223  -2.29220
   D44        0.15472  -0.00000  -0.00091   0.00029  -0.00061   0.15411
   D45        2.50479  -0.00000  -0.00160  -0.00041  -0.00201   2.50278
   D46        2.26861   0.00000  -0.00037   0.00039   0.00002   2.26863
   D47       -1.66451  -0.00000  -0.00106  -0.00031  -0.00138  -1.66588
   D48       -1.54446   0.00000  -0.00126   0.00033  -0.00093  -1.54539
   D49        0.80561  -0.00000  -0.00195  -0.00037  -0.00232   0.80328
   D50       -2.04256   0.00000  -0.00083  -0.00005  -0.00089  -2.04344
   D51        0.07032   0.00000  -0.00104   0.00008  -0.00096   0.06936
   D52        2.12760  -0.00000  -0.00128  -0.00013  -0.00141   2.12619
   D53       -2.04270  -0.00000  -0.00149  -0.00000  -0.00149  -2.04419
   D54       -0.43499   0.00000  -0.00047  -0.00005  -0.00052  -0.43551
   D55        1.67789   0.00000  -0.00067   0.00008  -0.00059   1.67729
         Item               Value     Threshold  Converged?
 Maximum Force            0.000019     0.000015     NO 
 RMS     Force            0.000005     0.000010     YES
 Maximum Displacement     0.004591     0.000060     NO 
 RMS     Displacement     0.000860     0.000040     NO 
 Predicted change in Energy=-3.235495D-08
 GradGradGradGradGradGradGradGradGradGradGradGradGradGradGradGradGradGrad

                          Input orientation:                          
 ---------------------------------------------------------------------
 Center     Atomic      Atomic             Coordinates (Angstroms)
 Number     Number       Type             X           Y           Z
 ---------------------------------------------------------------------
      1          6           0       -1.537274    0.056990   -0.868277
      2          8           0       -0.391782    0.229309   -1.241758
      3          8           0       -1.957620   -0.484696    0.228061
      4          1           0       -1.189371   -0.789573    0.854373
      5          6           0       -2.722112    0.514059   -1.758346
      6          9           0       -2.287726    1.075555   -2.885180
      7          9           0       -3.478494    1.410289   -1.107040
      8          9           0       -3.497161   -0.531514   -2.081018
      9          8           0        1.972070   -0.410622    0.072021
     10          1           0        2.215250    0.373008    0.600064
     11          1           0        1.241294   -0.143137   -0.516613
     12          8           0        4.462819   -1.442800   -0.277632
     13          1           0        3.518708   -1.182208   -0.325062
     14          1           0        4.811364   -1.409202   -1.171240
     15          8           0       -0.096986   -1.243088    1.752730
     16          1           0        0.089027   -0.628969    2.493665
     17          1           0        0.728537   -1.239787    1.233355
     18          8           0        2.965415    1.428211    1.935490
     19          1           0        3.106461    2.362292    1.760218
     20          1           0        3.859737    1.000439    1.966631
     21          8           0        0.829284    0.635358    3.518737
     22          1           0        1.641172    0.966393    3.089867
     23          1           0        1.031700    0.494831    4.446062
     24          8           0        5.275312    0.141023    1.739436
     25          1           0        5.672195   -0.376526    2.443713
     26          1           0        5.113559   -0.474410    0.986459
 ---------------------------------------------------------------------
                    Distance matrix (angstroms):
                    1          2          3          4          5
     1  C    0.000000
     2  O    1.217100   0.000000
     3  O    1.293086   2.263187   0.000000
     4  H    1.950700   2.463338   1.037026   0.000000
     5  C    1.550799   2.403826   2.351122   3.297735   0.000000
     6  F    2.380872   2.647937   3.497946   4.320804   1.331812
     7  F    2.378394   3.307665   2.772457   3.731838   1.341470
     8  F    2.378704   3.305538   2.775648   3.742861   1.340911
     9  O    3.663102   2.779087   3.933484   3.278778   5.122560
    10  H    4.041946   3.195243   4.276317   3.606621   5.473531
    11  H    2.807875   1.825237   3.302159   2.864545   4.205044
    12  O    6.212838   5.224236   6.511200   5.801327   7.592434
    13  H    5.233894   4.257305   5.548210   4.869418   6.624157
    14  H    6.522783   5.455494   6.973657   6.363636   7.797235
    15  O    3.261029   3.349898   2.522248   1.485269   4.722976
    16  H    3.797110   3.862797   3.056557   2.085035   5.223850
    17  H    3.351475   3.088614   2.965842   2.006163   4.892160
    18  O    5.478646   4.775253   5.550747   4.832145   6.843103
    19  H    5.812717   5.079290   6.008142   5.404534   7.054681
    20  H    6.168834   5.381804   6.250591   5.471266   7.578440
    21  O    5.018066   4.931347   4.455323   3.633762   6.361975
    22  H    5.157173   4.841402   4.821503   4.011586   6.538197
    23  H    5.918912   5.869250   5.261847   4.413964   7.251631
    24  O    7.295105   6.404004   7.415598   6.591015   8.736843
    25  H    7.945669   7.121906   7.945746   7.055331   9.429466
    26  H    6.925027   5.980715   7.111740   6.312187   8.361146
                    6          7          8          9         10
     6  F    0.000000
     7  F    2.166047   0.000000
     8  F    2.166122   2.172460   0.000000
     9  O    5.394406   5.866391   5.879003   0.000000
    10  H    5.737359   6.033977   6.374794   0.975727   0.000000
    11  H    4.421460   5.003812   5.005113   0.975741   1.569065
    12  O    7.662329   8.478944   8.212425   2.718728   3.019781
    13  H    6.735456   7.502890   7.261487   1.773445   2.230147
    14  H    7.714187   8.756448   8.404142   3.256447   3.612976
    15  O    5.629001   5.162682   5.173504   2.792629   3.047432
    16  H    6.122608   5.463593   5.813601   3.075368   3.018362
    17  H    5.605442   5.495403   5.416940   1.892771   2.283085
    18  O    7.138537   7.126097   7.857336   2.800100   1.859990
    19  H    7.234132   7.244937   8.169274   3.438882   2.469304
    20  H    7.831795   7.966495   8.535472   3.023893   2.228342
    21  O    7.135802   6.368302   7.171957   3.778873   3.241663
    22  H    7.151877   6.634911   7.442059   3.333626   2.623126
    23  H    8.068639   7.212270   8.010414   4.564687   4.025832
    24  O    8.914032   9.292071   9.591895   3.741122   3.273525
    25  H    9.688445   9.976755  10.226157   4.395112   3.988898
    26  H    8.495351   9.042024   9.140961   3.272494   3.044275
                   11         12         13         14         15
    11  H    0.000000
    12  O    3.482019   0.000000
    13  H    2.510572   0.980563   0.000000
    14  H    3.844067   0.959764   1.561571   0.000000
    15  O    2.854961   4.995406   4.170631   5.715688   0.000000
    16  H    3.259682   5.241418   4.473701   6.028329   0.980167
    17  H    2.127897   4.033504   3.196409   4.741334   0.975321
    18  O    3.384455   3.922096   3.497215   4.594585   4.067867
    19  H    3.865228   4.524518   4.133016   5.071913   4.822956
    20  H    3.785566   3.371920   3.183097   4.069177   4.553551
    21  O    4.130357   5.650994   5.031037   6.483291   2.739583
    22  H    3.794425   5.010585   4.450098   5.818127   3.113027
    23  H    5.007901   6.151445   5.635715   7.033155   3.398284
    24  O    4.630746   2.690205   3.016413   3.330237   5.547750
    25  H    5.333936   3.163107   3.598992   3.856855   5.874678
    26  H    4.166941   1.720223   2.182800   2.370827   5.322388
                   16         17         18         19         20
    16  H    0.000000
    17  H    1.539628   0.000000
    18  O    3.580105   3.551735   0.000000
    19  H    4.311670   4.348227   0.960793   0.000000
    20  H    4.141375   3.919275   0.991852   1.569928   0.000000
    21  O    1.788093   2.957919   2.774588   3.355626   3.424318
    22  H    2.304299   3.024363   1.816447   2.421482   2.486936
    23  H    2.442010   3.663644   3.303546   3.873732   3.794865
    24  O    5.297104   4.778694   2.651588   3.104575   1.671547
    25  H    5.589095   5.162358   3.292723   3.814614   2.325649
    26  H    5.247998   4.458158   3.022441   3.560059   2.169790
                   21         22         23         24         25
    21  O    0.000000
    22  H    0.976050   0.000000
    23  H    0.959506   1.559836   0.000000
    24  O    4.814296   3.963822   5.045716   0.000000
    25  H    5.062941   4.297685   5.128631   0.959885   0.000000
    26  H    5.098924   4.307867   5.437816   0.985848   1.563728
                   26
    26  H    0.000000
 Stoichiometry    C2H13F3O8
 Framework group  C1[X(C2H13F3O8)]
 Deg. of freedom    72
 Full point group                 C1      NOp   1
 Largest Abelian subgroup         C1      NOp   1
 Largest concise Abelian subgroup C1      NOp   1
                         Standard orientation:                         
 ---------------------------------------------------------------------
 Center     Atomic      Atomic             Coordinates (Angstroms)
 Number     Number       Type             X           Y           Z
 ---------------------------------------------------------------------
      1          6           0       -2.002982   -0.115690    0.139711
      2          8           0       -1.144126   -0.890764   -0.238387
      3          8           0       -1.874483    0.932898    0.885380
      4          1           0       -0.893994    1.114704    1.170005
      5          6           0       -3.481575   -0.331002   -0.275475
      6          9           0       -3.611827   -1.408839   -1.046854
      7          9           0       -3.935744    0.730995   -0.957704
      8          9           0       -4.254317   -0.493519    0.808268
      9          8           0        1.589585   -0.821406    0.256933
     10          1           0        1.988494   -0.304758   -0.468319
     11          1           0        0.661380   -0.992231    0.009293
     12          8           0        3.742992   -2.359468    0.880377
     13          1           0        2.857016   -1.961267    0.746261
     14          1           0        3.668571   -3.293302    0.671657
     15          8           0        0.504770    1.376395    1.595448
     16          1           0        0.954579    2.074429    1.074728
     17          1           0        1.023047    0.572309    1.405486
     18          8           0        3.175709    0.771610   -1.412519
     19          1           0        3.169708    0.732679   -2.372504
     20          1           0        4.020086    0.348120   -1.110107
     21          8           0        1.986015    2.917891   -0.117743
     22          1           0        2.511043    2.261655   -0.614105
     23          1           0        2.577313    3.633207    0.125857
     24          8           0        5.248347   -0.602651   -0.492468
     25          1           0        5.941376   -0.237437    0.062247
     26          1           0        4.815247   -1.321712    0.024515
 ---------------------------------------------------------------------
 Rotational constants (GHZ):           0.8815275           0.2125997           0.1933638
 Standard basis: 6-31++G(d,p) (6D, 7F)
 There are   325 symmetry adapted cartesian basis functions of A   symmetry.
 There are   325 symmetry adapted basis functions of A   symmetry.
   325 basis functions,   520 primitive gaussians,   325 cartesian basis functions
    58 alpha electrons       58 beta electrons
       nuclear repulsion energy       943.4693541610 Hartrees.
 NAtoms=   26 NActive=   26 NUniq=   26 SFac= 1.00D+00 NAtFMM=   60 NAOKFM=F Big=F
 Integral buffers will be    131072 words long.
 Raffenetti 2 integral format.
 Two-electron integral symmetry is turned on.
 Nuclear repulsion after empirical dispersion term =      943.4571316621 Hartrees.
 One-electron integrals computed using PRISM.
 NBasis=   325 RedAO= T EigKep=  4.21D-05  NBF=   325
 NBsUse=   325 1.00D-06 EigRej= -1.00D+00 NBFU=   325
 Initial guess from the checkpoint file:  "/local_scratch/slurm.5787747/Gau-1110275.chk"
 B after Tr=     0.000000    0.000000   -0.000000
         Rot=    1.000000   -0.000004   -0.000010    0.000027 Ang=  -0.00 deg.
 Requested convergence on RMS density matrix=1.00D-10 within 128 cycles.
 Requested convergence on MAX density matrix=1.00D-08.
 Requested convergence on             energy=1.00D-08.
 No special actions if energy rises.
 SCF Done:  E(RwB97XD) =  -985.247018424     A.U. after   12 cycles
            NFock= 12  Conv=0.57D-10     -V/T= 2.0083
 Calling FoFJK, ICntrl=      2127 FMM=F ISym2X=0 I1Cent= 0 IOpClX= 0 NMat=1 NMatS=1 NMatT=0.
 ***** Axes restored to original set *****
 -------------------------------------------------------------------
 Center     Atomic                   Forces (Hartrees/Bohr)
 Number     Number              X              Y              Z
 -------------------------------------------------------------------
      1        6          -0.000002948   -0.000001107    0.000003472
      2        8           0.000003678    0.000000122   -0.000003810
      3        8           0.000006561   -0.000003739    0.000006355
      4        1          -0.000009434    0.000002905   -0.000006441
      5        6          -0.000001981    0.000000068    0.000000376
      6        9           0.000000021   -0.000000049    0.000000831
      7        9           0.000000145   -0.000000368    0.000000927
      8        9           0.000000403   -0.000000004    0.000000612
      9        8          -0.000003134   -0.000006810    0.000001946
     10        1           0.000002359    0.000002430   -0.000000570
     11        1           0.000000803    0.000005095    0.000001272
     12        8          -0.000000390    0.000005282   -0.000002457
     13        1          -0.000003571   -0.000000900    0.000004285
     14        1           0.000003010   -0.000001636   -0.000001035
     15        8           0.000009309    0.000009287   -0.000002677
     16        1           0.000000268   -0.000005767    0.000003536
     17        1          -0.000001671   -0.000001676   -0.000000850
     18        8           0.000001665   -0.000001685    0.000000843
     19        1          -0.000003062    0.000002019    0.000000748
     20        1          -0.000000911   -0.000002526   -0.000001367
     21        8          -0.000012266    0.000000919    0.000000232
     22        1           0.000005938    0.000000268   -0.000001371
     23        1           0.000004441   -0.000001903   -0.000002991
     24        8          -0.000002639   -0.000004208   -0.000001137
     25        1           0.000001968    0.000001303    0.000001488
     26        1           0.000001437    0.000002682   -0.000002220
 -------------------------------------------------------------------
 Cartesian Forces:  Max     0.000012266 RMS     0.000003584

 GradGradGradGradGradGradGradGradGradGradGradGradGradGradGradGradGradGrad
 Berny optimization.
 Using GEDIIS/GDIIS optimizer.
 FormGI is forming the generalized inverse of G from B-inverse, IUseBI=4.
 Internal  Forces:  Max     0.000010809 RMS     0.000001724
 Search for a local minimum.
 Step number  13 out of a maximum of  156
 All quantities printed in internal units (Hartrees-Bohrs-Radians)
 Mixed Optimization -- En-DIIS/RFO-DIIS
 Swapping is turned off.
 Update second derivatives using D2CorX and points    6    7    8    9   10
                                                     11   12   13
 DE= -4.82D-08 DEPred=-3.24D-08 R= 1.49D+00
 Trust test= 1.49D+00 RLast= 7.03D-03 DXMaxT set to 1.20D+00
 ITU=  0  0  0  1  1  1  1  1  1  1 -1  1  0
     Eigenvalues ---    0.00026   0.00045   0.00062   0.00080   0.00128
     Eigenvalues ---    0.00146   0.00197   0.00269   0.00341   0.00381
     Eigenvalues ---    0.00463   0.00564   0.00647   0.00822   0.00866
     Eigenvalues ---    0.01020   0.01037   0.01130   0.01215   0.01310
     Eigenvalues ---    0.01403   0.01450   0.01584   0.01775   0.01849
     Eigenvalues ---    0.01892   0.01947   0.02077   0.02381   0.02400
     Eigenvalues ---    0.02479   0.02721   0.02917   0.03136   0.03250
     Eigenvalues ---    0.03509   0.03690   0.03918   0.04274   0.04467
     Eigenvalues ---    0.04618   0.06225   0.06439   0.06600   0.06961
     Eigenvalues ---    0.08503   0.12112   0.13982   0.19183   0.20736
     Eigenvalues ---    0.22933   0.24087   0.26206   0.35720   0.37366
     Eigenvalues ---    0.40513   0.40926   0.41191   0.41796   0.44064
     Eigenvalues ---    0.45196   0.47807   0.48904   0.50260   0.52317
     Eigenvalues ---    0.54671   0.58072   0.58613   0.58994   0.59106
     Eigenvalues ---    0.59602   0.87698
 En-DIIS/RFO-DIIS/Sim-DIIS IScMMF=       -3 using points:    13   12   11   10    9    8    7    6    5    4
 RFO step:  Lambda=-1.38780186D-08.
 DIIS inversion failure, remove point  10.
 DIIS inversion failure, remove point   9.
 DIIS inversion failure, remove point   8.
 DIIS inversion failure, remove point   7.
 DIIS inversion failure, remove point   6.
 DIIS inversion failure, remove point   5.
 RFO-DIIS uses    4 points instead of   10
 DidBck=F Rises=F RFO-DIIS coefs:    1.29280   -0.22482   -0.11838    0.05040    0.00000
                  RFO-DIIS coefs:    0.00000    0.00000    0.00000    0.00000    0.00000
 Iteration  1 RMS(Cart)=  0.00031855 RMS(Int)=  0.00000038
 Iteration  2 RMS(Cart)=  0.00000009 RMS(Int)=  0.00000037
 Variable       Old X    -DE/DX   Delta X   Delta X   Delta X     New X
                                 (Linear)    (Quad)   (Total)
    R1        2.29999   0.00000  -0.00001   0.00001   0.00000   2.29999
    R2        2.44358  -0.00000  -0.00001   0.00001   0.00000   2.44358
    R3        2.93058  -0.00000   0.00000  -0.00000   0.00000   2.93058
    R4        3.44920   0.00000   0.00013  -0.00002   0.00011   3.44931
    R5        1.95970  -0.00001  -0.00003  -0.00001  -0.00004   1.95966
    R6        2.80675   0.00000   0.00002   0.00002   0.00004   2.80680
    R7        2.51676  -0.00000  -0.00000   0.00000  -0.00000   2.51676
    R8        2.53501  -0.00000  -0.00001   0.00001  -0.00001   2.53500
    R9        2.53395  -0.00000   0.00000   0.00000   0.00000   2.53396
   R10        1.84386  -0.00000  -0.00000   0.00001   0.00001   1.84387
   R11        1.84388   0.00000  -0.00000   0.00000  -0.00000   1.84388
   R12        3.35133  -0.00000   0.00008  -0.00005   0.00003   3.35135
   R13        3.57682  -0.00000  -0.00016  -0.00016  -0.00033   3.57649
   R14        3.51487  -0.00000  -0.00007  -0.00007  -0.00014   3.51473
   R15        1.85300   0.00000  -0.00002   0.00001  -0.00000   1.85300
   R16        1.81369   0.00000   0.00000  -0.00000  -0.00000   1.81369
   R17        3.25075  -0.00000  -0.00001  -0.00005  -0.00006   3.25069
   R18        1.85225  -0.00000   0.00001  -0.00001  -0.00001   1.85224
   R19        1.84309  -0.00000  -0.00001   0.00001   0.00000   1.84309
   R20        3.37901  -0.00000  -0.00003  -0.00003  -0.00006   3.37895
   R21        1.81564   0.00000   0.00000   0.00000   0.00000   1.81564
   R22        1.87433   0.00000   0.00001  -0.00000   0.00001   1.87433
   R23        3.43259  -0.00000   0.00016  -0.00012   0.00004   3.43263
   R24        3.15877   0.00000   0.00005  -0.00009  -0.00005   3.15872
   R25        1.84447   0.00000   0.00002  -0.00000   0.00001   1.84448
   R26        1.81320  -0.00000   0.00000   0.00000   0.00000   1.81321
   R27        1.81392   0.00000  -0.00000  -0.00000  -0.00000   1.81392
   R28        1.86298  -0.00000  -0.00000   0.00000   0.00000   1.86298
    A1        2.24648   0.00000  -0.00001   0.00001   0.00001   2.24648
    A2        2.09580   0.00000   0.00001  -0.00001   0.00000   2.09580
    A3        1.94091  -0.00000  -0.00001  -0.00000  -0.00001   1.94090
    A4        2.33405  -0.00000   0.00007  -0.00003   0.00004   2.33409
    A5        1.97620  -0.00000  -0.00002   0.00002  -0.00000   1.97620
    A6        1.93979  -0.00000   0.00000  -0.00000  -0.00000   1.93979
    A7        1.92734  -0.00000   0.00002  -0.00001   0.00002   1.92736
    A8        1.92826  -0.00000  -0.00002   0.00001  -0.00001   1.92824
    A9        1.88917   0.00000  -0.00000   0.00000  -0.00000   1.88917
   A10        1.88985   0.00000  -0.00000   0.00000  -0.00000   1.88985
   A11        1.88796   0.00000  -0.00000   0.00000   0.00000   1.88796
   A12        1.86813  -0.00000  -0.00001  -0.00000  -0.00002   1.86811
   A13        1.82682  -0.00000   0.00004  -0.00011  -0.00008   1.82675
   A14        1.75536   0.00000  -0.00001  -0.00001  -0.00002   1.75534
   A15        2.26186   0.00000  -0.00003   0.00010   0.00007   2.26193
   A16        1.56898   0.00000  -0.00001   0.00007   0.00006   1.56904
   A17        2.11736  -0.00000   0.00002  -0.00005  -0.00003   2.11732
   A18        1.87058   0.00000   0.00000   0.00002   0.00002   1.87060
   A19        1.82364  -0.00000  -0.00001   0.00009   0.00008   1.82372
   A20        2.12599  -0.00000   0.00008   0.00006   0.00014   2.12613
   A21        1.98830  -0.00000   0.00015  -0.00003   0.00013   1.98843
   A22        1.87485   0.00000   0.00004  -0.00003   0.00001   1.87487
   A23        1.81295   0.00000  -0.00004   0.00009   0.00005   1.81300
   A24        2.84025  -0.00000   0.00002  -0.00003  -0.00001   2.84025
   A25        2.65579   0.00000   0.00015   0.00004   0.00020   2.65599
   A26        2.07120   0.00000   0.00017  -0.00007   0.00010   2.07129
   A27        1.71280  -0.00000  -0.00003   0.00004   0.00001   1.71281
   A28        1.58881  -0.00000   0.00006   0.00007   0.00013   1.58895
   A29        1.86780   0.00000   0.00005  -0.00000   0.00004   1.86784
   A30        2.06024  -0.00000  -0.00019  -0.00004  -0.00023   2.06001
   A31        2.12673   0.00000   0.00000   0.00002   0.00002   2.12675
   A32        1.90952  -0.00000  -0.00020  -0.00012  -0.00032   1.90920
   A33        2.13865   0.00000  -0.00022  -0.00017  -0.00038   2.13827
   A34        1.87428  -0.00000  -0.00005  -0.00002  -0.00007   1.87421
   A35        2.12662   0.00000   0.00002   0.00004   0.00006   2.12668
   A36        1.86067   0.00000   0.00001   0.00001   0.00003   1.86069
   A37        1.86674   0.00000  -0.00001   0.00003   0.00002   1.86677
   A38        3.14940   0.00000  -0.00005  -0.00002  -0.00007   3.14933
   A39        3.39639  -0.00000  -0.00003  -0.00009  -0.00012   3.39627
   A40        2.88033  -0.00000  -0.00011  -0.00004  -0.00015   2.88018
   A41        2.81105   0.00000  -0.00002  -0.00001  -0.00002   2.81102
   A42        2.95113   0.00000   0.00001  -0.00001  -0.00000   2.95113
   A43        2.91053   0.00000   0.00010   0.00009   0.00019   2.91071
   A44        2.92070  -0.00000   0.00004  -0.00009  -0.00006   2.92064
   A45        3.15183  -0.00000   0.00005  -0.00001   0.00003   3.15186
   A46        2.90780  -0.00000  -0.00007  -0.00009  -0.00016   2.90765
   A47        3.16884  -0.00000  -0.00002  -0.00008  -0.00010   3.16874
   A48        3.08708   0.00000   0.00011  -0.00001   0.00011   3.08719
   A49        3.09860  -0.00000   0.00001   0.00001   0.00002   3.09862
   A50        3.08526  -0.00000   0.00014  -0.00002   0.00012   3.08539
   A51        3.09557  -0.00000  -0.00017   0.00000  -0.00017   3.09540
    D1       -0.00619  -0.00000  -0.00018  -0.00003  -0.00021  -0.00640
    D2        3.13627  -0.00000  -0.00015  -0.00004  -0.00019   3.13608
    D3        0.01583   0.00000  -0.00005   0.00002  -0.00003   0.01580
    D4       -3.12656   0.00000  -0.00008   0.00003  -0.00005  -3.12662
    D5       -0.00416  -0.00000  -0.00027   0.00007  -0.00020  -0.00437
    D6       -2.10106  -0.00000  -0.00029   0.00007  -0.00021  -2.10128
    D7        2.09420  -0.00000  -0.00029   0.00007  -0.00022   2.09399
    D8        3.13816   0.00000  -0.00025   0.00006  -0.00018   3.13797
    D9        1.04125   0.00000  -0.00026   0.00007  -0.00019   1.04106
   D10       -1.04667   0.00000  -0.00026   0.00007  -0.00019  -1.04686
   D11       -1.57879  -0.00000   0.00025  -0.00003   0.00022  -1.57858
   D12        2.34286  -0.00000   0.00014  -0.00003   0.00011   2.34297
   D13        0.13636  -0.00000   0.00021  -0.00004   0.00017   0.13654
   D14        1.75567   0.00000   0.00038   0.00005   0.00043   1.75611
   D15       -0.24534  -0.00000   0.00032  -0.00002   0.00030  -0.24503
   D16       -1.94039   0.00000  -0.00040  -0.00009  -0.00049  -1.94088
   D17        0.28129   0.00000  -0.00032   0.00005  -0.00026   0.28103
   D18        0.23965  -0.00000  -0.00044  -0.00016  -0.00060   0.23905
   D19        2.46133  -0.00000  -0.00036  -0.00001  -0.00037   2.46096
   D20        2.46206   0.00000  -0.00042   0.00002  -0.00040   2.46165
   D21       -1.59945   0.00000  -0.00034   0.00016  -0.00018  -1.59962
   D22       -0.71153   0.00000   0.00052  -0.00006   0.00045  -0.71107
   D23       -2.68992  -0.00000   0.00038  -0.00008   0.00029  -2.68962
   D24        1.46568  -0.00000   0.00038  -0.00011   0.00027   1.46595
   D25        1.79676   0.00000   0.00053  -0.00001   0.00052   1.79729
   D26       -0.18162  -0.00000   0.00039  -0.00003   0.00036  -0.18126
   D27       -2.30921  -0.00000   0.00039  -0.00006   0.00033  -2.30888
   D28       -2.34338   0.00000   0.00055  -0.00009   0.00046  -2.34292
   D29        1.96142  -0.00000   0.00041  -0.00011   0.00030   1.96172
   D30       -0.16617  -0.00000   0.00041  -0.00014   0.00027  -0.16590
   D31        1.02871  -0.00000  -0.00006   0.00006  -0.00000   1.02871
   D32       -0.84436   0.00000  -0.00005   0.00005   0.00000  -0.84436
   D33        3.02758  -0.00000  -0.00002  -0.00011  -0.00013   3.02746
   D34       -0.08512  -0.00000   0.00028  -0.00004   0.00025  -0.08487
   D35        2.16593  -0.00000   0.00029   0.00002   0.00031   2.16624
   D36        1.99036   0.00000   0.00036   0.00009   0.00044   1.99080
   D37       -2.04178   0.00000   0.00037   0.00014   0.00051  -2.04127
   D38       -1.74907  -0.00000  -0.00010   0.00024   0.00015  -1.74892
   D39        0.28507   0.00000   0.00001   0.00025   0.00026   0.28532
   D40        0.87249   0.00000  -0.00012   0.00002  -0.00010   0.87238
   D41       -1.23962  -0.00000  -0.00030   0.00002  -0.00028  -1.23990
   D42       -0.07717  -0.00000   0.00027  -0.00038  -0.00011  -0.07727
   D43       -2.29220   0.00000   0.00076  -0.00007   0.00069  -2.29151
   D44        0.15411   0.00000  -0.00037   0.00016  -0.00021   0.15390
   D45        2.50278  -0.00000  -0.00086  -0.00020  -0.00106   2.50172
   D46        2.26863   0.00000  -0.00016   0.00012  -0.00004   2.26860
   D47       -1.66588  -0.00000  -0.00065  -0.00023  -0.00088  -1.66677
   D48       -1.54539   0.00000  -0.00042   0.00005  -0.00036  -1.54575
   D49        0.80328  -0.00000  -0.00091  -0.00030  -0.00121   0.80207
   D50       -2.04344  -0.00000  -0.00031  -0.00006  -0.00037  -2.04381
   D51        0.06936   0.00000  -0.00030   0.00003  -0.00027   0.06909
   D52        2.12619  -0.00000  -0.00051   0.00001  -0.00050   2.12569
   D53       -2.04419   0.00000  -0.00049   0.00009  -0.00040  -2.04460
   D54       -0.43551  -0.00000  -0.00025   0.00005  -0.00020  -0.43571
   D55        1.67729   0.00000  -0.00024   0.00013  -0.00011   1.67719
         Item               Value     Threshold  Converged?
 Maximum Force            0.000011     0.000015     YES
 RMS     Force            0.000002     0.000010     YES
 Maximum Displacement     0.001804     0.000060     NO 
 RMS     Displacement     0.000319     0.000040     NO 
 Predicted change in Energy=-6.929200D-09
 GradGradGradGradGradGradGradGradGradGradGradGradGradGradGradGradGradGrad

                          Input orientation:                          
 ---------------------------------------------------------------------
 Center     Atomic      Atomic             Coordinates (Angstroms)
 Number     Number       Type             X           Y           Z
 ---------------------------------------------------------------------
      1          6           0       -1.537308    0.057057   -0.868346
      2          8           0       -0.391814    0.229138   -1.241936
      3          8           0       -1.957671   -0.484373    0.228113
      4          1           0       -1.189442   -0.789280    0.854403
      5          6           0       -2.722139    0.514119   -1.758427
      6          9           0       -2.287745    1.075557   -2.885286
      7          9           0       -3.478511    1.410386   -1.107168
      8          9           0       -3.497198   -0.531462   -2.081052
      9          8           0        1.972042   -0.410682    0.071967
     10          1           0        2.215276    0.372982    0.599944
     11          1           0        1.241343   -0.143162   -0.516746
     12          8           0        4.462812   -1.442976   -0.277289
     13          1           0        3.518693   -1.182429   -0.324814
     14          1           0        4.811322   -1.409888   -1.170929
     15          8           0       -0.096984   -1.242865    1.752673
     16          1           0        0.089077   -0.628937    2.493751
     17          1           0        0.728515   -1.239521    1.233257
     18          8           0        2.965221    1.428163    1.935408
     19          1           0        3.106035    2.362319    1.760340
     20          1           0        3.859636    1.000574    1.966500
     21          8           0        0.829346    0.635171    3.519032
     22          1           0        1.641129    0.966166    3.089919
     23          1           0        1.032324    0.493876    4.446120
     24          8           0        5.275325    0.141399    1.739281
     25          1           0        5.672473   -0.375913    2.443582
     26          1           0        5.113622   -0.474193    0.986422
 ---------------------------------------------------------------------
                    Distance matrix (angstroms):
                    1          2          3          4          5
     1  C    0.000000
     2  O    1.217102   0.000000
     3  O    1.293087   2.263195   0.000000
     4  H    1.950683   2.463336   1.037007   0.000000
     5  C    1.550799   2.403829   2.351115   3.297711   0.000000
     6  F    2.380870   2.647938   3.497940   4.320783   1.331811
     7  F    2.378404   3.307749   2.772371   3.731773   1.341466
     8  F    2.378693   3.305456   2.775716   3.742874   1.340911
     9  O    3.663127   2.779123   3.933504   3.278799   5.122591
    10  H    4.041976   3.195330   4.276308   3.606620   5.473565
    11  H    2.807954   1.825297   3.302261   2.864652   4.205114
    12  O    6.212960   5.224356   6.511294   5.801381   7.592596
    13  H    5.234013   4.257429   5.548295   4.869461   6.624312
    14  H    6.522927   5.455646   6.973748   6.363670   7.797435
    15  O    3.260993   3.349836   2.522251   1.485292   4.722950
    16  H    3.797291   3.863018   3.056664   2.085134   5.224035
    17  H    3.351388   3.088475   2.965832   2.006192   4.892080
    18  O    5.478479   4.775234   5.550452   4.831858   6.842950
    19  H    5.812474   5.079279   6.007703   5.404112   7.054445
    20  H    6.168758   5.381821   6.250449   5.471154   7.578356
    21  O    5.018402   4.931827   4.455446   3.633843   6.362334
    22  H    5.157209   4.841594   4.821344   4.011390   6.538266
    23  H    5.919237   5.869603   5.261998   4.413974   7.252090
    24  O    7.295121   6.404047   7.415622   6.591083   8.736837
    25  H    7.945896   7.122128   7.946016   7.055653   9.429664
    26  H    6.925118   5.980810   7.111844   6.312316   8.361227
                    6          7          8          9         10
     6  F    0.000000
     7  F    2.166042   0.000000
     8  F    2.166121   2.172458   0.000000
     9  O    5.394444   5.866444   5.879002   0.000000
    10  H    5.737390   6.034041   6.374804   0.975732   0.000000
    11  H    4.421506   5.003911   5.005157   0.975741   1.569060
    12  O    7.662549   8.479090   8.212562   2.718740   3.019711
    13  H    6.735669   7.503041   7.261601   1.773460   2.230107
    14  H    7.714480   8.756674   8.404252   3.256489   3.613042
    15  O    5.628959   5.162669   5.173490   2.792519   3.047341
    16  H    6.122795   5.463803   5.813750   3.075423   3.018455
    17  H    5.605337   5.495331   5.416885   1.892598   2.282917
    18  O    7.138422   7.125957   7.857158   2.800030   1.859916
    19  H    7.233980   7.244655   8.169024   3.438907   2.469298
    20  H    7.831713   7.966415   8.535386   3.023890   2.228287
    21  O    7.136210   6.368699   7.172236   3.779129   3.242008
    22  H    7.151999   6.635027   7.442058   3.333653   2.623258
    23  H    8.069122   7.212949   8.010734   4.564483   4.025799
    24  O    8.913994   9.292052   9.591915   3.741177   3.273471
    25  H    9.688584   9.976933  10.226406   4.395334   3.988992
    26  H    8.495415   9.042096   9.141056   3.272582   3.044254
                   11         12         13         14         15
    11  H    0.000000
    12  O    3.482057   0.000000
    13  H    2.510625   0.980563   0.000000
    14  H    3.844126   0.959764   1.561582   0.000000
    15  O    2.854947   4.995250   4.170458   5.715489   0.000000
    16  H    3.259875   5.241267   4.473581   6.028214   0.980164
    17  H    2.127794   4.033376   3.196238   4.741145   0.975321
    18  O    3.384357   3.922020   3.497159   4.594774   4.067540
    19  H    3.865182   4.524715   4.133206   5.072464   4.822524
    20  H    3.785512   3.371846   3.183059   4.069336   4.553414
    21  O    4.130744   5.650913   5.031044   6.483374   2.739549
    22  H    3.794531   5.010384   4.449955   5.818125   3.112728
    23  H    5.007948   6.150629   5.635054   7.032523   3.397979
    24  O    4.630728   2.690162   3.016415   3.330332   5.547798
    25  H    5.334101   3.163075   3.599063   3.856861   5.874997
    26  H    4.166971   1.720192   2.182828   2.370881   5.322444
                   16         17         18         19         20
    16  H    0.000000
    17  H    1.539655   0.000000
    18  O    3.579890   3.551395   0.000000
    19  H    4.311327   4.347835   0.960794   0.000000
    20  H    4.141306   3.919131   0.991855   1.569957   0.000000
    21  O    1.788063   2.957939   2.774647   3.355496   3.424402
    22  H    2.304047   3.024088   1.816469   2.421358   2.486971
    23  H    2.441755   3.663257   3.303431   3.873599   3.794594
    24  O    5.297151   4.778753   2.651567   3.104633   1.671522
    25  H    5.589351   5.162696   3.292741   3.814621   2.325662
    26  H    5.248051   4.458231   3.022442   3.560219   2.169786
                   21         22         23         24         25
    21  O    0.000000
    22  H    0.976057   0.000000
    23  H    0.959508   1.559802   0.000000
    24  O    4.814359   3.963817   5.045223   0.000000
    25  H    5.063078   4.297751   5.128126   0.959885   0.000000
    26  H    5.099002   4.307847   5.437248   0.985848   1.563742
                   26
    26  H    0.000000
 Stoichiometry    C2H13F3O8
 Framework group  C1[X(C2H13F3O8)]
 Deg. of freedom    72
 Full point group                 C1      NOp   1
 Largest Abelian subgroup         C1      NOp   1
 Largest concise Abelian subgroup C1      NOp   1
                         Standard orientation:                         
 ---------------------------------------------------------------------
 Center     Atomic      Atomic             Coordinates (Angstroms)
 Number     Number       Type             X           Y           Z
 ---------------------------------------------------------------------
      1          6           0       -2.003019   -0.115686    0.139696
      2          8           0       -1.144212   -0.890925   -0.238182
      3          8           0       -1.874470    0.933074    0.885118
      4          1           0       -0.893999    1.114848    1.169757
      5          6           0       -3.481620   -0.330990   -0.275464
      6          9           0       -3.611901   -1.408873   -1.046773
      7          9           0       -3.935789    0.730965   -0.957748
      8          9           0       -4.254341   -0.493432    0.808306
      9          8           0        1.589555   -0.821482    0.257012
     10          1           0        1.988484   -0.304928   -0.468301
     11          1           0        0.661377   -0.992389    0.009330
     12          8           0        3.743137   -2.359254    0.880622
     13          1           0        2.857123   -1.961128    0.746543
     14          1           0        3.668682   -3.293200    0.672418
     15          8           0        0.504808    1.376398    1.595225
     16          1           0        0.954740    2.074487    1.074692
     17          1           0        1.023025    0.572281    1.405226
     18          8           0        3.175529    0.771523   -1.412475
     19          1           0        3.169391    0.732872   -2.372472
     20          1           0        4.019953    0.347974   -1.110266
     21          8           0        1.986294    2.918051   -0.117561
     22          1           0        2.511106    2.261617   -0.613900
     23          1           0        2.578058    3.632771    0.126663
     24          8           0        5.248279   -0.602834   -0.492881
     25          1           0        5.941557   -0.237669    0.061555
     26          1           0        4.815278   -1.321825    0.024283
 ---------------------------------------------------------------------
 Rotational constants (GHZ):           0.8815290           0.2125972           0.1933604
 Standard basis: 6-31++G(d,p) (6D, 7F)
 There are   325 symmetry adapted cartesian basis functions of A   symmetry.
 There are   325 symmetry adapted basis functions of A   symmetry.
   325 basis functions,   520 primitive gaussians,   325 cartesian basis functions
    58 alpha electrons       58 beta electrons
       nuclear repulsion energy       943.4687327832 Hartrees.
 NAtoms=   26 NActive=   26 NUniq=   26 SFac= 1.00D+00 NAtFMM=   60 NAOKFM=F Big=F
 Integral buffers will be    131072 words long.
 Raffenetti 2 integral format.
 Two-electron integral symmetry is turned on.
 Nuclear repulsion after empirical dispersion term =      943.4565102817 Hartrees.
 One-electron integrals computed using PRISM.
 NBasis=   325 RedAO= T EigKep=  4.21D-05  NBF=   325
 NBsUse=   325 1.00D-06 EigRej= -1.00D+00 NBFU=   325
 Initial guess from the checkpoint file:  "/local_scratch/slurm.5787747/Gau-1110275.chk"
 B after Tr=     0.000000   -0.000000   -0.000000
         Rot=    1.000000    0.000019   -0.000005    0.000005 Ang=   0.00 deg.
 Requested convergence on RMS density matrix=1.00D-10 within 128 cycles.
 Requested convergence on MAX density matrix=1.00D-08.
 Requested convergence on             energy=1.00D-08.
 No special actions if energy rises.
 SCF Done:  E(RwB97XD) =  -985.247018433     A.U. after   11 cycles
            NFock= 11  Conv=0.59D-10     -V/T= 2.0083
 Calling FoFJK, ICntrl=      2127 FMM=F ISym2X=0 I1Cent= 0 IOpClX= 0 NMat=1 NMatS=1 NMatT=0.
 ***** Axes restored to original set *****
 -------------------------------------------------------------------
 Center     Atomic                   Forces (Hartrees/Bohr)
 Number     Number              X              Y              Z
 -------------------------------------------------------------------
      1        6          -0.000000690   -0.000000317    0.000001610
      2        8           0.000000263    0.000000180   -0.000000530
      3        8           0.000002221   -0.000001426    0.000001999
      4        1          -0.000002123    0.000000950   -0.000002204
      5        6          -0.000000221   -0.000000304    0.000000065
      6        9           0.000000469    0.000000487   -0.000000508
      7        9          -0.000000757    0.000000591    0.000001938
      8        9          -0.000000697   -0.000001049    0.000000234
      9        8          -0.000001492   -0.000001132    0.000000483
     10        1           0.000000560    0.000000763   -0.000000253
     11        1           0.000000503    0.000000834    0.000000750
     12        8          -0.000000175    0.000002617   -0.000002439
     13        1          -0.000002290    0.000000166    0.000001692
     14        1           0.000001659   -0.000000520   -0.000000876
     15        8           0.000003405    0.000001458   -0.000002199
     16        1          -0.000000498   -0.000001095    0.000002459
     17        1          -0.000000308   -0.000001367   -0.000000721
     18        8          -0.000000729   -0.000001360    0.000002100
     19        1           0.000000020   -0.000000351   -0.000000240
     20        1          -0.000001046    0.000000536   -0.000000795
     21        8          -0.000003328    0.000000291   -0.000001138
     22        1           0.000002742    0.000000687    0.000000138
     23        1           0.000001932   -0.000001096   -0.000000762
     24        8          -0.000000959   -0.000001685   -0.000001295
     25        1           0.000001025    0.000000536    0.000000209
[truncated: 329,856 more chars]
