# Supplementary material for: The Hydration of Trifluoroacetic Acid from 0 to 298 K
Source: J Phys Chem A. 2026 Jan 20;130(4):927–35. doi: 10.1021/acs.jpca.5c08151 (PMC12862820; doi:10.1021/acs.jpca.5c08151)
Supplement: Supplementary file 1 [file jp5c08151_si_001.zip › TFA_SI/within1kcal-hightemps/6-H2O/PM7-338-20819-wb97xd.xyz]

26
PM7-338-20819-wb97xd.log	Energy: -618251.2516657
C         -1.28508        0.11497       -0.17066
O         -0.73508       -0.72838        0.52916
O         -0.79429        0.76499       -1.15741
H          0.22456        0.50361       -1.38947
C         -2.75913        0.50804        0.11415
F         -3.51038        0.35097       -0.98367
F         -2.82952        1.79244        0.49227
F         -3.27701       -0.24350        1.08560
O          3.26254        2.07920       -0.98015
H          3.27086        2.09156        0.00493
H          3.11675        2.98226       -1.27133
O          0.09405       -3.35445        0.04639
H         -0.37828       -2.53588        0.27379
H          0.02500       -3.92916        0.81300
O          1.95147       -0.62155        1.65468
H          1.01546       -0.58352        1.40741
H          2.35935       -1.16791        0.96412
O          2.39581       -2.18075       -0.67858
H          1.62722       -2.76667       -0.48723
H          3.07147       -2.70688       -1.11246
O          3.06168        1.84245        1.68741
H          2.65825        0.94794        1.77053
H          3.78078        1.88600        2.32113
O          1.51560        0.21987       -1.76735
H          1.85703       -0.64337       -1.46266
H          2.17483        0.91401       -1.51371
