# Supplementary material for: The Hydration of Trifluoroacetic Acid from 0 to 298 K
Source: J Phys Chem A. 2026 Jan 20;130(4):927–35. doi: 10.1021/acs.jpca.5c08151 (PMC12862820; doi:10.1021/acs.jpca.5c08151)
Supplement: Supplementary file 1 [file jp5c08151_si_001.zip › TFA_SI/within1kcal-hightemps/6-H2O/20K-1-327-20174-wb97xd.xyz]

26
20K-1-327-20174-wb97xd.log	Energy: -618252.1540952
C          1.63236       -0.05067        0.06628
O          1.00983        0.06696        1.10024
O          1.17125       -0.19663       -1.14162
H          0.15471       -0.21595       -1.16598
C          3.18266       -0.03528        0.06811
F          3.65649        0.10284        1.30366
F          3.63944        0.98353       -0.67579
F          3.66441       -1.17655       -0.44444
O         -1.79476        0.16167        1.48738
H         -0.84201        0.22602        1.66194
H         -2.18165        1.06636        1.53778
O         -1.40759       -0.16910       -1.16691
H         -1.62538       -0.07729       -0.20758
H         -1.86503       -1.00007       -1.44083
O         -2.75878       -2.47845       -1.35431
H         -3.58208       -2.59228       -1.83443
H         -2.97474       -2.53329       -0.39811
O         -2.54014        2.32312       -1.59418
H         -2.00125        2.91092       -2.12882
H         -2.13669        1.43472       -1.65430
O         -2.81723        2.61385        1.10900
H         -3.70011        2.88792        1.36670
H         -2.77850        2.64705        0.12898
O         -3.16071       -2.21869        1.32685
H         -2.70677       -1.38344        1.55595
H         -2.90856       -2.86512        1.98995
