# Supplementary material for: The Hydration of Trifluoroacetic Acid from 0 to 298 K
Source: J Phys Chem A. 2026 Jan 20;130(4):927–35. doi: 10.1021/acs.jpca.5c08151 (PMC12862820; doi:10.1021/acs.jpca.5c08151)
Supplement: Supplementary file 1 [file jp5c08151_si_001.zip › TFA_SI/within1kcal-hightemps/6-H2O/20K-1-131-16216-wb97xd.xyz]

26
20K-1-131-16216-wb97xd.log	Energy: -618253.2328128
C          1.99826        0.01432       -0.01592
O          1.39136       -0.03358        1.03418
O          1.52459        0.10694       -1.21995
H          0.49854        0.14907       -1.24675
C          3.54836       -0.03322       -0.03100
F          3.97836       -1.08420       -0.74523
F          4.03647       -0.13830        1.20268
F          4.04538        1.08178       -0.58731
O         -1.31478       -0.10859        1.89283
H         -0.35977       -0.10035        1.70920
H         -1.65248       -0.88563        1.41487
O         -1.00565        0.22407       -1.38434
H         -1.38773        0.97324       -0.89287
H         -1.46064       -0.56993       -1.03920
O         -2.28645       -1.88167       -0.07028
H         -2.07784       -2.79773       -0.26897
H         -3.27280       -1.78815       -0.10602
O         -2.26412        1.89990        0.49415
H         -2.03531        2.76315        0.84742
H         -1.94538        1.21348        1.14638
O         -4.77740        1.30689       -0.44770
H         -4.84489        1.66545       -1.33597
H         -3.91694        1.60586       -0.08773
O         -4.88688       -1.37199       -0.16845
H         -4.93761       -0.39630       -0.29331
H         -5.47411       -1.58808        0.55970
