# Supplementary material for: The Hydration of Trifluoroacetic Acid from 0 to 298 K
Source: J Phys Chem A. 2026 Jan 20;130(4):927–35. doi: 10.1021/acs.jpca.5c08151 (PMC12862820; doi:10.1021/acs.jpca.5c08151)
Supplement: Supplementary file 1 [file jp5c08151_si_001.zip › TFA_SI/within1kcal-hightemps/6-H2O/20K-400-9299-wb97xd.xyz]

26
20K-400-9299-wb97xd.log	Energy: -618251.8917642
C          1.61624        0.04370       -0.07950
O          0.99435       -0.09718       -1.11020
O          1.15396        0.20997        1.12633
H          0.13711        0.22123        1.15071
C          3.16655        0.04007       -0.08050
F          3.63195       -0.95411        0.69069
F          3.63803        1.19924        0.40211
F          3.64241       -0.12642       -1.31140
O         -2.77318        2.50095        1.33821
H         -2.99723        2.54145        0.38355
H         -2.37355        3.34312        1.56723
O         -2.50609       -2.32090        1.64532
H         -2.13905       -1.41630        1.69381
H         -1.95406       -2.87573        2.20127
O         -2.75608       -2.66316       -1.04672
H         -3.61223       -3.01232       -1.30313
H         -2.71792       -2.67895       -0.06571
O         -1.42422        0.18449        1.16434
H         -1.86699        1.02687        1.42694
H         -1.64569        0.07935        0.20731
O         -3.12374        2.23146       -1.34893
H         -3.94488        2.28596       -1.84223
H         -2.71023        1.37391       -1.57102
O         -1.81911       -0.18616       -1.48516
H         -2.18188       -1.10171       -1.50966
H         -0.86890       -0.23363       -1.67720
