# Supplementary material for: The Hydration of Trifluoroacetic Acid from 0 to 298 K
Source: J Phys Chem A. 2026 Jan 20;130(4):927–35. doi: 10.1021/acs.jpca.5c08151 (PMC12862820; doi:10.1021/acs.jpca.5c08151)
Supplement: Supplementary file 1 [file jp5c08151_si_001.zip › TFA_SI/within1kcal-hightemps/6-H2O/PM7-211-20619-wb97xd.log]

 Entering Gaussian System, Link 0=g16
 Initial command:
 /software/commercial/MERCURY/GAUSSIAN/AVX2/g16/l1.exe "/local_scratch/slurm.5787893/Gau-2973455.inp" -scrdir="/local_scratch/slurm.5787893/"
 Entering Link 1 = /software/commercial/MERCURY/GAUSSIAN/AVX2/g16/l1.exe PID=   2973463.
  
 Copyright (c) 1988-2019, Gaussian, Inc.  All Rights Reserved.
  
 This is part of the Gaussian(R) 16 program.  It is based on
 the Gaussian(R) 09 system (copyright 2009, Gaussian, Inc.),
 the Gaussian(R) 03 system (copyright 2003, Gaussian, Inc.),
 the Gaussian(R) 98 system (copyright 1998, Gaussian, Inc.),
 the Gaussian(R) 94 system (copyright 1995, Gaussian, Inc.),
 the Gaussian 92(TM) system (copyright 1992, Gaussian, Inc.),
 the Gaussian 90(TM) system (copyright 1990, Gaussian, Inc.),
 the Gaussian 88(TM) system (copyright 1988, Gaussian, Inc.),
 the Gaussian 86(TM) system (copyright 1986, Carnegie Mellon
 University), and the Gaussian 82(TM) system (copyright 1983,
 Carnegie Mellon University). Gaussian is a federally registered
 trademark of Gaussian, Inc.
  
 This software contains proprietary and confidential information,
 including trade secrets, belonging to Gaussian, Inc.
  
 This software is provided under written license and may be
 used, copied, transmitted, or stored only in accord with that
 written license.
  
 The following legend is applicable only to US Government
 contracts under FAR:
  
                    RESTRICTED RIGHTS LEGEND
  
 Use, reproduction and disclosure by the US Government is
 subject to restrictions as set forth in subparagraphs (a)
 and (c) of the Commercial Computer Software - Restricted
 Rights clause in FAR 52.227-19.
  
 Gaussian, Inc.
 340 Quinnipiac St., Bldg. 40, Wallingford CT 06492
  
  
 ---------------------------------------------------------------
 Warning -- This program may not be used in any manner that
 competes with the business of Gaussian, Inc. or will provide
 assistance to any competitor of Gaussian, Inc.  The licensee
 of this program is prohibited from giving any competitor of
 Gaussian, Inc. access to this program.  By using this program,
 the user acknowledges that Gaussian, Inc. is engaged in the
 business of creating and licensing software in the field of
 computational chemistry and represents and warrants to the
 licensee that it is not a competitor of Gaussian, Inc. and that
 it will not use this program in any manner prohibited above.
 ---------------------------------------------------------------
  

 Cite this work as:
 Gaussian 16, Revision C.01,
 M. J. Frisch, G. W. Trucks, H. B. Schlegel, G. E. Scuseria, 
 M. A. Robb, J. R. Cheeseman, G. Scalmani, V. Barone, 
 G. A. Petersson, H. Nakatsuji, X. Li, M. Caricato, A. V. Marenich, 
 J. Bloino, B. G. Janesko, R. Gomperts, B. Mennucci, H. P. Hratchian, 
 J. V. Ortiz, A. F. Izmaylov, J. L. Sonnenberg, D. Williams-Young, 
 F. Ding, F. Lipparini, F. Egidi, J. Goings, B. Peng, A. Petrone, 
 T. Henderson, D. Ranasinghe, V. G. Zakrzewski, J. Gao, N. Rega, 
 G. Zheng, W. Liang, M. Hada, M. Ehara, K. Toyota, R. Fukuda, 
 J. Hasegawa, M. Ishida, T. Nakajima, Y. Honda, O. Kitao, H. Nakai, 
 T. Vreven, K. Throssell, J. A. Montgomery, Jr., J. E. Peralta, 
 F. Ogliaro, M. J. Bearpark, J. J. Heyd, E. N. Brothers, K. N. Kudin, 
 V. N. Staroverov, T. A. Keith, R. Kobayashi, J. Normand, 
 K. Raghavachari, A. P. Rendell, J. C. Burant, S. S. Iyengar, 
 J. Tomasi, M. Cossi, J. M. Millam, M. Klene, C. Adamo, R. Cammi, 
 J. W. Ochterski, R. L. Martin, K. Morokuma, O. Farkas, 
 J. B. Foresman, and D. J. Fox, Gaussian, Inc., Wallingford CT, 2019.
 
 ******************************************
 Gaussian 16:  ES64L-G16RevC.01  3-Jul-2019
                 1-Oct-2025 
 ******************************************
 %nproc=20
 Will use up to   20 processors via shared memory.
 %mem=18gb
 ----------------------------------------------------------------------
 # wb97xd/6-31++g** scf(conver=10) opt(tight,maxcycles=300,calcfc) freq
 ----------------------------------------------------------------------
 1/6=300,7=10,10=4,18=20,19=15,26=3,38=1/1,3;
 2/9=110,12=2,17=6,18=5,40=1/2;
 3/5=1,6=6,7=1111,11=2,25=1,30=1,71=2,74=-58,140=1/1,2,3;
 4//1;
 5/5=2,6=10,38=5/2;
 8/6=4,10=90,11=11/1;
 11/6=1,8=1,9=11,15=111,16=1/1,2,10;
 10/6=1,13=1/2;
 6/7=2,8=2,9=2,10=2,28=1/1;
 7/10=1,25=1/1,2,3,16;
 1/6=300,7=10,10=4,18=20,19=15,26=3/3(2);
 2/9=110/2;
 99//99;
 2/9=110/2;
 3/5=1,6=6,7=1111,11=2,25=1,30=1,71=1,74=-58/1,2,3;
 4/5=5,16=3,69=1/1;
 5/5=2,6=10,38=5/2;
 7//1,2,3,16;
 1/6=300,7=10,18=20,19=15,26=3/3(-5);
 2/9=110/2;
 6/7=2,8=2,9=2,10=2,19=2,28=1/1;
 99/9=1/99;
 -------------
 PM7-211-20619
 -------------
 Symbolic Z-matrix:
 Charge =  0 Multiplicity = 1
 C                     0.77948   1.20094   1.11964 
 O                    -0.04818   2.07324   1.23129 
 O                     1.20849   0.65328  -0.00053 
 H                     0.61673   0.83533  -0.82932 
 C                     1.5779    0.661     2.32291 
 F                     2.56712   1.48605   2.65946 
 F                     2.14991  -0.51536   2.10799 
 F                     0.83251   0.52686   3.41023 
 O                    -1.28353  -1.36316  -0.94867 
 H                    -1.01876  -0.56359  -1.4255 
 H                    -2.22601  -1.4363   -1.07503 
 O                    -1.53981   3.17241  -0.6959 
 H                    -0.98974   2.87045   0.06591 
 H                    -2.4317    3.25927  -0.36437 
 O                    -0.61893   4.55086  -2.809 
 H                     0.06049   5.16145  -2.5306 
 H                    -0.97797   4.15904  -2.00101 
 O                     0.18613   2.36911  -4.137 
 H                    -0.05387   3.22485  -3.72743 
 H                    -0.34064   2.30859  -4.93001 
 O                    -0.43398  -0.76706   1.52694 
 H                    -0.73122  -0.9851    0.62693 
 H                    -0.20327  -1.60719   1.91761 
 O                    -0.56673   1.01805  -1.96047 
 H                    -1.04896   1.7701   -1.57863 
 H                    -0.22738   1.3539   -2.82576 
 
 Add virtual bond connecting atoms O24        and H4         Dist= 3.11D+00.
 Add virtual bond connecting atoms O12        and H25        Dist= 3.27D+00.
 Add virtual bond connecting atoms H13        and O2         Dist= 3.21D+00.
 Add virtual bond connecting atoms H26        and O18        Dist= 3.23D+00.
 Add virtual bond connecting atoms O12        and H17        Dist= 3.27D+00.
 Add virtual bond connecting atoms H19        and O15        Dist= 3.23D+00.
 Add virtual bond connecting atoms H22        and O9         Dist= 3.23D+00.
 Add virtual bond connecting atoms O24        and H10        Dist= 3.27D+00.

 GradGradGradGradGradGradGradGradGradGradGradGradGradGradGradGradGradGrad
 Berny optimization.
 Initialization pass.
                           ----------------------------
                           !    Initial Parameters    !
                           ! (Angstroms and Degrees)  !
 --------------------------                            --------------------------
 ! Name  Definition              Value          Derivative Info.                !
 --------------------------------------------------------------------------------
 ! R1    R(1,2)                  1.2076         calculate D2E/DX2 analytically  !
 ! R2    R(1,3)                  1.3186         calculate D2E/DX2 analytically  !
 ! R3    R(1,5)                  1.5417         calculate D2E/DX2 analytically  !
 ! R4    R(2,13)                 1.6971         calculate D2E/DX2 analytically  !
 ! R5    R(3,4)                  1.0345         calculate D2E/DX2 analytically  !
 ! R6    R(4,24)                 1.6473         calculate D2E/DX2 analytically  !
 ! R7    R(5,6)                  1.3314         calculate D2E/DX2 analytically  !
 ! R8    R(5,7)                  1.3256         calculate D2E/DX2 analytically  !
 ! R9    R(5,8)                  1.3251         calculate D2E/DX2 analytically  !
 ! R10   R(9,10)                 0.9679         calculate D2E/DX2 analytically  !
 ! R11   R(9,11)                 0.9537         calculate D2E/DX2 analytically  !
 ! R12   R(9,22)                 1.7119         calculate D2E/DX2 analytically  !
 ! R13   R(10,24)                1.7298         calculate D2E/DX2 analytically  !
 ! R14   R(12,13)                0.987          calculate D2E/DX2 analytically  !
 ! R15   R(12,14)                0.9555         calculate D2E/DX2 analytically  !
 ! R16   R(12,17)                1.7299         calculate D2E/DX2 analytically  !
 ! R17   R(12,25)                1.7282         calculate D2E/DX2 analytically  !
 ! R18   R(15,16)                0.955          calculate D2E/DX2 analytically  !
 ! R19   R(15,17)                0.9671         calculate D2E/DX2 analytically  !
 ! R20   R(15,19)                1.7091         calculate D2E/DX2 analytically  !
 ! R21   R(18,19)                0.9786         calculate D2E/DX2 analytically  !
 ! R22   R(18,20)                0.954          calculate D2E/DX2 analytically  !
 ! R23   R(18,26)                1.7091         calculate D2E/DX2 analytically  !
 ! R24   R(21,22)                0.9726         calculate D2E/DX2 analytically  !
 ! R25   R(21,23)                0.9548         calculate D2E/DX2 analytically  !
 ! R26   R(24,25)                0.9715         calculate D2E/DX2 analytically  !
 ! R27   R(24,26)                0.9883         calculate D2E/DX2 analytically  !
 ! A1    A(2,1,3)              126.979          calculate D2E/DX2 analytically  !
 ! A2    A(2,1,5)              122.394          calculate D2E/DX2 analytically  !
 ! A3    A(3,1,5)              110.4302         calculate D2E/DX2 analytically  !
 ! A4    A(1,2,13)             130.9992         calculate D2E/DX2 analytically  !
 ! A5    A(1,3,4)              114.9211         calculate D2E/DX2 analytically  !
 ! A6    A(1,5,6)              111.4109         calculate D2E/DX2 analytically  !
 ! A7    A(1,5,7)              114.0619         calculate D2E/DX2 analytically  !
 ! A8    A(1,5,8)              112.6166         calculate D2E/DX2 analytically  !
 ! A9    A(6,5,7)              105.6825         calculate D2E/DX2 analytically  !
 ! A10   A(6,5,8)              105.8587         calculate D2E/DX2 analytically  !
 ! A11   A(7,5,8)              106.6149         calculate D2E/DX2 analytically  !
 ! A12   A(10,9,11)            105.5709         calculate D2E/DX2 analytically  !
 ! A13   A(10,9,22)            100.5288         calculate D2E/DX2 analytically  !
 ! A14   A(11,9,22)            117.2393         calculate D2E/DX2 analytically  !
 ! A15   A(13,12,14)           106.274          calculate D2E/DX2 analytically  !
 ! A16   A(13,12,17)           125.1573         calculate D2E/DX2 analytically  !
 ! A17   A(13,12,25)            89.2955         calculate D2E/DX2 analytically  !
 ! A18   A(14,12,17)           120.8714         calculate D2E/DX2 analytically  !
 ! A19   A(14,12,25)           121.0729         calculate D2E/DX2 analytically  !
 ! A20   A(17,12,25)            89.1514         calculate D2E/DX2 analytically  !
 ! A21   A(16,15,17)           106.2368         calculate D2E/DX2 analytically  !
 ! A22   A(16,15,19)           114.6767         calculate D2E/DX2 analytically  !
 ! A23   A(17,15,19)           104.914          calculate D2E/DX2 analytically  !
 ! A24   A(19,18,20)           105.5438         calculate D2E/DX2 analytically  !
 ! A25   A(19,18,26)            97.9895         calculate D2E/DX2 analytically  !
 ! A26   A(20,18,26)           117.8062         calculate D2E/DX2 analytically  !
 ! A27   A(22,21,23)           104.7863         calculate D2E/DX2 analytically  !
 ! A28   A(4,24,10)             82.7583         calculate D2E/DX2 analytically  !
 ! A29   A(4,24,25)             99.9376         calculate D2E/DX2 analytically  !
 ! A30   A(4,24,26)            113.0935         calculate D2E/DX2 analytically  !
 ! A31   A(10,24,25)           117.1629         calculate D2E/DX2 analytically  !
 ! A32   A(10,24,26)           132.1637         calculate D2E/DX2 analytically  !
 ! A33   A(25,24,26)           104.5658         calculate D2E/DX2 analytically  !
 ! A34   A(18,26,24)           163.0747         calculate D2E/DX2 analytically  !
 ! A35   L(3,4,24,13,-1)       175.5799         calculate D2E/DX2 analytically  !
 ! A36   L(9,10,24,1,-1)       169.9834         calculate D2E/DX2 analytically  !
 ! A37   L(2,13,12,9,-1)       169.5838         calculate D2E/DX2 analytically  !
 ! A38   L(12,17,15,26,-1)     169.1345         calculate D2E/DX2 analytically  !
 ! A39   L(15,19,18,1,-1)      172.3827         calculate D2E/DX2 analytically  !
 ! A40   L(9,22,21,3,-1)       180.6791         calculate D2E/DX2 analytically  !
 ! A41   L(12,25,24,1,-1)      168.1206         calculate D2E/DX2 analytically  !
 ! A42   L(3,4,24,13,-2)       190.7216         calculate D2E/DX2 analytically  !
 ! A43   L(9,10,24,1,-2)       186.3097         calculate D2E/DX2 analytically  !
 ! A44   L(2,13,12,9,-2)       181.966          calculate D2E/DX2 analytically  !
 ! A45   L(12,17,15,26,-2)     179.2625         calculate D2E/DX2 analytically  !
 ! A46   L(15,19,18,1,-2)      173.308          calculate D2E/DX2 analytically  !
 ! A47   L(9,22,21,3,-2)       179.2118         calculate D2E/DX2 analytically  !
 ! A48   L(12,25,24,1,-2)      187.629          calculate D2E/DX2 analytically  !
 ! D1    D(3,1,2,13)             2.4413         calculate D2E/DX2 analytically  !
 ! D2    D(5,1,2,13)           176.845          calculate D2E/DX2 analytically  !
 ! D3    D(2,1,3,4)            -15.3761         calculate D2E/DX2 analytically  !
 ! D4    D(5,1,3,4)            169.665          calculate D2E/DX2 analytically  !
 ! D5    D(2,1,5,6)            -78.4537         calculate D2E/DX2 analytically  !
 ! D6    D(2,1,5,7)            162.0042         calculate D2E/DX2 analytically  !
 ! D7    D(2,1,5,8)             40.3187         calculate D2E/DX2 analytically  !
 ! D8    D(3,1,5,6)             96.7776         calculate D2E/DX2 analytically  !
 ! D9    D(3,1,5,7)            -22.7645         calculate D2E/DX2 analytically  !
 ! D10   D(3,1,5,8)           -144.45           calculate D2E/DX2 analytically  !
 ! D11   D(1,2,12,14)          136.8721         calculate D2E/DX2 analytically  !
 ! D12   D(1,2,12,17)          -67.1409         calculate D2E/DX2 analytically  !
 ! D13   D(1,2,12,25)           16.4546         calculate D2E/DX2 analytically  !
 ! D14   D(1,3,24,10)          -95.886          calculate D2E/DX2 analytically  !
 ! D15   D(1,3,24,25)           20.3514         calculate D2E/DX2 analytically  !
 ! D16   D(1,3,24,26)          131.6892         calculate D2E/DX2 analytically  !
 ! D17   D(10,9,21,23)        -149.1015         calculate D2E/DX2 analytically  !
 ! D18   D(11,9,21,23)          97.2467         calculate D2E/DX2 analytically  !
 ! D19   D(11,9,24,4)          152.4673         calculate D2E/DX2 analytically  !
 ! D20   D(11,9,24,25)          55.7485         calculate D2E/DX2 analytically  !
 ! D21   D(11,9,24,26)         -93.9396         calculate D2E/DX2 analytically  !
 ! D22   D(22,9,24,4)           32.6547         calculate D2E/DX2 analytically  !
 ! D23   D(22,9,24,25)         -64.0642         calculate D2E/DX2 analytically  !
 ! D24   D(22,9,24,26)         146.2477         calculate D2E/DX2 analytically  !
 ! D25   D(13,12,15,16)        -36.0461         calculate D2E/DX2 analytically  !
 ! D26   D(13,12,15,19)         83.9221         calculate D2E/DX2 analytically  !
 ! D27   D(14,12,15,16)        113.8054         calculate D2E/DX2 analytically  !
 ! D28   D(14,12,15,19)       -126.2263         calculate D2E/DX2 analytically  !
 ! D29   D(25,12,15,16)       -121.8496         calculate D2E/DX2 analytically  !
 ! D30   D(25,12,15,19)         -1.8813         calculate D2E/DX2 analytically  !
 ! D31   D(13,12,24,4)         -14.998          calculate D2E/DX2 analytically  !
 ! D32   D(13,12,24,10)         67.5178         calculate D2E/DX2 analytically  !
 ! D33   D(13,12,24,26)       -129.4541         calculate D2E/DX2 analytically  !
 ! D34   D(14,12,24,4)        -121.5281         calculate D2E/DX2 analytically  !
 ! D35   D(14,12,24,10)        -39.0124         calculate D2E/DX2 analytically  !
 ! D36   D(14,12,24,26)        124.0158         calculate D2E/DX2 analytically  !
 ! D37   D(17,12,24,4)         110.3991         calculate D2E/DX2 analytically  !
 ! D38   D(17,12,24,10)       -167.0852         calculate D2E/DX2 analytically  !
 ! D39   D(17,12,24,26)         -4.057          calculate D2E/DX2 analytically  !
 ! D40   D(16,15,18,20)       -129.457          calculate D2E/DX2 analytically  !
 ! D41   D(16,15,18,26)        110.6421         calculate D2E/DX2 analytically  !
 ! D42   D(17,15,18,20)        115.6674         calculate D2E/DX2 analytically  !
 ! D43   D(17,15,18,26)         -4.2335         calculate D2E/DX2 analytically  !
 ! D44   D(19,18,26,24)          6.4665         calculate D2E/DX2 analytically  !
 ! D45   D(20,18,26,24)       -105.8638         calculate D2E/DX2 analytically  !
 ! D46   D(4,24,26,18)         -99.3815         calculate D2E/DX2 analytically  !
 ! D47   D(10,24,26,18)        159.0073         calculate D2E/DX2 analytically  !
 ! D48   D(25,24,26,18)          8.3549         calculate D2E/DX2 analytically  !
 --------------------------------------------------------------------------------
 Trust Radius=3.00D-01 FncErr=1.00D-07 GrdErr=1.00D-06 EigMax=2.50D+02 EigMin=1.00D-04
 Number of steps in this run=    156 maximum allowed number of steps=    156.
 GradGradGradGradGradGradGradGradGradGradGradGradGradGradGradGradGradGrad

                          Input orientation:                          
 ---------------------------------------------------------------------
 Center     Atomic      Atomic             Coordinates (Angstroms)
 Number     Number       Type             X           Y           Z
 ---------------------------------------------------------------------
      1          6           0        0.779480    1.200942    1.119636
      2          8           0       -0.048179    2.073243    1.231294
      3          8           0        1.208492    0.653279   -0.000534
      4          1           0        0.616732    0.835333   -0.829317
      5          6           0        1.577905    0.661004    2.322908
      6          9           0        2.567117    1.486054    2.659460
      7          9           0        2.149914   -0.515357    2.107987
      8          9           0        0.832506    0.526860    3.410231
      9          8           0       -1.283532   -1.363160   -0.948674
     10          1           0       -1.018757   -0.563590   -1.425495
     11          1           0       -2.226012   -1.436305   -1.075025
     12          8           0       -1.539813    3.172412   -0.695902
     13          1           0       -0.989742    2.870451    0.065915
     14          1           0       -2.431695    3.259271   -0.364373
     15          8           0       -0.618933    4.550865   -2.809004
     16          1           0        0.060493    5.161450   -2.530600
     17          1           0       -0.977969    4.159044   -2.001009
     18          8           0        0.186134    2.369114   -4.137003
     19          1           0       -0.053867    3.224854   -3.727432
     20          1           0       -0.340644    2.308589   -4.930013
     21          8           0       -0.433977   -0.767063    1.526936
     22          1           0       -0.731222   -0.985105    0.626925
     23          1           0       -0.203273   -1.607188    1.917605
     24          8           0       -0.566732    1.018053   -1.960471
     25          1           0       -1.048955    1.770095   -1.578634
     26          1           0       -0.227384    1.353899   -2.825757
 ---------------------------------------------------------------------
                    Distance matrix (angstroms):
                    1          2          3          4          5
     1  C    0.000000
     2  O    1.207641   0.000000
     3  O    1.318623   2.261177   0.000000
     4  H    1.989617   2.494123   1.034507   0.000000
     5  C    1.541713   2.414578   2.352639   3.300116   0.000000
     6  F    2.376551   3.037141   3.100798   4.049568   1.331358
     7  F    2.408445   3.507286   2.588020   3.578095   1.325598
     8  F    2.388310   2.813303   3.433754   4.256229   1.325098
     9  O    3.886970   4.252907   3.342929   2.908371   4.794612
    10  H    3.581189   3.866967   2.910656   2.233213   4.721526
    11  H    4.561204   4.730644   4.161334   3.647178   5.514928
    12  O    3.544290   2.673430   3.792460   3.182833   5.014035
    13  H    2.650987   1.697112   3.122899   2.742973   4.070440
    14  H    4.092755   3.103863   4.491607   3.922315   5.481730
    15  O    5.348995   4.773717   5.139860   4.387619   6.803942
    16  H    5.433856   4.868334   5.295540   4.681779   6.790662
    17  H    4.645150   3.957633   4.590523   3.868202   6.120868
    18  O    5.417467   5.381548   4.593439   3.671333   6.825329
    19  H    5.318341   5.090698   4.700671   3.815570   6.770717
    20  H    6.251385   6.172733   5.425830   4.461251   7.681161
    21  O    2.347639   2.881593   2.654851   3.037036   2.592415
    22  H    2.702551   3.191442   2.615434   2.692883   3.304255
    23  H    3.080284   3.747086   3.283603   3.766152   2.912312
    24  O    3.366422   3.401425   2.669426   1.647266   4.803570
    25  H    3.308741   2.998190   2.972161   2.051772   4.832442
    26  H    4.074714   4.124225   3.245688   2.228725   5.499811
                    6          7          8          9         10
     6  F    0.000000
     7  F    2.117504   0.000000
     8  F    2.119571   2.125469   0.000000
     9  O    5.997011   4.674451   5.200947   0.000000
    10  H    5.809164   4.746398   5.291550   0.967872   0.000000
    11  H    6.742451   5.488938   5.772874   0.953721   1.530335
    12  O    5.564992   5.922459   5.430210   4.549833   3.842072
    13  H    4.614572   5.048880   4.471852   4.363388   3.744032
    14  H    6.105406   6.430515   5.689351   4.798599   4.211488
    15  O    7.031933   7.583529   7.548389   6.235239   5.313341
    16  H    6.835819   7.622880   7.574226   6.846855   5.929765
    17  H    6.436807   6.965452   6.764030   5.629876   4.757746
    18  O    7.255398   7.153776   7.795669   5.123986   4.171905
    19  H    7.119366   7.273097   7.681866   5.503039   4.536764
    20  H    8.168950   7.981917   8.608746   5.497439   4.581582
    21  O    3.919912   2.660351   2.612474   2.684347   3.016656
    22  H    4.595309   3.273401   3.532432   1.711866   2.114895
    23  H    4.218240   2.601121   2.802665   3.072794   3.595891
    24  O    5.602125   5.126779   5.571677   2.684718   1.729774
    25  H    5.578359   5.389548   5.474879   3.204553   2.338899
    26  H    6.157459   5.786838   6.379256   3.467173   2.502751
                   11         12         13         14         15
    11  H    0.000000
    12  O    4.674920   0.000000
    13  H    4.623662   0.986978   0.000000
    14  H    4.753500   0.955463   1.554207   0.000000
    15  O    6.437048   2.685768   3.350589   3.306137   0.000000
    16  H    7.132823   3.143783   3.618503   3.810751   0.954957
    17  H    5.807149   1.729860   2.435731   2.366746   0.967102
    18  O    5.447511   3.932602   4.393011   4.677408   2.678012
    19  H    5.786180   3.376531   3.923129   4.118910   1.709127
    20  H    5.695592   4.484629   5.069153   5.110906   3.099020
    21  O    3.229470   4.656538   3.959161   4.876401   6.864032
    22  H    2.309678   4.437188   3.904724   4.678568   6.516531
    23  H    3.616146   5.609041   4.908822   5.818566   7.774009
    24  O    3.092102   2.680911   2.777869   3.323954   3.633661
    25  H    3.452548   1.728193   1.979603   2.367286   3.071060
    26  H    3.852896   3.092853   3.353041   3.814163   3.220898
                   16         17         18         19         20
    16  H    0.000000
    17  H    1.537429   0.000000
    18  O    3.223888   3.020175   0.000000
    19  H    2.279450   2.169611   0.978590   0.000000
    20  H    3.749255   3.522702   0.953951   1.538825   0.000000
    21  O    7.201067   6.083490   6.503872   6.609709   7.152659
    22  H    6.955351   5.781798   5.898080   6.094504   6.471517
    23  H    8.103738   7.014636   7.254027   7.432186   7.889364
    24  O    4.229208   3.168057   2.670106   2.873178   3.245732
    25  H    3.693021   2.427038   2.903364   2.779183   3.467481
    26  H    3.829809   3.018680   1.709101   2.084130   2.313473
                   21         22         23         24         25
    21  O    0.000000
    22  H    0.972582   0.000000
    23  H    0.954808   1.526949   0.000000
    24  O    3.919983   3.276327   4.697177   0.000000
    25  H    4.057084   3.543525   4.934056   0.971548   0.000000
    26  H    4.846348   4.200691   5.591789   0.988265   1.550327
                   26
    26  H    0.000000
 Stoichiometry    C2H13F3O8
 Framework group  C1[X(C2H13F3O8)]
 Deg. of freedom    72
 Full point group                 C1      NOp   1
 Largest Abelian subgroup         C1      NOp   1
 Largest concise Abelian subgroup C1      NOp   1
                         Standard orientation:                         
 ---------------------------------------------------------------------
 Center     Atomic      Atomic             Coordinates (Angstroms)
 Number     Number       Type             X           Y           Z
 ---------------------------------------------------------------------
      1          6           0       -1.015789   -0.502637   -0.018411
      2          8           0       -0.477667   -0.997257    0.942928
      3          8           0       -0.434541    0.159385   -0.999556
      4          1           0        0.532885    0.468933   -0.803417
      5          6           0       -2.518350   -0.687473   -0.310004
      6          9           0       -2.765843   -1.879544   -0.848732
      7          9           0       -3.017330    0.199963   -1.158936
      8          9           0       -3.261591   -0.623688    0.785171
      9          8           0        0.300370    3.138329    0.327458
     10          1           0        0.960957    2.482469    0.062415
     11          1           0        0.674586    3.588860    1.080165
     12          8           0        2.095896   -0.828559    1.646877
     13          1           0        1.147453   -0.997083    1.431981
     14          1           0        2.133876   -0.675963    2.589310
     15          8           0        4.182605   -1.739727    0.222529
     16          1           0        3.991228   -2.611375   -0.117395
     17          1           0        3.444412   -1.507610    0.802596
     18          8           0        4.126204    0.282096   -1.532692
     19          1           0        4.218738   -0.505183   -0.958873
     20          1           0        4.939578    0.769948   -1.430483
     21          8           0       -1.814169    1.551156    0.791487
     22          1           0       -1.049665    2.125056    0.612354
     23          1           0       -2.575707    2.085791    0.577282
     24          8           0        1.944199    1.087951   -0.221615
     25          1           0        2.092787    0.489617    0.529268
     26          1           0        2.713399    0.929634   -0.821562
 ---------------------------------------------------------------------
 Rotational constants (GHZ):           0.8306025           0.3084462           0.2713954
 Standard basis: 6-31++G(d,p) (6D, 7F)
 There are   325 symmetry adapted cartesian basis functions of A   symmetry.
 There are   325 symmetry adapted basis functions of A   symmetry.
   325 basis functions,   520 primitive gaussians,   325 cartesian basis functions
    58 alpha electrons       58 beta electrons
       nuclear repulsion energy      1020.1831642170 Hartrees.
 NAtoms=   26 NActive=   26 NUniq=   26 SFac= 1.00D+00 NAtFMM=   60 NAOKFM=F Big=F
 Integral buffers will be    131072 words long.
 Raffenetti 2 integral format.
 Two-electron integral symmetry is turned on.
 Nuclear repulsion after empirical dispersion term =     1020.1683694163 Hartrees.
 One-electron integrals computed using PRISM.
 NBasis=   325 RedAO= T EigKep=  3.09D-05  NBF=   325
 NBsUse=   325 1.00D-06 EigRej= -1.00D+00 NBFU=   325
 ExpMin= 3.60D-02 ExpMax= 7.00D+03 ExpMxC= 1.05D+03 IAcc=3 IRadAn=         5 AccDes= 0.00D+00
 Harris functional with IExCor= 4639 and IRadAn=       5 diagonalized for initial guess.
 HarFok:  IExCor= 4639 AccDes= 0.00D+00 IRadAn=         5 IDoV= 1 UseB2=F ITyADJ=14
 ICtDFT=  3500011 ScaDFX=  1.000000  1.000000  1.000000  1.000000
 FoFCou: FMM=F IPFlag=           0 FMFlag=      100000 FMFlg1=           0
         NFxFlg=           0 DoJE=T BraDBF=F KetDBF=T FulRan=T
         wScrn=  0.000000 ICntrl=       500 IOpCl=  0 I1Cent=   200000004 NGrid=           0
         NMat0=    1 NMatS0=      1 NMatT0=    0 NMatD0=    1 NMtDS0=    0 NMtDT0=    0
 Petite list used in FoFCou.
 Requested convergence on RMS density matrix=1.00D-10 within 128 cycles.
 Requested convergence on MAX density matrix=1.00D-08.
 Requested convergence on             energy=1.00D-08.
 No special actions if energy rises.
 SCF Done:  E(RwB97XD) =  -985.220699251     A.U. after   18 cycles
            NFock= 18  Conv=0.75D-10     -V/T= 2.0079
 DoSCS=F DFT=T ScalE2(SS,OS)=  1.000000  1.000000
 Range of M.O.s used for correlation:     1   325
 NBasis=   325 NAE=    58 NBE=    58 NFC=     0 NFV=     0
 NROrb=    325 NOA=    58 NOB=    58 NVA=   267 NVB=   267

 **** Warning!!: The largest alpha MO coefficient is  0.32409610D+02

 Symmetrizing basis deriv contribution to polar:
 IMax=3 JMax=2 DiffMx= 0.00D+00
 G2DrvN: will do    27 centers at a time, making    1 passes.
 Calling FoFCou, ICntrl=  3107 FMM=F I1Cent=   0 AccDes= 0.00D+00.
 End of G2Drv F.D. properties file   721 does not exist.
 End of G2Drv F.D. properties file   722 does not exist.
 End of G2Drv F.D. properties file   788 does not exist.
          IDoAtm=11111111111111111111111111
          Differentiating once with respect to nuclear coordinates.
 CalDSu exits because no D1Ps are significant.
          There are    81 degrees of freedom in the 1st order CPHF.  IDoFFX=6 NUNeed=     0.
     75 vectors produced by pass  0 Test12= 1.91D-14 1.23D-09 XBig12= 1.43D-01 5.94D-02.
 AX will form    75 AO Fock derivatives at one time.
     75 vectors produced by pass  1 Test12= 1.91D-14 1.23D-09 XBig12= 1.97D-02 5.62D-02.
     75 vectors produced by pass  2 Test12= 1.91D-14 1.23D-09 XBig12= 4.28D-04 2.81D-03.
     75 vectors produced by pass  3 Test12= 1.91D-14 1.23D-09 XBig12= 4.48D-06 3.61D-04.
     75 vectors produced by pass  4 Test12= 1.91D-14 1.23D-09 XBig12= 3.87D-08 2.38D-05.
     75 vectors produced by pass  5 Test12= 1.91D-14 1.23D-09 XBig12= 2.44D-10 1.47D-06.
     66 vectors produced by pass  6 Test12= 1.91D-14 1.23D-09 XBig12= 1.31D-12 1.09D-07.
     15 vectors produced by pass  7 Test12= 1.91D-14 1.23D-09 XBig12= 5.96D-15 7.63D-09.
 InvSVY:  IOpt=1 It=  1 EMax= 3.89D-16
 Solved reduced A of dimension   531 with    81 vectors.
 End of Minotr F.D. properties file   721 does not exist.
 End of Minotr F.D. properties file   722 does not exist.
 End of Minotr F.D. properties file   788 does not exist.

 **********************************************************************

            Population analysis using the SCF Density.

 **********************************************************************

 Orbital symmetries:
       Occupied  (A) (A) (A) (A) (A) (A) (A) (A) (A) (A) (A) (A)
                 (A) (A) (A) (A) (A) (A) (A) (A) (A) (A) (A) (A)
                 (A) (A) (A) (A) (A) (A) (A) (A) (A) (A) (A) (A)
                 (A) (A) (A) (A) (A) (A) (A) (A) (A) (A) (A) (A)
                 (A) (A) (A) (A) (A) (A) (A) (A) (A) (A)
       Virtual   (A) (A) (A) (A) (A) (A) (A) (A) (A) (A) (A) (A)
                 (A) (A) (A) (A) (A) (A) (A) (A) (A) (A) (A) (A)
                 (A) (A) (A) (A) (A) (A) (A) (A) (A) (A) (A) (A)
                 (A) (A) (A) (A) (A) (A) (A) (A) (A) (A) (A) (A)
                 (A) (A) (A) (A) (A) (A) (A) (A) (A) (A) (A) (A)
                 (A) (A) (A) (A) (A) (A) (A) (A) (A) (A) (A) (A)
                 (A) (A) (A) (A) (A) (A) (A) (A) (A) (A) (A) (A)
                 (A) (A) (A) (A) (A) (A) (A) (A) (A) (A) (A) (A)
                 (A) (A) (A) (A) (A) (A) (A) (A) (A) (A) (A) (A)
                 (A) (A) (A) (A) (A) (A) (A) (A) (A) (A) (A) (A)
                 (A) (A) (A) (A) (A) (A) (A) (A) (A) (A) (A) (A)
                 (A) (A) (A) (A) (A) (A) (A) (A) (A) (A) (A) (A)
                 (A) (A) (A) (A) (A) (A) (A) (A) (A) (A) (A) (A)
                 (A) (A) (A) (A) (A) (A) (A) (A) (A) (A) (A) (A)
                 (A) (A) (A) (A) (A) (A) (A) (A) (A) (A) (A) (A)
                 (A) (A) (A) (A) (A) (A) (A) (A) (A) (A) (A) (A)
                 (A) (A) (A) (A) (A) (A) (A) (A) (A) (A) (A) (A)
                 (A) (A) (A) (A) (A) (A) (A) (A) (A) (A) (A) (A)
                 (A) (A) (A) (A) (A) (A) (A) (A) (A) (A) (A) (A)
                 (A) (A) (A) (A) (A) (A) (A) (A) (A) (A) (A) (A)
                 (A) (A) (A) (A) (A) (A) (A) (A) (A) (A) (A) (A)
                 (A) (A) (A) (A) (A) (A) (A) (A) (A) (A) (A) (A)
                 (A) (A) (A)
 The electronic state is 1-A.
 Alpha  occ. eigenvalues --  -24.87150 -24.86639 -24.86477 -19.33366 -19.32819
 Alpha  occ. eigenvalues --  -19.31027 -19.30710 -19.30328 -19.29730 -19.28937
 Alpha  occ. eigenvalues --  -19.25898 -10.55773 -10.47735  -1.43595  -1.33636
 Alpha  occ. eigenvalues --   -1.33429  -1.23266  -1.17455  -1.15547  -1.14754
 Alpha  occ. eigenvalues --   -1.14266  -1.13107  -1.12457  -1.09844  -0.85405
 Alpha  occ. eigenvalues --   -0.75648  -0.69899  -0.69252  -0.68443  -0.67340
 Alpha  occ. eigenvalues --   -0.66422  -0.65656  -0.64352  -0.64281  -0.61700
 Alpha  occ. eigenvalues --   -0.60654  -0.57326  -0.56663  -0.56236  -0.55510
 Alpha  occ. eigenvalues --   -0.54225  -0.53211  -0.51828  -0.51479  -0.51133
 Alpha  occ. eigenvalues --   -0.50247  -0.49585  -0.48801  -0.47701  -0.45867
 Alpha  occ. eigenvalues --   -0.45376  -0.43468  -0.43165  -0.42852  -0.42095
 Alpha  occ. eigenvalues --   -0.41110  -0.40196  -0.38170
 Alpha virt. eigenvalues --    0.02256   0.04382   0.04821   0.04957   0.05901
 Alpha virt. eigenvalues --    0.07542   0.08692   0.09697   0.09791   0.10708
 Alpha virt. eigenvalues --    0.11288   0.11594   0.12550   0.13582   0.14110
 Alpha virt. eigenvalues --    0.14712   0.15539   0.16089   0.17962   0.18078
 Alpha virt. eigenvalues --    0.19831   0.20276   0.21440   0.21990   0.22161
 Alpha virt. eigenvalues --    0.22769   0.24197   0.24714   0.25564   0.25925
 Alpha virt. eigenvalues --    0.26613   0.27023   0.27723   0.28235   0.28565
 Alpha virt. eigenvalues --    0.29056   0.29493   0.30028   0.30325   0.31103
 Alpha virt. eigenvalues --    0.31186   0.31685   0.32700   0.33018   0.33311
 Alpha virt. eigenvalues --    0.33799   0.34038   0.34144   0.34984   0.35218
 Alpha virt. eigenvalues --    0.35756   0.35993   0.36799   0.37553   0.37868
 Alpha virt. eigenvalues --    0.38521   0.38909   0.39572   0.39684   0.41037
 Alpha virt. eigenvalues --    0.41335   0.41835   0.42478   0.42900   0.43965
 Alpha virt. eigenvalues --    0.45014   0.45446   0.46624   0.47036   0.47353
 Alpha virt. eigenvalues --    0.47772   0.49583   0.50283   0.50506   0.51049
 Alpha virt. eigenvalues --    0.51253   0.51843   0.52669   0.53074   0.56649
 Alpha virt. eigenvalues --    0.58533   0.59194   0.60992   0.62191   0.64819
 Alpha virt. eigenvalues --    0.82897   0.86371   0.90555   0.92091   0.93275
 Alpha virt. eigenvalues --    0.95956   1.05651   1.05910   1.06699   1.08491
 Alpha virt. eigenvalues --    1.14102   1.14684   1.16700   1.18631   1.20169
 Alpha virt. eigenvalues --    1.21418   1.21600   1.22709   1.23695   1.24944
 Alpha virt. eigenvalues --    1.25106   1.25584   1.26224   1.27006   1.28093
 Alpha virt. eigenvalues --    1.28669   1.29710   1.30233   1.30673   1.31673
 Alpha virt. eigenvalues --    1.32222   1.33671   1.34340   1.34793   1.35982
 Alpha virt. eigenvalues --    1.36758   1.37230   1.37924   1.38314   1.39764
 Alpha virt. eigenvalues --    1.40074   1.41069   1.41660   1.43596   1.46716
 Alpha virt. eigenvalues --    1.50135   1.50348   1.54249   1.55406   1.56662
 Alpha virt. eigenvalues --    1.57767   1.58652   1.59786   1.61204   1.62281
 Alpha virt. eigenvalues --    1.62723   1.63401   1.63778   1.64614   1.65590
 Alpha virt. eigenvalues --    1.66786   1.67410   1.68528   1.69725   1.70086
 Alpha virt. eigenvalues --    1.70992   1.72121   1.73394   1.73725   1.74120
 Alpha virt. eigenvalues --    1.76368   1.76553   1.77056   1.77287   1.78536
 Alpha virt. eigenvalues --    1.80201   1.81295   1.82763   1.84119   1.84831
 Alpha virt. eigenvalues --    1.86954   1.87736   1.88842   1.90422   1.91637
 Alpha virt. eigenvalues --    1.92168   1.94406   1.94984   1.96869   1.98180
 Alpha virt. eigenvalues --    1.98864   2.01137   2.02774   2.14799   2.17425
 Alpha virt. eigenvalues --    2.19456   2.20443   2.21940   2.22988   2.26394
 Alpha virt. eigenvalues --    2.28906   2.31060   2.31962   2.34723   2.34805
 Alpha virt. eigenvalues --    2.35807   2.37797   2.39622   2.40974   2.42074
 Alpha virt. eigenvalues --    2.44535   2.45751   2.47337   2.47830   2.50175
 Alpha virt. eigenvalues --    2.53707   2.55296   2.58039   2.60940   2.62870
 Alpha virt. eigenvalues --    2.64261   2.65525   2.67108   2.69244   2.69347
 Alpha virt. eigenvalues --    2.70426   2.71429   2.72196   2.72852   2.74023
 Alpha virt. eigenvalues --    2.76191   2.77137   2.79342   2.81800   2.82258
 Alpha virt. eigenvalues --    2.82593   2.84463   2.87378   2.88331   2.88511
 Alpha virt. eigenvalues --    2.89902   2.94365   2.96419   3.00857   3.08416
 Alpha virt. eigenvalues --    3.12754   3.13778   3.15076   3.15376   3.19645
 Alpha virt. eigenvalues --    3.20469   3.26475   3.31468   3.32841   3.39549
 Alpha virt. eigenvalues --    3.46335   3.47649   3.49943   3.52652   3.55111
 Alpha virt. eigenvalues --    3.60471   3.60809   3.73084   3.76407   3.77598
 Alpha virt. eigenvalues --    3.79580   3.81775   3.84758   3.85781   4.34966
 Alpha virt. eigenvalues --    4.41986   4.45067   4.48292   4.52243   4.57126
 Alpha virt. eigenvalues --    4.71667   4.75183   4.86657   4.90000   5.93790
 Alpha virt. eigenvalues --    6.22672   6.97673
          Condensed to atoms (all electrons):
               1          2          3          4          5          6
     1  C    5.497363   0.557100   0.491506  -0.094161  -0.508417  -0.033955
     2  O    0.557100   8.191470  -0.161367  -0.007014  -0.137090   0.002646
     3  O    0.491506  -0.161367   8.244187   0.193897  -0.264721   0.008700
     4  H   -0.094161  -0.007014   0.193897   0.321843   0.039634   0.000592
     5  C   -0.508417  -0.137090  -0.264721   0.039634   5.336751   0.159597
     6  F   -0.033955   0.002646   0.008700   0.000592   0.159597   9.249705
     7  F   -0.049339   0.007779   0.011518   0.003326   0.167611  -0.039293
     8  F   -0.004178   0.003430   0.009511  -0.000051   0.160261  -0.051139
     9  O   -0.023641  -0.002825   0.012178  -0.001031   0.005113   0.000067
    10  H    0.008470   0.000622  -0.001451  -0.001215  -0.004586  -0.000033
    11  H    0.000616   0.000406  -0.000326   0.001482  -0.002218  -0.000001
    12  O   -0.009999  -0.019139   0.002747   0.002258  -0.013460   0.000122
    13  H   -0.009041   0.074969  -0.003844  -0.005143  -0.001219   0.000149
    14  H    0.000885  -0.000403  -0.000309   0.000675   0.000924  -0.000022
    15  O   -0.002903  -0.001229   0.000569  -0.001286  -0.002952   0.000001
    16  H   -0.000491   0.000012   0.000011   0.000554  -0.000218   0.000007
    17  H    0.000297  -0.001298   0.000124   0.001366   0.001272  -0.000020
    18  O   -0.000223   0.000096   0.000198  -0.005065  -0.001000   0.000001
    19  H    0.000734   0.000266  -0.000002   0.000261   0.000169   0.000003
    20  H   -0.000235  -0.000069  -0.000125   0.001194  -0.000008   0.000000
    21  O   -0.002821  -0.035336  -0.051592  -0.003627   0.034838   0.002343
    22  H   -0.023908  -0.005931  -0.002532   0.000343   0.020250  -0.000366
    23  H    0.019573   0.003614   0.002536  -0.000250  -0.021543   0.000238
    24  O   -0.002141   0.004329  -0.032863   0.049954  -0.004435   0.000073
    25  H   -0.010250  -0.002928   0.007461  -0.002705  -0.006202   0.000091
    26  H    0.006204   0.001591  -0.001512  -0.010563   0.002263  -0.000040
               7          8          9         10         11         12
     1  C   -0.049339  -0.004178  -0.023641   0.008470   0.000616  -0.009999
     2  O    0.007779   0.003430  -0.002825   0.000622   0.000406  -0.019139
     3  O    0.011518   0.009511   0.012178  -0.001451  -0.000326   0.002747
     4  H    0.003326  -0.000051  -0.001031  -0.001215   0.001482   0.002258
     5  C    0.167611   0.160261   0.005113  -0.004586  -0.002218  -0.013460
     6  F   -0.039293  -0.051139   0.000067  -0.000033  -0.000001   0.000122
     7  F    9.265041  -0.041413   0.000526  -0.000027  -0.000042   0.000139
     8  F   -0.041413   9.239978  -0.000322   0.000196  -0.000061   0.000128
     9  O    0.000526  -0.000322   8.335242   0.254561   0.271082  -0.002306
    10  H   -0.000027   0.000196   0.254561   0.323709  -0.027105  -0.001234
    11  H   -0.000042  -0.000061   0.271082  -0.027105   0.377117   0.000144
    12  O    0.000139   0.000128  -0.002306  -0.001234   0.000144   8.500707
    13  H    0.000060   0.000116  -0.000456  -0.000556   0.000111   0.195048
    14  H   -0.000042  -0.000089   0.000878   0.000414  -0.000192   0.270843
    15  O    0.000001  -0.000000   0.000068   0.000898  -0.000026  -0.027510
    16  H    0.000003  -0.000001   0.000029   0.000020  -0.000009   0.003053
    17  H   -0.000010   0.000029  -0.000344  -0.000415   0.000090  -0.002506
    18  O    0.000002  -0.000000  -0.000946  -0.001252   0.000169   0.001038
    19  H   -0.000003  -0.000001  -0.000024   0.000325   0.000009   0.000639
    20  H    0.000002   0.000000   0.000164   0.000065  -0.000021   0.000612
    21  O   -0.015390  -0.045743  -0.063524   0.003168   0.005785  -0.000035
    22  H   -0.002027   0.002666   0.033970  -0.007769  -0.005745   0.001572
    23  H    0.000295   0.000865   0.004055   0.001020  -0.000492  -0.000290
    24  O   -0.000369   0.000023  -0.021850  -0.004258   0.003694  -0.041357
    25  H    0.000343   0.000246  -0.004456   0.002976  -0.000610   0.039079
    26  H   -0.000242  -0.000120   0.000069  -0.004024   0.000069  -0.002824
              13         14         15         16         17         18
     1  C   -0.009041   0.000885  -0.002903  -0.000491   0.000297  -0.000223
     2  O    0.074969  -0.000403  -0.001229   0.000012  -0.001298   0.000096
     3  O   -0.003844  -0.000309   0.000569   0.000011   0.000124   0.000198
     4  H   -0.005143   0.000675  -0.001286   0.000554   0.001366  -0.005065
     5  C   -0.001219   0.000924  -0.002952  -0.000218   0.001272  -0.001000
     6  F    0.000149  -0.000022   0.000001   0.000007  -0.000020   0.000001
     7  F    0.000060  -0.000042   0.000001   0.000003  -0.000010   0.000002
     8  F    0.000116  -0.000089  -0.000000  -0.000001   0.000029  -0.000000
     9  O   -0.000456   0.000878   0.000068   0.000029  -0.000344  -0.000946
    10  H   -0.000556   0.000414   0.000898   0.000020  -0.000415  -0.001252
    11  H    0.000111  -0.000192  -0.000026  -0.000009   0.000090   0.000169
    12  O    0.195048   0.270843  -0.027510   0.003053  -0.002506   0.001038
    13  H    0.284755  -0.015323  -0.004662  -0.000449   0.001172  -0.000260
    14  H   -0.015323   0.333960   0.004075   0.000041  -0.001222   0.000924
    15  O   -0.004662   0.004075   8.365072   0.274771   0.251581  -0.065549
    16  H   -0.000449   0.000041   0.274771   0.358400  -0.022869   0.006034
    17  H    0.001172  -0.001222   0.251581  -0.022869   0.312422   0.000335
    18  O   -0.000260   0.000924  -0.065549   0.006034   0.000335   8.358859
    19  H    0.000721  -0.000554   0.033984  -0.006202  -0.003290   0.240302
    20  H   -0.000152   0.000145   0.001623   0.000331  -0.000016   0.274236
    21  O   -0.000909  -0.000041   0.000034   0.000007   0.000041  -0.000007
    22  H   -0.000455   0.000290  -0.000067  -0.000003  -0.000077   0.000072
    23  H   -0.000033  -0.000017   0.000022   0.000000   0.000001   0.000008
    24  O    0.000331   0.003778   0.006320  -0.001097   0.002089  -0.068660
    25  H   -0.004493  -0.004737  -0.007309   0.002623  -0.001478  -0.000389
    26  H    0.001574  -0.000028   0.003246  -0.000997  -0.001109   0.067552
              19         20         21         22         23         24
     1  C    0.000734  -0.000235  -0.002821  -0.023908   0.019573  -0.002141
     2  O    0.000266  -0.000069  -0.035336  -0.005931   0.003614   0.004329
     3  O   -0.000002  -0.000125  -0.051592  -0.002532   0.002536  -0.032863
     4  H    0.000261   0.001194  -0.003627   0.000343  -0.000250   0.049954
     5  C    0.000169  -0.000008   0.034838   0.020250  -0.021543  -0.004435
     6  F    0.000003   0.000000   0.002343  -0.000366   0.000238   0.000073
     7  F   -0.000003   0.000002  -0.015390  -0.002027   0.000295  -0.000369
     8  F   -0.000001   0.000000  -0.045743   0.002666   0.000865   0.000023
     9  O   -0.000024   0.000164  -0.063524   0.033970   0.004055  -0.021850
    10  H    0.000325   0.000065   0.003168  -0.007769   0.001020  -0.004258
    11  H    0.000009  -0.000021   0.005785  -0.005745  -0.000492   0.003694
    12  O    0.000639   0.000612  -0.000035   0.001572  -0.000290  -0.041357
    13  H    0.000721  -0.000152  -0.000909  -0.000455  -0.000033   0.000331
    14  H   -0.000554   0.000145  -0.000041   0.000290  -0.000017   0.003778
    15  O    0.033984   0.001623   0.000034  -0.000067   0.000022   0.006320
    16  H   -0.006202   0.000331   0.000007  -0.000003   0.000000  -0.001097
    17  H   -0.003290  -0.000016   0.000041  -0.000077   0.000001   0.002089
    18  O    0.240302   0.274236  -0.000007   0.000072   0.000008  -0.068660
    19  H    0.315041  -0.025290  -0.000045  -0.000005  -0.000003   0.009172
    20  H   -0.025290   0.365768   0.000008  -0.000031   0.000001   0.001806
    21  O   -0.000045   0.000008   8.441602   0.236763   0.279247  -0.003774
    22  H   -0.000005  -0.000031   0.236763   0.313100  -0.026037   0.002417
    23  H   -0.000003   0.000001   0.279247  -0.026037   0.363743   0.000257
    24  O    0.009172   0.001806  -0.003774   0.002417   0.000257   8.649635
    25  H   -0.000774   0.001021  -0.000340  -0.000097   0.000116   0.219132
    26  H   -0.010570  -0.010211   0.000062   0.000942  -0.000001   0.240655
              25         26
     1  C   -0.010250   0.006204
     2  O   -0.002928   0.001591
     3  O    0.007461  -0.001512
     4  H   -0.002705  -0.010563
     5  C   -0.006202   0.002263
     6  F    0.000091  -0.000040
     7  F    0.000343  -0.000242
     8  F    0.000246  -0.000120
     9  O   -0.004456   0.000069
    10  H    0.002976  -0.004024
    11  H   -0.000610   0.000069
    12  O    0.039079  -0.002824
    13  H   -0.004493   0.001574
    14  H   -0.004737  -0.000028
    15  O   -0.007309   0.003246
    16  H    0.002623  -0.000997
    17  H   -0.001478  -0.001109
    18  O   -0.000389   0.067552
    19  H   -0.000774  -0.010570
    20  H    0.001021  -0.010211
    21  O   -0.000340   0.000062
    22  H   -0.000097   0.000942
    23  H    0.000116  -0.000001
    24  O    0.219132   0.240655
    25  H    0.312010  -0.023241
    26  H   -0.023241   0.277256
 Mulliken charges:
               1
     1  C    0.192956
     2  O   -0.473701
     3  O   -0.464496
     4  H    0.514730
     5  C    1.039384
     6  F   -0.299466
     7  F   -0.308447
     8  F   -0.274332
     9  O   -0.796279
    10  H    0.457483
    11  H    0.376076
    12  O   -0.897471
    13  H    0.487993
    14  H    0.405149
    15  O   -0.828771
    16  H    0.386439
    17  H    0.463835
    18  O   -0.806474
    19  H    0.445136
    20  H    0.389181
    21  O   -0.780713
    22  H    0.462665
    23  H    0.373075
    24  O   -1.012862
    25  H    0.484913
    26  H    0.463998
 Sum of Mulliken charges =  -0.00000
 Mulliken charges with hydrogens summed into heavy atoms:
               1
     1  C    0.192956
     2  O   -0.473701
     3  O    0.050234
     5  C    1.039384
     6  F   -0.299466
     7  F   -0.308447
     8  F   -0.274332
     9  O    0.037279
    12  O   -0.004329
    15  O    0.021502
    18  O    0.027843
    21  O    0.055027
    24  O   -0.063952
 APT charges:
               1
     1  C    0.072914
     2  O   -0.440624
     3  O   -0.439603
     4  H    0.526425
     5  C    0.403502
     6  F   -0.060990
     7  F   -0.095447
     8  F   -0.037213
     9  O   -0.971913
    10  H    0.132301
    11  H    0.846595
    12  O   -1.011468
    13  H    0.196237
    14  H    0.853851
    15  O   -0.465350
    16  H    0.626441
    17  H   -0.127774
    18  O   -1.515715
    19  H    0.299200
    20  H    1.142027
    21  O   -1.274311
    22  H    0.404962
    23  H    0.909141
    24  O   -1.171483
    25  H    0.427971
    26  H    0.770326
 Sum of APT charges =  -0.00000
 APT charges with hydrogens summed into heavy atoms:
               1
     1  C    0.072914
     2  O   -0.440624
     3  O    0.086822
     5  C    0.403502
     6  F   -0.060990
     7  F   -0.095447
     8  F   -0.037213
     9  O    0.006983
    12  O    0.038620
    15  O    0.033317
    18  O   -0.074489
    21  O    0.039792
    24  O    0.026814
 Electronic spatial extent (au):  <R**2>=           4053.6849
 Charge=             -0.0000 electrons
 Dipole moment (field-independent basis, Debye):
    X=              5.2098    Y=              0.4032    Z=              2.6387  Tot=              5.8539
 Quadrupole moment (field-independent basis, Debye-Ang):
   XX=            -72.6555   YY=            -71.0019   ZZ=            -77.2492
   XY=             -2.4018   XZ=              4.7733   YZ=              4.6040
 Traceless Quadrupole moment (field-independent basis, Debye-Ang):
   XX=              0.9800   YY=              2.6337   ZZ=             -3.6137
   XY=             -2.4018   XZ=              4.7733   YZ=              4.6040
 Octapole moment (field-independent basis, Debye-Ang**2):
  XXX=             31.7943  YYY=             -6.9896  ZZZ=             30.8344  XYY=             21.2629
  XXY=             31.5990  XXZ=             -6.5629  XZZ=             11.6275  YZZ=              1.6867
  YYZ=             12.8871  XYZ=              3.3998
 Hexadecapole moment (field-independent basis, Debye-Ang**3):
 XXXX=          -2817.9594 YYYY=           -866.6464 ZZZZ=           -416.9835 XXXY=             89.1048
 XXXZ=           -101.4421 YYYX=            -60.0475 YYYZ=             88.7088 ZZZX=             98.7060
 ZZZY=             -8.5782 XXYY=           -554.8669 XXZZ=           -598.6518 YYZZ=           -215.3627
 XXYZ=              5.8479 YYXZ=            -10.5533 ZZXY=             12.6574
 N-N= 1.020168369416D+03 E-N=-4.368634145529D+03  KE= 9.774976232353D+02
  Exact polarizability:       0.000       0.000       0.000       0.000       0.000       0.000
 Approx polarizability:      84.414      -0.113      80.969       0.713      -5.041      85.003
 Calling FoFJK, ICntrl=    100127 FMM=F ISym2X=0 I1Cent= 0 IOpClX= 0 NMat=1 NMatS=1 NMatT=0.
 ***** Axes restored to original set *****
 -------------------------------------------------------------------
 Center     Atomic                   Forces (Hartrees/Bohr)
 Number     Number              X              Y              Z
 -------------------------------------------------------------------
      1        6           0.013041449   -0.018715615   -0.022735839
      2        8          -0.007415959    0.011826626    0.005483395
      3        8          -0.008508677    0.009971418   -0.013336615
      4        1           0.011337914    0.001416746    0.022737931
      5        6           0.003273912   -0.007396380    0.015373158
      6        9           0.011035034    0.019946076   -0.004755820
      7        9           0.005033371   -0.010584401   -0.010720718
      8        9          -0.013449681    0.005188692    0.006922603
      9        8           0.002873247   -0.005737287    0.002364118
     10        1           0.000425298    0.004567533   -0.007447629
     11        1          -0.007014887   -0.002159506   -0.000245090
     12        8           0.002783330   -0.001391323    0.003307340
     13        1           0.001380394    0.000680452    0.002056150
     14        1          -0.006495346    0.001185376    0.001400321
     15        8           0.000942907    0.000825593   -0.009030449
     16        1           0.004031332    0.005054537    0.000860080
     17        1          -0.003604315   -0.001296860    0.008119914
     18        8           0.002865884   -0.003854067    0.004552564
     19        1           0.000485308    0.005323758   -0.000377507
     20        1          -0.002642837   -0.001956353   -0.006903918
     21        8          -0.012997209   -0.002947706    0.003998226
     22        1          -0.003152504   -0.004334367   -0.002742739
     23        1           0.002516681   -0.004008112    0.003976754
     24        8           0.010529124   -0.001772397   -0.001751928
     25        1          -0.007130095    0.002463061    0.000753105
     26        1          -0.000143675   -0.002295492   -0.001857404
 -------------------------------------------------------------------
 Cartesian Forces:  Max     0.022737931 RMS     0.007721164
 FormGI is forming the generalized inverse of G from B-inverse, IUseBI=4.

 GradGradGradGradGradGradGradGradGradGradGradGradGradGradGradGradGradGrad
 Berny optimization.
 Internal  Forces:  Max     0.070211534 RMS     0.013251129
 Search for a local minimum.
 Step number   1 out of a maximum of  156
 All quantities printed in internal units (Hartrees-Bohrs-Radians)
 Mixed Optimization -- RFO/linear search
 Second derivative matrix not updated -- analytic derivatives used.
 ITU=  0
     Eigenvalues ---   -0.03415  -0.00727  -0.00350  -0.00128   0.00048
     Eigenvalues ---    0.00087   0.00175   0.00283   0.00344   0.00404
     Eigenvalues ---    0.00476   0.00629   0.00722   0.00774   0.00889
     Eigenvalues ---    0.01060   0.01099   0.01337   0.01405   0.01522
     Eigenvalues ---    0.01839   0.01862   0.01964   0.01992   0.02108
     Eigenvalues ---    0.02256   0.02466   0.02570   0.02695   0.02845
     Eigenvalues ---    0.02931   0.03120   0.03181   0.03367   0.03434
     Eigenvalues ---    0.03714   0.04301   0.05871   0.06560   0.07228
     Eigenvalues ---    0.08330   0.09587   0.11353   0.13308   0.14541
     Eigenvalues ---    0.15392   0.19724   0.20998   0.22616   0.25333
     Eigenvalues ---    0.28040   0.30858   0.34404   0.39815   0.40690
     Eigenvalues ---    0.41116   0.44491   0.44919   0.46699   0.48572
     Eigenvalues ---    0.51002   0.52504   0.52801   0.58601   0.58771
     Eigenvalues ---    0.58792   0.59111   0.59202   0.60248   0.61910
     Eigenvalues ---    0.87189   2.40051
 RFO step:  Lambda=-3.43639804D-02 EMin=-3.41513140D-02
 I=     1 Eig=   -3.42D-02 Dot1= -1.04D-03
 I=     1 Stepn= -6.00D-01 RXN=   6.00D-01 EDone=F
 I=     2 Eig=   -7.27D-03 Dot1= -3.73D-04
 I=     2 Stepn= -3.00D-01 RXN=   6.71D-01 EDone=F
 I=     3 Eig=   -3.50D-03 Dot1=  2.59D-04
 I=     3 Stepn=  1.50D-01 RXN=   6.87D-01 EDone=F
 Mixed    3 eigenvectors in step.  Raw Step.Grad=  1.68D-03.
 RFO eigenvector is Hessian eigenvector with negative curvature.
 Taking step of  6.00D-01 in eigenvector direction(s).  Step.Grad=  1.06D-02.
 Linear search not attempted -- first point.
 Maximum step size (   0.300) exceeded in Quadratic search.
    -- Step size not scaled.
 Iteration  1 RMS(Cart)=  0.12204777 RMS(Int)=  0.01506776
 Iteration  2 RMS(Cart)=  0.05153905 RMS(Int)=  0.00203059
 Iteration  3 RMS(Cart)=  0.00230139 RMS(Int)=  0.00131537
 Iteration  4 RMS(Cart)=  0.00001277 RMS(Int)=  0.00131536
 Iteration  5 RMS(Cart)=  0.00000004 RMS(Int)=  0.00131536
 Variable       Old X    -DE/DX   Delta X   Delta X   Delta X     New X
                                 (Linear)    (Quad)   (Total)
    R1        2.28211   0.01455   0.00000  -0.00071  -0.00077   2.28134
    R2        2.49184  -0.01055   0.00000   0.00443   0.00446   2.49630
    R3        2.91341   0.00587   0.00000  -0.00344  -0.00344   2.90997
    R4        3.20708  -0.00051   0.00000   0.02817   0.02810   3.23518
    R5        1.95493  -0.01953   0.00000  -0.00579  -0.00572   1.94921
    R6        3.11288   0.00799   0.00000   0.00482   0.00489   3.11777
    R7        2.51590   0.01936   0.00000  -0.00576  -0.00576   2.51014
    R8        2.50502   0.01330   0.00000   0.00879   0.00879   2.51381
    R9        2.50407   0.01272   0.00000  -0.00005  -0.00005   2.50402
   R10        1.82901   0.02392   0.00000   0.00178   0.00214   1.83115
   R11        1.80227   0.00713   0.00000   0.00055   0.00055   1.80282
   R12        3.23496  -0.00207   0.00000   0.02109   0.02110   3.25606
   R13        3.26880   0.01762   0.00000  -0.02123  -0.02144   3.24736
   R14        1.86512   0.00149   0.00000  -0.00081  -0.00090   1.86421
   R15        1.80556   0.00666   0.00000  -0.00021  -0.00021   1.80535
   R16        3.26896   0.00465   0.00000   0.00479   0.00473   3.27369
   R17        3.26581   0.00456   0.00000   0.02119   0.02115   3.28696
   R18        1.80461   0.00635   0.00000  -0.00001  -0.00001   1.80460
   R19        1.82756   0.01327   0.00000  -0.00024  -0.00031   1.82725
   R20        3.22978   0.00369   0.00000  -0.00074  -0.00075   3.22904
   R21        1.84927   0.00779   0.00000  -0.00083  -0.00083   1.84843
   R22        1.80271   0.00732   0.00000  -0.00015  -0.00015   1.80256
   R23        3.22973   0.00056   0.00000   0.00777   0.00784   3.23758
   R24        1.83791   0.00262   0.00000   0.00693   0.00692   1.84484
   R25        1.80432   0.00576   0.00000   0.00304   0.00304   1.80736
   R26        1.83596   0.00882   0.00000   0.00018   0.00032   1.83628
   R27        1.86755   0.00084   0.00000  -0.00067  -0.00060   1.86695
    A1        2.21620  -0.00134   0.00000  -0.00984  -0.01066   2.20554
    A2        2.13618  -0.01032   0.00000   0.01120   0.01164   2.14782
    A3        1.92737   0.01081   0.00000  -0.00120  -0.00081   1.92656
    A4        2.28637  -0.00424   0.00000   0.05404   0.05256   2.33893
    A5        2.00575   0.00181   0.00000  -0.03805  -0.03915   1.96660
    A6        1.94449  -0.01934   0.00000   0.01499   0.01498   1.95946
    A7        1.99076  -0.00629   0.00000  -0.01534  -0.01535   1.97540
    A8        1.96553  -0.00826   0.00000   0.00279   0.00270   1.96823
    A9        1.84451   0.01203   0.00000   0.00374   0.00380   1.84831
   A10        1.84758   0.01189   0.00000   0.00133   0.00125   1.84883
   A11        1.86078   0.01348   0.00000  -0.00710  -0.00717   1.85361
   A12        1.84256  -0.00985   0.00000   0.01975   0.01718   1.85974
   A13        1.75456   0.05682   0.00000  -0.08382  -0.08558   1.66898
   A14        2.04621  -0.02752   0.00000  -0.13042  -0.13290   1.91331
   A15        1.85483   0.00530   0.00000   0.00533   0.00543   1.86026
   A16        2.18441  -0.00872   0.00000  -0.00306  -0.00335   2.18106
   A17        1.55850   0.00400   0.00000   0.01162   0.01100   1.56950
   A18        2.10960   0.00262   0.00000  -0.00011   0.00016   2.10976
   A19        2.11312  -0.00277   0.00000   0.01496   0.01484   2.12796
   A20        1.55599  -0.00214   0.00000  -0.02717  -0.02698   1.52901
   A21        1.85418  -0.00006   0.00000   0.00040   0.00044   1.85462
   A22        2.00149  -0.00027   0.00000  -0.00864  -0.00865   1.99283
   A23        1.83110   0.00242   0.00000   0.01173   0.01156   1.84266
   A24        1.84209   0.00147   0.00000   0.00261   0.00271   1.84480
   A25        1.71024   0.00149   0.00000  -0.01130  -0.01117   1.69907
   A26        2.05611  -0.00103   0.00000   0.00824   0.00811   2.06421
   A27        1.82887   0.00389   0.00000  -0.03196  -0.03196   1.79690
   A28        1.44440   0.02642   0.00000   0.01880   0.01773   1.46214
   A29        1.74424  -0.00695   0.00000   0.06346   0.06331   1.80755
   A30        1.97385  -0.01900   0.00000   0.02602   0.02252   1.99638
   A31        2.04488   0.00765   0.00000   0.01619   0.01416   2.05904
   A32        2.30669  -0.01843   0.00000  -0.06148  -0.06153   2.24516
   A33        1.82502   0.00965   0.00000  -0.00343  -0.00440   1.82062
   A34        2.84619  -0.00279   0.00000  -0.00774  -0.00767   2.83852
   A35        3.06445   0.01055   0.00000   0.03156   0.03002   3.09446
   A36        2.96677   0.07021   0.00000  -0.05826  -0.06185   2.90492
   A37        2.95980   0.01828   0.00000  -0.01260  -0.01439   2.94541
   A38        2.95195  -0.00114   0.00000   0.00588   0.00574   2.95770
   A39        3.00865  -0.00173   0.00000  -0.00917  -0.00939   2.99925
   A40        3.15344   0.02415   0.00000   0.10082   0.10083   3.25428
   A41        2.93426  -0.00412   0.00000  -0.06200  -0.06105   2.87321
   A42        3.32872  -0.03573   0.00000   0.03290   0.03167   3.36039
   A43        3.25172  -0.00310   0.00000  -0.27385  -0.27529   2.97643
   A44        3.17591   0.02914   0.00000   0.01764   0.01766   3.19357
   A45        3.12872   0.00405   0.00000  -0.00466  -0.00386   3.12486
   A46        3.02479   0.00021   0.00000   0.01367   0.01407   3.03887
   A47        3.12784  -0.00736   0.00000   0.10551   0.10521   3.23304
   A48        3.27474  -0.00231   0.00000   0.01430   0.01352   3.28827
    D1        0.04261  -0.00300   0.00000   0.09782   0.09812   0.14073
    D2        3.08653  -0.01451   0.00000   0.10026   0.10069  -3.09597
    D3       -0.26836  -0.00329   0.00000   0.01334   0.01407  -0.25429
    D4        2.96121   0.00801   0.00000   0.01048   0.01109   2.97231
    D5       -1.36927   0.00499   0.00000  -0.02991  -0.03000  -1.39928
    D6        2.82751   0.00798   0.00000  -0.03502  -0.03500   2.79250
    D7        0.70369   0.00124   0.00000  -0.01597  -0.01600   0.68769
    D8        1.68909  -0.00523   0.00000  -0.02842  -0.02844   1.66065
    D9       -0.39732  -0.00225   0.00000  -0.03352  -0.03344  -0.43075
   D10       -2.52113  -0.00899   0.00000  -0.01448  -0.01444  -2.53557
   D11        2.38887   0.00609   0.00000  -0.07254  -0.07271   2.31616
   D12       -1.17183  -0.00177   0.00000  -0.05620  -0.05624  -1.22807
   D13        0.28719   0.00622   0.00000  -0.08860  -0.08856   0.19863
   D14       -1.67353  -0.01702   0.00000  -0.05775  -0.05817  -1.73170
   D15        0.35520  -0.00583   0.00000  -0.05066  -0.05117   0.30403
   D16        2.29841  -0.00875   0.00000   0.00334   0.00469   2.30310
   D17       -2.60231   0.00720   0.00000  -0.03009  -0.02802  -2.63033
   D18        1.69728  -0.00611   0.00000   0.02702   0.02494   1.72222
   D19        2.66106   0.00723   0.00000   0.09458   0.09185   2.75290
   D20        0.97299  -0.00310   0.00000   0.05583   0.05450   1.02749
   D21       -1.63956   0.01892   0.00000   0.05628   0.06200  -1.57756
   D22        0.56993   0.00653   0.00000   0.23125   0.22737   0.79730
   D23       -1.11813  -0.00380   0.00000   0.19250   0.19002  -0.92811
   D24        2.55250   0.01822   0.00000   0.19295   0.19752   2.75002
   D25       -0.62912   0.00119   0.00000  -0.00614  -0.00637  -0.63549
   D26        1.46472   0.00111   0.00000  -0.00830  -0.00878   1.45594
   D27        1.98628   0.00083   0.00000  -0.00250  -0.00256   1.98372
   D28       -2.20307   0.00075   0.00000  -0.00467  -0.00497  -2.20804
   D29       -2.12668  -0.00318   0.00000  -0.00298  -0.00271  -2.12939
   D30       -0.03284  -0.00325   0.00000  -0.00515  -0.00512  -0.03795
   D31       -0.26176  -0.00623   0.00000   0.02380   0.02275  -0.23902
   D32        1.17841   0.01902   0.00000   0.05734   0.05616   1.23457
   D33       -2.25940   0.01524   0.00000  -0.01357  -0.01218  -2.27158
   D34       -2.12107  -0.01515   0.00000   0.02174   0.02090  -2.10016
   D35       -0.68089   0.01010   0.00000   0.05529   0.05432  -0.62658
   D36        2.16448   0.00632   0.00000  -0.01563  -0.01403   2.15046
   D37        1.92683  -0.01489   0.00000   0.02366   0.02267   1.94950
   D38       -2.91619   0.01036   0.00000   0.05720   0.05609  -2.86010
   D39       -0.07081   0.00658   0.00000  -0.01371  -0.01226  -0.08306
   D40       -2.25945   0.00096   0.00000  -0.00013  -0.00020  -2.25966
   D41        1.93107   0.00101   0.00000  -0.00672  -0.00668   1.92439
   D42        2.01878   0.00065   0.00000  -0.00199  -0.00175   2.01703
   D43       -0.07389   0.00071   0.00000  -0.00858  -0.00823  -0.08211
   D44        0.11286   0.00032   0.00000  -0.00570  -0.00551   0.10736
   D45       -1.84767  -0.00198   0.00000  -0.00475  -0.00464  -1.85231
   D46       -1.73453   0.00547   0.00000  -0.03632  -0.03847  -1.77301
   D47        2.77520  -0.00309   0.00000  -0.05238  -0.04731   2.72790
   D48        0.14582  -0.00526   0.00000   0.04621   0.04331   0.18913
         Item               Value     Threshold  Converged?
 Maximum Force            0.070212     0.000015     NO 
 RMS     Force            0.013251     0.000010     NO 
 Maximum Displacement     0.606485     0.000060     NO 
 RMS     Displacement     0.124007     0.000040     NO 
 Predicted change in Energy=-6.378382D-03
 GradGradGradGradGradGradGradGradGradGradGradGradGradGradGradGradGradGrad

                          Input orientation:                          
 ---------------------------------------------------------------------
 Center     Atomic      Atomic             Coordinates (Angstroms)
 Number     Number       Type             X           Y           Z
 ---------------------------------------------------------------------
      1          6           0        0.835699    1.197128    1.124706
      2          8           0        0.060509    2.118652    1.210064
      3          8           0        1.232955    0.608300    0.010944
      4          1           0        0.640005    0.847224   -0.798547
      5          6           0        1.595975    0.624054    2.335008
      6          9           0        2.656259    1.356810    2.656376
      7          9           0        2.053079   -0.608355    2.130595
      8          9           0        0.849734    0.565050    3.428376
      9          8           0       -1.048594   -1.406627   -1.029885
     10          1           0       -1.028536   -0.523629   -1.428488
     11          1           0       -1.936106   -1.736940   -1.145429
     12          8           0       -1.526849    3.220998   -0.654814
     13          1           0       -0.955725    2.925487    0.093299
     14          1           0       -2.407335    3.328130   -0.299906
     15          8           0       -0.649873    4.544357   -2.824817
     16          1           0        0.044203    5.152235   -2.578493
     17          1           0       -0.988537    4.171261   -1.999545
     18          8           0        0.123610    2.349493   -4.148590
     19          1           0       -0.115797    3.208706   -3.747077
     20          1           0       -0.419780    2.268649   -4.928374
     21          8           0       -0.754915   -0.689464    1.548908
     22          1           0       -0.839493   -0.864487    0.592211
     23          1           0       -0.310290   -1.472341    1.871618
     24          8           0       -0.559928    1.057645   -1.911160
     25          1           0       -1.065932    1.809776   -1.561163
     26          1           0       -0.246253    1.364933   -2.796158
 ---------------------------------------------------------------------
                    Distance matrix (angstroms):
                    1          2          3          4          5
     1  C    0.000000
     2  O    1.207232   0.000000
     3  O    1.320984   2.256919   0.000000
     4  H    1.964595   2.446807   1.031480   0.000000
     5  C    1.539891   2.420118   2.352298   3.283725   0.000000
     6  F    2.384523   3.067595   3.095864   4.032549   1.328311
     7  F    2.398665   3.500610   2.577939   3.563055   1.330248
     8  F    2.388852   2.820897   3.439124   4.241520   1.325070
     9  O    3.869414   4.321466   3.216943   2.825726   4.737079
    10  H    3.599330   3.889682   2.909909   2.249465   4.729602
    11  H    4.630894   4.939677   4.108564   3.665321   5.492115
    12  O    3.583905   2.685637   3.858231   3.217253   5.043330
    13  H    2.694480   1.711982   3.188488   2.767836   4.102807
    14  H    4.133759   3.135779   4.554758   3.961037   5.502844
    15  O    5.386056   4.761193   5.203761   4.408894   6.858309
    16  H    5.475675   4.853459   5.363362   4.696413   6.859658
    17  H    4.683401   3.951620   4.655296   3.891499   6.168527
    18  O    5.444508   5.363995   4.643718   3.707595   6.868918
    19  H    5.355937   5.078637   4.764868   3.852487   6.826591
    20  H    6.274086   6.159026   5.466731   4.494336   7.715223
    21  O    2.503843   2.943679   2.828631   3.133330   2.805346
    22  H    2.709258   3.176612   2.608067   2.655763   3.344339
    23  H    2.999540   3.670201   3.189480   3.662408   2.871141
    24  O    3.344206   3.354507   2.666613   1.649855   4.781826
    25  H    3.347452   3.007321   3.033142   2.101977   4.865371
    26  H    4.070867   4.088033   3.261958   2.245868   5.501960
                    6          7          8          9         10
     6  F    0.000000
     7  F    2.121825   0.000000
     8  F    2.118113   2.123477   0.000000
     9  O    5.911940   4.499583   5.231372   0.000000
    10  H    5.813766   4.708567   5.319986   0.969005   0.000000
    11  H    6.716757   5.283903   5.829216   0.954010   1.541405
    12  O    5.651333   5.936188   5.419839   4.667368   3.856050
    13  H    4.698568   5.068679   4.467000   4.476312   3.770615
    14  H    6.185927   6.426394   5.669498   4.979655   4.243917
    15  O    7.150835   7.642807   7.562151   6.228560   5.270446
    16  H    6.973660   7.706846   7.600896   6.827229   5.889712
    17  H    6.548532   7.011006   6.770992   5.661862   4.729662
    18  O    7.328526   7.204157   7.818050   5.020838   4.120828
    19  H    7.219281   7.336280   7.707678   5.436408   4.487680
    20  H    8.235405   8.013814   8.622597   5.394559   4.518473
    21  O    4.129144   2.868757   2.771480   2.692721   2.994538
    22  H    4.627658   3.286214   3.597346   1.723030   2.057947
    23  H    4.173770   2.529635   2.814270   2.994684   3.508081
    24  O    5.594260   5.093048   5.544406   2.662344   1.718428
    25  H    5.643361   5.404134   5.487679   3.260031   2.337473
    26  H    6.176955   5.783916   6.370701   3.383048   2.459503
                   11         12         13         14         15
    11  H    0.000000
    12  O    4.998935   0.000000
    13  H    4.922786   0.986500   0.000000
    14  H    5.156733   0.955350   1.556890   0.000000
    15  O    6.627928   2.688731   3.351072   3.308029   0.000000
    16  H    7.309995   3.146175   3.618941   3.811739   0.954952
    17  H    6.044356   1.732363   2.435780   2.369099   0.966937
    18  O    5.473604   3.961061   4.414788   4.709117   2.677326
    19  H    5.877203   3.399016   3.941342   4.141062   1.708732
    20  H    5.714425   4.516180   5.092727   5.147387   3.107530
    21  O    3.122799   4.554557   3.902178   4.721194   6.821538
    22  H    2.232292   4.326514   3.824438   4.564213   6.400596
    23  H    3.437422   5.467204   4.787473   5.670771   7.640189
    24  O    3.207790   2.682058   2.768274   3.341280   3.605554
    25  H    3.675490   1.739386   1.998550   2.386531   3.041030
    26  H    3.898990   3.109704   3.359708   3.841313   3.205069
                   16         17         18         19         20
    16  H    0.000000
    17  H    1.537544   0.000000
    18  O    3.213545   3.028878   0.000000
    19  H    2.273432   2.177626   0.978148   0.000000
    20  H    3.748638   3.538567   0.953871   1.539992   0.000000
    21  O    7.197185   6.022686   6.516790   6.606940   7.128669
    22  H    6.858223   5.665525   5.807962   5.995336   6.361568
    23  H    7.988377   6.877222   7.144060   7.315721   7.761887
    24  O    4.192370   3.144220   2.672487   2.862675   3.254190
    25  H    3.665978   2.403078   2.898462   2.763690   3.459217
    26  H    3.804654   3.010159   1.713251   2.078645   2.322317
                   21         22         23         24         25
    21  O    0.000000
    22  H    0.976246   0.000000
    23  H    0.956415   1.512094   0.000000
    24  O    3.881041   3.168535   4.557693   0.000000
    25  H    4.001934   3.440927   4.809083   0.971719   0.000000
    26  H    4.833103   4.099182   5.462816   0.987947   1.547569
                   26
    26  H    0.000000
 Stoichiometry    C2H13F3O8
 Framework group  C1[X(C2H13F3O8)]
 Deg. of freedom    72
 Full point group                 C1      NOp   1
 Largest Abelian subgroup         C1      NOp   1
 Largest concise Abelian subgroup C1      NOp   1
                         Standard orientation:                         
 ---------------------------------------------------------------------
 Center     Atomic      Atomic             Coordinates (Angstroms)
 Number     Number       Type             X           Y           Z
 ---------------------------------------------------------------------
      1          6           0       -1.030977   -0.528215   -0.080876
      2          8           0       -0.462553   -1.108661    0.812089
      3          8           0       -0.466912    0.216278   -1.014985
      4          1           0        0.508315    0.465603   -0.789775
      5          6           0       -2.541569   -0.667376   -0.345464
      6          9           0       -2.835465   -1.777294   -1.013385
      7          9           0       -3.041693    0.333868   -1.064455
      8          9           0       -3.255429   -0.714297    0.769890
      9          8           0        0.273244    3.104464    0.193018
     10          1           0        0.982585    2.444767    0.168386
     11          1           0        0.510720    3.733844    0.869495
     12          8           0        2.090843   -0.947624    1.628719
     13          1           0        1.150212   -1.119789    1.386326
     14          1           0        2.115536   -0.858758    2.579606
     15          8           0        4.216084   -1.717212    0.172573
     16          1           0        4.048226   -2.568736   -0.225753
     17          1           0        3.465263   -1.537948    0.754895
     18          8           0        4.150261    0.388150   -1.480061
     19          1           0        4.254676   -0.419949   -0.938906
     20          1           0        4.947595    0.894013   -1.345038
     21          8           0       -1.694341    1.541971    1.161505
     22          1           0       -0.933102    2.032872    0.797380
     23          1           0       -2.443835    1.980390    0.760534
     24          8           0        1.920168    1.042791   -0.160849
     25          1           0        2.106770    0.436106    0.574915
     26          1           0        2.701237    0.949381   -0.758549
 ---------------------------------------------------------------------
 Rotational constants (GHZ):           0.8257813           0.3057520           0.2700490
 Standard basis: 6-31++G(d,p) (6D, 7F)
 There are   325 symmetry adapted cartesian basis functions of A   symmetry.
 There are   325 symmetry adapted basis functions of A   symmetry.
   325 basis functions,   520 primitive gaussians,   325 cartesian basis functions
    58 alpha electrons       58 beta electrons
       nuclear repulsion energy      1015.6521246694 Hartrees.
 NAtoms=   26 NActive=   26 NUniq=   26 SFac= 1.00D+00 NAtFMM=   60 NAOKFM=F Big=F
 Integral buffers will be    131072 words long.
 Raffenetti 2 integral format.
 Two-electron integral symmetry is turned on.
 Nuclear repulsion after empirical dispersion term =     1015.6371632871 Hartrees.
 One-electron integrals computed using PRISM.
 NBasis=   325 RedAO= T EigKep=  3.46D-05  NBF=   325
 NBsUse=   325 1.00D-06 EigRej= -1.00D+00 NBFU=   325
 Initial guess from the checkpoint file:  "/local_scratch/slurm.5787893/Gau-2973463.chk"
 B after Tr=     0.000000   -0.000000   -0.000000
         Rot=    0.999706   -0.024140   -0.002161    0.001041 Ang=  -2.78 deg.
 ExpMin= 3.60D-02 ExpMax= 7.00D+03 ExpMxC= 1.05D+03 IAcc=3 IRadAn=         5 AccDes= 0.00D+00
 Harris functional with IExCor= 4639 and IRadAn=       5 diagonalized for initial guess.
 HarFok:  IExCor= 4639 AccDes= 0.00D+00 IRadAn=         5 IDoV= 1 UseB2=F ITyADJ=14
 ICtDFT=  3500011 ScaDFX=  1.000000  1.000000  1.000000  1.000000
 FoFCou: FMM=F IPFlag=           0 FMFlag=      100000 FMFlg1=           0
         NFxFlg=           0 DoJE=T BraDBF=F KetDBF=T FulRan=T
         wScrn=  0.000000 ICntrl=       500 IOpCl=  0 I1Cent=   200000004 NGrid=           0
         NMat0=    1 NMatS0=      1 NMatT0=    0 NMatD0=    1 NMtDS0=    0 NMtDT0=    0
 Petite list used in FoFCou.
 Requested convergence on RMS density matrix=1.00D-10 within 128 cycles.
 Requested convergence on MAX density matrix=1.00D-08.
 Requested convergence on             energy=1.00D-08.
 No special actions if energy rises.
 SCF Done:  E(RwB97XD) =  -985.223847380     A.U. after   17 cycles
            NFock= 17  Conv=0.58D-10     -V/T= 2.0080
 Calling FoFJK, ICntrl=      2127 FMM=F ISym2X=0 I1Cent= 0 IOpClX= 0 NMat=1 NMatS=1 NMatT=0.
 ***** Axes restored to original set *****
 -------------------------------------------------------------------
 Center     Atomic                   Forces (Hartrees/Bohr)
 Number     Number              X              Y              Z
 -------------------------------------------------------------------
      1        6           0.009073984   -0.015970404   -0.025678244
      2        8          -0.005052193    0.011144432    0.007787636
      3        8          -0.011303197    0.009864652   -0.007046137
      4        1           0.011272308   -0.001575310    0.018831939
      5        6           0.001234014   -0.011176362    0.017838403
      6        9           0.012330199    0.018607317   -0.006375465
      7        9           0.001846831   -0.010359349   -0.010917164
      8        9          -0.014317912    0.006231851    0.005201463
      9        8           0.001956498   -0.003295582    0.003243793
     10        1           0.001438091    0.003474189   -0.009034794
     11        1          -0.006180588   -0.003836161   -0.001255156
     12        8           0.003434581   -0.001533895    0.003880730
     13        1           0.000756027    0.000756773    0.000248991
     14        1          -0.006407718    0.001160980    0.001869027
     15        8           0.000608580    0.000677654   -0.009181699
     16        1           0.004065196    0.005035986    0.000740083
     17        1          -0.003355539   -0.001032721    0.008366461
     18        8           0.003021241   -0.004149665    0.004615107
     19        1           0.000409253    0.005645755   -0.000429872
     20        1          -0.002817615   -0.002072035   -0.006780298
     21        8          -0.003391807    0.002693220    0.000457364
     22        1          -0.002545684   -0.005674396    0.001093607
     23        1           0.001400258   -0.004009794    0.004247317
     24        8           0.007568778    0.000153674   -0.001963635
     25        1          -0.005380635    0.001946970    0.002159860
     26        1           0.000337047   -0.002707780   -0.001919319
 -------------------------------------------------------------------
 Cartesian Forces:  Max     0.025678244 RMS     0.007385694

 GradGradGradGradGradGradGradGradGradGradGradGradGradGradGradGradGradGrad
 Berny optimization.
 Using GEDIIS/GDIIS optimizer.
 FormGI is forming the generalized inverse of G from B-inverse, IUseBI=4.
 Internal  Forces:  Max     0.027206333 RMS     0.007562080
 Search for a local minimum.
 Step number   2 out of a maximum of  156
 All quantities printed in internal units (Hartrees-Bohrs-Radians)
 Mixed Optimization -- RFO/linear search
 Update second derivatives using D2CorX and points    1    2
 ITU=  0  0
 Use linear search instead of GDIIS.
     Eigenvalues ---   -0.00865  -0.00335  -0.00035   0.00039   0.00051
     Eigenvalues ---    0.00090   0.00176   0.00286   0.00394   0.00444
     Eigenvalues ---    0.00481   0.00629   0.00721   0.00775   0.00890
     Eigenvalues ---    0.01065   0.01099   0.01337   0.01413   0.01521
     Eigenvalues ---    0.01841   0.01878   0.01961   0.02070   0.02198
     Eigenvalues ---    0.02424   0.02478   0.02677   0.02797   0.02906
     Eigenvalues ---    0.02974   0.03122   0.03181   0.03369   0.03424
     Eigenvalues ---    0.03710   0.04309   0.05864   0.06586   0.07344
     Eigenvalues ---    0.08336   0.09720   0.11342   0.13753   0.14540
     Eigenvalues ---    0.15942   0.19698   0.21179   0.22616   0.25522
     Eigenvalues ---    0.28026   0.31267   0.34386   0.39831   0.40667
     Eigenvalues ---    0.41121   0.44575   0.44915   0.47003   0.48589
     Eigenvalues ---    0.51189   0.52796   0.52817   0.58601   0.58771
     Eigenvalues ---    0.58804   0.59102   0.59202   0.60187   0.61878
     Eigenvalues ---    0.87172  13.22114
 RFO step:  Lambda=-1.60617364D-02 EMin=-8.65144856D-03
 Quartic linear search produced a step of  0.06759.
 Maximum step size (   0.300) exceeded in Quadratic search.
    -- Step size scaled by   0.481
 Iteration  1 RMS(Cart)=  0.07443679 RMS(Int)=  0.00477093
 Iteration  2 RMS(Cart)=  0.01211143 RMS(Int)=  0.00120350
 Iteration  3 RMS(Cart)=  0.00008894 RMS(Int)=  0.00120270
 Iteration  4 RMS(Cart)=  0.00000005 RMS(Int)=  0.00120270
 Variable       Old X    -DE/DX   Delta X   Delta X   Delta X     New X
                                 (Linear)    (Quad)   (Total)
    R1        2.28134   0.01125  -0.00005   0.00460   0.00394   2.28528
    R2        2.49630  -0.01243   0.00030  -0.02032  -0.02067   2.47563
    R3        2.90997   0.00383  -0.00023   0.00426   0.00403   2.91400
    R4        3.23518  -0.00160   0.00190   0.00175   0.00356   3.23873
    R5        1.94921  -0.01907  -0.00039  -0.03365  -0.03412   1.91509
    R6        3.11777   0.00428   0.00033   0.02476   0.02487   3.14264
    R7        2.51014   0.01857  -0.00039   0.01790   0.01751   2.52765
    R8        2.51381   0.01191   0.00059   0.00053   0.00112   2.51493
    R9        2.50402   0.01208  -0.00000   0.00288   0.00287   2.50689
   R10        1.83115   0.01652   0.00014   0.00718   0.00718   1.83833
   R11        1.80282   0.00723   0.00004   0.00571   0.00574   1.80856
   R12        3.25606   0.00272   0.00143   0.07808   0.07951   3.33557
   R13        3.24736   0.01087  -0.00145   0.05646   0.05511   3.30247
   R14        1.86421  -0.00120  -0.00006  -0.00503  -0.00506   1.85916
   R15        1.80535   0.00673  -0.00001   0.00435   0.00434   1.80969
   R16        3.27369   0.00426   0.00032   0.05048   0.05055   3.32424
   R17        3.28696   0.00498   0.00143   0.03182   0.03507   3.32203
   R18        1.80460   0.00635  -0.00000   0.00500   0.00500   1.80960
   R19        1.82725   0.01283  -0.00002   0.00857   0.00817   1.83542
   R20        3.22904   0.00328  -0.00005   0.04624   0.04522   3.27426
   R21        1.84843   0.00776  -0.00006   0.00382   0.00283   1.85126
   R22        1.80256   0.00732  -0.00001   0.00545   0.00544   1.80800
   R23        3.23758   0.00074   0.00053   0.02905   0.02981   3.26738
   R24        1.84484   0.00420   0.00047  -0.00238  -0.00191   1.84292
   R25        1.80736   0.00537   0.00021   0.00241   0.00261   1.80997
   R26        1.83628   0.00921   0.00002   0.00520   0.00668   1.84297
   R27        1.86695   0.00130  -0.00004  -0.00404  -0.00355   1.86340
    A1        2.20554   0.00324  -0.00072   0.00625   0.00382   2.20936
    A2        2.14782  -0.01180   0.00079  -0.02906  -0.02734   2.12048
    A3        1.92656   0.00811  -0.00005   0.02275   0.02351   1.95007
    A4        2.33893  -0.00379   0.00355   0.06991   0.07134   2.41027
    A5        1.96660   0.00035  -0.00265  -0.03118  -0.03682   1.92979
    A6        1.95946  -0.01940   0.00101  -0.03672  -0.03598   1.92349
    A7        1.97540  -0.00770  -0.00104   0.00316   0.00210   1.97750
    A8        1.96823  -0.01104   0.00018  -0.01580  -0.01582   1.95242
    A9        1.84831   0.01355   0.00026   0.01326   0.01344   1.86174
   A10        1.84883   0.01446   0.00008   0.01809   0.01777   1.86660
   A11        1.85361   0.01436  -0.00048   0.02329   0.02283   1.87644
   A12        1.85974  -0.00288   0.00116  -0.01067  -0.00914   1.85060
   A13        1.66898   0.02359  -0.00578   0.04046   0.03468   1.70366
   A14        1.91331  -0.01539  -0.00898   0.03706   0.02776   1.94108
   A15        1.86026   0.00268   0.00037   0.01139   0.01201   1.87228
   A16        2.18106  -0.00448  -0.00023  -0.01498  -0.01602   2.16503
   A17        1.56950   0.00135   0.00074  -0.02228  -0.02181   1.54769
   A18        2.10976   0.00114   0.00001   0.01470   0.01457   2.12433
   A19        2.12796  -0.00108   0.00100   0.04289   0.04323   2.17119
   A20        1.52901  -0.00043  -0.00182  -0.04203  -0.04298   1.48603
   A21        1.85462   0.00042   0.00003   0.00062   0.00046   1.85508
   A22        1.99283   0.00003  -0.00058   0.00416   0.00334   1.99617
   A23        1.84266   0.00125   0.00078   0.03611   0.03591   1.87856
   A24        1.84480   0.00147   0.00018   0.00577   0.00554   1.85034
   A25        1.69907   0.00214  -0.00075   0.00544   0.00476   1.70383
   A26        2.06421  -0.00066   0.00055   0.01363   0.01406   2.07827
   A27        1.79690   0.00425  -0.00216   0.02561   0.02345   1.82035
   A28        1.46214   0.01171   0.00120   0.01984   0.02519   1.48733
   A29        1.80755  -0.00377   0.00428   0.03583   0.03962   1.84717
   A30        1.99638  -0.00805   0.00152   0.04334   0.04242   2.03880
   A31        2.05904   0.00351   0.00096  -0.04977  -0.05100   2.00803
   A32        2.24516  -0.00955  -0.00416  -0.04485  -0.05167   2.19349
   A33        1.82062   0.00550  -0.00030   0.03047   0.02641   1.84703
   A34        2.83852  -0.00092  -0.00052  -0.05532  -0.05251   2.78601
   A35        3.09446   0.00606   0.00203  -0.00335  -0.00365   3.09081
   A36        2.90492   0.02721  -0.00418   0.03190   0.02931   2.93423
   A37        2.94541   0.00559  -0.00097  -0.00654  -0.00778   2.93763
   A38        2.95770  -0.00160   0.00039  -0.01745  -0.01696   2.94074
   A39        2.99925  -0.00184  -0.00063  -0.01175  -0.01255   2.98670
   A40        3.25428   0.00521   0.00682  -0.12647  -0.11964   3.13464
   A41        2.87321  -0.00123  -0.00413   0.00373  -0.00205   2.87116
   A42        3.36039  -0.01571   0.00214   0.04879   0.04871   3.40910
   A43        2.97643  -0.00015  -0.01861   0.09081   0.07345   3.04988
   A44        3.19357   0.01461   0.00119   0.05429   0.05488   3.24845
   A45        3.12486   0.00151  -0.00026  -0.01159  -0.01088   3.11398
   A46        3.03887  -0.00007   0.00095  -0.00767  -0.00723   3.03163
   A47        3.23304  -0.00387   0.00711  -0.06261  -0.05543   3.17761
   A48        3.28827  -0.00061   0.00091  -0.05048  -0.04957   3.23870
    D1        0.14073  -0.00019   0.00663   0.09231   0.09927   0.24000
    D2       -3.09597  -0.00625   0.00681   0.09241   0.10013  -2.99584
    D3       -0.25429  -0.00198   0.00095   0.07702   0.08008  -0.17421
    D4        2.97231   0.00434   0.00075   0.07926   0.08157   3.05387
    D5       -1.39928   0.00221  -0.00203   0.00361   0.00127  -1.39800
    D6        2.79250   0.00421  -0.00237   0.01081   0.00823   2.80073
    D7        0.68769  -0.00076  -0.00108  -0.01041  -0.01149   0.67620
    D8        1.66065  -0.00304  -0.00192   0.00338   0.00150   1.66215
    D9       -0.43075  -0.00104  -0.00226   0.01058   0.00846  -0.42230
   D10       -2.53557  -0.00601  -0.00098  -0.01064  -0.01126  -2.54683
   D11        2.31616   0.00239  -0.00491  -0.10899  -0.11447   2.20169
   D12       -1.22807  -0.00083  -0.00380  -0.07351  -0.07845  -1.30651
   D13        0.19863   0.00255  -0.00599  -0.14429  -0.14892   0.04971
   D14       -1.73170  -0.01004  -0.00393  -0.02526  -0.02804  -1.75974
   D15        0.30403  -0.00349  -0.00346  -0.07923  -0.08230   0.22173
   D16        2.30310  -0.00531   0.00032   0.01343   0.01583   2.31893
   D17       -2.63033  -0.00000  -0.00189  -0.03169  -0.03399  -2.66432
   D18        1.72222  -0.00212   0.00169  -0.04025  -0.03816   1.68406
   D19        2.75290   0.00542   0.00621  -0.00383   0.00211   2.75502
   D20        1.02749  -0.00080   0.00368  -0.07875  -0.07232   0.95518
   D21       -1.57756   0.00992   0.00419   0.08595   0.08804  -1.48952
   D22        0.79730   0.00319   0.01537  -0.04708  -0.03224   0.76506
   D23       -0.92811  -0.00303   0.01284  -0.12200  -0.10667  -1.03478
   D24        2.75002   0.00770   0.01335   0.04270   0.05368   2.80371
   D25       -0.63549   0.00019  -0.00043  -0.04232  -0.04185  -0.67735
   D26        1.45594   0.00044  -0.00059  -0.02004  -0.01988   1.43606
   D27        1.98372   0.00010  -0.00017  -0.00662  -0.00726   1.97645
   D28       -2.20804   0.00035  -0.00034   0.01566   0.01471  -2.19332
   D29       -2.12939  -0.00145  -0.00018   0.01674   0.01599  -2.11340
   D30       -0.03795  -0.00120  -0.00035   0.03901   0.03796   0.00001
   D31       -0.23902  -0.00240   0.00154   0.03945   0.04245  -0.19657
   D32        1.23457   0.00896   0.00380   0.08982   0.09319   1.32776
   D33       -2.27158   0.00689  -0.00082  -0.03591  -0.03896  -2.31055
   D34       -2.10016  -0.00676   0.00141   0.03930   0.04259  -2.05758
   D35       -0.62658   0.00460   0.00367   0.08967   0.09332  -0.53325
   D36        2.15046   0.00253  -0.00095  -0.03606  -0.03883   2.11163
   D37        1.94950  -0.00683   0.00153   0.03042   0.03363   1.98313
   D38       -2.86010   0.00454   0.00379   0.08080   0.08436  -2.77573
   D39       -0.08306   0.00247  -0.00083  -0.04494  -0.04779  -0.13085
   D40       -2.25966   0.00094  -0.00001   0.01796   0.01786  -2.24179
   D41        1.92439   0.00054  -0.00045   0.00284   0.00257   1.92695
   D42        2.01703   0.00030  -0.00012  -0.00661  -0.00666   2.01037
   D43       -0.08211  -0.00010  -0.00056  -0.02172  -0.02196  -0.10407
   D44        0.10736   0.00095  -0.00037  -0.02419  -0.02514   0.08222
   D45       -1.85231  -0.00193  -0.00031  -0.03942  -0.04008  -1.89240
   D46       -1.77301   0.00229  -0.00260  -0.04438  -0.04833  -1.82133
   D47        2.72790  -0.00101  -0.00320  -0.08390  -0.08736   2.64054
   D48        0.18913  -0.00265   0.00293   0.03653   0.03954   0.22867
         Item               Value     Threshold  Converged?
 Maximum Force            0.027206     0.000015     NO 
 RMS     Force            0.007562     0.000010     NO 
 Maximum Displacement     0.272397     0.000060     NO 
 RMS     Displacement     0.079153     0.000040     NO 
 Predicted change in Energy=-7.308021D-03
 GradGradGradGradGradGradGradGradGradGradGradGradGradGradGradGradGradGrad

                          Input orientation:                          
 ---------------------------------------------------------------------
 Center     Atomic      Atomic             Coordinates (Angstroms)
 Number     Number       Type             X           Y           Z
 ---------------------------------------------------------------------
      1          6           0        0.897689    1.161940    1.096314
      2          8           0        0.138236    2.101741    1.145894
      3          8           0        1.290735    0.531712    0.017173
      4          1           0        0.747741    0.827699   -0.785683
      5          6           0        1.620322    0.642854    2.355752
      6          9           0        2.680326    1.411185    2.629925
      7          9           0        2.073935   -0.601667    2.227127
      8          9           0        0.834321    0.672825    3.423998
      9          8           0       -1.160679   -1.384900   -1.062506
     10          1           0       -1.014658   -0.506854   -1.455011
     11          1           0       -2.080252   -1.596349   -1.222565
     12          8           0       -1.565793    3.185212   -0.618039
     13          1           0       -0.975948    2.897197    0.114792
     14          1           0       -2.451028    3.255646   -0.259594
     15          8           0       -0.707086    4.536158   -2.814064
     16          1           0       -0.037884    5.178822   -2.577114
     17          1           0       -1.038289    4.167206   -1.978884
     18          8           0        0.138472    2.366442   -4.182665
     19          1           0       -0.123891    3.217970   -3.775514
     20          1           0       -0.406839    2.267632   -4.962567
     21          8           0       -0.719122   -0.711294    1.556354
     22          1           0       -0.892748   -0.935007    0.623140
     23          1           0       -0.412256   -1.531997    1.943206
     24          8           0       -0.450690    1.083445   -1.909950
     25          1           0       -0.983791    1.824485   -1.566750
     26          1           0       -0.162737    1.354943   -2.813113
 ---------------------------------------------------------------------
                    Distance matrix (angstroms):
                    1          2          3          4          5
     1  C    0.000000
     2  O    1.209319   0.000000
     3  O    1.310045   2.251057   0.000000
     4  H    1.917320   2.392838   1.013424   0.000000
     5  C    1.542023   2.405969   2.364304   3.265606   0.000000
     6  F    2.364716   3.023481   3.087217   3.967584   1.337577
     7  F    2.402624   3.496342   2.604198   3.588719   1.330842
     8  F    2.379362   2.777786   3.440158   4.213419   1.326591
     9  O    3.922217   4.326763   3.293712   2.935012   4.850799
    10  H    3.598778   3.859876   2.925882   2.309780   4.773559
    11  H    4.674772   4.920077   4.174823   3.750257   5.613612
    12  O    3.619583   2.681247   3.950230   3.307327   5.045627
    13  H    2.735876   1.713863   3.277637   2.839856   4.104215
    14  H    4.175644   3.164045   4.636509   4.050163   5.499328
    15  O    5.408485   4.724640   5.295544   4.470293   6.877619
    16  H    5.523107   4.833243   5.485543   4.770608   6.903464
    17  H    4.715557   3.926142   4.756618   3.970634   6.186949
    18  O    5.467618   5.335130   4.725736   3.778680   6.922249
    19  H    5.385684   5.053210   4.858150   3.925840   6.875022
    20  H    6.295584   6.134975   5.540125   4.566488   7.765763
    21  O    2.516887   2.969293   2.820224   3.163119   2.818821
    22  H    2.797632   3.249313   2.699270   2.789825   3.436148
    23  H    3.112954   3.760691   3.296768   3.789538   3.005253
    24  O    3.295742   3.274438   2.655329   1.663015   4.762292
    25  H    3.327287   2.948602   3.058356   2.145192   4.854243
    26  H    4.055290   4.040053   3.286458   2.284169   5.513940
                    6          7          8          9         10
     6  F    0.000000
     7  F    2.140451   0.000000
     8  F    2.140902   2.143238   0.000000
     9  O    6.017098   4.679516   5.323813   0.000000
    10  H    5.832537   4.806926   5.349308   0.972804   0.000000
    11  H    6.822760   5.490632   5.935860   0.957050   1.541597
    12  O    5.632581   5.973528   5.330169   4.609512   3.825653
    13  H    4.680007   5.099587   4.379012   4.444830   3.748779
    14  H    6.171074   6.444993   5.570757   4.883067   4.201022
    15  O    7.132814   7.716536   7.497646   6.191335   5.231978
    16  H    6.978324   7.807340   7.555005   6.829140   5.877084
    17  H    6.531835   7.079450   6.701380   5.628553   4.703386
    18  O    7.333820   7.324010   7.823929   5.049332   4.126213
    19  H    7.222032   7.446594   7.696032   5.442587   4.478004
    20  H    8.240754   8.128887   8.626608   5.396271   4.513332
    21  O    4.148942   2.874564   2.795901   2.739917   3.032731
    22  H    4.722146   3.388967   3.662335   1.765105   2.125297
    23  H    4.324115   2.669694   2.933929   3.100980   3.600234
    24  O    5.524595   5.131154   5.501897   2.704621   1.747593
    25  H    5.586470   5.443289   5.435018   3.253568   2.334219
    26  H    6.141078   5.851072   6.353028   3.401067   2.456929
                   11         12         13         14         15
    11  H    0.000000
    12  O    4.847004   0.000000
    13  H    4.816634   0.983825   0.000000
    14  H    4.960509   0.957645   1.563494   0.000000
    15  O    6.482754   2.717528   3.366999   3.347590   0.000000
    16  H    7.204791   3.185430   3.651320   3.859115   0.957599
    17  H    5.905614   1.759111   2.449549   2.404730   0.971261
    18  O    5.421129   4.035029   4.471216   4.784002   2.701056
    19  H    5.789868   3.471283   3.995419   4.216477   1.732663
    20  H    5.631898   4.589123   5.147797   5.222340   3.138857
    21  O    3.218445   4.541761   3.894260   4.694015   6.829088
    22  H    2.292197   4.355424   3.866668   4.557305   6.463937
    23  H    3.578891   5.490236   4.824791   5.650704   7.716285
    24  O    3.210805   2.707382   2.768605   3.382822   3.578322
    25  H    3.608711   1.757942   1.994582   2.430980   2.997587
    26  H    3.862232   3.183835   3.407710   3.920383   3.227452
                   16         17         18         19         20
    16  H    0.000000
    17  H    1.543391   0.000000
    18  O    3.243205   3.079638   0.000000
    19  H    2.299674   2.228239   0.979646   0.000000
    20  H    3.781738   3.592976   0.956752   1.546706   0.000000
    21  O    7.227939   6.033202   6.568429   6.649979   7.174109
    22  H    6.953511   5.729248   5.921042   6.098075   6.457021
    23  H    8.099910   6.946627   7.281993   7.439697   7.882062
    24  O    4.169848   3.140001   2.675523   2.853651   3.274552
    25  H    3.628657   2.379321   2.897620   2.749521   3.472870
    26  H    3.833189   3.061266   1.729025   2.097283   2.347922
                   21         22         23         24         25
    21  O    0.000000
    22  H    0.975234   0.000000
    23  H    0.957797   1.526383   0.000000
    24  O    3.912596   3.268961   4.657126   0.000000
    25  H    4.031625   3.524018   4.890032   0.975256   0.000000
    26  H    4.865299   4.193402   5.569493   0.986069   1.564615
                   26
    26  H    0.000000
 Stoichiometry    C2H13F3O8
 Framework group  C1[X(C2H13F3O8)]
 Deg. of freedom    72
 Full point group                 C1      NOp   1
 Largest Abelian subgroup         C1      NOp   1
 Largest concise Abelian subgroup C1      NOp   1
                         Standard orientation:                         
 ---------------------------------------------------------------------
 Center     Atomic      Atomic             Coordinates (Angstroms)
 Number     Number       Type             X           Y           Z
 ---------------------------------------------------------------------
      1          6           0       -1.045952   -0.492226   -0.133496
      2          8           0       -0.448737   -1.071772    0.743952
      3          8           0       -0.521535    0.255198   -1.072944
      4          1           0        0.458997    0.428395   -0.884295
      5          6           0       -2.565434   -0.669948   -0.326944
      6          9           0       -2.817559   -1.806716   -0.985203
      7          9           0       -3.124798    0.311072   -1.031111
      8          9           0       -3.205732   -0.744311    0.832510
      9          8           0        0.381002    3.143256    0.228243
     10          1           0        1.035361    2.433845    0.106188
     11          1           0        0.724675    3.702923    0.924380
     12          8           0        2.052141   -0.894724    1.694399
     13          1           0        1.119257   -1.070197    1.435847
     14          1           0        2.063077   -0.754252    2.641622
     15          8           0        4.205310   -1.725657    0.259696
     16          1           0        4.058084   -2.602240   -0.096562
     17          1           0        3.448691   -1.536221    0.838478
     18          8           0        4.183416    0.313165   -1.511866
     19          1           0        4.279875   -0.471966   -0.933962
     20          1           0        4.979564    0.829686   -1.390508
     21          8           0       -1.700815    1.595593    1.110243
     22          1           0       -0.946874    2.138377    0.813530
     23          1           0       -2.472387    2.096468    0.843453
     24          8           0        1.906752    0.965716   -0.267116
     25          1           0        2.098432    0.393173    0.498767
     26          1           0        2.694111    0.898441   -0.856922
 ---------------------------------------------------------------------
 Rotational constants (GHZ):           0.8135432           0.3036435           0.2686906
 Standard basis: 6-31++G(d,p) (6D, 7F)
 There are   325 symmetry adapted cartesian basis functions of A   symmetry.
 There are   325 symmetry adapted basis functions of A   symmetry.
   325 basis functions,   520 primitive gaussians,   325 cartesian basis functions
    58 alpha electrons       58 beta electrons
       nuclear repulsion energy      1011.6406742900 Hartrees.
 NAtoms=   26 NActive=   26 NUniq=   26 SFac= 1.00D+00 NAtFMM=   60 NAOKFM=F Big=F
 Integral buffers will be    131072 words long.
 Raffenetti 2 integral format.
 Two-electron integral symmetry is turned on.
 Nuclear repulsion after empirical dispersion term =     1011.6259842504 Hartrees.
 One-electron integrals computed using PRISM.
 NBasis=   325 RedAO= T EigKep=  3.58D-05  NBF=   325
 NBsUse=   325 1.00D-06 EigRej= -1.00D+00 NBFU=   325
 Initial guess from the checkpoint file:  "/local_scratch/slurm.5787893/Gau-2973463.chk"
 B after Tr=    -0.000000   -0.000000    0.000000
         Rot=    0.999952    0.009304   -0.000850    0.003010 Ang=   1.12 deg.
 ExpMin= 3.60D-02 ExpMax= 7.00D+03 ExpMxC= 1.05D+03 IAcc=3 IRadAn=         5 AccDes= 0.00D+00
 Harris functional with IExCor= 4639 and IRadAn=       5 diagonalized for initial guess.
 HarFok:  IExCor= 4639 AccDes= 0.00D+00 IRadAn=         5 IDoV= 1 UseB2=F ITyADJ=14
 ICtDFT=  3500011 ScaDFX=  1.000000  1.000000  1.000000  1.000000
 FoFCou: FMM=F IPFlag=           0 FMFlag=      100000 FMFlg1=           0
         NFxFlg=           0 DoJE=T BraDBF=F KetDBF=T FulRan=T
         wScrn=  0.000000 ICntrl=       500 IOpCl=  0 I1Cent=   200000004 NGrid=           0
         NMat0=    1 NMatS0=      1 NMatT0=    0 NMatD0=    1 NMtDS0=    0 NMtDT0=    0
 Petite list used in FoFCou.
 Requested convergence on RMS density matrix=1.00D-10 within 128 cycles.
 Requested convergence on MAX density matrix=1.00D-08.
 Requested convergence on             energy=1.00D-08.
 No special actions if energy rises.
 SCF Done:  E(RwB97XD) =  -985.230085447     A.U. after   16 cycles
            NFock= 16  Conv=0.71D-10     -V/T= 2.0081
 Calling FoFJK, ICntrl=      2127 FMM=F ISym2X=0 I1Cent= 0 IOpClX= 0 NMat=1 NMatS=1 NMatT=0.
 ***** Axes restored to original set *****
 -------------------------------------------------------------------
 Center     Atomic                   Forces (Hartrees/Bohr)
 Number     Number              X              Y              Z
 -------------------------------------------------------------------
      1        6           0.005754777   -0.012333194   -0.012275659
      2        8          -0.004416610    0.009614257    0.005623466
      3        8          -0.003189208    0.007748556   -0.005555112
      4        1           0.004966946   -0.002942693    0.009187310
      5        6           0.000341400   -0.004739090    0.009493074
      6        9           0.007028632    0.010058051   -0.003634123
      7        9           0.001351254   -0.006300763   -0.005581225
      8        9          -0.007176595    0.003790431    0.003089373
      9        8          -0.000906039   -0.000801739    0.003009590
     10        1           0.001969873    0.001427454   -0.005768266
     11        1          -0.003351717   -0.002350199   -0.001045136
     12        8           0.001411193   -0.000179728    0.001732134
     13        1           0.001102717    0.000335471    0.000967181
     14        1          -0.003377648    0.000202799    0.001109894
     15        8           0.000969740    0.000085686   -0.004638479
     16        1           0.001843426    0.003056736    0.000258051
     17        1          -0.001742493    0.000092537    0.004342556
     18        8           0.001416787   -0.002317343    0.002555998
     19        1           0.000004508    0.003314412   -0.000784749
     20        1          -0.001135575   -0.001234432   -0.003861032
     21        8          -0.004908560    0.000739121    0.001383449
     22        1          -0.000440439   -0.004054182   -0.000506908
     23        1           0.001101431   -0.001888696    0.002393926
     24        8           0.004632579   -0.000866867   -0.000608647
     25        1          -0.002563209   -0.000786196   -0.000487135
     26        1          -0.000687170    0.000329609   -0.000399529
 -------------------------------------------------------------------
 Cartesian Forces:  Max     0.012333194 RMS     0.004229756

 GradGradGradGradGradGradGradGradGradGradGradGradGradGradGradGradGradGrad
 Berny optimization.
 Using GEDIIS/GDIIS optimizer.
 FormGI is forming the generalized inverse of G from B-inverse, IUseBI=4.
 Internal  Forces:  Max     0.023353562 RMS     0.005321106
 Search for a local minimum.
 Step number   3 out of a maximum of  156
 All quantities printed in internal units (Hartrees-Bohrs-Radians)
 Mixed Optimization -- RFO/linear search
 Update second derivatives using D2CorX and points    2    3
 DE= -6.24D-03 DEPred=-7.31D-03 R= 8.54D-01
 TightC=F SS=  1.41D+00  RLast= 5.00D-01 DXNew= 5.0454D-01 1.4999D+00
 Trust test= 8.54D-01 RLast= 5.00D-01 DXMaxT set to 5.05D-01
 ITU=  1  0  0
 Use linear search instead of GDIIS.
     Eigenvalues ---   -0.05588  -0.00381  -0.00036   0.00040   0.00052
     Eigenvalues ---    0.00090   0.00176   0.00288   0.00391   0.00444
     Eigenvalues ---    0.00481   0.00619   0.00727   0.00775   0.00888
     Eigenvalues ---    0.01065   0.01095   0.01319   0.01393   0.01512
     Eigenvalues ---    0.01836   0.01878   0.01921   0.02042   0.02164
     Eigenvalues ---    0.02255   0.02475   0.02619   0.02756   0.02896
     Eigenvalues ---    0.02939   0.03104   0.03163   0.03362   0.03488
     Eigenvalues ---    0.03705   0.04305   0.05876   0.06606   0.07306
     Eigenvalues ---    0.08300   0.09596   0.10193   0.11823   0.14350
     Eigenvalues ---    0.14737   0.19236   0.19887   0.22581   0.23072
     Eigenvalues ---    0.25633   0.29345   0.34207   0.39788   0.40628
     Eigenvalues ---    0.40992   0.43529   0.44895   0.45441   0.47583
     Eigenvalues ---    0.51116   0.51230   0.52859   0.55318   0.58646
     Eigenvalues ---    0.58804   0.58833   0.59167   0.59579   0.60259
     Eigenvalues ---    0.86865  12.65065
 RFO step:  Lambda=-5.63336564D-02 EMin=-5.58811406D-02
 I=     1 Eig=   -5.59D-02 Dot1=  3.00D-03
 I=     1 Stepn=  6.00D-01 RXN=   6.00D-01 EDone=F
 I=     2 Eig=   -3.81D-03 Dot1=  4.78D-04
 I=     2 Stepn=  3.00D-01 RXN=   6.71D-01 EDone=F
 I=     3 Eig=   -3.60D-04 Dot1=  3.50D-04
 I=     3 Stepn=  1.50D-01 RXN=   6.87D-01 EDone=F
 Mixed    3 eigenvectors in step.  Raw Step.Grad=  3.83D-03.
 RFO eigenvector is Hessian eigenvector with negative curvature.
 Taking step of  6.00D-01 in eigenvector direction(s).  Step.Grad= -4.69D-04.
 Quartic linear search produced a step of  1.11307.
 Iteration  1 RMS(Cart)=  0.13283428 RMS(Int)=  0.00697651
 Iteration  2 RMS(Cart)=  0.01307854 RMS(Int)=  0.00181006
 Iteration  3 RMS(Cart)=  0.00013163 RMS(Int)=  0.00180834
 Iteration  4 RMS(Cart)=  0.00000020 RMS(Int)=  0.00180834
 Variable       Old X    -DE/DX   Delta X   Delta X   Delta X     New X
                                 (Linear)    (Quad)   (Total)
    R1        2.28528   0.00948   0.00439   0.03261   0.03638   2.32166
    R2        2.47563  -0.00469  -0.02301  -0.05139  -0.07507   2.40056
    R3        2.91400   0.00253   0.00448   0.01391   0.01839   2.93240
    R4        3.23873  -0.00030   0.00396  -0.03213  -0.02816   3.21057
    R5        1.91509  -0.00944  -0.03798  -0.08526  -0.12342   1.79168
    R6        3.14264   0.00312   0.02768   0.00664   0.03391   3.17655
    R7        2.52765   0.01060   0.01949   0.05166   0.07115   2.59881
    R8        2.51493   0.00689   0.00125   0.02193   0.02318   2.53811
    R9        2.50689   0.00683   0.00320   0.01631   0.01951   2.52640
   R10        1.83833   0.01095   0.00799   0.03212   0.03989   1.87823
   R11        1.80856   0.00391   0.00639   0.02056   0.02696   1.83552
   R12        3.33557   0.00115   0.08850   0.07001   0.15851   3.49408
   R13        3.30247   0.00795   0.06134   0.06985   0.13139   3.43386
   R14        1.85916   0.00106  -0.00563   0.00434  -0.00114   1.85802
   R15        1.80969   0.00355   0.00483   0.01940   0.02422   1.83391
   R16        3.32424   0.00318   0.05626   0.04385   0.09979   3.42403
   R17        3.32203   0.00394   0.03903   0.10311   0.14386   3.46589
   R18        1.80960   0.00340   0.00557   0.01788   0.02345   1.83305
   R19        1.83542   0.00737   0.00909   0.03915   0.04783   1.88324
   R20        3.27426   0.00223   0.05034   0.01130   0.06087   3.33513
   R21        1.85126   0.00461   0.00315   0.02612   0.02857   1.87983
   R22        1.80800   0.00392   0.00606   0.01990   0.02596   1.83396
   R23        3.26738   0.00058   0.03318  -0.01230   0.02110   3.28849
   R24        1.84292   0.00267  -0.00213   0.02268   0.02055   1.86348
   R25        1.80997   0.00294   0.00291   0.01487   0.01778   1.82775
   R26        1.84297   0.00377   0.00744   0.01913   0.02784   1.87081
   R27        1.86340   0.00051  -0.00395   0.00645   0.00296   1.86636
    A1        2.20936   0.00058   0.00425   0.05160   0.05339   2.26275
    A2        2.12048  -0.00573  -0.03043  -0.09523  -0.12460   1.99588
    A3        1.95007   0.00479   0.02616   0.04045   0.06726   2.01733
    A4        2.41027  -0.00346   0.07941  -0.09255  -0.01571   2.39456
    A5        1.92979   0.00112  -0.04098   0.03205  -0.01237   1.91742
    A6        1.92349  -0.01064  -0.04004  -0.08894  -0.13321   1.79028
    A7        1.97750  -0.00445   0.00233  -0.02750  -0.02680   1.95070
    A8        1.95242  -0.00481  -0.01760  -0.04279  -0.06299   1.88943
    A9        1.86174   0.00713   0.01496   0.05455   0.06619   1.92793
   A10        1.86660   0.00673   0.01977   0.05735   0.07104   1.93764
   A11        1.87644   0.00755   0.02541   0.05933   0.08415   1.96059
   A12        1.85060  -0.00199  -0.01018   0.01396   0.00349   1.85409
   A13        1.70366   0.02051   0.03860  -0.00485   0.03324   1.73690
   A14        1.94108  -0.01234   0.03090  -0.09117  -0.06127   1.87981
   A15        1.87228   0.00156   0.01337  -0.00753   0.00573   1.87801
   A16        2.16503  -0.00299  -0.01784   0.01111  -0.00714   2.15789
   A17        1.54769   0.00193  -0.02428   0.05037   0.02551   1.57320
   A18        2.12433   0.00098   0.01622  -0.02782  -0.01188   2.11245
   A19        2.17119  -0.00116   0.04811  -0.05559  -0.00849   2.16270
   A20        1.48603  -0.00089  -0.04784   0.05341   0.00671   1.49274
   A21        1.85508   0.00006   0.00051   0.00320   0.00294   1.85802
   A22        1.99617   0.00020   0.00372   0.00758   0.01066   2.00684
   A23        1.87856   0.00123   0.03997  -0.00431   0.03446   1.91302
   A24        1.85034   0.00110   0.00616   0.02174   0.02744   1.87778
   A25        1.70383   0.00109   0.00530   0.04129   0.04658   1.75042
   A26        2.07827  -0.00033   0.01565  -0.01104   0.00316   2.08143
   A27        1.82035   0.00248   0.02610   0.02027   0.04637   1.86672
   A28        1.48733   0.00964   0.02804   0.00848   0.04184   1.52917
   A29        1.84717  -0.00218   0.04410  -0.03687   0.00583   1.85300
   A30        2.03880  -0.00623   0.04722  -0.00387   0.04133   2.08013
   A31        2.00803   0.00184  -0.05677   0.09809   0.03705   2.04509
   A32        2.19349  -0.00696  -0.05751  -0.04669  -0.10685   2.08664
   A33        1.84703   0.00396   0.02940  -0.01902   0.00497   1.85200
   A34        2.78601  -0.00087  -0.05845   0.07004   0.01470   2.80071
   A35        3.09081   0.00422  -0.00407   0.03023   0.02340   3.11421
   A36        2.93423   0.02335   0.03263  -0.10313  -0.06859   2.86564
   A37        2.93763   0.00612  -0.00866  -0.02684  -0.03657   2.90106
   A38        2.94074  -0.00089  -0.01888  -0.00750  -0.02638   2.91436
   A39        2.98670  -0.00152  -0.01397  -0.04954  -0.06390   2.92280
   A40        3.13464   0.00783  -0.13317  -0.00955  -0.14272   2.99192
   A41        2.87116  -0.00152  -0.00228  -0.02559  -0.03037   2.84079
   A42        3.40910  -0.01310   0.05422  -0.04938   0.00151   3.41062
   A43        3.04988  -0.00058   0.08175  -0.11655  -0.03321   3.01667
   A44        3.24845   0.01036   0.06108  -0.02677   0.03219   3.28064
   A45        3.11398   0.00111  -0.01211  -0.01069  -0.02194   3.09204
   A46        3.03163  -0.00008  -0.00805   0.00237  -0.00559   3.02604
   A47        3.17761  -0.00428  -0.06170  -0.05458  -0.11630   3.06131
   A48        3.23870  -0.00088  -0.05517   0.11908   0.06267   3.30136
    D1        0.24000  -0.00019   0.11049  -0.04262   0.06930   0.30930
    D2       -2.99584  -0.00510   0.11145  -0.08670   0.02723  -2.96861
    D3       -0.17421  -0.00223   0.08914  -0.10892  -0.01842  -0.19263
    D4        3.05387   0.00276   0.09079  -0.06202   0.03278   3.08665
    D5       -1.39800   0.00184   0.00142   0.00200   0.00157  -1.39643
    D6        2.80073   0.00317   0.00916   0.01315   0.02054   2.82127
    D7        0.67620   0.00015  -0.01279  -0.01230  -0.02322   0.65298
    D8        1.66215  -0.00253   0.00168  -0.03425  -0.03327   1.62889
    D9       -0.42230  -0.00120   0.00941  -0.02311  -0.01430  -0.43659
   D10       -2.54683  -0.00422  -0.01253  -0.04856  -0.05806  -2.60489
   D11        2.20169   0.00245  -0.12741   0.09982  -0.02709   2.17460
   D12       -1.30651  -0.00125  -0.08732   0.05499  -0.03289  -1.33940
   D13        0.04971   0.00246  -0.16576   0.14428  -0.01895   0.03076
   D14       -1.75974  -0.00717  -0.03121  -0.08340  -0.11301  -1.87275
   D15        0.22173  -0.00207  -0.09160   0.02758  -0.06378   0.15795
   D16        2.31893  -0.00517   0.01762  -0.04218  -0.02329   2.29565
   D17       -2.66432   0.00167  -0.03783  -0.07241  -0.11017  -2.77448
   D18        1.68406  -0.00163  -0.04248  -0.04937  -0.09192   1.59213
   D19        2.75502   0.00499   0.00235   0.02897   0.03206   2.78708
   D20        0.95518  -0.00027  -0.08049   0.09627   0.01899   0.97416
   D21       -1.48952   0.00756   0.09799  -0.01814   0.07675  -1.41277
   D22        0.76506   0.00381  -0.03589   0.11773   0.08200   0.84706
   D23       -1.03478  -0.00145  -0.11873   0.18503   0.06892  -0.96586
   D24        2.80371   0.00638   0.05975   0.07062   0.12668   2.93039
   D25       -0.67735   0.00061  -0.04658   0.05459   0.00862  -0.66872
   D26        1.43606   0.00115  -0.02212   0.06330   0.04225   1.47831
   D27        1.97645   0.00026  -0.00808   0.00384  -0.00462   1.97184
   D28       -2.19332   0.00080   0.01638   0.01255   0.02900  -2.16432
   D29       -2.11340  -0.00168   0.01780  -0.03774  -0.02046  -2.13386
   D30        0.00001  -0.00114   0.04226  -0.02902   0.01316   0.01317
   D31       -0.19657  -0.00228   0.04725  -0.03761   0.01138  -0.18519
   D32        1.32776   0.00744   0.10372  -0.04983   0.05412   1.38187
   D33       -2.31055   0.00511  -0.04337   0.02383  -0.02231  -2.33285
   D34       -2.05758  -0.00551   0.04740  -0.06189  -0.01245  -2.07002
   D35       -0.53325   0.00420   0.10388  -0.07411   0.03029  -0.50296
   D36        2.11163   0.00187  -0.04322  -0.00045  -0.04614   2.06549
   D37        1.98313  -0.00530   0.03743  -0.03678   0.00293   1.98606
   D38       -2.77573   0.00442   0.09390  -0.04900   0.04566  -2.73007
   D39       -0.13085   0.00208  -0.05319   0.02466  -0.03076  -0.16161
   D40       -2.24179   0.00077   0.01988   0.00486   0.02524  -2.21655
   D41        1.92695   0.00049   0.00286   0.00050   0.00334   1.93029
   D42        2.01037   0.00035  -0.00741   0.01094   0.00424   2.01461
   D43       -0.10407   0.00007  -0.02444   0.00658  -0.01767  -0.12174
   D44        0.08222   0.00067  -0.02798   0.05195   0.02507   0.10729
   D45       -1.89240  -0.00126  -0.04462   0.00262  -0.04209  -1.93448
   D46       -1.82133   0.00206  -0.05379   0.05487  -0.00068  -1.82201
   D47        2.64054  -0.00130  -0.09723   0.07914  -0.01515   2.62539
   D48        0.22867  -0.00148   0.04402  -0.00757   0.03602   0.26469
         Item               Value     Threshold  Converged?
 Maximum Force            0.023354     0.000015     NO 
 RMS     Force            0.005321     0.000010     NO 
 Maximum Displacement     0.470628     0.000060     NO 
 RMS     Displacement     0.139398     0.000040     NO 
 Predicted change in Energy=-1.363597D-02
 GradGradGradGradGradGradGradGradGradGradGradGradGradGradGradGradGradGrad

                          Input orientation:                          
 ---------------------------------------------------------------------
 Center     Atomic      Atomic             Coordinates (Angstroms)
 Number     Number       Type             X           Y           Z
 ---------------------------------------------------------------------
      1          6           0        0.937940    1.152471    1.052877
      2          8           0        0.224190    2.146023    1.165997
      3          8           0        1.283392    0.517317    0.008387
      4          1           0        0.770635    0.812529   -0.732458
      5          6           0        1.643713    0.718785    2.365031
      6          9           0        2.708943    1.585939    2.432770
      7          9           0        2.075572   -0.551436    2.301933
      8          9           0        0.797929    0.917935    3.381066
      9          8           0       -1.077000   -1.544994   -1.205798
     10          1           0       -0.999956   -0.619910   -1.560972
     11          1           0       -1.979248   -1.840379   -1.411100
     12          8           0       -1.518915    3.258042   -0.504907
     13          1           0       -0.923431    2.970390    0.222678
     14          1           0       -2.408102    3.365478   -0.131270
     15          8           0       -0.649885    4.598214   -2.793831
     16          1           0        0.049179    5.241752   -2.598684
     17          1           0       -0.971412    4.255463   -1.915029
     18          8           0        0.065226    2.350029   -4.187790
     19          1           0       -0.153893    3.244609   -3.811932
     20          1           0       -0.491961    2.216547   -4.971100
     21          8           0       -0.895231   -0.845455    1.526038
     22          1           0       -1.002096   -1.184052    0.606069
     23          1           0       -0.623042   -1.595428    2.072791
     24          8           0       -0.438764    1.080766   -1.868689
     25          1           0       -0.998140    1.813682   -1.508118
     26          1           0       -0.187556    1.352728   -2.784307
 ---------------------------------------------------------------------
                    Distance matrix (angstroms):
                    1          2          3          4          5
     1  C    0.000000
     2  O    1.228568   0.000000
     3  O    1.270321   2.261560   0.000000
     4  H    1.825095   2.383472   0.948115   0.000000
     5  C    1.551757   2.343019   2.392528   3.219549   0.000000
     6  F    2.286581   2.844716   3.008617   3.791288   1.375230
     7  F    2.399509   3.463271   2.651440   3.573624   1.343110
     8  F    2.344158   2.596903   3.430908   4.114965   1.336914
     9  O    4.054369   4.576255   3.361372   3.032444   5.027702
    10  H    3.705263   4.072502   2.994971   2.423491   4.918799
    11  H    4.851630   5.233351   4.268313   3.880764   5.825319
    12  O    3.591136   2.658368   3.953222   3.357730   4.968560
    13  H    2.731073   1.698960   3.306593   2.904911   4.031083
    14  H    4.182774   3.177882   4.664617   4.121085   5.445522
    15  O    5.402915   4.738933   5.314481   4.538562   6.850140
    16  H    5.553919   4.877192   5.535376   4.860177   6.902047
    17  H    4.699218   3.920704   4.770472   4.035715   6.137254
    18  O    5.446133   5.360031   4.738214   3.847185   6.934843
    19  H    5.406987   5.111714   4.909048   4.031492   6.911299
    20  H    6.282131   6.179143   5.552887   4.640205   7.786091
    21  O    2.752473   3.214292   2.984428   3.259575   3.097902
    22  H    3.069645   3.592589   2.911244   2.986732   3.703383
    23  H    3.320819   3.941894   3.515672   3.950951   3.252563
    24  O    3.230480   3.283839   2.608968   1.680958   4.732032
    25  H    3.277850   2.958958   3.030799   2.175436   4.814507
    26  H    4.003851   4.050155   3.265079   2.328096   5.501920
                    6          7          8          9         10
     6  F    0.000000
     7  F    2.233080   0.000000
     8  F    2.235502   2.226196   0.000000
     9  O    6.113532   4.819755   5.533597   0.000000
    10  H    5.879767   4.938177   5.479151   0.993914   0.000000
    11  H    6.963772   5.647084   6.187558   0.971315   1.571948
    12  O    5.413008   5.942290   5.093590   4.873980   4.052542
    13  H    4.471616   5.071546   4.141385   4.738440   4.009677
    14  H    5.993764   6.431642   5.348421   5.199921   4.462089
    15  O    6.904555   7.740401   7.332801   6.359503   5.373202
    16  H    6.764233   7.853875   7.417105   7.019140   6.044552
    17  H    6.290845   7.083301   6.505250   5.844609   4.888295
    18  O    7.169720   7.387591   7.737916   5.036682   4.105524
    19  H    7.067059   7.533911   7.619620   5.530312   4.551609
    20  H    8.090781   8.194569   8.550374   5.354340   4.464585
    21  O    4.441161   3.084498   3.068789   2.825831   3.097010
    22  H    4.978102   3.570462   3.919063   1.848986   2.239269
    23  H    4.620909   2.902575   3.169816   3.310251   3.781261
    24  O    5.354046   5.136152   5.395911   2.782334   1.817119
    25  H    5.415250   5.436725   5.285107   3.373176   2.434166
    26  H    5.971765   5.883658   6.258758   3.417542   2.459237
                   11         12         13         14         15
    11  H    0.000000
    12  O    5.198748   0.000000
    13  H    5.189169   0.983222   0.000000
    14  H    5.377995   0.970464   1.576585   0.000000
    15  O    6.718231   2.791137   3.438599   3.420554   0.000000
    16  H    7.462000   3.282976   3.750352   3.955600   0.970007
    17  H    6.199110   1.811919   2.494695   2.457223   0.996570
    18  O    5.426730   4.110671   4.562293   4.858379   2.740226
    19  H    5.912107   3.577692   4.116487   4.317794   1.764876
    20  H    5.598595   4.699598   5.265906   5.330627   3.230755
    21  O    3.285080   4.620867   4.032396   4.771521   6.953776
    22  H    2.335500   4.607990   4.172837   4.818583   6.716991
    23  H    3.746571   5.568059   4.935569   5.714448   7.876924
    24  O    3.334001   2.786962   2.859964   3.480923   3.643199
    25  H    3.784725   1.834070   2.083077   2.508341   3.086739
    26  H    3.910472   3.255519   3.492893   4.002573   3.278264
                   16         17         18         19         20
    16  H    0.000000
    17  H    1.575360   0.000000
    18  O    3.299633   3.141774   0.000000
    19  H    2.345589   2.299654   0.994764   0.000000
    20  H    3.882403   3.704945   0.970489   1.585834   0.000000
    21  O    7.413457   6.153545   6.616754   6.765511   7.193837
    22  H    7.257175   5.995431   6.050620   6.312782   6.552032
    23  H    8.307924   7.089216   7.432040   7.633873   8.010289
    24  O    4.252622   3.219404   2.691332   2.922253   3.304207
    25  H    3.746716   2.475598   2.932415   2.840399   3.522891
    26  H    3.900642   3.129847   1.740193   2.153220   2.370845
                   21         22         23         24         25
    21  O    0.000000
    22  H    0.986109   0.000000
    23  H    0.967204   1.569772   0.000000
    24  O    3.929741   3.401642   4.767728   0.000000
    25  H    4.035803   3.668271   4.958391   0.989989   0.000000
    26  H    4.889979   4.312005   5.698480   0.987637   1.580565
                   26
    26  H    0.000000
 Stoichiometry    C2H13F3O8
 Framework group  C1[X(C2H13F3O8)]
 Deg. of freedom    72
 Full point group                 C1      NOp   1
 Largest Abelian subgroup         C1      NOp   1
 Largest concise Abelian subgroup C1      NOp   1
                         Standard orientation:                         
 ---------------------------------------------------------------------
 Center     Atomic      Atomic             Coordinates (Angstroms)
 Number     Number       Type             X           Y           Z
 ---------------------------------------------------------------------
      1          6           0       -1.046483   -0.458521   -0.197948
      2          8           0       -0.502722   -1.133157    0.673011
      3          8           0       -0.530531    0.308574   -1.069197
      4          1           0        0.386527    0.447986   -0.873004
      5          6           0       -2.569278   -0.715763   -0.349175
      6          9           0       -2.605243   -1.870104   -1.095809
      7          9           0       -3.181039    0.285461   -1.002814
      8          9           0       -3.083139   -0.916187    0.868657
      9          8           0        0.397230    3.317836    0.106570
     10          1           0        1.059993    2.578268    0.065956
     11          1           0        0.736306    3.950647    0.760810
     12          8           0        1.937730   -1.015491    1.720518
     13          1           0        1.008801   -1.185735    1.446961
     14          1           0        1.946877   -0.922659    2.686488
     15          8           0        4.168781   -1.800879    0.238619
     16          1           0        4.047747   -2.670808   -0.173072
     17          1           0        3.379772   -1.656158    0.829950
     18          8           0        4.194210    0.381118   -1.418814
     19          1           0        4.315634   -0.454589   -0.893071
     20          1           0        4.983327    0.929708   -1.283939
     21          8           0       -1.697299    1.796597    1.239753
     22          1           0       -1.020264    2.416004    0.878684
     23          1           0       -2.561559    2.202831    1.086415
     24          8           0        1.850824    0.969889   -0.233420
     25          1           0        2.026278    0.398457    0.555731
     26          1           0        2.664133    0.923325   -0.791799
 ---------------------------------------------------------------------
 Rotational constants (GHZ):           0.7416488           0.3109268           0.2668446
 Standard basis: 6-31++G(d,p) (6D, 7F)
 There are   325 symmetry adapted cartesian basis functions of A   symmetry.
 There are   325 symmetry adapted basis functions of A   symmetry.
   325 basis functions,   520 primitive gaussians,   325 cartesian basis functions
    58 alpha electrons       58 beta electrons
       nuclear repulsion energy       998.9067498533 Hartrees.
 NAtoms=   26 NActive=   26 NUniq=   26 SFac= 1.00D+00 NAtFMM=   60 NAOKFM=F Big=F
 Integral buffers will be    131072 words long.
 Raffenetti 2 integral format.
 Two-electron integral symmetry is turned on.
 Nuclear repulsion after empirical dispersion term =      998.8926800692 Hartrees.
 One-electron integrals computed using PRISM.
 NBasis=   325 RedAO= T EigKep=  3.54D-05  NBF=   325
 NBsUse=   325 1.00D-06 EigRej= -1.00D+00 NBFU=   325
 Initial guess from the checkpoint file:  "/local_scratch/slurm.5787893/Gau-2973463.chk"
 B after Tr=     0.000000    0.000000   -0.000000
         Rot=    0.999974   -0.005815    0.003465   -0.002648 Ang=  -0.83 deg.
 ExpMin= 3.60D-02 ExpMax= 7.00D+03 ExpMxC= 1.05D+03 IAcc=3 IRadAn=         5 AccDes= 0.00D+00
 Harris functional with IExCor= 4639 and IRadAn=       5 diagonalized for initial guess.
 HarFok:  IExCor= 4639 AccDes= 0.00D+00 IRadAn=         5 IDoV= 1 UseB2=F ITyADJ=14
 ICtDFT=  3500011 ScaDFX=  1.000000  1.000000  1.000000  1.000000
 FoFCou: FMM=F IPFlag=           0 FMFlag=      100000 FMFlg1=           0
         NFxFlg=           0 DoJE=T BraDBF=F KetDBF=T FulRan=T
         wScrn=  0.000000 ICntrl=       500 IOpCl=  0 I1Cent=   200000004 NGrid=           0
         NMat0=    1 NMatS0=      1 NMatT0=    0 NMatD0=    1 NMtDS0=    0 NMtDT0=    0
 Petite list used in FoFCou.
 Requested convergence on RMS density matrix=1.00D-10 within 128 cycles.
 Requested convergence on MAX density matrix=1.00D-08.
 Requested convergence on             energy=1.00D-08.
 No special actions if energy rises.
 SCF Done:  E(RwB97XD) =  -985.223539166     A.U. after   17 cycles
            NFock= 17  Conv=0.36D-10     -V/T= 2.0085
 Calling FoFJK, ICntrl=      2127 FMM=F ISym2X=0 I1Cent= 0 IOpClX= 0 NMat=1 NMatS=1 NMatT=0.
 ***** Axes restored to original set *****
 -------------------------------------------------------------------
 Center     Atomic                   Forces (Hartrees/Bohr)
 Number     Number              X              Y              Z
 -------------------------------------------------------------------
      1        6          -0.014454102    0.026938505    0.042738768
      2        8           0.004130335   -0.011272393   -0.011796924
      3        8           0.029944771   -0.024772152    0.014242911
      4        1          -0.024445762    0.011611821   -0.040467913
      5        6          -0.006845474    0.010637316   -0.030772776
      6        9          -0.008529071   -0.019357320    0.015229026
      7        9           0.000627300    0.014088472    0.013891924
      8        9           0.021219519   -0.008127291    0.000031829
      9        8          -0.011964087    0.012344507   -0.004407214
     10        1           0.000461033   -0.014400690    0.004092591
     11        1           0.010267905    0.003106552    0.000705795
     12        8          -0.011293548    0.002469250    0.001298054
     13        1           0.002028892   -0.001365186    0.000096917
     14        1           0.009426024   -0.001394809   -0.003683262
     15        8           0.001841353   -0.000682561    0.016453890
     16        1          -0.007354389   -0.005994864   -0.001267209
     17        1           0.006297197    0.006335448   -0.014688939
     18        8          -0.007523475    0.007026054   -0.003192702
     19        1           0.000883402   -0.009807364   -0.005401317
     20        1           0.006219486    0.003033976    0.008697991
     21        8          -0.000626350   -0.006002845   -0.003919884
     22        1           0.004104715    0.000549890    0.009380057
     23        1          -0.002221193    0.005171135   -0.006226165
     24        8          -0.006963029    0.007727485    0.001774695
     25        1           0.006420437   -0.009735109   -0.005361499
     26        1          -0.001651892    0.001872173    0.002551357
 -------------------------------------------------------------------
 Cartesian Forces:  Max     0.042738768 RMS     0.012540546

 GradGradGradGradGradGradGradGradGradGradGradGradGradGradGradGradGradGrad
 Berny optimization.
 Using GEDIIS/GDIIS optimizer.
 FormGI is forming the generalized inverse of G from B-inverse, IUseBI=4.
 Internal  Forces:  Max     0.047915021 RMS     0.008733952
 Search for a local minimum.
 Step number   4 out of a maximum of  156
 All quantities printed in internal units (Hartrees-Bohrs-Radians)
 Mixed Optimization -- RFO/linear search
 Update second derivatives using D2CorX and points    2    4    3
 ITU=  0  1  0  0
 Use linear search instead of GDIIS.
     Eigenvalues ---   -0.16507  -0.00392  -0.00036   0.00036   0.00051
     Eigenvalues ---    0.00090   0.00176   0.00287   0.00394   0.00443
     Eigenvalues ---    0.00480   0.00620   0.00723   0.00775   0.00891
     Eigenvalues ---    0.01063   0.01095   0.01328   0.01401   0.01512
     Eigenvalues ---    0.01837   0.01876   0.01961   0.02066   0.02178
     Eigenvalues ---    0.02368   0.02464   0.02647   0.02769   0.02928
     Eigenvalues ---    0.02982   0.03113   0.03163   0.03358   0.03405
     Eigenvalues ---    0.03696   0.04302   0.05845   0.06590   0.07310
     Eigenvalues ---    0.08332   0.09722   0.11311   0.13803   0.14471
     Eigenvalues ---    0.16391   0.19613   0.20975   0.22611   0.25371
     Eigenvalues ---    0.28448   0.31690   0.34852   0.39479   0.40646
     Eigenvalues ---    0.41130   0.44717   0.44886   0.46338   0.50069
     Eigenvalues ---    0.51037   0.51985   0.52897   0.57088   0.58654
     Eigenvalues ---    0.58807   0.58895   0.59201   0.59558   0.62419
     Eigenvalues ---    0.86810  12.51708
 RFO step:  Lambda=-1.65135624D-01 EMin=-1.65071281D-01
 I=     1 Eig=   -1.65D-01 Dot1= -1.95D-03
 I=     1 Stepn= -6.00D-01 RXN=   6.00D-01 EDone=F
 I=     2 Eig=   -3.92D-03 Dot1= -1.61D-04
 I=     2 Stepn= -3.00D-01 RXN=   6.71D-01 EDone=F
 I=     3 Eig=   -3.57D-04 Dot1= -2.44D-04
 I=     3 Stepn= -1.50D-01 RXN=   6.87D-01 EDone=F
 Mixed    3 eigenvectors in step.  Raw Step.Grad=  2.36D-03.
 RFO eigenvector is Hessian eigenvector with negative curvature.
 Taking step of  6.00D-01 in eigenvector direction(s).  Step.Grad=  1.17D-03.
 Quartic linear search produced a step of -0.64286.
 Iteration  1 RMS(Cart)=  0.12884932 RMS(Int)=  0.01134583
 Iteration  2 RMS(Cart)=  0.02163952 RMS(Int)=  0.00192459
 Iteration  3 RMS(Cart)=  0.00037299 RMS(Int)=  0.00190870
 Iteration  4 RMS(Cart)=  0.00000025 RMS(Int)=  0.00190870
 Variable       Old X    -DE/DX   Delta X   Delta X   Delta X     New X
                                 (Linear)    (Quad)   (Total)
    R1        2.32166  -0.01151  -0.02338   0.00677  -0.01732   2.30434
    R2        2.40056   0.02944   0.04826   0.01845   0.06548   2.46604
    R3        2.93240   0.00235  -0.01183  -0.00378  -0.01561   2.91679
    R4        3.21057   0.00333   0.01810  -0.01587   0.00259   3.21316
    R5        1.79168   0.04792   0.07934   0.01436   0.09307   1.88474
    R6        3.17655  -0.00026  -0.02180  -0.01255  -0.03504   3.14151
    R7        2.59881  -0.01806  -0.04574  -0.01349  -0.05923   2.53958
    R8        2.53811  -0.01377  -0.01490  -0.00258  -0.01748   2.52063
    R9        2.52640  -0.01461  -0.01254  -0.00861  -0.02115   2.50525
   R10        1.87823  -0.01557  -0.02564  -0.00829  -0.03441   1.84382
   R11        1.83552  -0.01063  -0.01733  -0.00542  -0.02275   1.81277
   R12        3.49408  -0.00075  -0.10190   0.03523  -0.06667   3.42741
   R13        3.43386  -0.00074  -0.08446   0.03382  -0.05036   3.38350
   R14        1.85802   0.00527   0.00073   0.01403   0.01525   1.87327
   R15        1.83391  -0.01021  -0.01557  -0.00431  -0.01988   1.81403
   R16        3.42403   0.00018  -0.06415   0.02192  -0.04241   3.38162
   R17        3.46589  -0.00020  -0.09248   0.08057  -0.00909   3.45680
   R18        1.83305  -0.00953  -0.01507  -0.00485  -0.01993   1.81312
   R19        1.88324  -0.01701  -0.03075  -0.00757  -0.03871   1.84453
   R20        3.33513  -0.00059  -0.03913  -0.00800  -0.04878   3.28635
   R21        1.87983  -0.01180  -0.01836  -0.00179  -0.02172   1.85812
   R22        1.83396  -0.01101  -0.01669  -0.00588  -0.02257   1.81139
   R23        3.28849  -0.00074  -0.01357  -0.01684  -0.03018   3.25831
   R24        1.86348  -0.01006  -0.01321   0.00570  -0.00751   1.85596
   R25        1.82775  -0.00815  -0.01143  -0.00191  -0.01334   1.81441
   R26        1.87081  -0.01336  -0.01790  -0.01946  -0.03522   1.83559
   R27        1.86636  -0.00286  -0.00191   0.00103  -0.00028   1.86608
    A1        2.26275  -0.01138  -0.03432   0.01786  -0.01792   2.24483
    A2        1.99588   0.01851   0.08010  -0.00892   0.07222   2.06810
    A3        2.01733  -0.00705  -0.04324  -0.01247  -0.05466   1.96267
    A4        2.39456   0.00461   0.01010  -0.09434  -0.08550   2.30905
    A5        1.91742   0.00299   0.00795   0.05232   0.05527   1.97269
    A6        1.79028   0.02963   0.08564   0.01608   0.10192   1.89219
    A7        1.95070   0.01599   0.01723  -0.00388   0.01361   1.96431
    A8        1.88943   0.02376   0.04049   0.01517   0.05566   1.94509
    A9        1.92793  -0.02087  -0.04255  -0.00355  -0.04565   1.88228
   A10        1.93764  -0.02097  -0.04567  -0.00973  -0.05548   1.88216
   A11        1.96059  -0.02224  -0.05410  -0.01149  -0.06552   1.89507
   A12        1.85409  -0.00014  -0.00225   0.01813   0.01719   1.87128
   A13        1.73690  -0.00045  -0.02137  -0.01672  -0.03780   1.69910
   A14        1.87981   0.00202   0.03939  -0.10237  -0.06287   1.81694
   A15        1.87801  -0.00156  -0.00369  -0.01927  -0.02267   1.85534
   A16        2.15789   0.00121   0.00459   0.02337   0.02634   2.18424
   A17        1.57320   0.00217  -0.01640   0.05671   0.04008   1.61328
   A18        2.11245   0.00059   0.00764  -0.02879  -0.02106   2.09139
   A19        2.16270  -0.00066   0.00546  -0.06512  -0.05966   2.10304
   A20        1.49274  -0.00137  -0.00431   0.05937   0.05498   1.54771
   A21        1.85802  -0.00140  -0.00189   0.00048  -0.00124   1.85678
   A22        2.00684   0.00049  -0.00685   0.01009   0.00358   2.01042
   A23        1.91302   0.00155  -0.02215  -0.01189  -0.03511   1.87791
   A24        1.87778  -0.00090  -0.01764   0.01450  -0.00392   1.87386
   A25        1.75042  -0.00103  -0.02994   0.03012  -0.00004   1.75037
   A26        2.08143   0.00081  -0.00203  -0.01037  -0.01164   2.06979
   A27        1.86672  -0.00364  -0.02981  -0.01053  -0.04034   1.82639
   A28        1.52917   0.00170  -0.02690  -0.00465  -0.02446   1.50470
   A29        1.85300  -0.00149  -0.00375  -0.03347  -0.03576   1.81724
   A30        2.08013  -0.00039  -0.02657  -0.00649  -0.03756   2.04257
   A31        2.04509  -0.00113  -0.02382   0.09518   0.06999   2.11507
   A32        2.08664   0.00089   0.06869  -0.01646   0.04737   2.13401
   A33        1.85200   0.00020  -0.00319  -0.02958  -0.03499   1.81701
   A34        2.80071  -0.00092  -0.00945   0.08140   0.07651   2.87722
   A35        3.11421  -0.00510  -0.01504   0.01555  -0.00351   3.11070
   A36        2.86564  -0.00103   0.04409  -0.11991  -0.07303   2.79261
   A37        2.90106   0.00757   0.02351  -0.02001   0.00511   2.90617
   A38        2.91436   0.00189   0.01696   0.00319   0.02049   2.93485
   A39        2.92280  -0.00093   0.04108  -0.04554  -0.00449   2.91831
   A40        2.99192   0.00084   0.09175   0.07643   0.16816   3.16008
   A41        2.84079  -0.00077   0.01952  -0.03155  -0.01341   2.82738
   A42        3.41062  -0.00156  -0.00097  -0.04296  -0.04559   3.36502
   A43        3.01667   0.00357   0.02135  -0.14075  -0.11790   2.89877
   A44        3.28064  -0.00512  -0.02069  -0.06701  -0.08876   3.19188
   A45        3.09204   0.00035   0.01410  -0.00481   0.01139   3.10343
   A46        3.02604  -0.00010   0.00359   0.00900   0.01054   3.03658
   A47        3.06131  -0.00264   0.07476  -0.05684   0.01806   3.07937
   A48        3.30136   0.00012  -0.04029   0.12965   0.08953   3.39089
    D1        0.30930  -0.00220  -0.04455  -0.05738  -0.10293   0.20637
    D2       -2.96861  -0.00161  -0.01751  -0.09186  -0.10958  -3.07819
    D3       -0.19263   0.00054   0.01184  -0.13113  -0.11587  -0.30850
    D4        3.08665  -0.00169  -0.02107  -0.09657  -0.11766   2.96900
    D5       -1.39643  -0.00014  -0.00101  -0.00052  -0.00177  -1.39820
    D6        2.82127  -0.00013  -0.01321  -0.00376  -0.01685   2.80442
    D7        0.65298   0.00054   0.01493   0.00269   0.01764   0.67061
    D8        1.62889  -0.00034   0.02139  -0.02745  -0.00624   1.62265
    D9       -0.43659  -0.00033   0.00919  -0.03070  -0.02132  -0.45791
   D10       -2.60489   0.00034   0.03732  -0.02425   0.01317  -2.59172
   D11        2.17460   0.00110   0.01742   0.11015   0.12517   2.29977
   D12       -1.33940  -0.00368   0.02114   0.05854   0.07677  -1.26263
   D13        0.03076  -0.00105   0.01218   0.15733   0.17047   0.20123
   D14       -1.87275   0.00059   0.07265  -0.05471   0.01911  -1.85364
   D15        0.15795  -0.00024   0.04100   0.04718   0.08965   0.24760
   D16        2.29565  -0.00200   0.01497  -0.03972  -0.02199   2.27366
   D17       -2.77448   0.00009   0.07082  -0.04921   0.02034  -2.75414
   D18        1.59213   0.00013   0.05909  -0.03434   0.02602   1.61815
   D19        2.78708  -0.00035  -0.02061   0.03118   0.01004   2.79713
   D20        0.97416   0.00006  -0.01221   0.10351   0.09508   1.06925
   D21       -1.41277   0.00108  -0.04934  -0.01912  -0.07159  -1.48437
   D22        0.84706  -0.00078  -0.05271   0.12800   0.07467   0.92173
   D23       -0.96586  -0.00036  -0.04431   0.20032   0.15971  -0.80615
   D24        2.93039   0.00066  -0.08144   0.07769  -0.00697   2.92342
   D25       -0.66872   0.00102  -0.00554   0.06339   0.05982  -0.60890
   D26        1.47831   0.00214  -0.02716   0.07012   0.04428   1.52259
   D27        1.97184  -0.00022   0.00297   0.00526   0.00738   1.97922
   D28       -2.16432   0.00090  -0.01865   0.01199  -0.00816  -2.17248
   D29       -2.13386  -0.00118   0.01315  -0.04113  -0.02884  -2.16270
   D30        0.01317  -0.00007  -0.00846  -0.03440  -0.04439  -0.03122
   D31       -0.18519  -0.00115  -0.00732  -0.04415  -0.04907  -0.23426
   D32        1.38187  -0.00088  -0.03479  -0.08079  -0.11773   1.26415
   D33       -2.33285   0.00031   0.01434   0.02371   0.03398  -2.29887
   D34       -2.07002  -0.00088   0.00800  -0.05838  -0.04689  -2.11691
   D35       -0.50296  -0.00062  -0.01947  -0.09502  -0.11554  -0.61851
   D36        2.06549   0.00057   0.02966   0.00948   0.03617   2.10166
   D37        1.98606  -0.00008  -0.00188  -0.03236  -0.03143   1.95463
   D38       -2.73007   0.00018  -0.02935  -0.06899  -0.10009  -2.83015
   D39       -0.16161   0.00138   0.01977   0.03551   0.05163  -0.10999
   D40       -2.21655   0.00022  -0.01623   0.00237  -0.01451  -2.23106
   D41        1.93029   0.00029  -0.00214  -0.00081  -0.00233   1.92796
   D42        2.01461   0.00069  -0.00272   0.01544   0.01235   2.02695
   D43       -0.12174   0.00076   0.01136   0.01226   0.02453  -0.09721
   D44        0.10729  -0.00036  -0.01612   0.05098   0.03195   0.13924
   D45       -1.93448   0.00111   0.02706   0.01626   0.04244  -1.89204
   D46       -1.82201   0.00201   0.00044   0.06431   0.06351  -1.75850
   D47        2.62539  -0.00067   0.00974   0.08750   0.09182   2.71721
   D48        0.26469  -0.00004  -0.02315  -0.00780  -0.02927   0.23542
         Item               Value     Threshold  Converged?
 Maximum Force            0.047915     0.000015     NO 
 RMS     Force            0.008734     0.000010     NO 
 Maximum Displacement     0.560253     0.000060     NO 
 RMS     Displacement     0.122681     0.000040     NO 
 Predicted change in Energy=-2.783070D-02
 GradGradGradGradGradGradGradGradGradGradGradGradGradGradGradGradGradGrad

                          Input orientation:                          
 ---------------------------------------------------------------------
 Center     Atomic      Atomic             Coordinates (Angstroms)
 Number     Number       Type             X           Y           Z
 ---------------------------------------------------------------------
      1          6           0        0.868824    1.221795    1.122361
      2          8           0        0.155502    2.200615    1.263866
      3          8           0        1.224690    0.626245    0.017085
      4          1           0        0.643175    0.862426   -0.758024
      5          6           0        1.613446    0.668773    2.356092
      6          9           0        2.706283    1.422380    2.565425
      7          9           0        2.012746   -0.592950    2.189382
      8          9           0        0.860876    0.733205    3.445597
      9          8           0       -0.868814   -1.540309   -1.184910
     10          1           0       -1.000224   -0.641569   -1.541278
     11          1           0       -1.682775   -2.026042   -1.332377
     12          8           0       -1.448063    3.322105   -0.557843
     13          1           0       -0.866261    3.036509    0.192224
     14          1           0       -2.316961    3.477880   -0.180690
     15          8           0       -0.601432    4.607859   -2.838526
     16          1           0        0.123719    5.208023   -2.652718
     17          1           0       -0.909515    4.272608   -1.975143
     18          8           0       -0.010664    2.332666   -4.173509
     19          1           0       -0.190823    3.232499   -3.820425
     20          1           0       -0.570863    2.209242   -4.941466
     21          8           0       -1.012441   -0.833822    1.514997
     22          1           0       -0.927523   -1.103250    0.574368
     23          1           0       -0.563028   -1.525072    2.007017
     24          8           0       -0.576841    1.067059   -1.868572
     25          1           0       -1.107755    1.795146   -1.505883
     26          1           0       -0.317192    1.383026   -2.767393
 ---------------------------------------------------------------------
                    Distance matrix (angstroms):
                    1          2          3          4          5
     1  C    0.000000
     2  O    1.219402   0.000000
     3  O    1.304973   2.275141   0.000000
     4  H    1.927670   2.473179   0.997364   0.000000
     5  C    1.543498   2.380148   2.371475   3.267514   0.000000
     6  F    2.344978   2.967523   3.053356   3.951617   1.343888
     7  F    2.395912   3.479935   2.612728   3.561046   1.333858
     8  F    2.374070   2.722278   3.449420   4.211238   1.325721
     9  O    3.996511   4.586964   3.243687   2.870797   4.855960
    10  H    3.749725   4.157228   2.997681   2.361408   4.872141
    11  H    4.804669   5.290026   4.160412   3.752755   5.633107
    12  O    3.549979   2.673534   3.839506   3.234713   4.990394
    13  H    2.677473   1.700333   3.195641   2.812118   4.054312
    14  H    4.115469   3.135477   4.551288   3.992032   5.456597
    15  O    5.414398   4.816367   5.229004   4.461592   6.885212
    16  H    5.540435   4.938131   5.415964   4.769058   6.921868
    17  H    4.697284   3.989811   4.671163   3.939742   6.173537
    18  O    5.482133   5.441516   4.690314   3.775533   6.931231
    19  H    5.440305   5.199494   4.850022   3.961199   6.926575
    20  H    6.310131   6.247706   5.506098   4.559494   7.771654
    21  O    2.814051   3.261130   3.062726   3.284044   3.140145
    22  H    2.988811   3.544556   2.816690   2.847147   3.573672
    23  H    3.221505   3.866433   3.432774   3.847145   3.109960
    24  O    3.325593   3.410783   2.644906   1.662417   4.775330
    25  H    3.338153   3.071113   3.020937   2.120146   4.856800
    26  H    4.069744   4.140403   3.271610   2.287114   5.521559
                    6          7          8          9         10
     6  F    0.000000
     7  F    2.164245   0.000000
     8  F    2.157589   2.159530   0.000000
     9  O    5.968572   4.537259   5.440799   0.000000
    10  H    5.904497   4.795642   5.497510   0.975705   0.000000
    11  H    6.807958   5.302208   6.075577   0.959279   1.557653
    12  O    5.533746   5.903567   5.297276   4.936781   4.108334
    13  H    4.582637   5.044829   4.344266   4.779515   4.068320
    14  H    6.082697   6.398067   5.548139   5.318628   4.533746
    15  O    7.091611   7.691697   7.526054   6.372276   5.422027
    16  H    6.944764   7.788816   7.599792   6.977074   6.059395
    17  H    6.466417   7.039641   6.711638   5.866526   4.934126
    18  O    7.322817   7.289706   7.833814   4.966697   4.093158
    19  H    7.242157   7.457048   7.755489   5.494115   4.567060
    20  H    8.228745   8.085562   8.635473   5.315977   4.457886
    21  O    4.474679   3.108789   3.113215   2.794504   3.062340
    22  H    4.852593   3.393208   3.849012   1.813706   2.166655
    23  H    4.437081   2.745309   3.032628   3.206577   3.682678
    24  O    5.528606   5.092012   5.515331   2.711274   1.790470
    25  H    5.591189   5.394027   5.433267   3.359372   2.439343
    26  H    6.130407   5.822603   6.356993   3.369632   2.463508
                   11         12         13         14         15
    11  H    0.000000
    12  O    5.409036   0.000000
    13  H    5.349815   0.991292   0.000000
    14  H    5.658775   0.959945   1.561539   0.000000
    15  O    6.888137   2.751629   3.424139   3.359165   0.000000
    16  H    7.572214   3.227334   3.713386   3.880881   0.959461
    17  H    6.378407   1.789478   2.495455   2.415070   0.976083
    18  O    5.465010   4.014741   4.504117   4.751118   2.703273
    19  H    6.005711   3.497588   4.073817   4.222363   1.739063
    20  H    5.674461   4.606962   5.208302   5.227169   3.190087
    21  O    3.158841   4.664565   4.092744   4.813305   6.980973
    22  H    2.248917   4.597459   4.157811   4.846380   6.661152
    23  H    3.557577   5.554901   4.918683   5.735144   7.816240
    24  O    3.328344   2.749958   2.865201   3.418921   3.671332
    25  H    3.868105   1.829260   2.117279   2.459656   3.153356
    26  H    3.942820   3.149763   3.434358   3.883107   3.238117
                   16         17         18         19         20
    16  H    0.000000
    17  H    1.549735   0.000000
    18  O    3.255541   3.066614   0.000000
    19  H    2.316285   2.236830   0.983272   0.000000
    20  H    3.835819   3.629221   0.958548   1.564679   0.000000
    21  O    7.427288   6.186057   6.587056   6.758458   7.151304
    22  H    7.165987   5.949806   5.931989   6.217367   6.443931
    23  H    8.217015   7.042070   7.306583   7.532072   7.888383
    24  O    4.272383   3.224527   2.689805   2.940726   3.278307
    25  H    3.805192   2.529293   2.934070   2.874691   3.501851
    26  H    3.852033   3.054209   1.724221   2.131994   2.339568
                   21         22         23         24         25
    21  O    0.000000
    22  H    0.982133   0.000000
    23  H    0.960147   1.537294   0.000000
    24  O    3.905334   3.286514   4.662567   0.000000
    25  H    4.005781   3.572203   4.864262   0.971352   0.000000
    26  H    4.872027   4.209684   5.595754   0.987487   1.544746
                   26
    26  H    0.000000
 Stoichiometry    C2H13F3O8
 Framework group  C1[X(C2H13F3O8)]
 Deg. of freedom    72
 Full point group                 C1      NOp   1
 Largest Abelian subgroup         C1      NOp   1
 Largest concise Abelian subgroup C1      NOp   1
                         Standard orientation:                         
 ---------------------------------------------------------------------
 Center     Atomic      Atomic             Coordinates (Angstroms)
 Number     Number       Type             X           Y           Z
 ---------------------------------------------------------------------
      1          6           0       -1.038175   -0.538999   -0.124284
      2          8           0       -0.517864   -1.229459    0.735647
      3          8           0       -0.465239    0.241536   -0.999193
      4          1           0        0.475343    0.471433   -0.760055
      5          6           0       -2.554099   -0.689975   -0.372418
      6          9           0       -2.752772   -1.776077   -1.138542
      7          9           0       -3.075260    0.360070   -1.008793
      8          9           0       -3.215777   -0.867058    0.762642
      9          8           0        0.287155    3.228721    0.016748
     10          1           0        1.013744    2.588626    0.136528
     11          1           0        0.460159    3.967691    0.603441
     12          8           0        2.008260   -1.117584    1.603959
     13          1           0        1.067785   -1.295384    1.345979
     14          1           0        2.026545   -1.104370    2.563639
     15          8           0        4.226873   -1.778728    0.116644
     16          1           0        4.097890   -2.603876   -0.355650
     17          1           0        3.447652   -1.667095    0.693784
     18          8           0        4.205499    0.496427   -1.343116
     19          1           0        4.345655   -0.362783   -0.886017
     20          1           0        4.980101    1.036967   -1.179953
     21          8           0       -1.658425    1.757024    1.379861
     22          1           0       -1.001444    2.279389    0.869866
     23          1           0       -2.511290    2.066957    1.066104
     24          8           0        1.887084    1.042607   -0.093439
     25          1           0        2.055712    0.444342    0.652997
     26          1           0        2.703329    0.975172   -0.645098
 ---------------------------------------------------------------------
 Rotational constants (GHZ):           0.7627119           0.3070035           0.2639609
 Standard basis: 6-31++G(d,p) (6D, 7F)
 There are   325 symmetry adapted cartesian basis functions of A   symmetry.
 There are   325 symmetry adapted basis functions of A   symmetry.
   325 basis functions,   520 primitive gaussians,   325 cartesian basis functions
    58 alpha electrons       58 beta electrons
       nuclear repulsion energy      1000.3370229260 Hartrees.
 NAtoms=   26 NActive=   26 NUniq=   26 SFac= 1.00D+00 NAtFMM=   60 NAOKFM=F Big=F
 Integral buffers will be    131072 words long.
 Raffenetti 2 integral format.
 Two-electron integral symmetry is turned on.
 Nuclear repulsion after empirical dispersion term =     1000.3226106469 Hartrees.
 One-electron integrals computed using PRISM.
 NBasis=   325 RedAO= T EigKep=  3.65D-05  NBF=   325
 NBsUse=   325 1.00D-06 EigRej= -1.00D+00 NBFU=   325
 Lowest energy guess from the checkpoint file:  "/local_scratch/slurm.5787893/Gau-2973463.chk"
 B after Tr=     0.000000   -0.000000   -0.000000
         Rot=    0.999763   -0.021209    0.003522   -0.003290 Ang=  -2.49 deg.
 B after Tr=     0.000000   -0.000000    0.000000
         Rot=    0.999884   -0.015217   -0.000220   -0.000816 Ang=  -1.75 deg.
 Requested convergence on RMS density matrix=1.00D-10 within 128 cycles.
 Requested convergence on MAX density matrix=1.00D-08.
 Requested convergence on             energy=1.00D-08.
 No special actions if energy rises.
 SCF Done:  E(RwB97XD) =  -985.232323330     A.U. after   17 cycles
            NFock= 17  Conv=0.53D-10     -V/T= 2.0083
 Calling FoFJK, ICntrl=      2127 FMM=F ISym2X=0 I1Cent= 0 IOpClX= 0 NMat=1 NMatS=1 NMatT=0.
 ***** Axes restored to original set *****
 -------------------------------------------------------------------
 Center     Atomic                   Forces (Hartrees/Bohr)
 Number     Number              X              Y              Z
 -------------------------------------------------------------------
      1        6           0.000571038    0.006386903   -0.003011589
      2        8           0.001275962   -0.006205227   -0.002570704
      3        8          -0.001318375   -0.001044083    0.007258580
      4        1          -0.002425208    0.003115069   -0.001564744
      5        6           0.001420790   -0.001978573   -0.001271196
      6        9           0.003066940    0.001919259   -0.000529229
      7        9           0.000698392   -0.002333309   -0.000170010
      8        9          -0.003404067    0.000619444    0.002616170
      9        8          -0.002898930    0.000922787    0.003166133
     10        1           0.002286918   -0.001607192   -0.002762171
     11        1          -0.000942026   -0.000808501   -0.002075108
     12        8           0.001402115   -0.001336914    0.005471265
     13        1          -0.001738756    0.000447424   -0.005218883
     14        1          -0.001647316    0.000699039    0.000013660
     15        8           0.000272909   -0.000422387   -0.000369277
     16        1           0.000483940    0.001430867   -0.000023051
     17        1           0.000215806    0.000560364    0.000775163
     18        8           0.000559054   -0.000273314    0.002817778
     19        1          -0.000230587   -0.000491317   -0.001709881
     20        1          -0.000476998    0.000366450   -0.001532919
     21        8           0.002161680    0.000124861   -0.006028809
     22        1           0.000120416   -0.000638761    0.005781060
     23        1          -0.000452987   -0.000171008    0.001184433
     24        8           0.003293385    0.000241363   -0.002493814
     25        1          -0.003165213    0.002287266    0.003069314
     26        1           0.000871117   -0.001810511   -0.000822172
 -------------------------------------------------------------------
 Cartesian Forces:  Max     0.007258580 RMS     0.002441646

 GradGradGradGradGradGradGradGradGradGradGradGradGradGradGradGradGradGrad
 Berny optimization.
 Using GEDIIS/GDIIS optimizer.
 FormGI is forming the generalized inverse of G from B-inverse, IUseBI=4.
 Internal  Forces:  Max     0.006027196 RMS     0.001608196
 Search for a local minimum.
 Step number   5 out of a maximum of  156
 All quantities printed in internal units (Hartrees-Bohrs-Radians)
 Mixed Optimization -- RFO/linear search
 Update second derivatives using D2CorX and points    3    5
 ITU=  0  0  1  0  0
 Use linear search instead of GDIIS.
     Eigenvalues ---   -0.00478  -0.00041   0.00029   0.00049   0.00089
     Eigenvalues ---    0.00175   0.00287   0.00392   0.00444   0.00480
     Eigenvalues ---    0.00622   0.00716   0.00773   0.00883   0.01062
     Eigenvalues ---    0.01095   0.01329   0.01401   0.01512   0.01762
     Eigenvalues ---    0.01836   0.01880   0.02008   0.02066   0.02188
     Eigenvalues ---    0.02436   0.02475   0.02669   0.02779   0.02928
     Eigenvalues ---    0.03018   0.03148   0.03316   0.03372   0.03454
     Eigenvalues ---    0.03715   0.04326   0.05895   0.06606   0.07417
     Eigenvalues ---    0.08347   0.09742   0.11399   0.14024   0.14511
     Eigenvalues ---    0.17090   0.19627   0.21335   0.22622   0.25429
     Eigenvalues ---    0.28993   0.33412   0.36187   0.39795   0.40906
     Eigenvalues ---    0.41189   0.44847   0.44948   0.46939   0.50539
     Eigenvalues ---    0.51142   0.52535   0.53298   0.58189   0.58669
     Eigenvalues ---    0.58808   0.59003   0.59264   0.59574   0.69915
     Eigenvalues ---    0.88538  12.49466
 RFO step:  Lambda=-6.77251517D-03 EMin=-4.78468835D-03
 Quartic linear search produced a step of -0.26756.
 Maximum step size (   0.505) exceeded in Quadratic search.
    -- Step size scaled by   0.597
 Iteration  1 RMS(Cart)=  0.20075140 RMS(Int)=  0.01593239
 Iteration  2 RMS(Cart)=  0.03145522 RMS(Int)=  0.00335343
 Iteration  3 RMS(Cart)=  0.00159942 RMS(Int)=  0.00330971
 Iteration  4 RMS(Cart)=  0.00000638 RMS(Int)=  0.00330970
 Iteration  5 RMS(Cart)=  0.00000007 RMS(Int)=  0.00330970
 Variable       Old X    -DE/DX   Delta X   Delta X   Delta X     New X
                                 (Linear)    (Quad)   (Total)
    R1        2.30434  -0.00497  -0.00510   0.01304   0.00640   2.31074
    R2        2.46604  -0.00496   0.00256  -0.01866  -0.01679   2.44925
    R3        2.91679   0.00201  -0.00075   0.01040   0.00965   2.92644
    R4        3.21316   0.00070   0.00684  -0.02597  -0.02036   3.19280
    R5        1.88474   0.00322   0.00812  -0.01024  -0.00136   1.88339
    R6        3.14151  -0.00024   0.00030  -0.03217  -0.03121   3.11030
    R7        2.53958   0.00349  -0.00319   0.02486   0.02167   2.56125
    R8        2.52063   0.00244  -0.00152   0.00092  -0.00061   2.52002
    R9        2.50525   0.00411   0.00044   0.00447   0.00491   2.51016
   R10        1.84382   0.00099  -0.00147   0.00457   0.00307   1.84689
   R11        1.81277   0.00153  -0.00113   0.00682   0.00570   1.81847
   R12        3.42741   0.00068  -0.02457   0.07454   0.04993   3.47734
   R13        3.38350   0.00183  -0.02168   0.11989   0.09824   3.48174
   R14        1.87327  -0.00458  -0.00378  -0.00014  -0.00479   1.86848
   R15        1.81403   0.00161  -0.00116   0.00545   0.00429   1.81833
   R16        3.38162   0.00103  -0.01535   0.05516   0.03954   3.42116
   R17        3.45680  -0.00070  -0.03606   0.08298   0.04846   3.50526
   R18        1.81312   0.00126  -0.00094   0.00575   0.00481   1.81792
   R19        1.84453   0.00138  -0.00244   0.01080   0.00824   1.85277
   R20        3.28635   0.00153  -0.00324   0.02864   0.02546   3.31181
   R21        1.85812   0.00044  -0.00183   0.00591   0.00413   1.86224
   R22        1.81139   0.00146  -0.00091   0.00649   0.00558   1.81697
   R23        3.25831  -0.00007   0.00243  -0.00980  -0.00725   3.25106
   R24        1.85596  -0.00480  -0.00349  -0.00520  -0.00862   1.84734
   R25        1.81441   0.00052  -0.00119   0.00214   0.00095   1.81536
   R26        1.83559   0.00408   0.00197   0.00370   0.00679   1.84237
   R27        1.86608   0.00007  -0.00072   0.00455   0.00399   1.87007
    A1        2.24483  -0.00068  -0.00949   0.02563   0.01614   2.26096
    A2        2.06810   0.00149   0.01402  -0.03884  -0.02462   2.04348
    A3        1.96267  -0.00075  -0.00337   0.01118   0.00786   1.97053
    A4        2.30905   0.00301   0.02708  -0.03594  -0.00981   2.29925
    A5        1.97269   0.00001  -0.01148   0.02155   0.01271   1.98540
    A6        1.89219  -0.00102   0.00837  -0.04529  -0.03709   1.85510
    A7        1.96431   0.00077   0.00353   0.00356   0.00710   1.97141
    A8        1.94509  -0.00221   0.00196  -0.01620  -0.01440   1.93069
    A9        1.88228   0.00016  -0.00550   0.01426   0.00878   1.89107
   A10        1.88216   0.00167  -0.00416   0.01854   0.01399   1.89615
   A11        1.89507   0.00074  -0.00499   0.02662   0.02165   1.91672
   A12        1.87128  -0.00077  -0.00553   0.00196  -0.01420   1.85708
   A13        1.69910   0.00006   0.00122   0.14889   0.14588   1.84498
   A14        1.81694   0.00327   0.03321   0.12369   0.15549   1.97243
   A15        1.85534   0.00133   0.00453   0.01304   0.01672   1.87206
   A16        2.18424  -0.00132  -0.00514  -0.09314  -0.09710   2.08713
   A17        1.61328  -0.00102  -0.01755  -0.02004  -0.03292   1.58035
   A18        2.09139   0.00019   0.00881   0.04058   0.04723   2.13862
   A19        2.10304   0.00028   0.01823  -0.01976  -0.00492   2.09812
   A20        1.54771  -0.00003  -0.01651   0.07344   0.05649   1.60421
   A21        1.85678   0.00030  -0.00045   0.00176   0.00149   1.85826
   A22        2.01042   0.00010  -0.00381   0.01820   0.01448   2.02490
   A23        1.87791   0.00023   0.00017  -0.00800  -0.00792   1.86999
   A24        1.87386  -0.00053  -0.00629   0.00672   0.00109   1.87495
   A25        1.75037   0.00113  -0.01245   0.06280   0.05100   1.80137
   A26        2.06979   0.00028   0.00227  -0.00910  -0.00773   2.06206
   A27        1.82639   0.00185  -0.00161   0.03825   0.03663   1.86302
   A28        1.50470   0.00117  -0.00465  -0.01993  -0.02242   1.48228
   A29        1.81724  -0.00176   0.00801  -0.03671  -0.03325   1.78399
   A30        2.04257  -0.00008  -0.00101  -0.14796  -0.14445   1.89812
   A31        2.11507  -0.00127  -0.02864  -0.05605  -0.09055   2.02452
   A32        2.13401  -0.00014   0.01592   0.18729   0.20458   2.33859
   A33        1.81701   0.00153   0.00803   0.00039  -0.00232   1.81469
   A34        2.87722  -0.00205  -0.02440   0.04982   0.02664   2.90386
   A35        3.11070   0.00046  -0.00532  -0.00638  -0.00785   3.10285
   A36        2.79261   0.00005   0.03789  -0.04026  -0.00110   2.79151
   A37        2.90617   0.00133   0.00842   0.05125   0.06398   2.97015
   A38        2.93485  -0.00065   0.00158  -0.03097  -0.03087   2.90398
   A39        2.91831  -0.00042   0.01830  -0.03280  -0.01456   2.90376
   A40        3.16008  -0.00362  -0.00681  -0.14045  -0.14737   3.01270
   A41        2.82738  -0.00050   0.01171   0.02447   0.03563   2.86302
   A42        3.36502  -0.00074   0.01179  -0.07296  -0.06265   3.30237
   A43        2.89877   0.00603   0.04043   0.20980   0.24982   3.14860
   A44        3.19188   0.00122   0.01514   0.05441   0.06859   3.26047
   A45        3.10343   0.00001   0.00282   0.04616   0.04589   3.14932
   A46        3.03658   0.00068  -0.00132  -0.01751  -0.01827   3.01831
   A47        3.07937  -0.00211   0.02629  -0.05893  -0.03455   3.04482
   A48        3.39089  -0.00017  -0.04072   0.01481  -0.02381   3.36708
    D1        0.20637  -0.00064   0.00900  -0.01684  -0.00669   0.19968
    D2       -3.07819  -0.00009   0.02203  -0.03553  -0.01225  -3.09044
    D3       -0.30850   0.00152   0.03593  -0.00786   0.02964  -0.27887
    D4        2.96900   0.00084   0.02271   0.01341   0.03725   3.00624
    D5       -1.39820  -0.00054   0.00005  -0.03322  -0.03327  -1.43147
    D6        2.80442  -0.00054  -0.00099  -0.02319  -0.02410   2.78032
    D7        0.67061  -0.00044   0.00149  -0.04852  -0.04679   0.62382
    D8        1.62265  -0.00011   0.01057  -0.04705  -0.03672   1.58593
    D9       -0.45791  -0.00011   0.00953  -0.03702  -0.02755  -0.48547
   D10       -2.59172  -0.00001   0.01201  -0.06235  -0.05024  -2.64196
   D11        2.29977   0.00029  -0.02624  -0.00142  -0.02970   2.27006
   D12       -1.26263   0.00013  -0.01174  -0.09696  -0.10440  -1.36704
   D13        0.20123   0.00005  -0.04054   0.01664  -0.02382   0.17740
   D14       -1.85364  -0.00031   0.02512   0.01369   0.03977  -1.81387
   D15        0.24760  -0.00136  -0.00692  -0.04320  -0.05277   0.19482
   D16        2.27366  -0.00084   0.01211  -0.16993  -0.15313   2.12053
   D17       -2.75414  -0.00062   0.02403   0.10332   0.13677  -2.61737
   D18        1.61815  -0.00035   0.01763   0.03540   0.04362   1.66177
   D19        2.79713  -0.00061  -0.01127   0.02214   0.01296   2.81009
   D20        1.06925  -0.00009  -0.03052   0.05633   0.02354   1.09278
   D21       -1.48437   0.00066  -0.00138  -0.14329  -0.14693  -1.63130
   D22        0.92173  -0.00214  -0.04192  -0.12774  -0.16591   0.75581
   D23       -0.80615  -0.00162  -0.06117  -0.09355  -0.15534  -0.96149
   D24        2.92342  -0.00087  -0.03203  -0.29317  -0.32581   2.59761
   D25       -0.60890  -0.00113  -0.01831   0.00598  -0.01170  -0.62060
   D26        1.52259  -0.00092  -0.02315   0.00640  -0.01504   1.50755
   D27        1.97922  -0.00009  -0.00074  -0.06528  -0.06854   1.91068
   D28       -2.17248   0.00012  -0.00558  -0.06486  -0.07188  -2.24436
   D29       -2.16270   0.00017   0.01319  -0.02749  -0.01239  -2.17509
   D30       -0.03122   0.00038   0.00836  -0.02707  -0.01573  -0.04695
   D31       -0.23426   0.00051   0.01008  -0.00251   0.00774  -0.22652
   D32        1.26415   0.00068   0.01702  -0.04130  -0.01729   1.24686
   D33       -2.29887   0.00090  -0.00312   0.17023   0.16451  -2.13436
   D34       -2.11691  -0.00025   0.01588  -0.01148   0.00283  -2.11408
   D35       -0.61851  -0.00008   0.02281  -0.05026  -0.02220  -0.64070
   D36        2.10166   0.00013   0.00267   0.16127   0.15961   2.26127
   D37        1.95463  -0.00068   0.00763  -0.10036  -0.09255   1.86208
   D38       -2.83015  -0.00051   0.01456  -0.13914  -0.11757  -2.94773
   D39       -0.10999  -0.00029  -0.00558   0.07239   0.06423  -0.04576
   D40       -2.23106   0.00064  -0.00287   0.02578   0.02341  -2.20765
   D41        1.92796  -0.00020  -0.00027   0.00734   0.00642   1.93438
   D42        2.02695   0.00022  -0.00444   0.02935   0.02556   2.05251
   D43       -0.09721  -0.00063  -0.00183   0.01091   0.00857  -0.08864
   D44        0.13924   0.00009  -0.01526   0.02186   0.00869   0.14793
   D45       -1.89204  -0.00017  -0.00010  -0.02598  -0.02520  -1.91724
   D46       -1.75850   0.00094  -0.01681   0.03582   0.01092  -1.74758
   D47        2.71721  -0.00050  -0.02051   0.05047   0.04826   2.76547
   D48        0.23542  -0.00024  -0.00180  -0.08390  -0.09201   0.14341
         Item               Value     Threshold  Converged?
 Maximum Force            0.006027     0.000015     NO 
 RMS     Force            0.001608     0.000010     NO 
 Maximum Displacement     0.815954     0.000060     NO 
 RMS     Displacement     0.216893     0.000040     NO 
 Predicted change in Energy=-5.331281D-03
 GradGradGradGradGradGradGradGradGradGradGradGradGradGradGradGradGradGrad

                          Input orientation:                          
 ---------------------------------------------------------------------
 Center     Atomic      Atomic             Coordinates (Angstroms)
 Number     Number       Type             X           Y           Z
 ---------------------------------------------------------------------
      1          6           0        0.823777    1.186106    0.997010
      2          8           0        0.064389    2.130783    1.158660
      3          8           0        1.160047    0.575269   -0.095528
      4          1           0        0.554040    0.764106   -0.863903
      5          6           0        1.657827    0.734483    2.221173
      6          9           0        2.725790    1.566828    2.281539
      7          9           0        2.106283   -0.516627    2.111952
      8          9           0        0.954270    0.864653    3.340321
      9          8           0       -1.187519   -1.597018   -1.027469
     10          1           0       -1.098821   -0.774588   -1.547967
     11          1           0       -2.073604   -1.931780   -1.197167
     12          8           0       -1.626027    3.169201   -0.620625
     13          1           0       -1.042937    2.874043    0.121353
     14          1           0       -2.513722    3.270184   -0.263330
     15          8           0       -0.524005    4.659065   -2.683345
     16          1           0        0.157121    5.250118   -2.348419
     17          1           0       -0.960469    4.265030   -1.898803
     18          8           0        0.270413    2.445227   -4.040317
     19          1           0        0.033212    3.333190   -3.684820
     20          1           0       -0.139079    2.362988   -4.906363
     21          8           0       -0.758435   -0.703372    1.601246
     22          1           0       -0.927524   -1.106771    0.726991
     23          1           0       -0.364359   -1.386553    2.149711
     24          8           0       -0.631756    0.952059   -1.989760
     25          1           0       -1.179293    1.656656   -1.597002
     26          1           0       -0.241534    1.373763   -2.795485
 ---------------------------------------------------------------------
                    Distance matrix (angstroms):
                    1          2          3          4          5
     1  C    0.000000
     2  O    1.222790   0.000000
     3  O    1.296086   2.278833   0.000000
     4  H    1.927132   2.489643   0.996647   0.000000
     5  C    1.548605   2.370155   2.374919   3.276724   0.000000
     6  F    2.326503   2.943121   3.014165   3.905723   1.355355
     7  F    2.405664   3.476619   2.638289   3.592416   1.333536
     8  F    2.368854   2.674812   3.454150   4.224429   1.328318
     9  O    3.986178   4.499215   3.331429   2.938484   4.907705
    10  H    3.744011   4.137640   3.005692   2.359549   4.907426
    11  H    4.788575   5.159976   4.237382   3.779336   5.719929
    12  O    3.542731   2.664896   3.842709   3.255204   4.978691
    13  H    2.664682   1.689559   3.191323   2.823632   4.034983
    14  H    4.131675   3.157046   4.559309   4.006529   5.477623
    15  O    5.236695   4.636747   5.119592   4.432071   6.649589
    16  H    5.305894   4.694513   5.285413   4.741902   6.597291
    17  H    4.587923   3.866966   4.621983   3.952370   6.024487
    18  O    5.221711   5.212550   4.455283   3.605027   6.637607
    19  H    5.210997   4.990596   4.664644   3.850848   6.653826
    20  H    6.096061   6.072876   5.294129   4.402081   7.528790
    21  O    2.537445   2.984185   2.862611   3.154844   2.879246
    22  H    2.897802   3.413501   2.804238   2.868128   3.508110
    23  H    3.059242   3.679356   3.348681   3.814533   2.931405
    24  O    3.330788   3.433155   2.634510   1.645901   4.798071
    25  H    3.310983   3.060263   2.982673   2.082912   4.845422
    26  H    3.943745   4.037565   3.145122   2.176150   5.402140
                    6          7          8          9         10
     6  F    0.000000
     7  F    2.180214   0.000000
     8  F    2.179989   2.178063   0.000000
     9  O    6.022744   4.676788   5.452035   0.000000
    10  H    5.897033   4.871781   5.549564   0.977332   0.000000
    11  H    6.883011   5.515831   6.129997   0.962294   1.553176
    12  O    5.470691   5.914596   5.259084   4.803609   4.085509
    13  H    4.536355   5.037531   4.288151   4.618559   4.012763
    14  H    6.068794   6.428557   5.549761   5.102194   4.473525
    15  O    6.691276   7.530012   7.270998   6.505441   5.580689
    16  H    6.449899   7.546489   7.226999   7.101848   6.206062
    17  H    6.192258   6.953803   6.532780   5.930800   5.053710
    18  O    6.838591   7.070602   7.578898   5.248101   4.295791
    19  H    6.779930   7.260942   7.502975   5.732247   4.766706
    20  H    7.778643   7.911421   8.452705   5.641516   4.695138
    21  O    4.213838   2.915871   2.901111   2.809423   3.168356
    22  H    4.786591   3.386794   3.775865   1.840127   2.305455
    23  H    4.276548   2.619594   2.867798   3.288824   3.819262
    24  O    5.467636   5.145671   5.561734   2.780768   1.842455
    25  H    5.504619   5.410593   5.436591   3.303155   2.433070
    26  H    5.883746   5.759233   6.271943   3.584175   2.628052
                   11         12         13         14         15
    11  H    0.000000
    12  O    5.152934   0.000000
    13  H    5.088881   0.988758   0.000000
    14  H    5.303413   0.962216   1.571024   0.000000
    15  O    6.931755   2.772898   3.364807   3.427016   0.000000
    16  H    7.607968   3.239614   3.631204   3.924428   0.962004
    17  H    6.334968   1.810400   2.454114   2.465174   0.980444
    18  O    5.721548   3.976797   4.385005   4.764199   2.715429
    19  H    6.192495   3.488446   3.981942   4.265845   1.752537
    20  H    5.995461   4.607444   5.133816   5.293363   3.218997
    21  O    3.327127   4.548214   3.881872   4.727243   6.867927
    22  H    2.386739   4.537391   4.028276   4.759674   6.711043
    23  H    3.797418   5.479184   4.767325   5.668132   7.741668
    24  O    3.320189   2.789054   2.884422   3.449067   3.772873
    25  H    3.719749   1.854905   2.110301   2.482509   3.259449
    26  H    4.103379   3.141725   3.376542   3.895005   3.299329
                   16         17         18         19         20
    16  H    0.000000
    17  H    1.556136   0.000000
    18  O    3.277617   3.068035   0.000000
    19  H    2.340071   2.246238   0.985455   0.000000
    20  H    3.868634   3.652104   0.961500   1.569441   0.000000
    21  O    7.202926   6.080805   6.542128   6.697987   7.220467
    22  H    7.144553   5.979309   6.064567   6.332483   6.662999
    23  H    8.034333   6.977550   7.307662   7.515037   7.993622
    24  O    4.384550   3.330482   2.692257   2.997532   3.277198
    25  H    3.906866   2.634879   2.948437   2.939374   3.540173
    26  H    3.922362   3.111324   1.720387   2.169275   2.333424
                   21         22         23         24         25
    21  O    0.000000
    22  H    0.977570   0.000000
    23  H    0.960648   1.555495   0.000000
    24  O    3.956238   3.421548   4.761914   0.000000
    25  H    3.996955   3.619511   4.895212   0.974943   0.000000
    26  H    4.890084   4.362508   5.664751   0.989597   1.547832
                   26
    26  H    0.000000
 Stoichiometry    C2H13F3O8
 Framework group  C1[X(C2H13F3O8)]
 Deg. of freedom    72
 Full point group                 C1      NOp   1
 Largest Abelian subgroup         C1      NOp   1
 Largest concise Abelian subgroup C1      NOp   1
                         Standard orientation:                         
 ---------------------------------------------------------------------
 Center     Atomic      Atomic             Coordinates (Angstroms)
 Number     Number       Type             X           Y           Z
 ---------------------------------------------------------------------
      1          6           0       -0.962670   -0.466924   -0.070832
      2          8           0       -0.444103   -1.025219    0.885520
      3          8           0       -0.417943    0.251940   -1.001610
      4          1           0        0.502892    0.563169   -0.781377
      5          6           0       -2.454294   -0.779326   -0.345862
      6          9           0       -2.477766   -1.948388   -1.031231
      7          9           0       -3.053029    0.153828   -1.086846
      8          9           0       -3.116070   -0.942213    0.794292
      9          8           0        0.155660    3.356901    0.060752
     10          1           0        0.926174    2.765625   -0.048239
     11          1           0        0.431827    4.054985    0.662765
     12          8           0        2.042713   -0.708262    1.789376
     13          1           0        1.104695   -0.910422    1.550846
     14          1           0        2.067225   -0.543791    2.737114
     15          8           0        4.082755   -1.824887    0.279297
     16          1           0        3.844845   -2.711149   -0.009476
     17          1           0        3.388033   -1.542436    0.910846
     18          8           0        4.001894    0.173845   -1.557027
     19          1           0        4.167366   -0.604305   -0.975456
     20          1           0        4.823832    0.669249   -1.615970
     21          8           0       -1.799280    1.625153    1.096184
     22          1           0       -1.187341    2.303562    0.748426
     23          1           0       -2.684934    1.892662    0.837533
     24          8           0        1.907423    1.216231   -0.224786
     25          1           0        2.059278    0.710835    0.594988
     26          1           0        2.646726    0.934869   -0.819402
 ---------------------------------------------------------------------
 Rotational constants (GHZ):           0.7384272           0.3215409           0.2763324
 Standard basis: 6-31++G(d,p) (6D, 7F)
 There are   325 symmetry adapted cartesian basis functions of A   symmetry.
 There are   325 symmetry adapted basis functions of A   symmetry.
   325 basis functions,   520 primitive gaussians,   325 cartesian basis functions
    58 alpha electrons       58 beta electrons
       nuclear repulsion energy      1008.1395487988 Hartrees.
 NAtoms=   26 NActive=   26 NUniq=   26 SFac= 1.00D+00 NAtFMM=   60 NAOKFM=F Big=F
 Integral buffers will be    131072 words long.
 Raffenetti 2 integral format.
 Two-electron integral symmetry is turned on.
 Nuclear repulsion after empirical dispersion term =     1008.1251828628 Hartrees.
 One-electron integrals computed using PRISM.
 NBasis=   325 RedAO= T EigKep=  3.04D-05  NBF=   325
 NBsUse=   325 1.00D-06 EigRej= -1.00D+00 NBFU=   325
 Initial guess from the checkpoint file:  "/local_scratch/slurm.5787893/Gau-2973463.chk"
 B after Tr=    -0.000000    0.000000   -0.000000
         Rot=    0.999060    0.041879    0.001166   -0.011132 Ang=   4.97 deg.
 ExpMin= 3.60D-02 ExpMax= 7.00D+03 ExpMxC= 1.05D+03 IAcc=3 IRadAn=         5 AccDes= 0.00D+00
 Harris functional with IExCor= 4639 and IRadAn=       5 diagonalized for initial guess.
 HarFok:  IExCor= 4639 AccDes= 0.00D+00 IRadAn=         5 IDoV= 1 UseB2=F ITyADJ=14
 ICtDFT=  3500011 ScaDFX=  1.000000  1.000000  1.000000  1.000000
 FoFCou: FMM=F IPFlag=           0 FMFlag=      100000 FMFlg1=           0
         NFxFlg=           0 DoJE=T BraDBF=F KetDBF=T FulRan=T
         wScrn=  0.000000 ICntrl=       500 IOpCl=  0 I1Cent=   200000004 NGrid=           0
         NMat0=    1 NMatS0=      1 NMatT0=    0 NMatD0=    1 NMtDS0=    0 NMtDT0=    0
 Petite list used in FoFCou.
 Requested convergence on RMS density matrix=1.00D-10 within 128 cycles.
 Requested convergence on MAX density matrix=1.00D-08.
 Requested convergence on             energy=1.00D-08.
 No special actions if energy rises.
 SCF Done:  E(RwB97XD) =  -985.233323720     A.U. after   17 cycles
            NFock= 17  Conv=0.73D-10     -V/T= 2.0083
 Calling FoFJK, ICntrl=      2127 FMM=F ISym2X=0 I1Cent= 0 IOpClX= 0 NMat=1 NMatS=1 NMatT=0.
 ***** Axes restored to original set *****
 -------------------------------------------------------------------
 Center     Atomic                   Forces (Hartrees/Bohr)
 Number     Number              X              Y              Z
 -------------------------------------------------------------------
      1        6          -0.004605027    0.008329159    0.010657505
      2        8           0.003482249   -0.006433707   -0.007733604
      3        8           0.004228588   -0.002948776    0.000415218
      4        1          -0.003749031    0.003766860   -0.001487785
      5        6          -0.000439272    0.007720842   -0.011356811
      6        9          -0.000639496   -0.004939000    0.004265322
      7        9           0.001544889    0.000479516    0.004011599
      8        9           0.004095899   -0.002171149    0.001676204
      9        8          -0.003745291    0.002703387   -0.000824740
     10        1           0.000497113   -0.002898946    0.001291392
     11        1           0.002197739    0.000325184   -0.000315155
     12        8          -0.001847836   -0.001308381    0.001320638
     13        1           0.000025758    0.000419815   -0.001256749
     14        1           0.001532015    0.000244572   -0.000342738
     15        8          -0.000058703   -0.000802324    0.003254236
     16        1          -0.001464050   -0.000530296   -0.000476807
     17        1           0.002061131    0.001498633   -0.002331353
     18        8          -0.001445256    0.001498351    0.000491204
     19        1           0.000345655   -0.002604555   -0.001422915
     20        1           0.000973645    0.000823605    0.001330168
     21        8          -0.003554548   -0.001857815   -0.000043948
     22        1           0.001888842   -0.001055398    0.001710450
     23        1          -0.001362500   -0.000938084   -0.001603365
     24        8           0.004397492    0.002684906   -0.000448688
     25        1          -0.002537756    0.000351724    0.000356642
     26        1          -0.001822248   -0.002358122   -0.001135920
 -------------------------------------------------------------------
 Cartesian Forces:  Max     0.011356811 RMS     0.003229145

 GradGradGradGradGradGradGradGradGradGradGradGradGradGradGradGradGradGrad
 Berny optimization.
 Using GEDIIS/GDIIS optimizer.
 FormGI is forming the generalized inverse of G from B-inverse, IUseBI=4.
 Internal  Forces:  Max     0.022623022 RMS     0.004265290
 Search for a local minimum.
 Step number   6 out of a maximum of  156
 All quantities printed in internal units (Hartrees-Bohrs-Radians)
 Mixed Optimization -- RFO/linear search
 Update second derivatives using D2CorX and points    5    6
 DE= -1.00D-03 DEPred=-5.33D-03 R= 1.88D-01
 Trust test= 1.88D-01 RLast= 7.88D-01 DXMaxT set to 5.05D-01
 ITU=  0  0  0  1  0  0
 Use linear search instead of GDIIS.
     Eigenvalues ---   -0.00038   0.00036   0.00050   0.00090   0.00175
     Eigenvalues ---    0.00287   0.00387   0.00444   0.00482   0.00636
     Eigenvalues ---    0.00735   0.00769   0.00836   0.01061   0.01094
     Eigenvalues ---    0.01234   0.01351   0.01427   0.01519   0.01837
     Eigenvalues ---    0.01871   0.01963   0.02071   0.02193   0.02421
     Eigenvalues ---    0.02485   0.02611   0.02702   0.02861   0.02936
     Eigenvalues ---    0.03152   0.03272   0.03360   0.03404   0.03668
     Eigenvalues ---    0.04218   0.05343   0.06514   0.06876   0.08132
     Eigenvalues ---    0.08766   0.10128   0.11742   0.14051   0.14774
     Eigenvalues ---    0.17489   0.19688   0.21749   0.22649   0.25674
     Eigenvalues ---    0.29272   0.34689   0.37020   0.40402   0.41207
     Eigenvalues ---    0.44351   0.44847   0.46022   0.48094   0.51093
     Eigenvalues ---    0.51470   0.53453   0.55186   0.58664   0.58807
     Eigenvalues ---    0.58927   0.59224   0.59573   0.67370   0.72578
     Eigenvalues ---    0.98159  13.48413
 RFO step:  Lambda=-3.22516694D-03 EMin=-3.75874181D-04
 Quartic linear search produced a step of -0.39046.
 Iteration  1 RMS(Cart)=  0.15318436 RMS(Int)=  0.02045023
 Iteration  2 RMS(Cart)=  0.03553060 RMS(Int)=  0.00324765
 Iteration  3 RMS(Cart)=  0.00129346 RMS(Int)=  0.00299206
 Iteration  4 RMS(Cart)=  0.00000233 RMS(Int)=  0.00299206
 Iteration  5 RMS(Cart)=  0.00000001 RMS(Int)=  0.00299206
 Variable       Old X    -DE/DX   Delta X   Delta X   Delta X     New X
                                 (Linear)    (Quad)   (Total)
    R1        2.31074  -0.00719  -0.00250  -0.01647  -0.01896   2.29178
    R2        2.44925   0.00247   0.00656   0.00487   0.01067   2.45992
    R3        2.92644   0.00103  -0.00377   0.00102  -0.00275   2.92369
    R4        3.19280   0.00072   0.00795   0.02063   0.02880   3.22160
    R5        1.88339   0.00543   0.00053   0.01686   0.01679   1.90018
    R6        3.11030   0.00201   0.01219  -0.02229  -0.01050   3.09981
    R7        2.56125  -0.00335  -0.00846  -0.00214  -0.01061   2.55064
    R8        2.52002  -0.00026   0.00024   0.00324   0.00348   2.52349
    R9        2.51016  -0.00097  -0.00192   0.01219   0.01027   2.52043
   R10        1.84689   0.00093  -0.00120  -0.00540  -0.00633   1.84056
   R11        1.81847  -0.00208  -0.00222   0.00038  -0.00184   1.81663
   R12        3.47734  -0.00139  -0.01950   0.03749   0.01801   3.49535
   R13        3.48174   0.00434  -0.03836   0.06342   0.02520   3.50694
   R14        1.86848  -0.00057   0.00187  -0.01679  -0.01441   1.85408
   R15        1.81833  -0.00152  -0.00168  -0.00145  -0.00313   1.81520
   R16        3.42116   0.00010  -0.01544   0.00469  -0.01025   3.41091
   R17        3.50526  -0.00110  -0.01892   0.04874   0.03049   3.53575
   R18        1.81792  -0.00153  -0.00188  -0.00037  -0.00225   1.81568
   R19        1.85277  -0.00326  -0.00322  -0.00254  -0.00541   1.84736
   R20        3.31181   0.00028  -0.00994   0.01221   0.00190   3.31372
   R21        1.86224  -0.00271  -0.00161  -0.00358  -0.00566   1.85658
   R22        1.81697  -0.00168  -0.00218   0.00014  -0.00204   1.81493
   R23        3.25106  -0.00061   0.00283  -0.00472  -0.00239   3.24867
   R24        1.84734  -0.00348   0.00337  -0.00582  -0.00250   1.84484
   R25        1.81536  -0.00081  -0.00037  -0.00011  -0.00048   1.81488
   R26        1.84237   0.00012  -0.00265   0.00807   0.00612   1.84850
   R27        1.87007  -0.00147  -0.00156  -0.00025  -0.00222   1.86785
    A1        2.26096  -0.00559  -0.00630  -0.04139  -0.05633   2.20463
    A2        2.04348   0.00666   0.00961   0.05460   0.06825   2.11173
    A3        1.97053  -0.00132  -0.00307  -0.00869  -0.00780   1.96273
    A4        2.29925   0.00388   0.00383   0.15644   0.14833   2.44758
    A5        1.98540   0.00064  -0.00496  -0.07988  -0.09878   1.88662
    A6        1.85510   0.00829   0.01448   0.02453   0.03888   1.89398
    A7        1.97141   0.00436  -0.00277  -0.00330  -0.00612   1.96529
    A8        1.93069   0.00571   0.00562   0.00327   0.00878   1.93947
    A9        1.89107  -0.00621  -0.00343  -0.00409  -0.00759   1.88348
   A10        1.89615  -0.00591  -0.00546  -0.00587  -0.01152   1.88463
   A11        1.91672  -0.00648  -0.00845  -0.01367  -0.02215   1.89457
   A12        1.85708  -0.00403   0.00554  -0.02232  -0.01382   1.84326
   A13        1.84498   0.01729  -0.05696   0.04556  -0.01057   1.83440
   A14        1.97243  -0.01095  -0.06071   0.02095  -0.03978   1.93265
   A15        1.87206   0.00177  -0.00653   0.03405   0.02890   1.90096
   A16        2.08713  -0.00282   0.03792  -0.14657  -0.10805   1.97908
   A17        1.58035   0.00085   0.01286  -0.03660  -0.02814   1.55221
   A18        2.13862   0.00092  -0.01844   0.05685   0.03520   2.17382
   A19        2.09812  -0.00102   0.00192   0.05938   0.06167   2.15979
   A20        1.60421  -0.00028  -0.02206   0.01665  -0.00663   1.59758
   A21        1.85826  -0.00031  -0.00058   0.00358   0.00327   1.86153
   A22        2.02490  -0.00002  -0.00565   0.01496   0.00818   2.03308
   A23        1.86999   0.00056   0.00309  -0.00396  -0.00027   1.86972
   A24        1.87495  -0.00031  -0.00043  -0.00720  -0.00665   1.86830
   A25        1.80137  -0.00021  -0.01991   0.01684  -0.00425   1.79712
   A26        2.06206   0.00012   0.00302   0.02854   0.03233   2.09439
   A27        1.86302  -0.00334  -0.01430   0.00530  -0.00900   1.85402
   A28        1.48228   0.00768   0.00876  -0.06744  -0.05560   1.42668
   A29        1.78399  -0.00271   0.01298   0.07354   0.08455   1.86853
   A30        1.89812  -0.00589   0.05640  -0.08984  -0.03448   1.86364
   A31        2.02452   0.00240   0.03536  -0.10116  -0.06251   1.96200
   A32        2.33859  -0.00557  -0.07988   0.14945   0.06800   2.40658
   A33        1.81469   0.00318   0.00091   0.00026   0.00699   1.82168
   A34        2.90386  -0.00152  -0.01040  -0.00517  -0.01626   2.88760
   A35        3.10285   0.00338   0.00307   0.05764   0.04844   3.15129
   A36        2.79151   0.02262   0.00043   0.01683   0.01634   2.80785
   A37        2.97015   0.00629  -0.02498   0.04641   0.00977   2.97992
   A38        2.90398   0.00029   0.01205  -0.01140   0.00242   2.90639
   A39        2.90376  -0.00040   0.00568   0.00232   0.00551   2.90926
   A40        3.01270   0.00955   0.05754   0.02235   0.07987   3.09258
   A41        2.86302  -0.00292  -0.01391  -0.03572  -0.05268   2.81034
   A42        3.30237  -0.00967   0.02446   0.06024   0.07942   3.38180
   A43        3.14860  -0.00245  -0.09755   0.04950  -0.04750   3.10109
   A44        3.26047   0.00696  -0.02678   0.15294   0.12539   3.38586
   A45        3.14932   0.00136  -0.01792   0.03150   0.01368   3.16300
   A46        3.01831   0.00075   0.00714  -0.00048   0.00877   3.02708
   A47        3.04482   0.00005   0.01349  -0.16598  -0.15204   2.89279
   A48        3.36708  -0.00013   0.00930  -0.01859  -0.01144   3.35564
    D1        0.19968  -0.00086   0.00261   0.23616   0.23770   0.43737
    D2       -3.09044  -0.00316   0.00478   0.27712   0.28156  -2.80888
    D3       -0.27887  -0.00003  -0.01157   0.18778   0.17732  -0.10155
    D4        3.00624   0.00163  -0.01454   0.14365   0.13086   3.13710
    D5       -1.43147   0.00096   0.01299  -0.03483  -0.02253  -1.45400
    D6        2.78032   0.00077   0.00941  -0.04374  -0.03498   2.74534
    D7        0.62382   0.00173   0.01827  -0.02590  -0.00819   0.61563
    D8        1.58593  -0.00148   0.01434  -0.00447   0.01045   1.59638
    D9       -0.48547  -0.00166   0.01076  -0.01337  -0.00199  -0.48746
   D10       -2.64196  -0.00071   0.01962   0.00447   0.02479  -2.61717
   D11        2.27006   0.00197   0.01160  -0.23850  -0.22952   2.04054
   D12       -1.36704  -0.00089   0.04077  -0.31641  -0.27801  -1.64504
   D13        0.17740   0.00142   0.00930  -0.29399  -0.28258  -0.10517
   D14       -1.81387  -0.00627  -0.01553  -0.13875  -0.15005  -1.96392
   D15        0.19482  -0.00211   0.02061  -0.26302  -0.24220  -0.04737
   D16        2.12053  -0.00267   0.05979  -0.24293  -0.18683   1.93370
   D17       -2.61737  -0.00071  -0.05340  -0.26369  -0.31991  -2.93729
   D18        1.66177  -0.00100  -0.01703  -0.24219  -0.25640   1.40537
   D19        2.81009   0.00214  -0.00506   0.10185   0.09623   2.90632
   D20        1.09278  -0.00013  -0.00919   0.02906   0.02009   1.11287
   D21       -1.63130   0.00798   0.05737  -0.08080  -0.02225  -1.65355
   D22        0.75581   0.00030   0.06478   0.06001   0.12365   0.87946
   D23       -0.96149  -0.00197   0.06065  -0.01278   0.04751  -0.91399
   D24        2.59761   0.00614   0.12722  -0.12263   0.00517   2.60278
   D25       -0.62060   0.00022   0.00457  -0.02696  -0.02357  -0.64416
   D26        1.50755   0.00009   0.00587  -0.01964  -0.01570   1.49185
   D27        1.91068  -0.00012   0.02676  -0.12759  -0.10088   1.80981
   D28       -2.24436  -0.00025   0.02807  -0.12027  -0.09301  -2.33737
   D29       -2.17509  -0.00094   0.00484  -0.00228   0.00258  -2.17251
   D30       -0.04695  -0.00107   0.00614   0.00504   0.01045  -0.03650
   D31       -0.22652  -0.00163  -0.00302   0.07651   0.07108  -0.15544
   D32        1.24686   0.00467   0.00675   0.04048   0.04216   1.28901
   D33       -2.13436   0.00516  -0.06424   0.15623   0.09147  -2.04289
   D34       -2.11408  -0.00410  -0.00111   0.06177   0.06177  -2.05231
   D35       -0.64070   0.00221   0.00867   0.02575   0.03285  -0.60786
   D36        2.26127   0.00270  -0.06232   0.14150   0.08216   2.34343
   D37        1.86208  -0.00440   0.03614  -0.06963  -0.03443   1.82765
   D38       -2.94773   0.00191   0.04591  -0.10565  -0.06336  -3.01109
   D39       -0.04576   0.00239  -0.02508   0.01010  -0.01405  -0.05980
   D40       -2.20765   0.00036  -0.00914   0.02932   0.01999  -2.18766
   D41        1.93438  -0.00004  -0.00251  -0.01659  -0.01952   1.91486
   D42        2.05251   0.00066  -0.00998   0.02320   0.01308   2.06559
   D43       -0.08864   0.00026  -0.00335  -0.02271  -0.02642  -0.11507
   D44        0.14793  -0.00008  -0.00339  -0.02064  -0.02267   0.12526
   D45       -1.91724   0.00039   0.00984  -0.03976  -0.02927  -1.94651
   D46       -1.74758   0.00210  -0.00427  -0.03226  -0.03082  -1.77840
   D47        2.76547  -0.00013  -0.01884   0.08206   0.05845   2.82392
   D48        0.14341  -0.00175   0.03592   0.01659   0.05351   0.19692
         Item               Value     Threshold  Converged?
 Maximum Force            0.022623     0.000015     NO 
 RMS     Force            0.004265     0.000010     NO 
 Maximum Displacement     1.069993     0.000060     NO 
 RMS     Displacement     0.178837     0.000040     NO 
 Predicted change in Energy=-3.921945D-03
 GradGradGradGradGradGradGradGradGradGradGradGradGradGradGradGradGradGrad

                          Input orientation:                          
 ---------------------------------------------------------------------
 Center     Atomic      Atomic             Coordinates (Angstroms)
 Number     Number       Type             X           Y           Z
 ---------------------------------------------------------------------
      1          6           0        0.936528    1.169143    0.878324
      2          8           0        0.221502    2.148551    0.894971
      3          8           0        1.173227    0.404783   -0.148434
      4          1           0        0.585703    0.708422   -0.905870
      5          6           0        1.788325    0.783551    2.110979
      6          9           0        2.930258    1.502656    2.084850
      7          9           0        2.117930   -0.510455    2.122609
      8          9           0        1.148142    1.068575    3.245805
      9          8           0       -1.081111   -1.614982   -0.982419
     10          1           0       -1.048033   -0.788777   -1.497135
     11          1           0       -1.934132   -2.010492   -1.182575
     12          8           0       -1.749749    3.082226   -0.627539
     13          1           0       -1.116779    2.808218    0.070239
     14          1           0       -2.622982    3.172763   -0.237736
     15          8           0       -0.560746    4.658022   -2.563466
     16          1           0        0.089409    5.241913   -2.164048
     17          1           0       -1.040824    4.228460   -1.828166
     18          8           0        0.348113    2.519002   -3.966836
     19          1           0        0.061930    3.380037   -3.590085
     20          1           0        0.006961    2.476778   -4.863631
     21          8           0       -1.077583   -0.603312    1.634479
     22          1           0       -1.004938   -1.083496    0.787598
     23          1           0       -0.930575   -1.253982    2.325402
     24          8           0       -0.602496    0.937185   -2.013383
     25          1           0       -1.213483    1.606222   -1.644702
     26          1           0       -0.186512    1.386031   -2.789576
 ---------------------------------------------------------------------
                    Distance matrix (angstroms):
                    1          2          3          4          5
     1  C    0.000000
     2  O    1.212757   0.000000
     3  O    1.301731   2.243925   0.000000
     4  H    1.875817   2.334447   1.005530   0.000000
     5  C    1.547151   2.407662   2.372078   3.248587   0.000000
     6  F    2.354123   3.028259   3.046316   3.882287   1.349743
     7  F    2.401042   3.489104   2.624454   3.606253   1.335375
     8  F    2.379046   2.747987   3.458627   4.205050   1.333755
     9  O    3.909551   4.402906   3.139590   2.860479   4.853426
    10  H    3.662614   3.995220   2.859646   2.293532   4.851353
    11  H    4.753743   5.124509   4.069235   3.717341   5.701829
    12  O    3.625410   2.660003   3.992747   3.341669   5.030046
    13  H    2.748753   1.704799   3.326927   2.874088   4.086995
    14  H    4.234406   3.228487   4.699031   4.100615   5.539353
    15  O    5.124455   4.343978   5.189325   4.434109   6.510000
    16  H    5.153746   4.352463   5.351186   4.730948   6.406182
    17  H    4.538109   3.651707   4.726947   3.985836   5.948810
    18  O    5.063984   4.877543   4.441951   3.564290   6.482733
    19  H    5.061587   4.653788   4.683170   3.823203   6.498024
    20  H    5.961883   5.771936   5.280760   4.373317   7.394961
    21  O    2.787473   3.131652   3.043218   3.307648   3.219296
    22  H    2.975215   3.458585   2.799202   2.934100   3.611027
    23  H    3.384027   3.866607   3.646552   4.073235   3.404399
    24  O    3.283957   3.256517   2.629578   1.640347   4.769695
    25  H    3.343538   2.967026   3.062460   2.142193   4.877784
    26  H    3.842102   3.784679   3.128477   2.145651   5.317744
                    6          7          8          9         10
     6  F    0.000000
     7  F    2.171156   0.000000
     8  F    2.170756   2.166886   0.000000
     9  O    5.934551   4.592934   5.481690   0.000000
    10  H    5.823064   4.816983   5.546929   0.973983   0.000000
    11  H    6.832317   5.439996   6.212214   0.961318   1.541657
    12  O    5.635119   5.952278   5.239786   4.757813   4.029052
    13  H    4.705493   5.068447   4.270883   4.546874   3.924253
    14  H    6.246771   6.450858   5.548337   5.084724   4.445261
    15  O    6.614401   7.473136   7.039323   6.490075   5.571546
    16  H    6.332899   7.455204   6.914057   7.055734   6.173149
    17  H    6.205739   6.931354   6.365660   5.904467   5.028150
    18  O    6.657577   7.027887   7.400403   5.295210   4.357757
    19  H    6.629989   7.210960   7.297404   5.749494   4.794942
    20  H    7.601050   7.885892   8.309529   5.743710   4.807302
    21  O    4.549805   3.233913   3.216430   2.805646   3.137241
    22  H    4.884344   3.444261   3.912792   1.849660   2.304067
    23  H    4.750048   3.144414   3.249996   3.330865   3.852532
    24  O    5.440187   5.157792   5.544462   2.793836   1.855791
    25  H    5.575919   5.456305   5.457417   3.291246   2.405238
    26  H    5.786872   5.747754   6.189337   3.615550   2.672529
                   11         12         13         14         15
    11  H    0.000000
    12  O    5.126191   0.000000
    13  H    5.045550   0.981135   0.000000
    14  H    5.313508   0.960562   1.579997   0.000000
    15  O    6.947095   2.764901   3.266091   3.444973   0.000000
    16  H    7.593114   3.226083   3.517073   3.917796   0.960815
    17  H    6.335559   1.804974   2.372087   2.479353   0.977581
    18  O    5.785937   3.983610   4.304362   4.812588   2.714936
    19  H    6.232028   3.485334   3.887712   4.299995   1.753544
    20  H    6.119935   4.625697   5.071067   5.366554   3.220384
    21  O    3.263376   4.376268   3.753255   4.489119   6.750667
    22  H    2.367341   4.462129   3.958857   4.667452   6.662730
    23  H    3.726303   5.309765   4.649935   5.387948   7.680469
    24  O    3.339505   2.799634   2.847233   3.497584   3.761511
    25  H    3.716654   1.871040   2.096467   2.533830   3.253256
    26  H    4.144031   3.161517   3.326643   3.954831   3.301076
                   16         17         18         19         20
    16  H    0.000000
    17  H    1.554777   0.000000
    18  O    3.275854   3.070065   0.000000
    19  H    2.345404   2.245049   0.982458   0.000000
    20  H    3.865297   3.657908   0.960421   1.562312   0.000000
    21  O    7.068050   5.944517   6.569337   6.667955   7.272456
    22  H    7.065452   5.921181   6.116648   6.342353   6.755433
    23  H    7.961921   6.879059   7.447329   7.579722   8.153510
    24  O    4.362581   3.325496   2.687337   2.982445   3.296315
    25  H    3.896857   2.634312   2.943476   2.925339   3.550894
    26  H    3.916024   3.119865   1.719124   2.163007   2.351354
                   21         22         23         24         25
    21  O    0.000000
    22  H    0.976248   0.000000
    23  H    0.960394   1.549011   0.000000
    24  O    3.988200   3.477155   4.871746   0.000000
    25  H    3.956456   3.632377   4.901278   0.978182   0.000000
    26  H    4.931912   4.423184   5.803989   0.988423   1.553669
                   26
    26  H    0.000000
 Stoichiometry    C2H13F3O8
 Framework group  C1[X(C2H13F3O8)]
 Deg. of freedom    72
 Full point group                 C1      NOp   1
 Largest Abelian subgroup         C1      NOp   1
 Largest concise Abelian subgroup C1      NOp   1
                         Standard orientation:                         
 ---------------------------------------------------------------------
 Center     Atomic      Atomic             Coordinates (Angstroms)
 Number     Number       Type             X           Y           Z
 ---------------------------------------------------------------------
      1          6           0       -0.930320   -0.467413   -0.118561
      2          8           0       -0.264768   -0.955545    0.770004
      3          8           0       -0.501163    0.328435   -1.055019
      4          1           0        0.460793    0.548201   -0.861544
      5          6           0       -2.412015   -0.866760   -0.315484
      6          9           0       -2.456460   -2.007476   -1.035621
      7          9           0       -3.110759    0.061806   -0.973320
      8          9           0       -3.007844   -1.095683    0.855619
      9          8           0        0.052274    3.314105   -0.257204
     10          1           0        0.836067    2.736681   -0.287074
     11          1           0        0.330638    4.103895    0.214895
     12          8           0        2.080929   -0.410117    1.899532
     13          1           0        1.166207   -0.660973    1.648570
     14          1           0        2.094376   -0.172046    2.830027
     15          8           0        3.984659   -1.799752    0.454056
     16          1           0        3.694056   -2.703084    0.303369
     17          1           0        3.346628   -1.400497    1.077896
     18          8           0        3.884571   -0.069910   -1.636042
     19          1           0        4.053711   -0.755438   -0.952911
     20          1           0        4.724134    0.359665   -1.817721
     21          8           0       -1.665015    1.784864    1.350275
     22          1           0       -1.202448    2.373178    0.723395
     23          1           0       -2.577455    2.083507    1.375223
     24          8           0        1.882853    1.206954   -0.377264
     25          1           0        2.083069    0.839348    0.506829
     26          1           0        2.585079    0.832519   -0.963487
 ---------------------------------------------------------------------
 Rotational constants (GHZ):           0.7064640           0.3268628           0.2830117
 Standard basis: 6-31++G(d,p) (6D, 7F)
 There are   325 symmetry adapted cartesian basis functions of A   symmetry.
 There are   325 symmetry adapted basis functions of A   symmetry.
   325 basis functions,   520 primitive gaussians,   325 cartesian basis functions
    58 alpha electrons       58 beta electrons
       nuclear repulsion energy      1004.2161532281 Hartrees.
 NAtoms=   26 NActive=   26 NUniq=   26 SFac= 1.00D+00 NAtFMM=   60 NAOKFM=F Big=F
 Integral buffers will be    131072 words long.
 Raffenetti 2 integral format.
 Two-electron integral symmetry is turned on.
 Nuclear repulsion after empirical dispersion term =     1004.2019403510 Hartrees.
 One-electron integrals computed using PRISM.
 NBasis=   325 RedAO= T EigKep=  2.85D-05  NBF=   325
 NBsUse=   325 1.00D-06 EigRej= -1.00D+00 NBFU=   325
 Initial guess from the checkpoint file:  "/local_scratch/slurm.5787893/Gau-2973463.chk"
 B after Tr=     0.000000   -0.000000    0.000000
         Rot=    0.999438    0.032314   -0.008180   -0.003560 Ang=   3.84 deg.
 ExpMin= 3.60D-02 ExpMax= 7.00D+03 ExpMxC= 1.05D+03 IAcc=3 IRadAn=         5 AccDes= 0.00D+00
 Harris functional with IExCor= 4639 and IRadAn=       5 diagonalized for initial guess.
 HarFok:  IExCor= 4639 AccDes= 0.00D+00 IRadAn=         5 IDoV= 1 UseB2=F ITyADJ=14
 ICtDFT=  3500011 ScaDFX=  1.000000  1.000000  1.000000  1.000000
 FoFCou: FMM=F IPFlag=           0 FMFlag=      100000 FMFlg1=           0
         NFxFlg=           0 DoJE=T BraDBF=F KetDBF=T FulRan=T
         wScrn=  0.000000 ICntrl=       500 IOpCl=  0 I1Cent=   200000004 NGrid=           0
         NMat0=    1 NMatS0=      1 NMatT0=    0 NMatD0=    1 NMtDS0=    0 NMtDT0=    0
 Petite list used in FoFCou.
 Requested convergence on RMS density matrix=1.00D-10 within 128 cycles.
 Requested convergence on MAX density matrix=1.00D-08.
 Requested convergence on             energy=1.00D-08.
 No special actions if energy rises.
 SCF Done:  E(RwB97XD) =  -985.233850865     A.U. after   17 cycles
            NFock= 17  Conv=0.71D-10     -V/T= 2.0083
 Calling FoFJK, ICntrl=      2127 FMM=F ISym2X=0 I1Cent= 0 IOpClX= 0 NMat=1 NMatS=1 NMatT=0.
 ***** Axes restored to original set *****
 -------------------------------------------------------------------
 Center     Atomic                   Forces (Hartrees/Bohr)
 Number     Number              X              Y              Z
 -------------------------------------------------------------------
      1        6           0.001819238   -0.003363463   -0.004167177
      2        8           0.000519561    0.004000625    0.007409716
      3        8           0.000179491    0.003926284    0.000757674
      4        1          -0.000426797   -0.005002314   -0.000104270
      5        6          -0.000438106   -0.000164391    0.002538123
      6        9          -0.001848712   -0.001035841   -0.000406894
      7        9          -0.000555845    0.001788289   -0.000270957
      8        9           0.000755422    0.000153477   -0.002040638
      9        8          -0.004231010    0.000879917   -0.000355068
     10        1           0.002482633   -0.001204207   -0.000649644
     11        1           0.001086052   -0.000761550    0.000008010
     12        8          -0.001583399   -0.000036833   -0.002586183
     13        1          -0.000289780   -0.000093368    0.000503949
     14        1           0.001152415   -0.000434793    0.001249683
     15        8          -0.000014897   -0.000350059    0.000388916
     16        1          -0.000577920   -0.000074593   -0.000033801
     17        1           0.000728756    0.000797915   -0.000342007
     18        8          -0.000699584    0.000272046   -0.000170649
     19        1           0.000575617   -0.000113696    0.000069392
     20        1           0.000553481   -0.000155943    0.000368704
     21        8           0.001582687   -0.000703010   -0.000549615
     22        1          -0.000916163    0.000309409    0.000311762
     23        1           0.000198551    0.000694156   -0.000409702
     24        8           0.001255520    0.004802534    0.000930328
     25        1           0.001419770   -0.002321021   -0.000475254
     26        1          -0.002726981   -0.001809573   -0.001974397
 -------------------------------------------------------------------
 Cartesian Forces:  Max     0.007409716 RMS     0.001830492

 GradGradGradGradGradGradGradGradGradGradGradGradGradGradGradGradGradGrad
 Berny optimization.
 Using GEDIIS/GDIIS optimizer.
 FormGI is forming the generalized inverse of G from B-inverse, IUseBI=4.
 Internal  Forces:  Max     0.005928139 RMS     0.001291404
 Search for a local minimum.
 Step number   7 out of a maximum of  156
 All quantities printed in internal units (Hartrees-Bohrs-Radians)
 Mixed Optimization -- RFO/linear search
 Update second derivatives using D2CorX and points    6    7
 DE= -5.27D-04 DEPred=-3.92D-03 R= 1.34D-01
 Trust test= 1.34D-01 RLast= 9.58D-01 DXMaxT set to 5.05D-01
 ITU=  0  0  0  0  1  0  0
 Use linear search instead of GDIIS.
     Eigenvalues ---   -0.00214   0.00031   0.00050   0.00090   0.00169
     Eigenvalues ---    0.00290   0.00390   0.00423   0.00473   0.00590
     Eigenvalues ---    0.00716   0.00761   0.00823   0.01059   0.01092
     Eigenvalues ---    0.01319   0.01367   0.01436   0.01512   0.01845
     Eigenvalues ---    0.01870   0.01947   0.02051   0.02114   0.02424
     Eigenvalues ---    0.02477   0.02506   0.02696   0.02854   0.02949
     Eigenvalues ---    0.03134   0.03256   0.03357   0.03395   0.03639
     Eigenvalues ---    0.04159   0.05418   0.06632   0.07259   0.08183
     Eigenvalues ---    0.08763   0.10139   0.11653   0.14092   0.14657
     Eigenvalues ---    0.17700   0.19663   0.21425   0.22649   0.25572
     Eigenvalues ---    0.29221   0.33447   0.36271   0.40422   0.41133
     Eigenvalues ---    0.44314   0.44802   0.45981   0.47038   0.50911
     Eigenvalues ---    0.51367   0.53138   0.55115   0.58661   0.58807
     Eigenvalues ---    0.58923   0.59215   0.59567   0.65071   0.69536
     Eigenvalues ---    0.95400  13.13273
 RFO step:  Lambda=-3.01191960D-03 EMin=-2.13935528D-03
 Quartic linear search produced a step of -0.42794.
 Maximum step size (   0.505) exceeded in Quadratic search.
    -- Step size scaled by   0.849
 Iteration  1 RMS(Cart)=  0.24174492 RMS(Int)=  0.03299301
 Iteration  2 RMS(Cart)=  0.09675303 RMS(Int)=  0.00589445
 Iteration  3 RMS(Cart)=  0.00421770 RMS(Int)=  0.00557664
 Iteration  4 RMS(Cart)=  0.00002118 RMS(Int)=  0.00557663
 Iteration  5 RMS(Cart)=  0.00000113 RMS(Int)=  0.00557663
 Iteration  6 RMS(Cart)=  0.00000001 RMS(Int)=  0.00557663
 Variable       Old X    -DE/DX   Delta X   Delta X   Delta X     New X
                                 (Linear)    (Quad)   (Total)
    R1        2.29178   0.00206   0.00811  -0.00607  -0.00107   2.29071
    R2        2.45992   0.00098  -0.00456   0.01361   0.00548   2.46540
    R3        2.92369  -0.00148   0.00118  -0.01060  -0.00942   2.91427
    R4        3.22160   0.00060  -0.01232   0.01327   0.00082   3.22243
    R5        1.90018   0.00038  -0.00718   0.00395  -0.00418   1.89599
    R6        3.09981   0.00123   0.00449   0.01496   0.01781   3.11762
    R7        2.55064  -0.00211   0.00454  -0.02456  -0.02002   2.53062
    R8        2.52349  -0.00187  -0.00149   0.00236   0.00088   2.52437
    R9        2.52043  -0.00207  -0.00440  -0.00247  -0.00687   2.51357
   R10        1.84056  -0.00088   0.00271  -0.00944  -0.00762   1.83294
   R11        1.81663  -0.00065   0.00079  -0.00804  -0.00725   1.80937
   R12        3.49535  -0.00052  -0.00771   0.08335   0.07564   3.57099
   R13        3.50694   0.00011  -0.01078   0.00555  -0.00464   3.50229
   R14        1.85408   0.00131   0.00616   0.00555   0.01267   1.86675
   R15        1.81520  -0.00058   0.00134  -0.00473  -0.00339   1.81181
   R16        3.41091   0.00044   0.00439   0.01140   0.01598   3.42689
   R17        3.53575   0.00141  -0.01305  -0.00456  -0.01320   3.52255
   R18        1.81568  -0.00045   0.00096  -0.00647  -0.00551   1.81017
   R19        1.84736  -0.00050   0.00232  -0.01352  -0.01054   1.83682
   R20        3.31372   0.00028  -0.00081   0.01260   0.01233   3.32605
   R21        1.85658  -0.00002   0.00242  -0.01215  -0.00937   1.84721
   R22        1.81493  -0.00053   0.00087  -0.00737  -0.00650   1.80844
   R23        3.24867  -0.00022   0.00102   0.00141   0.00149   3.25017
   R24        1.84484  -0.00096   0.00107  -0.00468  -0.00361   1.84123
   R25        1.81488  -0.00073   0.00021  -0.00128  -0.00107   1.81381
   R26        1.84850  -0.00142  -0.00262  -0.01258  -0.01208   1.83642
   R27        1.86785  -0.00067   0.00095  -0.00791  -0.00781   1.86003
    A1        2.20463   0.00306   0.02411   0.00806   0.02673   2.23137
    A2        2.11173  -0.00377  -0.02921   0.01879  -0.00718   2.10456
    A3        1.96273   0.00074   0.00334  -0.02511  -0.01920   1.94353
    A4        2.44758  -0.00593  -0.06348  -0.09405  -0.16172   2.28586
    A5        1.88662   0.00355   0.04227   0.04024   0.07477   1.96139
    A6        1.89398  -0.00069  -0.01664   0.05251   0.03574   1.92972
    A7        1.96529  -0.00009   0.00262   0.00064   0.00318   1.96847
    A8        1.93947  -0.00072  -0.00376   0.00855   0.00475   1.94421
    A9        1.88348   0.00037   0.00325  -0.01625  -0.01315   1.87032
   A10        1.88463   0.00046   0.00493  -0.01554  -0.01070   1.87393
   A11        1.89457   0.00073   0.00948  -0.03123  -0.02174   1.87282
   A12        1.84326   0.00183   0.00592   0.00825   0.01443   1.85769
   A13        1.83440  -0.00301   0.00453  -0.13416  -0.12972   1.70469
   A14        1.93265   0.00289   0.01702  -0.04364  -0.02694   1.90571
   A15        1.90096  -0.00151  -0.01237  -0.04411  -0.06013   1.84084
   A16        1.97908   0.00040   0.04624   0.00831   0.05734   2.03642
   A17        1.55221   0.00164   0.01204   0.06877   0.08525   1.63746
   A18        2.17382   0.00055  -0.01506  -0.02455  -0.04035   2.13347
   A19        2.15979  -0.00016  -0.02639   0.02862   0.00615   2.16594
   A20        1.59758  -0.00038   0.00284   0.00249   0.00067   1.59825
   A21        1.86153  -0.00060  -0.00140   0.00301  -0.00012   1.86141
   A22        2.03308   0.00049  -0.00350   0.03951   0.03637   2.06945
   A23        1.86972   0.00047   0.00012   0.00892   0.00881   1.87854
   A24        1.86830   0.00032   0.00285  -0.00082   0.00522   1.87352
   A25        1.79712  -0.00003   0.00182  -0.00779  -0.00757   1.78955
   A26        2.09439   0.00002  -0.01384   0.06549   0.05098   2.14537
   A27        1.85402   0.00037   0.00385  -0.05191  -0.04806   1.80596
   A28        1.42668  -0.00011   0.02379   0.03257   0.07180   1.49847
   A29        1.86853  -0.00108  -0.03618   0.03392  -0.00832   1.86021
   A30        1.86364   0.00112   0.01475   0.13436   0.16255   2.02619
   A31        1.96200  -0.00005   0.02675   0.07840   0.09369   2.05570
   A32        2.40658  -0.00097  -0.02910  -0.21451  -0.24812   2.15847
   A33        1.82168   0.00082  -0.00299   0.03143   0.01099   1.83267
   A34        2.88760  -0.00042   0.00696  -0.03114  -0.02704   2.86056
   A35        3.15129  -0.00379  -0.02073   0.04643   0.02297   3.17427
   A36        2.80785  -0.00182  -0.00699   0.00396   0.00312   2.81097
   A37        2.97992   0.00069  -0.00418  -0.04861  -0.04619   2.93373
   A38        2.90639  -0.00010  -0.00103  -0.00107  -0.00336   2.90304
   A39        2.90926   0.00067  -0.00236  -0.00052  -0.00571   2.90355
   A40        3.09258  -0.00322  -0.03418  -0.03783  -0.07201   3.02057
   A41        2.81034   0.00157   0.02254  -0.11974  -0.09256   2.71777
   A42        3.38180  -0.00075  -0.03399  -0.00855  -0.05158   3.33022
   A43        3.10109   0.00295   0.02033  -0.16194  -0.13816   2.96293
   A44        3.38586  -0.00093  -0.05366  -0.17895  -0.24002   3.14584
   A45        3.16300  -0.00041  -0.00585  -0.06538  -0.07505   3.08794
   A46        3.02708  -0.00115  -0.00375  -0.01235  -0.01428   3.01280
   A47        2.89279   0.00092   0.06506   0.12972   0.19483   3.08761
   A48        3.35564  -0.00007   0.00490   0.11160   0.12157   3.47721
    D1        0.43737  -0.00046  -0.10172  -0.13056  -0.22686   0.21051
    D2       -2.80888  -0.00008  -0.12049  -0.10966  -0.22341  -3.03229
    D3       -0.10155  -0.00164  -0.07588  -0.12029  -0.18690  -0.28844
    D4        3.13710  -0.00175  -0.05600  -0.14177  -0.19042   2.94668
    D5       -1.45400  -0.00039   0.00964  -0.02951  -0.01977  -1.47378
    D6        2.74534  -0.00033   0.01497  -0.04463  -0.02966   2.71569
    D7        0.61563  -0.00069   0.00351  -0.01080  -0.00719   0.60844
    D8        1.59638   0.00012  -0.00447  -0.00982  -0.01433   1.58205
    D9       -0.48746   0.00018   0.00085  -0.02494  -0.02421  -0.51167
   D10       -2.61717  -0.00017  -0.01061   0.00889  -0.00175  -2.61892
   D11        2.04054   0.00086   0.09822   0.22108   0.31532   2.35586
   D12       -1.64504  -0.00010   0.11897   0.13398   0.25320  -1.39184
   D13       -0.10517   0.00012   0.12093   0.15163   0.28242   0.17725
   D14       -1.96392  -0.00040   0.06421  -0.01504   0.05715  -1.90677
   D15       -0.04737   0.00005   0.10365   0.06963   0.17816   0.13078
   D16        1.93370   0.00030   0.07995   0.19505   0.27106   2.20476
   D17       -2.93729   0.00120   0.13690  -0.07983   0.05675  -2.88053
   D18        1.40537  -0.00064   0.10972  -0.03295   0.07710   1.48247
   D19        2.90632  -0.00125  -0.04118   0.05915   0.03260   2.93893
   D20        1.11287  -0.00022  -0.00860   0.04192   0.03385   1.14672
   D21       -1.65355   0.00022   0.00952   0.30648   0.30118  -1.35237
   D22        0.87946  -0.00185  -0.05291   0.12133   0.08281   0.96227
   D23       -0.91399  -0.00082  -0.02033   0.10410   0.08405  -0.82993
   D24        2.60278  -0.00038  -0.00221   0.36866   0.35138   2.95416
   D25       -0.64416   0.00092   0.01009   0.01317   0.02657  -0.61759
   D26        1.49185   0.00160   0.00672   0.07982   0.09240   1.58425
   D27        1.80981  -0.00024   0.04317  -0.07599  -0.03377   1.77604
   D28       -2.33737   0.00044   0.03980  -0.00934   0.03206  -2.30531
   D29       -2.17251  -0.00063  -0.00111  -0.05890  -0.06129  -2.23380
   D30       -0.03650   0.00004  -0.00447   0.00775   0.00454  -0.03196
   D31       -0.15544   0.00060  -0.03042   0.02213  -0.00319  -0.15862
   D32        1.28901   0.00042  -0.01804   0.03005   0.01839   1.30740
   D33       -2.04289  -0.00063  -0.03914  -0.10942  -0.15380  -2.19669
   D34       -2.05231   0.00078  -0.02643   0.04593   0.02174  -2.03056
   D35       -0.60786   0.00059  -0.01406   0.05384   0.04332  -0.56454
   D36        2.34343  -0.00045  -0.03516  -0.08563  -0.12887   2.21455
   D37        1.82765   0.00093   0.01473   0.03047   0.05267   1.88032
   D38       -3.01109   0.00074   0.02711   0.03838   0.07424  -2.93684
   D39       -0.05980  -0.00030   0.00601  -0.10109  -0.09795  -0.15775
   D40       -2.18766   0.00016  -0.00855   0.06404   0.05647  -2.13119
   D41        1.91486   0.00034   0.00835   0.00001   0.00908   1.92394
   D42        2.06559   0.00013  -0.00560   0.03021   0.02577   2.09136
   D43       -0.11507   0.00031   0.01131  -0.03381  -0.02163  -0.13669
   D44        0.12526   0.00010   0.00970   0.04275   0.05918   0.18444
   D45       -1.94651  -0.00031   0.01253   0.01203   0.02758  -1.91893
   D46       -1.77840   0.00051   0.01319   0.06008   0.06634  -1.71205
   D47        2.82392  -0.00021  -0.02501  -0.05314  -0.05522   2.76870
   D48        0.19692   0.00011  -0.02290   0.16668   0.14011   0.33703
         Item               Value     Threshold  Converged?
 Maximum Force            0.005928     0.000015     NO 
 RMS     Force            0.001291     0.000010     NO 
 Maximum Displacement     0.930190     0.000060     NO 
 RMS     Displacement     0.259233     0.000040     NO 
 Predicted change in Energy=-3.815132D-03
 GradGradGradGradGradGradGradGradGradGradGradGradGradGradGradGradGradGrad

                          Input orientation:                          
 ---------------------------------------------------------------------
 Center     Atomic      Atomic             Coordinates (Angstroms)
 Number     Number       Type             X           Y           Z
 ---------------------------------------------------------------------
      1          6           0        0.906766    1.292715    1.092416
      2          8           0        0.191072    2.262508    1.221615
      3          8           0        1.212752    0.664767   -0.009454
      4          1           0        0.590734    0.891086   -0.763455
      5          6           0        1.689716    0.729484    2.295757
      6          9           0        2.843001    1.390576    2.457652
      7          9           0        1.993062   -0.563928    2.155994
      8          9           0        0.998723    0.853982    3.425472
      9          8           0       -0.861658   -1.634686   -1.157181
     10          1           0       -0.968946   -0.747935   -1.535285
     11          1           0       -1.626186   -2.141019   -1.432665
     12          8           0       -1.525363    3.256199   -0.580199
     13          1           0       -0.885439    3.010838    0.131224
     14          1           0       -2.346836    3.455414   -0.127727
     15          8           0       -0.537075    4.635630   -2.765234
     16          1           0        0.161303    5.250119   -2.536661
     17          1           0       -0.888122    4.288917   -1.927770
     18          8           0        0.002378    2.359851   -4.143339
     19          1           0       -0.145146    3.259088   -3.789622
     20          1           0       -0.485274    2.292527   -4.963996
     21          8           0       -1.098764   -0.800994    1.566629
     22          1           0       -1.054411   -1.158527    0.661346
     23          1           0       -0.781772   -1.526412    2.109357
     24          8           0       -0.601202    1.032517   -1.895283
     25          1           0       -1.223271    1.700103   -1.561015
     26          1           0       -0.321957    1.364224   -2.778921
 ---------------------------------------------------------------------
                    Distance matrix (angstroms):
                    1          2          3          4          5
     1  C    0.000000
     2  O    1.212191   0.000000
     3  O    1.304631   2.261003   0.000000
     4  H    1.924951   2.445614   1.003317   0.000000
     5  C    1.542164   2.397890   2.354927   3.254636   0.000000
     6  F    2.371171   3.052995   3.044851   3.962035   1.339148
     7  F    2.399659   3.479795   2.609164   3.550601   1.335839
     8  F    2.375730   2.737377   3.446785   4.208912   1.330122
     9  O    4.093616   4.685620   3.302717   2.940067   4.901183
    10  H    3.819340   4.243690   3.013917   2.390547   4.891639
    11  H    4.958065   5.453318   4.237633   3.815264   5.756398
    12  O    3.545160   2.679571   3.812944   3.178869   4.999214
    13  H    2.662298   1.705234   3.150594   2.733657   4.064627
    14  H    4.092913   3.112029   4.524640   3.950854   5.440378
    15  O    5.304829   4.696474   5.140425   4.393254   6.769801
    16  H    5.420974   4.801182   5.340204   4.725446   6.791499
    17  H    4.617399   3.897387   4.607394   3.884315   6.095326
    18  O    5.419393   5.369153   4.628965   3.731896   6.853259
    19  H    5.367256   5.120420   4.781638   3.912370   6.840866
    20  H    6.294245   6.222550   5.484559   4.557014   7.738069
    21  O    2.937797   3.341819   3.158417   3.338687   3.263374
    22  H    3.168694   3.683559   2.985700   2.989561   3.710272
    23  H    3.439885   4.011287   3.642629   3.997639   3.351427
    24  O    3.356787   3.443200   2.642352   1.649773   4.785912
    25  H    3.426911   3.171702   3.068138   2.140379   4.929735
    26  H    4.062280   4.132118   3.242610   2.262514   5.495642
                    6          7          8          9         10
     6  F    0.000000
     7  F    2.152551   0.000000
     8  F    2.150806   2.147267   0.000000
     9  O    5.995308   4.502564   5.536714   0.000000
    10  H    5.920111   4.736338   5.571981   0.969949   0.000000
    11  H    6.897851   5.335227   6.281853   0.957479   1.543754
    12  O    5.638411   5.870216   5.309148   4.969323   4.153899
    13  H    4.683884   5.016414   4.365107   4.820939   4.112493
    14  H    6.154847   6.340758   5.530410   5.401357   4.641976
    15  O    7.016681   7.593120   7.415145   6.481362   5.539138
    16  H    6.857896   7.692821   7.454819   7.095771   6.185214
    17  H    6.446207   6.966237   6.634468   5.973574   5.052767
    18  O    7.251324   7.224465   7.781211   5.061623   4.171780
    19  H    7.172781   7.384967   7.690939   5.602871   4.670858
    20  H    8.183629   8.061994   8.640303   5.482382   4.608081
    21  O    4.597218   3.156413   3.254796   2.858392   3.105082
    22  H    4.991438   3.445957   3.988226   1.889688   2.236309
    23  H    4.665737   2.937389   3.250938   3.269308   3.731551
    24  O    5.562264   5.068697   5.558963   2.779678   1.853333
    25  H    5.725387   5.411727   5.524331   3.378560   2.461348
    26  H    6.118770   5.781909   6.363885   3.451779   2.535042
                   11         12         13         14         15
    11  H    0.000000
    12  O    5.465055   0.000000
    13  H    5.434711   0.987840   0.000000
    14  H    5.791568   0.958767   1.549318   0.000000
    15  O    6.991771   2.766572   3.339278   3.409485   0.000000
    16  H    7.683934   3.263174   3.636986   3.913399   0.957901
    17  H    6.491066   1.813431   2.423418   2.462261   0.972002
    18  O    5.500709   3.979121   4.414056   4.779561   2.714655
    19  H    6.075350   3.493623   3.997836   4.277319   1.760070
    20  H    5.781722   4.607400   5.161141   5.311047   3.213623
    21  O    3.327101   4.609953   4.078720   4.748214   6.974052
    22  H    2.382666   4.610101   4.206326   4.856073   6.751395
    23  H    3.692790   5.537148   4.950797   5.680894   7.860806
    24  O    3.366888   2.743771   2.846274   3.470147   3.707202
    25  H    3.864328   1.864053   2.166987   2.529393   3.246278
    26  H    3.974939   3.140403   3.390840   3.937263   3.278499
                   16         17         18         19         20
    16  H    0.000000
    17  H    1.547886   0.000000
    18  O    3.310638   3.069695   0.000000
    19  H    2.372346   2.253675   0.977500   0.000000
    20  H    3.880383   3.656027   0.956983   1.558552   0.000000
    21  O    7.418944   6.177572   6.618700   6.788452   7.252262
    22  H    7.264706   6.033724   6.048205   6.336655   6.624059
    23  H    8.270202   7.080096   7.403657   7.622615   8.043912
    24  O    4.333699   3.269177   2.679529   2.958737   3.319347
    25  H    3.933388   2.636056   2.933577   2.925658   3.532122
    26  H    3.923317   3.098198   1.719914   2.154830   2.379700
                   21         22         23         24         25
    21  O    0.000000
    22  H    0.974338   0.000000
    23  H    0.959828   1.518686   0.000000
    24  O    3.948945   3.397414   4.755824   0.000000
    25  H    4.006638   3.624799   4.906827   0.971790   0.000000
    26  H    4.916848   4.328532   5.697584   0.984288   1.551926
                   26
    26  H    0.000000
 Stoichiometry    C2H13F3O8
 Framework group  C1[X(C2H13F3O8)]
 Deg. of freedom    72
 Full point group                 C1      NOp   1
 Largest Abelian subgroup         C1      NOp   1
 Largest concise Abelian subgroup C1      NOp   1
                         Standard orientation:                         
 ---------------------------------------------------------------------
 Center     Atomic      Atomic             Coordinates (Angstroms)
 Number     Number       Type             X           Y           Z
 ---------------------------------------------------------------------
      1          6           0       -1.007304   -0.592071   -0.105528
      2          8           0       -0.473833   -1.234043    0.773498
      3          8           0       -0.440626    0.192934   -0.980004
      4          1           0        0.493992    0.445961   -0.717115
      5          6           0       -2.517021   -0.743105   -0.381594
      6          9           0       -2.745333   -1.785753   -1.190345
      7          9           0       -3.045942    0.334115   -0.968371
      8          9           0       -3.196829   -0.955633    0.741757
      9          8           0        0.223047    3.312245   -0.121297
     10          1           0        0.954078    2.683890   -0.013758
     11          1           0        0.487732    4.115306    0.327927
     12          8           0        2.026128   -0.947565    1.694492
     13          1           0        1.113663   -1.177028    1.393524
     14          1           0        1.993031   -0.971263    2.652395
     15          8           0        4.141384   -1.843300    0.152651
     16          1           0        3.983655   -2.703929   -0.237237
     17          1           0        3.398999   -1.670487    0.755801
     18          8           0        4.166619    0.398613   -1.377885
     19          1           0        4.296886   -0.451784   -0.913814
     20          1           0        4.989567    0.883716   -1.320897
     21          8           0       -1.650486    1.821844    1.440428
     22          1           0       -1.050848    2.400435    0.935451
     23          1           0       -2.519922    2.182688    1.252966
     24          8           0        1.896051    1.092458   -0.135717
     25          1           0        2.097508    0.620922    0.689779
     26          1           0        2.694289    0.972583   -0.698983
 ---------------------------------------------------------------------
 Rotational constants (GHZ):           0.7299798           0.3100745           0.2652678
 Standard basis: 6-31++G(d,p) (6D, 7F)
 There are   325 symmetry adapted cartesian basis functions of A   symmetry.
 There are   325 symmetry adapted basis functions of A   symmetry.
   325 basis functions,   520 primitive gaussians,   325 cartesian basis functions
    58 alpha electrons       58 beta electrons
       nuclear repulsion energy       995.6478624909 Hartrees.
 NAtoms=   26 NActive=   26 NUniq=   26 SFac= 1.00D+00 NAtFMM=   60 NAOKFM=F Big=F
 Integral buffers will be    131072 words long.
 Raffenetti 2 integral format.
 Two-electron integral symmetry is turned on.
 Nuclear repulsion after empirical dispersion term =      995.6338851627 Hartrees.
 One-electron integrals computed using PRISM.
 NBasis=   325 RedAO= T EigKep=  3.68D-05  NBF=   325
 NBsUse=   325 1.00D-06 EigRej= -1.00D+00 NBFU=   325
 Initial guess from the checkpoint file:  "/local_scratch/slurm.5787893/Gau-2973463.chk"
 B after Tr=     0.000000   -0.000000   -0.000000
         Rot=    0.998256   -0.057009    0.006365    0.013921 Ang=  -6.77 deg.
 ExpMin= 3.60D-02 ExpMax= 7.00D+03 ExpMxC= 1.05D+03 IAcc=3 IRadAn=         5 AccDes= 0.00D+00
 Harris functional with IExCor= 4639 and IRadAn=       5 diagonalized for initial guess.
 HarFok:  IExCor= 4639 AccDes= 0.00D+00 IRadAn=         5 IDoV= 1 UseB2=F ITyADJ=14
 ICtDFT=  3500011 ScaDFX=  1.000000  1.000000  1.000000  1.000000
 FoFCou: FMM=F IPFlag=           0 FMFlag=      100000 FMFlg1=           0
         NFxFlg=           0 DoJE=T BraDBF=F KetDBF=T FulRan=T
         wScrn=  0.000000 ICntrl=       500 IOpCl=  0 I1Cent=   200000004 NGrid=           0
         NMat0=    1 NMatS0=      1 NMatT0=    0 NMatD0=    1 NMtDS0=    0 NMtDT0=    0
 Petite list used in FoFCou.
 Requested convergence on RMS density matrix=1.00D-10 within 128 cycles.
 Requested convergence on MAX density matrix=1.00D-08.
 Requested convergence on             energy=1.00D-08.
 No special actions if energy rises.
 SCF Done:  E(RwB97XD) =  -985.232798792     A.U. after   17 cycles
            NFock= 17  Conv=0.60D-10     -V/T= 2.0082
 Calling FoFJK, ICntrl=      2127 FMM=F ISym2X=0 I1Cent= 0 IOpClX= 0 NMat=1 NMatS=1 NMatT=0.
 ***** Axes restored to original set *****
 -------------------------------------------------------------------
 Center     Atomic                   Forces (Hartrees/Bohr)
 Number     Number              X              Y              Z
 -------------------------------------------------------------------
      1        6           0.005809971   -0.004182722   -0.009096942
      2        8          -0.002707999    0.002222957    0.003262857
      3        8          -0.003489934   -0.000113566    0.003434465
      4        1           0.000588578    0.001439209   -0.000386287
      5        6           0.000844881   -0.009300680    0.010270383
      6        9           0.004068267    0.006387130   -0.004073703
      7        9          -0.000480344   -0.001336780   -0.004308573
      8        9          -0.005219484    0.003780831    0.001184288
      9        8          -0.002077193   -0.000716233    0.005347891
     10        1           0.002767725    0.003198673   -0.003720260
     11        1          -0.001959904   -0.002249945   -0.001928445
     12        8           0.002540828    0.000472649    0.003843673
     13        1          -0.001437584   -0.001039713   -0.003494539
     14        1          -0.003308042    0.001080866   -0.000256493
     15        8           0.000422339    0.000213700   -0.003494532
     16        1           0.001736511    0.001932612    0.000132260
     17        1          -0.002156070   -0.001704882    0.003339818
     18        8           0.002304069   -0.002656721    0.001262177
     19        1          -0.000572573    0.003075234    0.000945500
     20        1          -0.001262342   -0.000330624   -0.002516880
     21        8           0.000864268   -0.001474849   -0.003010516
     22        1           0.001362519    0.001188530   -0.001251846
     23        1           0.000479302    0.001153055    0.003171316
     24        8           0.001101972   -0.003349022    0.001279489
     25        1          -0.000303436    0.002131229    0.001963362
     26        1           0.000083674    0.000179059   -0.001898463
 -------------------------------------------------------------------
 Cartesian Forces:  Max     0.010270383 RMS     0.003133035

 GradGradGradGradGradGradGradGradGradGradGradGradGradGradGradGradGradGrad
 Berny optimization.
 Using GEDIIS/GDIIS optimizer.
 FormGI is forming the generalized inverse of G from B-inverse, IUseBI=4.
 Internal  Forces:  Max     0.008716875 RMS     0.002527511
 Search for a local minimum.
 Step number   8 out of a maximum of  156
 All quantities printed in internal units (Hartrees-Bohrs-Radians)
 Mixed Optimization -- RFO/linear search
 Update second derivatives using D2CorX and points    8    7
 DE=  1.05D-03 DEPred=-3.82D-03 R=-2.76D-01
 Trust test=-2.76D-01 RLast= 1.10D+00 DXMaxT set to 2.52D-01
 ITU= -1  0  0  0  0  1  0  0
 Use linear search instead of GDIIS.
     Eigenvalues ---   -1.69253   0.00030   0.00050   0.00090   0.00168
     Eigenvalues ---    0.00280   0.00385   0.00398   0.00452   0.00483
     Eigenvalues ---    0.00643   0.00740   0.00831   0.00944   0.01074
     Eigenvalues ---    0.01091   0.01334   0.01402   0.01516   0.01794
     Eigenvalues ---    0.01866   0.01948   0.02020   0.02175   0.02228
     Eigenvalues ---    0.02431   0.02577   0.02647   0.02724   0.02910
     Eigenvalues ---    0.03073   0.03168   0.03358   0.03399   0.03661
     Eigenvalues ---    0.03946   0.04221   0.05613   0.06695   0.07982
     Eigenvalues ---    0.08767   0.09972   0.11244   0.13501   0.14534
     Eigenvalues ---    0.15883   0.19505   0.21115   0.22628   0.25523
     Eigenvalues ---    0.28894   0.32043   0.36386   0.40214   0.41068
     Eigenvalues ---    0.43362   0.44784   0.45429   0.46936   0.50931
     Eigenvalues ---    0.51394   0.53283   0.55094   0.58661   0.58805
     Eigenvalues ---    0.58920   0.59217   0.59564   0.66617   0.69443
     Eigenvalues ---    0.91522  11.76208
 RFO step:  Lambda=-1.69259818D+00 EMin=-1.69252804D+00
 I=     1 Eig=   -1.69D+00 Dot1= -6.54D-03
 I=     1 Stepn= -6.00D-01 RXN=   6.00D-01 EDone=F
 Mixed    1 eigenvectors in step.  Raw Step.Grad=  6.54D-03.
 RFO eigenvector is Hessian eigenvector with negative curvature.
 Taking step of  6.00D-01 in eigenvector direction(s).  Step.Grad=  1.46D-03.
 Quartic linear search produced a step of -0.60845.
 Maximum step size (   0.252) exceeded in Quadratic search.
    -- Step size not scaled.
 Iteration  1 RMS(Cart)=  0.23987606 RMS(Int)=  0.02271374
 Iteration  2 RMS(Cart)=  0.04539120 RMS(Int)=  0.00313404
 Iteration  3 RMS(Cart)=  0.00240085 RMS(Int)=  0.00303061
 Iteration  4 RMS(Cart)=  0.00000833 RMS(Int)=  0.00303061
 Iteration  5 RMS(Cart)=  0.00000012 RMS(Int)=  0.00303061
 Variable       Old X    -DE/DX   Delta X   Delta X   Delta X     New X
                                 (Linear)    (Quad)   (Total)
    R1        2.29071   0.00430   0.00065   0.09420   0.09543   2.38614
    R2        2.46540  -0.00356  -0.00333   0.03270   0.03080   2.49619
    R3        2.91427   0.00217   0.00573  -0.05380  -0.04807   2.86620
    R4        3.22243   0.00060  -0.00050   0.02629   0.02557   3.24799
    R5        1.89599  -0.00035   0.00254  -0.00225   0.00119   1.89719
    R6        3.11762  -0.00087  -0.01084   0.05250   0.04190   3.15952
    R7        2.53062   0.00616   0.01218  -0.06027  -0.04809   2.48253
    R8        2.52437   0.00164  -0.00053  -0.06203  -0.06256   2.46181
    R9        2.51357   0.00407   0.00418  -0.07036  -0.06618   2.44738
   R10        1.83294   0.00258   0.00464  -0.02833  -0.02324   1.80970
   R11        1.80937   0.00331   0.00441  -0.01884  -0.01442   1.79495
   R12        3.57099  -0.00111  -0.04602  -0.04562  -0.09164   3.47935
   R13        3.50229  -0.00151   0.00283   0.01251   0.01498   3.51727
   R14        1.86675  -0.00264  -0.00771   0.07015   0.06181   1.92856
   R15        1.81181   0.00294   0.00206  -0.01648  -0.01442   1.79739
   R16        3.42689   0.00026  -0.00972   0.01764   0.00721   3.43410
   R17        3.52255   0.00014   0.00803   0.05862   0.06495   3.58750
   R18        1.81017   0.00254   0.00335  -0.01152  -0.00817   1.80200
   R19        1.83682   0.00452   0.00641  -0.00664  -0.00077   1.83604
   R20        3.32605   0.00069  -0.00750   0.00871   0.00190   3.32795
   R21        1.84721   0.00396   0.00570   0.01404   0.02062   1.86782
   R22        1.80844   0.00282   0.00395  -0.01455  -0.01059   1.79784
   R23        3.25017   0.00045  -0.00091  -0.01097  -0.01101   3.23916
   R24        1.84123  -0.00003   0.00220  -0.02139  -0.01919   1.82204
   R25        1.81381   0.00108   0.00065  -0.02260  -0.02195   1.79187
   R26        1.83642   0.00332   0.00735  -0.08387  -0.07845   1.75797
   R27        1.86003   0.00210   0.00475  -0.02426  -0.01890   1.84113
    A1        2.23137   0.00156  -0.01627   0.13003   0.11604   2.34740
    A2        2.10456  -0.00447   0.00437  -0.17083  -0.16755   1.93701
    A3        1.94353   0.00293   0.01168   0.04106   0.05156   1.99509
    A4        2.28586   0.00033   0.09840  -0.24710  -0.14674   2.13912
    A5        1.96139  -0.00050  -0.04549   0.15433   0.11332   2.07471
    A6        1.92972  -0.00872  -0.02174  -0.05081  -0.07386   1.85586
    A7        1.96847  -0.00347  -0.00194  -0.00828  -0.01057   1.95789
    A8        1.94421  -0.00539  -0.00289  -0.03598  -0.03975   1.90447
    A9        1.87032   0.00583   0.00800   0.02729   0.03456   1.90488
   A10        1.87393   0.00618   0.00651   0.02960   0.03414   1.90807
   A11        1.87282   0.00682   0.01323   0.04475   0.05796   1.93078
   A12        1.85769   0.00201  -0.00878   0.08730   0.07697   1.93466
   A13        1.70469  -0.00598   0.07893  -0.05805   0.01695   1.72163
   A14        1.90571   0.00683   0.01639   0.10790   0.11689   2.02260
   A15        1.84084   0.00103   0.03658  -0.05971  -0.01859   1.82225
   A16        2.03642  -0.00003  -0.03489   0.01135  -0.02742   2.00900
   A17        1.63746  -0.00156  -0.05187   0.06130   0.01091   1.64837
   A18        2.13347  -0.00033   0.02455   0.03170   0.05492   2.18839
   A19        2.16594   0.00073  -0.00374  -0.01285  -0.01944   2.14650
   A20        1.59825  -0.00024  -0.00041  -0.01713  -0.01363   1.58462
   A21        1.86141   0.00064   0.00007  -0.02629  -0.02560   1.83582
   A22        2.06945  -0.00004  -0.02213   0.01396  -0.00703   2.06242
   A23        1.87854  -0.00029  -0.00536   0.01670   0.01092   1.88946
   A24        1.87352  -0.00028  -0.00318   0.01775   0.01280   1.88632
   A25        1.78955   0.00034   0.00461  -0.00648   0.00036   1.78990
   A26        2.14537   0.00011  -0.03102  -0.01086  -0.04205   2.10332
   A27        1.80596   0.00571   0.02924   0.02992   0.05916   1.86512
   A28        1.49847  -0.00169  -0.04368   0.01133  -0.04103   1.45745
   A29        1.86021  -0.00000   0.00506  -0.05971  -0.05400   1.80621
   A30        2.02619   0.00105  -0.09890   0.00864  -0.09484   1.93135
   A31        2.05570  -0.00165  -0.05701  -0.01671  -0.07104   1.98466
   A32        2.15847   0.00228   0.15097  -0.01815   0.13646   2.29493
   A33        1.83267  -0.00026  -0.00669   0.05374   0.04626   1.87893
   A34        2.86056  -0.00071   0.01645  -0.01458   0.00219   2.86274
   A35        3.17427  -0.00085  -0.01398  -0.16763  -0.18033   2.99394
   A36        2.81097  -0.00722  -0.00190  -0.01705  -0.02623   2.78474
   A37        2.93373  -0.00028   0.02810   0.04858   0.08027   3.01400
   A38        2.90304  -0.00024   0.00204  -0.00202  -0.00214   2.90089
   A39        2.90355   0.00031   0.00347   0.02389   0.03016   2.93371
   A40        3.02057  -0.00347   0.04381  -0.09251  -0.04871   2.97186
   A41        2.71777   0.00150   0.05632   0.07636   0.13687   2.85465
   A42        3.33022   0.00159   0.03138  -0.06190  -0.02768   3.30254
   A43        2.96293   0.00731   0.08406   0.15693   0.23833   3.20126
   A44        3.14584  -0.00001   0.14604   0.00019   0.15306   3.29890
   A45        3.08794  -0.00002   0.04567  -0.00083   0.04681   3.13475
   A46        3.01280  -0.00022   0.00869  -0.04852  -0.04076   2.97204
   A47        3.08761  -0.00323  -0.11854   0.00645  -0.11213   2.97548
   A48        3.47721  -0.00148  -0.07397  -0.02940  -0.10076   3.37644
    D1        0.21051  -0.00041   0.13803   0.00083   0.14180   0.35231
    D2       -3.03229  -0.00007   0.13593   0.00514   0.14256  -2.88973
    D3       -0.28844   0.00186   0.11372  -0.06287   0.05145  -0.23700
    D4        2.94668   0.00190   0.11586  -0.05588   0.06084   3.00751
    D5       -1.47378  -0.00016   0.01203  -0.00599   0.00573  -1.46804
    D6        2.71569   0.00085   0.01804   0.00036   0.01833   2.73402
    D7        0.60844  -0.00165   0.00437  -0.02574  -0.02032   0.58812
    D8        1.58205   0.00014   0.00872   0.00497   0.01293   1.59498
    D9       -0.51167   0.00114   0.01473   0.01132   0.02553  -0.48614
   D10       -2.61892  -0.00135   0.00106  -0.01478  -0.01312  -2.63204
   D11        2.35586  -0.00053  -0.19185  -0.00380  -0.19046   2.16540
   D12       -1.39184   0.00039  -0.15406  -0.04366  -0.18910  -1.58094
   D13        0.17725  -0.00083  -0.17184  -0.01177  -0.18749  -0.01024
   D14       -1.90677   0.00193  -0.03477  -0.01648  -0.05625  -1.96302
   D15        0.13078  -0.00036  -0.10840  -0.01639  -0.12514   0.00564
   D16        2.20476   0.00013  -0.16493  -0.03601  -0.19259   2.01217
   D17       -2.88053   0.00088  -0.03453   0.06963   0.03530  -2.84523
   D18        1.48247   0.00009  -0.04691  -0.02582  -0.07294   1.40953
   D19        2.93893  -0.00160  -0.01984  -0.06419  -0.08559   2.85333
   D20        1.14672   0.00001  -0.02059  -0.01375  -0.03686   1.10986
   D21       -1.35237  -0.00210  -0.18325  -0.03376  -0.20691  -1.55927
   D22        0.96227  -0.00195  -0.05039  -0.09952  -0.15562   0.80665
   D23       -0.82993  -0.00034  -0.05114  -0.04908  -0.10689  -0.93683
   D24        2.95416  -0.00245  -0.21380  -0.06909  -0.27694   2.67723
   D25       -0.61759  -0.00129  -0.01617   0.04052   0.02474  -0.59285
   D26        1.58425  -0.00122  -0.05622   0.05740   0.00069   1.58494
   D27        1.77604   0.00022   0.02055  -0.00197   0.02013   1.79617
   D28       -2.30531   0.00030  -0.01951   0.01491  -0.00392  -2.30923
   D29       -2.23380   0.00069   0.03729  -0.01908   0.01713  -2.21667
   D30       -0.03196   0.00077  -0.00276  -0.00220  -0.00693  -0.03889
   D31       -0.15862   0.00051   0.00194   0.01396   0.01914  -0.13948
   D32        1.30740  -0.00033  -0.01119   0.02355   0.01058   1.31798
   D33       -2.19669  -0.00099   0.09358   0.00380   0.10319  -2.09350
   D34       -2.03056   0.00032  -0.01323   0.01396   0.00358  -2.02699
   D35       -0.56454  -0.00052  -0.02636   0.02355  -0.00499  -0.56953
   D36        2.21455  -0.00118   0.07841   0.00379   0.08762   2.30218
   D37        1.88032   0.00055  -0.03205   0.02216  -0.01036   1.86995
   D38       -2.93684  -0.00030  -0.04517   0.03175  -0.01893  -2.95577
   D39       -0.15775  -0.00096   0.05960   0.01199   0.07368  -0.08407
   D40       -2.13119   0.00024  -0.03436  -0.00318  -0.03793  -2.16912
   D41        1.92394   0.00004  -0.00552   0.01638   0.01109   1.93504
   D42        2.09136  -0.00041  -0.01568   0.00146  -0.01444   2.07692
   D43       -0.13669  -0.00060   0.01316   0.02102   0.03459  -0.10210
   D44        0.18444  -0.00063  -0.03601  -0.00388  -0.04222   0.14222
   D45       -1.91893  -0.00062  -0.01678  -0.01521  -0.03352  -1.95246
   D46       -1.71205  -0.00036  -0.04037   0.01194  -0.02526  -1.73731
   D47        2.76870  -0.00039   0.03360   0.00148   0.03344   2.80214
   D48        0.33703   0.00004  -0.08525  -0.02045  -0.11202   0.22501
         Item               Value     Threshold  Converged?
 Maximum Force            0.008717     0.000015     NO 
 RMS     Force            0.002528     0.000010     NO 
 Maximum Displacement     1.062084     0.000060     NO 
 RMS     Displacement     0.247840     0.000040     NO 
 Predicted change in Energy=-3.029592D-01
 GradGradGradGradGradGradGradGradGradGradGradGradGradGradGradGradGradGrad

                          Input orientation:                          
 ---------------------------------------------------------------------
 Center     Atomic      Atomic             Coordinates (Angstroms)
 Number     Number       Type             X           Y           Z
 ---------------------------------------------------------------------
      1          6           0        0.910273    1.213768    1.012718
      2          8           0        0.236692    2.254612    1.252128
      3          8           0        1.155943    0.498791   -0.070474
      4          1           0        0.597246    0.653107   -0.890203
      5          6           0        1.685292    0.774129    2.240125
      6          9           0        2.795277    1.476758    2.247441
      7          9           0        1.982541   -0.493780    2.205991
      8          9           0        0.994889    1.052481    3.299910
      9          8           0       -1.182635   -1.651084   -1.116486
     10          1           0       -1.062965   -0.849366   -1.626407
     11          1           0       -2.035299   -2.034435   -1.284459
     12          8           0       -1.652678    3.035540   -0.551399
     13          1           0       -1.016694    2.804811    0.212677
     14          1           0       -2.503982    3.115406   -0.134783
     15          8           0       -0.556484    4.585365   -2.569356
     16          1           0        0.082732    5.194344   -2.209005
     17          1           0       -0.979867    4.174487   -1.797398
     18          8           0        0.230989    2.430286   -4.042861
     19          1           0        0.022170    3.303184   -3.628861
     20          1           0       -0.175425    2.406590   -4.902734
     21          8           0       -0.771866   -0.386931    1.334097
     22          1           0       -0.935002   -0.947787    0.566976
     23          1           0       -0.578040   -0.964381    2.060797
     24          8           0       -0.607219    0.911652   -2.020612
     25          1           0       -1.157067    1.540880   -1.611763
     26          1           0       -0.240737    1.318620   -2.826403
 ---------------------------------------------------------------------
                    Distance matrix (angstroms):
                    1          2          3          4          5
     1  C    0.000000
     2  O    1.262690   0.000000
     3  O    1.320929   2.382690   0.000000
     4  H    2.008341   2.698963   1.003947   0.000000
     5  C    1.516728   2.294866   2.386397   3.316238   0.000000
     6  F    2.268688   2.853431   3.002760   3.918488   1.313700
     7  F    2.342943   3.392861   2.617395   3.580615   1.302734
     8  F    2.294432   2.492668   3.419357   4.227844   1.295099
     9  O    4.137772   4.783230   3.344406   2.920356   5.037211
    10  H    3.887824   4.428290   3.026880   2.357058   5.013852
    11  H    4.950176   5.476508   4.251472   3.782673   5.844101
    12  O    3.511984   2.726220   3.815067   3.294379   4.903940
    13  H    2.623868   1.718765   3.180921   2.907056   3.941439
    14  H    4.073097   3.189950   4.499540   4.031276   5.354604
    15  O    5.133255   4.545908   5.086936   4.428691   6.533161
    16  H    5.187418   4.543695   5.270039   4.756763   6.473118
    17  H    4.498360   3.803360   4.588540   3.963636   5.913299
    18  O    5.244065   5.297906   4.512878   3.637549   6.658360
    19  H    5.167074   4.996957   4.670352   3.854072   6.603567
    20  H    6.131407   6.170516   5.363113   4.446587   7.559605
    21  O    2.344165   2.828720   2.544360   2.811344   2.864711
    22  H    2.876811   3.478169   2.621255   2.652172   3.553921
    23  H    2.838640   3.417551   3.112859   3.564543   2.859589
    24  O    3.405164   3.636833   2.661246   1.671947   4.840288
    25  H    3.356903   3.264024   2.968423   2.094374   4.848087
    26  H    4.009323   4.211702   3.196557   2.212238   5.447546
                    6          7          8          9         10
     6  F    0.000000
     7  F    2.131966   0.000000
     8  F    2.128169   2.136127   0.000000
     9  O    6.076445   4.732498   5.617422   0.000000
    10  H    5.941682   4.908036   5.667485   0.957650   0.000000
    11  H    6.938102   5.540748   6.302977   0.949846   1.570589
    12  O    5.481570   5.768372   5.076880   4.743913   4.073807
    13  H    4.520521   4.883586   4.080213   4.652872   4.091135
    14  H    6.036747   6.215653   5.319293   5.042730   4.474471
    15  O    6.640729   7.419455   7.023982   6.433988   5.539132
    16  H    6.406111   7.446893   6.952353   7.046605   6.178873
    17  H    6.155500   6.826105   6.295168   5.868734   5.027449
    18  O    6.859496   7.118022   7.509872   5.217239   4.274305
    19  H    6.749584   7.232254   7.349811   5.684045   4.736140
    20  H    7.798376   7.975145   8.395631   5.640467   4.703541
    21  O    4.126989   2.891085   3.009609   2.787861   3.010509
    22  H    4.755771   3.377062   3.898009   1.841193   2.199316
    23  H    4.168125   2.607513   2.842048   3.306391   3.720733
    24  O    5.487495   5.152307   5.558285   2.777799   1.861260
    25  H    5.524364   5.345299   5.384606   3.230262   2.392143
    26  H    5.914920   5.792473   6.255343   3.553890   2.610788
                   11         12         13         14         15
    11  H    0.000000
    12  O    5.136966   0.000000
    13  H    5.166941   1.020551   0.000000
    14  H    5.297384   0.951139   1.558597   0.000000
    15  O    6.903594   2.770515   3.334948   3.446835   0.000000
    16  H    7.589208   3.227962   3.575353   3.913498   0.953575
    17  H    6.318841   1.817248   2.432647   2.491760   0.971593
    18  O    5.716518   4.013084   4.450459   4.818976   2.726848
    19  H    6.182199   3.513904   4.010615   4.315702   1.761074
    20  H    6.022769   4.638100   5.199399   5.353312   3.215108
    21  O    3.341761   4.005525   3.391864   4.174230   6.325114
    22  H    2.412316   4.199132   3.770171   4.411768   6.371470
    23  H    3.802546   4.896712   4.220755   5.017419   7.227619
    24  O    3.355706   2.786121   2.956230   3.465630   3.714817
    25  H    3.696119   1.898424   2.223918   2.544560   3.247549
    26  H    4.103781   3.180729   3.470862   3.949118   3.292020
                   16         17         18         19         20
    16  H    0.000000
    17  H    1.529263   0.000000
    18  O    3.320395   3.090390   0.000000
    19  H    2.365617   2.262190   0.988409   0.000000
    20  H    3.885151   3.662745   0.951376   1.570248   0.000000
    21  O    6.665923   5.536791   6.152568   6.235254   6.859851
    22  H    6.816716   5.641806   5.832796   6.049131   6.461156
    23  H    7.523146   6.438564   7.030856   7.137548   7.747020
    24  O    4.342001   3.291623   2.664270   2.949919   3.275350
    25  H    3.904049   2.646081   2.937342   2.926602   3.541689
    26  H    3.937899   3.124282   1.714087   2.156746   2.345015
                   21         22         23         24         25
    21  O    0.000000
    22  H    0.964182   0.000000
    23  H    0.948215   1.535968   0.000000
    24  O    3.601041   3.203212   4.492021   0.000000
    25  H    3.541599   3.315069   4.483225   0.930278   0.000000
    26  H    4.527776   4.139278   5.404683   0.974285   1.537663
                   26
    26  H    0.000000
 Stoichiometry    C2H13F3O8
 Framework group  C1[X(C2H13F3O8)]
 Deg. of freedom    72
 Full point group                 C1      NOp   1
 Largest Abelian subgroup         C1      NOp   1
 Largest concise Abelian subgroup C1      NOp   1
                         Standard orientation:                         
 ---------------------------------------------------------------------
 Center     Atomic      Atomic             Coordinates (Angstroms)
 Number     Number       Type             X           Y           Z
 ---------------------------------------------------------------------
      1          6           0       -1.024276   -0.454624   -0.135998
      2          8           0       -0.589726   -1.212652    0.775564
      3          8           0       -0.463952    0.389444   -0.983606
      4          1           0        0.488158    0.669045   -0.831228
      5          6           0       -2.510420   -0.664628   -0.354488
      6          9           0       -2.622937   -1.689261   -1.168906
      7          9           0       -3.079801    0.375063   -0.894824
      8          9           0       -3.068908   -0.953719    0.777678
      9          8           0        0.390726    3.424480    0.131354
     10          1           0        1.098772    2.800678   -0.031845
     11          1           0        0.676976    4.115032    0.717362
     12          8           0        1.904683   -0.759049    1.777783
     13          1           0        0.943610   -0.982646    1.517272
     14          1           0        1.872796   -0.640778    2.721001
     15          8           0        3.857422   -1.994406    0.249236
     16          1           0        3.568619   -2.863078   -0.017800
     17          1           0        3.183054   -1.683437    0.875750
     18          8           0        4.000973    0.052528   -1.546635
     19          1           0        4.061059   -0.766536   -0.996656
     20          1           0        4.865340    0.448421   -1.582053
     21          8           0       -1.347369    1.489044    1.133993
     22          1           0       -0.856062    2.255075    0.815464
     23          1           0       -2.260370    1.742721    1.168466
     24          8           0        1.968147    1.167396   -0.233996
     25          1           0        2.054398    0.688818    0.559062
     26          1           0        2.689414    0.889165   -0.826949
 ---------------------------------------------------------------------
 Rotational constants (GHZ):           0.7408715           0.3313497           0.2824825
 Standard basis: 6-31++G(d,p) (6D, 7F)
 There are   325 symmetry adapted cartesian basis functions of A   symmetry.
 There are   325 symmetry adapted basis functions of A   symmetry.
   325 basis functions,   520 primitive gaussians,   325 cartesian basis functions
    58 alpha electrons       58 beta electrons
       nuclear repulsion energy      1019.5134479355 Hartrees.
 NAtoms=   26 NActive=   26 NUniq=   26 SFac= 1.00D+00 NAtFMM=   60 NAOKFM=F Big=F
 Integral buffers will be    131072 words long.
 Raffenetti 2 integral format.
 Two-electron integral symmetry is turned on.
 Nuclear repulsion after empirical dispersion term =     1019.4989244949 Hartrees.
 One-electron integrals computed using PRISM.
 NBasis=   325 RedAO= T EigKep=  2.90D-05  NBF=   325
 NBsUse=   325 1.00D-06 EigRej= -1.00D+00 NBFU=   325
 Lowest energy guess from the checkpoint file:  "/local_scratch/slurm.5787893/Gau-2973463.chk"
 B after Tr=     0.000000   -0.000000   -0.000000
         Rot=    0.998075   -0.054078    0.004303    0.030070 Ang=  -7.11 deg.
 B after Tr=    -0.000000    0.000000   -0.000000
         Rot=    0.999856    0.003344   -0.002928    0.016390 Ang=   1.95 deg.
 Requested convergence on RMS density matrix=1.00D-10 within 128 cycles.
 Requested convergence on MAX density matrix=1.00D-08.
 Requested convergence on             energy=1.00D-08.
 No special actions if energy rises.
 SCF Done:  E(RwB97XD) =  -985.209917842     A.U. after   17 cycles
            NFock= 17  Conv=0.99D-10     -V/T= 2.0079
 Calling FoFJK, ICntrl=      2127 FMM=F ISym2X=0 I1Cent= 0 IOpClX= 0 NMat=1 NMatS=1 NMatT=0.
 ***** Axes restored to original set *****
 -------------------------------------------------------------------
 Center     Atomic                   Forces (Hartrees/Bohr)
 Number     Number              X              Y              Z
 -------------------------------------------------------------------
      1        6          -0.037424853    0.037642198   -0.003481919
      2        8           0.022923976   -0.042238447   -0.040975636
      3        8           0.005989740    0.021564956    0.010608221
      4        1          -0.003507639    0.009693355    0.009755035
      5        6          -0.007858418    0.005325238   -0.037173757
      6        9           0.033761839    0.015410086    0.007192136
      7        9           0.010917748   -0.035376744    0.007018660
      8        9          -0.014353632    0.000770006    0.036897865
      9        8           0.010860268   -0.010743444    0.016251303
     10        1          -0.003195266    0.011489538   -0.011293216
     11        1          -0.008879913   -0.000181291   -0.005632725
     12        8           0.024174166   -0.007701906    0.018861839
     13        1          -0.009023394    0.004437020   -0.019712656
     14        1          -0.011704989    0.001815212    0.002036225
     15        8          -0.001420605   -0.002341227   -0.004065094
     16        1           0.005829872    0.005858356    0.000968063
     17        1          -0.004116080   -0.003920131    0.003126779
     18        8           0.004284757    0.004732569    0.011083055
     19        1          -0.000118640   -0.005140009   -0.003615024
     20        1          -0.003930000    0.001173115   -0.007991263
     21        8          -0.014419437    0.006695353    0.008481866
     22        1           0.000167624   -0.007525678   -0.009067545
     23        1          -0.000051582   -0.009713764    0.009623898
     24        8           0.029518830   -0.042352142   -0.009959962
     25        1          -0.028982518    0.034622692    0.019817658
     26        1           0.000558144    0.006005092   -0.008753804
 -------------------------------------------------------------------
 Cartesian Forces:  Max     0.042352142 RMS     0.016950962

 GradGradGradGradGradGradGradGradGradGradGradGradGradGradGradGradGradGrad
 Berny optimization.
 Using GEDIIS/GDIIS optimizer.
 FormGI is forming the generalized inverse of G from B-inverse, IUseBI=4.
 Internal  Forces:  Max     0.071332488 RMS     0.016729819
 Search for a local minimum.
 Step number   9 out of a maximum of  156
 All quantities printed in internal units (Hartrees-Bohrs-Radians)
 Mixed Optimization -- RFO/linear search
 Iteration  1 RMS(Cart)=  0.20543635 RMS(Int)=  0.01872559
 Iteration  2 RMS(Cart)=  0.06174411 RMS(Int)=  0.00133066
 Iteration  3 RMS(Cart)=  0.00225725 RMS(Int)=  0.00000148
 Iteration  4 RMS(Cart)=  0.00000368 RMS(Int)=  0.00000000
 Iteration  5 RMS(Cart)=  0.00000000 RMS(Int)=  0.00000000
 Update second derivatives using D2CorX and points    8    7
 ITU=  0 -1  0  0  0  0  1  0  0
 Use linear search instead of GDIIS.
 Energy rises -- skip Quadratic/GDIIS search.
 Quartic linear search produced a step of -0.60845.
 Iteration  1 RMS(Cart)=  0.14266824 RMS(Int)=  0.00748728
 Iteration  2 RMS(Cart)=  0.01896570 RMS(Int)=  0.00347222
 Iteration  3 RMS(Cart)=  0.00014105 RMS(Int)=  0.00347147
 Iteration  4 RMS(Cart)=  0.00000038 RMS(Int)=  0.00347147
 Variable       Old X    -DE/DX   Delta X   Delta X   Delta X     New X
                                 (Linear)    (Quad)   (Total)
    R1        2.29071   0.00430   0.00065   0.00000   0.09243   2.38314
    R2        2.46540  -0.00356  -0.00333   0.00000   0.02482   2.49021
    R3        2.91427   0.00217   0.00573   0.00000  -0.04233   2.87193
    R4        3.22243   0.00060  -0.00050   0.00000   0.02440   3.24683
    R5        1.89599  -0.00035   0.00254   0.00000   0.00449   1.90048
    R6        3.11762  -0.00087  -0.01084   0.00000   0.03143   3.14905
    R7        2.53062   0.00616   0.01218   0.00000  -0.03591   2.49472
    R8        2.52437   0.00164  -0.00053   0.00000  -0.06309   2.46128
    R9        2.51357   0.00407   0.00418   0.00000  -0.06201   2.45156
   R10        1.83294   0.00258   0.00464   0.00000  -0.01899   1.81395
   R11        1.80937   0.00331   0.00441   0.00000  -0.01001   1.79936
   R12        3.57099  -0.00111  -0.04602   0.00000  -0.13768   3.43331
   R13        3.50229  -0.00151   0.00283   0.00000   0.01788   3.52017
   R14        1.86675  -0.00264  -0.00771   0.00000   0.05309   1.91984
   R15        1.81181   0.00294   0.00206   0.00000  -0.01235   1.79946
   R16        3.42689   0.00026  -0.00972   0.00000  -0.00270   3.42419
   R17        3.52255   0.00014   0.00803   0.00000   0.07587   3.59842
   R18        1.81017   0.00254   0.00335   0.00000  -0.00482   1.80535
   R19        1.83682   0.00452   0.00641   0.00000   0.00553   1.84235
   R20        3.32605   0.00069  -0.00750   0.00000  -0.00505   3.32100
   R21        1.84721   0.00396   0.00570   0.00000   0.02692   1.87413
   R22        1.80844   0.00282   0.00395   0.00000  -0.00664   1.80179
   R23        3.25017   0.00045  -0.00091   0.00000  -0.01180   3.23836
   R24        1.84123  -0.00003   0.00220   0.00000  -0.01696   1.82427
   R25        1.81381   0.00108   0.00065   0.00000  -0.02129   1.79252
   R26        1.83642   0.00332   0.00735   0.00000  -0.06866   1.76776
   R27        1.86003   0.00210   0.00475   0.00000  -0.01413   1.84590
    A1        2.23137   0.00156  -0.01627   0.00000   0.09235   2.32371
    A2        2.10456  -0.00447   0.00437   0.00000  -0.15923   1.94532
    A3        1.94353   0.00293   0.01168   0.00000   0.06676   2.01028
    A4        2.28586   0.00033   0.09840   0.00000  -0.05849   2.22736
    A5        1.96139  -0.00050  -0.04549   0.00000   0.06050   2.02188
    A6        1.92972  -0.00872  -0.02174   0.00000  -0.09626   1.83346
    A7        1.96847  -0.00347  -0.00194   0.00000  -0.01273   1.95574
    A8        1.94421  -0.00539  -0.00289   0.00000  -0.04301   1.90120
    A9        1.87032   0.00583   0.00800   0.00000   0.04207   1.91240
   A10        1.87393   0.00618   0.00651   0.00000   0.03975   1.91367
   A11        1.87282   0.00682   0.01323   0.00000   0.07118   1.94401
   A12        1.85769   0.00201  -0.00878   0.00000   0.06507   1.92277
   A13        1.70469  -0.00598   0.07893   0.00000   0.09244   1.79713
   A14        1.90571   0.00683   0.01639   0.00000   0.12778   2.03349
   A15        1.84084   0.00103   0.03658   0.00000   0.01893   1.85977
   A16        2.03642  -0.00003  -0.03489   0.00000  -0.06304   1.97338
   A17        1.63746  -0.00156  -0.05187   0.00000  -0.03825   1.59921
   A18        2.13347  -0.00033   0.02455   0.00000   0.07791   2.21138
   A19        2.16594   0.00073  -0.00374   0.00000  -0.02408   2.14186
   A20        1.59825  -0.00024  -0.00041   0.00000  -0.01407   1.58417
   A21        1.86141   0.00064   0.00007   0.00000  -0.02566   1.83575
   A22        2.06945  -0.00004  -0.02213   0.00000  -0.02839   2.04106
   A23        1.87854  -0.00029  -0.00536   0.00000   0.00541   1.88394
   A24        1.87352  -0.00028  -0.00318   0.00000   0.01051   1.88404
   A25        1.78955   0.00034   0.00461   0.00000   0.00576   1.79531
   A26        2.14537   0.00011  -0.03102   0.00000  -0.07328   2.07209
   A27        1.80596   0.00571   0.02924   0.00000   0.08841   1.89436
   A28        1.49847  -0.00169  -0.04368   0.00000  -0.07779   1.42069
   A29        1.86021  -0.00000   0.00506   0.00000  -0.05144   1.80877
   A30        2.02619   0.00105  -0.09890   0.00000  -0.18749   1.83870
   A31        2.05570  -0.00165  -0.05701   0.00000  -0.13313   1.92257
   A32        2.15847   0.00228   0.15097   0.00000   0.28420   2.44266
   A33        1.83267  -0.00026  -0.00669   0.00000   0.02522   1.85789
   A34        2.86056  -0.00071   0.01645   0.00000   0.01786   2.87842
   A35        3.17427  -0.00085  -0.01398   0.00000  -0.19559   2.97868
   A36        2.81097  -0.00722  -0.00190   0.00000  -0.02755   2.78342
   A37        2.93373  -0.00028   0.02810   0.00000   0.11186   3.04559
   A38        2.90304  -0.00024   0.00204   0.00000  -0.00142   2.90161
   A39        2.90355   0.00031   0.00347   0.00000   0.03380   2.93735
   A40        3.02057  -0.00347   0.04381   0.00000  -0.00495   3.01562
   A41        2.71777   0.00150   0.05632   0.00000   0.19959   2.91737
   A42        3.33022   0.00159   0.03138   0.00000  -0.00053   3.32969
   A43        2.96293   0.00731   0.08406   0.00000   0.32319   3.28612
   A44        3.14584  -0.00001   0.14604   0.00000   0.30062   3.44647
   A45        3.08794  -0.00002   0.04567   0.00000   0.09018   3.17813
   A46        3.01280  -0.00022   0.00869   0.00000  -0.03174   2.98106
   A47        3.08761  -0.00323  -0.11854   0.00000  -0.23099   2.85663
   A48        3.47721  -0.00148  -0.07397   0.00000  -0.16768   3.30953
    D1        0.21051  -0.00041   0.13803   0.00000   0.28350   0.49401
    D2       -3.03229  -0.00007   0.13593   0.00000   0.28321  -2.74908
    D3       -0.28844   0.00186   0.11372   0.00000   0.17081  -0.11763
    D4        2.94668   0.00190   0.11586   0.00000   0.18167   3.12835
    D5       -1.47378  -0.00016   0.01203   0.00000   0.01753  -1.45624
    D6        2.71569   0.00085   0.01804   0.00000   0.03613   2.75182
    D7        0.60844  -0.00165   0.00437   0.00000  -0.01560   0.59284
    D8        1.58205   0.00014   0.00872   0.00000   0.02151   1.60356
    D9       -0.51167   0.00114   0.01473   0.00000   0.04011  -0.47156
   D10       -2.61892  -0.00135   0.00106   0.00000  -0.01162  -2.63054
   D11        2.35586  -0.00053  -0.19185   0.00000  -0.37935   1.97651
   D12       -1.39184   0.00039  -0.15406   0.00000  -0.33875  -1.73059
   D13        0.17725  -0.00083  -0.17184   0.00000  -0.35607  -0.17882
   D14       -1.90677   0.00193  -0.03477   0.00000  -0.09064  -1.99741
   D15        0.13078  -0.00036  -0.10840   0.00000  -0.22928  -0.09850
   D16        2.20476   0.00013  -0.16493   0.00000  -0.35231   1.85245
   D17       -2.88053   0.00088  -0.03453   0.00000   0.00239  -2.87814
   D18        1.48247   0.00009  -0.04691   0.00000  -0.12147   1.36100
   D19        2.93893  -0.00160  -0.01984   0.00000  -0.09741   2.84151
   D20        1.14672   0.00001  -0.02059   0.00000  -0.06067   1.08605
   D21       -1.35237  -0.00210  -0.18325   0.00000  -0.39101  -1.74338
   D22        0.96227  -0.00195  -0.05039   0.00000  -0.20069   0.76158
   D23       -0.82993  -0.00034  -0.05114   0.00000  -0.16395  -0.99388
   D24        2.95416  -0.00245  -0.21380   0.00000  -0.49429   2.45988
   D25       -0.61759  -0.00129  -0.01617   0.00000   0.01030  -0.60730
   D26        1.58425  -0.00122  -0.05622   0.00000  -0.05212   1.53213
   D27        1.77604   0.00022   0.02055   0.00000   0.04119   1.81723
   D28       -2.30531   0.00030  -0.01951   0.00000  -0.02122  -2.32653
   D29       -2.23380   0.00069   0.03729   0.00000   0.05300  -2.18080
   D30       -0.03196   0.00077  -0.00276   0.00000  -0.00941  -0.04137
   D31       -0.15862   0.00051   0.00194   0.00000   0.02673  -0.13190
   D32        1.30740  -0.00033  -0.01119   0.00000   0.00452   1.31192
   D33       -2.19669  -0.00099   0.09358   0.00000   0.19636  -2.00033
   D34       -2.03056   0.00032  -0.01323   0.00000  -0.00628  -2.03685
   D35       -0.56454  -0.00052  -0.02636   0.00000  -0.02849  -0.59303
   D36        2.21455  -0.00118   0.07841   0.00000   0.16335   2.37790
   D37        1.88032   0.00055  -0.03205   0.00000  -0.03774   1.84258
   D38       -2.93684  -0.00030  -0.04517   0.00000  -0.05995  -2.99680
   D39       -0.15775  -0.00096   0.05960   0.00000   0.13189  -0.02586
   D40       -2.13119   0.00024  -0.03436   0.00000  -0.07219  -2.20338
   D41        1.92394   0.00004  -0.00552   0.00000   0.00584   1.92979
   D42        2.09136  -0.00041  -0.01568   0.00000  -0.02963   2.06173
   D43       -0.13669  -0.00060   0.01316   0.00000   0.04840  -0.08829
   D44        0.18444  -0.00063  -0.03601   0.00000  -0.07501   0.10944
   D45       -1.91893  -0.00062  -0.01678   0.00000  -0.04943  -1.96837
   D46       -1.71205  -0.00036  -0.04037   0.00000  -0.06686  -1.77891
   D47        2.76870  -0.00039   0.03360   0.00000   0.07910   2.84780
   D48        0.33703   0.00004  -0.08525   0.00000  -0.20254   0.13448
         Item               Value     Threshold  Converged?
 Maximum Force            0.071332     0.000015     NO 
 RMS     Force            0.016730     0.000010     NO 
 Maximum Displacement     0.529545     0.000060     NO 
 RMS     Displacement     0.150181     0.000040     NO 
 Predicted change in Energy=-3.003344D-01
 GradGradGradGradGradGradGradGradGradGradGradGradGradGradGradGradGradGrad

                          Input orientation:                          
 ---------------------------------------------------------------------
 Center     Atomic      Atomic             Coordinates (Angstroms)
 Number     Number       Type             X           Y           Z
 ---------------------------------------------------------------------
      1          6           0        0.931752    1.151588    0.882984
      2          8           0        0.263956    2.211283    1.029533
      3          8           0        1.138689    0.351654   -0.143557
      4          1           0        0.602502    0.551902   -0.970493
      5          6           0        1.736267    0.824455    2.130147
      6          9           0        2.837571    1.544981    2.026418
      7          9           0        2.045955   -0.438981    2.194953
      8          9           0        1.065348    1.201190    3.174633
      9          8           0       -1.311710   -1.601526   -1.010649
     10          1           0       -1.107888   -0.864945   -1.591439
     11          1           0       -2.209165   -1.888801   -1.147396
     12          8           0       -1.776516    2.933726   -0.587130
     13          1           0       -1.144587    2.690567    0.170277
     14          1           0       -2.652517    2.952286   -0.214273
     15          8           0       -0.573686    4.587033   -2.453472
     16          1           0        0.030706    5.171954   -2.000407
     17          1           0       -1.067301    4.132342   -1.746302
     18          8           0        0.424559    2.509441   -3.912310
     19          1           0        0.134542    3.360613   -3.494029
     20          1           0        0.104798    2.499552   -4.810506
     21          8           0       -0.764051   -0.341028    1.373913
     22          1           0       -0.912249   -0.945222    0.635731
     23          1           0       -0.657347   -0.852544    2.165576
     24          8           0       -0.600174    0.858769   -2.082390
     25          1           0       -1.141934    1.488981   -1.652962
     26          1           0       -0.159434    1.327775   -2.817196
 ---------------------------------------------------------------------
                    Distance matrix (angstroms):
                    1          2          3          4          5
     1  C    0.000000
     2  O    1.261103   0.000000
     3  O    1.317765   2.366330   0.000000
     4  H    1.975704   2.620737   1.005693   0.000000
     5  C    1.519762   2.302682   2.397994   3.312655   0.000000
     6  F    2.257066   2.839231   3.003169   3.868232   1.320147
     7  F    2.343635   3.399651   2.629994   3.617383   1.302451
     8  F    2.296076   2.502793   3.426001   4.221123   1.297310
     9  O    4.024749   4.602454   3.251340   2.881505   5.004014
    10  H    3.788048   4.267860   2.936593   2.306179   4.979307
    11  H    4.819934   5.259851   4.151560   3.727438   5.802627
    12  O    3.559770   2.701675   3.919473   3.388182   4.916530
    13  H    2.680968   1.718146   3.283649   2.987903   3.952567
    14  H    4.158542   3.256064   4.597991   4.114469   5.411598
    15  O    5.020016   4.298506   5.119215   4.457008   6.364153
    16  H    5.028833   4.242701   5.283068   4.767866   6.234674
    17  H    4.449073   3.628770   4.661414   4.026124   5.816268
    18  O    5.009576   4.953433   4.401082   3.538065   6.408669
    19  H    4.967250   4.669081   4.613871   3.804744   6.374086
    20  H    5.909034   5.849315   5.240497   4.334368   7.323955
    21  O    2.311853   2.773029   2.530404   2.856752   2.860390
    22  H    2.803228   3.391469   2.548631   2.667547   3.518476
    23  H    2.861263   3.395060   3.163532   3.659866   2.922836
    24  O    3.350520   3.501439   2.653277   1.666406   4.817219
    25  H    3.293179   3.113523   2.961934   2.094502   4.799745
    26  H    3.861744   3.969531   3.128303   2.143090   5.321957
                    6          7          8          9         10
     6  F    0.000000
     7  F    2.142701   0.000000
     8  F    2.139478   2.147447   0.000000
     9  O    6.028335   4.785531   5.569759   0.000000
    10  H    5.870543   4.946204   5.630925   0.959901   0.000000
    11  H    6.879934   5.601725   6.241027   0.952182   1.567885
    12  O    5.481701   5.807446   5.022822   4.578637   3.985675
    13  H    4.540398   4.906419   4.015995   4.454725   3.968206
    14  H    6.094446   6.275405   5.326682   4.813437   4.342087
    15  O    6.400013   7.330156   6.769485   6.397239   5.545497
    16  H    6.103175   7.290053   6.604430   6.975796   6.156931
    17  H    6.014639   6.791381   6.111911   5.786032   4.999852
    18  O    6.482384   6.972860   7.235115   5.322999   4.372793
    19  H    6.409229   7.103163   7.071108   5.734251   4.797794
    20  H    7.424472   7.840888   8.146831   5.767516   4.811740
    21  O    4.117581   2.929136   2.994617   2.752258   3.030846
    22  H    4.711292   3.382074   3.868333   1.816830   2.237187
    23  H    4.240512   2.734911   2.864210   3.328299   3.783953
    24  O    5.401044   5.194402   5.525170   2.776321   1.862793
    25  H    5.420096   5.355943   5.316070   3.161111   2.354977
    26  H    5.699984   5.753852   6.117037   3.629346   2.685157
                   11         12         13         14         15
    11  H    0.000000
    12  O    4.874202   0.000000
    13  H    4.882642   1.015936   0.000000
    14  H    4.950091   0.952231   1.578045   0.000000
    15  O    6.805662   2.768295   3.287335   3.465248   0.000000
    16  H    7.456467   3.205163   3.500067   3.913679   0.955348
    17  H    6.157654   1.812001   2.399576   2.500511   0.974930
    18  O    5.824584   4.010183   4.377504   4.831147   2.727836
    19  H    6.209347   3.504916   3.938562   4.323335   1.757399
    20  H    6.166882   4.643787   5.138643   5.378950   3.220796
    21  O    3.292561   3.949024   3.283917   4.115162   6.242667
    22  H    2.398307   4.157954   3.672817   4.352196   6.345363
    23  H    3.802335   4.813083   4.095394   4.911326   7.136638
    24  O    3.318464   2.815143   2.954044   3.476318   3.746779
    25  H    3.578266   1.904201   2.183579   2.548126   3.249869
    26  H    4.163650   3.188609   3.428225   3.953442   3.305550
                   16         17         18         19         20
    16  H    0.000000
    17  H    1.533291   0.000000
    18  O    3.301434   3.090476   0.000000
    19  H    2.350031   2.257109   0.991747   0.000000
    20  H    3.878644   3.664583   0.953468   1.573348   0.000000
    21  O    6.512345   5.462485   6.122264   6.181139   6.860819
    22  H    6.727423   5.610685   5.865699   6.057301   6.523982
    23  H    7.356861   6.349799   7.029521   7.099923   7.777090
    24  O    4.359850   3.323770   2.668971   2.965090   3.260640
    25  H    3.880733   2.646062   2.932557   2.919233   3.541988
    26  H    3.934592   3.136341   1.713668   2.162627   2.327265
                   21         22         23         24         25
    21  O    0.000000
    22  H    0.965363   0.000000
    23  H    0.948559   1.553702   0.000000
    24  O    3.662294   3.277187   4.580073   0.000000
    25  H    3.557204   3.349062   4.505419   0.935457   0.000000
    26  H    4.551468   4.201898   5.461660   0.976810   1.531905
                   26
    26  H    0.000000
 Stoichiometry    C2H13F3O8
 Framework group  C1[X(C2H13F3O8)]
 Deg. of freedom    72
 Full point group                 C1      NOp   1
 Largest Abelian subgroup         C1      NOp   1
 Largest concise Abelian subgroup C1      NOp   1
                         Standard orientation:                         
 ---------------------------------------------------------------------
 Center     Atomic      Atomic             Coordinates (Angstroms)
 Number     Number       Type             X           Y           Z
 ---------------------------------------------------------------------
      1          6           0       -0.974207   -0.392927   -0.150180
      2          8           0       -0.432283   -1.063625    0.770071
      3          8           0       -0.505514    0.456865   -1.041631
      4          1           0        0.463200    0.707737   -0.941258
      5          6           0       -2.443858   -0.747607   -0.305123
      6          9           0       -2.457900   -1.824914   -1.068012
      7          9           0       -3.118594    0.204952   -0.882827
      8          9           0       -2.933205   -1.033198    0.861920
      9          8           0        0.309810    3.417395    0.026882
     10          1           0        1.023945    2.824541   -0.217954
     11          1           0        0.628757    4.086054    0.625061
     12          8           0        1.948474   -0.434708    1.881605
     13          1           0        0.986947   -0.673004    1.656203
     14          1           0        1.953691   -0.161793    2.793874
     15          8           0        3.760228   -1.953583    0.441459
     16          1           0        3.399161   -2.830027    0.322431
     17          1           0        3.156532   -1.511469    1.066418
     18          8           0        3.795888   -0.229004   -1.671748
     19          1           0        3.890109   -0.944489   -0.991480
     20          1           0        4.662789    0.128665   -1.843963
     21          8           0       -1.386335    1.521841    1.078020
     22          1           0       -0.955212    2.285944    0.675273
     23          1           0       -2.297970    1.735311    1.230066
     24          8           0        1.952468    1.219530   -0.396225
     25          1           0        2.037786    0.802287    0.436666
     26          1           0        2.604064    0.794195   -0.986710
 ---------------------------------------------------------------------
 Rotational constants (GHZ):           0.7244394           0.3442814           0.2945858
 Standard basis: 6-31++G(d,p) (6D, 7F)
 There are   325 symmetry adapted cartesian basis functions of A   symmetry.
 There are   325 symmetry adapted basis functions of A   symmetry.
   325 basis functions,   520 primitive gaussians,   325 cartesian basis functions
    58 alpha electrons       58 beta electrons
       nuclear repulsion energy      1024.7674816092 Hartrees.
 NAtoms=   26 NActive=   26 NUniq=   26 SFac= 1.00D+00 NAtFMM=   60 NAOKFM=F Big=F
 Integral buffers will be    131072 words long.
 Raffenetti 2 integral format.
 Two-electron integral symmetry is turned on.
 Nuclear repulsion after empirical dispersion term =     1024.7528008566 Hartrees.
 One-electron integrals computed using PRISM.
 NBasis=   325 RedAO= T EigKep=  2.37D-05  NBF=   325
 NBsUse=   325 1.00D-06 EigRej= -1.00D+00 NBFU=   325
 Lowest energy guess from the checkpoint file:  "/local_scratch/slurm.5787893/Gau-2973463.chk"
 B after Tr=    -0.000000    0.000000   -0.000000
         Rot=    0.999629   -0.016179   -0.000304    0.021918 Ang=  -3.12 deg.
 B after Tr=    -0.000000    0.000000   -0.000000
         Rot=    0.999244    0.037650   -0.005277   -0.008117 Ang=   4.46 deg.
 Requested convergence on RMS density matrix=1.00D-10 within 128 cycles.
 Requested convergence on MAX density matrix=1.00D-08.
 Requested convergence on             energy=1.00D-08.
 No special actions if energy rises.
 SCF Done:  E(RwB97XD) =  -985.211719626     A.U. after   17 cycles
            NFock= 17  Conv=0.47D-10     -V/T= 2.0080
 Calling FoFJK, ICntrl=      2127 FMM=F ISym2X=0 I1Cent= 0 IOpClX= 0 NMat=1 NMatS=1 NMatT=0.
 ***** Axes restored to original set *****
 -------------------------------------------------------------------
 Center     Atomic                   Forces (Hartrees/Bohr)
 Number     Number              X              Y              Z
 -------------------------------------------------------------------
      1        6          -0.039225093    0.039009896   -0.003590138
      2        8           0.023818394   -0.043316841   -0.032455170
      3        8           0.007431652    0.022340417    0.004828761
      4        1          -0.002821333    0.006106208    0.010469890
      5        6          -0.010199147    0.005957056   -0.042640199
      6        9           0.030247805    0.012183712    0.007999125
      7        9           0.011537226   -0.031974771    0.011783327
      8        9          -0.009799810    0.001903548    0.035042586
      9        8           0.008210088   -0.010616458    0.012938828
     10        1          -0.002650912    0.008809439   -0.009728457
     11        1          -0.006540428    0.000908533   -0.004638291
     12        8           0.021682700   -0.007549567    0.016232679
     13        1          -0.008745681    0.005351997   -0.019158461
     14        1          -0.009138825    0.000632629    0.002499122
     15        8          -0.001785161   -0.002593924   -0.002052532
     16        1           0.004426083    0.004415850    0.001344205
     17        1          -0.002111047   -0.002329198    0.000658551
     18        8           0.001114425    0.006255733    0.010586853
     19        1           0.001403516   -0.006883547   -0.004420643
     20        1          -0.002361335    0.001375282   -0.006306264
     21        8          -0.012310544    0.007459486    0.009114532
     22        1          -0.001276597   -0.007659750   -0.006855369
     23        1          -0.001503165   -0.009326356    0.008966449
     24        8           0.026427672   -0.034697495   -0.010638111
     25        1          -0.026023741    0.029490894    0.018476802
     26        1           0.000193260    0.004747228   -0.008458076
 -------------------------------------------------------------------
 Cartesian Forces:  Max     0.043316841 RMS     0.015954183

 GradGradGradGradGradGradGradGradGradGradGradGradGradGradGradGradGradGrad
 Berny optimization.
 Using GEDIIS/GDIIS optimizer.
 FormGI is forming the generalized inverse of G from B-inverse, IUseBI=4.
 Internal  Forces:  Max     0.075459846 RMS     0.016776271
 Search for a local minimum.
 Step number  10 out of a maximum of  156
 All quantities printed in internal units (Hartrees-Bohrs-Radians)
 Mixed Optimization -- RFO/linear search
 Update second derivatives using D2CorX and points   10    7
 ITU=  0  0 -1  0  0  0  0  1  0  0
 Use linear search instead of GDIIS.
 Energy rises -- skip Quadratic/GDIIS search.
 Quartic linear search produced a step of -0.85955.
 Iteration  1 RMS(Cart)=  0.13847428 RMS(Int)=  0.00827012
 Iteration  2 RMS(Cart)=  0.02590255 RMS(Int)=  0.00028616
 Iteration  3 RMS(Cart)=  0.00053922 RMS(Int)=  0.00018174
 Iteration  4 RMS(Cart)=  0.00000032 RMS(Int)=  0.00018174
 Variable       Old X    -DE/DX   Delta X   Delta X   Delta X     New X
                                 (Linear)    (Quad)   (Total)
    R1        2.38314  -0.04773  -0.07853   0.00000  -0.07861   2.30453
    R2        2.49021  -0.02289  -0.02604   0.00000  -0.02613   2.46409
    R3        2.87193   0.02410   0.04449   0.00000   0.04449   2.91642
    R4        3.24683   0.00175  -0.02168   0.00000  -0.02181   3.22502
    R5        1.90048  -0.01026  -0.00027   0.00000  -0.00023   1.90025
    R6        3.14905  -0.00188  -0.04233   0.00000  -0.04222   3.10683
    R7        2.49472   0.03126   0.04807   0.00000   0.04807   2.54279
    R8        2.46128   0.03435   0.05348   0.00000   0.05348   2.51476
    R9        2.45156   0.03383   0.05920   0.00000   0.05920   2.51076
   R10        1.81395   0.03151   0.02287   0.00000   0.02285   1.83680
   R11        1.79936   0.00656   0.01484   0.00000   0.01484   1.81420
   R12        3.43331   0.00364   0.05333   0.00000   0.05333   3.48664
   R13        3.52017   0.01730  -0.01137   0.00000  -0.01135   3.50882
   R14        1.91984  -0.02161  -0.05653   0.00000  -0.05657   1.86327
   R15        1.79946   0.00940   0.01353   0.00000   0.01353   1.81299
   R16        3.42419  -0.00021  -0.01141   0.00000  -0.01138   3.41280
   R17        3.59842  -0.00995  -0.05386   0.00000  -0.05376   3.54466
   R18        1.80535   0.00614   0.00888   0.00000   0.00888   1.81423
   R19        1.84235   0.00276   0.00431   0.00000   0.00433   1.84668
   R20        3.32100   0.00080  -0.00626   0.00000  -0.00631   3.31470
   R21        1.87413  -0.00744  -0.01509   0.00000  -0.01514   1.85899
   R22        1.80179   0.00672   0.01129   0.00000   0.01129   1.81309
   R23        3.23836   0.00082   0.00886   0.00000   0.00883   3.24719
   R24        1.82427   0.01061   0.01768   0.00000   0.01768   1.84195
   R25        1.79252   0.01234   0.01922   0.00000   0.01922   1.81174
   R26        1.76776   0.03205   0.06940   0.00000   0.06957   1.83733
   R27        1.84590   0.00914   0.01886   0.00000   0.01884   1.86475
    A1        2.32371  -0.01167  -0.10236   0.00000  -0.10242   2.22130
    A2        1.94532   0.02668   0.14304   0.00000   0.14305   2.08838
    A3        2.01028  -0.01551  -0.04088   0.00000  -0.04084   1.96945
    A4        2.22736   0.02154   0.18929   0.00000   0.18919   2.41655
    A5        2.02188   0.00298  -0.11627   0.00000  -0.11618   1.90570
    A6        1.83346   0.01822   0.05202   0.00000   0.05216   1.88562
    A7        1.95574   0.01046   0.00821   0.00000   0.00824   1.96398
    A8        1.90120   0.01650   0.03289   0.00000   0.03299   1.93419
    A9        1.91240  -0.01342  -0.02486   0.00000  -0.02479   1.88761
   A10        1.91367  -0.01224  -0.02497   0.00000  -0.02477   1.88890
   A11        1.94401  -0.01785  -0.04250   0.00000  -0.04249   1.90151
   A12        1.92277  -0.02213  -0.06834   0.00000  -0.06828   1.85448
   A13        1.79713   0.07455   0.03204   0.00000   0.03232   1.82945
   A14        2.03349  -0.04548  -0.08668   0.00000  -0.08606   1.94742
   A15        1.85977   0.00890   0.03541   0.00000   0.03501   1.89478
   A16        1.97338  -0.00873   0.00490   0.00000   0.00519   1.97857
   A17        1.59921  -0.00320  -0.04040   0.00000  -0.04053   1.55868
   A18        2.21138   0.00217  -0.03229   0.00000  -0.03213   2.17925
   A19        2.14186  -0.00362   0.01541   0.00000   0.01553   2.15740
   A20        1.58417   0.00073   0.01152   0.00000   0.01140   1.59557
   A21        1.83575   0.00203   0.02216   0.00000   0.02216   1.85791
   A22        2.04106  -0.00342  -0.00686   0.00000  -0.00690   2.03415
   A23        1.88394   0.00116  -0.01222   0.00000  -0.01215   1.87179
   A24        1.88404  -0.00076  -0.01353   0.00000  -0.01354   1.87050
   A25        1.79531   0.00195   0.00155   0.00000   0.00150   1.79681
   A26        2.07209  -0.00098   0.01917   0.00000   0.01919   2.09128
   A27        1.89436  -0.00612  -0.03468   0.00000  -0.03468   1.85968
   A28        1.42069   0.02122   0.00515   0.00000   0.00526   1.42595
   A29        1.80877  -0.00579   0.05137   0.00000   0.05162   1.86039
   A30        1.83870  -0.02088   0.02144   0.00000   0.02142   1.86012
   A31        1.92257   0.00737   0.03390   0.00000   0.03386   1.95643
   A32        2.44266  -0.00858  -0.03101   0.00000  -0.03104   2.41162
   A33        1.85789   0.00288  -0.03112   0.00000  -0.03079   1.82711
   A34        2.87842  -0.00296   0.00789   0.00000   0.00798   2.88640
   A35        2.97868   0.01101   0.14837   0.00000   0.14869   3.12737
   A36        2.78342   0.07546   0.02099   0.00000   0.02141   2.80483
   A37        3.04559   0.00940  -0.05645   0.00000  -0.05676   2.98883
   A38        2.90161   0.00052   0.00411   0.00000   0.00426   2.90587
   A39        2.93735  -0.00361  -0.02414   0.00000  -0.02412   2.91323
   A40        3.01562   0.04067   0.06615   0.00000   0.06615   3.08177
   A41        2.91737  -0.01547  -0.09200   0.00000  -0.09201   2.82535
   A42        3.32969  -0.02299   0.04479   0.00000   0.04477   3.37446
   A43        3.28612  -0.01348  -0.15904   0.00000  -0.15906   3.12706
   A44        3.44647   0.01585  -0.05209   0.00000  -0.05237   3.39409
   A45        3.17813   0.00660  -0.01300   0.00000  -0.01306   3.16506
   A46        2.98106   0.00878   0.03955   0.00000   0.03949   3.02056
   A47        2.85663   0.00577   0.03108   0.00000   0.03106   2.88769
   A48        3.30953   0.00355   0.03963   0.00000   0.03946   3.34899
    D1        0.49401   0.00268  -0.04868   0.00000  -0.04912   0.44489
    D2       -2.74908  -0.00413  -0.05140   0.00000  -0.05171  -2.80079
    D3       -0.11763  -0.00777   0.01383   0.00000   0.01354  -0.10409
    D4        3.12835  -0.00263   0.00752   0.00000   0.00728   3.13563
    D5       -1.45624   0.00265   0.00193   0.00000   0.00195  -1.45429
    D6        2.75182   0.00210  -0.00557   0.00000  -0.00557   2.74625
    D7        0.59284   0.00595   0.01959   0.00000   0.01948   0.61232
    D8        1.60356  -0.00313  -0.00617   0.00000  -0.00609   1.59747
    D9       -0.47156  -0.00367  -0.01366   0.00000  -0.01361  -0.48517
   D10       -2.63054   0.00017   0.01149   0.00000   0.01144  -2.61910
   D11        1.97651   0.00259   0.05504   0.00000   0.05478   2.03129
   D12       -1.73059   0.00138   0.07353   0.00000   0.07307  -1.65753
   D13       -0.17882   0.00420   0.06331   0.00000   0.06302  -0.11581
   D14       -1.99741  -0.01188   0.02879   0.00000   0.02868  -1.96873
   D15       -0.09850  -0.00071   0.04395   0.00000   0.04389  -0.05461
   D16        1.85245  -0.00841   0.06984   0.00000   0.06963   1.92208
   D17       -2.87814  -0.00069  -0.05084   0.00000  -0.05073  -2.92887
   D18        1.36100  -0.00322   0.03814   0.00000   0.03803   1.39903
   D19        2.84151   0.00488   0.05571   0.00000   0.05572   2.89723
   D20        1.08605   0.00535   0.02306   0.00000   0.02305   1.10910
   D21       -1.74338   0.02700   0.07722   0.00000   0.07667  -1.66670
   D22        0.76158  -0.00135   0.10133   0.00000   0.10172   0.86330
   D23       -0.99388  -0.00087   0.06868   0.00000   0.06904  -0.92484
   D24        2.45988   0.02077   0.12283   0.00000   0.12267   2.58255
   D25       -0.60730  -0.00294  -0.03169   0.00000  -0.03174  -0.63904
   D26        1.53213  -0.00705  -0.03462   0.00000  -0.03463   1.49750
   D27        1.81723   0.00065  -0.00638   0.00000  -0.00650   1.81073
   D28       -2.32653  -0.00346  -0.00932   0.00000  -0.00938  -2.33592
   D29       -2.18080  -0.00078   0.00713   0.00000   0.00726  -2.17354
   D30       -0.04137  -0.00489   0.00419   0.00000   0.00437  -0.03700
   D31       -0.13190  -0.00814  -0.02023   0.00000  -0.02057  -0.15247
   D32        1.31192   0.00898  -0.01969   0.00000  -0.01970   1.29221
   D33       -2.00033   0.01779  -0.03658   0.00000  -0.03689  -2.03722
   D34       -2.03685  -0.01349  -0.01329   0.00000  -0.01358  -2.05042
   D35       -0.59303   0.00363  -0.01275   0.00000  -0.01271  -0.60574
   D36        2.37790   0.01244  -0.02964   0.00000  -0.02990   2.34801
   D37        1.84258  -0.01653  -0.01283   0.00000  -0.01293   1.82965
   D38       -2.99680   0.00059  -0.01228   0.00000  -0.01206  -3.00885
   D39       -0.02586   0.00940  -0.02918   0.00000  -0.02925  -0.05511
   D40       -2.20338   0.00125   0.01351   0.00000   0.01351  -2.18987
   D41        1.92979  -0.00127  -0.01283   0.00000  -0.01283   1.91695
   D42        2.06173   0.00124   0.00332   0.00000   0.00331   2.06504
   D43       -0.08829  -0.00128  -0.02302   0.00000  -0.02303  -0.11132
   D44        0.10944   0.00160   0.01360   0.00000   0.01354   0.12298
   D45       -1.96837   0.00166   0.01878   0.00000   0.01877  -1.94960
   D46       -1.77891   0.00681   0.00044   0.00000   0.00038  -1.77853
   D47        2.84780   0.00154  -0.02052   0.00000  -0.02096   2.82684
   D48        0.13448  -0.00710   0.05367   0.00000   0.05409   0.18858
         Item               Value     Threshold  Converged?
 Maximum Force            0.075460     0.000015     NO 
 RMS     Force            0.016776     0.000010     NO 
 Maximum Displacement     0.627899     0.000060     NO 
 RMS     Displacement     0.150733     0.000040     NO 
 Predicted change in Energy=-2.770794D-03
 GradGradGradGradGradGradGradGradGradGradGradGradGradGradGradGradGradGrad

                          Input orientation:                          
 ---------------------------------------------------------------------
 Center     Atomic      Atomic             Coordinates (Angstroms)
 Number     Number       Type             X           Y           Z
 ---------------------------------------------------------------------
      1          6           0        0.935727    1.168172    0.880949
      2          8           0        0.223345    2.157400    0.914635
      3          8           0        1.171405    0.399383   -0.145538
      4          1           0        0.590528    0.687142   -0.914269
      5          6           0        1.780750    0.793279    2.116740
      6          9           0        2.914922    1.516449    2.080921
      7          9           0        2.111328   -0.495608    2.136420
      8          9           0        1.133991    1.089978    3.238768
      9          8           0       -1.105582   -1.619371   -0.986726
     10          1           0       -1.049372   -0.803646   -1.512275
     11          1           0       -1.964182   -2.003800   -1.178268
     12          8           0       -1.758474    3.056699   -0.625398
     13          1           0       -1.125805    2.788872    0.081846
     14          1           0       -2.633192    3.134811   -0.239133
     15          8           0       -0.568566    4.645801   -2.550630
     16          1           0        0.073058    5.232014   -2.142754
     17          1           0       -1.050547    4.211622   -1.819779
     18          8           0        0.361044    2.517268   -3.959962
     19          1           0        0.071366    3.376340   -3.578098
     20          1           0        0.024409    2.478380   -4.857569
     21          8           0       -1.033741   -0.554794    1.600089
     22          1           0       -0.988808   -1.059576    0.767468
     23          1           0       -0.894861   -1.184814    2.309281
     24          8           0       -0.598765    0.923248   -2.024574
     25          1           0       -1.202599    1.585746   -1.648014
     26          1           0       -0.179293    1.376051   -2.794477
 ---------------------------------------------------------------------
                    Distance matrix (angstroms):
                    1          2          3          4          5
     1  C    0.000000
     2  O    1.219506   0.000000
     3  O    1.303939   2.261285   0.000000
     4  H    1.890334   2.375158   1.005570   0.000000
     5  C    1.543304   2.394033   2.375786   3.258053   0.000000
     6  F    2.340607   3.002603   3.040528   3.880944   1.345586
     7  F    2.392991   3.477885   2.625223   3.608106   1.330751
     8  F    2.367432   2.714823   3.454251   4.207773   1.328637
     9  O    3.927537   4.432293   3.157156   2.863920   4.876812
    10  H    3.681875   4.034538   2.871776   2.295503   4.871295
    11  H    4.765632   5.145979   4.083347   3.719866   5.718850
    12  O    3.618609   2.666092   3.984443   3.349039   5.016821
    13  H    2.741377   1.706605   3.322429   2.890556   4.070780
    14  H    4.226042   3.232076   4.686820   4.103567   5.524110
    15  O    5.111999   4.339046   5.181123   4.437585   6.491961
    16  H    5.138267   4.338601   5.343179   4.736329   6.384502
    17  H    4.527892   3.649609   4.719462   3.991871   5.932748
    18  O    5.058136   4.889802   4.437562   3.560656   6.474103
    19  H    5.050368   4.657634   4.674914   3.820641   6.482698
    20  H    5.956319   5.784543   5.276463   4.367910   7.386832
    21  O    2.713776   3.066939   2.969905   3.240780   3.163162
    22  H    2.946111   3.440917   2.762002   2.893711   3.595004
    23  H    3.305712   3.790227   3.578445   4.012715   3.332990
    24  O    3.294953   3.292103   2.634143   1.644062   4.778019
    25  H    3.338032   2.987854   3.049719   2.135691   4.868444
    26  H    3.846458   3.811842   3.129719   2.145321   5.319910
                    6          7          8          9         10
     6  F    0.000000
     7  F    2.167306   0.000000
     8  F    2.166611   2.164357   0.000000
     9  O    5.950486   4.622271   5.496459   0.000000
    10  H    5.831769   4.837136   5.561052   0.971992   0.000000
    11  H    6.842523   5.465489   6.219352   0.960035   1.545577
    12  O    5.615795   5.934803   5.212113   4.735236   4.023884
    13  H    4.684318   5.048575   4.237815   4.535952   3.931061
    14  H    6.227625   6.429126   5.519856   5.049231   4.431796
    15  O    6.586258   7.455492   7.004264   6.479704   5.568288
    16  H    6.302463   7.434482   6.873341   7.047487   6.171430
    17  H    6.180968   6.914259   6.332912   5.890457   5.024686
    18  O    6.634471   7.021879   7.379453   5.301217   4.359922
    19  H    6.600719   7.197856   7.268169   5.749568   4.795410
    20  H    7.577798   7.881352   8.289120   5.749075   4.807878
    21  O    4.484773   3.191020   3.176414   2.798231   3.122335
    22  H    4.858000   3.435539   3.903099   1.845049   2.294863
    23  H    4.675833   3.089022   3.186670   3.331203   3.843625
    24  O    5.436264   5.164457   5.543736   2.792652   1.856788
    25  H    5.555514   5.443903   5.439308   3.274063   2.398145
    26  H    5.776105   5.750112   6.181149   3.619189   2.674352
                   11         12         13         14         15
    11  H    0.000000
    12  O    5.094766   0.000000
    13  H    5.025979   0.985999   0.000000
    14  H    5.266391   0.959392   1.579530   0.000000
    15  O    6.931690   2.765437   3.269347   3.448012   0.000000
    16  H    7.578759   3.223178   3.514977   3.917374   0.960047
    17  H    6.314882   1.805977   2.376144   2.482485   0.977220
    18  O    5.795219   3.987814   4.315171   4.815742   2.716808
    19  H    6.232860   3.488398   3.895321   4.303679   1.754063
    20  H    6.130390   4.628650   5.081064   5.368770   3.220451
    21  O    3.268731   4.303593   3.673369   4.422009   6.670161
    22  H    2.372510   4.413183   3.911444   4.616289   6.613449
    23  H    3.738607   5.229589   4.561248   5.308047   7.597452
    24  O    3.338893   2.802540   2.862748   3.495382   3.759661
    25  H    3.699394   1.875751   2.108512   2.535969   3.252791
    26  H    4.149862   3.165959   3.341434   3.955330   3.301858
                   16         17         18         19         20
    16  H    0.000000
    17  H    1.551774   0.000000
    18  O    3.279486   3.073077   0.000000
    19  H    2.346006   2.246790   0.983736   0.000000
    20  H    3.867181   3.658937   0.959444   1.563836   0.000000
    21  O    6.980045   5.866388   6.503627   6.594595   7.212570
    22  H    7.012921   5.872239   6.079845   6.299624   6.721963
    23  H    7.869763   6.796683   7.388242   7.509923   8.101098
    24  O    4.362428   3.325575   2.684746   2.979961   3.291298
    25  H    3.894527   2.635877   2.942417   2.924797   3.550154
    26  H    3.918785   3.122432   1.718341   2.162879   2.347972
                   21         22         23         24         25
    21  O    0.000000
    22  H    0.974721   0.000000
    23  H    0.958732   1.549741   0.000000
    24  O    3.938526   3.446625   4.828447   0.000000
    25  H    3.893661   3.588592   4.840547   0.972274   0.000000
    26  H    4.875495   4.390336   5.754860   0.986782   1.550970
                   26
    26  H    0.000000
 Stoichiometry    C2H13F3O8
 Framework group  C1[X(C2H13F3O8)]
 Deg. of freedom    72
 Full point group                 C1      NOp   1
 Largest Abelian subgroup         C1      NOp   1
 Largest concise Abelian subgroup C1      NOp   1
                         Standard orientation:                         
 ---------------------------------------------------------------------
 Center     Atomic      Atomic             Coordinates (Angstroms)
 Number     Number       Type             X           Y           Z
 ---------------------------------------------------------------------
      1          6           0       -0.938243   -0.455941   -0.124441
      2          8           0       -0.288644   -0.970862    0.770027
      3          8           0       -0.503141    0.348257   -1.054069
      4          1           0        0.460498    0.571677   -0.873364
      5          6           0       -2.418533   -0.848061   -0.316199
      6          9           0       -2.459001   -1.979682   -1.043109
      7          9           0       -3.113507    0.084857   -0.962398
      8          9           0       -2.999728   -1.085343    0.854778
      9          8           0        0.088120    3.334025   -0.215479
     10          1           0        0.863646    2.751278   -0.276585
     11          1           0        0.372013    4.108531    0.275655
     12          8           0        2.063123   -0.415780    1.896579
     13          1           0        1.141630   -0.664470    1.649197
     14          1           0        2.075344   -0.173463    2.824785
     15          8           0        3.953786   -1.823475    0.450400
     16          1           0        3.652820   -2.723241    0.303669
     17          1           0        3.320603   -1.418223    1.074747
     18          8           0        3.873150   -0.092536   -1.642062
     19          1           0        4.031822   -0.783124   -0.959678
     20          1           0        4.717065    0.326849   -1.822224
     21          8           0       -1.618942    1.736789    1.322336
     22          1           0       -1.163898    2.356547    0.723240
     23          1           0       -2.532254    2.024376    1.370512
     24          8           0        1.893252    1.209577   -0.380171
     25          1           0        2.077428    0.833167    0.497161
     26          1           0        2.588425    0.827650   -0.967202
 ---------------------------------------------------------------------
 Rotational constants (GHZ):           0.7091939           0.3290863           0.2846341
 Standard basis: 6-31++G(d,p) (6D, 7F)
 There are   325 symmetry adapted cartesian basis functions of A   symmetry.
 There are   325 symmetry adapted basis functions of A   symmetry.
   325 basis functions,   520 primitive gaussians,   325 cartesian basis functions
    58 alpha electrons       58 beta electrons
       nuclear repulsion energy      1006.8467510229 Hartrees.
 NAtoms=   26 NActive=   26 NUniq=   26 SFac= 1.00D+00 NAtFMM=   60 NAOKFM=F Big=F
 Integral buffers will be    131072 words long.
 Raffenetti 2 integral format.
 Two-electron integral symmetry is turned on.
 Nuclear repulsion after empirical dispersion term =     1006.8324556837 Hartrees.
 One-electron integrals computed using PRISM.
 NBasis=   325 RedAO= T EigKep=  2.77D-05  NBF=   325
 NBsUse=   325 1.00D-06 EigRej= -1.00D+00 NBFU=   325
 Lowest energy guess from the checkpoint file:  "/local_scratch/slurm.5787893/Gau-2973463.chk"
 B after Tr=    -0.000000    0.000000   -0.000000
         Rot=    0.999990   -0.003061   -0.000178    0.003201 Ang=  -0.51 deg.
 B after Tr=     0.000000   -0.000000    0.000000
         Rot=    0.999738    0.013190    0.000154   -0.018716 Ang=   2.62 deg.
 Requested convergence on RMS density matrix=1.00D-10 within 128 cycles.
 Requested convergence on MAX density matrix=1.00D-08.
 Requested convergence on             energy=1.00D-08.
 No special actions if energy rises.
 SCF Done:  E(RwB97XD) =  -985.234364418     A.U. after   14 cycles
            NFock= 14  Conv=0.53D-10     -V/T= 2.0083
 Calling FoFJK, ICntrl=      2127 FMM=F ISym2X=0 I1Cent= 0 IOpClX= 0 NMat=1 NMatS=1 NMatT=0.
 ***** Axes restored to original set *****
 -------------------------------------------------------------------
 Center     Atomic                   Forces (Hartrees/Bohr)
 Number     Number              X              Y              Z
 -------------------------------------------------------------------
      1        6          -0.005210099    0.003796356   -0.004117749
      2        8           0.005644570   -0.004550523    0.002375997
      3        8          -0.000175872    0.006412395    0.002100222
      4        1          -0.000829893   -0.003471486    0.001544841
      5        6          -0.002226397    0.000940538   -0.003601465
      6        9           0.002241674    0.000545380    0.000844248
      7        9           0.000999856   -0.002534735    0.001108193
      8        9          -0.000442369    0.000168745    0.002521379
      9        8          -0.002205049   -0.000590269    0.001321879
     10        1           0.001511076    0.000150872   -0.001742472
     11        1           0.000041832   -0.000549041   -0.000629474
     12        8           0.002028334   -0.001390702    0.000307828
     13        1          -0.001865692    0.000768226   -0.002539281
     14        1          -0.000271162   -0.000196866    0.001420414
     15        8          -0.000271488   -0.000674711    0.000090274
     16        1           0.000132135    0.000535302    0.000102929
     17        1           0.000322654    0.000385401   -0.000186358
     18        8          -0.000443483    0.001165662    0.001286576
     19        1           0.000693347   -0.001089290   -0.000524398
     20        1           0.000136172    0.000029416   -0.000543528
     21        8           0.000578455    0.001071242    0.000266170
     22        1          -0.000786583   -0.000675330   -0.000744639
     23        1           0.000259832   -0.000755126    0.000580511
     24        8           0.004649492   -0.000158619    0.000274052
     25        1          -0.002126726    0.001586642    0.001405076
     26        1          -0.002384615   -0.000919479   -0.002921226
 -------------------------------------------------------------------
 Cartesian Forces:  Max     0.006412395 RMS     0.001980188

 GradGradGradGradGradGradGradGradGradGradGradGradGradGradGradGradGradGrad
 Berny optimization.
 Using GEDIIS/GDIIS optimizer.
 FormGI is forming the generalized inverse of G from B-inverse, IUseBI=4.
 Internal  Forces:  Max     0.007008954 RMS     0.001231882
 Search for a local minimum.
 Step number  11 out of a maximum of  156
 All quantities printed in internal units (Hartrees-Bohrs-Radians)
 Mixed Optimization -- RFO/linear search
 Update second derivatives using D2CorX and points   10    7   11
 ITU=  0  0  0 -1  0  0  0  0  1  0  0
 Use linear search instead of GDIIS.
     Eigenvalues ---    0.00032   0.00050   0.00090   0.00167   0.00277
     Eigenvalues ---    0.00378   0.00390   0.00444   0.00481   0.00642
     Eigenvalues ---    0.00744   0.00828   0.00960   0.01080   0.01093
     Eigenvalues ---    0.01329   0.01406   0.01510   0.01789   0.01866
     Eigenvalues ---    0.01951   0.02020   0.02179   0.02246   0.02431
     Eigenvalues ---    0.02564   0.02627   0.02726   0.02885   0.03068
     Eigenvalues ---    0.03163   0.03356   0.03395   0.03661   0.03846
     Eigenvalues ---    0.04224   0.05644   0.06669   0.07892   0.08550
     Eigenvalues ---    0.09903   0.10125   0.11873   0.13837   0.14780
     Eigenvalues ---    0.15820   0.19492   0.21686   0.22632   0.25546
     Eigenvalues ---    0.28828   0.35838   0.37044   0.40383   0.41266
     Eigenvalues ---    0.44564   0.44909   0.46511   0.47996   0.50947
     Eigenvalues ---    0.51445   0.53275   0.55104   0.58660   0.58827
     Eigenvalues ---    0.58937   0.59217   0.59586   0.68056   0.71050
     Eigenvalues ---    1.00122  11.91964
 RFO step:  Lambda=-1.60862633D-03 EMin= 3.16698829D-04
 Quartic linear search produced a step of  0.00257.
 Iteration  1 RMS(Cart)=  0.05945759 RMS(Int)=  0.00211010
 Iteration  2 RMS(Cart)=  0.00468161 RMS(Int)=  0.00052610
 Iteration  3 RMS(Cart)=  0.00001354 RMS(Int)=  0.00052607
 Iteration  4 RMS(Cart)=  0.00000000 RMS(Int)=  0.00052607
 Variable       Old X    -DE/DX   Delta X   Delta X   Delta X     New X
                                 (Linear)    (Quad)   (Total)
    R1        2.30453  -0.00701   0.00003  -0.00266  -0.00276   2.30177
    R2        2.46409  -0.00290   0.00001  -0.00425  -0.00436   2.45973
    R3        2.91642   0.00123  -0.00002   0.00333   0.00331   2.91973
    R4        3.22502   0.00088   0.00001   0.00654   0.00666   3.23167
    R5        1.90025  -0.00103   0.00000  -0.00575  -0.00580   1.89445
    R6        3.10683   0.00057   0.00002   0.01154   0.01137   3.11820
    R7        2.54279   0.00216  -0.00002   0.00245   0.00242   2.54521
    R8        2.51476   0.00272  -0.00002   0.00455   0.00452   2.51928
    R9        2.51076   0.00238  -0.00002   0.00242   0.00240   2.51316
   R10        1.83680   0.00190  -0.00001   0.00308   0.00301   1.83981
   R11        1.81420   0.00031  -0.00001   0.00014   0.00014   1.81434
   R12        3.48664  -0.00001  -0.00002   0.02728   0.02726   3.51390
   R13        3.50882   0.00101   0.00000   0.00376   0.00380   3.51262
   R14        1.86327  -0.00219   0.00002  -0.00144  -0.00134   1.86193
   R15        1.81299   0.00080  -0.00001   0.00135   0.00135   1.81433
   R16        3.41280   0.00036   0.00000   0.01095   0.01100   3.42381
   R17        3.54466  -0.00030   0.00002   0.00457   0.00487   3.54953
   R18        1.81423   0.00046  -0.00000   0.00026   0.00025   1.81448
   R19        1.84668  -0.00007  -0.00000  -0.00012  -0.00008   1.84660
   R20        3.31470   0.00029   0.00000   0.00419   0.00416   3.31886
   R21        1.85899  -0.00111   0.00001  -0.00327  -0.00331   1.85568
   R22        1.81309   0.00046  -0.00000   0.00020   0.00019   1.81328
   R23        3.24719  -0.00010  -0.00000  -0.00252  -0.00261   3.24458
   R24        1.84195   0.00085  -0.00001   0.00064   0.00064   1.84259
   R25        1.81174   0.00096  -0.00001   0.00169   0.00168   1.81342
   R26        1.83733   0.00234  -0.00003   0.00257   0.00266   1.83999
   R27        1.86475   0.00068  -0.00001   0.00100   0.00093   1.86567
    A1        2.22130   0.00128   0.00004   0.01129   0.01062   2.23192
    A2        2.08838  -0.00010  -0.00006  -0.00373  -0.00337   2.08500
    A3        1.96945  -0.00119   0.00002  -0.00785  -0.00754   1.96191
    A4        2.41655  -0.00211  -0.00008  -0.07478  -0.07590   2.34065
    A5        1.90570   0.00342   0.00005   0.03114   0.03005   1.93576
    A6        1.88562   0.00162  -0.00002   0.00550   0.00547   1.89109
    A7        1.96398   0.00127  -0.00000   0.00131   0.00130   1.96529
    A8        1.93419   0.00100  -0.00001   0.00085   0.00084   1.93502
    A9        1.88761  -0.00137   0.00001  -0.00268  -0.00268   1.88493
   A10        1.88890  -0.00120   0.00001  -0.00124  -0.00123   1.88767
   A11        1.90151  -0.00146   0.00002  -0.00384  -0.00382   1.89769
   A12        1.85448  -0.00008   0.00003   0.00144   0.00152   1.85600
   A13        1.82945   0.00143  -0.00001  -0.04040  -0.04037   1.78908
   A14        1.94742   0.00018   0.00004   0.04700   0.04709   1.99452
   A15        1.89478  -0.00041  -0.00002  -0.01658  -0.01649   1.87830
   A16        1.97857  -0.00025  -0.00000  -0.02083  -0.02099   1.95757
   A17        1.55868   0.00096   0.00002   0.01622   0.01665   1.57533
   A18        2.17925   0.00047   0.00001   0.00317   0.00155   2.18080
   A19        2.15740  -0.00035  -0.00001   0.02141   0.02183   2.17923
   A20        1.59557  -0.00029  -0.00001   0.00483   0.00483   1.60040
   A21        1.85791  -0.00019  -0.00001   0.00269   0.00234   1.86024
   A22        2.03415  -0.00001   0.00000   0.02044   0.02039   2.05454
   A23        1.87179   0.00048   0.00001   0.00751   0.00735   1.87914
   A24        1.87050   0.00028   0.00001   0.00108   0.00125   1.87175
   A25        1.79681   0.00017  -0.00000   0.00214   0.00184   1.79865
   A26        2.09128   0.00000  -0.00001   0.02742   0.02734   2.11862
   A27        1.85968  -0.00033   0.00001  -0.01073  -0.01072   1.84897
   A28        1.42595   0.00144  -0.00000   0.03258   0.03370   1.45965
   A29        1.86039  -0.00199  -0.00002   0.00172   0.00115   1.86153
   A30        1.86012   0.00018  -0.00001   0.02115   0.02204   1.88216
   A31        1.95643   0.00037  -0.00001   0.00495   0.00419   1.96062
   A32        2.41162  -0.00134   0.00001  -0.04231  -0.04319   2.36844
   A33        1.82711   0.00081   0.00001   0.00809   0.00704   1.83415
   A34        2.88640  -0.00073  -0.00000   0.00007  -0.00007   2.88633
   A35        3.12737  -0.00209  -0.00006   0.02116   0.02016   3.14752
   A36        2.80483   0.00210  -0.00001  -0.00576  -0.00526   2.79957
   A37        2.98883   0.00115   0.00002   0.02232   0.02258   3.01141
   A38        2.90587   0.00000  -0.00000  -0.00485  -0.00478   2.90109
   A39        2.91323  -0.00001   0.00001  -0.00126  -0.00162   2.91161
   A40        3.08177  -0.00093  -0.00003  -0.05808  -0.05811   3.02366
   A41        2.82535  -0.00074   0.00004  -0.05321  -0.05330   2.77205
   A42        3.37446  -0.00171  -0.00002  -0.02120  -0.02255   3.35191
   A43        3.12706   0.00131   0.00007  -0.01539  -0.01511   3.11196
   A44        3.39409  -0.00054   0.00002  -0.08764  -0.08825   3.30584
   A45        3.16506   0.00002   0.00001  -0.01009  -0.01040   3.15466
   A46        3.02056   0.00016  -0.00002  -0.01711  -0.01706   3.00349
   A47        2.88769   0.00149  -0.00001   0.11332   0.11331   3.00100
   A48        3.34899   0.00054  -0.00002   0.03923   0.03941   3.38840
    D1        0.44489   0.00018   0.00002  -0.04650  -0.04533   0.39956
    D2       -2.80079  -0.00002   0.00002  -0.05075  -0.04955  -2.85034
    D3       -0.10409  -0.00191  -0.00001  -0.08149  -0.08017  -0.18426
    D4        3.13563  -0.00176  -0.00000  -0.07760  -0.07631   3.05931
    D5       -1.45429  -0.00012  -0.00000  -0.02854  -0.02854  -1.48283
    D6        2.74625  -0.00026   0.00000  -0.02962  -0.02962   2.71663
    D7        0.61232  -0.00000  -0.00001  -0.02620  -0.02621   0.58611
    D8        1.59747  -0.00016   0.00000  -0.03113  -0.03113   1.56634
    D9       -0.48517  -0.00030   0.00001  -0.03222  -0.03221  -0.51738
   D10       -2.61910  -0.00005  -0.00000  -0.02880  -0.02880  -2.64790
   D11        2.03129   0.00076  -0.00002   0.10642   0.10523   2.13652
   D12       -1.65753   0.00002  -0.00003   0.04167   0.04274  -1.61478
   D13       -0.11581   0.00034  -0.00003   0.06178   0.06371  -0.05209
   D14       -1.96873  -0.00114  -0.00001   0.03478   0.03539  -1.93334
   D15       -0.05461   0.00016  -0.00002   0.04748   0.04829  -0.00631
   D16        1.92208  -0.00046  -0.00003   0.06678   0.06657   1.98865
   D17       -2.92887   0.00052   0.00002   0.04925   0.04924  -2.87963
   D18        1.39903  -0.00035  -0.00002   0.03147   0.03148   1.43051
   D19        2.89723  -0.00116  -0.00002   0.06244   0.06301   2.96024
   D20        1.10910   0.00023  -0.00001   0.05317   0.05323   1.16233
   D21       -1.66670   0.00194  -0.00003   0.13454   0.13380  -1.53290
   D22        0.86330  -0.00204  -0.00004   0.02237   0.02295   0.88624
   D23       -0.92484  -0.00065  -0.00003   0.01311   0.01317  -0.91166
   D24        2.58255   0.00106  -0.00005   0.09447   0.09374   2.67629
   D25       -0.63904   0.00035   0.00001  -0.02233  -0.02211  -0.66115
   D26        1.49750   0.00052   0.00001   0.00880   0.00929   1.50679
   D27        1.81073  -0.00012   0.00000  -0.07908  -0.07914   1.73159
   D28       -2.33592   0.00005   0.00000  -0.04795  -0.04774  -2.38366
   D29       -2.17354  -0.00059  -0.00000  -0.04240  -0.04244  -2.21598
   D30       -0.03700  -0.00043  -0.00000  -0.01127  -0.01104  -0.04804
   D31       -0.15247   0.00015   0.00001   0.00833   0.00893  -0.14354
   D32        1.29221   0.00055   0.00001   0.02602   0.02645   1.31866
   D33       -2.03722   0.00049   0.00001  -0.00515  -0.00519  -2.04241
   D34       -2.05042   0.00011   0.00000   0.02574   0.02636  -2.02406
   D35       -0.60574   0.00051   0.00001   0.04343   0.04388  -0.56186
   D36        2.34801   0.00045   0.00001   0.01226   0.01224   2.36025
   D37        1.82965  -0.00008   0.00001  -0.01233  -0.01190   1.81775
   D38       -3.00885   0.00032   0.00001   0.00536   0.00563  -3.00323
   D39       -0.05511   0.00026   0.00001  -0.02581  -0.02601  -0.08112
   D40       -2.18987   0.00033  -0.00001   0.04137   0.04149  -2.14839
   D41        1.91695   0.00008   0.00001   0.01260   0.01277   1.92972
   D42        2.06504   0.00020  -0.00000   0.02123   0.02126   2.08629
   D43       -0.11132  -0.00004   0.00001  -0.00754  -0.00746  -0.11878
   D44        0.12298   0.00052  -0.00001  -0.01190  -0.01117   0.11180
   D45       -1.94960   0.00003  -0.00001  -0.03078  -0.03062  -1.98021
   D46       -1.77853   0.00158  -0.00000   0.07133   0.07156  -1.70698
   D47        2.82684  -0.00031   0.00001   0.01389   0.01487   2.84171
   D48        0.18858  -0.00023  -0.00002   0.08540   0.08531   0.27388
         Item               Value     Threshold  Converged?
 Maximum Force            0.007009     0.000015     NO 
 RMS     Force            0.001232     0.000010     NO 
 Maximum Displacement     0.180094     0.000060     NO 
 RMS     Displacement     0.058512     0.000040     NO 
 Predicted change in Energy=-9.337171D-04
 GradGradGradGradGradGradGradGradGradGradGradGradGradGradGradGradGradGrad

                          Input orientation:                          
 ---------------------------------------------------------------------
 Center     Atomic      Atomic             Coordinates (Angstroms)
 Number     Number       Type             X           Y           Z
 ---------------------------------------------------------------------
      1          6           0        0.931296    1.215311    0.929021
      2          8           0        0.223340    2.203477    1.006190
      3          8           0        1.185625    0.494685   -0.124668
      4          1           0        0.582406    0.746761   -0.884661
      5          6           0        1.761120    0.777264    2.156498
      6          9           0        2.916897    1.468812    2.155699
      7          9           0        2.058544   -0.522128    2.136657
      8          9           0        1.115579    1.050377    3.286690
      9          8           0       -1.082511   -1.640805   -1.014738
     10          1           0       -1.046595   -0.812955   -1.525858
     11          1           0       -1.901468   -2.076167   -1.262885
     12          8           0       -1.729062    3.070572   -0.615201
     13          1           0       -1.076127    2.812329    0.076018
     14          1           0       -2.579423    3.183470   -0.183992
     15          8           0       -0.553145    4.631920   -2.578773
     16          1           0        0.089082    5.234904   -2.196803
     17          1           0       -1.021831    4.213040   -1.830607
     18          8           0        0.300198    2.480629   -3.999548
     19          1           0        0.047586    3.348985   -3.616879
     20          1           0       -0.047772    2.451603   -4.893307
     21          8           0       -1.014889   -0.549821    1.588906
     22          1           0       -1.042218   -1.031689    0.741680
     23          1           0       -0.812064   -1.206171    2.258934
     24          8           0       -0.611606    0.928458   -2.008973
     25          1           0       -1.238329    1.580196   -1.647710
     26          1           0       -0.216547    1.363990   -2.802035
 ---------------------------------------------------------------------
                    Distance matrix (angstroms):
                    1          2          3          4          5
     1  C    0.000000
     2  O    1.218043   0.000000
     3  O    1.301632   2.263803   0.000000
     4  H    1.905441   2.413766   1.002499   0.000000
     5  C    1.545054   2.392083   2.369549   3.261739   0.000000
     6  F    2.347682   3.019330   3.024285   3.900639   1.346870
     7  F    2.397450   3.474889   2.628591   3.594082   1.333145
     8  F    2.370605   2.706734   3.457031   4.216233   1.329906
     9  O    3.998877   4.535184   3.239904   2.913647   4.897962
    10  H    3.748647   4.137979   2.942119   2.344674   4.896102
    11  H    4.864446   5.289505   4.175519   3.779102   5.766177
    12  O    3.592230   2.681909   3.920614   3.288707   5.012279
    13  H    2.703300   1.710127   3.244576   2.817837   4.064463
    14  H    4.175835   3.198812   4.626950   4.052857   5.487079
    15  O    5.116777   4.399117   5.114945   4.387933   6.529700
    16  H    5.161126   4.412112   5.288272   4.701969   6.451161
    17  H    4.518477   3.692724   4.648575   3.934906   5.953686
    18  O    5.127388   5.013994   4.443270   3.576096   6.552301
    19  H    5.098894   4.766115   4.651634   3.810856   6.548422
    20  H    6.032122   5.910933   5.300067   4.401460   7.468283
    21  O    2.709018   3.074641   2.978186   3.217299   3.128825
    22  H    2.996475   3.483949   2.836134   2.906419   3.623910
    23  H    3.266734   3.777185   3.544747   3.954830   3.250505
    24  O    3.330862   3.378464   2.639849   1.650078   4.796231
    25  H    3.388209   3.093241   3.061624   2.142880   4.910539
    26  H    3.906460   3.924388   3.144848   2.166939   5.370518
                    6          7          8          9         10
     6  F    0.000000
     7  F    2.168173   0.000000
     8  F    2.167712   2.164378   0.000000
     9  O    5.976340   4.587914   5.529588   0.000000
    10  H    5.871081   4.810456   5.595322   0.973586   0.000000
    11  H    6.889864   5.445513   6.290984   0.960108   1.547794
    12  O    5.641671   5.901371   5.234302   4.772287   4.046831
    13  H    4.698335   5.019064   4.268075   4.584778   3.963529
    14  H    6.214800   6.373979   5.499887   5.119034   4.485708
    15  O    6.667959   7.457910   7.072181   6.486409   5.567655
    16  H    6.412819   7.470011   6.973711   7.074268   6.190034
    17  H    6.239792   6.902877   6.384175   5.910738   5.035287
    18  O    6.764463   7.054173   7.469922   5.273253   4.333669
    19  H    6.714957   7.220294   7.354147   5.739884   4.784491
    20  H    7.709969   7.918336   8.380284   5.732520   4.795278
    21  O    4.455903   3.121985   3.159430   2.823788   3.126020
    22  H    4.891476   3.438072   3.932959   1.859475   2.278067
    23  H    4.590352   2.953516   3.140716   3.313454   3.812385
    24  O    5.485144   5.140054   5.571542   2.794882   1.858799
    25  H    5.634202   5.441560   5.492713   3.286302   2.403910
    26  H    5.865883   5.755360   6.240632   3.601821   2.656444
                   11         12         13         14         15
    11  H    0.000000
    12  O    5.190197   0.000000
    13  H    5.135294   0.985290   0.000000
    14  H    5.411785   0.960104   1.570111   0.000000
    15  O    6.967637   2.770596   3.260726   3.455255   0.000000
    16  H    7.634543   3.239050   3.520269   3.921824   0.960181
    17  H    6.375751   1.811801   2.366465   2.489467   0.977179
    18  O    5.753351   3.989955   4.314456   4.831632   2.715667
    19  H    6.226747   3.499152   3.897206   4.325886   1.756264
    20  H    6.092360   4.638108   5.087418   5.396529   3.219666
    21  O    3.353873   4.298299   3.687362   4.419094   6.665823
    22  H    2.418166   4.375091   3.901375   4.581204   6.583393
    23  H    3.787731   5.233743   4.580742   5.325448   7.586419
    24  O    3.353828   2.789258   2.848146   3.505416   3.747495
    25  H    3.735885   1.878328   2.125017   2.551762   3.263338
    26  H    4.128271   3.159488   3.334629   3.968354   3.292796
                   16         17         18         19         20
    16  H    0.000000
    17  H    1.553201   0.000000
    18  O    3.298559   3.074624   0.000000
    19  H    2.361149   2.254110   0.981983   0.000000
    20  H    3.877709   3.664912   0.959547   1.563220   0.000000
    21  O    7.000956   5.863273   6.491834   6.590125   7.208533
    22  H    7.013180   5.841597   6.051256   6.274951   6.698904
    23  H    7.883724   6.792363   7.348348   7.484226   8.069573
    24  O    4.367118   3.314903   2.683843   2.979740   3.310175
    25  H    3.926883   2.648054   2.951099   2.942757   3.565203
    26  H    3.929846   3.115965   1.716958   2.161931   2.363219
                   21         22         23         24         25
    21  O    0.000000
    22  H    0.975057   0.000000
    23  H    0.959620   1.544499   0.000000
    24  O    3.910586   3.404951   4.776176   0.000000
    25  H    3.881054   3.545361   4.817407   0.973681   0.000000
    26  H    4.855964   4.356480   5.707344   0.987272   1.556679
                   26
    26  H    0.000000
 Stoichiometry    C2H13F3O8
 Framework group  C1[X(C2H13F3O8)]
 Deg. of freedom    72
 Full point group                 C1      NOp   1
 Largest Abelian subgroup         C1      NOp   1
 Largest concise Abelian subgroup C1      NOp   1
                         Standard orientation:                         
 ---------------------------------------------------------------------
 Center     Atomic      Atomic             Coordinates (Angstroms)
 Number     Number       Type             X           Y           Z
 ---------------------------------------------------------------------
      1          6           0       -0.948621   -0.494328   -0.114691
      2          8           0       -0.347824   -1.053746    0.785155
      3          8           0       -0.463418    0.291467   -1.031943
      4          1           0        0.485628    0.539552   -0.825133
      5          6           0       -2.445660   -0.805170   -0.337055
      6          9           0       -2.540326   -1.905572   -1.107906
      7          9           0       -3.088748    0.186430   -0.953854
      8          9           0       -3.054351   -1.055183    0.818643
      9          8           0        0.133581    3.355026   -0.162934
     10          1           0        0.904850    2.762676   -0.209125
     11          1           0        0.432206    4.153381    0.278948
     12          8           0        2.044556   -0.515943    1.871396
     13          1           0        1.133500   -0.762368    1.588469
     14          1           0        2.021274   -0.354179    2.817488
     15          8           0        3.958877   -1.854944    0.381880
     16          1           0        3.680411   -2.755225    0.197764
     17          1           0        3.312167   -1.486989    1.015327
     18          8           0        3.932571   -0.005267   -1.606297
     19          1           0        4.071612   -0.741779   -0.971861
     20          1           0        4.785945    0.407854   -1.753992
     21          8           0       -1.598325    1.701099    1.333329
     22          1           0       -1.087495    2.350641    0.815755
     23          1           0       -2.509898    1.999566    1.304624
     24          8           0        1.909881    1.203025   -0.321086
     25          1           0        2.100795    0.822203    0.554461
     26          1           0        2.626320    0.864856   -0.910207
 ---------------------------------------------------------------------
 Rotational constants (GHZ):           0.7141056           0.3256873           0.2813843
 Standard basis: 6-31++G(d,p) (6D, 7F)
 There are   325 symmetry adapted cartesian basis functions of A   symmetry.
 There are   325 symmetry adapted basis functions of A   symmetry.
   325 basis functions,   520 primitive gaussians,   325 cartesian basis functions
    58 alpha electrons       58 beta electrons
       nuclear repulsion energy      1005.1005294063 Hartrees.
 NAtoms=   26 NActive=   26 NUniq=   26 SFac= 1.00D+00 NAtFMM=   60 NAOKFM=F Big=F
 Integral buffers will be    131072 words long.
 Raffenetti 2 integral format.
 Two-electron integral symmetry is turned on.
 Nuclear repulsion after empirical dispersion term =     1005.0862564363 Hartrees.
 One-electron integrals computed using PRISM.
 NBasis=   325 RedAO= T EigKep=  3.03D-05  NBF=   325
 NBsUse=   325 1.00D-06 EigRej= -1.00D+00 NBFU=   325
 Initial guess from the checkpoint file:  "/local_scratch/slurm.5787893/Gau-2973463.chk"
 B after Tr=    -0.000000    0.000000   -0.000000
         Rot=    0.999879   -0.014490    0.002072    0.005234 Ang=  -1.78 deg.
 ExpMin= 3.60D-02 ExpMax= 7.00D+03 ExpMxC= 1.05D+03 IAcc=3 IRadAn=         5 AccDes= 0.00D+00
 Harris functional with IExCor= 4639 and IRadAn=       5 diagonalized for initial guess.
 HarFok:  IExCor= 4639 AccDes= 0.00D+00 IRadAn=         5 IDoV= 1 UseB2=F ITyADJ=14
 ICtDFT=  3500011 ScaDFX=  1.000000  1.000000  1.000000  1.000000
 FoFCou: FMM=F IPFlag=           0 FMFlag=      100000 FMFlg1=           0
         NFxFlg=           0 DoJE=T BraDBF=F KetDBF=T FulRan=T
         wScrn=  0.000000 ICntrl=       500 IOpCl=  0 I1Cent=   200000004 NGrid=           0
         NMat0=    1 NMatS0=      1 NMatT0=    0 NMatD0=    1 NMtDS0=    0 NMtDT0=    0
 Petite list used in FoFCou.
 Requested convergence on RMS density matrix=1.00D-10 within 128 cycles.
 Requested convergence on MAX density matrix=1.00D-08.
 Requested convergence on             energy=1.00D-08.
 No special actions if energy rises.
 SCF Done:  E(RwB97XD) =  -985.235337475     A.U. after   16 cycles
            NFock= 16  Conv=0.47D-10     -V/T= 2.0083
 Calling FoFJK, ICntrl=      2127 FMM=F ISym2X=0 I1Cent= 0 IOpClX= 0 NMat=1 NMatS=1 NMatT=0.
 ***** Axes restored to original set *****
 -------------------------------------------------------------------
 Center     Atomic                   Forces (Hartrees/Bohr)
 Number     Number              X              Y              Z
 -------------------------------------------------------------------
      1        6          -0.002515886    0.002990461   -0.001661424
      2        8           0.002587809   -0.003172654    0.000224326
      3        8          -0.000089416    0.002199205    0.001853447
      4        1          -0.001042332   -0.000754090    0.000352699
      5        6          -0.000734810    0.000213342   -0.001933732
      6        9           0.001001550    0.000164761    0.000419929
      7        9           0.000592561   -0.000955833    0.000576874
      8        9          -0.000195116    0.000184680    0.001249923
      9        8          -0.002742858    0.001416240    0.001345427
     10        1           0.001915498   -0.000824088   -0.001384950
     11        1           0.000197845   -0.000471411   -0.000447117
     12        8           0.000977497   -0.000877452    0.000296848
     13        1          -0.000551564    0.000423733   -0.000834223
     14        1          -0.000207222   -0.000047745    0.000414599
     15        8          -0.000124116   -0.000358290    0.000335071
     16        1           0.000001271    0.000305092    0.000020627
     17        1           0.000103267    0.000267269   -0.000328101
     18        8           0.000169337    0.000232400    0.000576111
     19        1           0.000081263   -0.000116380   -0.000015033
     20        1           0.000100022   -0.000084142   -0.000258405
     21        8          -0.000429301    0.000102060   -0.000430726
     22        1           0.000693302   -0.000884014   -0.000223967
     23        1           0.000019881   -0.000128006    0.000242492
     24        8           0.003137585    0.000034356    0.000928992
     25        1          -0.000485072    0.000984890    0.000605882
     26        1          -0.002460991   -0.000844385   -0.001925570
 -------------------------------------------------------------------
 Cartesian Forces:  Max     0.003172654 RMS     0.001135274

 GradGradGradGradGradGradGradGradGradGradGradGradGradGradGradGradGradGrad
 Berny optimization.
 Using GEDIIS/GDIIS optimizer.
 FormGI is forming the generalized inverse of G from B-inverse, IUseBI=4.
 Internal  Forces:  Max     0.004191916 RMS     0.000737308
 Search for a local minimum.
 Step number  12 out of a maximum of  156
 All quantities printed in internal units (Hartrees-Bohrs-Radians)
 Mixed Optimization -- En-DIIS/RFO-DIIS
 Update second derivatives using D2CorX and points    9    7   11   12
 DE= -9.73D-04 DEPred=-9.34D-04 R= 1.04D+00
 TightC=F SS=  1.41D+00  RLast= 4.06D-01 DXNew= 4.2426D-01 1.2186D+00
 Trust test= 1.04D+00 RLast= 4.06D-01 DXMaxT set to 4.24D-01
 ITU=  1  0  0  0 -1  0  0  0  0  1  0  0
 Use linear search instead of GDIIS.
     Eigenvalues ---    0.00034   0.00054   0.00090   0.00166   0.00265
     Eigenvalues ---    0.00385   0.00401   0.00470   0.00493   0.00608
     Eigenvalues ---    0.00711   0.00838   0.00926   0.01089   0.01101
     Eigenvalues ---    0.01329   0.01402   0.01509   0.01785   0.01867
     Eigenvalues ---    0.01953   0.02022   0.02190   0.02234   0.02410
     Eigenvalues ---    0.02549   0.02642   0.02729   0.02866   0.03071
     Eigenvalues ---    0.03191   0.03353   0.03377   0.03664   0.03814
     Eigenvalues ---    0.04221   0.05591   0.06652   0.07961   0.08384
     Eigenvalues ---    0.09573   0.10034   0.11956   0.14011   0.14901
     Eigenvalues ---    0.15990   0.19510   0.21607   0.22630   0.25611
     Eigenvalues ---    0.28889   0.36114   0.36828   0.40407   0.41222
     Eigenvalues ---    0.44672   0.44822   0.46237   0.47485   0.51047
     Eigenvalues ---    0.51504   0.53275   0.55108   0.58660   0.58824
     Eigenvalues ---    0.58926   0.59217   0.59590   0.68083   0.71128
     Eigenvalues ---    0.94340  12.11261
 RFO step:  Lambda=-1.15426082D-03 EMin= 3.37795494D-04
 Quartic linear search produced a step of  0.30448.
 Maximum step size (   0.424) exceeded in Quadratic search.
    -- Step size scaled by   0.846
 Iteration  1 RMS(Cart)=  0.15351748 RMS(Int)=  0.01097249
 Iteration  2 RMS(Cart)=  0.02550235 RMS(Int)=  0.00190269
 Iteration  3 RMS(Cart)=  0.00056960 RMS(Int)=  0.00187648
 Iteration  4 RMS(Cart)=  0.00000090 RMS(Int)=  0.00187648
 Variable       Old X    -DE/DX   Delta X   Delta X   Delta X     New X
                                 (Linear)    (Quad)   (Total)
    R1        2.30177  -0.00419  -0.00084  -0.00204  -0.00207   2.29969
    R2        2.45973  -0.00158  -0.00133   0.00392   0.00173   2.46146
    R3        2.91973   0.00072   0.00101  -0.00149  -0.00048   2.91925
    R4        3.23167   0.00009   0.00203  -0.04202  -0.03843   3.19324
    R5        1.89445   0.00032  -0.00177  -0.00952  -0.01297   1.88148
    R6        3.11820   0.00016   0.00346   0.01557   0.01766   3.13585
    R7        2.54521   0.00094   0.00074  -0.00328  -0.00254   2.54268
    R8        2.51928   0.00106   0.00138  -0.00111   0.00027   2.51955
    R9        2.51316   0.00119   0.00073   0.00269   0.00342   2.51657
   R10        1.83981   0.00044   0.00092  -0.00226  -0.00123   1.83858
   R11        1.81434   0.00016   0.00004  -0.00227  -0.00223   1.81211
   R12        3.51390  -0.00068   0.00830  -0.02506  -0.01677   3.49712
   R13        3.51262   0.00053   0.00116   0.00655   0.00770   3.52032
   R14        1.86193  -0.00094  -0.00041   0.00543   0.00656   1.86849
   R15        1.81433   0.00036   0.00041   0.00043   0.00084   1.81517
   R16        3.42381   0.00013   0.00335  -0.01334  -0.00951   3.41430
   R17        3.54953  -0.00028   0.00148   0.02566   0.02663   3.57616
   R18        1.81448   0.00020   0.00008  -0.00116  -0.00109   1.81339
   R19        1.84660  -0.00028  -0.00002  -0.00265  -0.00211   1.84449
   R20        3.31886   0.00022   0.00127  -0.01415  -0.01265   3.30621
   R21        1.85568   0.00008  -0.00101   0.00118   0.00026   1.85594
   R22        1.81328   0.00021   0.00006  -0.00136  -0.00130   1.81198
   R23        3.24458  -0.00011  -0.00080  -0.01168  -0.01303   3.23155
   R24        1.84259  -0.00018   0.00019   0.01157   0.01179   1.85438
   R25        1.81342   0.00026   0.00051  -0.00025   0.00026   1.81368
   R26        1.83999   0.00081   0.00081  -0.00411  -0.00292   1.83707
   R27        1.86567   0.00003   0.00028   0.00163   0.00133   1.86701
    A1        2.23192   0.00027   0.00323   0.01177   0.01462   2.24654
    A2        2.08500   0.00015  -0.00103  -0.00863  -0.00957   2.07543
    A3        1.96191  -0.00044  -0.00230  -0.00494  -0.00713   1.95478
    A4        2.34065  -0.00024  -0.02311  -0.07457  -0.09522   2.24543
    A5        1.93576   0.00135   0.00915   0.04761   0.05278   1.98853
    A6        1.89109   0.00066   0.00167   0.00434   0.00599   1.89707
    A7        1.96529   0.00097   0.00040   0.00329   0.00367   1.96896
    A8        1.93502   0.00042   0.00025   0.00319   0.00343   1.93846
    A9        1.88493  -0.00082  -0.00082  -0.00100  -0.00184   1.88309
   A10        1.88767  -0.00063  -0.00037  -0.00608  -0.00647   1.88120
   A11        1.89769  -0.00069  -0.00116  -0.00419  -0.00536   1.89234
   A12        1.85600  -0.00013   0.00046   0.00854   0.00741   1.86342
   A13        1.78908   0.00198  -0.01229   0.00029  -0.01315   1.77593
   A14        1.99452  -0.00029   0.01434  -0.01227   0.00059   1.99510
   A15        1.87830  -0.00003  -0.00502  -0.03102  -0.03811   1.84018
   A16        1.95757  -0.00020  -0.00639   0.03808   0.03226   1.98984
   A17        1.57533   0.00043   0.00507   0.05760   0.06250   1.63783
   A18        2.18080   0.00014   0.00047  -0.03954  -0.03936   2.14144
   A19        2.17923  -0.00016   0.00665  -0.02148  -0.01256   2.16667
   A20        1.60040  -0.00013   0.00147   0.03314   0.03135   1.63175
   A21        1.86024  -0.00006   0.00071   0.00250   0.00289   1.86314
   A22        2.05454   0.00008   0.00621   0.02971   0.03555   2.09009
   A23        1.87914   0.00013   0.00224  -0.01589  -0.01335   1.86579
   A24        1.87175   0.00016   0.00038   0.00288   0.00388   1.87564
   A25        1.79865   0.00006   0.00056   0.00498   0.00381   1.80246
   A26        2.11862  -0.00007   0.00832   0.00985   0.01864   2.13726
   A27        1.84897   0.00015  -0.00326   0.00942   0.00616   1.85513
   A28        1.45965   0.00127   0.01026  -0.03357  -0.01100   1.44866
   A29        1.86153  -0.00131   0.00035  -0.04860  -0.04716   1.81437
   A30        1.88216  -0.00017   0.00671   0.09580   0.10084   1.98300
   A31        1.96062   0.00039   0.00128   0.11461   0.11352   2.07413
   A32        2.36844  -0.00105  -0.01315  -0.11284  -0.12623   2.24220
   A33        1.83415   0.00056   0.00214  -0.01400  -0.01173   1.82242
   A34        2.88633  -0.00063  -0.00002   0.04417   0.04139   2.92772
   A35        3.14752  -0.00064   0.00614   0.01150   0.01433   3.16186
   A36        2.79957   0.00226  -0.00160   0.00167  -0.00098   2.79859
   A37        3.01141   0.00079   0.00687  -0.04788  -0.03925   2.97216
   A38        2.90109  -0.00004  -0.00146   0.01201   0.01062   2.91171
   A39        2.91161   0.00007  -0.00049  -0.00045  -0.00221   2.90940
   A40        3.02366   0.00044  -0.01769   0.05643   0.03870   3.06236
   A41        2.77205  -0.00031  -0.01623  -0.00589  -0.01691   2.75514
   A42        3.35191  -0.00155  -0.00686   0.01809   0.00921   3.36113
   A43        3.11196   0.00195  -0.00460   0.11942   0.11451   3.22647
   A44        3.30584   0.00055  -0.02687  -0.08132  -0.11241   3.19343
   A45        3.15466   0.00013  -0.00317  -0.02541  -0.02967   3.12500
   A46        3.00349   0.00006  -0.00520  -0.01581  -0.02096   2.98253
   A47        3.00100  -0.00076   0.03450  -0.27721  -0.24289   2.75811
   A48        3.38840  -0.00031   0.01200   0.10026   0.11145   3.49985
    D1        0.39956  -0.00015  -0.01380  -0.00408  -0.01833   0.38123
    D2       -2.85034  -0.00047  -0.01509  -0.02674  -0.04223  -2.89257
    D3       -0.18426  -0.00055  -0.02441  -0.07386  -0.09826  -0.28252
    D4        3.05931  -0.00028  -0.02324  -0.05224  -0.07546   2.98385
    D5       -1.48283   0.00009  -0.00869   0.04047   0.03162  -1.45121
    D6        2.71663   0.00008  -0.00902   0.03681   0.02763   2.74426
    D7        0.58611  -0.00003  -0.00798   0.03758   0.02944   0.61555
    D8        1.56634  -0.00015  -0.00948   0.02219   0.01288   1.57922
    D9       -0.51738  -0.00016  -0.00981   0.01854   0.00888  -0.50850
   D10       -2.64790  -0.00026  -0.00877   0.01930   0.01070  -2.63721
   D11        2.13652   0.00028   0.03204   0.04416   0.07324   2.20976
   D12       -1.61478  -0.00011   0.01301   0.00784   0.01912  -1.59567
   D13       -0.05209   0.00008   0.01940   0.05274   0.07381   0.02172
   D14       -1.93334  -0.00105   0.01077  -0.11586  -0.10513  -2.03847
   D15       -0.00631  -0.00005   0.01470  -0.00063   0.01501   0.00870
   D16        1.98865  -0.00055   0.02027   0.00589   0.02336   2.01201
   D17       -2.87963   0.00031   0.01499  -0.18600  -0.16984  -3.04947
   D18        1.43051  -0.00036   0.00959  -0.13730  -0.12889   1.30162
   D19        2.96024  -0.00055   0.01919  -0.05365  -0.03164   2.92860
   D20        1.16233   0.00004   0.01621   0.01519   0.02900   1.19134
   D21       -1.53290   0.00168   0.04074   0.07071   0.11201  -1.42089
   D22        0.88624  -0.00113   0.00699  -0.00365   0.00548   0.89172
   D23       -0.91166  -0.00054   0.00401   0.06519   0.06612  -0.84554
   D24        2.67629   0.00110   0.02854   0.12071   0.14912   2.82541
   D25       -0.66115   0.00013  -0.00673   0.01954   0.01365  -0.64751
   D26        1.50679   0.00024   0.00283   0.05706   0.06113   1.56791
   D27        1.73159  -0.00004  -0.02410  -0.02596  -0.05041   1.68118
   D28       -2.38366   0.00007  -0.01454   0.01156  -0.00293  -2.38659
   D29       -2.21598  -0.00030  -0.01292  -0.05336  -0.06699  -2.28298
   D30       -0.04804  -0.00019  -0.00336  -0.01584  -0.01952  -0.06756
   D31       -0.14354  -0.00001   0.00272   0.01891   0.02342  -0.12012
   D32        1.31866   0.00066   0.00805  -0.05888  -0.05556   1.26310
   D33       -2.04241   0.00046  -0.00158  -0.05939  -0.06151  -2.10392
   D34       -2.02406  -0.00027   0.00803   0.00899   0.01937  -2.00470
   D35       -0.56186   0.00040   0.01336  -0.06880  -0.05962  -0.62148
   D36        2.36025   0.00020   0.00373  -0.06931  -0.06556   2.29468
   D37        1.81775  -0.00021  -0.00362   0.05268   0.05266   1.87042
   D38       -3.00323   0.00046   0.00171  -0.02511  -0.02632  -3.02955
   D39       -0.08112   0.00026  -0.00792  -0.02562  -0.03227  -0.11339
   D40       -2.14839   0.00015   0.01263   0.03419   0.04687  -2.10152
   D41        1.92972   0.00008   0.00389   0.02561   0.02959   1.95932
   D42        2.08629   0.00008   0.00647   0.02356   0.02982   2.11611
   D43       -0.11878   0.00001  -0.00227   0.01498   0.01254  -0.10624
   D44        0.11180   0.00011  -0.00340  -0.01902  -0.02164   0.09016
   D45       -1.98021  -0.00011  -0.00932  -0.03309  -0.04200  -2.02221
   D46       -1.70698   0.00098   0.02179   0.10308   0.12520  -1.58178
   D47        2.84171  -0.00023   0.00453   0.10525   0.11038   2.95209
   D48        0.27388  -0.00032   0.02597   0.08285   0.10947   0.38335
         Item               Value     Threshold  Converged?
 Maximum Force            0.004192     0.000015     NO 
 RMS     Force            0.000737     0.000010     NO 
 Maximum Displacement     0.585554     0.000060     NO 
 RMS     Displacement     0.164685     0.000040     NO 
 Predicted change in Energy=-8.139967D-04
 GradGradGradGradGradGradGradGradGradGradGradGradGradGradGradGradGradGrad

                          Input orientation:                          
 ---------------------------------------------------------------------
 Center     Atomic      Atomic             Coordinates (Angstroms)
 Number     Number       Type             X           Y           Z
 ---------------------------------------------------------------------
      1          6           0        0.931452    1.258258    1.030286
      2          8           0        0.291220    2.285743    1.154118
      3          8           0        1.173836    0.574748   -0.051703
      4          1           0        0.579414    0.804927   -0.816535
      5          6           0        1.718061    0.717411    2.244838
      6          9           0        2.900176    1.356541    2.312375
      7          9           0        1.963660   -0.590373    2.160922
      8          9           0        1.063997    0.950731    3.381157
      9          8           0       -0.876350   -1.713722   -1.100112
     10          1           0       -0.845617   -0.877686   -1.596802
     11          1           0       -1.673328   -2.170155   -1.375859
     12          8           0       -1.568957    3.142293   -0.557158
     13          1           0       -0.896250    2.919058    0.132246
     14          1           0       -2.381292    3.316022   -0.074892
     15          8           0       -0.575764    4.631581   -2.665829
     16          1           0        0.077175    5.273628   -2.378967
     17          1           0       -0.953691    4.234640   -1.858174
     18          8           0        0.076595    2.417574   -4.080022
     19          1           0       -0.094694    3.309135   -3.705399
     20          1           0       -0.357634    2.375916   -4.933908
     21          8           0       -1.112493   -0.510699    1.398264
     22          1           0       -0.909784   -1.111720    0.649514
     23          1           0       -1.096445   -1.052468    2.190328
     24          8           0       -0.622089    0.937010   -1.953473
     25          1           0       -1.245875    1.572013   -1.562693
     26          1           0       -0.327235    1.366638   -2.792866
 ---------------------------------------------------------------------
                    Distance matrix (angstroms):
                    1          2          3          4          5
     1  C    0.000000
     2  O    1.216946   0.000000
     3  O    1.302550   2.271678   0.000000
     4  H    1.933956   2.481802   0.995635   0.000000
     5  C    1.544800   2.384368   2.364452   3.267443   0.000000
     6  F    2.351443   3.001937   3.029904   3.934500   1.345527
     7  F    2.400256   3.476025   2.622410   3.567667   1.333289
     8  F    2.374603   2.709085   3.455135   4.228084   1.331713
     9  O    4.079143   4.737139   3.246462   2.922885   4.881605
    10  H    3.823849   4.343644   2.928325   2.338956   4.886203
    11  H    4.932385   5.487737   4.170638   3.773433   5.740122
    12  O    3.510215   2.668783   3.790869   3.185286   4.953355
    13  H    2.627780   1.689791   3.132872   2.747238   4.018074
    14  H    4.053404   3.116770   4.489327   3.952393   5.379463
    15  O    5.226114   4.565809   5.133484   4.404271   6.685583
    16  H    5.336290   4.632058   5.357080   4.760539   6.695610
    17  H    4.555855   3.797619   4.602665   3.898507   6.028588
    18  O    5.309429   5.240197   4.563694   3.674753   6.751950
    19  H    5.261728   4.981081   4.736617   3.882141   6.738578
    20  H    6.203428   6.123170   5.424532   4.505423   7.654643
    21  O    2.728063   3.138487   2.916830   3.082005   3.199528
    22  H    3.025216   3.638652   2.770803   2.835585   3.577199
    23  H    3.285958   3.760717   3.581718   3.911475   3.325190
    24  O    3.379276   3.508608   2.640703   1.659422   4.811480
    25  H    3.400402   3.202051   3.022024   2.115857   4.900260
    26  H    4.026478   4.099503   3.224016   2.245755   5.475691
                    6          7          8          9         10
     6  F    0.000000
     7  F    2.165750   0.000000
     8  F    2.162991   2.161797   0.000000
     9  O    5.944218   4.467876   5.562916   0.000000
    10  H    5.856996   4.700540   5.636472   0.972934   0.000000
    11  H    6.852561   5.313399   6.313642   0.958927   1.550611
    12  O    5.603238   5.813788   5.219743   4.935117   4.214773
    13  H    4.648362   4.960919   4.274611   4.793928   4.172222
    14  H    6.118211   6.255988   5.422996   5.349229   4.718230
    15  O    6.898592   7.550828   7.266603   6.542529   5.618511
    16  H    6.732132   7.652184   7.269132   7.167129   6.269131
    17  H    6.366257   6.924220   6.504284   5.996970   5.120144
    18  O    7.068320   7.180400   7.667841   5.182236   4.227955
    19  H    6.999677   7.338713   7.558036   5.712057   4.747582
    20  H    8.010061   8.032677   8.555262   5.629583   4.686186
    21  O    4.519258   3.170285   3.287058   2.782968   3.029245
    22  H    4.834585   3.288288   3.951125   1.850599   2.259386
    23  H    4.668104   3.094937   3.177796   3.363435   3.799449
    24  O    5.547956   5.093843   5.594761   2.796293   1.862875
    25  H    5.679112   5.370506   5.492099   3.338649   2.482417
    26  H    6.039849   5.798113   6.342481   3.557465   2.595434
                   11         12         13         14         15
    11  H    0.000000
    12  O    5.376175   0.000000
    13  H    5.364542   0.988760   0.000000
    14  H    5.682593   0.960548   1.551076   0.000000
    15  O    7.009442   2.766027   3.296160   3.421050   0.000000
    16  H    7.712353   3.251358   3.577394   3.896800   0.959607
    17  H    6.463119   1.806770   2.386594   2.462114   0.976062
    18  O    5.605531   3.955203   4.352139   4.784296   2.706906
    19  H    6.159663   3.480331   3.939819   4.290590   1.749571
    20  H    5.920939   4.605494   5.123576   5.346871   3.206210
    21  O    3.280867   4.168499   3.662348   4.292299   6.576319
    22  H    2.409444   4.470703   4.063855   4.721757   6.639922
    23  H    3.781495   5.036662   4.477588   5.085838   7.494116
    24  O    3.330647   2.776603   2.890311   3.504791   3.762905
    25  H    3.771132   1.892422   2.193077   2.558182   3.320680
    26  H    4.040888   3.113392   3.360069   3.925128   3.276852
                   16         17         18         19         20
    16  H    0.000000
    17  H    1.553514   0.000000
    18  O    3.324250   3.049562   0.000000
    19  H    2.376593   2.237560   0.982122   0.000000
    20  H    3.887611   3.642839   0.958860   1.565014   0.000000
    21  O    7.010081   5.757417   6.324582   6.455573   6.999912
    22  H    7.135717   5.905421   5.983090   6.258881   6.606291
    23  H    7.891472   6.660650   7.261853   7.401802   7.940680
    24  O    4.413193   3.315631   2.683736   2.995725   3.320148
    25  H    4.014813   2.694859   2.966622   2.988979   3.577754
    26  H    3.949612   3.080833   1.710063   2.158723   2.367199
                   21         22         23         24         25
    21  O    0.000000
    22  H    0.981297   0.000000
    23  H    0.959758   1.553210   0.000000
    24  O    3.683816   3.324996   4.621052   0.000000
    25  H    3.622533   3.494172   4.582073   0.972135   0.000000
    26  H    4.659034   4.281542   5.592493   0.987978   1.549001
                   26
    26  H    0.000000
 Stoichiometry    C2H13F3O8
 Framework group  C1[X(C2H13F3O8)]
 Deg. of freedom    72
 Full point group                 C1      NOp   1
 Largest Abelian subgroup         C1      NOp   1
 Largest concise Abelian subgroup C1      NOp   1
                         Standard orientation:                         
 ---------------------------------------------------------------------
 Center     Atomic      Atomic             Coordinates (Angstroms)
 Number     Number       Type             X           Y           Z
 ---------------------------------------------------------------------
      1          6           0       -1.000772   -0.547149   -0.127367
      2          8           0       -0.456490   -1.268492    0.687726
      3          8           0       -0.459126    0.297412   -0.958014
      4          1           0        0.482834    0.532932   -0.737716
      5          6           0       -2.516958   -0.710207   -0.374347
      6          9           0       -2.705770   -1.714516   -1.249651
      7          9           0       -3.078913    0.386985   -0.882320
      8          9           0       -3.154008   -1.026681    0.751473
      9          8           0        0.156637    3.364159   -0.088870
     10          1           0        0.915598    2.761493   -0.174734
     11          1           0        0.467019    4.132943    0.392976
     12          8           0        1.974186   -0.856803    1.709845
     13          1           0        1.072125   -1.103514    1.388806
     14          1           0        1.916348   -0.868350    2.668580
     15          8           0        4.038624   -1.894868    0.189510
     16          1           0        3.845657   -2.780557   -0.125392
     17          1           0        3.319950   -1.651868    0.803639
     18          8           0        4.078098    0.260619   -1.447457
     19          1           0        4.195284   -0.581226   -0.955392
     20          1           0        4.926564    0.707115   -1.460045
     21          8           0       -1.361298    1.632189    1.473519
     22          1           0       -1.052103    2.317715    0.843126
     23          1           0       -2.261152    1.868976    1.708743
     24          8           0        1.902505    1.181520   -0.174201
     25          1           0        2.051597    0.722060    0.669431
     26          1           0        2.689773    0.948432   -0.723727
 ---------------------------------------------------------------------
 Rotational constants (GHZ):           0.7290027           0.3194727           0.2734431
 Standard basis: 6-31++G(d,p) (6D, 7F)
 There are   325 symmetry adapted cartesian basis functions of A   symmetry.
 There are   325 symmetry adapted basis functions of A   symmetry.
   325 basis functions,   520 primitive gaussians,   325 cartesian basis functions
    58 alpha electrons       58 beta electrons
       nuclear repulsion energy      1002.8060629484 Hartrees.
 NAtoms=   26 NActive=   26 NUniq=   26 SFac= 1.00D+00 NAtFMM=   60 NAOKFM=F Big=F
 Integral buffers will be    131072 words long.
 Raffenetti 2 integral format.
 Two-electron integral symmetry is turned on.
 Nuclear repulsion after empirical dispersion term =     1002.7918037904 Hartrees.
 One-electron integrals computed using PRISM.
 NBasis=   325 RedAO= T EigKep=  3.60D-05  NBF=   325
 NBsUse=   325 1.00D-06 EigRej= -1.00D+00 NBFU=   325
 Initial guess from the checkpoint file:  "/local_scratch/slurm.5787893/Gau-2973463.chk"
 B after Tr=    -0.000000    0.000000   -0.000000
         Rot=    0.998956   -0.044808   -0.000187    0.008933 Ang=  -5.24 deg.
 ExpMin= 3.60D-02 ExpMax= 7.00D+03 ExpMxC= 1.05D+03 IAcc=3 IRadAn=         5 AccDes= 0.00D+00
 Harris functional with IExCor= 4639 and IRadAn=       5 diagonalized for initial guess.
 HarFok:  IExCor= 4639 AccDes= 0.00D+00 IRadAn=         5 IDoV= 1 UseB2=F ITyADJ=14
 ICtDFT=  3500011 ScaDFX=  1.000000  1.000000  1.000000  1.000000
 FoFCou: FMM=F IPFlag=           0 FMFlag=      100000 FMFlg1=           0
         NFxFlg=           0 DoJE=T BraDBF=F KetDBF=T FulRan=T
         wScrn=  0.000000 ICntrl=       500 IOpCl=  0 I1Cent=   200000004 NGrid=           0
         NMat0=    1 NMatS0=      1 NMatT0=    0 NMatD0=    1 NMtDS0=    0 NMtDT0=    0
 Petite list used in FoFCou.
 Requested convergence on RMS density matrix=1.00D-10 within 128 cycles.
 Requested convergence on MAX density matrix=1.00D-08.
 Requested convergence on             energy=1.00D-08.
 No special actions if energy rises.
 SCF Done:  E(RwB97XD) =  -985.234457221     A.U. after   17 cycles
            NFock= 17  Conv=0.52D-10     -V/T= 2.0083
 Calling FoFJK, ICntrl=      2127 FMM=F ISym2X=0 I1Cent= 0 IOpClX= 0 NMat=1 NMatS=1 NMatT=0.
 ***** Axes restored to original set *****
 -------------------------------------------------------------------
 Center     Atomic                   Forces (Hartrees/Bohr)
 Number     Number              X              Y              Z
 -------------------------------------------------------------------
      1        6           0.001185493    0.002411978   -0.003883455
      2        8           0.000075966   -0.003444625   -0.000999819
      3        8           0.002933306   -0.001130963    0.006829603
      4        1          -0.004150240    0.003752044   -0.002564131
      5        6           0.001143656   -0.001901611    0.000733996
      6        9           0.001349554    0.000886125   -0.000739422
      7        9          -0.000051560   -0.000797289   -0.000260097
      8        9          -0.001874100    0.000495203    0.000558259
      9        8           0.001394351   -0.000962303    0.000706119
     10        1          -0.001121011    0.000491437   -0.000001138
     11        1          -0.000752832   -0.000050460   -0.000818728
     12        8           0.001134691    0.000667871    0.004172201
     13        1          -0.000906813   -0.000763857   -0.003635446
     14        1          -0.001758206    0.000152016   -0.001351023
     15        8           0.000363882    0.000351983   -0.000740030
     16        1           0.000375699    0.000508645   -0.000000049
     17        1          -0.000819084   -0.000565136    0.000930761
     18        8           0.001063421    0.000380696    0.001152573
     19        1          -0.000395562   -0.000338634   -0.000454793
     20        1          -0.000394214    0.000084614   -0.000633274
     21        8           0.002864166   -0.003650935   -0.002312126
     22        1          -0.003501368    0.004279960    0.002593957
     23        1          -0.000141883    0.000168393    0.000359072
     24        8           0.003748408    0.000239716   -0.001406388
     25        1          -0.001449822    0.000710727    0.002263580
     26        1          -0.000315897   -0.001975596   -0.000500200
 -------------------------------------------------------------------
 Cartesian Forces:  Max     0.006829603 RMS     0.001917925

 GradGradGradGradGradGradGradGradGradGradGradGradGradGradGradGradGradGrad
 Berny optimization.
 Using GEDIIS/GDIIS optimizer.
 FormGI is forming the generalized inverse of G from B-inverse, IUseBI=4.
 Internal  Forces:  Max     0.004749831 RMS     0.001158611
 Search for a local minimum.
 Step number  13 out of a maximum of  156
 All quantities printed in internal units (Hartrees-Bohrs-Radians)
 Mixed Optimization -- RFO/linear search
 Update second derivatives using D2CorX and points    9    7   11   13   12
 DE=  8.80D-04 DEPred=-8.14D-04 R=-1.08D+00
 Trust test=-1.08D+00 RLast= 6.17D-01 DXMaxT set to 2.12D-01
 ITU= -1  1  0  0  0 -1  0  0  0  0  1  0  0
 Use linear search instead of GDIIS.
     Eigenvalues ---    0.00048   0.00079   0.00109   0.00197   0.00316
     Eigenvalues ---    0.00385   0.00432   0.00473   0.00565   0.00645
     Eigenvalues ---    0.00823   0.00905   0.01010   0.01088   0.01183
     Eigenvalues ---    0.01358   0.01400   0.01526   0.01811   0.01863
     Eigenvalues ---    0.01951   0.02012   0.02191   0.02309   0.02399
     Eigenvalues ---    0.02551   0.02642   0.02721   0.02861   0.03081
     Eigenvalues ---    0.03202   0.03365   0.03390   0.03630   0.03783
     Eigenvalues ---    0.04271   0.05470   0.06630   0.07877   0.08017
     Eigenvalues ---    0.09035   0.10130   0.11629   0.13868   0.14748
     Eigenvalues ---    0.15916   0.19489   0.21488   0.22631   0.25724
     Eigenvalues ---    0.28867   0.35612   0.36744   0.40327   0.41137
     Eigenvalues ---    0.44019   0.44755   0.45351   0.47152   0.50959
     Eigenvalues ---    0.51622   0.53293   0.55366   0.58660   0.58818
     Eigenvalues ---    0.58922   0.59217   0.59585   0.67717   0.70573
     Eigenvalues ---    0.89379  12.15287
 RFO step:  Lambda=-4.69899329D-04 EMin= 4.78713371D-04
 Quartic linear search produced a step of -0.71193.
 Iteration  1 RMS(Cart)=  0.12725074 RMS(Int)=  0.00970613
 Iteration  2 RMS(Cart)=  0.02791289 RMS(Int)=  0.00129213
 Iteration  3 RMS(Cart)=  0.00127343 RMS(Int)=  0.00085050
 Iteration  4 RMS(Cart)=  0.00000174 RMS(Int)=  0.00085050
 Iteration  5 RMS(Cart)=  0.00000000 RMS(Int)=  0.00085050
 Variable       Old X    -DE/DX   Delta X   Delta X   Delta X     New X
                                 (Linear)    (Quad)   (Total)
    R1        2.29969  -0.00186   0.00148  -0.00203  -0.00070   2.29900
    R2        2.46146  -0.00475  -0.00123  -0.00315  -0.00399   2.45747
    R3        2.91925   0.00098   0.00034  -0.00012   0.00022   2.91947
    R4        3.19324   0.00103   0.02736  -0.02109   0.00573   3.19897
    R5        1.88148   0.00470   0.00923   0.00592   0.01576   1.89724
    R6        3.13585  -0.00054  -0.01257  -0.03284  -0.04484   3.09102
    R7        2.54268   0.00157   0.00181  -0.00111   0.00069   2.54337
    R8        2.51955   0.00079  -0.00019   0.00227   0.00208   2.52163
    R9        2.51657   0.00148  -0.00243  -0.00031  -0.00274   2.51383
   R10        1.83858   0.00035   0.00088  -0.00188  -0.00092   1.83766
   R11        1.81211   0.00089   0.00159  -0.00086   0.00073   1.81284
   R12        3.49712   0.00085   0.01194   0.01364   0.02557   3.52269
   R13        3.52032  -0.00013  -0.00548   0.00577   0.00026   3.52058
   R14        1.86849  -0.00208  -0.00467   0.00314  -0.00210   1.86639
   R15        1.81517   0.00084  -0.00060   0.00007  -0.00052   1.81465
   R16        3.41430  -0.00011   0.00677   0.00277   0.00937   3.42367
   R17        3.57616  -0.00122  -0.01896  -0.01178  -0.03096   3.54520
   R18        1.81339   0.00060   0.00077  -0.00060   0.00017   1.81357
   R19        1.84449   0.00121   0.00150  -0.00089   0.00050   1.84499
   R20        3.30621   0.00065   0.00900   0.00766   0.01664   3.32285
   R21        1.85594   0.00026  -0.00019   0.00104   0.00088   1.85682
   R22        1.81198   0.00074   0.00092  -0.00053   0.00039   1.81238
   R23        3.23155   0.00026   0.00928  -0.00428   0.00518   3.23673
   R24        1.85438  -0.00419  -0.00839  -0.00107  -0.00944   1.84494
   R25        1.81368   0.00020  -0.00019   0.00036   0.00018   1.81386
   R26        1.83707   0.00151   0.00208  -0.00156   0.00039   1.83746
   R27        1.86701  -0.00043  -0.00095  -0.00146  -0.00223   1.86478
    A1        2.24654   0.00004  -0.01041   0.00665  -0.00365   2.24289
    A2        2.07543   0.00063   0.00681  -0.00242   0.00440   2.07983
    A3        1.95478  -0.00057   0.00508  -0.00461   0.00044   1.95522
    A4        2.24543   0.00257   0.06779  -0.02852   0.03789   2.28332
    A5        1.98853  -0.00239  -0.03758   0.00686  -0.02941   1.95913
    A6        1.89707  -0.00081  -0.00426   0.00571   0.00146   1.89854
    A7        1.96896   0.00005  -0.00261   0.00326   0.00065   1.96961
    A8        1.93846  -0.00205  -0.00245  -0.00205  -0.00449   1.93396
    A9        1.88309   0.00055   0.00131  -0.00349  -0.00217   1.88092
   A10        1.88120   0.00155   0.00460  -0.00027   0.00434   1.88554
   A11        1.89234   0.00086   0.00381  -0.00336   0.00046   1.89279
   A12        1.86342  -0.00088  -0.00528   0.00417  -0.00420   1.85922
   A13        1.77593  -0.00010   0.00936  -0.00295   0.00543   1.78136
   A14        1.99510   0.00042  -0.00042   0.05860   0.05895   2.05405
   A15        1.84018   0.00168   0.02713  -0.00570   0.02192   1.86210
   A16        1.98984  -0.00069  -0.02297  -0.00430  -0.02775   1.96209
   A17        1.63783  -0.00146  -0.04450   0.00680  -0.03881   1.59902
   A18        2.14144  -0.00013   0.02802   0.00434   0.03311   2.17455
   A19        2.16667  -0.00002   0.00894   0.00107   0.00908   2.17575
   A20        1.63175   0.00004  -0.02232  -0.00148  -0.02239   1.60937
   A21        1.86314   0.00036  -0.00206   0.00050  -0.00183   1.86130
   A22        2.09009  -0.00008  -0.02531   0.02461  -0.00031   2.08978
   A23        1.86579  -0.00019   0.00950   0.00200   0.01142   1.87722
   A24        1.87564  -0.00046  -0.00276   0.00150  -0.00158   1.87405
   A25        1.80246   0.00041  -0.00271   0.00694   0.00467   1.80713
   A26        2.13726  -0.00006  -0.01327   0.01295  -0.00085   2.13641
   A27        1.85513   0.00065  -0.00439  -0.01077  -0.01515   1.83997
   A28        1.44866   0.00051   0.00783   0.00146   0.00619   1.45484
   A29        1.81437  -0.00048   0.03357  -0.00714   0.02668   1.84106
   A30        1.98300  -0.00044  -0.07179   0.02820  -0.04402   1.93898
   A31        2.07413  -0.00219  -0.08082  -0.00728  -0.08749   1.98664
   A32        2.24220   0.00105   0.08987  -0.00727   0.08228   2.32448
   A33        1.82242   0.00110   0.00835   0.00026   0.00873   1.83115
   A34        2.92772  -0.00173  -0.02947  -0.01841  -0.04700   2.88072
   A35        3.16186   0.00174  -0.01020   0.00279  -0.00659   3.15526
   A36        2.79859   0.00029   0.00070  -0.00842  -0.00778   2.79082
   A37        2.97216   0.00089   0.02794   0.00129   0.02771   2.99986
   A38        2.91171  -0.00037  -0.00756  -0.01009  -0.01795   2.89376
   A39        2.90940   0.00017   0.00157   0.01267   0.01464   2.92404
   A40        3.06236  -0.00132  -0.02755  -0.04572  -0.07333   2.98903
   A41        2.75514  -0.00040   0.01204  -0.00632   0.00475   2.75989
   A42        3.36113  -0.00086  -0.00656  -0.02645  -0.03329   3.32783
   A43        3.22647   0.00120  -0.08152   0.05945  -0.02275   3.20372
   A44        3.19343   0.00092   0.08003  -0.04015   0.04110   3.23453
   A45        3.12500   0.00026   0.02112   0.00089   0.02475   3.14975
   A46        2.98253   0.00060   0.01493  -0.01378   0.00104   2.98357
   A47        2.75811   0.00384   0.17292   0.08710   0.25938   3.01749
   A48        3.49985  -0.00071  -0.07934  -0.01007  -0.08938   3.41047
    D1        0.38123  -0.00043   0.01305   0.01460   0.02779   0.40902
    D2       -2.89257   0.00055   0.03007   0.01040   0.04074  -2.85183
    D3       -0.28252   0.00119   0.06995  -0.02964   0.04064  -0.24188
    D4        2.98385   0.00020   0.05372  -0.02575   0.02817   3.01203
    D5       -1.45121  -0.00045  -0.02251  -0.04325  -0.06573  -1.51694
    D6        2.74426  -0.00062  -0.01967  -0.04478  -0.06441   2.67984
    D7        0.61555  -0.00027  -0.02096  -0.04125  -0.06218   0.55337
    D8        1.57922   0.00040  -0.00917  -0.04597  -0.05517   1.52405
    D9       -0.50850   0.00023  -0.00632  -0.04750  -0.05386  -0.56236
   D10       -2.63721   0.00058  -0.00761  -0.04397  -0.05162  -2.68883
   D11        2.20976  -0.00016  -0.05214  -0.03479  -0.08695   2.12281
   D12       -1.59567   0.00043  -0.01361  -0.04145  -0.05357  -1.64924
   D13        0.02172  -0.00004  -0.05255  -0.03611  -0.08964  -0.06792
   D14       -2.03847   0.00170   0.07484  -0.00326   0.07117  -1.96730
   D15        0.00870  -0.00055  -0.01069  -0.00880  -0.01952  -0.01082
   D16        2.01201   0.00055  -0.01663  -0.00254  -0.01820   1.99380
   D17       -3.04947  -0.00020   0.12091   0.12851   0.25230  -2.79717
   D18        1.30162   0.00009   0.09176   0.09704   0.18592   1.48754
   D19        2.92860  -0.00000   0.02252   0.07871   0.09969   3.02829
   D20        1.19134  -0.00014  -0.02065   0.07972   0.05880   1.25014
   D21       -1.42089   0.00019  -0.07974   0.12605   0.04647  -1.37443
   D22        0.89172  -0.00006  -0.00390   0.02506   0.02076   0.91248
   D23       -0.84554  -0.00019  -0.04707   0.02607  -0.02013  -0.86567
   D24        2.82541   0.00014  -0.10617   0.07240  -0.03247   2.79295
   D25       -0.64751  -0.00122  -0.00972  -0.06718  -0.07687  -0.72438
   D26        1.56791  -0.00142  -0.04352  -0.03530  -0.07949   1.48842
   D27        1.68118   0.00055   0.03589  -0.07431  -0.03878   1.64239
   D28       -2.38659   0.00035   0.00209  -0.04243  -0.04140  -2.42799
   D29       -2.28298   0.00044   0.04770  -0.07242  -0.02388  -2.30685
   D30       -0.06756   0.00024   0.01389  -0.04055  -0.02650  -0.09405
   D31       -0.12012   0.00007  -0.01668   0.04947   0.03241  -0.08771
   D32        1.26310   0.00082   0.03956   0.04704   0.08677   1.34987
   D33       -2.10392   0.00055   0.04379   0.02163   0.06580  -2.03812
   D34       -2.00470  -0.00068  -0.01379   0.05849   0.04401  -1.96069
   D35       -0.62148   0.00006   0.04244   0.05607   0.09837  -0.52311
   D36        2.29468  -0.00021   0.04668   0.03065   0.07740   2.37208
   D37        1.87042  -0.00059  -0.03749   0.04465   0.00567   1.87609
   D38       -3.02955   0.00016   0.01874   0.04223   0.06003  -2.96952
   D39       -0.11339  -0.00011   0.02297   0.01682   0.03907  -0.07432
   D40       -2.10152   0.00009  -0.03337   0.08149   0.04798  -2.05354
   D41        1.95932  -0.00011  -0.02107   0.06290   0.04235   2.00167
   D42        2.11611  -0.00016  -0.02123   0.05870   0.03798   2.15409
   D43       -0.10624  -0.00036  -0.00893   0.04011   0.03236  -0.07389
   D44        0.09016  -0.00048   0.01541  -0.10385  -0.08933   0.00084
   D45       -2.02221  -0.00017   0.02990  -0.12054  -0.09076  -2.11297
   D46       -1.58178   0.00021  -0.08913   0.08300  -0.00602  -1.58780
   D47        2.95209  -0.00073  -0.07858   0.06022  -0.02069   2.93140
   D48        0.38335   0.00008  -0.07793   0.08767   0.00998   0.39333
         Item               Value     Threshold  Converged?
 Maximum Force            0.004750     0.000015     NO 
 RMS     Force            0.001159     0.000010     NO 
 Maximum Displacement     0.533553     0.000060     NO 
 RMS     Displacement     0.130525     0.000040     NO 
 Predicted change in Energy=-4.867883D-04
 GradGradGradGradGradGradGradGradGradGradGradGradGradGradGradGradGradGrad

                          Input orientation:                          
 ---------------------------------------------------------------------
 Center     Atomic      Atomic             Coordinates (Angstroms)
 Number     Number       Type             X           Y           Z
 ---------------------------------------------------------------------
      1          6           0        0.940452    1.225580    0.963373
      2          8           0        0.268024    2.234866    1.059521
      3          8           0        1.189323    0.516509   -0.097956
      4          1           0        0.581889    0.750286   -0.862376
      5          6           0        1.748124    0.739563    2.187391
      6          9           0        2.945217    1.354704    2.188568
      7          9           0        1.966687   -0.576741    2.174538
      8          9           0        1.123670    1.051581    3.319779
      9          8           0       -1.053557   -1.657397   -1.024034
     10          1           0       -0.967543   -0.848874   -1.557460
     11          1           0       -1.837057   -2.111279   -1.340891
     12          8           0       -1.669160    3.054074   -0.587744
     13          1           0       -0.985864    2.826000    0.087934
     14          1           0       -2.499341    3.157650   -0.116370
     15          8           0       -0.624524    4.625706   -2.613517
     16          1           0       -0.031854    5.299443   -2.273159
     17          1           0       -1.045971    4.206756   -1.838873
     18          8           0        0.261984    2.470146   -4.012307
     19          1           0        0.009430    3.340355   -3.632271
     20          1           0       -0.075290    2.440748   -4.909632
     21          8           0       -1.059966   -0.455673    1.535997
     22          1           0       -1.088704   -0.977390    0.711284
     23          1           0       -0.835973   -1.082912    2.227165
     24          8           0       -0.582827    0.919890   -1.998234
     25          1           0       -1.212924    1.562419   -1.630021
     26          1           0       -0.226159    1.351039   -2.811050
 ---------------------------------------------------------------------
                    Distance matrix (angstroms):
                    1          2          3          4          5
     1  C    0.000000
     2  O    1.216578   0.000000
     3  O    1.300438   2.267443   0.000000
     4  H    1.920372   2.448709   1.003975   0.000000
     5  C    1.544916   2.387199   2.363223   3.265164   0.000000
     6  F    2.353053   3.035918   3.002320   3.906264   1.345894
     7  F    2.401758   3.468985   2.638886   3.591867   1.334388
     8  F    2.369915   2.690923   3.459990   4.227851   1.330264
     9  O    4.029568   4.608415   3.257913   2.915091   4.889589
    10  H    3.781323   4.229027   2.940492   2.332637   4.891001
    11  H    4.915162   5.392803   4.196324   3.777411   5.781833
    12  O    3.543928   2.671566   3.853577   3.232659   4.973546
    13  H    2.653004   1.692825   3.178009   2.769391   4.029346
    14  H    4.090344   3.145243   4.536762   3.980691   5.403278
    15  O    5.177272   4.472579   5.148164   4.420499   6.616667
    16  H    5.293096   4.537434   5.394371   4.802272   6.622486
    17  H    4.548171   3.743744   4.652446   3.943432   6.003265
    18  O    5.173649   5.077285   4.472001   3.603099   6.606041
    19  H    5.143832   4.827203   4.675215   3.835164   6.607241
    20  H    6.082808   5.982561   5.334245   4.435068   7.522407
    21  O    2.675105   3.038024   2.945207   3.146779   3.120621
    22  H    3.005678   3.504364   2.841832   2.872655   3.629657
    23  H    3.175216   3.686442   3.473638   3.862151   3.162366
    24  O    3.344389   3.435546   2.629503   1.635696   4.794299
    25  H    3.387651   3.143092   3.035118   2.114282   4.900768
    26  H    3.952593   4.000836   3.171894   2.193440   5.408892
                    6          7          8          9         10
     6  F    0.000000
     7  F    2.165224   0.000000
     8  F    2.165538   2.161871   0.000000
     9  O    5.948424   4.529962   5.563056   0.000000
    10  H    5.847920   4.755163   5.636698   0.972446   0.000000
    11  H    6.880426   5.401992   6.363288   0.959312   1.548103
    12  O    5.646967   5.833730   5.203712   4.771507   4.082355
    13  H    4.693695   4.964889   4.247767   4.619730   4.026457
    14  H    6.181146   6.256144   5.419304   5.108701   4.524973
    15  O    6.819276   7.530292   7.143848   6.495223   5.586049
    16  H    6.658147   7.635817   7.117621   7.141556   6.260155
    17  H    6.346973   6.932923   6.424498   5.920499   5.064063
    18  O    6.847977   7.103983   7.517600   5.262798   4.307425
    19  H    6.814970   7.272793   7.403446   5.736756   4.775872
    20  H    7.790212   7.966202   8.431519   5.731464   4.780668
    21  O    4.443513   3.095646   3.197180   2.828063   3.119716
    22  H    4.888102   3.411312   3.976879   1.864128   2.275608
    23  H    4.498984   2.848489   3.096784   3.308726   3.794136
    24  O    5.492309   5.113898   5.586657   2.795185   1.863012
    25  H    5.649327   5.400055   5.497376   3.280218   2.424832
    26  H    5.920626   5.777629   6.284806   3.595650   2.638324
                   11         12         13         14         15
    11  H    0.000000
    12  O    5.222671   0.000000
    13  H    5.209875   0.987649   0.000000
    14  H    5.449742   0.960271   1.562800   0.000000
    15  O    6.962528   2.768582   3.266090   3.450488   0.000000
    16  H    7.684184   3.250089   3.550044   3.915036   0.959699
    17  H    6.386812   1.811730   2.371220   2.485946   0.976324
    18  O    5.703674   3.974660   4.300666   4.824510   2.718262
    19  H    6.195180   3.488376   3.885240   4.323063   1.758377
    20  H    6.046544   4.647075   5.094431   5.418979   3.216807
    21  O    3.409015   4.147254   3.587724   4.225899   6.574838
    22  H    2.461129   4.275173   3.855505   4.446736   6.531803
    23  H    3.845871   5.072727   4.458517   5.122628   7.487672
    24  O    3.345621   2.779270   2.854433   3.495999   3.756779
    25  H    3.737539   1.876041   2.144659   2.547699   3.270659
    26  H    4.091944   3.150504   3.340175   3.961376   3.304718
                   16         17         18         19         20
    16  H    0.000000
    17  H    1.552740   0.000000
    18  O    3.334051   3.074145   0.000000
    19  H    2.384726   2.254062   0.982585   0.000000
    20  H    3.889089   3.672950   0.959068   1.564647   0.000000
    21  O    6.977682   5.755710   6.410277   6.501110   7.134773
    22  H    7.030111   5.777585   6.001847   6.222161   6.656228
    23  H    7.850731   6.675129   7.263659   7.390060   7.995542
    24  O    4.422628   3.323159   2.678338   2.979849   3.323680
    25  H    3.971637   2.657821   2.945269   2.943503   3.580716
    26  H    3.989609   3.126074   1.712806   2.165014   2.369446
                   21         22         23         24         25
    21  O    0.000000
    22  H    0.976302   0.000000
    23  H    0.959851   1.540423   0.000000
    24  O    3.822384   3.346202   4.682872   0.000000
    25  H    3.757627   3.456554   4.692307   0.972341   0.000000
    26  H    4.780823   4.309571   5.628463   0.986799   1.553453
                   26
    26  H    0.000000
 Stoichiometry    C2H13F3O8
 Framework group  C1[X(C2H13F3O8)]
 Deg. of freedom    72
 Full point group                 C1      NOp   1
 Largest Abelian subgroup         C1      NOp   1
 Largest concise Abelian subgroup C1      NOp   1
                         Standard orientation:                         
 ---------------------------------------------------------------------
 Center     Atomic      Atomic             Coordinates (Angstroms)
 Number     Number       Type             X           Y           Z
 ---------------------------------------------------------------------
      1          6           0       -0.967682   -0.512923   -0.125241
      2          8           0       -0.389274   -1.140875    0.741466
      3          8           0       -0.464852    0.292663   -1.013685
      4          1           0        0.482608    0.548485   -0.801927
      5          6           0       -2.476016   -0.757702   -0.352795
      6          9           0       -2.623771   -1.784428   -1.210369
      7          9           0       -3.099992    0.300719   -0.873363
      8          9           0       -3.079191   -1.083310    0.787275
      9          8           0        0.151644    3.357969   -0.098354
     10          1           0        0.913430    2.765923   -0.220073
     11          1           0        0.491448    4.161265    0.301057
     12          8           0        2.001057   -0.605972    1.807982
     13          1           0        1.104511   -0.873554    1.491666
     14          1           0        1.933395   -0.484512    2.758134
     15          8           0        4.011182   -1.845764    0.363211
     16          1           0        3.810368   -2.768339    0.191305
     17          1           0        3.327490   -1.520940    0.979865
     18          8           0        3.963673    0.048443   -1.585807
     19          1           0        4.101671   -0.708841   -0.975112
     20          1           0        4.818327    0.458659   -1.731066
     21          8           0       -1.480365    1.613274    1.415094
     22          1           0       -1.001373    2.305002    0.919872
     23          1           0       -2.403009    1.877124    1.394466
     24          8           0        1.904254    1.190815   -0.310161
     25          1           0        2.084120    0.789767    0.557165
     26          1           0        2.647239    0.892453   -0.886985
 ---------------------------------------------------------------------
 Rotational constants (GHZ):           0.7249326           0.3227052           0.2798734
 Standard basis: 6-31++G(d,p) (6D, 7F)
 There are   325 symmetry adapted cartesian basis functions of A   symmetry.
 There are   325 symmetry adapted basis functions of A   symmetry.
   325 basis functions,   520 primitive gaussians,   325 cartesian basis functions
    58 alpha electrons       58 beta electrons
       nuclear repulsion energy      1005.9088836025 Hartrees.
 NAtoms=   26 NActive=   26 NUniq=   26 SFac= 1.00D+00 NAtFMM=   60 NAOKFM=F Big=F
 Integral buffers will be    131072 words long.
 Raffenetti 2 integral format.
 Two-electron integral symmetry is turned on.
 Nuclear repulsion after empirical dispersion term =     1005.8945153029 Hartrees.
 One-electron integrals computed using PRISM.
 NBasis=   325 RedAO= T EigKep=  3.27D-05  NBF=   325
 NBsUse=   325 1.00D-06 EigRej= -1.00D+00 NBFU=   325
 Lowest energy guess from the checkpoint file:  "/local_scratch/slurm.5787893/Gau-2973463.chk"
 B after Tr=    -0.000000    0.000000    0.000000
         Rot=    0.999827   -0.018102   -0.001101    0.004118 Ang=  -2.13 deg.
 B after Tr=     0.000000   -0.000000    0.000000
         Rot=    0.999637    0.026491   -0.000814   -0.004744 Ang=   3.09 deg.
 Requested convergence on RMS density matrix=1.00D-10 within 128 cycles.
 Requested convergence on MAX density matrix=1.00D-08.
 Requested convergence on             energy=1.00D-08.
 No special actions if energy rises.
 SCF Done:  E(RwB97XD) =  -985.235626601     A.U. after   16 cycles
            NFock= 16  Conv=0.46D-10     -V/T= 2.0083
 Calling FoFJK, ICntrl=      2127 FMM=F ISym2X=0 I1Cent= 0 IOpClX= 0 NMat=1 NMatS=1 NMatT=0.
 ***** Axes restored to original set *****
 -------------------------------------------------------------------
 Center     Atomic                   Forces (Hartrees/Bohr)
 Number     Number              X              Y              Z
 -------------------------------------------------------------------
      1        6           0.000503341    0.001807686   -0.001284307
      2        8           0.000871335   -0.001609976   -0.000971444
      3        8          -0.000547279    0.000493799    0.001072301
      4        1           0.000015096    0.001187919    0.000428042
      5        6           0.000672140   -0.000486889   -0.000024346
      6        9           0.001084037    0.000826814   -0.000356713
      7        9          -0.000019571   -0.001073294   -0.000294973
      8        9          -0.000994210    0.000432919    0.001503735
      9        8          -0.001323943    0.000602481    0.001666000
     10        1           0.000608625    0.000406225   -0.001171305
     11        1          -0.000394040   -0.000495284   -0.000406573
     12        8           0.001484224   -0.000176564    0.001415975
     13        1          -0.001192283    0.000040762   -0.001581288
     14        1          -0.000774851   -0.000094827   -0.000237574
     15        8           0.000085592   -0.000099615   -0.000385644
     16        1           0.000395161    0.000427487   -0.000011501
     17        1          -0.000489428   -0.000405830    0.000365484
     18        8           0.000416011    0.000796899    0.001167792
     19        1          -0.000036037   -0.000688542   -0.000526589
     20        1          -0.000218644    0.000112739   -0.000560571
     21        8          -0.000837961   -0.001753318   -0.001219107
     22        1           0.000690916    0.000202384    0.000407204
     23        1          -0.000418510   -0.000055756    0.000694760
     24        8           0.003144498   -0.001523412   -0.000104967
     25        1          -0.001878910    0.001644262    0.001711296
     26        1          -0.000845306   -0.000519071   -0.001295687
 -------------------------------------------------------------------
 Cartesian Forces:  Max     0.003144498 RMS     0.000956040

 GradGradGradGradGradGradGradGradGradGradGradGradGradGradGradGradGradGrad
 Berny optimization.
 Using GEDIIS/GDIIS optimizer.
 FormGI is forming the generalized inverse of G from B-inverse, IUseBI=4.
 Internal  Forces:  Max     0.006912344 RMS     0.001260634
 Search for a local minimum.
 Step number  14 out of a maximum of  156
 All quantities printed in internal units (Hartrees-Bohrs-Radians)
 Mixed Optimization -- RFO/linear search
 Update second derivatives using D2CorX and points   12   14
 DE= -2.89D-04 DEPred=-4.87D-04 R= 5.94D-01
 TightC=F SS=  1.41D+00  RLast= 4.94D-01 DXNew= 3.5676D-01 1.4809D+00
 Trust test= 5.94D-01 RLast= 4.94D-01 DXMaxT set to 3.57D-01
 ITU=  1 -1  1  0  0  0 -1  0  0  0  0  1  0  0
 Use linear search instead of GDIIS.
     Eigenvalues ---    0.00045   0.00085   0.00146   0.00213   0.00310
     Eigenvalues ---    0.00340   0.00448   0.00484   0.00579   0.00642
     Eigenvalues ---    0.00829   0.00907   0.00924   0.01087   0.01119
     Eigenvalues ---    0.01346   0.01406   0.01525   0.01803   0.01860
     Eigenvalues ---    0.01946   0.02059   0.02248   0.02294   0.02406
     Eigenvalues ---    0.02555   0.02647   0.02729   0.02873   0.03111
     Eigenvalues ---    0.03189   0.03363   0.03441   0.03699   0.03836
     Eigenvalues ---    0.04261   0.05509   0.06645   0.07987   0.08550
     Eigenvalues ---    0.09184   0.10308   0.11820   0.13951   0.14748
     Eigenvalues ---    0.16029   0.19531   0.21500   0.22631   0.25884
     Eigenvalues ---    0.28915   0.35385   0.36717   0.40285   0.41119
     Eigenvalues ---    0.43363   0.44766   0.45218   0.47256   0.50932
     Eigenvalues ---    0.51656   0.53280   0.55509   0.58661   0.58818
     Eigenvalues ---    0.58920   0.59217   0.59585   0.68215   0.70625
     Eigenvalues ---    0.86475  12.11772
 RFO step:  Lambda=-3.84313988D-04 EMin= 4.47806868D-04
 Quartic linear search produced a step of -0.20162.
 Iteration  1 RMS(Cart)=  0.04032286 RMS(Int)=  0.00320079
 Iteration  2 RMS(Cart)=  0.00389841 RMS(Int)=  0.00009994
 Iteration  3 RMS(Cart)=  0.00002170 RMS(Int)=  0.00009827
 Iteration  4 RMS(Cart)=  0.00000000 RMS(Int)=  0.00009827
 Variable       Old X    -DE/DX   Delta X   Delta X   Delta X     New X
                                 (Linear)    (Quad)   (Total)
    R1        2.29900  -0.00146   0.00056  -0.00401  -0.00352   2.29548
    R2        2.45747  -0.00139   0.00046  -0.00442  -0.00396   2.45351
    R3        2.91947   0.00114   0.00005   0.00306   0.00312   2.92258
    R4        3.19897   0.00053   0.00659   0.00216   0.00866   3.20763
    R5        1.89724   0.00008  -0.00056   0.00108   0.00060   1.89784
    R6        3.09102   0.00049   0.00548  -0.00810  -0.00254   3.08848
    R7        2.54337   0.00134   0.00037   0.00271   0.00308   2.54645
    R8        2.52163   0.00106  -0.00047  -0.00082  -0.00130   2.52033
    R9        2.51383   0.00185  -0.00014   0.00532   0.00518   2.51902
   R10        1.83766   0.00221   0.00043   0.00213   0.00256   1.84021
   R11        1.81284   0.00069   0.00030   0.00065   0.00095   1.81379
   R12        3.52269  -0.00068  -0.00177  -0.01641  -0.01819   3.50450
   R13        3.52058   0.00135  -0.00161  -0.00260  -0.00420   3.51638
   R14        1.86639  -0.00145  -0.00090  -0.00212  -0.00311   1.86328
   R15        1.81465   0.00054  -0.00006   0.00105   0.00099   1.81564
   R16        3.42367  -0.00001   0.00003  -0.00469  -0.00467   3.41900
   R17        3.54520  -0.00067   0.00087   0.00137   0.00232   3.54752
   R18        1.81357   0.00054   0.00018   0.00054   0.00073   1.81429
   R19        1.84499   0.00070   0.00033   0.00085   0.00115   1.84614
   R20        3.32285   0.00012  -0.00081  -0.00377  -0.00462   3.31823
   R21        1.85682  -0.00069  -0.00023  -0.00064  -0.00092   1.85590
   R22        1.81238   0.00060   0.00018   0.00077   0.00095   1.81333
   R23        3.23673   0.00012   0.00158  -0.00346  -0.00187   3.23487
   R24        1.84494  -0.00144  -0.00047   0.00165   0.00118   1.84612
   R25        1.81386   0.00044  -0.00009   0.00008  -0.00000   1.81385
   R26        1.83746   0.00221   0.00051   0.00425   0.00485   1.84231
   R27        1.86478   0.00058   0.00018   0.00162   0.00182   1.86660
    A1        2.24289  -0.00087  -0.00221  -0.00331  -0.00555   2.23735
    A2        2.07983   0.00074   0.00104   0.00644   0.00744   2.08727
    A3        1.95522   0.00011   0.00135  -0.00172  -0.00042   1.95481
    A4        2.28332   0.00108   0.01156  -0.02876  -0.01739   2.26593
    A5        1.95913   0.00028  -0.00471   0.00771   0.00316   1.96229
    A6        1.89854  -0.00064  -0.00150   0.00143  -0.00006   1.89847
    A7        1.96961  -0.00047  -0.00087  -0.00120  -0.00207   1.96754
    A8        1.93396   0.00001   0.00021  -0.00022  -0.00001   1.93395
    A9        1.88092   0.00050   0.00081   0.00232   0.00313   1.88406
   A10        1.88554   0.00037   0.00043  -0.00182  -0.00139   1.88415
   A11        1.89279   0.00028   0.00099  -0.00049   0.00049   1.89329
   A12        1.85922  -0.00147  -0.00065   0.00066  -0.00008   1.85913
   A13        1.78136   0.00560   0.00156  -0.00336  -0.00180   1.77956
   A14        2.05405  -0.00323  -0.01200   0.01397   0.00207   2.05612
   A15        1.86210   0.00077   0.00327  -0.00324   0.00005   1.86215
   A16        1.96209  -0.00078  -0.00091  -0.00952  -0.01035   1.95174
   A17        1.59902  -0.00015  -0.00478   0.01436   0.00962   1.60864
   A18        2.17455   0.00025   0.00126   0.00420   0.00532   2.17987
   A19        2.17575  -0.00041   0.00070  -0.01743  -0.01676   2.15899
   A20        1.60937   0.00000  -0.00181   0.01356   0.01199   1.62136
   A21        1.86130   0.00012  -0.00021   0.00280   0.00280   1.86410
   A22        2.08978  -0.00016  -0.00711   0.01054   0.00344   2.09322
   A23        1.87722   0.00015   0.00039  -0.00427  -0.00386   1.87336
   A24        1.87405  -0.00024  -0.00046  -0.00028  -0.00074   1.87331
   A25        1.80713   0.00019  -0.00171   0.00346   0.00177   1.80891
   A26        2.13641  -0.00011  -0.00359   0.00613   0.00265   2.13907
   A27        1.83997   0.00087   0.00181   0.01249   0.01430   1.85427
   A28        1.45484   0.00260   0.00097   0.02030   0.02109   1.47593
   A29        1.84106  -0.00097   0.00413  -0.01708  -0.01293   1.82813
   A30        1.93898  -0.00182  -0.01146   0.00049  -0.01128   1.92770
   A31        1.98664   0.00028  -0.00525  -0.00060  -0.00577   1.98088
   A32        2.32448  -0.00146   0.00886  -0.00185   0.00707   2.33155
   A33        1.83115   0.00111   0.00060  -0.00201  -0.00138   1.82977
   A34        2.88072  -0.00066   0.00113   0.00799   0.00923   2.88995
   A35        3.15526   0.00073  -0.00156   0.02365   0.02228   3.17754
   A36        2.79082   0.00691   0.00176  -0.00422  -0.00234   2.78847
   A37        2.99986   0.00157   0.00233   0.00396   0.00624   3.00610
   A38        2.89376   0.00005   0.00148  -0.00241  -0.00093   2.89284
   A39        2.92404  -0.00001  -0.00251   0.00433   0.00190   2.92594
   A40        2.98903   0.00290   0.00698   0.00532   0.01230   3.00133
   A41        2.75989  -0.00058   0.00245  -0.01224  -0.00984   2.75005
   A42        3.32783  -0.00246   0.00485  -0.00046   0.00437   3.33221
   A43        3.20372  -0.00026  -0.01850   0.00740  -0.01107   3.19264
   A44        3.23453   0.00218   0.01438  -0.01583  -0.00132   3.23321
   A45        3.14975   0.00056   0.00099   0.00561   0.00615   3.15590
   A46        2.98357   0.00042   0.00402  -0.00559  -0.00166   2.98191
   A47        3.01749  -0.00045  -0.00332  -0.08563  -0.08898   2.92851
   A48        3.41047  -0.00017  -0.00445   0.02013   0.01571   3.42617
    D1        0.40902  -0.00016  -0.00191   0.02179   0.01980   0.42882
    D2       -2.85183  -0.00034   0.00030   0.03777   0.03802  -2.81381
    D3       -0.24188   0.00009   0.01162  -0.02526  -0.01365  -0.25553
    D4        3.01203   0.00022   0.00953  -0.04079  -0.03122   2.98081
    D5       -1.51694   0.00007   0.00688  -0.00704  -0.00020  -1.51714
    D6        2.67984   0.00018   0.00742  -0.01016  -0.00278   2.67706
    D7        0.55337   0.00014   0.00660  -0.00851  -0.00195   0.55143
    D8        1.52405  -0.00015   0.00853   0.00624   0.01480   1.53884
    D9       -0.56236  -0.00005   0.00907   0.00311   0.01222  -0.55014
   D10       -2.68883  -0.00008   0.00825   0.00476   0.01305  -2.67577
   D11        2.12281   0.00031   0.00276  -0.02141  -0.01871   2.10410
   D12       -1.64924   0.00011   0.00695  -0.03186  -0.02478  -1.67401
   D13       -0.06792   0.00034   0.00319  -0.00879  -0.00588  -0.07380
   D14       -1.96730  -0.00156   0.00685  -0.00944  -0.00262  -1.96992
   D15       -0.01082  -0.00049   0.00091  -0.00564  -0.00473  -0.01555
   D16        1.99380  -0.00094  -0.00104  -0.01471  -0.01551   1.97829
   D17       -2.79717  -0.00022  -0.01663  -0.19144  -0.20796  -3.00513
   D18        1.48754  -0.00066  -0.01150  -0.17669  -0.18829   1.29925
   D19        3.02829   0.00046  -0.01372   0.00148  -0.01221   3.01608
   D20        1.25014   0.00001  -0.01770   0.01281  -0.00487   1.24526
   D21       -1.37443   0.00243  -0.03195   0.02369  -0.00842  -1.38285
   D22        0.91248  -0.00008  -0.00529  -0.01107  -0.01625   0.89623
   D23       -0.86567  -0.00053  -0.00927   0.00025  -0.00891  -0.87459
   D24        2.79295   0.00189  -0.02352   0.01114  -0.01246   2.78049
   D25       -0.72438  -0.00018   0.01275  -0.01578  -0.00311  -0.72749
   D26        1.48842  -0.00035   0.00370  -0.00466  -0.00094   1.48749
   D27        1.64239   0.00022   0.01798  -0.02959  -0.01166   1.63073
   D28       -2.42799   0.00005   0.00894  -0.01847  -0.00950  -2.43748
   D29       -2.30685  -0.00007   0.01832  -0.03688  -0.01852  -2.32537
   D30       -0.09405  -0.00025   0.00928  -0.02577  -0.01635  -0.11040
   D31       -0.08771  -0.00072  -0.01126   0.01017  -0.00102  -0.08873
   D32        1.34987   0.00162  -0.00629   0.01674   0.01053   1.36040
   D33       -2.03812   0.00137  -0.00087   0.01734   0.01643  -2.02169
   D34       -1.96069  -0.00150  -0.01278   0.00768  -0.00504  -1.96573
   D35       -0.52311   0.00084  -0.00781   0.01425   0.00651  -0.51660
   D36        2.37208   0.00059  -0.00239   0.01485   0.01241   2.38449
   D37        1.87609  -0.00145  -0.01176  -0.00069  -0.01229   1.86380
   D38       -2.96952   0.00088  -0.00680   0.00589  -0.00074  -2.97026
   D39       -0.07432   0.00064  -0.00137   0.00648   0.00515  -0.06917
   D40       -2.05354   0.00013  -0.01912   0.04225   0.02308  -2.03046
   D41        2.00167   0.00005  -0.01451   0.03291   0.01827   2.01994
   D42        2.15409   0.00003  -0.01367   0.03391   0.02018   2.17427
   D43       -0.07389  -0.00005  -0.00905   0.02457   0.01536  -0.05852
   D44        0.00084  -0.00023   0.02237  -0.09264  -0.07032  -0.06949
   D45       -2.11297   0.00001   0.02677  -0.09940  -0.07266  -2.18563
   D46       -1.58780   0.00078  -0.02403   0.11171   0.08775  -1.50005
   D47        2.93140  -0.00036  -0.01808   0.08208   0.06387   2.99527
   D48        0.39333  -0.00058  -0.02408   0.09095   0.06697   0.46029
         Item               Value     Threshold  Converged?
 Maximum Force            0.006912     0.000015     NO 
 RMS     Force            0.001261     0.000010     NO 
 Maximum Displacement     0.363576     0.000060     NO 
 RMS     Displacement     0.041889     0.000040     NO 
 Predicted change in Energy=-2.392741D-04
 GradGradGradGradGradGradGradGradGradGradGradGradGradGradGradGradGradGrad

                          Input orientation:                          
 ---------------------------------------------------------------------
 Center     Atomic      Atomic             Coordinates (Angstroms)
 Number     Number       Type             X           Y           Z
 ---------------------------------------------------------------------
      1          6           0        0.970232    1.252878    0.955319
      2          8           0        0.306087    2.265066    1.054932
      3          8           0        1.201570    0.546049   -0.108901
      4          1           0        0.580363    0.775582   -0.863901
      5          6           0        1.770117    0.741054    2.176009
      6          9           0        2.974835    1.344627    2.189128
      7          9           0        1.971119   -0.577039    2.144580
      8          9           0        1.145279    1.046125    3.313292
      9          8           0       -1.033686   -1.677681   -1.027979
[truncated: 2,612,266 more chars]
