# Supplementary material for: The Hydration of Trifluoroacetic Acid from 0 to 298 K
Source: J Phys Chem A. 2026 Jan 20;130(4):927–35. doi: 10.1021/acs.jpca.5c08151 (PMC12862820; doi:10.1021/acs.jpca.5c08151)
Supplement: Supplementary file 1 [file jp5c08151_si_001.zip › TFA_SI/within1kcal-hightemps/6-H2O/20K-467-12118-wb97xd.xyz]

26
20K-467-12118-wb97xd.log	Energy: -618252.1482154
C          2.19889       -0.08948        0.19993
O          1.70522       -1.20164        0.22128
O          1.65675        1.03960        0.52417
H          0.67408        0.94710        0.82966
C          3.66631        0.10250       -0.26194
F          4.39541        0.65753        0.71662
F          3.71574        0.91047       -1.33133
F          4.22150       -1.06146       -0.58989
O         -0.84710       -1.89632        0.93232
H          0.08917       -1.80668        0.66043
H         -0.91221       -2.66653        1.50216
O         -2.58245        1.58906       -0.62854
H         -2.43926        2.28585       -1.27367
H         -3.51862        1.66718       -0.30870
O         -2.76055       -1.22390       -1.05797
H         -2.10453       -1.59952       -0.44767
H         -2.56540       -0.27316       -1.10423
O         -5.32092       -1.13779       -0.23833
H         -5.91218       -1.52259       -0.88918
H         -4.40036       -1.30744       -0.55086
O         -5.10408        1.50408        0.18057
H         -5.32683        0.55138        0.05137
H         -5.34962        1.72948        1.08086
O         -0.75086        0.85317        1.27208
H         -0.99251       -0.08383        1.38087
H         -1.39483        1.23167        0.63779
