# Supplementary material for: The Hydration of Trifluoroacetic Acid from 0 to 298 K
Source: J Phys Chem A. 2026 Jan 20;130(4):927–35. doi: 10.1021/acs.jpca.5c08151 (PMC12862820; doi:10.1021/acs.jpca.5c08151)
Supplement: Supplementary file 1 [file jp5c08151_si_001.zip › TFA_SI/within1kcal-hightemps/6-H2O/20K-Charged-1-640-19775-wb97xd.log]

 Entering Gaussian System, Link 0=g16
 Initial command:
 /software/commercial/MERCURY/GAUSSIAN/AVX2/g16/l1.exe "/local_scratch/slurm.5787593/Gau-2993849.inp" -scrdir="/local_scratch/slurm.5787593/"
 Entering Link 1 = /software/commercial/MERCURY/GAUSSIAN/AVX2/g16/l1.exe PID=   2993850.
  
 Copyright (c) 1988-2019, Gaussian, Inc.  All Rights Reserved.
  
 This is part of the Gaussian(R) 16 program.  It is based on
 the Gaussian(R) 09 system (copyright 2009, Gaussian, Inc.),
 the Gaussian(R) 03 system (copyright 2003, Gaussian, Inc.),
 the Gaussian(R) 98 system (copyright 1998, Gaussian, Inc.),
 the Gaussian(R) 94 system (copyright 1995, Gaussian, Inc.),
 the Gaussian 92(TM) system (copyright 1992, Gaussian, Inc.),
 the Gaussian 90(TM) system (copyright 1990, Gaussian, Inc.),
 the Gaussian 88(TM) system (copyright 1988, Gaussian, Inc.),
 the Gaussian 86(TM) system (copyright 1986, Carnegie Mellon
 University), and the Gaussian 82(TM) system (copyright 1983,
 Carnegie Mellon University). Gaussian is a federally registered
 trademark of Gaussian, Inc.
  
 This software contains proprietary and confidential information,
 including trade secrets, belonging to Gaussian, Inc.
  
 This software is provided under written license and may be
 used, copied, transmitted, or stored only in accord with that
 written license.
  
 The following legend is applicable only to US Government
 contracts under FAR:
  
                    RESTRICTED RIGHTS LEGEND
  
 Use, reproduction and disclosure by the US Government is
 subject to restrictions as set forth in subparagraphs (a)
 and (c) of the Commercial Computer Software - Restricted
 Rights clause in FAR 52.227-19.
  
 Gaussian, Inc.
 340 Quinnipiac St., Bldg. 40, Wallingford CT 06492
  
  
 ---------------------------------------------------------------
 Warning -- This program may not be used in any manner that
 competes with the business of Gaussian, Inc. or will provide
 assistance to any competitor of Gaussian, Inc.  The licensee
 of this program is prohibited from giving any competitor of
 Gaussian, Inc. access to this program.  By using this program,
 the user acknowledges that Gaussian, Inc. is engaged in the
 business of creating and licensing software in the field of
 computational chemistry and represents and warrants to the
 licensee that it is not a competitor of Gaussian, Inc. and that
 it will not use this program in any manner prohibited above.
 ---------------------------------------------------------------
  

 Cite this work as:
 Gaussian 16, Revision C.01,
 M. J. Frisch, G. W. Trucks, H. B. Schlegel, G. E. Scuseria, 
 M. A. Robb, J. R. Cheeseman, G. Scalmani, V. Barone, 
 G. A. Petersson, H. Nakatsuji, X. Li, M. Caricato, A. V. Marenich, 
 J. Bloino, B. G. Janesko, R. Gomperts, B. Mennucci, H. P. Hratchian, 
 J. V. Ortiz, A. F. Izmaylov, J. L. Sonnenberg, D. Williams-Young, 
 F. Ding, F. Lipparini, F. Egidi, J. Goings, B. Peng, A. Petrone, 
 T. Henderson, D. Ranasinghe, V. G. Zakrzewski, J. Gao, N. Rega, 
 G. Zheng, W. Liang, M. Hada, M. Ehara, K. Toyota, R. Fukuda, 
 J. Hasegawa, M. Ishida, T. Nakajima, Y. Honda, O. Kitao, H. Nakai, 
 T. Vreven, K. Throssell, J. A. Montgomery, Jr., J. E. Peralta, 
 F. Ogliaro, M. J. Bearpark, J. J. Heyd, E. N. Brothers, K. N. Kudin, 
 V. N. Staroverov, T. A. Keith, R. Kobayashi, J. Normand, 
 K. Raghavachari, A. P. Rendell, J. C. Burant, S. S. Iyengar, 
 J. Tomasi, M. Cossi, J. M. Millam, M. Klene, C. Adamo, R. Cammi, 
 J. W. Ochterski, R. L. Martin, K. Morokuma, O. Farkas, 
 J. B. Foresman, and D. J. Fox, Gaussian, Inc., Wallingford CT, 2019.
 
 ******************************************
 Gaussian 16:  ES64L-G16RevC.01  3-Jul-2019
                29-Sep-2025 
 ******************************************
 %nproc=20
 Will use up to   20 processors via shared memory.
 %mem=18gb
 ----------------------------------------------------------------------
 # wb97xd/6-31++g** scf(conver=10) opt(tight,maxcycles=300,calcfc) freq
 ----------------------------------------------------------------------
 1/6=300,7=10,10=4,18=20,19=15,26=3,38=1/1,3;
 2/9=110,12=2,17=6,18=5,40=1/2;
 3/5=1,6=6,7=1111,11=2,25=1,30=1,71=2,74=-58,140=1/1,2,3;
 4//1;
 5/5=2,6=10,38=5/2;
 8/6=4,10=90,11=11/1;
 11/6=1,8=1,9=11,15=111,16=1/1,2,10;
 10/6=1,13=1/2;
 6/7=2,8=2,9=2,10=2,28=1/1;
 7/10=1,25=1/1,2,3,16;
 1/6=300,7=10,10=4,18=20,19=15,26=3/3(2);
 2/9=110/2;
 99//99;
 2/9=110/2;
 3/5=1,6=6,7=1111,11=2,25=1,30=1,71=1,74=-58/1,2,3;
 4/5=5,16=3,69=1/1;
 5/5=2,6=10,38=5/2;
 7//1,2,3,16;
 1/6=300,7=10,18=20,19=15,26=3/3(-5);
 2/9=110/2;
 6/7=2,8=2,9=2,10=2,19=2,28=1/1;
 99/9=1/99;
 -----------------------
 20K-Charged-1-640-19775
 -----------------------
 Symbolic Z-matrix:
 Charge =  0 Multiplicity = 1
 C                    -0.31654   1.60739   0.14637 
 O                    -0.65795   0.82372  -0.72491 
 O                     0.7139    1.6051    0.85169 
 C                    -1.31437   2.77481   0.47704 
 F                    -1.0662    3.31831   1.67924 
 F                    -2.58449   2.33699   0.50295 
 F                    -1.25314   3.76336  -0.42614 
 O                     2.31926  -0.29128   0.70594 
 H                     2.65133  -0.32665   1.68993 
 H                     1.76936  -1.12368   0.55479 
 H                     1.62846   0.54236   0.68941 
 O                     0.824    -2.38118   0.30334 
 H                     1.27757  -3.21917   0.20256 
 H                     0.45856  -2.1361   -0.59204 
 O                     0.60415   0.80896   3.58575 
 H                    -0.02742   0.15377   3.23993 
 H                     0.57853   1.54155   2.95762 
 O                    -0.87445  -0.93805   2.05325 
 H                    -0.35905  -1.57591   1.53992 
 H                    -1.60872  -0.66334   1.50141 
 O                     2.91296  -0.29772   3.15714 
 H                     2.03933   0.08742   3.46475 
 H                     3.59563   0.30848   3.44955 
 O                    -0.07572  -1.49009  -1.9673 
 H                    -0.21758  -0.57462  -1.65021 
 H                    -0.89639  -1.7508   -2.38893 
 
 Add virtual bond connecting atoms H11        and O3         Dist= 2.67D+00.
 Add virtual bond connecting atoms O21        and H9         Dist= 2.82D+00.
 Add virtual bond connecting atoms O12        and H10        Dist= 3.01D+00.
 Add virtual bond connecting atoms O24        and H14        Dist= 3.04D+00.
 Add virtual bond connecting atoms H25        and O2         Dist= 3.28D+00.
 Add virtual bond connecting atoms H22        and O15        Dist= 3.04D+00.
 Add virtual bond connecting atoms O18        and H16        Dist= 3.44D+00.
 Add virtual bond connecting atoms H19        and O12        Dist= 3.57D+00.

 GradGradGradGradGradGradGradGradGradGradGradGradGradGradGradGradGradGrad
 Berny optimization.
 Initialization pass.
                           ----------------------------
                           !    Initial Parameters    !
                           ! (Angstroms and Degrees)  !
 --------------------------                            --------------------------
 ! Name  Definition              Value          Derivative Info.                !
 --------------------------------------------------------------------------------
 ! R1    R(1,2)                  1.2206         calculate D2E/DX2 analytically  !
 ! R2    R(1,3)                  1.2487         calculate D2E/DX2 analytically  !
 ! R3    R(1,4)                  1.5709         calculate D2E/DX2 analytically  !
 ! R4    R(2,25)                 1.7336         calculate D2E/DX2 analytically  !
 ! R5    R(3,11)                 1.4114         calculate D2E/DX2 analytically  !
 ! R6    R(4,5)                  1.3425         calculate D2E/DX2 analytically  !
 ! R7    R(4,6)                  1.3437         calculate D2E/DX2 analytically  !
 ! R8    R(4,7)                  1.3404         calculate D2E/DX2 analytically  !
 ! R9    R(8,9)                  1.0391         calculate D2E/DX2 analytically  !
 ! R10   R(8,10)                 1.009          calculate D2E/DX2 analytically  !
 ! R11   R(8,11)                 1.0828         calculate D2E/DX2 analytically  !
 ! R12   R(9,21)                 1.4906         calculate D2E/DX2 analytically  !
 ! R13   R(10,12)                1.5932         calculate D2E/DX2 analytically  !
 ! R14   R(12,13)                0.9582         calculate D2E/DX2 analytically  !
 ! R15   R(12,14)                0.9977         calculate D2E/DX2 analytically  !
 ! R16   R(12,19)                1.8914         calculate D2E/DX2 analytically  !
 ! R17   R(14,24)                1.6106         calculate D2E/DX2 analytically  !
 ! R18   R(15,16)                0.9735         calculate D2E/DX2 analytically  !
 ! R19   R(15,17)                0.9653         calculate D2E/DX2 analytically  !
 ! R20   R(15,22)                1.6109         calculate D2E/DX2 analytically  !
 ! R21   R(16,18)                1.8215         calculate D2E/DX2 analytically  !
 ! R22   R(18,19)                0.9675         calculate D2E/DX2 analytically  !
 ! R23   R(18,20)                0.9587         calculate D2E/DX2 analytically  !
 ! R24   R(21,22)                1.0031         calculate D2E/DX2 analytically  !
 ! R25   R(21,23)                0.9586         calculate D2E/DX2 analytically  !
 ! R26   R(24,25)                0.9792         calculate D2E/DX2 analytically  !
 ! R27   R(24,26)                0.9588         calculate D2E/DX2 analytically  !
 ! A1    A(2,1,3)              129.2594         calculate D2E/DX2 analytically  !
 ! A2    A(2,1,4)              116.725          calculate D2E/DX2 analytically  !
 ! A3    A(3,1,4)              113.9927         calculate D2E/DX2 analytically  !
 ! A4    A(1,2,25)             145.875          calculate D2E/DX2 analytically  !
 ! A5    A(1,3,11)             118.1082         calculate D2E/DX2 analytically  !
 ! A6    A(1,4,5)              111.8346         calculate D2E/DX2 analytically  !
 ! A7    A(1,4,6)              111.2429         calculate D2E/DX2 analytically  !
 ! A8    A(1,4,7)              112.1608         calculate D2E/DX2 analytically  !
 ! A9    A(5,4,6)              106.8208         calculate D2E/DX2 analytically  !
 ! A10   A(5,4,7)              107.24           calculate D2E/DX2 analytically  !
 ! A11   A(6,4,7)              107.2456         calculate D2E/DX2 analytically  !
 ! A12   A(9,8,10)             106.7344         calculate D2E/DX2 analytically  !
 ! A13   A(9,8,11)             104.1554         calculate D2E/DX2 analytically  !
 ! A14   A(10,8,11)            106.5683         calculate D2E/DX2 analytically  !
 ! A15   A(10,12,13)           115.2151         calculate D2E/DX2 analytically  !
 ! A16   A(10,12,14)            99.5028         calculate D2E/DX2 analytically  !
 ! A17   A(10,12,19)            86.0957         calculate D2E/DX2 analytically  !
 ! A18   A(13,12,14)           107.0885         calculate D2E/DX2 analytically  !
 ! A19   A(13,12,19)           137.4947         calculate D2E/DX2 analytically  !
 ! A20   A(14,12,19)           104.6591         calculate D2E/DX2 analytically  !
 ! A21   A(16,15,17)           105.2112         calculate D2E/DX2 analytically  !
 ! A22   A(16,15,22)           104.4685         calculate D2E/DX2 analytically  !
 ! A23   A(17,15,22)           108.3416         calculate D2E/DX2 analytically  !
 ! A24   A(15,16,18)           159.4763         calculate D2E/DX2 analytically  !
 ! A25   A(16,18,19)           119.5475         calculate D2E/DX2 analytically  !
 ! A26   A(16,18,20)           124.0143         calculate D2E/DX2 analytically  !
 ! A27   A(19,18,20)           106.9493         calculate D2E/DX2 analytically  !
 ! A28   A(12,19,18)           163.911          calculate D2E/DX2 analytically  !
 ! A29   A(9,21,22)             99.0002         calculate D2E/DX2 analytically  !
 ! A30   A(9,21,23)            115.9443         calculate D2E/DX2 analytically  !
 ! A31   A(22,21,23)           106.4916         calculate D2E/DX2 analytically  !
 ! A32   A(14,24,25)            98.427          calculate D2E/DX2 analytically  !
 ! A33   A(14,24,26)           123.3925         calculate D2E/DX2 analytically  !
 ! A34   A(25,24,26)           105.8207         calculate D2E/DX2 analytically  !
 ! A35   A(2,25,24)            164.5313         calculate D2E/DX2 analytically  !
 ! A36   L(8,9,21,5,-1)        171.8193         calculate D2E/DX2 analytically  !
 ! A37   L(8,10,12,1,-1)       176.5273         calculate D2E/DX2 analytically  !
 ! A38   L(3,11,8,16,-1)       173.0508         calculate D2E/DX2 analytically  !
 ! A39   L(12,14,24,1,-1)      171.1428         calculate D2E/DX2 analytically  !
 ! A40   L(15,22,21,10,-1)     168.6919         calculate D2E/DX2 analytically  !
 ! A41   L(8,9,21,5,-2)        176.012          calculate D2E/DX2 analytically  !
 ! A42   L(8,10,12,1,-2)       180.1282         calculate D2E/DX2 analytically  !
 ! A43   L(3,11,8,16,-2)       183.096          calculate D2E/DX2 analytically  !
 ! A44   L(12,14,24,1,-2)      176.5654         calculate D2E/DX2 analytically  !
 ! A45   L(15,22,21,10,-2)     171.708          calculate D2E/DX2 analytically  !
 ! D1    D(3,1,2,25)            -3.6732         calculate D2E/DX2 analytically  !
 ! D2    D(4,1,2,25)           178.1903         calculate D2E/DX2 analytically  !
 ! D3    D(2,1,3,11)            -2.3283         calculate D2E/DX2 analytically  !
 ! D4    D(4,1,3,11)           175.85           calculate D2E/DX2 analytically  !
 ! D5    D(2,1,4,5)            160.9317         calculate D2E/DX2 analytically  !
 ! D6    D(2,1,4,6)             41.5763         calculate D2E/DX2 analytically  !
 ! D7    D(2,1,4,7)            -78.5417         calculate D2E/DX2 analytically  !
 ! D8    D(3,1,4,5)            -17.489          calculate D2E/DX2 analytically  !
 ! D9    D(3,1,4,6)           -136.8445         calculate D2E/DX2 analytically  !
 ! D10   D(3,1,4,7)            103.0375         calculate D2E/DX2 analytically  !
 ! D11   D(1,2,25,24)           87.3532         calculate D2E/DX2 analytically  !
 ! D12   D(1,3,8,9)           -146.4637         calculate D2E/DX2 analytically  !
 ! D13   D(1,3,8,10)           -35.438          calculate D2E/DX2 analytically  !
 ! D14   D(9,8,12,13)          -75.2671         calculate D2E/DX2 analytically  !
 ! D15   D(9,8,12,14)          170.5782         calculate D2E/DX2 analytically  !
 ! D16   D(9,8,12,19)           66.4543         calculate D2E/DX2 analytically  !
 ! D17   D(11,8,12,13)         174.4362         calculate D2E/DX2 analytically  !
 ! D18   D(11,8,12,14)          60.2814         calculate D2E/DX2 analytically  !
 ! D19   D(11,8,12,19)         -43.8425         calculate D2E/DX2 analytically  !
 ! D20   D(10,8,21,22)         -81.7818         calculate D2E/DX2 analytically  !
 ! D21   D(10,8,21,23)         166.5178         calculate D2E/DX2 analytically  !
 ! D22   D(11,8,21,22)          28.6054         calculate D2E/DX2 analytically  !
 ! D23   D(11,8,21,23)         -83.095          calculate D2E/DX2 analytically  !
 ! D24   D(10,12,24,25)        -44.4291         calculate D2E/DX2 analytically  !
 ! D25   D(10,12,24,26)       -158.1307         calculate D2E/DX2 analytically  !
 ! D26   D(13,12,24,25)       -163.7225         calculate D2E/DX2 analytically  !
 ! D27   D(13,12,24,26)         82.5758         calculate D2E/DX2 analytically  !
 ! D28   D(19,12,24,25)         42.4602         calculate D2E/DX2 analytically  !
 ! D29   D(19,12,24,26)        -71.2414         calculate D2E/DX2 analytically  !
 ! D30   D(10,12,19,18)         36.378          calculate D2E/DX2 analytically  !
 ! D31   D(13,12,19,18)        160.2626         calculate D2E/DX2 analytically  !
 ! D32   D(14,12,19,18)        -62.4341         calculate D2E/DX2 analytically  !
 ! D33   D(17,15,16,18)         47.8355         calculate D2E/DX2 analytically  !
 ! D34   D(22,15,16,18)        -66.1777         calculate D2E/DX2 analytically  !
 ! D35   D(16,15,21,9)          60.4343         calculate D2E/DX2 analytically  !
 ! D36   D(16,15,21,23)        178.1837         calculate D2E/DX2 analytically  !
 ! D37   D(17,15,21,9)         -49.2311         calculate D2E/DX2 analytically  !
 ! D38   D(17,15,21,23)         68.5184         calculate D2E/DX2 analytically  !
 ! D39   D(15,16,18,19)         54.929          calculate D2E/DX2 analytically  !
 ! D40   D(15,16,18,20)        -86.9624         calculate D2E/DX2 analytically  !
 ! D41   D(16,18,19,12)        -69.727          calculate D2E/DX2 analytically  !
 ! D42   D(20,18,19,12)         77.9435         calculate D2E/DX2 analytically  !
 ! D43   D(14,24,25,2)         -44.1813         calculate D2E/DX2 analytically  !
 ! D44   D(26,24,25,2)          84.1541         calculate D2E/DX2 analytically  !
 --------------------------------------------------------------------------------
 Trust Radius=3.00D-01 FncErr=1.00D-07 GrdErr=1.00D-06 EigMax=2.50D+02 EigMin=1.00D-04
 Number of steps in this run=    156 maximum allowed number of steps=    156.
 GradGradGradGradGradGradGradGradGradGradGradGradGradGradGradGradGradGrad

                          Input orientation:                          
 ---------------------------------------------------------------------
 Center     Atomic      Atomic             Coordinates (Angstroms)
 Number     Number       Type             X           Y           Z
 ---------------------------------------------------------------------
      1          6           0       -0.316539    1.607392    0.146367
      2          8           0       -0.657948    0.823723   -0.724905
      3          8           0        0.713899    1.605098    0.851693
      4          6           0       -1.314375    2.774808    0.477038
      5          9           0       -1.066196    3.318314    1.679235
      6          9           0       -2.584488    2.336995    0.502953
      7          9           0       -1.253143    3.763358   -0.426142
      8          8           0        2.319258   -0.291277    0.705944
      9          1           0        2.651332   -0.326654    1.689928
     10          1           0        1.769355   -1.123680    0.554786
     11          1           0        1.628459    0.542363    0.689412
     12          8           0        0.824004   -2.381185    0.303336
     13          1           0        1.277569   -3.219174    0.202558
     14          1           0        0.458565   -2.136096   -0.592043
     15          8           0        0.604149    0.808964    3.585750
     16          1           0       -0.027421    0.153771    3.239927
     17          1           0        0.578530    1.541546    2.957615
     18          8           0       -0.874445   -0.938053    2.053247
     19          1           0       -0.359047   -1.575915    1.539923
     20          1           0       -1.608722   -0.663344    1.501412
     21          8           0        2.912962   -0.297717    3.157136
     22          1           0        2.039326    0.087424    3.464753
     23          1           0        3.595626    0.308477    3.449551
     24          8           0       -0.075717   -1.490090   -1.967302
     25          1           0       -0.217578   -0.574616   -1.650215
     26          1           0       -0.896390   -1.750798   -2.388925
 ---------------------------------------------------------------------
                    Distance matrix (angstroms):
                    1          2          3          4          5
     1  C    0.000000
     2  O    1.220579   0.000000
     3  O    1.248716   2.231182   0.000000
     4  C    1.570949   2.383757   2.371177   0.000000
     5  F    2.416387   3.488487   2.605509   1.342486   0.000000
     6  F    2.408956   2.740289   3.396564   1.343704   2.156811
     7  F    2.419335   3.014128   3.187507   1.340416   2.160006
     8  O    3.296285   3.486303   2.488908   4.759891   5.043585
     9  H    3.864113   4.255129   2.861460   5.178513   5.206335
    10  H    3.460710   3.364787   2.940812   4.971282   5.388511
    11  H    2.283024   2.703167   1.411439   3.699890   3.993347
    12  O    4.151412   3.677621   4.025329   5.584541   6.160377
    13  H    5.083313   4.577273   4.900275   6.536155   7.100180
    14  H    3.893550   3.166193   4.018221   5.329468   6.101982
    15  O    3.648905   4.491643   2.849727   4.148417   3.566748
    16  H    3.430265   4.070172   2.891292   4.019905   3.678199
    17  H    2.951034   3.950330   2.111226   3.355188   2.737935
    18  O    3.229046   3.296795   3.230199   4.057500   4.277068
    19  H    3.475233   3.313163   3.426911   4.579429   4.947014
    20  H    2.943149   2.841096   3.310972   3.599566   4.022382
    21  O    4.808725   5.392520   3.711018   5.873134   5.576161
    22  H    4.344202   5.036930   3.299724   5.234098   4.824002
    23  H    5.282351   5.982011   4.090776   6.247138   5.824580
    24  O    3.757657   2.690033   4.260330   5.069362   6.115475
    25  H    2.828190   1.733631   3.446498   4.116651   5.192331
    26  H    4.247514   3.074732   4.935248   5.373041   6.501897
                    6          7          8          9         10
     6  F    0.000000
     7  F    2.161066   0.000000
     8  O    5.567382   5.521207   0.000000
     9  H    5.993141   6.037456   1.039110   0.000000
    10  H    5.561916   5.829310   1.009027   1.643679   0.000000
    11  H    4.583055   4.463507   1.082789   1.674065   1.677401
    12  O    5.823992   6.527027   2.601075   3.079425   1.593184
    13  H    6.773236   7.453557   3.148188   3.530745   2.181057
    14  H    5.519757   6.144999   2.924090   3.645504   2.014541
    15  O    4.691047   5.317260   3.527806   3.012429   3.778831
    16  H    4.335445   5.288816   3.482247   3.131937   3.474230
    17  H    4.082008   4.443117   3.385173   3.064916   3.780884
    18  O    4.006694   5.328606   3.526086   3.596792   3.044589
    19  H    4.619389   5.759570   3.085309   3.262750   2.388537
    20  H    3.309241   4.841239   4.024950   4.277494   3.538278
    21  O    6.648935   6.832909   2.522077   1.490633   2.960115
    22  H    5.934011   6.284259   2.798715   1.922502   3.163474
    23  H    7.140807   7.104067   3.084834   2.095556   3.710257
    24  O    5.200257   5.600019   3.784084   4.708047   3.146342
    25  H    4.326184   4.624799   3.473802   4.410066   3.018510
    26  H    5.284192   5.863932   4.695615   5.590310   4.020561
                   11         12         13         14         15
    11  H    0.000000
    12  O    3.056687   0.000000
    13  H    3.809109   0.958176   0.000000
    14  H    3.191382   0.997656   1.573282   0.000000
    15  O    3.083677   4.582535   5.303336   5.113563   0.000000
    16  H    3.065628   3.971712   4.722856   4.490397   0.973525
    17  H    2.691740   4.742707   5.544677   5.112681   0.965342
    18  O    3.211885   2.833646   3.641390   3.195274   2.754428
    19  H    3.026657   1.891354   2.677192   2.351079   3.286457
    20  H    3.548579   3.210065   4.068163   3.290170   3.377714
    21  O    2.906088   4.104724   4.465305   4.843557   2.595971
    22  H    2.842235   4.191133   4.706992   4.888807   1.610899
    23  H    3.397472   4.981449   5.325473   5.670235   3.036111
    24  O    3.754092   2.599873   3.086973   1.610626   6.048492
    25  H    3.182664   2.857436   3.558358   2.003775   5.477669
    26  H    4.594520   3.256595   3.687548   2.283231   6.670888
                   16         17         18         19         20
    16  H    0.000000
    17  H    1.540388   0.000000
    18  O    1.821467   3.012877   0.000000
    19  H    2.447816   3.550699   0.967473   0.000000
    20  H    2.488097   3.430181   0.958722   1.547887   0.000000
    21  O    2.975995   2.978635   3.996630   3.867196   4.829154
    22  H    2.079999   2.122636   3.396177   3.496263   4.210299
    23  H    3.632402   3.296259   4.846136   4.778812   5.641357
    24  O    5.460755   5.820108   4.136124   3.519697   3.881441
    25  H    4.947747   5.132643   3.778781   3.346579   3.446143
    26  H    6.005537   6.449838   4.515964   3.969279   4.101791
                   21         22         23         24         25
    21  O    0.000000
    22  H    1.003095   0.000000
    23  H    0.958648   1.571993   0.000000
    24  O    6.050935   6.038971   6.786449   0.000000
    25  H    5.743481   5.629814   6.428685   0.979164   0.000000
    26  H    6.883415   6.801694   7.648962   0.958770   1.545925
                   26
    26  H    0.000000
 Stoichiometry    C2H13F3O8
 Framework group  C1[X(C2H13F3O8)]
 Deg. of freedom    72
 Full point group                 C1      NOp   1
 Largest Abelian subgroup         C1      NOp   1
 Largest concise Abelian subgroup C1      NOp   1
                         Standard orientation:                         
 ---------------------------------------------------------------------
 Center     Atomic      Atomic             Coordinates (Angstroms)
 Number     Number       Type             X           Y           Z
 ---------------------------------------------------------------------
      1          6           0        1.019682    0.335834   -0.465382
      2          8           0        0.757656    1.512834   -0.276107
      3          8           0        0.288080   -0.575919   -0.904421
      4          6           0        2.465243   -0.138023   -0.073343
      5          9           0        2.531089   -1.470803    0.073725
      6          9           0        2.854675    0.401698    1.093955
      7          9           0        3.377000    0.205606   -0.993850
      8          8           0       -2.122555   -0.137394   -1.341678
      9          1           0       -2.523976   -1.066048   -1.104586
     10          1           0       -2.433120    0.504261   -0.627560
     11          1           0       -1.056819   -0.265454   -1.199409
     12          8           0       -2.831226    1.527626    0.526767
     13          1           0       -3.740622    1.828954    0.509383
     14          1           0       -2.260540    2.302566    0.263893
     15          8           0       -0.777551   -2.556539    0.845584
     16          1           0       -0.864659   -1.797530    1.448966
     17          1           0       -0.067998   -2.316042    0.236831
     18          8           0       -1.018115   -0.070230    2.006305
     19          1           0       -1.729798    0.483017    1.654981
     20          1           0       -0.271644    0.507600    2.173765
     21          8           0       -2.921685   -2.415210   -0.611050
     22          1           0       -2.163541   -2.579433    0.024912
     23          1           0       -2.893402   -3.123160   -1.256816
     24          8           0       -1.186383    3.372127   -0.280480
     25          1           0       -0.436952    2.759794   -0.429348
     26          1           0       -0.837114    4.087753    0.253496
 ---------------------------------------------------------------------
 Rotational constants (GHZ):           0.6684535           0.4173085           0.3183173
 Standard basis: 6-31++G(d,p) (6D, 7F)
 There are   325 symmetry adapted cartesian basis functions of A   symmetry.
 There are   325 symmetry adapted basis functions of A   symmetry.
   325 basis functions,   520 primitive gaussians,   325 cartesian basis functions
    58 alpha electrons       58 beta electrons
       nuclear repulsion energy      1035.0381214209 Hartrees.
 NAtoms=   26 NActive=   26 NUniq=   26 SFac= 1.00D+00 NAtFMM=   60 NAOKFM=F Big=F
 Integral buffers will be    131072 words long.
 Raffenetti 2 integral format.
 Two-electron integral symmetry is turned on.
 Nuclear repulsion after empirical dispersion term =     1035.0221038461 Hartrees.
 One-electron integrals computed using PRISM.
 NBasis=   325 RedAO= T EigKep=  5.04D-05  NBF=   325
 NBsUse=   325 1.00D-06 EigRej= -1.00D+00 NBFU=   325
 ExpMin= 3.60D-02 ExpMax= 7.00D+03 ExpMxC= 1.05D+03 IAcc=3 IRadAn=         5 AccDes= 0.00D+00
 Harris functional with IExCor= 4639 and IRadAn=       5 diagonalized for initial guess.
 HarFok:  IExCor= 4639 AccDes= 0.00D+00 IRadAn=         5 IDoV= 1 UseB2=F ITyADJ=14
 ICtDFT=  3500011 ScaDFX=  1.000000  1.000000  1.000000  1.000000
 FoFCou: FMM=F IPFlag=           0 FMFlag=      100000 FMFlg1=           0
         NFxFlg=           0 DoJE=T BraDBF=F KetDBF=T FulRan=T
         wScrn=  0.000000 ICntrl=       500 IOpCl=  0 I1Cent=   200000004 NGrid=           0
         NMat0=    1 NMatS0=      1 NMatT0=    0 NMatD0=    1 NMtDS0=    0 NMtDT0=    0
 Petite list used in FoFCou.
 Requested convergence on RMS density matrix=1.00D-10 within 128 cycles.
 Requested convergence on MAX density matrix=1.00D-08.
 Requested convergence on             energy=1.00D-08.
 No special actions if energy rises.
 SCF Done:  E(RwB97XD) =  -985.238114026     A.U. after   17 cycles
            NFock= 17  Conv=0.79D-10     -V/T= 2.0081
 DoSCS=F DFT=T ScalE2(SS,OS)=  1.000000  1.000000
 Range of M.O.s used for correlation:     1   325
 NBasis=   325 NAE=    58 NBE=    58 NFC=     0 NFV=     0
 NROrb=    325 NOA=    58 NOB=    58 NVA=   267 NVB=   267

 **** Warning!!: The largest alpha MO coefficient is  0.33385376D+02

 Symmetrizing basis deriv contribution to polar:
 IMax=3 JMax=2 DiffMx= 0.00D+00
 G2DrvN: will do    27 centers at a time, making    1 passes.
 Calling FoFCou, ICntrl=  3107 FMM=F I1Cent=   0 AccDes= 0.00D+00.
 End of G2Drv F.D. properties file   721 does not exist.
 End of G2Drv F.D. properties file   722 does not exist.
 End of G2Drv F.D. properties file   788 does not exist.
          IDoAtm=11111111111111111111111111
          Differentiating once with respect to nuclear coordinates.
 CalDSu exits because no D1Ps are significant.
          There are    81 degrees of freedom in the 1st order CPHF.  IDoFFX=6 NUNeed=     0.
     75 vectors produced by pass  0 Test12= 1.91D-14 1.23D-09 XBig12= 1.85D-01 6.92D-02.
 AX will form    75 AO Fock derivatives at one time.
     75 vectors produced by pass  1 Test12= 1.91D-14 1.23D-09 XBig12= 7.35D-02 8.74D-02.
     75 vectors produced by pass  2 Test12= 1.91D-14 1.23D-09 XBig12= 1.71D-03 4.95D-03.
     75 vectors produced by pass  3 Test12= 1.91D-14 1.23D-09 XBig12= 1.40D-05 6.06D-04.
     75 vectors produced by pass  4 Test12= 1.91D-14 1.23D-09 XBig12= 1.04D-07 3.65D-05.
     75 vectors produced by pass  5 Test12= 1.91D-14 1.23D-09 XBig12= 6.07D-10 2.93D-06.
     66 vectors produced by pass  6 Test12= 1.91D-14 1.23D-09 XBig12= 3.30D-12 1.57D-07.
     15 vectors produced by pass  7 Test12= 1.91D-14 1.23D-09 XBig12= 1.66D-14 9.84D-09.
 InvSVY:  IOpt=1 It=  1 EMax= 5.21D-16
 Solved reduced A of dimension   531 with    81 vectors.
 End of Minotr F.D. properties file   721 does not exist.
 End of Minotr F.D. properties file   722 does not exist.
 End of Minotr F.D. properties file   788 does not exist.

 **********************************************************************

            Population analysis using the SCF Density.

 **********************************************************************

 Orbital symmetries:
       Occupied  (A) (A) (A) (A) (A) (A) (A) (A) (A) (A) (A) (A)
                 (A) (A) (A) (A) (A) (A) (A) (A) (A) (A) (A) (A)
                 (A) (A) (A) (A) (A) (A) (A) (A) (A) (A) (A) (A)
                 (A) (A) (A) (A) (A) (A) (A) (A) (A) (A) (A) (A)
                 (A) (A) (A) (A) (A) (A) (A) (A) (A) (A)
       Virtual   (A) (A) (A) (A) (A) (A) (A) (A) (A) (A) (A) (A)
                 (A) (A) (A) (A) (A) (A) (A) (A) (A) (A) (A) (A)
                 (A) (A) (A) (A) (A) (A) (A) (A) (A) (A) (A) (A)
                 (A) (A) (A) (A) (A) (A) (A) (A) (A) (A) (A) (A)
                 (A) (A) (A) (A) (A) (A) (A) (A) (A) (A) (A) (A)
                 (A) (A) (A) (A) (A) (A) (A) (A) (A) (A) (A) (A)
                 (A) (A) (A) (A) (A) (A) (A) (A) (A) (A) (A) (A)
                 (A) (A) (A) (A) (A) (A) (A) (A) (A) (A) (A) (A)
                 (A) (A) (A) (A) (A) (A) (A) (A) (A) (A) (A) (A)
                 (A) (A) (A) (A) (A) (A) (A) (A) (A) (A) (A) (A)
                 (A) (A) (A) (A) (A) (A) (A) (A) (A) (A) (A) (A)
                 (A) (A) (A) (A) (A) (A) (A) (A) (A) (A) (A) (A)
                 (A) (A) (A) (A) (A) (A) (A) (A) (A) (A) (A) (A)
                 (A) (A) (A) (A) (A) (A) (A) (A) (A) (A) (A) (A)
                 (A) (A) (A) (A) (A) (A) (A) (A) (A) (A) (A) (A)
                 (A) (A) (A) (A) (A) (A) (A) (A) (A) (A) (A) (A)
                 (A) (A) (A) (A) (A) (A) (A) (A) (A) (A) (A) (A)
                 (A) (A) (A) (A) (A) (A) (A) (A) (A) (A) (A) (A)
                 (A) (A) (A) (A) (A) (A) (A) (A) (A) (A) (A) (A)
                 (A) (A) (A) (A) (A) (A) (A) (A) (A) (A) (A) (A)
                 (A) (A) (A) (A) (A) (A) (A) (A) (A) (A) (A) (A)
                 (A) (A) (A) (A) (A) (A) (A) (A) (A) (A) (A) (A)
                 (A) (A) (A)
 The electronic state is 1-A.
 Alpha  occ. eigenvalues --  -24.87394 -24.87255 -24.87206 -19.34505 -19.33297
 Alpha  occ. eigenvalues --  -19.31056 -19.31011 -19.30023 -19.28673 -19.28564
 Alpha  occ. eigenvalues --  -19.27646 -10.55410 -10.44717  -1.42760  -1.33639
 Alpha  occ. eigenvalues --   -1.33481  -1.20889  -1.19124  -1.16898  -1.14683
 Alpha  occ. eigenvalues --   -1.14232  -1.13495  -1.11902  -1.11187  -0.83379
 Alpha  occ. eigenvalues --   -0.73454  -0.69473  -0.68978  -0.68880  -0.67748
 Alpha  occ. eigenvalues --   -0.67129  -0.65672  -0.65283  -0.64737  -0.63280
 Alpha  occ. eigenvalues --   -0.60559  -0.57150  -0.56693  -0.56083  -0.55820
 Alpha  occ. eigenvalues --   -0.54864  -0.53317  -0.52836  -0.52191  -0.51590
 Alpha  occ. eigenvalues --   -0.50864  -0.50212  -0.50199  -0.49375  -0.47235
 Alpha  occ. eigenvalues --   -0.45871  -0.43917  -0.43626  -0.42323  -0.41083
 Alpha  occ. eigenvalues --   -0.39516  -0.39465  -0.37912
 Alpha virt. eigenvalues --    0.02380   0.04243   0.05130   0.06468   0.06590
 Alpha virt. eigenvalues --    0.08214   0.09127   0.09588   0.10162   0.10498
 Alpha virt. eigenvalues --    0.11088   0.12321   0.12391   0.13327   0.14338
 Alpha virt. eigenvalues --    0.14784   0.15784   0.15949   0.16888   0.19098
 Alpha virt. eigenvalues --    0.19195   0.20041   0.20748   0.21192   0.22058
 Alpha virt. eigenvalues --    0.22879   0.23443   0.24536   0.24863   0.25650
 Alpha virt. eigenvalues --    0.25838   0.26746   0.27971   0.28167   0.28822
 Alpha virt. eigenvalues --    0.29018   0.29642   0.29871   0.30633   0.31093
 Alpha virt. eigenvalues --    0.31295   0.31877   0.32262   0.32490   0.32983
 Alpha virt. eigenvalues --    0.33069   0.34079   0.34481   0.34793   0.35748
 Alpha virt. eigenvalues --    0.35997   0.36134   0.36405   0.37446   0.38038
 Alpha virt. eigenvalues --    0.38388   0.38731   0.39502   0.39532   0.39624
 Alpha virt. eigenvalues --    0.40970   0.41949   0.42356   0.43039   0.43186
 Alpha virt. eigenvalues --    0.44171   0.44262   0.45755   0.46108   0.46687
 Alpha virt. eigenvalues --    0.47559   0.48053   0.49296   0.49834   0.50707
 Alpha virt. eigenvalues --    0.51976   0.52599   0.55467   0.56194   0.57011
 Alpha virt. eigenvalues --    0.57986   0.60474   0.62950   0.64306   0.65594
 Alpha virt. eigenvalues --    0.84989   0.86961   0.90221   0.91973   0.93523
 Alpha virt. eigenvalues --    0.97155   1.04858   1.06569   1.07418   1.11237
 Alpha virt. eigenvalues --    1.15564   1.17258   1.17484   1.18795   1.19665
 Alpha virt. eigenvalues --    1.20263   1.20539   1.22037   1.22763   1.23460
 Alpha virt. eigenvalues --    1.24134   1.24737   1.25810   1.27028   1.27589
 Alpha virt. eigenvalues --    1.28195   1.28754   1.29331   1.30447   1.31028
 Alpha virt. eigenvalues --    1.32177   1.32701   1.34486   1.34930   1.35122
 Alpha virt. eigenvalues --    1.35862   1.37687   1.38423   1.39352   1.39495
 Alpha virt. eigenvalues --    1.40853   1.43882   1.45126   1.47309   1.48262
 Alpha virt. eigenvalues --    1.49646   1.50989   1.52290   1.53227   1.55739
 Alpha virt. eigenvalues --    1.56833   1.57953   1.58843   1.59596   1.60475
 Alpha virt. eigenvalues --    1.61116   1.62307   1.63659   1.63948   1.65086
 Alpha virt. eigenvalues --    1.66065   1.67414   1.68174   1.68784   1.70064
 Alpha virt. eigenvalues --    1.70745   1.71189   1.73448   1.74967   1.75258
 Alpha virt. eigenvalues --    1.75624   1.76237   1.76474   1.77064   1.77729
 Alpha virt. eigenvalues --    1.79106   1.81026   1.83060   1.84610   1.85061
 Alpha virt. eigenvalues --    1.85753   1.87947   1.89545   1.89978   1.91088
 Alpha virt. eigenvalues --    1.92239   1.93329   1.95838   1.96228   1.97573
 Alpha virt. eigenvalues --    1.99240   2.00705   2.03268   2.05325   2.14534
 Alpha virt. eigenvalues --    2.15177   2.16706   2.18241   2.21374   2.21961
 Alpha virt. eigenvalues --    2.22636   2.24339   2.29038   2.30285   2.33726
 Alpha virt. eigenvalues --    2.34220   2.35579   2.35750   2.39113   2.40212
 Alpha virt. eigenvalues --    2.40835   2.41469   2.43337   2.44134   2.45054
 Alpha virt. eigenvalues --    2.45959   2.48696   2.51990   2.58811   2.60781
 Alpha virt. eigenvalues --    2.63781   2.64178   2.64227   2.65384   2.66182
 Alpha virt. eigenvalues --    2.70320   2.71453   2.72836   2.74114   2.76548
 Alpha virt. eigenvalues --    2.78122   2.79416   2.79713   2.80930   2.82068
 Alpha virt. eigenvalues --    2.83226   2.84769   2.86216   2.87503   2.89894
 Alpha virt. eigenvalues --    2.93506   3.00202   3.02175   3.06754   3.10527
 Alpha virt. eigenvalues --    3.11420   3.13199   3.14321   3.16092   3.17694
 Alpha virt. eigenvalues --    3.20359   3.24447   3.26790   3.29956   3.36918
 Alpha virt. eigenvalues --    3.37854   3.43714   3.46627   3.53485   3.54487
 Alpha virt. eigenvalues --    3.58541   3.66010   3.73201   3.78488   3.79008
 Alpha virt. eigenvalues --    3.80288   3.81194   3.85985   3.88026   4.38733
 Alpha virt. eigenvalues --    4.38956   4.44647   4.46738   4.48816   4.58777
 Alpha virt. eigenvalues --    4.63493   4.77290   4.78446   4.86740   5.77857
 Alpha virt. eigenvalues --    6.00997   6.62206
          Condensed to atoms (all electrons):
               1          2          3          4          5          6
     1  C    5.402614   0.448415   0.383153  -0.320523  -0.029790  -0.029116
     2  O    0.448415   8.361125  -0.187346  -0.127384   0.008342   0.004122
     3  O    0.383153  -0.187346   8.577754  -0.201407   0.012329   0.004864
     4  C   -0.320523  -0.127384  -0.201407   5.277466   0.113377   0.150730
     5  F   -0.029790   0.008342   0.012329   0.113377   9.282382  -0.041138
     6  F   -0.029116   0.004122   0.004864   0.150730  -0.041138   9.252412
     7  F   -0.048920   0.008837   0.006821   0.177838  -0.035125  -0.043743
     8  O   -0.006569   0.002613  -0.045613  -0.028287  -0.000044   0.000331
     9  H    0.002342   0.003649  -0.003771   0.007979  -0.000209  -0.000200
    10  H    0.005946  -0.007669   0.002499  -0.008811   0.000181   0.000256
    11  H   -0.042669  -0.004961   0.115606   0.012191   0.000489   0.000364
    12  O   -0.005737   0.012180  -0.001485   0.001387  -0.000059  -0.000025
    13  H   -0.000351   0.002266  -0.000587   0.000814  -0.000026  -0.000016
    14  H    0.003006  -0.002482  -0.000349   0.001649   0.000069   0.000035
    15  O   -0.048819  -0.001374   0.003863   0.005868  -0.002136   0.000201
    16  H    0.023186  -0.000768  -0.000130  -0.010972  -0.000978  -0.000220
    17  H    0.024750   0.000899   0.007585  -0.015254   0.007291  -0.000214
    18  O    0.049361   0.007508  -0.027271  -0.014710  -0.000287  -0.003104
    19  H   -0.004480  -0.002483   0.001497   0.002519   0.000090  -0.000140
    20  H   -0.017150   0.003495  -0.002156   0.004683  -0.000443   0.001008
    21  O    0.008294   0.000167  -0.001268  -0.003020   0.000018  -0.000004
    22  H   -0.008727   0.000135  -0.000226   0.004921   0.000250  -0.000050
    23  H    0.001348  -0.000165   0.000702  -0.000696  -0.000034   0.000012
    24  O   -0.016393  -0.017233   0.004778  -0.010407   0.000134   0.000255
    25  H    0.007182   0.063446  -0.004817  -0.009613  -0.000129   0.000263
    26  H   -0.000833  -0.000587   0.000377   0.001225  -0.000033  -0.000087
               7          8          9         10         11         12
     1  C   -0.048920  -0.006569   0.002342   0.005946  -0.042669  -0.005737
     2  O    0.008837   0.002613   0.003649  -0.007669  -0.004961   0.012180
     3  O    0.006821  -0.045613  -0.003771   0.002499   0.115606  -0.001485
     4  C    0.177838  -0.028287   0.007979  -0.008811   0.012191   0.001387
     5  F   -0.035125  -0.000044  -0.000209   0.000181   0.000489  -0.000059
     6  F   -0.043743   0.000331  -0.000200   0.000256   0.000364  -0.000025
     7  F    9.227783   0.000120   0.000018  -0.000079   0.000823   0.000003
     8  O    0.000120   8.588476   0.168468   0.208738   0.136397  -0.088865
     9  H    0.000018   0.168468   0.276756  -0.024790  -0.014949   0.003567
    10  H   -0.000079   0.208738  -0.024790   0.262719  -0.009918   0.062208
    11  H    0.000823   0.136397  -0.014949  -0.009918   0.261553   0.005476
    12  O    0.000003  -0.088865   0.003567   0.062208   0.005476   8.555139
    13  H    0.000001   0.003979  -0.001989  -0.002658   0.001711   0.261610
    14  H   -0.000031   0.005941   0.004173  -0.016233  -0.003248   0.190377
    15  O   -0.000032   0.003266   0.001321   0.001257  -0.000320  -0.000328
    16  H   -0.000137   0.001396  -0.001217  -0.000023   0.000883  -0.001490
    17  H   -0.000039  -0.003231   0.002429   0.000571  -0.006577   0.000476
    18  O    0.000243   0.007152  -0.002887  -0.000411   0.001941  -0.003755
    19  H   -0.000005   0.001187  -0.000327  -0.001554  -0.000129   0.011180
    20  H    0.000320  -0.001518  -0.000450   0.000315   0.000292   0.001171
    21  O    0.000001  -0.113842   0.101540   0.001142  -0.006047   0.002427
    22  H    0.000061   0.010565  -0.013033  -0.001153   0.005114  -0.000168
    23  H   -0.000011   0.007014  -0.014490   0.001478  -0.001853  -0.000002
    24  O    0.000149  -0.002538  -0.001633   0.004112   0.003493  -0.065705
    25  H    0.000076   0.003189   0.000800  -0.002606  -0.003471   0.006411
    26  H   -0.000006  -0.000829  -0.000088   0.000979   0.000019   0.007531
              13         14         15         16         17         18
     1  C   -0.000351   0.003006  -0.048819   0.023186   0.024750   0.049361
     2  O    0.002266  -0.002482  -0.001374  -0.000768   0.000899   0.007508
     3  O   -0.000587  -0.000349   0.003863  -0.000130   0.007585  -0.027271
     4  C    0.000814   0.001649   0.005868  -0.010972  -0.015254  -0.014710
     5  F   -0.000026   0.000069  -0.002136  -0.000978   0.007291  -0.000287
     6  F   -0.000016   0.000035   0.000201  -0.000220  -0.000214  -0.003104
     7  F    0.000001  -0.000031  -0.000032  -0.000137  -0.000039   0.000243
     8  O    0.003979   0.005941   0.003266   0.001396  -0.003231   0.007152
     9  H   -0.001989   0.004173   0.001321  -0.001217   0.002429  -0.002887
    10  H   -0.002658  -0.016233   0.001257  -0.000023   0.000571  -0.000411
    11  H    0.001711  -0.003248  -0.000320   0.000883  -0.006577   0.001941
    12  O    0.261610   0.190377  -0.000328  -0.001490   0.000476  -0.003755
    13  H    0.323678  -0.012415   0.000024  -0.000019  -0.000057   0.001980
    14  H   -0.012415   0.288606  -0.000372   0.000317   0.000043  -0.005663
    15  O    0.000024  -0.000372   8.365498   0.248489   0.273758  -0.043378
    16  H   -0.000019   0.000317   0.248489   0.304111  -0.021315   0.021641
    17  H   -0.000057   0.000043   0.273758  -0.021315   0.318347  -0.003447
    18  O    0.001980  -0.005663  -0.043378   0.021641  -0.003447   8.239921
    19  H    0.001641  -0.002460  -0.003456   0.000264   0.001841   0.278068
    20  H    0.000093  -0.000691   0.009561  -0.003270  -0.001724   0.287655
    21  O   -0.000277   0.000067  -0.062357   0.004813   0.003702  -0.005196
    22  H   -0.000096   0.000183   0.066638  -0.008177  -0.008333   0.000920
    23  H    0.000086  -0.000209  -0.001924   0.001299  -0.001796   0.000245
    24  O    0.002539   0.066646   0.000254  -0.000182   0.000086  -0.002124
    25  H    0.000682  -0.005476  -0.001163   0.000342   0.000160  -0.001985
    26  H   -0.000458  -0.012342   0.000115  -0.000032  -0.000024   0.000449
              19         20         21         22         23         24
     1  C   -0.004480  -0.017150   0.008294  -0.008727   0.001348  -0.016393
     2  O   -0.002483   0.003495   0.000167   0.000135  -0.000165  -0.017233
     3  O    0.001497  -0.002156  -0.001268  -0.000226   0.000702   0.004778
     4  C    0.002519   0.004683  -0.003020   0.004921  -0.000696  -0.010407
     5  F    0.000090  -0.000443   0.000018   0.000250  -0.000034   0.000134
     6  F   -0.000140   0.001008  -0.000004  -0.000050   0.000012   0.000255
     7  F   -0.000005   0.000320   0.000001   0.000061  -0.000011   0.000149
     8  O    0.001187  -0.001518  -0.113842   0.010565   0.007014  -0.002538
     9  H   -0.000327  -0.000450   0.101540  -0.013033  -0.014490  -0.001633
    10  H   -0.001554   0.000315   0.001142  -0.001153   0.001478   0.004112
    11  H   -0.000129   0.000292  -0.006047   0.005114  -0.001853   0.003493
    12  O    0.011180   0.001171   0.002427  -0.000168  -0.000002  -0.065705
    13  H    0.001641   0.000093  -0.000277  -0.000096   0.000086   0.002539
    14  H   -0.002460  -0.000691   0.000067   0.000183  -0.000209   0.066646
    15  O   -0.003456   0.009561  -0.062357   0.066638  -0.001924   0.000254
    16  H    0.000264  -0.003270   0.004813  -0.008177   0.001299  -0.000182
    17  H    0.001841  -0.001724   0.003702  -0.008333  -0.001796   0.000086
    18  O    0.278068   0.287655  -0.005196   0.000920   0.000245  -0.002124
    19  H    0.305488  -0.029886   0.001568  -0.001258   0.000030  -0.004175
    20  H   -0.029886   0.341948  -0.000568   0.000712   0.000019   0.001813
    21  O    0.001568  -0.000568   8.410444   0.211126   0.273849   0.000059
    22  H   -0.001258   0.000712   0.211126   0.283894  -0.019977   0.000102
    23  H    0.000030   0.000019   0.273849  -0.019977   0.349757   0.000026
    24  O   -0.004175   0.001813   0.000059   0.000102   0.000026   8.365639
    25  H    0.000003  -0.001487  -0.000009  -0.000181   0.000005   0.200646
    26  H    0.000197   0.000333   0.000038   0.000002   0.000003   0.273984
              25         26
     1  C    0.007182  -0.000833
     2  O    0.063446  -0.000587
     3  O   -0.004817   0.000377
     4  C   -0.009613   0.001225
     5  F   -0.000129  -0.000033
     6  F    0.000263  -0.000087
     7  F    0.000076  -0.000006
     8  O    0.003189  -0.000829
     9  H    0.000800  -0.000088
    10  H   -0.002606   0.000979
    11  H   -0.003471   0.000019
    12  O    0.006411   0.007531
    13  H    0.000682  -0.000458
    14  H   -0.005476  -0.012342
    15  O   -0.001163   0.000115
    16  H    0.000342  -0.000032
    17  H    0.000160  -0.000024
    18  O   -0.001985   0.000449
    19  H    0.000003   0.000197
    20  H   -0.001487   0.000333
    21  O   -0.000009   0.000038
    22  H   -0.000181   0.000002
    23  H    0.000005   0.000003
    24  O    0.200646   0.273984
    25  H    0.285565  -0.015930
    26  H   -0.015930   0.359256
 Mulliken charges:
               1
     1  C    0.220476
     2  O   -0.574745
     3  O   -0.645401
     4  C    0.988437
     5  F   -0.314520
     6  F   -0.296795
     7  F   -0.294965
     8  O   -0.857495
     9  H    0.506988
    10  H    0.523506
    11  H    0.547790
    12  O   -0.953521
    13  H    0.417848
    14  H    0.500859
    15  O   -0.814452
    16  H    0.442189
    17  H    0.420075
    18  O   -0.782866
    19  H    0.444781
    20  H    0.405923
    21  O   -0.826666
    22  H    0.476755
    23  H    0.405283
    24  O   -0.804324
    25  H    0.478097
    26  H    0.386743
 Sum of Mulliken charges =  -0.00000
 Mulliken charges with hydrogens summed into heavy atoms:
               1
     1  C    0.220476
     2  O   -0.574745
     3  O   -0.645401
     4  C    0.988437
     5  F   -0.314520
     6  F   -0.296795
     7  F   -0.294965
     8  O    0.720789
    12  O   -0.034815
    15  O    0.047812
    18  O    0.067838
    21  O    0.055372
    24  O    0.060516
 APT charges:
               1
     1  C    0.024054
     2  O   -0.480437
     3  O   -0.542657
     4  C    0.402294
     5  F   -0.164768
     6  F   -0.118726
     7  F   -0.017136
     8  O   -0.561216
     9  H    0.523338
    10  H    0.477746
    11  H    0.310183
    12  O   -1.582161
    13  H    1.156691
    14  H    0.370271
    15  O   -0.392355
    16  H    0.277015
    17  H    0.174108
    18  O   -0.872934
    19  H    0.514823
    20  H    0.423413
    21  O   -0.998164
    22  H    0.101679
    23  H    0.891313
    24  O   -0.863707
    25  H    0.048990
    26  H    0.898344
 Sum of APT charges =  -0.00000
 APT charges with hydrogens summed into heavy atoms:
               1
     1  C    0.024054
     2  O   -0.480437
     3  O   -0.542657
     4  C    0.402294
     5  F   -0.164768
     6  F   -0.118726
     7  F   -0.017136
     8  O    0.750051
    12  O   -0.055199
    15  O    0.058767
    18  O    0.065302
    21  O   -0.005172
    24  O    0.083627
 Electronic spatial extent (au):  <R**2>=           3515.3173
 Charge=             -0.0000 electrons
 Dipole moment (field-independent basis, Debye):
    X=             -4.6701    Y=              2.2295    Z=              0.0521  Tot=              5.1753
 Quadrupole moment (field-independent basis, Debye-Ang):
   XX=            -74.9581   YY=            -68.7291   ZZ=            -80.7268
   XY=             -3.7291   XZ=              2.2006   YZ=             12.8300
 Traceless Quadrupole moment (field-independent basis, Debye-Ang):
   XX=             -0.1535   YY=              6.0756   ZZ=             -5.9221
   XY=             -3.7291   XZ=              2.2006   YZ=             12.8300
 Octapole moment (field-independent basis, Debye-Ang**2):
  XXX=            -52.1615  YYY=             31.0599  ZZZ=             -1.4218  XYY=            -22.5680
  XXY=             18.6206  XXZ=             -0.7856  XZZ=              6.3728  YZZ=             -3.7780
  YYZ=             -3.8079  XYZ=            -22.7179
 Hexadecapole moment (field-independent basis, Debye-Ang**3):
 XXXX=          -1969.7947 YYYY=          -1066.5448 ZZZZ=           -488.0594 XXXY=           -137.1962
 XXXZ=             -0.8051 YYYX=             27.9455 YYYZ=            173.1595 ZZZX=             21.5422
 ZZZY=             31.0611 XXYY=           -504.9926 XXZZ=           -431.9465 YYZZ=           -284.5335
 XXYZ=             53.3532 YYXZ=             23.5436 ZZXY=             23.2418
 N-N= 1.035022103846D+03 E-N=-4.398051652581D+03  KE= 9.772755783220D+02
  Exact polarizability:       0.000       0.000       0.000       0.000       0.000       0.000
 Approx polarizability:      84.851       2.183      94.449       2.069       5.565      75.359
 Calling FoFJK, ICntrl=    100127 FMM=F ISym2X=0 I1Cent= 0 IOpClX= 0 NMat=1 NMatS=1 NMatT=0.
 ***** Axes restored to original set *****
 -------------------------------------------------------------------
 Center     Atomic                   Forces (Hartrees/Bohr)
 Number     Number              X              Y              Z
 -------------------------------------------------------------------
      1        6          -0.011220434    0.015404293    0.008107319
      2        8          -0.007915990   -0.012619961   -0.017488676
      3        8           0.020973075   -0.000417624    0.007941693
      4        6          -0.001662497    0.000097643    0.002873758
      5        9           0.001546025   -0.000505842    0.000979536
      6        9           0.000170312   -0.003324774   -0.000950867
      7        9           0.003048281   -0.000987041   -0.003434366
      8        8          -0.009087122    0.003122744    0.008487362
      9        1           0.001129787    0.000226268   -0.006489218
     10        1           0.006682216    0.004052401   -0.000119501
     11        1           0.001094224   -0.002433548   -0.001314205
     12        8          -0.000611661    0.003810300   -0.000955379
     13        1           0.000996527   -0.003527702    0.001284157
     14        1          -0.002586038   -0.003872529   -0.002606133
     15        8           0.002287563   -0.000715883    0.007832443
     16        1          -0.002548457    0.001394089   -0.004141271
     17        1          -0.001758208   -0.000721930   -0.003419676
     18        8          -0.000822767   -0.001140251    0.004552873
     19        1          -0.000298847   -0.001869666   -0.001337278
     20        1          -0.001260082    0.000574476   -0.001915261
     21        8          -0.003078143   -0.001033545   -0.001069076
     22        1           0.002155110    0.001477623    0.001204905
     23        1           0.003081547    0.000517472    0.001461573
     24        8           0.001887083   -0.000072899    0.000511052
     25        1          -0.000921448    0.004113722    0.000941411
     26        1          -0.001280057   -0.001547837   -0.000937178
 -------------------------------------------------------------------
 Cartesian Forces:  Max     0.020973075 RMS     0.005122248
 FormGI is forming the generalized inverse of G from B-inverse, IUseBI=4.

 GradGradGradGradGradGradGradGradGradGradGradGradGradGradGradGradGradGrad
 Berny optimization.
 Internal  Forces:  Max     0.021294580 RMS     0.003364025
 Search for a local minimum.
 Step number   1 out of a maximum of  156
 All quantities printed in internal units (Hartrees-Bohrs-Radians)
 Mixed Optimization -- RFO/linear search
 Second derivative matrix not updated -- analytic derivatives used.
 ITU=  0
     Eigenvalues ---   -0.00193  -0.00047  -0.00002   0.00021   0.00084
     Eigenvalues ---    0.00116   0.00185   0.00207   0.00259   0.00334
     Eigenvalues ---    0.00441   0.00533   0.00610   0.00891   0.00997
     Eigenvalues ---    0.01056   0.01130   0.01259   0.01300   0.01508
     Eigenvalues ---    0.01526   0.01748   0.01796   0.02067   0.02340
     Eigenvalues ---    0.02416   0.02677   0.02757   0.02919   0.03112
     Eigenvalues ---    0.03249   0.03526   0.03634   0.03855   0.04053
     Eigenvalues ---    0.04418   0.04511   0.05069   0.05484   0.06039
     Eigenvalues ---    0.06689   0.06939   0.07264   0.08810   0.10142
     Eigenvalues ---    0.11569   0.13445   0.18747   0.20997   0.21617
     Eigenvalues ---    0.23656   0.24512   0.25791   0.30069   0.36274
     Eigenvalues ---    0.36627   0.36855   0.37009   0.39144   0.41608
     Eigenvalues ---    0.43092   0.48444   0.50350   0.52907   0.54107
     Eigenvalues ---    0.54637   0.57216   0.57263   0.57272   0.57473
     Eigenvalues ---    0.68072   0.87122
 RFO step:  Lambda=-6.55718263D-03 EMin=-1.93465169D-03
 Linear search not attempted -- first point.
 Maximum step size (   0.300) exceeded in Quadratic search.
    -- Step size scaled by   0.714
 Iteration  1 RMS(Cart)=  0.12173906 RMS(Int)=  0.02466937
 Iteration  2 RMS(Cart)=  0.02739150 RMS(Int)=  0.00488576
 Iteration  3 RMS(Cart)=  0.00185702 RMS(Int)=  0.00455235
 Iteration  4 RMS(Cart)=  0.00002185 RMS(Int)=  0.00455232
 Iteration  5 RMS(Cart)=  0.00000051 RMS(Int)=  0.00455232
 Variable       Old X    -DE/DX   Delta X   Delta X   Delta X     New X
                                 (Linear)    (Quad)   (Total)
    R1        2.30656   0.02129   0.00000   0.02106   0.02096   2.32752
    R2        2.35973   0.01834   0.00000   0.01568   0.01543   2.37516
    R3        2.96866  -0.00559   0.00000  -0.02121  -0.02121   2.94745
    R4        3.27609  -0.00160   0.00000  -0.01549  -0.01542   3.26066
    R5        2.66723  -0.00405   0.00000  -0.03711  -0.03736   2.62987
    R6        2.53693   0.00096   0.00000  -0.00619  -0.00623   2.53070
    R7        2.53923   0.00090   0.00000   0.00208   0.00208   2.54131
    R8        2.53302   0.00173   0.00000   0.00075   0.00075   2.53377
    R9        1.96363  -0.00404   0.00000  -0.02457  -0.02511   1.93852
   R10        1.90678  -0.00146   0.00000  -0.01190  -0.01250   1.89428
   R11        2.04618  -0.00651   0.00000  -0.00946  -0.00983   2.03635
   R12        2.81689   0.00196   0.00000   0.04815   0.04738   2.86427
   R13        3.01068   0.00543   0.00000   0.04362   0.04305   3.05373
   R14        1.81069   0.00342   0.00000   0.00356   0.00356   1.81425
   R15        1.88530   0.00331   0.00000   0.00112   0.00156   1.88686
   R16        3.57414   0.00094   0.00000   0.04824   0.04971   3.62385
   R17        3.04364   0.00116   0.00000   0.00957   0.01006   3.05370
   R18        1.83970   0.00327   0.00000   0.00818   0.00871   1.84841
   R19        1.82423   0.00172   0.00000   0.00144   0.00144   1.82567
   R20        3.04416   0.00223   0.00000   0.05401   0.05284   3.09700
   R21        3.44207   0.00085   0.00000   0.00428   0.00504   3.44711
   R22        1.82826   0.00212   0.00000   0.00324   0.00478   1.83304
   R23        1.81172   0.00223   0.00000   0.00692   0.00692   1.81865
   R24        1.89557   0.00136   0.00000  -0.00745  -0.00877   1.88681
   R25        1.81158   0.00297   0.00000   0.00267   0.00267   1.81425
   R26        1.85035   0.00281   0.00000   0.00516   0.00532   1.85567
   R27        1.81181   0.00193   0.00000   0.00207   0.00207   1.81388
    A1        2.25600   0.00008   0.00000   0.00085  -0.00081   2.25519
    A2        2.03724  -0.00251   0.00000  -0.01661  -0.01591   2.02132
    A3        1.98955   0.00244   0.00000   0.01584   0.01679   2.00634
    A4        2.54600  -0.00465   0.00000  -0.01504  -0.01646   2.52954
    A5        2.06138  -0.00170   0.00000   0.02025   0.01709   2.07847
    A6        1.95188  -0.00028   0.00000   0.01122   0.01130   1.96318
    A7        1.94156  -0.00414   0.00000  -0.01645  -0.01659   1.92496
    A8        1.95757  -0.00648   0.00000  -0.02067  -0.02077   1.93681
    A9        1.86438   0.00332   0.00000   0.00872   0.00872   1.87309
   A10        1.87169   0.00379   0.00000   0.00984   0.00992   1.88161
   A11        1.87179   0.00468   0.00000   0.00949   0.00922   1.88101
   A12        1.86287   0.00086   0.00000   0.00887   0.00679   1.86966
   A13        1.81785  -0.00004   0.00000   0.02830   0.03059   1.84844
   A14        1.85997   0.00293   0.00000   0.02792   0.02638   1.88635
   A15        2.01088  -0.00055   0.00000   0.01184   0.00928   2.02017
   A16        1.73665   0.00259   0.00000   0.06191   0.06198   1.79863
   A17        1.50265   0.00118   0.00000   0.04155   0.04527   1.54792
   A18        1.86905  -0.00049   0.00000   0.01577   0.01293   1.88198
   A19        2.39973  -0.00220   0.00000  -0.02451  -0.02512   2.37462
   A20        1.82665   0.00126   0.00000  -0.06762  -0.07196   1.75469
   A21        1.83628  -0.00267   0.00000  -0.01369  -0.01432   1.82196
   A22        1.82332   0.00180   0.00000   0.04424   0.04558   1.86890
   A23        1.89092  -0.00041   0.00000  -0.02875  -0.02744   1.86347
   A24        2.78339   0.00133   0.00000   0.09463   0.09647   2.87986
   A25        2.08650  -0.00161   0.00000  -0.06279  -0.07286   2.01363
   A26        2.16446   0.00074   0.00000  -0.13127  -0.15413   2.01032
   A27        1.86662   0.00006   0.00000  -0.02251  -0.05275   1.81386
   A28        2.86079   0.00097   0.00000  -0.02765  -0.02736   2.83342
   A29        1.72788   0.00212   0.00000   0.00785   0.00794   1.73582
   A30        2.02361  -0.00037   0.00000   0.04259   0.04223   2.06584
   A31        1.85863   0.00104   0.00000   0.01416   0.01359   1.87222
   A32        1.71788   0.00124   0.00000   0.03968   0.03891   1.75679
   A33        2.15360  -0.00073   0.00000   0.00285   0.00226   2.15586
   A34        1.84692   0.00063   0.00000   0.00956   0.00934   1.85626
   A35        2.87161   0.00182   0.00000   0.03935   0.03789   2.90950
   A36        2.99881  -0.00040   0.00000   0.00972   0.01521   3.01402
   A37        3.08098   0.00070   0.00000  -0.01032  -0.01142   3.06956
   A38        3.02031   0.00168   0.00000   0.00976   0.01131   3.03162
   A39        2.98701  -0.00114   0.00000  -0.09540  -0.09618   2.89082
   A40        2.94423  -0.00187   0.00000  -0.04481  -0.04442   2.89981
   A41        3.07199  -0.00120   0.00000  -0.05573  -0.05720   3.01479
   A42        3.14383  -0.00006   0.00000   0.02178   0.02219   3.16602
   A43        3.19563   0.00345   0.00000   0.04438   0.04199   3.23762
   A44        3.08165  -0.00130   0.00000   0.02263   0.02246   3.10410
   A45        2.99687   0.00398   0.00000   0.00998   0.01318   3.01005
    D1       -0.06411  -0.00038   0.00000  -0.08345  -0.08261  -0.14672
    D2        3.11001  -0.00106   0.00000  -0.08712  -0.08593   3.02408
    D3       -0.04064  -0.00126   0.00000  -0.02984  -0.02819  -0.06883
    D4        3.06916  -0.00068   0.00000  -0.02675  -0.02540   3.04376
    D5        2.80879   0.00067   0.00000   0.12636   0.12613   2.93492
    D6        0.72564  -0.00054   0.00000   0.11892   0.11887   0.84451
    D7       -1.37081   0.00080   0.00000   0.13242   0.13212  -1.23869
    D8       -0.30524   0.00013   0.00000   0.12342   0.12352  -0.18172
    D9       -2.38839  -0.00108   0.00000   0.11599   0.11626  -2.27213
   D10        1.79834   0.00026   0.00000   0.12949   0.12951   1.92786
   D11        1.52460  -0.00098   0.00000   0.03166   0.03217   1.55678
   D12       -2.55627   0.00015   0.00000   0.10684   0.10779  -2.44848
   D13       -0.61851   0.00233   0.00000   0.13867   0.13990  -0.47861
   D14       -1.31366   0.00163   0.00000   0.04735   0.04847  -1.26519
   D15        2.97715   0.00087   0.00000  -0.01884  -0.01727   2.95988
   D16        1.15985  -0.00048   0.00000   0.04842   0.05148   1.21132
   D17        3.04449  -0.00009   0.00000   0.00692   0.00657   3.05106
   D18        1.05211  -0.00085   0.00000  -0.05927  -0.05917   0.99294
   D19       -0.76520  -0.00219   0.00000   0.00798   0.00958  -0.75561
   D20       -1.42736   0.00007   0.00000  -0.02415  -0.02123  -1.44859
   D21        2.90628  -0.00226   0.00000  -0.06227  -0.06174   2.84454
   D22        0.49926   0.00328   0.00000   0.01393   0.01538   0.51463
   D23       -1.45028   0.00094   0.00000  -0.02419  -0.02514  -1.47542
   D24       -0.77543   0.00071   0.00000   0.00783   0.00856  -0.76687
   D25       -2.75990  -0.00083   0.00000  -0.01348  -0.01260  -2.77251
   D26       -2.85750   0.00068   0.00000  -0.04322  -0.04421  -2.90171
   D27        1.44122  -0.00086   0.00000  -0.06453  -0.06538   1.37584
   D28        0.74107   0.00233   0.00000   0.04937   0.04922   0.79029
   D29       -1.24340   0.00079   0.00000   0.02805   0.02805  -1.21535
   D30        0.63492   0.00112   0.00000  -0.03332  -0.03317   0.60174
   D31        2.79711   0.00029   0.00000   0.02258   0.02193   2.81904
   D32       -1.08968  -0.00182   0.00000  -0.10983  -0.10688  -1.19656
   D33        0.83489   0.00010   0.00000   0.04916   0.04762   0.88251
   D34       -1.15502   0.00090   0.00000   0.06841   0.06562  -1.08940
   D35        1.05478  -0.00123   0.00000  -0.04185  -0.04285   1.01193
   D36        3.10989  -0.00025   0.00000   0.00594   0.00612   3.11601
   D37       -0.85924   0.00141   0.00000  -0.02565  -0.02684  -0.88608
   D38        1.19587   0.00238   0.00000   0.02213   0.02213   1.21800
   D39        0.95869  -0.00059   0.00000  -0.05014  -0.03479   0.92390
   D40       -1.51778   0.00091   0.00000   0.34580   0.32714  -1.19064
   D41       -1.21697   0.00063   0.00000   0.03382   0.02772  -1.18924
   D42        1.36037  -0.00028   0.00000  -0.33739  -0.33181   1.02856
   D43       -0.77111   0.00000   0.00000   0.03047   0.03058  -0.74053
   D44        1.46877   0.00004   0.00000   0.05660   0.05713   1.52589
         Item               Value     Threshold  Converged?
 Maximum Force            0.021295     0.000015     NO 
 RMS     Force            0.003364     0.000010     NO 
 Maximum Displacement     0.532991     0.000060     NO 
 RMS     Displacement     0.133286     0.000040     NO 
 Predicted change in Energy=-3.952060D-03
 GradGradGradGradGradGradGradGradGradGradGradGradGradGradGradGradGradGrad

                          Input orientation:                          
 ---------------------------------------------------------------------
 Center     Atomic      Atomic             Coordinates (Angstroms)
 Number     Number       Type             X           Y           Z
 ---------------------------------------------------------------------
      1          6           0       -0.315257    1.635944    0.178341
      2          8           0       -0.735151    0.803203   -0.626175
      3          8           0        0.775886    1.658747    0.801749
      4          6           0       -1.282990    2.815482    0.502267
      5          9           0       -0.878348    3.535030    1.556757
      6          9           0       -2.511351    2.346768    0.785000
      7          9           0       -1.392963    3.647060   -0.543756
      8          8           0        2.348102   -0.235330    0.718788
      9          1           0        2.674130   -0.268730    1.690847
     10          1           0        1.839687   -1.082340    0.548742
     11          1           0        1.653894    0.587297    0.668197
     12          8           0        0.917164   -2.384125    0.292541
     13          1           0        1.384794   -3.219838    0.224568
     14          1           0        0.500258   -2.194043   -0.594602
     15          8           0        0.515496    0.719917    3.553674
     16          1           0       -0.095221    0.089394    3.122147
     17          1           0        0.525496    1.485740    2.964798
     18          8           0       -0.960701   -0.995599    1.938427
     19          1           0       -0.397539   -1.629108    1.466817
     20          1           0       -1.434848   -0.539536    1.236018
     21          8           0        2.894521   -0.300960    3.190099
     22          1           0        2.013229    0.057344    3.493178
     23          1           0        3.575365    0.263772    3.563257
     24          8           0       -0.168213   -1.501917   -1.892831
     25          1           0       -0.330046   -0.595256   -1.552159
     26          1           0       -0.994369   -1.795281   -2.283656
 ---------------------------------------------------------------------
                    Distance matrix (angstroms):
                    1          2          3          4          5
     1  C    0.000000
     2  O    1.231672   0.000000
     3  O    1.256881   2.248145   0.000000
     4  C    1.559726   2.371240   2.380482   0.000000
     5  F    2.413219   3.499797   2.612846   1.339191   0.000000
     6  F    2.386657   2.743884   3.358508   1.344805   2.162007
     7  F    2.393212   2.920108   3.235379   1.340813   2.165533
     8  O    3.299581   3.520500   2.462981   4.747543   5.032672
     9  H    3.853815   4.259205   2.847629   5.155956   5.206406
    10  H    3.488560   3.400807   2.951143   4.994626   5.451964
    11  H    2.284114   2.725720   1.391668   3.690208   3.986342
    12  O    4.206288   3.705839   4.077263   5.649830   6.313359
    13  H    5.144991   4.626315   4.950202   6.604489   7.247398
    14  H    3.991404   3.242023   4.107281   5.429405   6.273052
    15  O    3.594736   4.363736   2.919297   4.115462   3.722277
    16  H    3.332601   3.868973   2.933589   3.963096   3.864731
    17  H    2.914407   3.866545   2.184355   3.332101   2.855337
    18  O    3.231024   3.140660   3.369469   4.085433   4.547423
    19  H    3.511055   3.226567   3.553763   4.633439   5.187253
    20  H    2.665497   2.400060   3.147758   3.437673   4.124882
    21  O    4.808841   5.381230   3.746102   5.864149   5.622914
    22  H    4.347640   5.007890   3.367388   5.236214   4.919883
    23  H    5.336427   6.035136   4.172405   6.283669   5.879008
    24  O    3.762652   2.690616   4.259329   5.061537   6.146119
    25  H    2.823669   1.725469   3.441584   4.094130   5.198582
    26  H    4.277374   3.092985   4.958209   5.394794   6.570727
                    6          7          8          9         10
     6  F    0.000000
     7  F    2.169595   0.000000
     8  O    5.503263   5.537376   0.000000
     9  H    5.877976   6.071911   1.025821   0.000000
    10  H    5.544919   5.831878   1.002411   1.631767   0.000000
    11  H    4.523124   4.484899   1.077589   1.679129   1.684184
    12  O    5.863325   6.512394   2.616600   3.084978   1.615962
    13  H    6.817708   7.447184   3.174824   3.538559   2.209279
    14  H    5.620681   6.140468   2.996010   3.695379   2.082592
    15  O    4.412936   5.385101   3.508207   3.017821   3.745828
    16  H    4.049158   5.270671   3.442588   3.137862   3.426258
    17  H    3.836057   4.545519   3.365789   3.052497   3.762906
    18  O    3.860871   5.282269   3.607452   3.715055   3.127447
    19  H    4.554192   5.733343   3.168708   3.366893   2.479314
    20  H    3.113363   4.549388   3.830245   4.142934   3.389626
    21  O    6.482161   6.921781   2.531849   1.515707   2.949576
    22  H    5.748697   6.386317   2.809811   1.947180   3.162073
    23  H    7.007546   7.280006   3.137878   2.145157   3.729866
    24  O    5.241512   5.461866   3.841437   4.737342   3.188884
    25  H    4.344642   4.488197   3.529763   4.432695   3.059211
    26  H    5.373495   5.727583   4.756073   5.620046   4.069722
                   11         12         13         14         15
    11  H    0.000000
    12  O    3.084354   0.000000
    13  H    3.842330   0.960059   0.000000
    14  H    3.265178   0.998481   1.582940   0.000000
    15  O    3.104757   4.520111   5.230707   5.069476   0.000000
    16  H    3.054371   3.892286   4.640843   4.402602   0.978136
    17  H    2.711984   4.719133   5.512687   5.119645   0.966105
    18  O    3.309857   2.857153   3.658675   3.160207   2.780499
    19  H    3.123880   1.917660   2.692641   2.318327   3.272082
    20  H    3.336540   3.134425   4.019631   3.135793   3.280486
    21  O    2.947566   4.079873   4.426455   4.862121   2.614217
    22  H    2.896634   4.172075   4.671045   4.905891   1.638861
    23  H    3.489712   4.977447   5.299149   5.725813   3.093696
    24  O    3.774090   2.594645   3.137907   1.615948   5.921859
    25  H    3.203815   2.856309   3.603591   2.040205   5.339864
    26  H    4.626382   3.261516   3.739113   2.290376   6.533018
                   16         17         18         19         20
    16  H    0.000000
    17  H    1.536174   0.000000
    18  O    1.824133   3.069082   0.000000
    19  H    2.405154   3.577460   0.970001   0.000000
    20  H    2.397423   3.306564   0.962386   1.521987   0.000000
    21  O    3.015883   2.975791   4.112413   3.946054   4.755921
    22  H    2.141086   2.129049   3.517129   3.572403   4.164165
    23  H    3.701106   3.339620   4.980159   4.874631   5.582435
    24  O    5.261901   5.744900   3.944988   3.369866   3.510019
    25  H    4.730014   5.046325   3.569621   3.191805   2.999604
    26  H    5.795099   6.373488   4.297279   3.801298   3.762847
                   21         22         23         24         25
    21  O    0.000000
    22  H    0.998456   0.000000
    23  H    0.960061   1.577274   0.000000
    24  O    6.054652   6.016566   6.848425   0.000000
    25  H    5.742252   5.601094   6.492892   0.981978   0.000000
    26  H    6.878841   6.771239   7.701205   0.959865   1.554501
                   26
    26  H    0.000000
 Stoichiometry    C2H13F3O8
 Framework group  C1[X(C2H13F3O8)]
 Deg. of freedom    72
 Full point group                 C1      NOp   1
 Largest Abelian subgroup         C1      NOp   1
 Largest concise Abelian subgroup C1      NOp   1
                         Standard orientation:                         
 ---------------------------------------------------------------------
 Center     Atomic      Atomic             Coordinates (Angstroms)
 Number     Number       Type             X           Y           Z
 ---------------------------------------------------------------------
      1          6           0        1.030014    0.306466   -0.465898
      2          8           0        0.740740    1.474193   -0.201797
      3          8           0        0.317007   -0.592078   -0.979699
      4          6           0        2.473682   -0.139707   -0.079248
      5          9           0        2.637825   -1.466500   -0.157413
      6          9           0        2.751398    0.224266    1.185227
      7          9           0        3.383757    0.433930   -0.879550
      8          8           0       -2.086947   -0.251459   -1.393534
      9          1           0       -2.467598   -1.167767   -1.133163
     10          1           0       -2.446337    0.414930   -0.736577
     11          1           0       -1.021450   -0.322359   -1.249002
     12          8           0       -2.918879    1.481548    0.381619
     13          1           0       -3.844892    1.733313    0.352837
     14          1           0       -2.375215    2.290672    0.165488
     15          8           0       -0.761167   -2.440996    1.005581
     16          1           0       -0.843375   -1.610011    1.514949
     17          1           0       -0.051179   -2.266312    0.374105
     18          8           0       -1.014877    0.131601    2.029570
     19          1           0       -1.763799    0.608588    1.639057
     20          1           0       -0.256958    0.692279    1.836215
     21          8           0       -2.877717   -2.495455   -0.527841
     22          1           0       -2.138603   -2.609407    0.133702
     23          1           0       -2.878325   -3.272820   -1.091243
     24          8           0       -1.214204    3.321061   -0.283554
     25          1           0       -0.453110    2.707615   -0.376831
     26          1           0       -0.909797    4.048121    0.264226
 ---------------------------------------------------------------------
 Rotational constants (GHZ):           0.6736007           0.4140133           0.3197559
 Standard basis: 6-31++G(d,p) (6D, 7F)
 There are   325 symmetry adapted cartesian basis functions of A   symmetry.
 There are   325 symmetry adapted basis functions of A   symmetry.
   325 basis functions,   520 primitive gaussians,   325 cartesian basis functions
    58 alpha electrons       58 beta electrons
       nuclear repulsion energy      1034.8458823666 Hartrees.
 NAtoms=   26 NActive=   26 NUniq=   26 SFac= 1.00D+00 NAtFMM=   60 NAOKFM=F Big=F
 Integral buffers will be    131072 words long.
 Raffenetti 2 integral format.
 Two-electron integral symmetry is turned on.
 Nuclear repulsion after empirical dispersion term =     1034.8297598392 Hartrees.
 One-electron integrals computed using PRISM.
 NBasis=   325 RedAO= T EigKep=  4.55D-05  NBF=   325
 NBsUse=   325 1.00D-06 EigRej= -1.00D+00 NBFU=   325
 Initial guess from the checkpoint file:  "/local_scratch/slurm.5787593/Gau-2993850.chk"
 B after Tr=     0.000000   -0.000000   -0.000000
         Rot=    0.999931    0.008448    0.003557   -0.007335 Ang=   1.35 deg.
 ExpMin= 3.60D-02 ExpMax= 7.00D+03 ExpMxC= 1.05D+03 IAcc=3 IRadAn=         5 AccDes= 0.00D+00
 Harris functional with IExCor= 4639 and IRadAn=       5 diagonalized for initial guess.
 HarFok:  IExCor= 4639 AccDes= 0.00D+00 IRadAn=         5 IDoV= 1 UseB2=F ITyADJ=14
 ICtDFT=  3500011 ScaDFX=  1.000000  1.000000  1.000000  1.000000
 FoFCou: FMM=F IPFlag=           0 FMFlag=      100000 FMFlg1=           0
         NFxFlg=           0 DoJE=T BraDBF=F KetDBF=T FulRan=T
         wScrn=  0.000000 ICntrl=       500 IOpCl=  0 I1Cent=   200000004 NGrid=           0
         NMat0=    1 NMatS0=      1 NMatT0=    0 NMatD0=    1 NMtDS0=    0 NMtDT0=    0
 Petite list used in FoFCou.
 Requested convergence on RMS density matrix=1.00D-10 within 128 cycles.
 Requested convergence on MAX density matrix=1.00D-08.
 Requested convergence on             energy=1.00D-08.
 No special actions if energy rises.
 SCF Done:  E(RwB97XD) =  -985.241600711     A.U. after   18 cycles
            NFock= 18  Conv=0.30D-10     -V/T= 2.0082
 Calling FoFJK, ICntrl=      2127 FMM=F ISym2X=0 I1Cent= 0 IOpClX= 0 NMat=1 NMatS=1 NMatT=0.
 ***** Axes restored to original set *****
 -------------------------------------------------------------------
 Center     Atomic                   Forces (Hartrees/Bohr)
 Number     Number              X              Y              Z
 -------------------------------------------------------------------
      1        6          -0.002475114    0.006131399    0.003008891
      2        8          -0.003545727   -0.005469391   -0.004909513
      3        8           0.006850268   -0.000276044    0.001588123
      4        6          -0.000893885    0.000114599    0.000900151
      5        9           0.000710084   -0.000118953    0.000234922
      6        9           0.000353630   -0.000883877   -0.000260608
      7        9           0.000791010   -0.000354261   -0.001156353
      8        8          -0.003499001    0.000982694    0.002968887
      9        1           0.000899236   -0.000130227   -0.002010986
     10        1           0.002745714    0.001119890   -0.000534086
     11        1          -0.000202743    0.000047566   -0.000172986
     12        8           0.000140210    0.001562925   -0.001939809
     13        1          -0.000199946   -0.001462333    0.001031201
     14        1          -0.000757247   -0.001980443   -0.000418310
     15        8          -0.000166688   -0.000147919    0.002156231
     16        1          -0.000477803    0.000232311   -0.001266403
     17        1          -0.000407656   -0.000206817   -0.001072428
     18        8           0.000055903   -0.001380193   -0.001482555
     19        1           0.001197698   -0.001488779    0.002813292
     20        1          -0.002180123    0.001835777   -0.000368574
     21        8          -0.000594617    0.000166498   -0.000509238
     22        1           0.000670680    0.000650852    0.000858661
     23        1           0.001186338   -0.000389877    0.000775984
     24        8           0.000426977    0.000740290    0.000327139
     25        1          -0.000356666    0.001321581   -0.000122704
     26        1          -0.000270534   -0.000617267   -0.000438928
 -------------------------------------------------------------------
 Cartesian Forces:  Max     0.006850268 RMS     0.001839693

 GradGradGradGradGradGradGradGradGradGradGradGradGradGradGradGradGradGrad
 Berny optimization.
 Using GEDIIS/GDIIS optimizer.
 FormGI is forming the generalized inverse of G from B-inverse, IUseBI=4.
 Internal  Forces:  Max     0.007821805 RMS     0.001222849
 Search for a local minimum.
 Step number   2 out of a maximum of  156
 All quantities printed in internal units (Hartrees-Bohrs-Radians)
 Mixed Optimization -- RFO/linear search
 Update second derivatives using D2CorX and points    1    2
 DE= -3.49D-03 DEPred=-3.95D-03 R= 8.82D-01
 TightC=F SS=  1.41D+00  RLast= 7.13D-01 DXNew= 5.0454D-01 2.1378D+00
 Trust test= 8.82D-01 RLast= 7.13D-01 DXMaxT set to 5.05D-01
 ITU=  1  0
 Use linear search instead of GDIIS.
     Eigenvalues ---   -0.00500  -0.00052  -0.00002   0.00021   0.00084
     Eigenvalues ---    0.00115   0.00185   0.00206   0.00262   0.00333
     Eigenvalues ---    0.00457   0.00514   0.00596   0.00908   0.00996
     Eigenvalues ---    0.01058   0.01135   0.01229   0.01262   0.01508
     Eigenvalues ---    0.01523   0.01750   0.01794   0.01970   0.02286
     Eigenvalues ---    0.02344   0.02526   0.02672   0.02789   0.03039
     Eigenvalues ---    0.03166   0.03529   0.03657   0.03845   0.03994
     Eigenvalues ---    0.04353   0.04513   0.05033   0.05477   0.06033
     Eigenvalues ---    0.06615   0.06908   0.07379   0.08839   0.09568
     Eigenvalues ---    0.11495   0.13439   0.18420   0.20531   0.21617
     Eigenvalues ---    0.23429   0.23961   0.25666   0.29994   0.35087
     Eigenvalues ---    0.36629   0.36798   0.37003   0.39107   0.41462
     Eigenvalues ---    0.43022   0.48367   0.50262   0.52872   0.54061
     Eigenvalues ---    0.54436   0.56822   0.57262   0.57310   0.57450
     Eigenvalues ---    0.67622   0.79621
 RFO step:  Lambda=-6.32177025D-03 EMin=-5.00285059D-03
 Quartic linear search produced a step of  0.32793.
 Maximum step size (   0.505) exceeded in Quadratic search.
    -- Step size scaled by   0.773
 Iteration  1 RMS(Cart)=  0.13841392 RMS(Int)=  0.01610141
 Iteration  2 RMS(Cart)=  0.02136602 RMS(Int)=  0.00430533
 Iteration  3 RMS(Cart)=  0.00075575 RMS(Int)=  0.00422512
 Iteration  4 RMS(Cart)=  0.00001583 RMS(Int)=  0.00422510
 Iteration  5 RMS(Cart)=  0.00000038 RMS(Int)=  0.00422510
 Variable       Old X    -DE/DX   Delta X   Delta X   Delta X     New X
                                 (Linear)    (Quad)   (Total)
    R1        2.32752   0.00782   0.00687   0.02041   0.02713   2.35465
    R2        2.37516   0.00541   0.00506   0.03914   0.04365   2.41881
    R3        2.94745  -0.00159  -0.00696  -0.03348  -0.04044   2.90702
    R4        3.26066  -0.00031  -0.00506  -0.04434  -0.04908   3.21159
    R5        2.62987  -0.00158  -0.01225  -0.23708  -0.24989   2.37998
    R6        2.53070   0.00033  -0.00204   0.00086  -0.00121   2.52950
    R7        2.54131  -0.00007   0.00068  -0.01283  -0.01214   2.52917
    R8        2.53377   0.00062   0.00025   0.00814   0.00839   2.54216
    R9        1.93852  -0.00078  -0.00824  -0.04420  -0.05348   1.88504
   R10        1.89428   0.00006  -0.00410  -0.03181  -0.03678   1.85750
   R11        2.03635  -0.00138  -0.00322   0.06806   0.06420   2.10054
   R12        2.86427   0.00091   0.01554   0.12377   0.13810   3.00237
   R13        3.05373   0.00227   0.01412   0.17073   0.18412   3.23784
   R14        1.81425   0.00110   0.00117   0.00575   0.00692   1.82117
   R15        1.88686   0.00090   0.00051   0.00032   0.00137   1.88823
   R16        3.62385   0.00061   0.01630  -0.00305   0.01447   3.63832
   R17        3.05370   0.00081   0.00330   0.04154   0.04530   3.09900
   R18        1.84841   0.00108   0.00286   0.00059   0.00449   1.85290
   R19        1.82567   0.00048   0.00047   0.00551   0.00599   1.83166
   R20        3.09700   0.00118   0.01733   0.09820   0.11509   3.21209
   R21        3.44711   0.00034   0.00165   0.00301   0.00590   3.45301
   R22        1.83304   0.00054   0.00157  -0.00228   0.00057   1.83360
   R23        1.81865   0.00221   0.00227   0.00243   0.00470   1.82335
   R24        1.88681   0.00099  -0.00287  -0.00563  -0.00935   1.87746
   R25        1.81425   0.00091   0.00088   0.00421   0.00509   1.81934
   R26        1.85567   0.00090   0.00174   0.01042   0.01248   1.86815
   R27        1.81388   0.00060   0.00068   0.00329   0.00396   1.81785
    A1        2.25519  -0.00021  -0.00027  -0.00010  -0.00146   2.25373
    A2        2.02132  -0.00046  -0.00522   0.00269  -0.00252   2.01880
    A3        2.00634   0.00068   0.00551  -0.00154   0.00419   2.01053
    A4        2.52954  -0.00175  -0.00540  -0.04670  -0.05130   2.47824
    A5        2.07847  -0.00054   0.00560   0.00592   0.00934   2.08780
    A6        1.96318  -0.00041   0.00370   0.00079   0.00438   1.96756
    A7        1.92496  -0.00115  -0.00544   0.00502  -0.00064   1.92432
    A8        1.93681  -0.00194  -0.00681  -0.04162  -0.04867   1.88814
    A9        1.87309   0.00116   0.00286   0.01468   0.01743   1.89053
   A10        1.88161   0.00120   0.00325   0.00981   0.01293   1.89455
   A11        1.88101   0.00137   0.00302   0.01380   0.01648   1.89749
   A12        1.86966   0.00025   0.00223   0.04847   0.04478   1.91444
   A13        1.84844   0.00012   0.01003   0.02646   0.03622   1.88466
   A14        1.88635   0.00136   0.00865   0.03814   0.04485   1.93119
   A15        2.02017  -0.00015   0.00304   0.00904   0.00873   2.02889
   A16        1.79863   0.00077   0.02033   0.02298   0.04376   1.84240
   A17        1.54792   0.00086   0.01484  -0.00732   0.00936   1.55728
   A18        1.88198   0.00017   0.00424   0.00846   0.01133   1.89331
   A19        2.37462  -0.00126  -0.00824  -0.09100  -0.10011   2.27451
   A20        1.75469   0.00015  -0.02360   0.08310   0.05662   1.81131
   A21        1.82196  -0.00079  -0.00470  -0.02695  -0.03296   1.78900
   A22        1.86890   0.00094   0.01495   0.02943   0.04862   1.91751
   A23        1.86347   0.00002  -0.00900  -0.03350  -0.04097   1.82251
   A24        2.87986   0.00099   0.03164   0.00889   0.04341   2.92327
   A25        2.01363  -0.00097  -0.02389   0.06019   0.02241   2.03604
   A26        2.01032  -0.00055  -0.05054   0.21380   0.13968   2.15000
   A27        1.81386   0.00204  -0.01730   0.12403   0.07840   1.89226
   A28        2.83342  -0.00001  -0.00897  -0.04718  -0.05628   2.77714
   A29        1.73582   0.00061   0.00261   0.01080   0.01274   1.74856
   A30        2.06584   0.00009   0.01385   0.03683   0.04992   2.11576
   A31        1.87222   0.00062   0.00446   0.01545   0.01847   1.89069
   A32        1.75679   0.00101   0.01276   0.04999   0.06252   1.81930
   A33        2.15586  -0.00036   0.00074  -0.00756  -0.00773   2.14813
   A34        1.85626   0.00015   0.00306  -0.00022  -0.00016   1.85610
   A35        2.90950   0.00130   0.01243   0.04101   0.05166   2.96116
   A36        3.01402  -0.00016   0.00499  -0.04041  -0.03120   2.98282
   A37        3.06956   0.00030  -0.00375  -0.05156  -0.05351   3.01605
   A38        3.03162   0.00137   0.00371   0.03720   0.04166   3.07327
   A39        2.89082  -0.00118  -0.03154  -0.07093  -0.10151   2.78931
   A40        2.89981  -0.00096  -0.01457  -0.07823  -0.09119   2.80862
   A41        3.01479  -0.00067  -0.01876   0.00112  -0.02059   2.99420
   A42        3.16602   0.00018   0.00728   0.00207   0.01096   3.17698
   A43        3.23762   0.00125   0.01377   0.04216   0.05463   3.29225
   A44        3.10410  -0.00054   0.00736  -0.05497  -0.04537   3.05874
   A45        3.01005   0.00184   0.00432   0.04280   0.04927   3.05932
    D1       -0.14672  -0.00048  -0.02709   0.05225   0.02555  -0.12117
    D2        3.02408  -0.00068  -0.02818   0.00553  -0.02193   3.00215
    D3       -0.06883  -0.00029  -0.00925  -0.01589  -0.02438  -0.09321
    D4        3.04376  -0.00010  -0.00833   0.03056   0.02282   3.06659
    D5        2.93492   0.00026   0.04136  -0.12460  -0.08346   2.85145
    D6        0.84451  -0.00014   0.03898  -0.14720  -0.10821   0.73630
    D7       -1.23869   0.00014   0.04333  -0.14104  -0.09788  -1.33658
    D8       -0.18172   0.00010   0.04051  -0.16454  -0.12409  -0.30581
    D9       -2.27213  -0.00030   0.03812  -0.18714  -0.14883  -2.42096
   D10        1.92786  -0.00002   0.04247  -0.18098  -0.13851   1.78935
   D11        1.55678  -0.00013   0.01055   0.02846   0.03899   1.59576
   D12       -2.44848   0.00004   0.03535  -0.10310  -0.06807  -2.51656
   D13       -0.47861   0.00120   0.04588  -0.01035   0.03662  -0.44199
   D14       -1.26519   0.00099   0.01589   0.08107   0.09889  -1.16630
   D15        2.95988   0.00031  -0.00566   0.04822   0.04325   3.00313
   D16        1.21132  -0.00004   0.01688  -0.03279  -0.01431   1.19701
   D17        3.05106   0.00010   0.00215   0.02026   0.02291   3.07396
   D18        0.99294  -0.00058  -0.01940  -0.01260  -0.03274   0.96020
   D19       -0.75561  -0.00093   0.00314  -0.09361  -0.09030  -0.84591
   D20       -1.44859  -0.00001  -0.00696  -0.04580  -0.05073  -1.49932
   D21        2.84454  -0.00117  -0.02025  -0.07683  -0.09746   2.74708
   D22        0.51463   0.00150   0.00504   0.01693   0.02375   0.53838
   D23       -1.47542   0.00034  -0.00824  -0.01410  -0.02298  -1.49840
   D24       -0.76687   0.00033   0.00281   0.00659   0.00824  -0.75863
   D25       -2.77251  -0.00047  -0.00413  -0.02697  -0.03232  -2.80483
   D26       -2.90171   0.00028  -0.01450   0.00020  -0.01352  -2.91522
   D27        1.37584  -0.00051  -0.02144  -0.03336  -0.05408   1.32177
   D28        0.79029   0.00121   0.01614   0.00388   0.01844   0.80873
   D29       -1.21535   0.00042   0.00920  -0.02967  -0.02212  -1.23747
   D30        0.60174   0.00064  -0.01088   0.11335   0.10216   0.70391
   D31        2.81904   0.00055   0.00719   0.05002   0.06049   2.87953
   D32       -1.19656  -0.00031  -0.03505   0.08970   0.05323  -1.14333
   D33        0.88251  -0.00022   0.01562  -0.10713  -0.09351   0.78900
   D34       -1.08940  -0.00028   0.02152  -0.06961  -0.05143  -1.14083
   D35        1.01193  -0.00044  -0.01405  -0.00698  -0.02212   0.98981
   D36        3.11601   0.00029   0.00201   0.03734   0.03981  -3.12737
   D37       -0.88608   0.00018  -0.00880   0.03335   0.02276  -0.86332
   D38        1.21800   0.00090   0.00726   0.07767   0.08469   1.30269
   D39        0.92390   0.00053  -0.01141   0.03170   0.02951   0.95342
   D40       -1.19064  -0.00103   0.10728  -0.36993  -0.27595  -1.46659
   D41       -1.18924   0.00007   0.00909  -0.03617  -0.03090  -1.22014
   D42        1.02856   0.00031  -0.10881   0.37756   0.27086   1.29942
   D43       -0.74053   0.00001   0.01003  -0.05767  -0.04791  -0.78844
   D44        1.52589   0.00022   0.01873  -0.03953  -0.02107   1.50482
         Item               Value     Threshold  Converged?
 Maximum Force            0.007822     0.000015     NO 
 RMS     Force            0.001223     0.000010     NO 
 Maximum Displacement     0.779593     0.000060     NO 
 RMS     Displacement     0.149951     0.000040     NO 
 Predicted change in Energy=-4.351778D-03
 GradGradGradGradGradGradGradGradGradGradGradGradGradGradGradGradGradGrad

                          Input orientation:                          
 ---------------------------------------------------------------------
 Center     Atomic      Atomic             Coordinates (Angstroms)
 Number     Number       Type             X           Y           Z
 ---------------------------------------------------------------------
      1          6           0       -0.322728    1.673019    0.169876
      2          8           0       -0.787604    0.851672   -0.643677
      3          8           0        0.798362    1.652446    0.787191
      4          6           0       -1.207883    2.897182    0.460350
      5          9           0       -0.843543    3.546723    1.572589
      6          9           0       -2.486515    2.523934    0.590908
      7          9           0       -1.109260    3.743096   -0.581000
      8          8           0        2.291696   -0.178197    0.730473
      9          1           0        2.677121   -0.185254    1.650496
     10          1           0        1.859158   -1.041368    0.545989
     11          1           0        1.552906    0.650412    0.674242
     12          8           0        0.912300   -2.436545    0.241597
     13          1           0        1.389333   -3.272283    0.189282
     14          1           0        0.465926   -2.271137   -0.636928
     15          8           0        0.465565    0.662548    3.561455
     16          1           0       -0.096496   -0.020874    3.139049
     17          1           0        0.431236    1.388331    2.919932
     18          8           0       -0.939122   -1.198235    2.024299
     19          1           0       -0.372706   -1.814313    1.533275
     20          1           0       -1.682411   -0.952079    1.460460
     21          8           0        2.967014   -0.161184    3.212423
     22          1           0        2.090185    0.162899    3.548869
     23          1           0        3.658515    0.396746    3.583142
     24          8           0       -0.201384   -1.446310   -1.887407
     25          1           0       -0.376022   -0.545699   -1.519035
     26          1           0       -1.012615   -1.721895   -2.324819
 ---------------------------------------------------------------------
                    Distance matrix (angstroms):
                    1          2          3          4          5
     1  C    0.000000
     2  O    1.246029   0.000000
     3  O    1.279979   2.281208   0.000000
     4  C    1.538327   2.362122   2.383530   0.000000
     5  F    2.397836   3.489737   2.626973   1.338552   0.000000
     6  F    2.362901   2.684579   3.404180   1.338379   2.170058
     7  F    2.338304   2.909935   3.143531   1.345253   2.178787
     8  O    3.252150   3.525763   2.363158   4.666688   4.941043
     9  H    3.826814   4.282845   2.766255   5.100109   5.131158
    10  H    3.502854   3.464715   2.905185   4.992620   5.423014
    11  H    2.195020   2.693585   1.259430   3.565905   3.865049
    12  O    4.291731   3.806015   4.126803   5.743838   6.376050
    13  H    5.233310   4.737074   4.995967   6.699351   7.307401
    14  H    4.102350   3.365013   4.187258   5.542308   6.359572
    15  O    3.625640   4.391963   2.964320   4.172633   3.740029
    16  H    3.425849   3.943093   3.021921   4.114081   3.967320
    17  H    2.865714   3.804324   2.180165   3.318567   2.845883
    18  O    3.473173   3.367963   3.560291   4.392108   4.767368
    19  H    3.744708   3.466805   3.734496   4.903761   5.381816
    20  H    3.225753   2.912317   3.659381   4.005272   4.577716
    21  O    4.841879   5.476544   3.724788   5.861508   5.563989
    22  H    4.418168   5.131620   3.393291   5.281336   4.895172
    23  H    5.397180   6.151498   4.192207   6.299670   5.850915
    24  O    3.738630   2.677917   4.213698   5.038941   6.108544
    25  H    2.788901   1.699499   3.395541   4.057510   5.150206
    26  H    4.269062   3.082226   4.934615   5.397330   6.555662
                    6          7          8          9         10
     6  F    0.000000
     7  F    2.180953   0.000000
     8  O    5.491110   5.353783   0.000000
     9  H    5.926682   5.894758   0.997519   0.000000
    10  H    5.621234   5.742186   0.982949   1.619238   0.000000
    11  H    4.453532   4.269361   1.111560   1.707416   1.724054
    12  O    6.023315   6.553726   2.691072   3.188715   1.713392
    13  H    6.984242   7.486777   3.268106   3.650109   2.307586
    14  H    5.763436   6.217341   3.095743   3.804287   2.202889
    15  O    4.582978   5.397201   3.472185   3.043273   3.733426
    16  H    4.322183   5.388128   3.395504   3.152104   3.404401
    17  H    3.902207   4.491611   3.272469   3.021860   3.684834
    18  O    4.278269   5.588674   3.626658   3.774000   3.168656
    19  H    4.916975   5.991449   3.228065   3.459627   2.559959
    20  H    3.672244   5.151769   4.114037   4.430536   3.658816
    21  O    6.619908   6.800695   2.572239   1.588783   3.018598
    22  H    5.938873   6.333251   2.846104   2.017307   3.243597
    23  H    7.158198   7.160294   3.215039   2.244322   3.811844
    24  O    5.208331   5.427787   3.831038   4.732104   3.214222
    25  H    4.281201   4.450989   3.508856   4.415601   3.083187
    26  H    5.357323   5.737279   4.757761   5.637247   4.117249
                   11         12         13         14         15
    11  H    0.000000
    12  O    3.182273   0.000000
    13  H    3.955942   0.963719   0.000000
    14  H    3.381736   0.999208   1.592984   0.000000
    15  O    3.085200   4.563486   5.263820   5.121809   0.000000
    16  H    3.040794   3.904915   4.634703   4.431479   0.980513
    17  H    2.616446   4.694100   5.485957   5.103348   0.969273
    18  O    3.383838   2.852929   3.618103   3.194904   2.792581
    19  H    3.243577   1.925317   2.652692   2.371028   3.309238
    20  H    3.695049   3.228279   4.053991   3.279375   3.411012
    21  O    3.016745   4.269066   4.615993   5.052212   2.656616
    22  H    2.964763   4.368360   4.855769   5.107215   1.699764
    23  H    3.599950   5.170605   5.489012   5.926147   3.204068
    24  O    3.746441   2.598752   3.190170   1.639920   5.880663
    25  H    3.156249   2.887023   3.670025   2.112847   5.289566
    26  H    4.604792   3.286718   3.807067   2.310136   6.520645
                   16         17         18         19         20
    16  H    0.000000
    17  H    1.520649   0.000000
    18  O    1.827256   3.061105   0.000000
    19  H    2.423061   3.581350   0.970301   0.000000
    20  H    2.489966   3.474921   0.964876   1.569738   0.000000
    21  O    3.067599   2.986088   4.212483   4.087309   5.031107
    22  H    2.232330   2.156237   3.654272   3.746707   4.453887
    23  H    3.804173   3.440701   5.110012   5.034032   5.903439
    24  O    5.225718   5.616574   3.988389   3.444683   3.694038
    25  H    4.695884   4.908825   3.646656   3.305449   3.278595
    26  H    5.795395   6.266229   4.381148   3.911895   3.920405
                   21         22         23         24         25
    21  O    0.000000
    22  H    0.993507   0.000000
    23  H    0.962753   1.586039   0.000000
    24  O    6.139915   6.115058   6.944248   0.000000
    25  H    5.806069   5.680488   6.572512   0.988584   0.000000
    26  H    6.995307   6.905073   7.823817   0.961964   1.561402
                   26
    26  H    0.000000
 Stoichiometry    C2H13F3O8
 Framework group  C1[X(C2H13F3O8)]
 Deg. of freedom    72
 Full point group                 C1      NOp   1
 Largest Abelian subgroup         C1      NOp   1
 Largest concise Abelian subgroup C1      NOp   1
                         Standard orientation:                         
 ---------------------------------------------------------------------
 Center     Atomic      Atomic             Coordinates (Angstroms)
 Number     Number       Type             X           Y           Z
 ---------------------------------------------------------------------
      1          6           0        1.074979    0.297805   -0.406415
      2          8           0        0.808947    1.488873   -0.155072
      3          8           0        0.335330   -0.599587   -0.941158
      4          6           0        2.499142   -0.157538   -0.044653
      5          9           0        2.620422   -1.489818    0.000557
      6          9           0        2.855509    0.337970    1.146453
      7          9           0        3.341889    0.317427   -0.979474
      8          8           0       -1.958867   -0.293130   -1.417877
      9          1           0       -2.350329   -1.192668   -1.237233
     10          1           0       -2.398537    0.379201   -0.851440
     11          1           0       -0.870747   -0.341546   -1.196030
     12          8           0       -2.974716    1.557425    0.251065
     13          1           0       -3.906826    1.790735    0.176952
     14          1           0       -2.428600    2.376125    0.078135
     15          8           0       -0.835440   -2.378631    1.120756
     16          1           0       -1.011853   -1.539036    1.595481
     17          1           0       -0.097215   -2.140038    0.539732
     18          8           0       -1.308348    0.186771    2.117540
     19          1           0       -2.023309    0.661723    1.665061
     20          1           0       -0.597250    0.811794    2.303741
     21          8           0       -2.789279   -2.608163   -0.664582
     22          1           0       -2.116908   -2.721530    0.057997
     23          1           0       -2.775434   -3.396272   -1.217380
     24          8           0       -1.150564    3.301614   -0.368440
     25          1           0       -0.389174    2.671390   -0.388431
     26          1           0       -0.855441    4.066911    0.134149
 ---------------------------------------------------------------------
 Rotational constants (GHZ):           0.6519058           0.4062598           0.3161400
 Standard basis: 6-31++G(d,p) (6D, 7F)
 There are   325 symmetry adapted cartesian basis functions of A   symmetry.
 There are   325 symmetry adapted basis functions of A   symmetry.
   325 basis functions,   520 primitive gaussians,   325 cartesian basis functions
    58 alpha electrons       58 beta electrons
       nuclear repulsion energy      1026.0917502143 Hartrees.
 NAtoms=   26 NActive=   26 NUniq=   26 SFac= 1.00D+00 NAtFMM=   60 NAOKFM=F Big=F
 Integral buffers will be    131072 words long.
 Raffenetti 2 integral format.
 Two-electron integral symmetry is turned on.
 Nuclear repulsion after empirical dispersion term =     1026.0764503846 Hartrees.
 One-electron integrals computed using PRISM.
 NBasis=   325 RedAO= T EigKep=  4.31D-05  NBF=   325
 NBsUse=   325 1.00D-06 EigRej= -1.00D+00 NBFU=   325
 Initial guess from the checkpoint file:  "/local_scratch/slurm.5787593/Gau-2993850.chk"
 B after Tr=    -0.000000    0.000000   -0.000000
         Rot=    0.999816    0.013720    0.013381    0.000776 Ang=   2.20 deg.
 ExpMin= 3.60D-02 ExpMax= 7.00D+03 ExpMxC= 1.05D+03 IAcc=3 IRadAn=         5 AccDes= 0.00D+00
 Harris functional with IExCor= 4639 and IRadAn=       5 diagonalized for initial guess.
 HarFok:  IExCor= 4639 AccDes= 0.00D+00 IRadAn=         5 IDoV= 1 UseB2=F ITyADJ=14
 ICtDFT=  3500011 ScaDFX=  1.000000  1.000000  1.000000  1.000000
 FoFCou: FMM=F IPFlag=           0 FMFlag=      100000 FMFlg1=           0
         NFxFlg=           0 DoJE=T BraDBF=F KetDBF=T FulRan=T
         wScrn=  0.000000 ICntrl=       500 IOpCl=  0 I1Cent=   200000004 NGrid=           0
         NMat0=    1 NMatS0=      1 NMatT0=    0 NMatD0=    1 NMtDS0=    0 NMtDT0=    0
 Petite list used in FoFCou.
 Requested convergence on RMS density matrix=1.00D-10 within 128 cycles.
 Requested convergence on MAX density matrix=1.00D-08.
 Requested convergence on             energy=1.00D-08.
 No special actions if energy rises.
 SCF Done:  E(RwB97XD) =  -985.240115574     A.U. after   18 cycles
            NFock= 18  Conv=0.64D-10     -V/T= 2.0083
 Calling FoFJK, ICntrl=      2127 FMM=F ISym2X=0 I1Cent= 0 IOpClX= 0 NMat=1 NMatS=1 NMatT=0.
 ***** Axes restored to original set *****
 -------------------------------------------------------------------
 Center     Atomic                   Forces (Hartrees/Bohr)
 Number     Number              X              Y              Z
 -------------------------------------------------------------------
      1        6           0.006612849   -0.020326062   -0.008490666
      2        8           0.009728485    0.013683497    0.014811018
      3        8          -0.019216777    0.006067841   -0.006473595
      4        6           0.002100497    0.000067617   -0.002330259
      5        9          -0.001849760    0.000672235   -0.001078147
      6        9          -0.001057092    0.003279744    0.000863024
      7        9          -0.002916200    0.002467276    0.002979954
      8        8           0.008000919   -0.004946139   -0.007054246
      9        1           0.002142425   -0.001505468    0.006935688
     10        1          -0.002291443   -0.005621087   -0.000503257
     11        1          -0.003601921    0.005151303   -0.000494195
     12        8           0.000686307   -0.002954641   -0.001827468
     13        1          -0.002249880    0.002458185    0.000201623
     14        1           0.002575678    0.001668257    0.003027309
     15        8          -0.002881302    0.000867843   -0.005282623
     16        1           0.001647772    0.000172637    0.002421647
     17        1           0.001677670   -0.000328075    0.002756294
     18        8          -0.002958881    0.001382210    0.002781980
     19        1          -0.001451798    0.001486836   -0.003424088
     20        1           0.005597433   -0.002018046    0.000470503
     21        8           0.000998232    0.002334643    0.001512185
     22        1           0.001365528   -0.001121908   -0.000753208
     23        1          -0.002316866   -0.001761433   -0.000498008
     24        8          -0.003432450    0.002030085    0.000112134
     25        1           0.001276265   -0.003807027   -0.000858936
     26        1           0.001814310    0.000599677    0.000195340
 -------------------------------------------------------------------
 Cartesian Forces:  Max     0.020326062 RMS     0.005095619

 GradGradGradGradGradGradGradGradGradGradGradGradGradGradGradGradGradGrad
 Berny optimization.
 Using GEDIIS/GDIIS optimizer.
 FormGI is forming the generalized inverse of G from B-inverse, IUseBI=4.
 Internal  Forces:  Max     0.021406412 RMS     0.003492603
 Search for a local minimum.
 Step number   3 out of a maximum of  156
 All quantities printed in internal units (Hartrees-Bohrs-Radians)
 Mixed Optimization -- RFO/linear search
 Update second derivatives using D2CorX and points    3    2
 DE=  1.49D-03 DEPred=-4.35D-03 R=-3.41D-01
 Trust test=-3.41D-01 RLast= 7.60D-01 DXMaxT set to 2.52D-01
 ITU= -1  1  0
 Use linear search instead of GDIIS.
     Eigenvalues ---   -0.00055  -0.00002   0.00021   0.00085   0.00116
     Eigenvalues ---    0.00185   0.00208   0.00266   0.00335   0.00460
     Eigenvalues ---    0.00536   0.00615   0.00917   0.00992   0.01059
     Eigenvalues ---    0.01115   0.01219   0.01316   0.01447   0.01509
     Eigenvalues ---    0.01574   0.01765   0.01804   0.02081   0.02343
     Eigenvalues ---    0.02444   0.02670   0.02765   0.02983   0.03138
     Eigenvalues ---    0.03510   0.03563   0.03652   0.03888   0.04125
     Eigenvalues ---    0.04500   0.04543   0.05095   0.05475   0.06048
     Eigenvalues ---    0.06725   0.06946   0.07386   0.09206   0.10642
     Eigenvalues ---    0.11766   0.13450   0.19027   0.21462   0.21640
     Eigenvalues ---    0.23748   0.25297   0.26943   0.30024   0.36408
     Eigenvalues ---    0.36676   0.36997   0.39045   0.40250   0.41755
     Eigenvalues ---    0.43296   0.48530   0.50449   0.52926   0.54135
     Eigenvalues ---    0.54849   0.57262   0.57295   0.57450   0.58448
     Eigenvalues ---    0.68271   1.01771
 RFO step:  Lambda=-7.33954967D-04 EMin=-5.53269447D-04
 Quartic linear search produced a step of -0.65074.
 Iteration  1 RMS(Cart)=  0.17002307 RMS(Int)=  0.03137120
 Iteration  2 RMS(Cart)=  0.04203629 RMS(Int)=  0.00273991
 Iteration  3 RMS(Cart)=  0.00238598 RMS(Int)=  0.00202479
 Iteration  4 RMS(Cart)=  0.00000553 RMS(Int)=  0.00202479
 Iteration  5 RMS(Cart)=  0.00000002 RMS(Int)=  0.00202479
 Variable       Old X    -DE/DX   Delta X   Delta X   Delta X     New X
                                 (Linear)    (Quad)   (Total)
    R1        2.35465  -0.02141  -0.01766  -0.00624  -0.02244   2.33221
    R2        2.41881  -0.01427  -0.02840   0.00212  -0.02761   2.39120
    R3        2.90702   0.00738   0.02631   0.00511   0.03142   2.93843
    R4        3.21159   0.00116   0.03194   0.04557   0.08034   3.29193
    R5        2.37998   0.00769   0.16262  -0.03347   0.12602   2.50600
    R6        2.52950  -0.00108   0.00079  -0.00481  -0.00400   2.52549
    R7        2.52917   0.00018   0.00790   0.00901   0.01691   2.54608
    R8        2.54216  -0.00097  -0.00546  -0.00249  -0.00795   2.53421
    R9        1.88504   0.00787   0.03480  -0.00500   0.02971   1.91475
   R10        1.85750   0.00354   0.02393  -0.00090   0.02197   1.87948
   R11        2.10054   0.01415  -0.04177   0.03519  -0.00951   2.09104
   R12        3.00237   0.00050  -0.08986   0.03165  -0.05831   2.94406
   R13        3.23784  -0.00238  -0.11981   0.03690  -0.08362   3.15422
   R14        1.82117  -0.00326  -0.00450  -0.00096  -0.00546   1.81571
   R15        1.88823  -0.00331  -0.00089  -0.00733  -0.00809   1.88014
   R16        3.63832  -0.00066  -0.00942  -0.00262  -0.01193   3.62639
   R17        3.09900   0.00008  -0.02948   0.04002   0.01120   3.11020
   R18        1.85290  -0.00229  -0.00292  -0.00007  -0.00274   1.85016
   R19        1.83166  -0.00213  -0.00390  -0.00104  -0.00494   1.82672
   R20        3.21209  -0.00036  -0.07489   0.03149  -0.04345   3.16864
   R21        3.45301  -0.00025  -0.00384  -0.00925  -0.01286   3.44016
   R22        1.83360  -0.00032  -0.00037   0.00110   0.00089   1.83450
   R23        1.82335  -0.00510  -0.00306  -0.00053  -0.00360   1.81976
   R24        1.87746  -0.00205   0.00609  -0.00412   0.00191   1.87936
   R25        1.81934  -0.00288  -0.00331  -0.00134  -0.00465   1.81469
   R26        1.86815  -0.00287  -0.00812  -0.00957  -0.01497   1.85318
   R27        1.81785  -0.00179  -0.00258  -0.00051  -0.00309   1.81475
    A1        2.25373   0.00098   0.00095  -0.00318   0.00017   2.25390
    A2        2.01880   0.00191   0.00164  -0.00280  -0.00241   2.01639
    A3        2.01053  -0.00289  -0.00272   0.00618   0.00209   2.01262
    A4        2.47824   0.00495   0.03338   0.06247   0.10629   2.58453
    A5        2.08780   0.00108  -0.00608  -0.02658  -0.03521   2.05259
    A6        1.96756   0.00074  -0.00285   0.00935   0.00631   1.97387
    A7        1.92432   0.00452   0.00042  -0.01501  -0.01445   1.90987
    A8        1.88814   0.00735   0.03167   0.00974   0.04138   1.92951
    A9        1.89053  -0.00387  -0.01134  -0.00175  -0.01308   1.87745
   A10        1.89455  -0.00434  -0.00842   0.00049  -0.00823   1.88631
   A11        1.89749  -0.00478  -0.01072  -0.00299  -0.01344   1.88405
   A12        1.91444  -0.00149  -0.02914  -0.00225  -0.03001   1.88442
   A13        1.88466   0.00201  -0.02357   0.01705  -0.00540   1.87927
   A14        1.93119  -0.00161  -0.02918   0.00883  -0.02065   1.91054
   A15        2.02889   0.00085  -0.00568   0.03891   0.03224   2.06114
   A16        1.84240  -0.00164  -0.02848   0.01488  -0.01201   1.83039
   A17        1.55728  -0.00092  -0.00609   0.01098   0.00691   1.56419
   A18        1.89331   0.00028  -0.00737  -0.00174  -0.00791   1.88540
   A19        2.27451   0.00042   0.06514  -0.10950  -0.04343   2.23109
   A20        1.81131   0.00038  -0.03685   0.06761   0.02953   1.84084
   A21        1.78900   0.00211   0.02145   0.00362   0.02624   1.81524
   A22        1.91751  -0.00075  -0.03164  -0.00349  -0.03685   1.88066
   A23        1.82251  -0.00102   0.02666   0.00297   0.02946   1.85196
   A24        2.92327  -0.00038  -0.02825   0.01717  -0.00970   2.91357
   A25        2.03604   0.00156  -0.01458  -0.03404  -0.04786   1.98819
   A26        2.15000   0.00080  -0.09090   0.01711  -0.07172   2.07829
   A27        1.89226  -0.00337  -0.05102   0.00749  -0.04088   1.85138
   A28        2.77714   0.00048   0.03663   0.06992   0.10722   2.88436
   A29        1.74856  -0.00068  -0.00829   0.00594  -0.00300   1.74557
   A30        2.11576   0.00112  -0.03248   0.03795   0.00597   2.12173
   A31        1.89069  -0.00096  -0.01202   0.00593  -0.00424   1.88645
   A32        1.81930   0.00053  -0.04068  -0.03035  -0.06419   1.75511
   A33        2.14813   0.00053   0.00503   0.00343   0.00790   2.15603
   A34        1.85610  -0.00102   0.00010   0.01148   0.00532   1.86142
   A35        2.96116  -0.00089  -0.03362  -0.07520  -0.10649   2.85467
   A36        2.98282   0.00068   0.02030  -0.00289   0.01578   2.99860
   A37        3.01605  -0.00236   0.03482  -0.02783   0.00919   3.02524
   A38        3.07327  -0.00041  -0.02711  -0.01048  -0.03400   3.03927
   A39        2.78931   0.00127   0.06606  -0.00076   0.06594   2.85525
   A40        2.80862   0.00051   0.05934  -0.02654   0.03049   2.83911
   A41        2.99420  -0.00004   0.01340  -0.01302   0.00191   2.99611
   A42        3.17698   0.00031  -0.00713   0.03571   0.02783   3.20481
   A43        3.29225  -0.00429  -0.03555  -0.02102  -0.05965   3.23260
   A44        3.05874   0.00060   0.02952  -0.01667   0.01582   3.07456
   A45        3.05932  -0.00313  -0.03206   0.01920  -0.01147   3.04785
    D1       -0.12117   0.00034  -0.01663  -0.03049  -0.04655  -0.16772
    D2        3.00215   0.00056   0.01427  -0.01586  -0.00152   3.00063
    D3       -0.09321   0.00018   0.01587  -0.08666  -0.07121  -0.16442
    D4        3.06659  -0.00008  -0.01485  -0.10115  -0.11612   2.95047
    D5        2.85145  -0.00056   0.05431   0.19462   0.24899   3.10045
    D6        0.73630   0.00067   0.07041   0.20117   0.27162   1.00792
    D7       -1.33658  -0.00057   0.06370   0.20760   0.27166  -1.06491
    D8       -0.30581  -0.00033   0.08075   0.20708   0.28761  -0.01819
    D9       -2.42096   0.00089   0.09685   0.21363   0.31024  -2.11072
   D10        1.78935  -0.00034   0.09013   0.22006   0.31029   2.09963
   D11        1.59576   0.00059  -0.02537  -0.12224  -0.14624   1.44952
   D12       -2.51656   0.00035   0.04430   0.07731   0.12072  -2.39584
   D13       -0.44199  -0.00083  -0.02383   0.08825   0.06209  -0.37990
   D14       -1.16630  -0.00025  -0.06435   0.10628   0.04097  -1.12533
   D15        3.00313  -0.00005  -0.02814   0.05973   0.03045   3.03357
   D16        1.19701  -0.00002   0.00931  -0.00908   0.00021   1.19722
   D17        3.07396  -0.00044  -0.01491   0.09800   0.08036  -3.12886
   D18        0.96020  -0.00024   0.02130   0.05145   0.06984   1.03004
   D19       -0.84591  -0.00021   0.05876  -0.01736   0.03960  -0.80631
   D20       -1.49932  -0.00074   0.03301  -0.05170  -0.01744  -1.51676
   D21        2.74708   0.00040   0.06342  -0.08419  -0.01940   2.72768
   D22        0.53838  -0.00208  -0.01545  -0.03731  -0.05282   0.48556
   D23       -1.49840  -0.00094   0.01495  -0.06979  -0.05479  -1.55319
   D24       -0.75863  -0.00051  -0.00536  -0.04754  -0.05900  -0.81764
   D25       -2.80483   0.00009   0.02104  -0.03872  -0.02160  -2.82643
   D26       -2.91522  -0.00116   0.00880  -0.10969  -0.10468  -3.01990
   D27        1.32177  -0.00056   0.03519  -0.10086  -0.06728   1.25449
   D28        0.80873  -0.00155  -0.01200  -0.02975  -0.04345   0.76528
   D29       -1.23747  -0.00096   0.01439  -0.02092  -0.00605  -1.24352
   D30        0.70391  -0.00139  -0.06648   0.05973  -0.00587   0.69803
   D31        2.87953  -0.00088  -0.03936   0.06416   0.02177   2.90129
   D32       -1.14333   0.00051  -0.03464   0.03787   0.00287  -1.14046
   D33        0.78900  -0.00006   0.06085  -0.00620   0.05520   0.84420
   D34       -1.14083   0.00038   0.03347  -0.00994   0.02429  -1.11654
   D35        0.98981   0.00067   0.01439   0.04910   0.06504   1.05484
   D36       -3.12737   0.00071  -0.02590   0.09971   0.07399  -3.05338
   D37       -0.86332  -0.00102  -0.01481   0.04724   0.03374  -0.82958
   D38        1.30269  -0.00098  -0.05511   0.09785   0.04269   1.34538
   D39        0.95342  -0.00123  -0.01921  -0.10249  -0.12257   0.83085
   D40       -1.46659   0.00160   0.17957  -0.08947   0.09161  -1.37498
   D41       -1.22014  -0.00005   0.02011   0.01166   0.03012  -1.19002
   D42        1.29942  -0.00118  -0.17626   0.00728  -0.16944   1.12998
   D43       -0.78844  -0.00033   0.03118   0.25061   0.28009  -0.50835
   D44        1.50482   0.00002   0.01371   0.24293   0.25508   1.75990
         Item               Value     Threshold  Converged?
 Maximum Force            0.021406     0.000015     NO 
 RMS     Force            0.003493     0.000010     NO 
 Maximum Displacement     0.943291     0.000060     NO 
 RMS     Displacement     0.194816     0.000040     NO 
 Predicted change in Energy=-1.065449D-03
 GradGradGradGradGradGradGradGradGradGradGradGradGradGradGradGradGradGrad

                          Input orientation:                          
 ---------------------------------------------------------------------
 Center     Atomic      Atomic             Coordinates (Angstroms)
 Number     Number       Type             X           Y           Z
 ---------------------------------------------------------------------
      1          6           0       -0.260210    1.637271    0.163302
      2          8           0       -0.658650    0.797242   -0.648319
      3          8           0        0.851021    1.702241    0.765051
      4          6           0       -1.277471    2.756998    0.522839
      5          9           0       -0.814868    3.610235    1.441557
      6          9           0       -2.401628    2.200228    1.014331
      7          9           0       -1.608427    3.460901   -0.569586
      8          8           0        2.356406   -0.201387    0.734221
      9          1           0        2.690916   -0.253550    1.689229
     10          1           0        1.860880   -1.040733    0.536393
     11          1           0        1.664738    0.659716    0.667097
     12          8           0        0.850211   -2.342298    0.270856
     13          1           0        1.233306   -3.223308    0.286878
     14          1           0        0.468850   -2.188835   -0.635177
     15          8           0        0.513276    0.770202    3.537059
     16          1           0       -0.096526    0.128968    3.118107
     17          1           0        0.546097    1.505564    2.910483
     18          8           0       -0.996172   -0.995380    2.004319
     19          1           0       -0.420711   -1.589020    1.495558
     20          1           0       -1.623194   -0.626429    1.373417
     21          8           0        2.902369   -0.311395    3.231656
     22          1           0        2.046598    0.091607    3.538753
     23          1           0        3.623125    0.158410    3.658218
     24          8           0       -0.118965   -1.475138   -1.996763
     25          1           0       -0.288968   -0.568040   -1.665151
     26          1           0       -0.920977   -1.760434   -2.441297
 ---------------------------------------------------------------------
                    Distance matrix (angstroms):
                    1          2          3          4          5
     1  C    0.000000
     2  O    1.234152   0.000000
     3  O    1.265369   2.257376   0.000000
     4  C    1.554952   2.365417   2.387815   0.000000
     5  F    2.415402   3.507836   2.621695   1.336434   0.000000
     6  F    2.372096   2.787606   3.299979   1.347326   2.165283
     7  F    2.383367   2.829020   3.305000   1.341045   2.167195
     8  O    3.248583   3.463991   2.427124   4.690606   5.008569
     9  H    3.822669   4.217569   2.839795   5.115854   5.223092
    10  H    3.436557   3.336125   2.931895   4.926682   5.441549
    11  H    2.216946   2.673456   1.326118   3.616075   3.931132
    12  O    4.132985   3.602534   4.074619   5.531125   6.290920
    13  H    5.086362   4.540805   4.963448   6.490280   7.226728
    14  H    3.975951   3.191878   4.152971   5.371397   6.292056
    15  O    3.568238   4.346439   2.943942   4.029846   3.771058
    16  H    3.321542   3.866334   2.984947   3.877704   3.930147
    17  H    2.866092   3.823377   2.175900   3.254586   2.905100
    18  O    3.295729   3.219302   3.496436   4.044040   4.643411
    19  H    3.494226   3.216687   3.603240   4.535206   5.214453
    20  H    2.906276   2.654167   3.451746   3.505794   4.313624
    21  O    4.818091   5.381834   3.787730   5.850110   5.692230
    22  H    4.370825   5.034666   3.423005   5.220103   4.996694
    23  H    5.429711   6.106387   4.293994   6.371742   6.043547
    24  O    3.791164   2.696901   4.320212   5.059794   6.177972
    25  H    2.864866   1.742012   3.515626   4.101258   5.233180
    26  H    4.331853   3.134532   5.040909   5.414830   6.628114
                    6          7          8          9         10
     6  F    0.000000
     7  F    2.174225   0.000000
     8  O    5.337143   5.552672   0.000000
     9  H    5.693023   6.114224   1.013241   0.000000
    10  H    5.375986   5.789991   0.994577   1.624083   0.000000
    11  H    4.362234   4.482146   1.106529   1.712264   1.716707
    12  O    5.635756   6.358330   2.658351   3.124555   1.669141
    13  H    6.569374   7.313523   3.254762   3.593143   2.284675
    14  H    5.497672   6.019875   3.063995   3.753101   2.151386
    15  O    4.111666   5.348459   3.492422   3.033918   3.754932
    16  H    3.745596   5.194872   3.436411   3.155605   3.444544
    17  H    3.573099   4.536099   3.305604   3.030874   3.721369
    18  O    3.628677   5.182498   3.671968   3.774150   3.212415
    19  H    4.302791   5.583654   3.196488   3.391638   2.535009
    20  H    2.953793   4.525676   4.052955   4.341695   3.607080
    21  O    6.273529   7.001924   2.558780   1.557928   2.980113
    22  H    5.532242   6.449015   2.836763   1.988723   3.214164
    23  H    6.888890   7.493324   3.206835   2.217125   3.780111
    24  O    5.271200   5.349749   3.899766   4.793145   3.244283
    25  H    4.393889   4.378766   3.590183   4.497829   3.113210
    26  H    5.460818   5.589117   4.822424   5.690141   4.138035
                   11         12         13         14         15
    11  H    0.000000
    12  O    3.135689   0.000000
    13  H    3.925375   0.960831   0.000000
    14  H    3.352657   0.994928   1.582628   0.000000
    15  O    3.094310   4.524296   5.199061   5.115215   0.000000
    16  H    3.064506   3.887198   4.584983   4.447359   0.979061
    17  H    2.645676   4.676126   5.451403   5.121158   0.966660
    18  O    3.407044   2.868485   3.589406   3.246161   2.782985
    19  H    3.176832   1.919001   2.620606   2.385609   3.256683
    20  H    3.600494   3.205866   4.010478   3.294269   3.346106
    21  O    3.008613   4.135487   4.465056   4.939553   2.640244
    22  H    2.952114   4.246691   4.714319   5.011127   1.676773
    23  H    3.610179   5.041509   5.339774   5.821705   3.171770
    24  O    3.851668   2.614070   3.178010   1.645845   6.005370
    25  H    3.280812   2.862489   3.630176   2.064488   5.431157
    26  H    4.712235   3.291116   3.771454   2.318882   6.648454
                   16         17         18         19         20
    16  H    0.000000
    17  H    1.533326   0.000000
    18  O    1.820452   3.074809   0.000000
    19  H    2.385213   3.537397   0.970773   0.000000
    20  H    2.438295   3.407901   0.962973   1.545142   0.000000
    21  O    3.033181   2.992743   4.144009   3.960962   4.902348
    22  H    2.184335   2.155342   3.576937   3.617563   4.321067
    23  H    3.758775   3.441226   5.040290   4.907466   5.775824
    24  O    5.360556   5.779962   4.124114   3.507183   3.786968
    25  H    4.837604   5.092503   3.761351   3.324130   3.319106
    26  H    5.929295   6.438991   4.511592   3.972213   4.041178
                   21         22         23         24         25
    21  O    0.000000
    22  H    0.994517   0.000000
    23  H    0.960293   1.582458   0.000000
    24  O    6.149725   6.147056   6.974993   0.000000
    25  H    5.850573   5.742004   6.646085   0.980661   0.000000
    26  H    6.992859   6.928027   7.844419   0.960327   1.556806
                   26
    26  H    0.000000
 Stoichiometry    C2H13F3O8
 Framework group  C1[X(C2H13F3O8)]
 Deg. of freedom    72
 Full point group                 C1      NOp   1
 Largest Abelian subgroup         C1      NOp   1
 Largest concise Abelian subgroup C1      NOp   1
                         Standard orientation:                         
 ---------------------------------------------------------------------
 Center     Atomic      Atomic             Coordinates (Angstroms)
 Number     Number       Type             X           Y           Z
 ---------------------------------------------------------------------
      1          6           0        1.013366    0.294242   -0.519209
      2          8           0        0.726483    1.463727   -0.248779
      3          8           0        0.308426   -0.590427   -1.086289
      4          6           0        2.428812   -0.169105   -0.072332
      5          9           0        2.669450   -1.455298   -0.344096
      6          9           0        2.554805   -0.004210    1.258917
      7          9           0        3.376164    0.567112   -0.671424
      8          8           0       -2.071837   -0.227671   -1.392376
      9          1           0       -2.480241   -1.122966   -1.150900
     10          1           0       -2.412117    0.448747   -0.747510
     11          1           0       -0.974282   -0.319378   -1.285744
     12          8           0       -2.805934    1.537667    0.454652
     13          1           0       -3.730108    1.777007    0.563354
     14          1           0       -2.298787    2.363021    0.227771
     15          8           0       -0.732205   -2.453817    0.941434
     16          1           0       -0.809082   -1.637190    1.476009
     17          1           0       -0.055977   -2.240549    0.284422
     18          8           0       -0.974480    0.065135    2.099533
     19          1           0       -1.688674    0.570603    1.679022
     20          1           0       -0.202932    0.641352    2.097386
     21          8           0       -2.927188   -2.478120   -0.525653
     22          1           0       -2.164218   -2.644410    0.090212
     23          1           0       -3.052180   -3.263296   -1.064205
     24          8           0       -1.145407    3.404061   -0.315145
     25          1           0       -0.387448    2.791478   -0.424394
     26          1           0       -0.823636    4.151882    0.194223
 ---------------------------------------------------------------------
 Rotational constants (GHZ):           0.6546792           0.4224666           0.3238633
 Standard basis: 6-31++G(d,p) (6D, 7F)
 There are   325 symmetry adapted cartesian basis functions of A   symmetry.
 There are   325 symmetry adapted basis functions of A   symmetry.
   325 basis functions,   520 primitive gaussians,   325 cartesian basis functions
    58 alpha electrons       58 beta electrons
       nuclear repulsion energy      1033.9848815531 Hartrees.
 NAtoms=   26 NActive=   26 NUniq=   26 SFac= 1.00D+00 NAtFMM=   60 NAOKFM=F Big=F
 Integral buffers will be    131072 words long.
 Raffenetti 2 integral format.
 Two-electron integral symmetry is turned on.
 Nuclear repulsion after empirical dispersion term =     1033.9689329349 Hartrees.
 One-electron integrals computed using PRISM.
 NBasis=   325 RedAO= T EigKep=  4.41D-05  NBF=   325
 NBsUse=   325 1.00D-06 EigRej= -1.00D+00 NBFU=   325
 Lowest energy guess from the checkpoint file:  "/local_scratch/slurm.5787593/Gau-2993850.chk"
 B after Tr=    -0.000000   -0.000000    0.000000
         Rot=    0.999906   -0.012603    0.000667    0.005400 Ang=  -1.57 deg.
 B after Tr=     0.000000   -0.000000    0.000000
         Rot=    0.999556   -0.026317   -0.013173    0.004596 Ang=  -3.41 deg.
 Requested convergence on RMS density matrix=1.00D-10 within 128 cycles.
 Requested convergence on MAX density matrix=1.00D-08.
 Requested convergence on             energy=1.00D-08.
 No special actions if energy rises.
 SCF Done:  E(RwB97XD) =  -985.242621674     A.U. after   17 cycles
            NFock= 17  Conv=0.76D-10     -V/T= 2.0083
 Calling FoFJK, ICntrl=      2127 FMM=F ISym2X=0 I1Cent= 0 IOpClX= 0 NMat=1 NMatS=1 NMatT=0.
 ***** Axes restored to original set *****
 -------------------------------------------------------------------
 Center     Atomic                   Forces (Hartrees/Bohr)
 Number     Number              X              Y              Z
 -------------------------------------------------------------------
      1        6          -0.000617630   -0.001393629   -0.002296337
      2        8           0.000348301    0.001152420    0.001326838
      3        8           0.000165093   -0.000532036    0.000476471
      4        6           0.000158852   -0.000186303   -0.001169822
      5        9           0.000322888    0.000047063    0.000243019
      6        9          -0.000203942    0.000131277   -0.000028440
      7        9          -0.000056210   -0.000148315    0.000827960
      8        8          -0.000002809   -0.000488325   -0.000183025
      9        1           0.000102193   -0.000168358   -0.000111494
     10        1           0.000457074    0.000495420    0.000128386
     11        1          -0.001214853    0.000781934    0.000095654
     12        8           0.000609945    0.000073751   -0.000403391
     13        1          -0.000229093   -0.000070958    0.000540186
     14        1          -0.000403244    0.000189021   -0.000267494
     15        8           0.000017437   -0.000204841   -0.000020939
     16        1          -0.000219502    0.000500268    0.000021132
     17        1           0.000201822   -0.000087338    0.000085346
     18        8          -0.000448879   -0.000342500    0.000668986
     19        1          -0.000363568    0.000280211   -0.000903086
     20        1           0.001197270    0.000024783    0.000282587
     21        8          -0.000138856    0.000483001   -0.000002484
     22        1           0.000157224   -0.000076703    0.000084153
     23        1           0.000004960   -0.000353961    0.000181333
     24        8          -0.000354916    0.000062557   -0.000288641
     25        1           0.000238280   -0.000162001    0.000890507
     26        1           0.000272162   -0.000006436   -0.000177403
 -------------------------------------------------------------------
 Cartesian Forces:  Max     0.002296337 RMS     0.000544262

 GradGradGradGradGradGradGradGradGradGradGradGradGradGradGradGradGradGrad
 Berny optimization.
 Using GEDIIS/GDIIS optimizer.
 FormGI is forming the generalized inverse of G from B-inverse, IUseBI=4.
 Internal  Forces:  Max     0.002243971 RMS     0.000401604
 Search for a local minimum.
 Step number   4 out of a maximum of  156
 All quantities printed in internal units (Hartrees-Bohrs-Radians)
 Mixed Optimization -- En-DIIS/RFO-DIIS
 Update second derivatives using D2CorX and points    2    4
 DE= -1.02D-03 DEPred=-1.07D-03 R= 9.58D-01
 TightC=F SS=  1.41D+00  RLast= 7.99D-01 DXNew= 4.2426D-01 2.3967D+00
 Trust test= 9.58D-01 RLast= 7.99D-01 DXMaxT set to 4.24D-01
 ITU=  1 -1  1  0
 Use linear search instead of GDIIS.
     Eigenvalues ---   -0.00083  -0.00002   0.00021   0.00084   0.00110
     Eigenvalues ---    0.00188   0.00200   0.00257   0.00320   0.00431
     Eigenvalues ---    0.00524   0.00615   0.00878   0.00989   0.01025
     Eigenvalues ---    0.01070   0.01255   0.01273   0.01505   0.01522
     Eigenvalues ---    0.01627   0.01769   0.01892   0.02088   0.02348
     Eigenvalues ---    0.02448   0.02676   0.02772   0.02978   0.03139
     Eigenvalues ---    0.03474   0.03551   0.03659   0.03893   0.04128
     Eigenvalues ---    0.04503   0.04520   0.05109   0.05479   0.06042
     Eigenvalues ---    0.06735   0.06958   0.07435   0.09122   0.10738
     Eigenvalues ---    0.11855   0.13476   0.19043   0.21532   0.21680
     Eigenvalues ---    0.23750   0.25249   0.26994   0.29992   0.36246
     Eigenvalues ---    0.36679   0.37015   0.39059   0.40253   0.41769
     Eigenvalues ---    0.43247   0.48552   0.50456   0.52913   0.54135
     Eigenvalues ---    0.54853   0.57262   0.57297   0.57465   0.58542
     Eigenvalues ---    0.68196   1.02483
 RFO step:  Lambda=-1.24120592D-03 EMin=-8.34207528D-04
 Quartic linear search produced a step of -0.03987.
 Maximum step size (   0.424) exceeded in Quadratic search.
    -- Step size scaled by   0.960
 Iteration  1 RMS(Cart)=  0.12605527 RMS(Int)=  0.03991858
 Iteration  2 RMS(Cart)=  0.07210621 RMS(Int)=  0.00585352
 Iteration  3 RMS(Cart)=  0.00516511 RMS(Int)=  0.00324805
 Iteration  4 RMS(Cart)=  0.00008313 RMS(Int)=  0.00324796
 Iteration  5 RMS(Cart)=  0.00000106 RMS(Int)=  0.00324796
 Iteration  6 RMS(Cart)=  0.00000003 RMS(Int)=  0.00324796
 Variable       Old X    -DE/DX   Delta X   Delta X   Delta X     New X
                                 (Linear)    (Quad)   (Total)
    R1        2.33221  -0.00224  -0.00019  -0.00639  -0.00546   2.32675
    R2        2.39120   0.00020  -0.00064   0.01329   0.00975   2.40095
    R3        2.93843  -0.00029   0.00036  -0.00303  -0.00266   2.93577
    R4        3.29193  -0.00036  -0.00125  -0.05030  -0.04736   3.24457
    R5        2.50600  -0.00077   0.00494  -0.19138  -0.19125   2.31475
    R6        2.52549   0.00030   0.00021   0.00604   0.00626   2.53175
    R7        2.54608   0.00011  -0.00019  -0.01515  -0.01534   2.53073
    R8        2.53421  -0.00074  -0.00002   0.00220   0.00218   2.53639
    R9        1.91475   0.00038   0.00095  -0.02925  -0.02865   1.88609
   R10        1.87948  -0.00072   0.00059  -0.01639  -0.01769   1.86179
   R11        2.09104   0.00063  -0.00218   0.09069   0.08371   2.17474
   R12        2.94406   0.00040  -0.00318   0.09695   0.09354   3.03760
   R13        3.15422  -0.00002  -0.00401   0.08346   0.07821   3.23243
   R14        1.81571  -0.00002  -0.00006  -0.00067  -0.00073   1.81498
   R15        1.88014   0.00036   0.00027  -0.00395  -0.00257   1.87758
   R16        3.62639  -0.00003  -0.00010  -0.02568  -0.02597   3.60042
   R17        3.11020  -0.00018  -0.00225   0.01559   0.01527   3.12547
   R18        1.85016  -0.00023  -0.00007   0.00022   0.00088   1.85103
   R19        1.82672  -0.00011  -0.00004  -0.00324  -0.00329   1.82344
   R20        3.16864  -0.00019  -0.00286   0.07124   0.06884   3.23748
   R21        3.44016  -0.00001   0.00028  -0.01178  -0.01070   3.42946
   R22        1.83450   0.00009  -0.00006   0.00205   0.00198   1.83648
   R23        1.81976  -0.00096  -0.00004  -0.00063  -0.00067   1.81908
   R24        1.87936  -0.00029   0.00030  -0.01320  -0.01256   1.86681
   R25        1.81469  -0.00009  -0.00002  -0.00099  -0.00101   1.81368
   R26        1.85318  -0.00020   0.00010  -0.00041   0.00374   1.85692
   R27        1.81475  -0.00014  -0.00003  -0.00071  -0.00075   1.81401
    A1        2.25390   0.00046   0.00005  -0.00555  -0.00259   2.25132
    A2        2.01639   0.00046   0.00020   0.02577   0.02441   2.04080
    A3        2.01262  -0.00092  -0.00025  -0.01970  -0.02155   1.99107
    A4        2.58453  -0.00014  -0.00219  -0.14859  -0.13437   2.45015
    A5        2.05259   0.00031   0.00103   0.06166   0.05804   2.11064
    A6        1.97387  -0.00069  -0.00043  -0.01839  -0.01889   1.95497
    A7        1.90987   0.00033   0.00060   0.02122   0.02188   1.93175
    A8        1.92951   0.00078   0.00029  -0.01012  -0.00995   1.91956
    A9        1.87745   0.00005  -0.00017   0.00514   0.00506   1.88251
   A10        1.88631  -0.00010  -0.00019  -0.00030  -0.00073   1.88558
   A11        1.88405  -0.00039  -0.00012   0.00350   0.00339   1.88744
   A12        1.88442  -0.00014  -0.00059  -0.00063  -0.00425   1.88018
   A13        1.87927   0.00059  -0.00123   0.02736   0.02733   1.90660
   A14        1.91054  -0.00042  -0.00096   0.02764   0.02638   1.93692
   A15        2.06114   0.00014  -0.00163   0.04614   0.03872   2.09986
   A16        1.83039   0.00024  -0.00127  -0.00098   0.00179   1.83218
   A17        1.56419  -0.00034  -0.00065  -0.02810  -0.02761   1.53658
   A18        1.88540  -0.00010  -0.00014   0.01398   0.01420   1.89960
   A19        2.23109  -0.00015   0.00572  -0.04072  -0.03256   2.19853
   A20        1.84084   0.00029  -0.00343   0.00943   0.00373   1.84457
   A21        1.81524   0.00012   0.00027   0.00163   0.00277   1.81801
   A22        1.88066  -0.00021  -0.00047  -0.01085  -0.01186   1.86881
   A23        1.85196  -0.00028   0.00046   0.01551   0.01639   1.86835
   A24        2.91357  -0.00025  -0.00134   0.04938   0.04974   2.96332
   A25        1.98819   0.00025   0.00101   0.03736   0.03669   2.02487
   A26        2.07829  -0.00029  -0.00271  -0.06873  -0.07033   2.00795
   A27        1.85138  -0.00039  -0.00150  -0.00793  -0.00919   1.84219
   A28        2.88436   0.00033  -0.00203  -0.02898  -0.03335   2.85101
   A29        1.74557   0.00008  -0.00039  -0.00869  -0.00899   1.73657
   A30        2.12173   0.00033  -0.00223   0.05697   0.05345   2.17518
   A31        1.88645  -0.00027  -0.00057   0.00656   0.00664   1.89309
   A32        1.75511  -0.00040   0.00007   0.02168   0.03042   1.78553
   A33        2.15603   0.00038  -0.00001   0.05393   0.05088   2.20692
   A34        1.86142  -0.00008  -0.00021   0.01427   0.00158   1.86300
   A35        2.85467   0.00034   0.00219   0.15835   0.15498   3.00965
   A36        2.99860   0.00055   0.00062   0.00129   0.00114   2.99974
   A37        3.02524  -0.00024   0.00177  -0.04987  -0.04207   2.98316
   A38        3.03927   0.00062  -0.00031   0.07729   0.08375   3.12303
   A39        2.85525   0.00044   0.00142  -0.09578  -0.09041   2.76483
   A40        2.83911  -0.00008   0.00242  -0.04906  -0.04747   2.79164
   A41        2.99611   0.00008   0.00074  -0.03426  -0.03289   2.96322
   A42        3.20481   0.00024  -0.00155   0.00905   0.00820   3.21301
   A43        3.23260  -0.00034   0.00020   0.04418   0.04101   3.27362
   A44        3.07456  -0.00031   0.00118  -0.00578   0.00317   3.07773
   A45        3.04785  -0.00063  -0.00151   0.01659   0.01826   3.06611
    D1       -0.16772  -0.00013   0.00084  -0.11613  -0.11381  -0.28153
    D2        3.00063   0.00006   0.00094  -0.14128  -0.13932   2.86130
    D3       -0.16442   0.00020   0.00381   0.12985   0.13448  -0.02993
    D4        2.95047   0.00003   0.00372   0.15553   0.15998   3.11044
    D5        3.10045  -0.00016  -0.00660  -0.27973  -0.28629   2.81415
    D6        1.00792  -0.00001  -0.00652  -0.28900  -0.29533   0.71259
    D7       -1.06491  -0.00020  -0.00693  -0.30033  -0.30701  -1.37192
    D8       -0.01819  -0.00002  -0.00652  -0.30142  -0.30819  -0.32638
    D9       -2.11072   0.00013  -0.00644  -0.31068  -0.31723  -2.42795
   D10        2.09963  -0.00007  -0.00685  -0.32201  -0.32891   1.77073
   D11        1.44952  -0.00011   0.00428   0.23005   0.23657   1.68609
   D12       -2.39584  -0.00040  -0.00210  -0.10284  -0.10852  -2.50435
   D13       -0.37990  -0.00022  -0.00394  -0.05166  -0.05595  -0.43585
   D14       -1.12533   0.00035  -0.00558   0.09715   0.09075  -1.03458
   D15        3.03357   0.00013  -0.00294   0.04457   0.03962   3.07319
   D16        1.19722  -0.00006   0.00056   0.04542   0.04496   1.24218
   D17       -3.12886   0.00003  -0.00412   0.06126   0.05425  -3.07461
   D18        1.03004  -0.00019  -0.00148   0.00868   0.00312   1.03316
   D19       -0.80631  -0.00038   0.00202   0.00954   0.00846  -0.79785
   D20       -1.51676  -0.00020   0.00272  -0.09792  -0.09276  -1.60951
   D21        2.72768  -0.00020   0.00466  -0.12830  -0.12274   2.60493
   D22        0.48556  -0.00037   0.00116  -0.06137  -0.05875   0.42681
   D23       -1.55319  -0.00038   0.00310  -0.09175  -0.08873  -1.64192
   D24       -0.81764  -0.00016   0.00202  -0.02264  -0.02931  -0.84695
   D25       -2.82643  -0.00001   0.00215  -0.06781  -0.07057  -2.89700
   D26       -3.01990  -0.00037   0.00471  -0.08323  -0.08526  -3.10516
   D27        1.25449  -0.00021   0.00484  -0.12839  -0.12651   1.12797
   D28        0.76528  -0.00038   0.00100  -0.06348  -0.06717   0.69810
   D29       -1.24352  -0.00023   0.00112  -0.10864  -0.10843  -1.35195
   D30        0.69803  -0.00031  -0.00384  -0.01726  -0.01916   0.67888
   D31        2.90129  -0.00053  -0.00328  -0.00312  -0.00920   2.89209
   D32       -1.14046  -0.00049  -0.00224  -0.00888  -0.01340  -1.15386
   D33        0.84420  -0.00004   0.00153   0.03792   0.03927   0.88347
   D34       -1.11654   0.00031   0.00108   0.02411   0.02441  -1.09213
   D35        1.05484  -0.00018  -0.00171  -0.02557  -0.02616   1.02869
   D36       -3.05338   0.00002  -0.00454   0.03419   0.03072  -3.02267
   D37       -0.82958  -0.00011  -0.00225  -0.02431  -0.02618  -0.85575
   D38        1.34538   0.00009  -0.00508   0.03545   0.03070   1.37608
   D39        0.83085  -0.00024   0.00371  -0.00519  -0.00235   0.82849
   D40       -1.37498   0.00037   0.00735   0.03466   0.04147  -1.33351
   D41       -1.19002  -0.00025   0.00003   0.01653   0.01539  -1.17463
   D42        1.12998  -0.00078  -0.00404  -0.05368  -0.05891   1.07107
   D43       -0.50835  -0.00027  -0.00926  -0.22327  -0.23199  -0.74035
   D44        1.75990  -0.00009  -0.00933  -0.14210  -0.15326   1.60664
         Item               Value     Threshold  Converged?
 Maximum Force            0.002244     0.000015     NO 
 RMS     Force            0.000402     0.000010     NO 
 Maximum Displacement     0.841965     0.000060     NO 
 RMS     Displacement     0.188610     0.000040     NO 
 Predicted change in Energy=-1.239414D-03
 GradGradGradGradGradGradGradGradGradGradGradGradGradGradGradGradGradGrad

                          Input orientation:                          
 ---------------------------------------------------------------------
 Center     Atomic      Atomic             Coordinates (Angstroms)
 Number     Number       Type             X           Y           Z
 ---------------------------------------------------------------------
      1          6           0       -0.411140    1.642215    0.169167
      2          8           0       -0.884820    0.785897   -0.578068
      3          8           0        0.701826    1.641258    0.781988
      4          6           0       -1.270899    2.911927    0.418439
      5          9           0       -0.882926    3.573331    1.517047
      6          9           0       -2.561424    2.587249    0.568782
      7          9           0       -1.169179    3.747298   -0.627177
      8          8           0        2.267840   -0.137532    0.723078
      9          1           0        2.667862   -0.181798    1.636414
     10          1           0        1.874715   -1.018876    0.524742
     11          1           0        1.464687    0.686378    0.700361
     12          8           0        0.935547   -2.421129    0.246248
     13          1           0        1.345628   -3.289543    0.258469
     14          1           0        0.516139   -2.276853   -0.642833
     15          8           0        0.512111    0.680924    3.577617
     16          1           0       -0.042545    0.008032    3.131477
     17          1           0        0.481963    1.442139    2.985405
     18          8           0       -0.889297   -1.173670    2.045173
     19          1           0       -0.315768   -1.756533    1.520034
     20          1           0       -1.503589   -0.781354    1.416392
     21          8           0        2.970707   -0.269786    3.212603
     22          1           0        2.122316    0.096069    3.562283
     23          1           0        3.698107    0.174437    3.653840
     24          8           0       -0.170066   -1.450062   -1.900216
     25          1           0       -0.404409   -0.591661   -1.483306
     26          1           0       -0.932363   -1.724726   -2.414927
 ---------------------------------------------------------------------
                    Distance matrix (angstroms):
                    1          2          3          4          5
     1  C    0.000000
     2  O    1.231264   0.000000
     3  O    1.270529   2.258061   0.000000
     4  C    1.553542   2.379514   2.374534   0.000000
     5  F    2.401786   3.487019   2.604738   1.339745   0.000000
     6  F    2.382542   2.714984   3.404285   1.339207   2.165392
     7  F    2.374902   2.975427   3.149890   1.342201   2.170231
     8  O    3.263626   3.533408   2.370647   4.681312   4.932365
     9  H    3.867828   4.296733   2.814049   5.154458   5.169462
    10  H    3.526042   3.476842   2.918588   5.035613   5.447717
    11  H    2.171294   2.676652   1.224915   3.537793   3.809562
    12  O    4.281386   3.778657   4.104221   5.774040   6.391817
    13  H    5.236071   4.720583   5.000135   6.732758   7.324583
    14  H    4.108318   3.368578   4.173270   5.589566   6.391175
    15  O    3.659782   4.385447   2.962056   4.258744   3.815507
    16  H    3.403189   3.882682   2.956622   4.159571   4.002996
    17  H    2.961226   3.872607   2.223293   3.438330   2.925914
    18  O    3.417197   3.274342   3.471473   4.414067   4.776293
    19  H    3.658610   3.345116   3.622871   4.890839   5.359956
    20  H    2.936444   2.610943   3.336971   3.832804   4.399845
    21  O    4.935093   5.508970   3.835075   5.993486   5.700434
    22  H    4.508016   5.163452   3.483597   5.415415   5.030490
    23  H    5.584195   6.267866   4.401909   6.530903   6.091324
    24  O    3.728624   2.694153   4.184575   5.061121   6.117217
    25  H    2.778654   1.716950   3.367676   4.079531   5.155411
    26  H    4.276155   3.111196   4.921452   5.444366   6.597899
                    6          7          8          9         10
     6  F    0.000000
     7  F    2.171262   0.000000
     8  O    5.547075   5.359869   0.000000
     9  H    6.012728   5.940078   0.998078   0.000000
    10  H    5.717116   5.771362   0.985216   1.601748   0.000000
    11  H    4.454234   4.250746   1.150825   1.754296   1.762627
    12  O    6.116918   6.575882   2.686482   3.154058   1.710529
    13  H    7.063854   7.525008   3.316853   3.647618   2.346650
    14  H    5.882083   6.255472   3.083969   3.770164   2.188942
    15  O    4.704655   5.468974   3.449761   3.026519   3.750474
    16  H    4.423179   5.420229   3.340577   3.101218   3.394922
    17  H    4.051364   4.592469   3.286767   3.038931   3.748495
    18  O    4.372671   5.606756   3.576176   3.715410   3.158391
    19  H    4.981596   5.969169   3.151403   3.375705   2.516538
    20  H    3.631108   4.979628   3.888299   4.220057   3.502056
    21  O    6.764386   6.929613   2.590222   1.607429   2.997821
    22  H    6.091343   6.458869   2.852514   2.020842   3.245160
    23  H    7.383832   7.401548   3.276027   2.293102   3.813136
    24  O    5.302304   5.443474   3.814157   4.708511   3.201167
    25  H    4.355371   4.488251   3.495037   4.397669   3.067438
    26  H    5.490855   5.761525   4.754741   5.635212   4.125478
                   11         12         13         14         15
    11  H    0.000000
    12  O    3.184777   0.000000
    13  H    4.002173   0.960447   0.000000
    14  H    3.388901   0.993571   1.589320   0.000000
    15  O    3.030846   4.571657   5.241765   5.153703   0.000000
    16  H    2.939766   3.896413   4.588594   4.447273   0.979524
    17  H    2.599681   4.757474   5.529097   5.195785   0.964921
    18  O    3.287785   2.849972   3.558668   3.227636   2.784214
    19  H    3.132044   1.905258   2.588803   2.375036   3.295486
    20  H    3.387861   3.163460   3.968606   3.249035   3.297301
    21  O    3.081186   4.191589   4.526226   4.991754   2.661162
    22  H    2.995253   4.329064   4.793829   5.088572   1.713199
    23  H    3.738086   5.097096   5.390905   5.881763   3.226904
    24  O    3.741630   2.602433   3.215733   1.653926   5.917188
    25  H    3.145681   2.851980   3.657181   2.096109   5.298342
    26  H    4.611322   3.325044   3.845119   2.354426   6.616966
                   16         17         18         19         20
    16  H    0.000000
    17  H    1.533985   0.000000
    18  O    1.814790   3.099491   0.000000
    19  H    2.405222   3.607658   0.971821   0.000000
    20  H    2.387320   3.368700   0.962617   1.540336   0.000000
    21  O    3.027120   3.029217   4.132739   3.984486   4.848444
    22  H    2.209065   2.198966   3.603286   3.680649   4.303709
    23  H    3.780613   3.521002   5.044747   4.938924   5.742591
    24  O    5.240251   5.714828   4.019922   3.437042   3.636666
    25  H    4.667633   4.989126   3.608880   3.222551   3.106836
    26  H    5.878505   6.418172   4.494219   3.983104   3.986885
                   21         22         23         24         25
    21  O    0.000000
    22  H    0.987873   0.000000
    23  H    0.959757   1.580393   0.000000
    24  O    6.115425   6.122453   6.960552   0.000000
    25  H    5.791941   5.684654   6.618748   0.982640   0.000000
    26  H    7.001422   6.955099   7.866258   0.959930   1.559002
                   26
    26  H    0.000000
 Stoichiometry    C2H13F3O8
 Framework group  C1[X(C2H13F3O8)]
 Deg. of freedom    72
 Full point group                 C1      NOp   1
 Largest Abelian subgroup         C1      NOp   1
 Largest concise Abelian subgroup C1      NOp   1
                         Standard orientation:                         
 ---------------------------------------------------------------------
 Center     Atomic      Atomic             Coordinates (Angstroms)
 Number     Number       Type             X           Y           Z
 ---------------------------------------------------------------------
      1          6           0        1.089869    0.305513   -0.345776
      2          8           0        0.820897    1.462504   -0.021682
      3          8           0        0.343156   -0.566221   -0.890519
      4          6           0        2.535357   -0.187104   -0.060499
      5          9           0        2.620153   -1.524157   -0.064503
      6          9           0        2.955994    0.247544    1.134332
      7          9           0        3.373938    0.285274   -0.995991
      8          8           0       -1.943575   -0.235742   -1.421191
      9          1           0       -2.394493   -1.109485   -1.249709
     10          1           0       -2.393821    0.447074   -0.871926
     11          1           0       -0.830730   -0.321855   -1.140904
     12          8           0       -2.944481    1.603760    0.261547
     13          1           0       -3.873449    1.845290    0.295318
     14          1           0       -2.407433    2.419225    0.077758
     15          8           0       -0.918960   -2.419028    1.045442
     16          1           0       -1.059315   -1.568942    1.511405
     17          1           0       -0.163413   -2.250592    0.469377
     18          8           0       -1.311949    0.136170    2.079061
     19          1           0       -1.987261    0.648161    1.603399
     20          1           0       -0.522551    0.687063    2.078523
     21          8           0       -2.967599   -2.487071   -0.651683
     22          1           0       -2.277735   -2.667488    0.032007
     23          1           0       -3.105967   -3.287679   -1.162579
     24          8           0       -1.094826    3.327041   -0.356300
     25          1           0       -0.362278    2.674156   -0.304376
     26          1           0       -0.784975    4.125377    0.077427
 ---------------------------------------------------------------------
 Rotational constants (GHZ):           0.6628647           0.3985782           0.3103579
 Standard basis: 6-31++G(d,p) (6D, 7F)
 There are   325 symmetry adapted cartesian basis functions of A   symmetry.
 There are   325 symmetry adapted basis functions of A   symmetry.
   325 basis functions,   520 primitive gaussians,   325 cartesian basis functions
    58 alpha electrons       58 beta electrons
       nuclear repulsion energy      1025.1794892057 Hartrees.
 NAtoms=   26 NActive=   26 NUniq=   26 SFac= 1.00D+00 NAtFMM=   60 NAOKFM=F Big=F
 Integral buffers will be    131072 words long.
 Raffenetti 2 integral format.
 Two-electron integral symmetry is turned on.
 Nuclear repulsion after empirical dispersion term =     1025.1639396899 Hartrees.
 One-electron integrals computed using PRISM.
 NBasis=   325 RedAO= T EigKep=  4.28D-05  NBF=   325
 NBsUse=   325 1.00D-06 EigRej= -1.00D+00 NBFU=   325
 Initial guess from the checkpoint file:  "/local_scratch/slurm.5787593/Gau-2993850.chk"
 B after Tr=     0.000000    0.000000   -0.000000
         Rot=    0.999768    0.017131    0.011018    0.007046 Ang=   2.47 deg.
 ExpMin= 3.60D-02 ExpMax= 7.00D+03 ExpMxC= 1.05D+03 IAcc=3 IRadAn=         5 AccDes= 0.00D+00
 Harris functional with IExCor= 4639 and IRadAn=       5 diagonalized for initial guess.
 HarFok:  IExCor= 4639 AccDes= 0.00D+00 IRadAn=         5 IDoV= 1 UseB2=F ITyADJ=14
 ICtDFT=  3500011 ScaDFX=  1.000000  1.000000  1.000000  1.000000
 FoFCou: FMM=F IPFlag=           0 FMFlag=      100000 FMFlg1=           0
         NFxFlg=           0 DoJE=T BraDBF=F KetDBF=T FulRan=T
         wScrn=  0.000000 ICntrl=       500 IOpCl=  0 I1Cent=   200000004 NGrid=           0
         NMat0=    1 NMatS0=      1 NMatT0=    0 NMatD0=    1 NMtDS0=    0 NMtDT0=    0
 Petite list used in FoFCou.
 Requested convergence on RMS density matrix=1.00D-10 within 128 cycles.
 Requested convergence on MAX density matrix=1.00D-08.
 Requested convergence on             energy=1.00D-08.
 No special actions if energy rises.
 SCF Done:  E(RwB97XD) =  -985.242470571     A.U. after   18 cycles
            NFock= 18  Conv=0.96D-10     -V/T= 2.0082
 Calling FoFJK, ICntrl=      2127 FMM=F ISym2X=0 I1Cent= 0 IOpClX= 0 NMat=1 NMatS=1 NMatT=0.
 ***** Axes restored to original set *****
 -------------------------------------------------------------------
 Center     Atomic                   Forces (Hartrees/Bohr)
 Number     Number              X              Y              Z
 -------------------------------------------------------------------
      1        6           0.000607074   -0.002525823   -0.000470945
      2        8           0.000187620    0.001252461    0.001733751
      3        8          -0.004589350    0.005577360    0.000503015
      4        6           0.000525977    0.000118808    0.001066082
      5        9          -0.000780618   -0.000053120   -0.000547619
      6        9           0.000159966    0.000120942   -0.000054800
      7        9           0.000027731   -0.000018367   -0.000107125
      8        8           0.004419526   -0.004409794   -0.002775456
      9        1           0.001507267   -0.000262665    0.003346369
     10        1          -0.000870270   -0.002161062   -0.000454681
     11        1          -0.001316944    0.002099018   -0.001804326
     12        8          -0.000006018   -0.000693266   -0.000110701
     13        1          -0.000141200    0.000079949   -0.000122311
     14        1           0.000400879    0.000516058    0.000802375
     15        8          -0.000195024   -0.000450269   -0.000196967
     16        1           0.000360087   -0.000000041    0.000712378
     17        1           0.000078081    0.000542468    0.000000628
     18        8          -0.000526442    0.000158002   -0.000229555
     19        1           0.000333267    0.000647160   -0.000093123
     20        1           0.000242619   -0.000200737   -0.000321315
     21        8           0.001440787   -0.000408571   -0.000380394
     22        1          -0.001508956    0.000324999    0.000456766
     23        1          -0.000178712    0.000003301    0.000036391
     24        8          -0.000456769    0.000055225    0.000521393
     25        1           0.000127598   -0.000212576   -0.001377095
     26        1           0.000151827   -0.000099460   -0.000132736
 -------------------------------------------------------------------
 Cartesian Forces:  Max     0.005577360 RMS     0.001400868

 GradGradGradGradGradGradGradGradGradGradGradGradGradGradGradGradGradGrad
 Berny optimization.
 Using GEDIIS/GDIIS optimizer.
 FormGI is forming the generalized inverse of G from B-inverse, IUseBI=4.
 Internal  Forces:  Max     0.007909143 RMS     0.001123116
 Search for a local minimum.
 Step number   5 out of a maximum of  156
 All quantities printed in internal units (Hartrees-Bohrs-Radians)
 Mixed Optimization -- RFO/linear search
 Update second derivatives using D2CorX and points    5    4
 DE=  1.51D-04 DEPred=-1.24D-03 R=-1.22D-01
 Trust test=-1.22D-01 RLast= 1.03D+00 DXMaxT set to 2.12D-01
 ITU= -1  1 -1  1  0
 Use linear search instead of GDIIS.
     Eigenvalues ---   -0.00002   0.00021   0.00084   0.00096   0.00116
     Eigenvalues ---    0.00191   0.00206   0.00265   0.00431   0.00499
     Eigenvalues ---    0.00542   0.00640   0.00935   0.00985   0.01068
     Eigenvalues ---    0.01159   0.01262   0.01319   0.01511   0.01628
     Eigenvalues ---    0.01644   0.01777   0.01955   0.02191   0.02363
     Eigenvalues ---    0.02474   0.02700   0.02770   0.03069   0.03153
     Eigenvalues ---    0.03490   0.03643   0.03770   0.03966   0.04215
     Eigenvalues ---    0.04513   0.04673   0.05117   0.05491   0.06053
     Eigenvalues ---    0.06730   0.06993   0.07560   0.09132   0.10884
     Eigenvalues ---    0.12101   0.13632   0.19068   0.21638   0.21956
     Eigenvalues ---    0.23977   0.26447   0.28659   0.30220   0.36462
     Eigenvalues ---    0.36708   0.37175   0.39103   0.41423   0.42239
     Eigenvalues ---    0.43584   0.48583   0.50475   0.52913   0.54142
     Eigenvalues ---    0.54879   0.57262   0.57311   0.57524   0.58679
     Eigenvalues ---    0.68676   1.04673
 RFO step:  Lambda=-3.55640457D-04 EMin=-2.30346184D-05
 Quartic linear search produced a step of -0.55876.
 Iteration  1 RMS(Cart)=  0.08493208 RMS(Int)=  0.03076480
 Iteration  2 RMS(Cart)=  0.01169628 RMS(Int)=  0.00153986
 Iteration  3 RMS(Cart)=  0.00185132 RMS(Int)=  0.00103299
 Iteration  4 RMS(Cart)=  0.00003403 RMS(Int)=  0.00103294
 Iteration  5 RMS(Cart)=  0.00000006 RMS(Int)=  0.00103294
 Variable       Old X    -DE/DX   Delta X   Delta X   Delta X     New X
                                 (Linear)    (Quad)   (Total)
    R1        2.32675  -0.00131   0.00305  -0.00575  -0.00203   2.32472
    R2        2.40095  -0.00118  -0.00545   0.00282  -0.00311   2.39784
    R3        2.93577   0.00023   0.00149  -0.00080   0.00069   2.93645
    R4        3.24457   0.00081   0.02646   0.03403   0.06180   3.30637
    R5        2.31475   0.00556   0.10686  -0.03152   0.07404   2.38880
    R6        2.53175  -0.00070  -0.00350   0.00264  -0.00086   2.53089
    R7        2.53073  -0.00019   0.00857  -0.00508   0.00350   2.53423
    R8        2.53639   0.00007  -0.00122   0.00037  -0.00086   2.53554
    R9        1.88609   0.00378   0.01601  -0.00278   0.01302   1.89911
   R10        1.86179   0.00174   0.00988  -0.00094   0.00835   1.87014
   R11        2.17474   0.00791  -0.04677   0.03283  -0.01515   2.15960
   R12        3.03760   0.00015  -0.05227   0.01885  -0.03366   3.00394
   R13        3.23243  -0.00057  -0.04370   0.01542  -0.02862   3.20381
   R14        1.81498  -0.00013   0.00041  -0.00045  -0.00004   1.81494
   R15        1.87758  -0.00051   0.00143  -0.00346  -0.00223   1.87535
   R16        3.60042  -0.00007   0.01451  -0.01672  -0.00183   3.59858
   R17        3.12547   0.00030  -0.00853   0.01423   0.00573   3.13120
   R18        1.85103  -0.00021  -0.00049  -0.00079  -0.00101   1.85002
   R19        1.82344   0.00043   0.00184  -0.00083   0.00100   1.82444
   R20        3.23748  -0.00004  -0.03846   0.00312  -0.03558   3.20190
   R21        3.42946   0.00031   0.00598   0.00652   0.01282   3.44228
   R22        1.83648  -0.00002  -0.00111   0.00121   0.00051   1.83698
   R23        1.81908  -0.00003   0.00038  -0.00016   0.00022   1.81930
   R24        1.86681   0.00158   0.00702  -0.00111   0.00560   1.87241
   R25        1.81368  -0.00012   0.00057  -0.00056   0.00000   1.81368
   R26        1.85692  -0.00006  -0.00209  -0.00733  -0.00820   1.84872
   R27        1.81401  -0.00002   0.00042  -0.00039   0.00003   1.81403
    A1        2.25132   0.00099   0.00144  -0.00600  -0.00258   2.24874
    A2        2.04080  -0.00090  -0.01364   0.01365  -0.00094   2.03986
    A3        1.99107  -0.00009   0.01204  -0.00764   0.00350   1.99457
    A4        2.45015   0.00174   0.07508   0.02578   0.10662   2.55677
    A5        2.11064  -0.00192  -0.03243  -0.01499  -0.04747   2.06317
    A6        1.95497   0.00116   0.01056  -0.00726   0.00334   1.95832
    A7        1.93175  -0.00011  -0.01222   0.00959  -0.00267   1.92908
    A8        1.91956  -0.00034   0.00556  -0.00261   0.00302   1.92259
    A9        1.88251  -0.00050  -0.00283   0.00057  -0.00231   1.88020
   A10        1.88558  -0.00021   0.00041  -0.00052   0.00002   1.88560
   A11        1.88744  -0.00004  -0.00189   0.00028  -0.00162   1.88582
   A12        1.88018   0.00007   0.00237  -0.00624  -0.00445   1.87573
   A13        1.90660  -0.00014  -0.01527   0.00317  -0.01130   1.89530
   A14        1.93692  -0.00017  -0.01474   0.00142  -0.01360   1.92331
   A15        2.09986  -0.00022  -0.02164   0.01541  -0.00715   2.09271
   A16        1.83218  -0.00012  -0.00100   0.00777   0.00721   1.83939
   A17        1.53658  -0.00009   0.01542  -0.00857   0.00860   1.54518
   A18        1.89960   0.00014  -0.00793   0.00177  -0.00510   1.89450
   A19        2.19853   0.00065   0.01819  -0.02505  -0.00746   2.19106
   A20        1.84457  -0.00052  -0.00208   0.01215   0.00886   1.85342
   A21        1.81801   0.00024  -0.00155   0.00274   0.00109   1.81910
   A22        1.86881  -0.00002   0.00663  -0.00642   0.00064   1.86945
   A23        1.86835  -0.00007  -0.00916   0.00639  -0.00252   1.86583
   A24        2.96332  -0.00002  -0.02779  -0.00860  -0.03527   2.92804
   A25        2.02487   0.00034  -0.02050  -0.01759  -0.03649   1.98838
   A26        2.00795   0.00035   0.03930  -0.03099   0.00740   2.01535
   A27        1.84219  -0.00043   0.00514  -0.01791  -0.01383   1.82836
   A28        2.85101   0.00036   0.01863   0.04646   0.06497   2.91599
   A29        1.73657  -0.00002   0.00502   0.00410   0.00945   1.74602
   A30        2.17518   0.00011  -0.02987   0.02058  -0.00915   2.16603
   A31        1.89309  -0.00009  -0.00371  -0.00081  -0.00396   1.88912
   A32        1.78553   0.00037  -0.01700  -0.01922  -0.03309   1.75244
   A33        2.20692  -0.00013  -0.02843   0.01571  -0.01218   2.19473
   A34        1.86300  -0.00039  -0.00088   0.01318   0.01005   1.87304
   A35        3.00965  -0.00169  -0.08660  -0.01946  -0.10462   2.90503
   A36        2.99974  -0.00033  -0.00064   0.00065   0.00111   3.00085
   A37        2.98316  -0.00052   0.02351  -0.00826   0.01743   3.00059
   A38        3.12303  -0.00223  -0.04680   0.00166  -0.04443   3.07859
   A39        2.76483   0.00060   0.05052  -0.00617   0.04428   2.80911
   A40        2.79164   0.00022   0.02652   0.00206   0.02850   2.82014
   A41        2.96322  -0.00073   0.01838  -0.00931   0.00882   2.97204
   A42        3.21301  -0.00020  -0.00458   0.02031   0.01568   3.22869
   A43        3.27362  -0.00122  -0.02292  -0.00142  -0.02482   3.24880
   A44        3.07773   0.00071  -0.00177   0.00004  -0.00124   3.07648
   A45        3.06611  -0.00039  -0.01020   0.00257  -0.00665   3.05946
    D1       -0.28153   0.00011   0.06360  -0.10150  -0.03886  -0.32040
    D2        2.86130   0.00011   0.07785  -0.11012  -0.03305   2.82825
    D3       -0.02993   0.00007  -0.07514   0.01900  -0.05701  -0.08695
    D4        3.11044   0.00007  -0.08939   0.02744  -0.06270   3.04774
    D5        2.81415  -0.00016   0.15997  -0.15940   0.00058   2.81473
    D6        0.71259  -0.00023   0.16502  -0.16185   0.00311   0.71570
    D7       -1.37192   0.00011   0.17155  -0.16658   0.00488  -1.36705
    D8       -0.32638  -0.00016   0.17220  -0.16674   0.00555  -0.32083
    D9       -2.42795  -0.00023   0.17726  -0.16919   0.00808  -2.41987
   D10        1.77073   0.00011   0.18378  -0.17392   0.00985   1.78058
   D11        1.68609   0.00040  -0.13219  -0.09297  -0.22620   1.45988
   D12       -2.50435   0.00109   0.06063   0.03249   0.09316  -2.41119
   D13       -0.43585   0.00025   0.03126   0.02888   0.05881  -0.37704
   D14       -1.03458  -0.00029  -0.05071   0.04563  -0.00551  -1.04009
   D15        3.07319  -0.00025  -0.02214   0.01656  -0.00542   3.06777
   D16        1.24218   0.00034  -0.02512   0.00824  -0.01593   1.22625
   D17       -3.07461  -0.00001  -0.03031   0.05139   0.01966  -3.05495
   D18        1.03316   0.00003  -0.00174   0.02232   0.01975   1.05291
   D19       -0.79785   0.00061  -0.00473   0.01400   0.00924  -0.78862
   D20       -1.60951   0.00021   0.05183  -0.02361   0.02864  -1.58088
   D21        2.60493   0.00025   0.06858  -0.04179   0.02693   2.63187
   D22        0.42681  -0.00020   0.03283  -0.02567   0.00771   0.43453
   D23       -1.64192  -0.00016   0.04958  -0.04385   0.00600  -1.63592
   D24       -0.84695  -0.00043   0.01638  -0.02706  -0.01407  -0.86101
   D25       -2.89700  -0.00008   0.03943  -0.03490   0.00265  -2.89434
   D26       -3.10516  -0.00068   0.04764  -0.05865  -0.01243  -3.11759
   D27        1.12797  -0.00033   0.07069  -0.06648   0.00429   1.13227
   D28        0.69810  -0.00048   0.03753  -0.03452   0.00128   0.69938
   D29       -1.35195  -0.00013   0.06059  -0.04236   0.01800  -1.33395
   D30        0.67888  -0.00021   0.01071   0.05722   0.06846   0.74734
   D31        2.89209  -0.00026   0.00514   0.05768   0.06277   2.95486
   D32       -1.15386  -0.00004   0.00749   0.05107   0.05806  -1.09580
   D33        0.88347   0.00019  -0.02194   0.06555   0.04334   0.92681
   D34       -1.09213   0.00017  -0.01364   0.05977   0.04542  -1.04671
   D35        1.02869   0.00001   0.01462   0.01667   0.03152   1.06021
   D36       -3.02267   0.00011  -0.01716   0.04644   0.02947  -2.99319
   D37       -0.85575  -0.00022   0.01463   0.01330   0.02785  -0.82791
   D38        1.37608  -0.00011  -0.01715   0.04308   0.02580   1.40188
   D39        0.82849   0.00020   0.00131  -0.07774  -0.07670   0.75179
   D40       -1.33351   0.00019  -0.02317  -0.00862  -0.03238  -1.36588
   D41       -1.17463  -0.00057  -0.00860  -0.06328  -0.07272  -1.24735
   D42        1.07107  -0.00022   0.03292  -0.13312  -0.09986   0.97121
   D43       -0.74035   0.00019   0.12963   0.19654   0.32459  -0.41576
   D44        1.60664   0.00004   0.08564   0.21117   0.29545   1.90209
         Item               Value     Threshold  Converged?
 Maximum Force            0.007909     0.000015     NO 
 RMS     Force            0.001123     0.000010     NO 
 Maximum Displacement     0.365752     0.000060     NO 
 RMS     Displacement     0.089163     0.000040     NO 
 Predicted change in Energy=-4.737644D-04
 GradGradGradGradGradGradGradGradGradGradGradGradGradGradGradGradGradGrad

                          Input orientation:                          
 ---------------------------------------------------------------------
 Center     Atomic      Atomic             Coordinates (Angstroms)
 Number     Number       Type             X           Y           Z
 ---------------------------------------------------------------------
      1          6           0       -0.347444    1.623430    0.180621
      2          8           0       -0.774011    0.743483   -0.565772
      3          8           0        0.774856    1.693306    0.768514
      4          6           0       -1.294583    2.821519    0.467207
      5          9           0       -0.933727    3.500972    1.563484
      6          9           0       -2.552698    2.393702    0.647631
      7          9           0       -1.289711    3.673045   -0.569697
      8          8           0        2.322369   -0.143353    0.709390
      9          1           0        2.688894   -0.204350    1.643145
     10          1           0        1.879281   -1.004863    0.507263
     11          1           0        1.562721    0.709574    0.671133
     12          8           0        0.891473   -2.360755    0.262079
     13          1           0        1.269059   -3.242691    0.307180
     14          1           0        0.489824   -2.234920   -0.636635
     15          8           0        0.533171    0.733386    3.580304
     16          1           0       -0.061434    0.087401    3.147214
     17          1           0        0.535793    1.491406    2.982395
     18          8           0       -0.936933   -1.058479    2.034293
     19          1           0       -0.347301   -1.622145    1.505546
     20          1           0       -1.522404   -0.645049    1.391524
     21          8           0        2.937734   -0.319309    3.208952
     22          1           0        2.093830    0.074486    3.547337
     23          1           0        3.669485    0.097236    3.669568
     24          8           0       -0.160061   -1.493193   -1.968177
     25          1           0       -0.378414   -0.616420   -1.593125
     26          1           0       -0.928745   -1.793784   -2.458344
 ---------------------------------------------------------------------
                    Distance matrix (angstroms):
                    1          2          3          4          5
     1  C    0.000000
     2  O    1.230190   0.000000
     3  O    1.268881   2.254212   0.000000
     4  C    1.553905   2.378292   2.376179   0.000000
     5  F    2.404413   3.487547   2.611300   1.339289   0.000000
     6  F    2.382134   2.712802   3.402615   1.341058   2.164694
     7  F    2.377344   2.974609   3.157944   1.341749   2.169514
     8  O    3.244846   3.464114   2.402417   4.683103   4.961123
     9  H    3.833942   4.215378   2.833658   5.138755   5.182581
    10  H    3.460191   3.353814   2.927135   4.971540   5.415825
    11  H    2.173584   2.644125   1.264098   3.558944   3.849733
    12  O    4.173162   3.618766   4.087234   5.628221   6.275735
    13  H    5.129155   4.563525   4.982080   6.585780   7.204689
    14  H    4.031847   3.236230   4.181704   5.474500   6.306146
    15  O    3.622914   4.347271   2.980942   4.170414   3.725438
    16  H    3.352888   3.837248   2.989402   4.022250   3.862844
    17  H    2.940659   3.855446   2.235885   3.383142   2.865511
    18  O    3.313040   3.167641   3.479187   4.199769   4.583696
    19  H    3.505593   3.173111   3.576963   4.660648   5.156896
    20  H    2.827156   2.513786   3.336682   3.594907   4.191133
    21  O    4.872106   5.399547   3.832022   5.940914   5.682457
    22  H    4.437772   5.058629   3.475935   5.339919   4.984233
    23  H    5.535137   6.172552   4.398003   6.505291   6.100047
    24  O    3.790222   2.710423   4.303176   5.082812   6.165458
    25  H    2.857282   1.749654   3.498886   4.111418   5.217803
    26  H    4.356535   3.169148   5.047243   5.476651   6.649027
                    6          7          8          9         10
     6  F    0.000000
     7  F    2.171116   0.000000
     8  O    5.496067   5.408149   0.000000
     9  H    5.934241   5.979980   1.004968   0.000000
    10  H    5.586804   5.751971   0.989637   1.608268   0.000000
    11  H    4.446742   4.296299   1.142809   1.745947   1.751101
    12  O    5.883521   6.469633   2.676643   3.128602   1.695382
    13  H    6.818405   7.425875   3.298049   3.610021   2.328149
    14  H    5.685985   6.170517   3.089443   3.762516   2.179938
    15  O    4.569443   5.402499   3.494574   3.046157   3.778505
    16  H    4.215844   5.308572   3.417419   3.148277   3.453803
    17  H    3.975430   4.550755   3.321272   3.050414   3.763323
    18  O    4.055994   5.412258   3.635365   3.745552   3.204022
    19  H    4.661204   5.764877   3.154018   3.353738   2.516997
    20  H    3.293765   4.748312   3.936914   4.241764   3.533107
    21  O    6.638195   6.934577   2.580202   1.589618   2.981515
    22  H    5.947881   6.430237   2.855456   2.014398   3.233122
    23  H    7.288445   7.439852   3.261175   2.271322   3.797319
    24  O    5.260715   5.470089   3.892800   4.776956   3.244254
    25  H    4.336973   4.503041   3.580446   4.477904   3.108006
    26  H    5.460709   5.795128   4.829927   5.695246   4.159594
                   11         12         13         14         15
    11  H    0.000000
    12  O    3.169356   0.000000
    13  H    3.979836   0.960425   0.000000
    14  H    3.395793   0.992393   1.585432   0.000000
    15  O    3.086068   4.551121   5.202312   5.157062   0.000000
    16  H    3.025881   3.901987   4.574441   4.473765   0.978988
    17  H    2.647220   4.729246   5.486905   5.194709   0.965451
    18  O    3.351491   2.860024   3.552478   3.248616   2.786061
    19  H    3.127514   1.904289   2.583576   2.380170   3.260119
    20  H    3.445571   3.169558   3.964317   3.269584   3.303971
    21  O    3.064275   4.127801   4.444200   4.944731   2.651036
    22  H    2.992986   4.262509   4.709833   5.041013   1.694371
    23  H    3.715377   5.036869   5.312514   5.838885   3.201425
    24  O    3.845272   2.613892   3.206303   1.656959   6.018626
    25  H    3.263913   2.845540   3.636292   2.070809   5.423774
    26  H    4.718880   3.321949   3.818087   2.350651   6.707387
                   16         17         18         19         20
    16  H    0.000000
    17  H    1.534626   0.000000
    18  O    1.821574   3.093499   0.000000
    19  H    2.387329   3.557406   0.972090   0.000000
    20  H    2.398617   3.366227   0.962732   1.532510   0.000000
    21  O    3.027248   3.016510   4.115731   3.923063   4.827212
    22  H    2.192129   2.180436   3.571896   3.606465   4.271113
    23  H    3.767321   3.497991   5.022837   4.875842   5.718058
    24  O    5.354926   5.822389   4.100278   3.481155   3.723294
    25  H    4.802775   5.119970   3.696691   3.257946   3.196508
    26  H    5.976066   6.522192   4.552420   4.009982   4.061220
                   21         22         23         24         25
    21  O    0.000000
    22  H    0.990834   0.000000
    23  H    0.959759   1.580553   0.000000
    24  O    6.146300   6.161050   6.998504   0.000000
    25  H    5.843376   5.745754   6.677629   0.978301   0.000000
    26  H    7.017262   6.978151   7.891196   0.959944   1.561299
                   26
    26  H    0.000000
 Stoichiometry    C2H13F3O8
 Framework group  C1[X(C2H13F3O8)]
 Deg. of freedom    72
 Full point group                 C1      NOp   1
 Largest Abelian subgroup         C1      NOp   1
 Largest concise Abelian subgroup C1      NOp   1
                         Standard orientation:                         
 ---------------------------------------------------------------------
 Center     Atomic      Atomic             Coordinates (Angstroms)
 Number     Number       Type             X           Y           Z
 ---------------------------------------------------------------------
      1          6           0        1.043748    0.288652   -0.419878
      2          8           0        0.738369    1.436024   -0.097934
      3          8           0        0.337808   -0.588228   -1.005361
      4          6           0        2.482101   -0.180964   -0.066016
      5          9           0        2.596401   -1.515304   -0.078983
      6          9           0        2.828957    0.246719    1.156773
      7          9           0        3.361780    0.319935   -0.946672
      8          8           0       -1.997676   -0.218848   -1.430427
      9          1           0       -2.442327   -1.094243   -1.216116
     10          1           0       -2.387182    0.466551   -0.832183
     11          1           0       -0.876485   -0.322154   -1.234794
     12          8           0       -2.847920    1.574452    0.365563
     13          1           0       -3.774105    1.803973    0.474731
     14          1           0       -2.338578    2.402920    0.167939
     15          8           0       -0.844992   -2.464871    0.985923
     16          1           0       -0.930390   -1.631547    1.492575
     17          1           0       -0.125596   -2.292682    0.365506
     18          8           0       -1.116247    0.081406    2.083661
     19          1           0       -1.797310    0.589628    1.611620
     20          1           0       -0.323861    0.625693    2.031420
     21          8           0       -2.987967   -2.442422   -0.574571
     22          1           0       -2.257922   -2.636430    0.066637
     23          1           0       -3.169009   -3.241509   -1.074392
     24          8           0       -1.111488    3.404794   -0.317870
     25          1           0       -0.364415    2.773416   -0.335710
     26          1           0       -0.811276    4.189658    0.146192
 ---------------------------------------------------------------------
 Rotational constants (GHZ):           0.6565549           0.4106623           0.3166480
 Standard basis: 6-31++G(d,p) (6D, 7F)
 There are   325 symmetry adapted cartesian basis functions of A   symmetry.
 There are   325 symmetry adapted basis functions of A   symmetry.
   325 basis functions,   520 primitive gaussians,   325 cartesian basis functions
    58 alpha electrons       58 beta electrons
       nuclear repulsion energy      1029.3886923988 Hartrees.
 NAtoms=   26 NActive=   26 NUniq=   26 SFac= 1.00D+00 NAtFMM=   60 NAOKFM=F Big=F
 Integral buffers will be    131072 words long.
 Raffenetti 2 integral format.
 Two-electron integral symmetry is turned on.
 Nuclear repulsion after empirical dispersion term =     1029.3729624295 Hartrees.
 One-electron integrals computed using PRISM.
 NBasis=   325 RedAO= T EigKep=  4.46D-05  NBF=   325
 NBsUse=   325 1.00D-06 EigRej= -1.00D+00 NBFU=   325
 Lowest energy guess from the checkpoint file:  "/local_scratch/slurm.5787593/Gau-2993850.chk"
 B after Tr=     0.000000   -0.000000   -0.000000
         Rot=    0.999911    0.011176    0.003059    0.006657 Ang=   1.53 deg.
 B after Tr=    -0.000000   -0.000000   -0.000000
         Rot=    0.999951   -0.006074   -0.007791   -0.000623 Ang=  -1.13 deg.
 Requested convergence on RMS density matrix=1.00D-10 within 128 cycles.
 Requested convergence on MAX density matrix=1.00D-08.
 Requested convergence on             energy=1.00D-08.
 No special actions if energy rises.
 SCF Done:  E(RwB97XD) =  -985.242979261     A.U. after   17 cycles
            NFock= 17  Conv=0.66D-10     -V/T= 2.0083
 Calling FoFJK, ICntrl=      2127 FMM=F ISym2X=0 I1Cent= 0 IOpClX= 0 NMat=1 NMatS=1 NMatT=0.
 ***** Axes restored to original set *****
 -------------------------------------------------------------------
 Center     Atomic                   Forces (Hartrees/Bohr)
 Number     Number              X              Y              Z
 -------------------------------------------------------------------
      1        6           0.001584094   -0.000150232    0.000820036
      2        8          -0.001481984   -0.000583377   -0.000622183
      3        8          -0.000255473    0.000655958    0.000045001
      4        6          -0.000130674    0.000040160    0.000789659
      5        9          -0.000369828   -0.000058145   -0.000329165
      6        9           0.000237808    0.000028480   -0.000010607
      7        9           0.000101061    0.000160813   -0.000365157
      8        8           0.000856252   -0.001385124   -0.000980296
      9        1           0.000449555   -0.000206639    0.000814382
     10        1          -0.000028590   -0.000095779    0.000097045
     11        1          -0.000966433    0.001422750   -0.000095818
     12        8           0.000487510   -0.000002782    0.000201358
     13        1          -0.000070998   -0.000058944    0.000106444
     14        1          -0.000272261    0.000014245   -0.000281335
     15        8           0.000029650    0.000012747    0.000017798
     16        1           0.000027151   -0.000220315   -0.000032734
     17        1          -0.000070363    0.000276095    0.000008383
     18        8           0.000142079   -0.000118973   -0.000840663
     19        1           0.000162425   -0.000135513    0.000701452
     20        1          -0.000428601    0.000230269    0.000011810
     21        8           0.000441340    0.000028501   -0.000103323
     22        1          -0.000642569    0.000073211    0.000177376
     23        1           0.000138202   -0.000071878   -0.000017395
     24        8           0.000545766   -0.001238786   -0.000312666
     25        1          -0.000452138    0.000969385    0.000058195
     26        1          -0.000032983    0.000413873    0.000142405
 -------------------------------------------------------------------
 Cartesian Forces:  Max     0.001584094 RMS     0.000522580

 GradGradGradGradGradGradGradGradGradGradGradGradGradGradGradGradGradGrad
 Berny optimization.
 Using GEDIIS/GDIIS optimizer.
 FormGI is forming the generalized inverse of G from B-inverse, IUseBI=4.
 Internal  Forces:  Max     0.001868940 RMS     0.000338160
 Search for a local minimum.
 Step number   6 out of a maximum of  156
 All quantities printed in internal units (Hartrees-Bohrs-Radians)
 Mixed Optimization -- En-DIIS/RFO-DIIS
 Update second derivatives using D2CorX and points    4    6
 DE= -3.58D-04 DEPred=-4.74D-04 R= 7.55D-01
 TightC=F SS=  1.41D+00  RLast= 9.16D-01 DXNew= 3.5676D-01 2.7491D+00
 Trust test= 7.55D-01 RLast= 9.16D-01 DXMaxT set to 3.57D-01
 ITU=  1 -1  1 -1  1  0
 Use linear search instead of GDIIS.
     Eigenvalues ---   -0.00004   0.00021   0.00060   0.00086   0.00115
     Eigenvalues ---    0.00194   0.00210   0.00272   0.00436   0.00466
     Eigenvalues ---    0.00531   0.00662   0.00928   0.00999   0.01067
     Eigenvalues ---    0.01164   0.01256   0.01298   0.01508   0.01617
     Eigenvalues ---    0.01637   0.01770   0.01982   0.02153   0.02363
     Eigenvalues ---    0.02468   0.02705   0.02770   0.03104   0.03187
     Eigenvalues ---    0.03484   0.03615   0.03758   0.03957   0.04186
     Eigenvalues ---    0.04513   0.04656   0.05178   0.05487   0.06045
     Eigenvalues ---    0.06732   0.06996   0.07631   0.09092   0.10948
     Eigenvalues ---    0.12245   0.13722   0.19060   0.21639   0.22195
     Eigenvalues ---    0.24023   0.26571   0.29170   0.30243   0.36367
     Eigenvalues ---    0.36726   0.37269   0.39085   0.41400   0.42554
     Eigenvalues ---    0.43645   0.48912   0.50526   0.52916   0.54144
     Eigenvalues ---    0.54880   0.57267   0.57325   0.57558   0.58733
     Eigenvalues ---    0.69125   1.05354
 RFO step:  Lambda=-2.73682213D-04 EMin=-3.52040291D-05
 Quartic linear search produced a step of  0.25113.
 Iteration  1 RMS(Cart)=  0.06654777 RMS(Int)=  0.00542952
 Iteration  2 RMS(Cart)=  0.00714453 RMS(Int)=  0.00076595
 Iteration  3 RMS(Cart)=  0.00008487 RMS(Int)=  0.00076421
 Iteration  4 RMS(Cart)=  0.00000035 RMS(Int)=  0.00076421
 Variable       Old X    -DE/DX   Delta X   Delta X   Delta X     New X
                                 (Linear)    (Quad)   (Total)
    R1        2.32472   0.00126  -0.00188  -0.00152  -0.00355   2.32117
    R2        2.39784  -0.00019   0.00167  -0.00081   0.00011   2.39795
    R3        2.93645   0.00024  -0.00050   0.00221   0.00172   2.93817
    R4        3.30637   0.00007   0.00363  -0.02243  -0.01844   3.28793
    R5        2.38880   0.00019  -0.02943  -0.05488  -0.08505   2.30375
    R6        2.53089  -0.00040   0.00135   0.00029   0.00165   2.53254
    R7        2.53423  -0.00024  -0.00297  -0.00318  -0.00615   2.52808
    R8        2.53554   0.00039   0.00033   0.00118   0.00151   2.53705
    R9        1.89911   0.00088  -0.00393  -0.00168  -0.00569   1.89342
   R10        1.87014   0.00009  -0.00234  -0.00369  -0.00617   1.86398
   R11        2.15960   0.00187   0.01722   0.04073   0.05713   2.21673
   R12        3.00394  -0.00002   0.01504   0.02500   0.03994   3.04388
   R13        3.20381   0.00002   0.01245   0.01574   0.02814   3.23195
   R14        1.81494   0.00003  -0.00019  -0.00066  -0.00085   1.81409
   R15        1.87535   0.00044  -0.00120   0.00061   0.00002   1.87537
   R16        3.59858  -0.00001  -0.00698  -0.00117  -0.00802   3.59056
   R17        3.13120   0.00012   0.00527   0.00202   0.00798   3.13918
   R18        1.85002   0.00021  -0.00003   0.00002   0.00009   1.85011
   R19        1.82444   0.00021  -0.00057  -0.00231  -0.00288   1.82156
   R20        3.20190   0.00009   0.00835   0.01710   0.02539   3.22728
   R21        3.44228   0.00006   0.00053  -0.00858  -0.00786   3.43441
   R22        1.83698  -0.00022   0.00063  -0.00217  -0.00139   1.83560
   R23        1.81930   0.00035  -0.00011   0.00039   0.00027   1.81957
   R24        1.87241   0.00071  -0.00175  -0.00051  -0.00236   1.87004
   R25        1.81368   0.00006  -0.00025  -0.00052  -0.00077   1.81291
   R26        1.84872   0.00103  -0.00112   0.00376   0.00307   1.85179
   R27        1.81403  -0.00018  -0.00018  -0.00061  -0.00079   1.81324
    A1        2.24874   0.00071  -0.00130   0.00449   0.00245   2.25118
    A2        2.03986  -0.00076   0.00589  -0.00053   0.00571   2.04557
    A3        1.99457   0.00005  -0.00453  -0.00394  -0.00814   1.98643
    A4        2.55677  -0.00073  -0.00697  -0.09695  -0.10208   2.45470
    A5        2.06317  -0.00041   0.00266   0.02266   0.02316   2.08633
    A6        1.95832   0.00061  -0.00391   0.00036  -0.00356   1.95475
    A7        1.92908  -0.00015   0.00482   0.00294   0.00777   1.93686
    A8        1.92259  -0.00035  -0.00174  -0.00266  -0.00443   1.91816
    A9        1.88020  -0.00018   0.00069  -0.00013   0.00058   1.88078
   A10        1.88560  -0.00006  -0.00018  -0.00090  -0.00114   1.88446
   A11        1.88582   0.00013   0.00044   0.00037   0.00081   1.88663
   A12        1.87573   0.00000  -0.00218  -0.00852  -0.01067   1.86506
   A13        1.89530  -0.00029   0.00403  -0.00004   0.00410   1.89940
   A14        1.92331   0.00018   0.00321   0.01031   0.01347   1.93678
   A15        2.09271  -0.00013   0.00793   0.02335   0.03011   2.12282
   A16        1.83939   0.00009   0.00226  -0.01372  -0.01120   1.82819
   A17        1.54518   0.00017  -0.00477  -0.00433  -0.00969   1.53549
   A18        1.89450   0.00017   0.00228   0.00444   0.00670   1.90120
   A19        2.19106   0.00012  -0.01005   0.01729   0.00788   2.19895
   A20        1.85342  -0.00046   0.00316  -0.03625  -0.03342   1.82000
   A21        1.81910   0.00008   0.00097   0.00636   0.00764   1.82674
   A22        1.86945  -0.00003  -0.00282  -0.00634  -0.00993   1.85952
   A23        1.86583   0.00017   0.00348   0.00429   0.00802   1.87385
   A24        2.92804   0.00023   0.00363   0.01614   0.01975   2.94779
   A25        1.98838   0.00000   0.00005   0.02935   0.02870   2.01708
   A26        2.01535  -0.00007  -0.01580   0.01493  -0.00120   2.01415
   A27        1.82836   0.00035  -0.00578   0.01168   0.00525   1.83361
   A28        2.91599  -0.00038   0.00794  -0.06272  -0.05519   2.86080
   A29        1.74602  -0.00004   0.00011   0.00611   0.00554   1.75156
   A30        2.16603  -0.00001   0.01112   0.01579   0.02666   2.19269
   A31        1.88912   0.00022   0.00067   0.00026   0.00085   1.88997
   A32        1.75244   0.00028  -0.00067   0.01182   0.01127   1.76372
   A33        2.19473   0.00012   0.00972   0.02777   0.03699   2.23172
   A34        1.87304  -0.00033   0.00292  -0.00225  -0.00156   1.87148
   A35        2.90503  -0.00015   0.01265   0.05692   0.06767   2.97270
   A36        3.00085  -0.00044   0.00056  -0.00020   0.00013   3.00098
   A37        3.00059   0.00012  -0.00619  -0.00832  -0.01392   2.98667
   A38        3.07859  -0.00036   0.00987   0.01637   0.02942   3.10801
   A39        2.80911  -0.00022  -0.01159  -0.04042  -0.05162   2.75750
   A40        2.82014  -0.00000  -0.00476   0.00410  -0.00150   2.81864
   A41        2.97204  -0.00024  -0.00605  -0.01842  -0.02449   2.94754
   A42        3.22869  -0.00022   0.00600  -0.00541  -0.00066   3.22803
   A43        3.24880  -0.00005   0.00407   0.01795   0.02090   3.26969
   A44        3.07648   0.00017   0.00048  -0.00192  -0.00034   3.07614
   A45        3.05946   0.00012   0.00292  -0.00643  -0.00248   3.05699
    D1       -0.32040  -0.00000  -0.03834  -0.05438  -0.09152  -0.41192
    D2        2.82825  -0.00009  -0.04329  -0.05888  -0.10080   2.72745
    D3       -0.08695   0.00004   0.01946   0.01318   0.03464  -0.05231
    D4        3.04774   0.00013   0.02443   0.01759   0.04370   3.09144
    D5        2.81473   0.00002  -0.07175  -0.04109  -0.11297   2.70176
    D6        0.71570  -0.00005  -0.07339  -0.04321  -0.11669   0.59901
    D7       -1.36705   0.00011  -0.07587  -0.04382  -0.11978  -1.48682
    D8       -0.32083  -0.00006  -0.07600  -0.04497  -0.12089  -0.44172
    D9       -2.41987  -0.00013  -0.07764  -0.04708  -0.12461  -2.54447
   D10        1.78058   0.00002  -0.08012  -0.04770  -0.12769   1.65288
   D11        1.45988   0.00007   0.00260   0.17429   0.17770   1.63758
   D12       -2.41119   0.00037  -0.00386   0.03050   0.02673  -2.38446
   D13       -0.37704   0.00017   0.00072   0.03085   0.03308  -0.34396
   D14       -1.04009  -0.00004   0.02141   0.00144   0.02273  -1.01735
   D15        3.06777  -0.00020   0.00859  -0.00826   0.00034   3.06812
   D16        1.22625   0.00022   0.00729   0.03048   0.03783   1.26408
   D17       -3.05495   0.00014   0.01856   0.00047   0.01831  -3.03665
   D18        1.05291  -0.00002   0.00574  -0.00923  -0.00408   1.04883
   D19       -0.78862   0.00040   0.00444   0.02951   0.03340  -0.75521
   D20       -1.58088   0.00015  -0.01610  -0.00962  -0.02492  -1.60579
   D21        2.63187  -0.00000  -0.02406  -0.02477  -0.04877   2.58310
   D22        0.43453   0.00013  -0.01282  -0.00525  -0.01740   0.41713
   D23       -1.63592  -0.00002  -0.02078  -0.02040  -0.04125  -1.67717
   D24       -0.86101  -0.00015  -0.01089  -0.02530  -0.03813  -0.89914
   D25       -2.89434   0.00007  -0.01705  -0.04060  -0.05889  -2.95324
   D26       -3.11759  -0.00022  -0.02453  -0.04671  -0.07271   3.09289
   D27        1.13227  -0.00000  -0.03069  -0.06201  -0.09348   1.03879
   D28        0.69938  -0.00002  -0.01655  -0.04030  -0.05707   0.64230
   D29       -1.33395   0.00020  -0.02271  -0.05560  -0.07784  -1.41179
   D30        0.74734   0.00010   0.01238  -0.06253  -0.04978   0.69755
   D31        2.95486   0.00013   0.01345  -0.02676  -0.01409   2.94077
   D32       -1.09580  -0.00002   0.01122  -0.04497  -0.03410  -1.12990
   D33        0.92681   0.00010   0.02074   0.05857   0.07916   1.00597
   D34       -1.04671  -0.00011   0.01754   0.05351   0.07087  -0.97583
   D35        1.06021   0.00001   0.00135  -0.04362  -0.04223   1.01797
   D36       -2.99319   0.00009   0.01512  -0.02070  -0.00551  -2.99870
   D37       -0.82791  -0.00012   0.00042  -0.05054  -0.05002  -0.87793
   D38        1.40188  -0.00004   0.01419  -0.02762  -0.01330   1.38858
   D39        0.75179   0.00022  -0.01985   0.05571   0.03587   0.78766
   D40       -1.36588  -0.00021   0.00228   0.00331   0.00509  -1.36080
   D41       -1.24735  -0.00008  -0.01440  -0.01016  -0.02512  -1.27246
   D42        0.97121   0.00010  -0.03987   0.03734  -0.00262   0.96860
   D43       -0.41576  -0.00002   0.02325  -0.11400  -0.09027  -0.50603
   D44        1.90209   0.00011   0.03571  -0.07547  -0.04012   1.86197
         Item               Value     Threshold  Converged?
 Maximum Force            0.001869     0.000015     NO 
 RMS     Force            0.000338     0.000010     NO 
 Maximum Displacement     0.249062     0.000060     NO 
 RMS     Displacement     0.069472     0.000040     NO 
 Predicted change in Energy=-1.422865D-04
 GradGradGradGradGradGradGradGradGradGradGradGradGradGradGradGradGradGrad

                          Input orientation:                          
 ---------------------------------------------------------------------
 Center     Atomic      Atomic             Coordinates (Angstroms)
 Number     Number       Type             X           Y           Z
 ---------------------------------------------------------------------
      1          6           0       -0.411250    1.604484    0.207794
      2          8           0       -0.900350    0.701309   -0.465859
      3          8           0        0.737848    1.669272    0.742193
      4          6           0       -1.292448    2.860473    0.459637
      5          9           0       -0.938785    3.505427    1.579899
      6          9           0       -2.582783    2.525500    0.571644
      7          9           0       -1.171566    3.716932   -0.567155
      8          8           0        2.303353   -0.131856    0.684519
      9          1           0        2.686693   -0.181785    1.608898
     10          1           0        1.897725   -1.010801    0.495169
     11          1           0        1.495678    0.718334    0.655050
     12          8           0        0.941161   -2.410080    0.267055
     13          1           0        1.318472   -3.291403    0.316618
     14          1           0        0.523930   -2.288186   -0.625093
     15          8           0        0.514414    0.713001    3.587685
     16          1           0       -0.058778    0.077005    3.112844
     17          1           0        0.509093    1.504349    3.037324
     18          8           0       -0.897629   -1.055707    1.965551
     19          1           0       -0.318110   -1.664836    1.479082
     20          1           0       -1.439663   -0.633652    1.290866
     21          8           0        2.941793   -0.308382    3.194275
     22          1           0        2.096117    0.070609    3.541370
     23          1           0        3.669899    0.088515    3.676652
     24          8           0       -0.169163   -1.479796   -1.900103
     25          1           0       -0.423960   -0.636207   -1.471517
     26          1           0       -0.910670   -1.758885   -2.441367
 ---------------------------------------------------------------------
                    Distance matrix (angstroms):
                    1          2          3          4          5
     1  C    0.000000
     2  O    1.228312   0.000000
     3  O    1.268940   2.253893   0.000000
     4  C    1.554813   2.381653   2.370844   0.000000
     5  F    2.403029   3.471265   2.623798   1.340160   0.000000
     6  F    2.386674   2.689733   3.433483   1.337803   2.163230
     7  F    2.375092   3.029489   3.090820   1.342549   2.169968
     8  O    3.257486   3.504461   2.387089   4.683417   4.954088
     9  H    3.840716   4.236903   2.824108   5.139036   5.171118
    10  H    3.500524   3.418205   2.930721   5.016496   5.442310
    11  H    2.149808   2.645312   1.219091   3.521447   3.814425
    12  O    4.236656   3.689047   4.111959   5.727550   6.344366
    13  H    5.193601   4.634349   5.012637   6.684529   7.272412
    14  H    4.089149   3.315269   4.192458   5.566377   6.369260
    15  O    3.615973   4.293357   3.010183   4.202507   3.733716
    16  H    3.301022   3.728956   2.964779   4.038458   3.857254
    17  H    2.977129   3.860530   2.312391   3.424776   2.867882
    18  O    3.225351   2.999812   3.405422   4.214276   4.577593
    19  H    3.509031   3.117762   3.574119   4.739939   5.208360
    20  H    2.690712   2.271357   3.216528   3.594652   4.179281
    21  O    4.880679   5.401678   3.844632   5.953880   5.675406
    22  H    4.444366   5.043261   3.498001   5.363095   4.985576
    23  H    5.566590   6.198636   4.439230   6.531295   6.108324
    24  O    3.743610   2.710887   4.209634   5.066367   6.128227
    25  H    2.800168   1.739897   3.400815   4.087835   5.170040
    26  H    4.310420   3.155201   4.960335   5.468094   6.624526
                    6          7          8          9         10
     6  F    0.000000
     7  F    2.169771   0.000000
     8  O    5.563147   5.334316   0.000000
     9  H    6.014371   5.900963   1.001957   0.000000
    10  H    5.708435   5.735900   0.986373   1.596913   0.000000
    11  H    4.461687   4.195183   1.173044   1.771597   1.782446
    12  O    6.072142   6.534509   2.687033   3.132527   1.710272
    13  H    7.008651   7.489867   3.329876   3.634795   2.359779
    14  H    5.852813   6.240153   3.087262   3.755686   2.184950
    15  O    4.687674   5.397113   3.513184   3.071651   3.801145
    16  H    4.338598   5.294314   3.394120   3.141088   3.444336
    17  H    4.084364   4.551088   3.381157   3.102481   3.836252
    18  O    4.196161   5.409965   3.569430   3.706522   3.158804
    19  H    4.848825   5.820558   3.139017   3.353377   2.511130
    20  H    3.435731   4.738322   3.824869   4.163189   3.451599
    21  O    6.740180   6.875408   2.595697   1.610753   2.978027
    22  H    6.061177   6.391666   2.871504   2.036401   3.238541
    23  H    7.394322   7.390202   3.296797   2.305507   3.804068
    24  O    5.289374   5.457797   3.822375   4.706785   3.198329
    25  H    4.339517   4.508504   3.512990   4.401320   3.065681
    26  H    5.498195   5.793558   4.769521   5.642066   4.131580
                   11         12         13         14         15
    11  H    0.000000
    12  O    3.200782   0.000000
    13  H    4.027893   0.959974   0.000000
    14  H    3.409138   0.992405   1.588886   0.000000
    15  O    3.092452   4.578464   5.232747   5.172496   0.000000
    16  H    2.977984   3.909474   4.589321   4.461597   0.979037
    17  H    2.695625   4.814958   5.572841   5.272270   0.963928
    18  O    3.254620   2.846114   3.553649   3.201761   2.784513
    19  H    3.106180   1.900043   2.583688   2.350564   3.285333
    20  H    3.293684   3.142007   3.952228   3.203760   3.302615
    21  O    3.097266   4.121684   4.451347   4.934901   2.662736
    22  H    3.018430   4.267186   4.723016   5.039354   1.707805
    23  H    3.775446   5.031336   5.314403   5.835309   3.217916
    24  O    3.759292   2.606688   3.226272   1.661182   5.949072
    25  H    3.168924   2.834222   3.644662   2.084218   5.319439
    26  H    4.638418   3.344979   3.863181   2.374256   6.670124
                   16         17         18         19         20
    16  H    0.000000
    17  H    1.538015   0.000000
    18  O    1.817412   3.111503   0.000000
    19  H    2.402174   3.627135   0.971356   0.000000
    20  H    2.394051   3.379173   0.962877   1.535137   0.000000
    21  O    3.026315   3.037870   4.099929   3.925407   4.788102
    22  H    2.197100   2.197343   3.565712   3.618465   4.249999
    23  H    3.771079   3.521934   5.009932   4.879320   5.685166
    24  O    5.250281   5.808901   3.956488   3.387524   3.537289
    25  H    4.653858   5.077618   3.494822   3.126550   2.943199
    26  H    5.911470   6.533029   4.462685   3.966093   3.933898
                   21         22         23         24         25
    21  O    0.000000
    22  H    0.989585   0.000000
    23  H    0.959350   1.579687   0.000000
    24  O    6.083004   6.094659   6.949690   0.000000
    25  H    5.762411   5.655034   6.617292   0.979923   0.000000
    26  H    6.978961   6.941250   7.862866   0.959526   1.561378
                   26
    26  H    0.000000
 Stoichiometry    C2H13F3O8
 Framework group  C1[X(C2H13F3O8)]
 Deg. of freedom    72
 Full point group                 C1      NOp   1
 Largest Abelian subgroup         C1      NOp   1
 Largest concise Abelian subgroup C1      NOp   1
                         Standard orientation:                         
 ---------------------------------------------------------------------
 Center     Atomic      Atomic             Coordinates (Angstroms)
 Number     Number       Type             X           Y           Z
 ---------------------------------------------------------------------
      1          6           0        1.048968    0.305784   -0.349221
      2          8           0        0.728547    1.422860    0.048552
      3          8           0        0.349413   -0.551397   -0.970567
      4          6           0        2.507942   -0.155479   -0.073404
      5          9           0        2.613393   -1.490921   -0.034618
      6          9           0        2.948430    0.322796    1.095758
      7          9           0        3.320866    0.296294   -1.041646
      8          8           0       -1.971055   -0.244588   -1.439070
      9          1           0       -2.402913   -1.125635   -1.236159
     10          1           0       -2.410866    0.428043   -0.867173
     11          1           0       -0.826105   -0.319074   -1.194991
     12          8           0       -2.948968    1.540363    0.315291
     13          1           0       -3.879073    1.754071    0.419128
     14          1           0       -2.446276    2.374544    0.124738
     15          8           0       -0.829448   -2.451959    1.044216
     16          1           0       -0.925485   -1.589116    1.496756
     17          1           0       -0.087416   -2.329972    0.441170
     18          8           0       -1.142528    0.140321    2.011469
     19          1           0       -1.867341    0.619258    1.576961
     20          1           0       -0.369469    0.703881    1.902330
     21          8           0       -2.948683   -2.485655   -0.567576
     22          1           0       -2.231502   -2.660122    0.091583
     23          1           0       -3.133611   -3.302980   -1.034625
     24          8           0       -1.164205    3.325105   -0.335970
     25          1           0       -0.424144    2.685917   -0.272747
     26          1           0       -0.866032    4.145435    0.062580
 ---------------------------------------------------------------------
 Rotational constants (GHZ):           0.6692738           0.4060190           0.3149318
 Standard basis: 6-31++G(d,p) (6D, 7F)
 There are   325 symmetry adapted cartesian basis functions of A   symmetry.
 There are   325 symmetry adapted basis functions of A   symmetry.
   325 basis functions,   520 primitive gaussians,   325 cartesian basis functions
    58 alpha electrons       58 beta electrons
       nuclear repulsion energy      1030.3214349487 Hartrees.
 NAtoms=   26 NActive=   26 NUniq=   26 SFac= 1.00D+00 NAtFMM=   60 NAOKFM=F Big=F
 Integral buffers will be    131072 words long.
 Raffenetti 2 integral format.
 Two-electron integral symmetry is turned on.
 Nuclear repulsion after empirical dispersion term =     1030.3056118483 Hartrees.
 One-electron integrals computed using PRISM.
 NBasis=   325 RedAO= T EigKep=  4.14D-05  NBF=   325
 NBsUse=   325 1.00D-06 EigRej= -1.00D+00 NBFU=   325
 Initial guess from the checkpoint file:  "/local_scratch/slurm.5787593/Gau-2993850.chk"
 B after Tr=    -0.000000    0.000000    0.000000
         Rot=    0.999959    0.006452   -0.000275   -0.006287 Ang=   1.03 deg.
 ExpMin= 3.60D-02 ExpMax= 7.00D+03 ExpMxC= 1.05D+03 IAcc=3 IRadAn=         5 AccDes= 0.00D+00
 Harris functional with IExCor= 4639 and IRadAn=       5 diagonalized for initial guess.
 HarFok:  IExCor= 4639 AccDes= 0.00D+00 IRadAn=         5 IDoV= 1 UseB2=F ITyADJ=14
 ICtDFT=  3500011 ScaDFX=  1.000000  1.000000  1.000000  1.000000
 FoFCou: FMM=F IPFlag=           0 FMFlag=      100000 FMFlg1=           0
         NFxFlg=           0 DoJE=T BraDBF=F KetDBF=T FulRan=T
         wScrn=  0.000000 ICntrl=       500 IOpCl=  0 I1Cent=   200000004 NGrid=           0
         NMat0=    1 NMatS0=      1 NMatT0=    0 NMatD0=    1 NMtDS0=    0 NMtDT0=    0
 Petite list used in FoFCou.
 Requested convergence on RMS density matrix=1.00D-10 within 128 cycles.
 Requested convergence on MAX density matrix=1.00D-08.
 Requested convergence on             energy=1.00D-08.
 No special actions if energy rises.
 SCF Done:  E(RwB97XD) =  -985.242990115     A.U. after   17 cycles
            NFock= 17  Conv=0.33D-10     -V/T= 2.0082
 Calling FoFJK, ICntrl=      2127 FMM=F ISym2X=0 I1Cent= 0 IOpClX= 0 NMat=1 NMatS=1 NMatT=0.
 ***** Axes restored to original set *****
 -------------------------------------------------------------------
 Center     Atomic                   Forces (Hartrees/Bohr)
 Number     Number              X              Y              Z
 -------------------------------------------------------------------
      1        6           0.001105541    0.002762201    0.001296893
      2        8          -0.002141245   -0.002365518   -0.002179224
      3        8          -0.000680543    0.002892850    0.000598838
      4        6          -0.000253083    0.000489478    0.000950321
      5        9           0.000064302   -0.000329762   -0.000168535
      6        9           0.000267955   -0.000330344   -0.000187146
      7        9           0.000320050   -0.000108275   -0.000385819
      8        8           0.002307521   -0.002003837    0.000401176
      9        1          -0.000039740   -0.000025237   -0.000025570
     10        1          -0.000288674   -0.000746238   -0.000151690
     11        1          -0.000515849    0.000887084   -0.000468482
     12        8          -0.000431417   -0.000162995   -0.000827980
     13        1           0.000127865   -0.000181985   -0.000139049
     14        1           0.000532805   -0.000302266    0.000939079
     15        8           0.000465449   -0.000207376    0.000748684
     16        1          -0.000056865   -0.000495528   -0.000392804
     17        1          -0.000241271    0.000399904   -0.000346755
     18        8          -0.000715226   -0.000757794    0.001602062
     19        1           0.000610289    0.000296515    0.000467964
     20        1          -0.000062834   -0.000009548   -0.000898998
     21        8          -0.000065719   -0.000056022    0.000070532
     22        1          -0.000321019    0.000010831   -0.000075099
     23        1           0.000275901    0.000136269    0.000020004
     24        8           0.000424117   -0.000107059    0.000239181
     25        1          -0.000424585    0.000269583   -0.001117274
     26        1          -0.000263724    0.000045069    0.000029693
 -------------------------------------------------------------------
 Cartesian Forces:  Max     0.002892850 RMS     0.000868898

 GradGradGradGradGradGradGradGradGradGradGradGradGradGradGradGradGradGrad
 Berny optimization.
 Using GEDIIS/GDIIS optimizer.
 FormGI is forming the generalized inverse of G from B-inverse, IUseBI=4.
 Internal  Forces:  Max     0.004327138 RMS     0.000783855
 Search for a local minimum.
 Step number   7 out of a maximum of  156
 All quantities printed in internal units (Hartrees-Bohrs-Radians)
 Mixed Optimization -- En-DIIS/RFO-DIIS
 Swapping is turned off.
 Update second derivatives using D2CorX and points    6    7
 DE= -1.09D-05 DEPred=-1.42D-04 R= 7.63D-02
 Trust test= 7.63D-02 RLast= 5.04D-01 DXMaxT set to 1.78D-01
 ITU= -1  1 -1  1 -1  1  0
     Eigenvalues ---   -0.00004   0.00021   0.00059   0.00087   0.00123
     Eigenvalues ---    0.00200   0.00210   0.00287   0.00448   0.00526
     Eigenvalues ---    0.00528   0.00743   0.00914   0.00998   0.01061
     Eigenvalues ---    0.01182   0.01285   0.01474   0.01542   0.01626
     Eigenvalues ---    0.01636   0.01846   0.01966   0.02149   0.02362
     Eigenvalues ---    0.02465   0.02723   0.02873   0.03088   0.03179
     Eigenvalues ---    0.03501   0.03697   0.03816   0.03988   0.04163
     Eigenvalues ---    0.04526   0.04654   0.05114   0.05444   0.06065
     Eigenvalues ---    0.06742   0.06999   0.07604   0.09653   0.11038
     Eigenvalues ---    0.12176   0.13661   0.18931   0.21618   0.22054
     Eigenvalues ---    0.23873   0.26571   0.28464   0.32502   0.36648
     Eigenvalues ---    0.36927   0.37757   0.39473   0.41637   0.42122
     Eigenvalues ---    0.44296   0.48704   0.50500   0.52916   0.54140
     Eigenvalues ---    0.54853   0.57256   0.57313   0.57535   0.58711
     Eigenvalues ---    0.68840   1.06647
 Eigenvalue     1 is  -3.59D-05 should be greater than     0.000000 Eigenvector:
                          D44       D43       D11       D10       D9
   1                   -0.45067  -0.42722   0.38318   0.23037   0.22515
                          D8        D7        D6        D5        D42
   1                    0.21994   0.21448   0.20926   0.20405   0.17114
 Use linear search instead of GDIIS.
 RFO step:  Lambda=-2.58381462D-04 EMin=-1.00000000D-04
 Quartic linear search produced a step of -0.44821.
 Maximum step size (   0.178) exceeded in Quadratic search.
    -- Step size scaled by   0.960
 Iteration  1 RMS(Cart)=  0.07159077 RMS(Int)=  0.00899899
 Iteration  2 RMS(Cart)=  0.00767035 RMS(Int)=  0.00034712
 Iteration  3 RMS(Cart)=  0.00012122 RMS(Int)=  0.00033938
 Iteration  4 RMS(Cart)=  0.00000013 RMS(Int)=  0.00033938
 Variable       Old X    -DE/DX   Delta X   Delta X   Delta X     New X
                                 (Linear)    (Quad)   (Total)
    R1        2.32117   0.00433   0.00159  -0.00244  -0.00080   2.32037
    R2        2.39795   0.00095  -0.00005   0.00428   0.00407   2.40202
    R3        2.93817  -0.00042  -0.00077   0.00062  -0.00015   2.93802
    R4        3.28793   0.00056   0.00826   0.03703   0.04557   3.33350
    R5        2.30375   0.00268   0.03812  -0.10042  -0.06254   2.24120
    R6        2.53254  -0.00029  -0.00074   0.00238   0.00164   2.53417
    R7        2.52808  -0.00019   0.00276  -0.00941  -0.00665   2.52143
    R8        2.53705   0.00025  -0.00068   0.00348   0.00280   2.53985
    R9        1.89342   0.00009   0.00255  -0.00819  -0.00565   1.88778
   R10        1.86398   0.00111   0.00276  -0.00676  -0.00410   1.85988
   R11        2.21673   0.00368  -0.02561   0.06839   0.04255   2.25928
   R12        3.04388   0.00019  -0.01790   0.04511   0.02721   3.07110
   R13        3.23195   0.00024  -0.01261   0.03760   0.02494   3.25689
   R14        1.81409   0.00021   0.00038  -0.00031   0.00007   1.81416
   R15        1.87537  -0.00030  -0.00001  -0.00367  -0.00379   1.87159
   R16        3.59056   0.00040   0.00360  -0.01235  -0.00869   3.58187
   R17        3.13918   0.00099  -0.00358   0.02458   0.02091   3.16009
   R18        1.85011   0.00055  -0.00004   0.00121   0.00129   1.85140
   R19        1.82156   0.00053   0.00129  -0.00181  -0.00052   1.82104
   R20        3.22728  -0.00005  -0.01138   0.01948   0.00805   3.23534
   R21        3.43441  -0.00001   0.00352  -0.01558  -0.01193   3.42248
   R22        1.83560   0.00010   0.00062   0.00019   0.00090   1.83650
   R23        1.81957   0.00066  -0.00012   0.00038   0.00025   1.81983
   R24        1.87004   0.00025   0.00106  -0.00227  -0.00126   1.86878
   R25        1.81291   0.00028   0.00035  -0.00035  -0.00000   1.81291
   R26        1.85179   0.00044  -0.00137  -0.00069  -0.00184   1.84995
   R27        1.81324   0.00017   0.00035  -0.00036  -0.00001   1.81323
    A1        2.25118   0.00027  -0.00110   0.00440   0.00369   2.25487
    A2        2.04557   0.00006  -0.00256   0.01012   0.00732   2.05289
    A3        1.98643  -0.00033   0.00365  -0.01455  -0.01111   1.97532
    A4        2.45470  -0.00070   0.04575  -0.01188   0.03534   2.49004
    A5        2.08633  -0.00078  -0.01038   0.01021  -0.00004   2.08629
    A6        1.95475  -0.00014   0.00160  -0.00614  -0.00456   1.95019
    A7        1.93686  -0.00054  -0.00348   0.01252   0.00904   1.94590
    A8        1.91816  -0.00063   0.00198  -0.00908  -0.00711   1.91105
    A9        1.88078   0.00044  -0.00026   0.00185   0.00159   1.88237
   A10        1.88446   0.00046   0.00051  -0.00084  -0.00036   1.88411
   A11        1.88663   0.00048  -0.00036   0.00183   0.00147   1.88810
   A12        1.86506  -0.00088   0.00478  -0.00798  -0.00369   1.86137
   A13        1.89940   0.00058  -0.00184   0.00177   0.00027   1.89967
   A14        1.93678   0.00069  -0.00604   0.00912   0.00325   1.94003
   A15        2.12282   0.00027  -0.01349   0.01959   0.00567   2.12849
   A16        1.82819  -0.00049   0.00502   0.00560   0.01086   1.83905
   A17        1.53549   0.00049   0.00435  -0.00005   0.00502   1.54051
   A18        1.90120   0.00009  -0.00300   0.00227  -0.00062   1.90058
   A19        2.19895  -0.00110  -0.00353  -0.01173  -0.01524   2.18370
   A20        1.82000   0.00086   0.01498  -0.01699  -0.00248   1.81752
   A21        1.82674  -0.00003  -0.00343   0.00873   0.00532   1.83206
   A22        1.85952  -0.00012   0.00445  -0.00482  -0.00023   1.85929
   A23        1.87385   0.00017  -0.00359   0.01256   0.00901   1.88286
   A24        2.94779   0.00015  -0.00885   0.03131   0.02284   2.97064
   A25        2.01708  -0.00044  -0.01287  -0.01784  -0.03062   1.98646
   A26        2.01415   0.00032   0.00054  -0.00967  -0.00967   2.00448
   A27        1.83361  -0.00047  -0.00236  -0.00612  -0.00909   1.82452
   A28        2.86080   0.00115   0.02474  -0.00807   0.01620   2.87700
   A29        1.75156   0.00067  -0.00248   0.00501   0.00292   1.75448
   A30        2.19269  -0.00061  -0.01195   0.02000   0.00778   2.20047
   A31        1.88997   0.00020  -0.00038   0.00256   0.00232   1.89229
   A32        1.76372   0.00133  -0.00505   0.02747   0.02257   1.78628
   A33        2.23172  -0.00026  -0.01658   0.02487   0.00858   2.24030
   A34        1.87148  -0.00066   0.00070  -0.00642  -0.00618   1.86530
   A35        2.97270   0.00025  -0.03033  -0.00263  -0.03317   2.93953
   A36        3.00098   0.00047  -0.00006  -0.00904  -0.00847   2.99251
   A37        2.98667   0.00056   0.00624  -0.00470   0.00243   2.98910
   A38        3.10801   0.00174  -0.01318   0.01851   0.00576   3.11377
   A39        2.75750   0.00054   0.02314  -0.00922   0.01343   2.77092
   A40        2.81864   0.00017   0.00067   0.00052   0.00128   2.81991
   A41        2.94754   0.00008   0.01098  -0.01070   0.00029   2.94784
   A42        3.22803   0.00030   0.00029   0.01053   0.01102   3.23906
   A43        3.26969  -0.00047  -0.00937   0.00896  -0.00023   3.26946
   A44        3.07614  -0.00058   0.00015   0.00306   0.00346   3.07960
   A45        3.05699   0.00114   0.00111   0.00462   0.00634   3.06332
    D1       -0.41192  -0.00005   0.04102  -0.04529  -0.00460  -0.41652
    D2        2.72745   0.00001   0.04518  -0.06459  -0.01975   2.70770
    D3       -0.05231   0.00004  -0.01552   0.03994   0.02421  -0.02810
    D4        3.09144  -0.00002  -0.01959   0.05868   0.03880   3.13024
    D5        2.70176  -0.00009   0.05064  -0.19157  -0.14100   2.56076
    D6        0.59901  -0.00018   0.05230  -0.19844  -0.14618   0.45283
    D7       -1.48682  -0.00004   0.05369  -0.20278  -0.14911  -1.63593
    D8       -0.44172  -0.00004   0.05418  -0.20795  -0.15375  -0.59548
    D9       -2.54447  -0.00013   0.05585  -0.21482  -0.15894  -2.70341
   D10        1.65288   0.00002   0.05723  -0.21915  -0.16187   1.49101
   D11        1.63758  -0.00045  -0.07965  -0.14158  -0.22191   1.41567
   D12       -2.38446  -0.00044  -0.01198  -0.00801  -0.02012  -2.40458
   D13       -0.34396  -0.00023  -0.01483  -0.00583  -0.02104  -0.36499
   D14       -1.01735  -0.00000  -0.01019   0.01312   0.00297  -1.01439
   D15        3.06812   0.00017  -0.00015  -0.01366  -0.01392   3.05420
   D16        1.26408  -0.00088  -0.01696   0.00488  -0.01179   1.25228
   D17       -3.03665  -0.00067  -0.00821   0.01363   0.00514  -3.03150
   D18        1.04883  -0.00050   0.00183  -0.01315  -0.01174   1.03708
   D19       -0.75521  -0.00155  -0.01497   0.00540  -0.00962  -0.76483
   D20       -1.60579   0.00039   0.01117  -0.00370   0.00771  -1.59808
   D21        2.58310  -0.00028   0.02186  -0.02381  -0.00198   2.58112
   D22        0.41713   0.00115   0.00780   0.00030   0.00858   0.42571
   D23       -1.67717   0.00049   0.01849  -0.01981  -0.00111  -1.67828
   D24       -0.89914   0.00037   0.01709   0.00418   0.02032  -0.87883
   D25       -2.95324  -0.00036   0.02640  -0.03204  -0.00588  -2.95911
   D26        3.09289   0.00078   0.03259  -0.02784   0.00417   3.09705
   D27        1.03879   0.00005   0.04190  -0.06406  -0.02202   1.01677
   D28        0.64230   0.00088   0.02558   0.00300   0.02748   0.66978
   D29       -1.41179   0.00015   0.03489  -0.03322   0.00128  -1.41051
   D30        0.69755  -0.00004   0.02231   0.09032   0.11276   0.81031
   D31        2.94077   0.00018   0.00632   0.11038   0.11674   3.05751
   D32       -1.12990   0.00032   0.01528   0.08506   0.10036  -1.02953
   D33        1.00597   0.00020  -0.03548   0.09367   0.05815   1.06412
   D34       -0.97583   0.00007  -0.03177   0.07774   0.04576  -0.93008
   D35        1.01797   0.00011   0.01893  -0.02345  -0.00438   1.01360
   D36       -2.99870   0.00023   0.00247   0.00750   0.01022  -2.98848
   D37       -0.87793   0.00006   0.02242  -0.03601  -0.01365  -0.89158
   D38        1.38858   0.00019   0.00596  -0.00507   0.00095   1.38953
   D39        0.78766  -0.00026  -0.01608  -0.04470  -0.06069   0.72697
   D40       -1.36080   0.00051  -0.00228  -0.01184  -0.01446  -1.37526
   D41       -1.27246   0.00032   0.01126  -0.10602  -0.09489  -1.36735
   D42        0.96860   0.00004   0.00117  -0.13675  -0.13535   0.83324
   D43       -0.50603  -0.00019   0.04046   0.14212   0.18192  -0.32411
   D44        1.86197  -0.00004   0.01798   0.18595   0.20343   2.06540
         Item               Value     Threshold  Converged?
 Maximum Force            0.004327     0.000015     NO 
 RMS     Force            0.000784     0.000010     NO 
 Maximum Displacement     0.417377     0.000060     NO 
 RMS     Displacement     0.074729     0.000040     NO 
 Predicted change in Energy=-2.247434D-04
 GradGradGradGradGradGradGradGradGradGradGradGradGradGradGradGradGradGrad

                          Input orientation:                          
 ---------------------------------------------------------------------
 Center     Atomic      Atomic             Coordinates (Angstroms)
 Number     Number       Type             X           Y           Z
 ---------------------------------------------------------------------
      1          6           0       -0.419320    1.615698    0.204519
      2          8           0       -0.909045    0.713726   -0.469516
      3          8           0        0.727099    1.679272    0.749829
      4          6           0       -1.277884    2.891312    0.434454
      5          9           0       -1.046105    3.435728    1.637883
      6          9           0       -2.582464    2.624140    0.350778
      7          9           0       -0.976974    3.809015   -0.500264
      8          8           0        2.304141   -0.096922    0.669801
      9          1           0        2.695108   -0.151148    1.587485
     10          1           0        1.909781   -0.978201    0.478786
     11          1           0        1.471408    0.760807    0.654922
     12          8           0        0.963023   -2.402297    0.264414
     13          1           0        1.348712   -3.280294    0.308997
     14          1           0        0.517702   -2.291801   -0.613295
     15          8           0        0.508804    0.673620    3.607940
     16          1           0       -0.052014    0.031248    3.125561
     17          1           0        0.474156    1.479466    3.080648
     18          8           0       -0.887207   -1.118121    2.002402
     19          1           0       -0.280407   -1.693224    1.506911
     20          1           0       -1.430445   -0.700063    1.326008
     21          8           0        2.959858   -0.288494    3.185036
     22          1           0        2.109418    0.069748    3.540523
     23          1           0        3.683775    0.108158    3.673872
     24          8           0       -0.228877   -1.514948   -1.892175
     25          1           0       -0.487494   -0.658525   -1.494677
     26          1           0       -0.973725   -1.814267   -2.417812
 ---------------------------------------------------------------------
                    Distance matrix (angstroms):
                    1          2          3          4          5
     1  C    0.000000
     2  O    1.227888   0.000000
     3  O    1.271094   2.257443   0.000000
     4  C    1.554733   2.386439   2.363992   0.000000
     5  F    2.399979   3.445173   2.649157   1.341026   0.000000
     6  F    2.391138   2.668876   3.464856   1.334284   2.162340
     7  F    2.370303   3.096188   3.000400   1.344032   2.171589
     8  O    3.250661   3.504249   2.376622   4.670743   4.963965
     9  H    3.838489   4.239007   2.815167   5.135242   5.183135
    10  H    3.496891   3.421648   2.921363   5.013612   5.437236
    11  H    2.123335   2.633085   1.185994   3.485149   3.802537
    12  O    4.249558   3.708488   4.117097   5.750902   6.324994
    13  H    5.206495   4.653573   5.017771   6.708463   7.253002
    14  H    4.100656   3.330085   4.203733   5.584493   6.349636
    15  O    3.651329   4.317124   3.037728   4.263969   3.732038
    16  H    3.343334   3.758305   2.994512   4.113974   3.846023
    17  H    3.014793   3.886292   2.353002   3.473513   2.867006
    18  O    3.305309   3.076771   3.464149   4.322805   4.571177
    19  H    3.558720   3.177241   3.600274   4.812806   5.187446
    20  H    2.764573   2.344049   3.263160   3.703528   4.165304
    21  O    4.891653   5.415589   3.845458   5.969533   5.684299
    22  H    4.462443   5.060261   3.505616   5.392838   4.990710
    23  H    5.580723   6.215173   4.445263   6.546589   6.131047
    24  O    3.772710   2.730123   4.254071   5.092028   6.135012
    25  H    2.839720   1.764010   3.460974   4.116747   5.185354
    26  H    4.353004   3.192300   5.013139   5.510935   6.634481
                    6          7          8          9         10
     6  F    0.000000
     7  F    2.169286   0.000000
     8  O    5.602220   5.233652   0.000000
     9  H    6.089699   5.790144   0.998969   0.000000
    10  H    5.759645   5.675326   0.984205   1.590587   0.000000
    11  H    4.471956   4.076837   1.195561   1.788512   1.802039
    12  O    6.151667   6.552001   2.697720   3.133418   1.723472
    13  H    7.093534   7.504800   3.343185   3.638526   2.375555
    14  H    5.891259   6.282260   3.107281   3.763897   2.203649
    15  O    4.895874   5.377321   3.528404   3.089078   3.805635
    16  H    4.563517   5.317301   3.405679   3.153668   3.445728
    17  H    4.255044   4.511708   3.412628   3.133857   3.856272
    18  O    4.427897   5.527030   3.606019   3.733654   3.188123
    19  H    5.027499   5.898186   3.151004   3.352340   2.522940
    20  H    3.650828   4.885969   3.839469   4.170116   3.457204
    21  O    6.872684   6.772715   2.606352   1.625154   2.983646
    22  H    6.221989   6.311568   2.882141   2.050898   3.242265
    23  H    7.525880   7.269273   3.312082   2.323298   3.812585
    24  O    5.263293   5.553526   3.871783   4.745279   3.237810
    25  H    4.309349   4.602974   3.576813   4.459385   3.121487
    26  H    5.472895   5.941237   4.819443   5.680554   4.171797
                   11         12         13         14         15
    11  H    0.000000
    12  O    3.227411   0.000000
    13  H    4.057736   0.960012   0.000000
    14  H    3.440399   0.990401   1.586921   0.000000
    15  O    3.107173   4.565823   5.217462   5.158743   0.000000
    16  H    2.992846   3.890835   4.567425   4.438488   0.979719
    17  H    2.719398   4.820606   5.576936   5.279163   0.963652
    18  O    3.302898   2.844831   3.541462   3.192674   2.781534
    19  H    3.133212   1.895442   2.570568   2.343192   3.261768
    20  H    3.317416   3.123022   3.926273   3.176445   3.294679
    21  O    3.117369   4.121352   4.451770   4.940109   2.666866
    22  H    3.035014   4.261234   4.716378   5.036335   1.712066
    23  H    3.799286   5.032820   5.315686   5.844965   3.225606
    24  O    3.815460   2.618949   3.232706   1.672249   5.965339
    25  H    3.236137   2.870390   3.674039   2.110650   5.366929
    26  H    4.695889   3.360224   3.870198   2.389283   6.685593
                   16         17         18         19         20
    16  H    0.000000
    17  H    1.541495   0.000000
    18  O    1.811099   3.124640   0.000000
    19  H    2.376130   3.621046   0.971834   0.000000
    20  H    2.381865   3.384762   0.963010   1.530256   0.000000
    21  O    3.029380   3.052097   4.109356   3.910075   4.785408
    22  H    2.201241   2.207458   3.571639   3.599293   4.245859
    23  H    3.776596   3.540347   5.019108   4.863686   5.685150
    24  O    5.253539   5.847199   3.969711   3.404148   3.530511
    25  H    4.691698   5.140951   3.549727   3.181669   2.974415
    26  H    5.914765   6.571003   4.475533   3.987329   3.932712
                   21         22         23         24         25
    21  O    0.000000
    22  H    0.988917   0.000000
    23  H    0.959349   1.580461   0.000000
    24  O    6.119664   6.123160   6.994584   0.000000
    25  H    5.824163   5.712055   6.685895   0.978952   0.000000
    26  H    7.013769   6.968287   7.905481   0.959522   1.557028
                   26
    26  H    0.000000
 Stoichiometry    C2H13F3O8
 Framework group  C1[X(C2H13F3O8)]
 Deg. of freedom    72
 Full point group                 C1      NOp   1
 Largest Abelian subgroup         C1      NOp   1
 Largest concise Abelian subgroup C1      NOp   1
                         Standard orientation:                         
 ---------------------------------------------------------------------
 Center     Atomic      Atomic             Coordinates (Angstroms)
 Number     Number       Type             X           Y           Z
 ---------------------------------------------------------------------
      1          6           0        1.064443    0.299952   -0.328981
      2          8           0        0.743386    1.421806    0.053218
      3          8           0        0.369220   -0.568905   -0.943336
      4          6           0        2.525670   -0.160785   -0.064918
      5          9           0        2.596757   -1.480267    0.163700
      6          9           0        3.053020    0.465846    0.988433
      7          9           0        3.284061    0.114848   -1.139763
      8          8           0       -1.925530   -0.256151   -1.476851
      9          1           0       -2.369188   -1.129018   -1.278835
     10          1           0       -2.378922    0.421943   -0.926139
     11          1           0       -0.767135   -0.338575   -1.192785
     12          8           0       -2.958017    1.543478    0.247388
     13          1           0       -3.889798    1.760764    0.326089
     14          1           0       -2.446652    2.376716    0.088920
     15          8           0       -0.888134   -2.436803    1.095734
     16          1           0       -0.998280   -1.564385    1.527710
     17          1           0       -0.114094   -2.338579    0.530191
     18          8           0       -1.237372    0.156589    2.038752
     19          1           0       -1.940648    0.616763    1.550792
     20          1           0       -0.463395    0.720386    1.936368
     21          8           0       -2.944668   -2.489514   -0.601341
     22          1           0       -2.252880   -2.655889    0.085467
     23          1           0       -3.124803   -3.314704   -1.056273
     24          8           0       -1.150395    3.354056   -0.312257
     25          1           0       -0.394564    2.734948   -0.250855
     26          1           0       -0.872787    4.174348    0.100947
 ---------------------------------------------------------------------
 Rotational constants (GHZ):           0.6620248           0.4011915           0.3122642
 Standard basis: 6-31++G(d,p) (6D, 7F)
 There are   325 symmetry adapted cartesian basis functions of A   symmetry.
 There are   325 symmetry adapted basis functions of A   symmetry.
   325 basis functions,   520 primitive gaussians,   325 cartesian basis functions
    58 alpha electrons       58 beta electrons
       nuclear repulsion energy      1026.4610717315 Hartrees.
 NAtoms=   26 NActive=   26 NUniq=   26 SFac= 1.00D+00 NAtFMM=   60 NAOKFM=F Big=F
 Integral buffers will be    131072 words long.
 Raffenetti 2 integral format.
 Two-electron integral symmetry is turned on.
 Nuclear repulsion after empirical dispersion term =     1026.4454797163 Hartrees.
 One-electron integrals computed using PRISM.
 NBasis=   325 RedAO= T EigKep=  4.01D-05  NBF=   325
 NBsUse=   325 1.00D-06 EigRej= -1.00D+00 NBFU=   325
 Initial guess from the checkpoint file:  "/local_scratch/slurm.5787593/Gau-2993850.chk"
 B after Tr=    -0.000000    0.000000    0.000000
         Rot=    0.999949    0.009300    0.003213    0.002140 Ang=   1.15 deg.
 ExpMin= 3.60D-02 ExpMax= 7.00D+03 ExpMxC= 1.05D+03 IAcc=3 IRadAn=         5 AccDes= 0.00D+00
 Harris functional with IExCor= 4639 and IRadAn=       5 diagonalized for initial guess.
 HarFok:  IExCor= 4639 AccDes= 0.00D+00 IRadAn=         5 IDoV= 1 UseB2=F ITyADJ=14
 ICtDFT=  3500011 ScaDFX=  1.000000  1.000000  1.000000  1.000000
 FoFCou: FMM=F IPFlag=           0 FMFlag=      100000 FMFlg1=           0
         NFxFlg=           0 DoJE=T BraDBF=F KetDBF=T FulRan=T
         wScrn=  0.000000 ICntrl=       500 IOpCl=  0 I1Cent=   200000004 NGrid=           0
         NMat0=    1 NMatS0=      1 NMatT0=    0 NMatD0=    1 NMtDS0=    0 NMtDT0=    0
 Petite list used in FoFCou.
 Requested convergence on RMS density matrix=1.00D-10 within 128 cycles.
 Requested convergence on MAX density matrix=1.00D-08.
 Requested convergence on             energy=1.00D-08.
 No special actions if energy rises.
 SCF Done:  E(RwB97XD) =  -985.243207347     A.U. after   16 cycles
            NFock= 16  Conv=0.60D-10     -V/T= 2.0082
 Calling FoFJK, ICntrl=      2127 FMM=F ISym2X=0 I1Cent= 0 IOpClX= 0 NMat=1 NMatS=1 NMatT=0.
 ***** Axes restored to original set *****
 -------------------------------------------------------------------
 Center     Atomic                   Forces (Hartrees/Bohr)
 Number     Number              X              Y              Z
 -------------------------------------------------------------------
      1        6          -0.001047028    0.001730050   -0.000867615
      2        8          -0.000556120   -0.001777220   -0.000084652
      3        8          -0.001996722    0.004326820    0.001167435
      4        6           0.000950568    0.000809606    0.000081630
      5        9           0.000241781   -0.000301871    0.000283333
      6        9          -0.000320632   -0.000510123   -0.000246531
      7        9          -0.000105749   -0.000199226    0.000176099
      8        8           0.003658253   -0.003447614    0.000301951
      9        1           0.000222968   -0.000006840    0.000176982
     10        1          -0.000150540   -0.001088252   -0.000297702
     11        1          -0.000958603    0.000836468   -0.000655790
     12        8          -0.000630519   -0.000120514   -0.000239031
     13        1           0.000129898   -0.000074100   -0.000231337
     14        1           0.000509859   -0.000238504    0.000324142
     15        8           0.000443031   -0.000403823    0.000471344
     16        1          -0.000088971    0.000033757   -0.000018264
     17        1          -0.000300492    0.000166694   -0.000327602
     18        8          -0.000198731   -0.000074869   -0.000135867
     19        1           0.000733343   -0.000258221    0.000732948
     20        1          -0.000462078    0.000384306   -0.000324308
     21        8          -0.000013185   -0.000225602    0.000041207
     22        1          -0.000068955    0.000097976   -0.000046984
     23        1           0.000010327    0.000179309    0.000045734
     24        8          -0.000762473    0.001059973    0.000207305
     25        1           0.000866193   -0.000343458   -0.000330791
     26        1          -0.000105423   -0.000554723   -0.000203634
 -------------------------------------------------------------------
 Cartesian Forces:  Max     0.004326820 RMS     0.000948138

 GradGradGradGradGradGradGradGradGradGradGradGradGradGradGradGradGradGrad
 Berny optimization.
 Using GEDIIS/GDIIS optimizer.
 FormGI is forming the generalized inverse of G from B-inverse, IUseBI=4.
 Internal  Forces:  Max     0.005726709 RMS     0.000776857
 Search for a local minimum.
 Step number   8 out of a maximum of  156
 All quantities printed in internal units (Hartrees-Bohrs-Radians)
 Mixed Optimization -- En-DIIS/RFO-DIIS
 Update second derivatives using D2CorX and points    7    8
 DE= -2.17D-04 DEPred=-2.25D-04 R= 9.67D-01
 TightC=F SS=  1.41D+00  RLast= 5.98D-01 DXNew= 3.0000D-01 1.7946D+00
 Trust test= 9.67D-01 RLast= 5.98D-01 DXMaxT set to 3.00D-01
 ITU=  1 -1  1 -1  1 -1  1  0
 Use linear search instead of GDIIS.
     Eigenvalues ---   -0.00009   0.00020   0.00053   0.00086   0.00129
     Eigenvalues ---    0.00173   0.00201   0.00300   0.00454   0.00468
     Eigenvalues ---    0.00540   0.00682   0.00972   0.00998   0.01043
     Eigenvalues ---    0.01194   0.01244   0.01385   0.01504   0.01624
     Eigenvalues ---    0.01683   0.01729   0.02012   0.02163   0.02400
     Eigenvalues ---    0.02463   0.02713   0.02749   0.03086   0.03175
     Eigenvalues ---    0.03417   0.03578   0.03835   0.03983   0.04161
     Eigenvalues ---    0.04553   0.04715   0.05182   0.05613   0.06000
     Eigenvalues ---    0.06714   0.07019   0.07410   0.08872   0.10885
     Eigenvalues ---    0.11989   0.13538   0.19111   0.21437   0.22071
     Eigenvalues ---    0.23424   0.26112   0.26608   0.32508   0.35521
     Eigenvalues ---    0.36752   0.37326   0.38986   0.40370   0.42033
     Eigenvalues ---    0.43484   0.48736   0.50496   0.52956   0.54130
     Eigenvalues ---    0.54874   0.57283   0.57313   0.57537   0.58705
     Eigenvalues ---    0.68544   1.04084
 RFO step:  Lambda=-9.26704842D-04 EMin=-9.42425317D-05
 Quartic linear search produced a step of  0.05823.
 Maximum step size (   0.300) exceeded in Quadratic search.
    -- Step size scaled by   0.994
 Iteration  1 RMS(Cart)=  0.06843453 RMS(Int)=  0.01244215
 Iteration  2 RMS(Cart)=  0.02787398 RMS(Int)=  0.00141762
 Iteration  3 RMS(Cart)=  0.00041576 RMS(Int)=  0.00139381
 Iteration  4 RMS(Cart)=  0.00000240 RMS(Int)=  0.00139381
 Iteration  5 RMS(Cart)=  0.00000001 RMS(Int)=  0.00139381
 Variable       Old X    -DE/DX   Delta X   Delta X   Delta X     New X
                                 (Linear)    (Quad)   (Total)
    R1        2.32037   0.00182  -0.00005   0.01320   0.01355   2.33392
    R2        2.40202   0.00090   0.00024   0.00495   0.00395   2.40597
    R3        2.93802  -0.00055  -0.00001  -0.00533  -0.00533   2.93269
    R4        3.33350   0.00047   0.00265  -0.05433  -0.04980   3.28369
    R5        2.24120   0.00452  -0.00364   0.20760   0.20192   2.44313
    R6        2.53417   0.00017   0.00010  -0.00037  -0.00027   2.53390
    R7        2.52143   0.00043  -0.00039   0.00016  -0.00023   2.52120
    R8        2.53985  -0.00028   0.00016   0.00037   0.00053   2.54039
    R9        1.88778   0.00028  -0.00033   0.02101   0.02040   1.90818
   R10        1.85988   0.00108  -0.00024   0.00550   0.00456   1.86443
   R11        2.25928   0.00573   0.00248  -0.03037  -0.02983   2.22945
   R12        3.07110   0.00007   0.00158  -0.06473  -0.06327   3.00782
   R13        3.25689   0.00000   0.00145  -0.02743  -0.02647   3.23042
   R14        1.81416   0.00011   0.00000   0.00162   0.00163   1.81579
   R15        1.87159  -0.00027  -0.00022   0.00276   0.00276   1.87434
   R16        3.58187   0.00015  -0.00051   0.05498   0.05419   3.63606
   R17        3.16009   0.00040   0.00122   0.00328   0.00496   3.16505
   R18        1.85140   0.00010   0.00008   0.00128   0.00192   1.85332
   R19        1.82104   0.00033  -0.00003   0.00732   0.00729   1.82833
   R20        3.23534  -0.00004   0.00047  -0.05436  -0.05341   3.18193
   R21        3.42248   0.00007  -0.00069   0.00509   0.00492   3.42740
   R22        1.83650   0.00035   0.00005  -0.00033  -0.00046   1.83604
   R23        1.81983   0.00066   0.00001   0.00226   0.00228   1.82210
   R24        1.86878   0.00004  -0.00007   0.01003   0.01036   1.87915
   R25        1.81291   0.00010  -0.00000   0.00161   0.00161   1.81452
   R26        1.84995  -0.00020  -0.00011   0.00884   0.01052   1.86047
   R27        1.81323   0.00037  -0.00000   0.00123   0.00123   1.81447
    A1        2.25487  -0.00018   0.00021   0.01100   0.01236   2.26723
    A2        2.05289   0.00089   0.00043  -0.00488  -0.00503   2.04785
    A3        1.97532  -0.00071  -0.00065  -0.00596  -0.00722   1.96809
    A4        2.49004   0.00089   0.00206  -0.08419  -0.07537   2.41466
    A5        2.08629  -0.00122  -0.00000   0.01141   0.00943   2.09572
    A6        1.95019  -0.00062  -0.00027  -0.00413  -0.00440   1.94580
    A7        1.94590  -0.00076   0.00053  -0.00296  -0.00243   1.94347
    A8        1.91105   0.00032  -0.00041  -0.00012  -0.00054   1.91051
    A9        1.88237   0.00059   0.00009   0.00305   0.00314   1.88551
   A10        1.88411   0.00033  -0.00002   0.00291   0.00288   1.88698
   A11        1.88810   0.00020   0.00009   0.00163   0.00172   1.88982
   A12        1.86137  -0.00019  -0.00021   0.02257   0.02136   1.88273
   A13        1.89967   0.00015   0.00002  -0.00366  -0.00315   1.89651
   A14        1.94003   0.00033   0.00019   0.01007   0.00999   1.95002
   A15        2.12849  -0.00016   0.00033   0.00762   0.00589   2.13438
   A16        1.83905  -0.00012   0.00063  -0.02148  -0.01934   1.81970
   A17        1.54051   0.00015   0.00029   0.00687   0.00785   1.54836
   A18        1.90058   0.00005  -0.00004   0.00617   0.00670   1.90727
   A19        2.18370  -0.00004  -0.00089  -0.02581  -0.02631   2.15739
   A20        1.81752   0.00013  -0.00014   0.02747   0.02673   1.84425
   A21        1.83206  -0.00025   0.00031  -0.01265  -0.01166   1.82040
   A22        1.85929   0.00023  -0.00001   0.00982   0.00938   1.86868
   A23        1.88286   0.00012   0.00052  -0.00371  -0.00295   1.87991
   A24        2.97064   0.00004   0.00133  -0.01716  -0.01496   2.95567
   A25        1.98646  -0.00012  -0.00178   0.03409   0.03039   2.01686
   A26        2.00448  -0.00003  -0.00056  -0.04531  -0.04488   1.95961
   A27        1.82452   0.00032  -0.00053  -0.00100  -0.00100   1.82352
   A28        2.87700  -0.00003   0.00094  -0.04958  -0.04997   2.82703
   A29        1.75448   0.00013   0.00017   0.00358   0.00392   1.75840
   A30        2.20047  -0.00021   0.00045  -0.00193  -0.00236   2.19811
   A31        1.89229   0.00007   0.00013   0.00620   0.00730   1.89958
   A32        1.78628   0.00068   0.00131   0.04349   0.04823   1.83452
   A33        2.24030  -0.00046   0.00050  -0.01636  -0.01626   2.22404
   A34        1.86530  -0.00019  -0.00036  -0.01092  -0.01562   1.84968
   A35        2.93953   0.00063  -0.00193   0.08070   0.07872   3.01825
   A36        2.99251  -0.00005  -0.00049   0.00163   0.00001   2.99252
   A37        2.98910   0.00006   0.00014  -0.00457  -0.00297   2.98613
   A38        3.11377   0.00032   0.00034  -0.03627  -0.03391   3.07986
   A39        2.77092   0.00005   0.00078  -0.01183  -0.01024   2.76069
   A40        2.81991   0.00005   0.00007  -0.00692  -0.00759   2.81233
   A41        2.94784  -0.00012   0.00002   0.01081   0.01100   2.95884
   A42        3.23906  -0.00003   0.00064  -0.03447  -0.03221   3.20684
   A43        3.26946  -0.00058  -0.00001   0.01703   0.01552   3.28499
   A44        3.07960   0.00035   0.00020  -0.03137  -0.02808   3.05153
   A45        3.06332   0.00042   0.00037   0.01165   0.01408   3.07741
    D1       -0.41652  -0.00035  -0.00027   0.10431   0.10315  -0.31337
    D2        2.70770   0.00016  -0.00115   0.11666   0.11460   2.82230
    D3       -0.02810   0.00014   0.00141   0.04342   0.04377   0.01567
    D4        3.13024  -0.00037   0.00226   0.03151   0.03273  -3.12022
    D5        2.56076  -0.00044  -0.00821  -0.01960  -0.02773   2.53303
    D6        0.45283  -0.00023  -0.00851  -0.01857  -0.02702   0.42581
    D7       -1.63593  -0.00021  -0.00868  -0.01866  -0.02727  -1.66321
    D8       -0.59548  -0.00001  -0.00895  -0.00902  -0.01801  -0.61349
    D9       -2.70341   0.00020  -0.00926  -0.00798  -0.01730  -2.72071
   D10        1.49101   0.00022  -0.00943  -0.00807  -0.01755   1.47346
   D11        1.41567   0.00010  -0.01292   0.09594   0.08181   1.49748
   D12       -2.40458   0.00003  -0.00117  -0.08751  -0.08967  -2.49425
   D13       -0.36499   0.00016  -0.00122  -0.06863  -0.07189  -0.43688
   D14       -1.01439  -0.00014   0.00017  -0.05520  -0.05585  -1.07024
   D15        3.05420   0.00005  -0.00081  -0.03634  -0.03859   3.01560
   D16        1.25228  -0.00012  -0.00069  -0.07000  -0.07115   1.18113
   D17       -3.03150  -0.00042   0.00030  -0.07494  -0.07630  -3.10780
   D18        1.03708  -0.00023  -0.00068  -0.05609  -0.05904   0.97804
   D19       -0.76483  -0.00041  -0.00056  -0.08975  -0.09160  -0.85644
   D20       -1.59808   0.00009   0.00045   0.00876   0.01054  -1.58754
   D21        2.58112  -0.00002  -0.00012  -0.00038   0.00015   2.58127
   D22        0.42571   0.00042   0.00050   0.03117   0.03271   0.45842
   D23       -1.67828   0.00031  -0.00006   0.02202   0.02232  -1.65595
   D24       -0.87883  -0.00014   0.00118   0.00201  -0.00006  -0.87889
   D25       -2.95911  -0.00029  -0.00034  -0.02773  -0.02904  -2.98815
   D26        3.09705  -0.00002   0.00024   0.02210   0.01916   3.11621
   D27        1.01677  -0.00018  -0.00128  -0.00763  -0.00982   1.00695
   D28        0.66978   0.00002   0.00160   0.00703   0.00488   0.67466
   D29       -1.41051  -0.00013   0.00007  -0.02270  -0.02410  -1.43460
   D30        0.81031   0.00002   0.00657   0.01202   0.01894   0.82925
   D31        3.05751  -0.00008   0.00680   0.01463   0.01985   3.07736
   D32       -1.02953   0.00010   0.00584   0.03140   0.03570  -0.99383
   D33        1.06412   0.00019   0.00339  -0.04045  -0.03709   1.02703
   D34       -0.93008   0.00007   0.00266  -0.03482  -0.03250  -0.96257
   D35        1.01360   0.00001  -0.00025   0.02507   0.02566   1.03926
   D36       -2.98848   0.00000   0.00060   0.03011   0.03160  -2.95689
   D37       -0.89158   0.00015  -0.00079   0.03815   0.03763  -0.85395
   D38        1.38953   0.00014   0.00006   0.04319   0.04357   1.43309
   D39        0.72697   0.00030  -0.00353  -0.00751  -0.01180   0.71518
   D40       -1.37526  -0.00002  -0.00084   0.00222   0.00132  -1.37393
   D41       -1.36735  -0.00013  -0.00553   0.06670   0.06017  -1.30718
   D42        0.83324   0.00000  -0.00788   0.03042   0.02173   0.85497
   D43       -0.32411   0.00001   0.01059  -0.19584  -0.18614  -0.51025
   D44        2.06540  -0.00021   0.01185  -0.19347  -0.18338   1.88202
         Item               Value     Threshold  Converged?
 Maximum Force            0.005727     0.000015     NO 
 RMS     Force            0.000777     0.000010     NO 
 Maximum Displacement     0.318905     0.000060     NO 
 RMS     Displacement     0.095491     0.000040     NO 
 Predicted change in Energy=-5.783634D-04
 GradGradGradGradGradGradGradGradGradGradGradGradGradGradGradGradGradGrad

                          Input orientation:                          
 ---------------------------------------------------------------------
 Center     Atomic      Atomic             Coordinates (Angstroms)
 Number     Number       Type             X           Y           Z
 ---------------------------------------------------------------------
      1          6           0       -0.463847    1.680063    0.160982
      2          8           0       -0.973153    0.808157   -0.550184
      3          8           0        0.663359    1.695875    0.752723
      4          6           0       -1.282237    2.978026    0.393270
      5          9           0       -1.088843    3.466394    1.626987
      6          9           0       -2.589355    2.763112    0.234382
      7          9           0       -0.898209    3.914153   -0.491814
      8          8           0        2.286809   -0.157915    0.678204
      9          1           0        2.688556   -0.173532    1.604476
     10          1           0        1.896659   -1.046885    0.502345
     11          1           0        1.471151    0.693371    0.634785
     12          8           0        0.970843   -2.463056    0.258227
     13          1           0        1.363572   -3.340000    0.261521
     14          1           0        0.516215   -2.311102   -0.610110
     15          8           0        0.516005    0.657548    3.588907
     16          1           0       -0.036063   -0.033537    3.165272
     17          1           0        0.437750    1.420651    2.999309
     18          8           0       -0.850774   -1.270751    2.118819
     19          1           0       -0.256279   -1.840565    1.603184
     20          1           0       -1.430036   -0.868821    1.461083
     21          8           0        2.969992   -0.230755    3.170022
     22          1           0        2.111460    0.122998    3.525850
     23          1           0        3.696124    0.199103    3.628215
     24          8           0       -0.197606   -1.446257   -1.854174
     25          1           0       -0.470616   -0.591574   -1.448880
     26          1           0       -0.930451   -1.721067   -2.410370
 ---------------------------------------------------------------------
                    Distance matrix (angstroms):
                    1          2          3          4          5
     1  C    0.000000
     2  O    1.235058   0.000000
     3  O    1.273185   2.272395   0.000000
     4  C    1.551911   2.386204   2.357639   0.000000
     5  F    2.393903   3.437976   2.639941   1.340881   0.000000
     6  F    2.386665   2.655090   3.462343   1.334163   2.164599
     7  F    2.367693   3.107448   2.984648   1.344315   2.173969
     8  O    3.348401   3.615188   2.465295   4.759559   5.042899
     9  H    3.931556   4.360548   2.884717   5.212152   5.245790
    10  H    3.622811   3.575586   3.017690   5.130028   5.527001
    11  H    2.223121   2.718813   1.292846   3.585962   3.902268
    12  O    4.385569   3.890177   4.199497   5.890668   6.424499
    13  H    5.343276   4.829736   5.107995   6.850920   7.362461
    14  H    4.181447   3.457106   4.234954   5.675920   6.400021
    15  O    3.708951   4.401403   3.023868   4.339400   3.783423
    16  H    3.484994   3.923162   3.049664   4.278605   3.965374
    17  H    2.989360   3.868423   2.274599   3.489300   2.898072
    18  O    3.562322   3.385322   3.599957   4.606059   4.768555
    19  H    3.810229   3.488069   3.751723   5.072997   5.371922
    20  H    3.020031   2.658230   3.385519   3.995034   4.351784
    21  O    4.949424   5.519752   3.856916   6.007336   5.702984
    22  H    4.514310   5.157357   3.501596   5.429680   5.002592
    23  H    5.614295   6.295404   4.439194   6.555255   6.129929
    24  O    3.729023   2.717397   4.172550   5.079538   6.086619
    25  H    2.784247   1.737655   3.371258   4.098083   5.129353
    26  H    4.289203   3.139919   4.921472   5.483213   6.575340
                    6          7          8          9         10
     6  F    0.000000
     7  F    2.170767   0.000000
     8  O    5.701434   5.300473   0.000000
     9  H    6.193333   5.828249   1.009764   0.000000
    10  H    5.891707   5.780271   0.986617   1.613859   0.000000
    11  H    4.575135   4.154097   1.179776   1.781544   1.796410
    12  O    6.323639   6.687653   2.687345   3.163043   1.709464
    13  H    7.271475   7.635830   3.339410   3.685869   2.366549
    14  H    6.008775   6.385013   3.070989   3.767315   2.177482
    15  O    5.032842   5.409044   3.503272   3.057554   3.786577
    16  H    4.788597   5.449938   3.405395   3.143124   3.442887
    17  H    4.313976   4.493359   3.361312   3.090809   3.801576
    18  O    4.779730   5.805246   3.627424   3.741028   3.195543
    19  H    5.339541   6.157748   3.186565   3.383940   2.544979
    20  H    4.004965   5.193600   3.864353   4.179329   3.466668
    21  O    6.963302   6.749244   2.584802   1.591671   2.989083
    22  H    6.316773   6.290675   2.866836   2.027967   3.249054
    23  H    7.589433   7.203064   3.288798   2.291194   3.815970
    24  O    5.272696   5.575021   3.774266   4.681028   3.177834
    25  H    4.310028   4.626055   3.509408   4.413401   3.101384
    26  H    5.463931   5.952949   4.725834   5.622372   4.114727
                   11         12         13         14         15
    11  H    0.000000
    12  O    3.217939   0.000000
    13  H    4.052034   0.960874   0.000000
    14  H    3.389473   0.991860   1.592603   0.000000
    15  O    3.104904   4.586772   5.269749   5.142434   0.000000
    16  H    3.033720   3.920119   4.617732   4.443627   0.980737
    17  H    2.681013   4.783398   5.569239   5.192306   0.967510
    18  O    3.384002   2.863858   3.554529   3.224599   2.783448
    19  H    3.215998   1.924118   2.583076   2.390987   3.283304
    20  H    3.397072   3.122926   3.917898   3.187147   3.262593
    21  O    3.086740   4.178315   4.550535   4.963695   2.643217
    22  H    3.015557   4.320421   4.817420   5.057254   1.683804
    23  H    3.762371   5.086361   5.413009   5.863135   3.213234
    24  O    3.682075   2.619426   3.240325   1.674871   5.878977
    25  H    3.124612   2.914526   3.720694   2.152707   5.283278
    26  H    4.568389   3.359595   3.875886   2.383678   6.613726
                   16         17         18         19         20
    16  H    0.000000
    17  H    1.538410   0.000000
    18  O    1.813702   3.111142   0.000000
    19  H    2.398742   3.614744   0.971593   0.000000
    20  H    2.354808   3.331133   0.964215   1.530420   0.000000
    21  O    3.012522   3.027959   4.096935   3.931322   4.763177
    22  H    2.183203   2.182304   3.563299   3.627452   4.217720
    23  H    3.767978   3.536199   5.011290   4.886971   5.666961
    24  O    5.216964   5.672666   4.030150   3.480265   3.583748
    25  H    4.668045   4.965941   3.651613   3.304696   3.076563
    26  H    5.893681   6.403671   4.552218   4.071536   3.995505
                   21         22         23         24         25
    21  O    0.000000
    22  H    0.994401   0.000000
    23  H    0.960201   1.589790   0.000000
    24  O    6.062481   6.061271   6.922784   0.000000
    25  H    5.770809   5.650281   6.615421   0.984521   0.000000
    26  H    6.969596   6.920442   7.845812   0.960175   1.552954
                   26
    26  H    0.000000
 Stoichiometry    C2H13F3O8
 Framework group  C1[X(C2H13F3O8)]
 Deg. of freedom    72
 Full point group                 C1      NOp   1
 Largest Abelian subgroup         C1      NOp   1
 Largest concise Abelian subgroup C1      NOp   1
                         Standard orientation:                         
 ---------------------------------------------------------------------
 Center     Atomic      Atomic             Coordinates (Angstroms)
 Number     Number       Type             X           Y           Z
 ---------------------------------------------------------------------
      1          6           0        1.135632    0.324594   -0.305225
      2          8           0        0.848856    1.470104    0.056625
      3          8           0        0.416323   -0.554263   -0.880730
      4          6           0        2.586377   -0.162168   -0.046710
      5          9           0        2.620589   -1.470030    0.247042
      6          9           0        3.149123    0.502915    0.963721
      7          9           0        3.329237    0.038231   -1.149063
      8          8           0       -1.954888   -0.226222   -1.470162
      9          1           0       -2.379252   -1.127088   -1.302893
     10          1           0       -2.432547    0.440097   -0.921279
     11          1           0       -0.811833   -0.288543   -1.184832
     12          8           0       -3.037052    1.573594    0.206563
     13          1           0       -3.964617    1.822508    0.237278
     14          1           0       -2.485198    2.384249    0.057969
     15          8           0       -0.948375   -2.417439    1.071180
     16          1           0       -1.125190   -1.576566    1.543952
     17          1           0       -0.159678   -2.232855    0.542066
     18          8           0       -1.474658    0.110904    2.109493
     19          1           0       -2.151209    0.590850    1.603605
     20          1           0       -0.696112    0.678346    2.069678
     21          8           0       -2.907335   -2.502829   -0.701328
     22          1           0       -2.231014   -2.666376    0.009078
     23          1           0       -3.044662   -3.316721   -1.191948
     24          8           0       -1.133111    3.283687   -0.351990
     25          1           0       -0.374283    2.663402   -0.258673
     26          1           0       -0.845078    4.113817    0.035124
 ---------------------------------------------------------------------
 Rotational constants (GHZ):           0.6629046           0.3852411           0.3044838
 Standard basis: 6-31++G(d,p) (6D, 7F)
 There are   325 symmetry adapted cartesian basis functions of A   symmetry.
 There are   325 symmetry adapted basis functions of A   symmetry.
   325 basis functions,   520 primitive gaussians,   325 cartesian basis functions
    58 alpha electrons       58 beta electrons
       nuclear repulsion energy      1017.5921174075 Hartrees.
 NAtoms=   26 NActive=   26 NUniq=   26 SFac= 1.00D+00 NAtFMM=   60 NAOKFM=F Big=F
 Integral buffers will be    131072 words long.
 Raffenetti 2 integral format.
 Two-electron integral symmetry is turned on.
 Nuclear repulsion after empirical dispersion term =     1017.5769996149 Hartrees.
 One-electron integrals computed using PRISM.
 NBasis=   325 RedAO= T EigKep=  4.12D-05  NBF=   325
 NBsUse=   325 1.00D-06 EigRej= -1.00D+00 NBFU=   325
 Initial guess from the checkpoint file:  "/local_scratch/slurm.5787593/Gau-2993850.chk"
 B after Tr=    -0.000000    0.000000   -0.000000
         Rot=    0.999965    0.000569    0.008350    0.000640 Ang=   0.96 deg.
 ExpMin= 3.60D-02 ExpMax= 7.00D+03 ExpMxC= 1.05D+03 IAcc=3 IRadAn=         5 AccDes= 0.00D+00
 Harris functional with IExCor= 4639 and IRadAn=       5 diagonalized for initial guess.
 HarFok:  IExCor= 4639 AccDes= 0.00D+00 IRadAn=         5 IDoV= 1 UseB2=F ITyADJ=14
 ICtDFT=  3500011 ScaDFX=  1.000000  1.000000  1.000000  1.000000
 FoFCou: FMM=F IPFlag=           0 FMFlag=      100000 FMFlg1=           0
         NFxFlg=           0 DoJE=T BraDBF=F KetDBF=T FulRan=T
         wScrn=  0.000000 ICntrl=       500 IOpCl=  0 I1Cent=   200000004 NGrid=           0
         NMat0=    1 NMatS0=      1 NMatT0=    0 NMatD0=    1 NMtDS0=    0 NMtDT0=    0
 Petite list used in FoFCou.
 Requested convergence on RMS density matrix=1.00D-10 within 128 cycles.
 Requested convergence on MAX density matrix=1.00D-08.
 Requested convergence on             energy=1.00D-08.
 No special actions if energy rises.
 SCF Done:  E(RwB97XD) =  -985.241510803     A.U. after   16 cycles
            NFock= 16  Conv=0.73D-10     -V/T= 2.0084
 Calling FoFJK, ICntrl=      2127 FMM=F ISym2X=0 I1Cent= 0 IOpClX= 0 NMat=1 NMatS=1 NMatT=0.
 ***** Axes restored to original set *****
 -------------------------------------------------------------------
 Center     Atomic                   Forces (Hartrees/Bohr)
 Number     Number              X              Y              Z
 -------------------------------------------------------------------
      1        6          -0.000463379   -0.004043134   -0.000886262
      2        8           0.005221038    0.002902038    0.005051154
      3        8           0.005030653   -0.011429812   -0.004071715
      4        6           0.000880712   -0.001162083   -0.001125181
      5        9          -0.000554186    0.000744167    0.000326321
      6        9          -0.001048588    0.001020379    0.000148079
      7        9          -0.000594025    0.000647663    0.000561753
      8        8          -0.006565407    0.011338008    0.001511404
      9        1          -0.001946842    0.000202720   -0.001986458
     10        1          -0.001271103   -0.000766260   -0.000189595
     11        1           0.001290120   -0.001399211    0.002621419
     12        8          -0.000743716   -0.000419945    0.000673532
     13        1          -0.000254283    0.000780356   -0.000852305
     14        1           0.000802648    0.000437111    0.000328612
     15        8          -0.001446413    0.001308374   -0.002494012
     16        1           0.001156214    0.000098436    0.001043904
     17        1           0.000545500   -0.001254500    0.001367786
     18        8          -0.001006975    0.001171123   -0.002821504
     19        1           0.000985834    0.000280540    0.000381294
     20        1           0.000004714   -0.000076112    0.000960874
     21        8          -0.001044079    0.000567324    0.000426901
     22        1           0.001801308   -0.000805675   -0.000908888
     23        1          -0.000752866   -0.000012180   -0.000435061
     24        8          -0.002722259    0.002370539    0.001445881
     25        1           0.002067442   -0.001489889   -0.000717200
     26        1           0.000627939   -0.001009976   -0.000360735
 -------------------------------------------------------------------
 Cartesian Forces:  Max     0.011429812 RMS     0.002572221

 GradGradGradGradGradGradGradGradGradGradGradGradGradGradGradGradGradGrad
 Berny optimization.
 Using GEDIIS/GDIIS optimizer.
 FormGI is forming the generalized inverse of G from B-inverse, IUseBI=4.
 Internal  Forces:  Max     0.014562261 RMS     0.002271085
 Search for a local minimum.
 Step number   9 out of a maximum of  156
 All quantities printed in internal units (Hartrees-Bohrs-Radians)
 Mixed Optimization -- RFO/linear search
 Update second derivatives using D2CorX and points    7    9    8
 DE=  1.70D-03 DEPred=-5.78D-04 R=-2.93D+00
 Trust test=-2.93D+00 RLast= 4.96D-01 DXMaxT set to 1.50D-01
 ITU= -1  1 -1  1 -1  1 -1  1  0
 Use linear search instead of GDIIS.
     Eigenvalues ---   -0.00013   0.00020   0.00058   0.00086   0.00126
     Eigenvalues ---    0.00201   0.00250   0.00301   0.00454   0.00526
     Eigenvalues ---    0.00538   0.00774   0.00993   0.01042   0.01111
     Eigenvalues ---    0.01203   0.01303   0.01435   0.01509   0.01637
     Eigenvalues ---    0.01692   0.01791   0.02030   0.02160   0.02430
     Eigenvalues ---    0.02479   0.02734   0.02868   0.03100   0.03176
     Eigenvalues ---    0.03439   0.03591   0.03823   0.03983   0.04171
     Eigenvalues ---    0.04642   0.04852   0.05250   0.05676   0.06070
     Eigenvalues ---    0.06735   0.07020   0.07507   0.09603   0.10791
     Eigenvalues ---    0.12097   0.13591   0.19103   0.21649   0.22253
     Eigenvalues ---    0.23953   0.26610   0.30018   0.33489   0.36716
     Eigenvalues ---    0.37063   0.38103   0.38969   0.41924   0.42770
     Eigenvalues ---    0.43574   0.48740   0.50495   0.52931   0.54173
     Eigenvalues ---    0.54866   0.57271   0.57314   0.57529   0.58715
     Eigenvalues ---    0.68547   1.05103
 RFO step:  Lambda=-7.29418187D-04 EMin=-1.28853707D-04
 Quartic linear search produced a step of -0.85848.
 Maximum step size (   0.150) exceeded in Quadratic search.
    -- Step size scaled by   0.531
 Iteration  1 RMS(Cart)=  0.09999202 RMS(Int)=  0.05688241
 Iteration  2 RMS(Cart)=  0.01355295 RMS(Int)=  0.02496801
 Iteration  3 RMS(Cart)=  0.01342225 RMS(Int)=  0.00329233
 Iteration  4 RMS(Cart)=  0.00158157 RMS(Int)=  0.00324439
 Iteration  5 RMS(Cart)=  0.00001618 RMS(Int)=  0.00324438
 Iteration  6 RMS(Cart)=  0.00000052 RMS(Int)=  0.00324438
 Variable       Old X    -DE/DX   Delta X   Delta X   Delta X     New X
                                 (Linear)    (Quad)   (Total)
    R1        2.33392  -0.00732  -0.01163  -0.00241  -0.01332   2.32060
    R2        2.40597  -0.00395  -0.00339   0.00517  -0.00090   2.40507
    R3        2.93269   0.00173   0.00458  -0.00180   0.00278   2.93547
    R4        3.28369  -0.00093   0.04276   0.05328   0.09951   3.38320
    R5        2.44313  -0.01266  -0.17335  -0.02057  -0.19786   2.24527
    R6        2.53390   0.00049   0.00024   0.00099   0.00122   2.53512
    R7        2.52120   0.00085   0.00020  -0.00059  -0.00040   2.52081
    R8        2.54039  -0.00009  -0.00046  -0.00061  -0.00107   2.53932
    R9        1.90818  -0.00359  -0.01751  -0.00947  -0.02721   1.88096
   R10        1.86443   0.00046  -0.00391   0.00186  -0.00299   1.86144
   R11        2.22945  -0.01456   0.02561   0.03328   0.05498   2.28443
   R12        3.00782  -0.00113   0.05432   0.02778   0.08213   3.08995
   R13        3.23042  -0.00077   0.02272   0.01478   0.03708   3.26750
   R14        1.81579  -0.00082  -0.00140   0.00037  -0.00103   1.81476
   R15        1.87434  -0.00193  -0.00237  -0.00552  -0.00785   1.86649
   R16        3.63606  -0.00060  -0.04652   0.00336  -0.04344   3.59261
   R17        3.16505  -0.00166  -0.00425   0.02580   0.02207   3.18711
   R18        1.85332  -0.00126  -0.00165  -0.00023  -0.00096   1.85236
   R19        1.82833  -0.00187  -0.00626  -0.00030  -0.00656   1.82177
   R20        3.18193  -0.00004   0.04585   0.00871   0.05504   3.23697
   R21        3.42740  -0.00013  -0.00422  -0.00842  -0.01168   3.41572
   R22        1.83604   0.00013   0.00039   0.00043   0.00076   1.83681
   R23        1.82210  -0.00069  -0.00195   0.00087  -0.00108   1.82102
   R24        1.87915  -0.00224  -0.00890  -0.00364  -0.01212   1.86703
   R25        1.81452  -0.00078  -0.00138   0.00015  -0.00124   1.81328
   R26        1.86047  -0.00321  -0.00903  -0.01001  -0.01557   1.84490
   R27        1.81447   0.00002  -0.00106   0.00048  -0.00058   1.81389
    A1        2.26723  -0.00151  -0.01061  -0.00979  -0.01811   2.24912
    A2        2.04785   0.00035   0.00432   0.01403   0.01726   2.06511
    A3        1.96809   0.00116   0.00620  -0.00422   0.00083   1.96892
    A4        2.41466   0.00189   0.06471   0.07646   0.15632   2.57099
    A5        2.09572   0.00198  -0.00810  -0.03750  -0.04935   2.04637
    A6        1.94580   0.00080   0.00377  -0.00541  -0.00162   1.94418
    A7        1.94347   0.00163   0.00209   0.00054   0.00263   1.94610
    A8        1.91051   0.00129   0.00046   0.00231   0.00276   1.91327
    A9        1.88551  -0.00137  -0.00270   0.00124  -0.00144   1.88407
   A10        1.88698  -0.00120  -0.00247   0.00112  -0.00136   1.88562
   A11        1.88982  -0.00132  -0.00148   0.00035  -0.00113   1.88869
   A12        1.88273   0.00144  -0.01834  -0.00045  -0.02178   1.86096
   A13        1.89651  -0.00161   0.00271  -0.00036   0.00485   1.90137
   A14        1.95002  -0.00077  -0.00858   0.00540  -0.00182   1.94820
   A15        2.13438   0.00017  -0.00506  -0.00963  -0.01976   2.11463
   A16        1.81970   0.00014   0.01661   0.00236   0.02181   1.84151
   A17        1.54836  -0.00087  -0.00674  -0.01095  -0.01560   1.53276
   A18        1.90727  -0.00044  -0.00575  -0.00117  -0.00461   1.90266
   A19        2.15739   0.00201   0.02259   0.00405   0.02745   2.18484
   A20        1.84425  -0.00136  -0.02295   0.01708  -0.00873   1.83553
   A21        1.82040   0.00019   0.01001   0.00092   0.01227   1.83268
   A22        1.86868   0.00018  -0.00806   0.00269  -0.00626   1.86242
   A23        1.87991  -0.00022   0.00253   0.01213   0.01494   1.89485
   A24        2.95567  -0.00012   0.01285   0.00344   0.01820   2.97387
   A25        2.01686   0.00019  -0.02609  -0.00838  -0.03688   1.97998
   A26        1.95961  -0.00026   0.03852   0.00223   0.04187   2.00148
   A27        1.82352   0.00066   0.00086  -0.00218  -0.00086   1.82266
   A28        2.82703  -0.00170   0.04290  -0.00329   0.03743   2.86446
   A29        1.75840  -0.00117  -0.00337  -0.00588  -0.00823   1.75018
   A30        2.19811   0.00072   0.00203  -0.00288  -0.00295   2.19516
   A31        1.89958  -0.00022  -0.00626  -0.00026  -0.00498   1.89461
   A32        1.83452  -0.00299  -0.04141  -0.01325  -0.05060   1.78392
   A33        2.22404  -0.00010   0.01396  -0.01364   0.00127   2.22532
   A34        1.84968   0.00276   0.01341   0.01760   0.02206   1.87173
   A35        3.01825  -0.00194  -0.06758  -0.05512  -0.11597   2.90227
   A36        2.99252  -0.00072  -0.00001  -0.00950  -0.01017   2.98235
   A37        2.98613  -0.00065   0.00255   0.01900   0.02975   3.01588
   A38        3.07986  -0.00343   0.02911   0.00688   0.04435   3.12421
   A39        2.76069  -0.00110   0.00879   0.01647   0.02280   2.78349
   A40        2.81233   0.00011   0.00651   0.00280   0.00808   2.82041
   A41        2.95884   0.00039  -0.00944   0.00900   0.00075   2.95959
   A42        3.20684  -0.00035   0.02766   0.00547   0.03397   3.24081
   A43        3.28499   0.00196  -0.01333  -0.00880  -0.02454   3.26045
   A44        3.05153   0.00111   0.02411   0.00893   0.03908   3.09061
   A45        3.07741  -0.00181  -0.01209   0.00190  -0.00591   3.07150
    D1       -0.31337   0.00008  -0.08855  -0.06985  -0.15872  -0.47209
    D2        2.82230  -0.00009  -0.09838  -0.06419  -0.16295   2.65935
    D3        0.01567  -0.00050  -0.03757  -0.01295  -0.05081  -0.03514
    D4       -3.12022  -0.00033  -0.02810  -0.01845  -0.04682   3.11615
    D5        2.53303  -0.00000   0.02381  -0.09007  -0.06625   2.46678
    D6        0.42581   0.00007   0.02320  -0.08830  -0.06510   0.36070
    D7       -1.66321  -0.00016   0.02341  -0.09057  -0.06716  -1.73037
    D8       -0.61349  -0.00015   0.01546  -0.08540  -0.06989  -0.68338
    D9       -2.72071  -0.00008   0.01485  -0.08362  -0.06875  -2.78946
   D10        1.47346  -0.00031   0.01507  -0.08590  -0.07081   1.40265
   D11        1.49748   0.00109  -0.07023  -0.22091  -0.29210   1.20538
   D12       -2.49425   0.00111   0.07698   0.02245   0.09571  -2.39854
   D13       -0.43688   0.00022   0.06171   0.02683   0.08592  -0.35095
   D14       -1.07024  -0.00046   0.04794   0.01217   0.05772  -1.01251
   D15        3.01560  -0.00022   0.03313   0.01818   0.04868   3.06428
   D16        1.18113   0.00142   0.06108   0.00254   0.06312   1.24425
   D17       -3.10780   0.00129   0.06550   0.00803   0.06868  -3.03912
   D18        0.97804   0.00153   0.05069   0.01404   0.05963   1.03767
   D19       -0.85644   0.00317   0.07864  -0.00159   0.07408  -0.78236
   D20       -1.58754  -0.00060  -0.00905   0.00718  -0.00005  -1.58759
   D21        2.58127   0.00057  -0.00013   0.01775   0.01779   2.59906
   D22        0.45842  -0.00171  -0.02808   0.01316  -0.01165   0.44677
   D23       -1.65595  -0.00054  -0.01917   0.02373   0.00619  -1.64976
   D24       -0.87889   0.00064   0.00005   0.01781   0.00686  -0.87203
   D25       -2.98815   0.00066   0.02493   0.01467   0.03534  -2.95282
   D26        3.11621   0.00007  -0.01645   0.02733   0.00226   3.11847
   D27        1.00695   0.00009   0.00843   0.02419   0.03074   1.03769
   D28        0.67466  -0.00032  -0.00419   0.00917  -0.00319   0.67147
   D29       -1.43460  -0.00029   0.02069   0.00603   0.02529  -1.40932
   D30        0.82925   0.00005  -0.01626   0.04825   0.03363   0.86288
   D31        3.07736   0.00057  -0.01704   0.02861   0.00821   3.08557
   D32       -0.99383   0.00022  -0.03065   0.04807   0.01568  -0.97815
   D33        1.02703  -0.00021   0.03184   0.04751   0.07949   1.10652
   D34       -0.96257  -0.00012   0.02790   0.03233   0.05973  -0.90285
   D35        1.03926   0.00016  -0.02203  -0.00661  -0.02663   1.01263
   D36       -2.95689  -0.00040  -0.02712  -0.01431  -0.03950  -2.99639
   D37       -0.85395  -0.00003  -0.03231  -0.01320  -0.04484  -0.89879
   D38        1.43309  -0.00060  -0.03740  -0.02090  -0.05771   1.37538
   D39        0.71518   0.00037   0.01013  -0.02157  -0.01232   0.70286
   D40       -1.37393  -0.00044  -0.00113  -0.01416  -0.01549  -1.38943
   D41       -1.30718  -0.00009  -0.05166  -0.06192  -0.11487  -1.42204
   D42        0.85497   0.00020  -0.01865  -0.06601  -0.08567   0.76929
   D43       -0.51025   0.00071   0.15980   0.28491   0.44193  -0.06833
   D44        1.88202   0.00041   0.15743   0.27076   0.42331   2.30533
         Item               Value     Threshold  Converged?
 Maximum Force            0.014562     0.000015     NO 
 RMS     Force            0.002271     0.000010     NO 
 Maximum Displacement     0.281797     0.000060     NO 
 RMS     Displacement     0.096652     0.000040     NO 
 Predicted change in Energy=-7.049598D-05
 GradGradGradGradGradGradGradGradGradGradGradGradGradGradGradGradGradGrad

                          Input orientation:                          
 ---------------------------------------------------------------------
 Center     Atomic      Atomic             Coordinates (Angstroms)
 Number     Number       Type             X           Y           Z
 ---------------------------------------------------------------------
      1          6           0       -0.397626    1.642003    0.202545
      2          8           0       -0.859012    0.715102   -0.457743
      3          8           0        0.744105    1.736860    0.756837
      4          6           0       -1.276956    2.904808    0.414914
      5          9           0       -1.136140    3.396220    1.655231
      6          9           0       -2.569808    2.638371    0.222620
      7          9           0       -0.911185    3.860982   -0.455494
      8          8           0        2.295599   -0.082741    0.670835
      9          1           0        2.691342   -0.151074    1.581586
     10          1           0        1.888887   -0.958002    0.473884
     11          1           0        1.472143    0.802282    0.666217
     12          8           0        0.956643   -2.397964    0.256710
     13          1           0        1.366286   -3.265676    0.295459
     14          1           0        0.507721   -2.292756   -0.616769
     15          8           0        0.517827    0.655468    3.625825
     16          1           0       -0.044605    0.013285    3.144039
     17          1           0        0.465285    1.468771    3.110896
     18          8           0       -0.882002   -1.138110    2.030401
     19          1           0       -0.271651   -1.708505    1.533514
     20          1           0       -1.424870   -0.719700    1.353027
     21          8           0        2.971063   -0.294605    3.186207
     22          1           0        2.122609    0.061862    3.545624
     23          1           0        3.698519    0.106061    3.666836
     24          8           0       -0.263298   -1.538835   -1.913525
     25          1           0       -0.530572   -0.683579   -1.525938
     26          1           0       -1.009279   -1.866894   -2.420708
 ---------------------------------------------------------------------
                    Distance matrix (angstroms):
                    1          2          3          4          5
     1  C    0.000000
     2  O    1.228008   0.000000
     3  O    1.272708   2.255920   0.000000
     4  C    1.553384   2.393955   2.359175   0.000000
     5  F    2.394363   3.424887   2.663815   1.341529   0.000000
     6  F    2.389880   2.662458   3.475648   1.333953   2.163818
     7  F    2.370787   3.146314   2.953241   1.343752   2.172963
     8  O    3.232259   3.444098   2.392797   4.664129   4.984881
     9  H    3.828655   4.184989   2.834825   5.142658   5.219036
    10  H    3.473009   3.349351   2.941576   4.994732   5.431907
    11  H    2.101466   2.589434   1.188144   3.470060   3.809173
    12  O    4.261257   3.673993   4.170380   5.756161   6.317291
    13  H    5.215873   4.622321   5.062148   6.713857   7.245134
    14  H    4.119861   3.307636   4.263856   5.591433   6.342610
    15  O    3.678335   4.309845   3.074361   4.311697   3.759065
    16  H    3.380789   3.758808   3.048197   4.162658   3.853861
    17  H    3.038607   3.880330   2.385625   3.516522   2.898031
    18  O    3.362247   3.102544   3.540005   4.371610   4.556916
    19  H    3.607389   3.191233   3.674986   4.852274   5.178839
    20  H    2.820723   2.378600   3.330852   3.746865   4.137087
    21  O    4.899056   5.382132   3.871437   5.996831   5.730200
    22  H    4.474887   5.034256   3.533161   5.425932   5.031002
    23  H    5.580217   6.176905   4.456025   6.569881   6.184305
    24  O    3.822764   2.748528   4.344637   5.118114   6.152449
    25  H    2.900631   1.790313   3.562918   4.147351   5.208772
    26  H    4.423566   3.246924   5.114508   5.557117   6.658058
                    6          7          8          9         10
     6  F    0.000000
     7  F    2.169250   0.000000
     8  O    5.592632   5.206250   0.000000
     9  H    6.107986   5.764069   0.995363   0.000000
    10  H    5.733846   5.650377   0.985032   1.588103   0.000000
    11  H    4.461543   4.036600   1.208870   1.798119   1.819139
    12  O    6.148308   6.570421   2.706393   3.132570   1.729085
    13  H    7.096190   7.519313   3.337006   3.620862   2.372826
    14  H    5.872970   6.317262   3.120673   3.766665   2.208780
    15  O    5.004718   5.382803   3.526668   3.090888   3.797080
    16  H    4.669306   5.339698   3.406246   3.154945   3.436788
    17  H    4.349930   4.509600   3.422154   3.149288   3.856125
    18  O    4.514263   5.583140   3.613775   3.734228   3.183239
    19  H    5.088743   5.948475   3.158813   3.347720   2.520713
    20  H    3.723620   4.951492   3.835752   4.161583   3.436665
    21  O    6.934439   6.752981   2.613089   1.635131   2.994644
    22  H    6.300757   6.296521   2.883617   2.055784   3.245048
    23  H    7.587301   7.234806   3.313585   2.329977   3.821248
    24  O    5.228016   5.630598   3.917535   4.782423   3.266342
    25  H    4.272153   4.684416   3.629609   4.507881   3.150933
    26  H    5.451592   6.056423   4.864469   5.714629   4.195726
                   11         12         13         14         15
    11  H    0.000000
    12  O    3.267263   0.000000
    13  H    4.086190   0.960329   0.000000
    14  H    3.486462   0.987706   1.586148   0.000000
    15  O    3.113125   4.568035   5.214076   5.166403   0.000000
    16  H    3.010422   3.892722   4.566903   4.445960   0.980228
    17  H    2.726614   4.831092   5.581530   5.295882   0.964041
    18  O    3.341873   2.848479   3.548431   3.205003   2.778816
    19  H    3.177589   1.901128   2.576897   2.360611   3.254137
    20  H    3.343773   3.112890   3.923136   3.176398   3.291013
    21  O    3.130538   4.130855   4.445109   4.952099   2.667259
    22  H    3.043405   4.269330   4.712548   5.047534   1.712929
    23  H    3.800682   5.041526   5.307928   5.855321   3.228053
    24  O    3.891998   2.633681   3.243013   1.686548   6.009119
    25  H    3.320270   2.885959   3.685482   2.119927   5.425204
    26  H    4.776093   3.363844   3.870072   2.395171   6.727178
                   16         17         18         19         20
    16  H    0.000000
    17  H    1.542572   0.000000
    18  O    1.807521   3.127056   0.000000
    19  H    2.368522   3.623022   0.971996   0.000000
    20  H    2.376998   3.384109   0.963643   1.529780   0.000000
    21  O    3.031638   3.064978   4.110170   3.904574   4.781787
    22  H    2.204642   2.217004   3.572607   3.593782   4.242986
    23  H    3.780595   3.552442   5.020662   4.858596   5.681963
    24  O    5.294889   5.900960   4.012222   3.451222   3.562385
    25  H    4.746626   5.208125   3.602450   3.236937   3.014881
    26  H    5.952484   6.625681   4.512172   4.025550   3.966087
                   21         22         23         24         25
    21  O    0.000000
    22  H    0.987990   0.000000
    23  H    0.959546   1.581182   0.000000
    24  O    6.165749   6.169043   7.038614   0.000000
    25  H    5.883626   5.771984   6.743414   0.976280   0.000000
    26  H    7.053560   7.008990   7.944438   0.959867   1.558849
                   26
    26  H    0.000000
 Stoichiometry    C2H13F3O8
 Framework group  C1[X(C2H13F3O8)]
 Deg. of freedom    72
 Full point group                 C1      NOp   1
 Largest Abelian subgroup         C1      NOp   1
 Largest concise Abelian subgroup C1      NOp   1
                         Standard orientation:                         
 ---------------------------------------------------------------------
 Center     Atomic      Atomic             Coordinates (Angstroms)
 Number     Number       Type             X           Y           Z
 ---------------------------------------------------------------------
      1          6           0        1.075370    0.277626   -0.343968
      2          8           0        0.717198    1.391841    0.027840
      3          8           0        0.407499   -0.609905   -0.965275
      4          6           0        2.537402   -0.160875   -0.055555
      5          9           0        2.601279   -1.456542    0.286300
      6          9           0        3.075541    0.552597    0.934795
      7          9           0        3.287215    0.016442   -1.156467
      8          8           0       -1.901523   -0.256807   -1.484136
      9          1           0       -2.362770   -1.116971   -1.288897
     10          1           0       -2.343570    0.431037   -0.934817
     11          1           0       -0.730884   -0.366738   -1.203269
     12          8           0       -2.947540    1.562562    0.224755
     13          1           0       -3.882747    1.775968    0.270340
     14          1           0       -2.434814    2.393367    0.074958
     15          8           0       -0.932045   -2.440001    1.110313
     16          1           0       -1.041151   -1.565989    1.540482
     17          1           0       -0.139904   -2.353949    0.567651
     18          8           0       -1.279744    0.151056    2.052304
     19          1           0       -1.975255    0.610524    1.552375
     20          1           0       -0.502483    0.712039    1.953453
     21          8           0       -2.963595   -2.481483   -0.617505
     22          1           0       -2.281157   -2.651828    0.076314
     23          1           0       -3.140495   -3.303364   -1.080049
     24          8           0       -1.132973    3.397699   -0.300501
     25          1           0       -0.374224    2.787457   -0.229595
     26          1           0       -0.881716    4.215789    0.134177
 ---------------------------------------------------------------------
 Rotational constants (GHZ):           0.6552138           0.3984502           0.3100678
 Standard basis: 6-31++G(d,p) (6D, 7F)
 There are   325 symmetry adapted cartesian basis functions of A   symmetry.
 There are   325 symmetry adapted basis functions of A   symmetry.
   325 basis functions,   520 primitive gaussians,   325 cartesian basis functions
    58 alpha electrons       58 beta electrons
       nuclear repulsion energy      1023.4967677981 Hartrees.
 NAtoms=   26 NActive=   26 NUniq=   26 SFac= 1.00D+00 NAtFMM=   60 NAOKFM=F Big=F
 Integral buffers will be    131072 words long.
 Raffenetti 2 integral format.
 Two-electron integral symmetry is turned on.
 Nuclear repulsion after empirical dispersion term =     1023.4813634836 Hartrees.
 One-electron integrals computed using PRISM.
 NBasis=   325 RedAO= T EigKep=  3.93D-05  NBF=   325
 NBsUse=   325 1.00D-06 EigRej= -1.00D+00 NBFU=   325
 Lowest energy guess from the checkpoint file:  "/local_scratch/slurm.5787593/Gau-2993850.chk"
 B after Tr=     0.000000   -0.000000   -0.000000
         Rot=    0.999985    0.004538    0.002654    0.001831 Ang=   0.64 deg.
 B after Tr=     0.000000   -0.000000   -0.000000
         Rot=    0.999975    0.003943   -0.005787    0.001178 Ang=   0.81 deg.
 Requested convergence on RMS density matrix=1.00D-10 within 128 cycles.
 Requested convergence on MAX density matrix=1.00D-08.
 Requested convergence on             energy=1.00D-08.
 No special actions if energy rises.
 SCF Done:  E(RwB97XD) =  -985.243358917     A.U. after   16 cycles
            NFock= 16  Conv=0.58D-10     -V/T= 2.0083
 Calling FoFJK, ICntrl=      2127 FMM=F ISym2X=0 I1Cent= 0 IOpClX= 0 NMat=1 NMatS=1 NMatT=0.
 ***** Axes restored to original set *****
 -------------------------------------------------------------------
 Center     Atomic                   Forces (Hartrees/Bohr)
 Number     Number              X              Y              Z
 -------------------------------------------------------------------
      1        6          -0.000804659   -0.000241412   -0.001136593
      2        8          -0.000873053   -0.000433768    0.000736294
      3        8           0.000490670   -0.000233980    0.001025098
      4        6           0.000620860    0.000303399   -0.000711938
      5        9          -0.000000838   -0.000086161    0.000221753
      6        9          -0.000281071   -0.000074290   -0.000075220
      7        9          -0.000285753   -0.000058267    0.000402330
      8        8           0.000687102   -0.002601534   -0.001375135
      9        1           0.001018954    0.000115073    0.001995793
     10        1           0.000134414    0.000011992   -0.000229558
     11        1          -0.001122900    0.002608426   -0.000541617
     12        8           0.000189304    0.000002160    0.001332755
     13        1          -0.000156238    0.000211214   -0.000543237
     14        1          -0.000096012   -0.000253808   -0.001018374
     15        8          -0.000021051   -0.000053569   -0.000246895
     16        1           0.000118006    0.000201379    0.000274789
     17        1          -0.000122498   -0.000147172   -0.000033274
     18        8          -0.000379826    0.000130353   -0.000927907
     19        1           0.000516756   -0.000046121    0.000571333
     20        1           0.000065718    0.000280034    0.000185093
     21        8           0.000629296   -0.000512448   -0.000417578
     22        1          -0.000272815    0.000354861    0.000270404
     23        1          -0.000379032    0.000128721    0.000068212
     24        8          -0.000796402   -0.000281447    0.000209101
     25        1           0.001071365    0.000664357   -0.000098702
     26        1           0.000049702    0.000012006    0.000063075
 -------------------------------------------------------------------
 Cartesian Forces:  Max     0.002608426 RMS     0.000695196

 GradGradGradGradGradGradGradGradGradGradGradGradGradGradGradGradGradGrad
 Berny optimization.
 Using GEDIIS/GDIIS optimizer.
 FormGI is forming the generalized inverse of G from B-inverse, IUseBI=4.
 Internal  Forces:  Max     0.002732768 RMS     0.000442092
 Search for a local minimum.
 Step number  10 out of a maximum of  156
 All quantities printed in internal units (Hartrees-Bohrs-Radians)
 Mixed Optimization -- En-DIIS/RFO-DIIS
 Update second derivatives using D2CorX and points    8   10
 DE= -1.52D-04 DEPred=-7.05D-05 R= 2.15D+00
 TightC=F SS=  1.41D+00  RLast= 5.10D-01 DXNew= 2.5227D-01 1.5288D+00
 Trust test= 2.15D+00 RLast= 5.10D-01 DXMaxT set to 2.52D-01
 ITU=  1 -1  1 -1  1 -1  1 -1  1  0
 Use linear search instead of GDIIS.
     Eigenvalues ---   -0.00059   0.00020   0.00061   0.00086   0.00136
     Eigenvalues ---    0.00197   0.00268   0.00302   0.00468   0.00528
     Eigenvalues ---    0.00535   0.00766   0.00941   0.01041   0.01103
     Eigenvalues ---    0.01207   0.01270   0.01468   0.01495   0.01638
     Eigenvalues ---    0.01668   0.01691   0.02018   0.02210   0.02417
     Eigenvalues ---    0.02494   0.02702   0.02860   0.03041   0.03169
     Eigenvalues ---    0.03296   0.03739   0.03747   0.04035   0.04094
     Eigenvalues ---    0.04511   0.05146   0.05281   0.05563   0.06126
     Eigenvalues ---    0.06620   0.06980   0.07476   0.08730   0.10094
     Eigenvalues ---    0.12074   0.13546   0.18489   0.21644   0.22124
     Eigenvalues ---    0.23216   0.24391   0.26624   0.32275   0.35935
     Eigenvalues ---    0.36769   0.37171   0.39040   0.40010   0.41985
     Eigenvalues ---    0.43669   0.48738   0.50495   0.52916   0.54160
     Eigenvalues ---    0.54870   0.57274   0.57317   0.57537   0.58774
     Eigenvalues ---    0.68920   1.05496
 RFO step:  Lambda=-8.28385769D-04 EMin=-5.87451874D-04
 Quartic linear search produced a step of -0.18199.
 Maximum step size (   0.252) exceeded in Quadratic search.
    -- Step size scaled by   0.876
 Iteration  1 RMS(Cart)=  0.03487659 RMS(Int)=  0.04277023
 Iteration  2 RMS(Cart)=  0.02427876 RMS(Int)=  0.01507234
 Iteration  3 RMS(Cart)=  0.01367682 RMS(Int)=  0.00444655
 Iteration  4 RMS(Cart)=  0.00290397 RMS(Int)=  0.00431261
 Iteration  5 RMS(Cart)=  0.00003810 RMS(Int)=  0.00431256
 Iteration  6 RMS(Cart)=  0.00000214 RMS(Int)=  0.00431256
 Iteration  7 RMS(Cart)=  0.00000003 RMS(Int)=  0.00431256
 Variable       Old X    -DE/DX   Delta X   Delta X   Delta X     New X
                                 (Linear)    (Quad)   (Total)
    R1        2.32060  -0.00029  -0.00004  -0.00144  -0.00083   2.31976
    R2        2.40507   0.00117  -0.00056   0.00999   0.00563   2.41070
    R3        2.93547   0.00002   0.00046  -0.00503  -0.00456   2.93091
    R4        3.38320  -0.00019  -0.00905  -0.02190  -0.02619   3.35701
    R5        2.24527   0.00004  -0.00074   0.01758   0.01146   2.25673
    R6        2.53512   0.00018  -0.00017   0.00015  -0.00002   2.53510
    R7        2.52081   0.00030   0.00011   0.00066   0.00078   2.52158
    R8        2.53932  -0.00038   0.00010  -0.00386  -0.00376   2.53556
    R9        1.88096   0.00200   0.00124   0.00488   0.00553   1.88649
   R10        1.86144  -0.00016  -0.00028  -0.00134  -0.00374   1.85770
   R11        2.28443   0.00273  -0.00458   0.07902   0.06900   2.35344
   R12        3.08995  -0.00022  -0.00343   0.00680   0.00318   3.09313
   R13        3.26750  -0.00011  -0.00193   0.03061   0.02709   3.29459
   R14        1.81476  -0.00028  -0.00011   0.00041   0.00031   1.81506
   R15        1.86649   0.00085   0.00093  -0.00445  -0.00254   1.86395
   R16        3.59261  -0.00002  -0.00196   0.04430   0.04196   3.63457
   R17        3.18711  -0.00006  -0.00492   0.04442   0.04126   3.22838
   R18        1.85236  -0.00027  -0.00018  -0.00065   0.00076   1.85313
   R19        1.82177  -0.00010  -0.00013   0.00210   0.00197   1.82374
   R20        3.23697   0.00002  -0.00030  -0.00593  -0.00537   3.23160
   R21        3.41572   0.00006   0.00123  -0.00115   0.00177   3.41749
   R22        1.83681   0.00012  -0.00006  -0.00026  -0.00028   1.83652
   R23        1.82102  -0.00005  -0.00022   0.00276   0.00254   1.82356
   R24        1.86703   0.00043   0.00032   0.00031   0.00131   1.86834
   R25        1.81328  -0.00020  -0.00007   0.00052   0.00045   1.81373
   R26        1.84490   0.00006   0.00092  -0.00312   0.00244   1.84734
   R27        1.81389  -0.00008  -0.00012   0.00086   0.00074   1.81463
    A1        2.24912   0.00024   0.00105  -0.00631  -0.00207   2.24705
    A2        2.06511  -0.00012  -0.00223   0.01340   0.00946   2.07458
    A3        1.96892  -0.00012   0.00116  -0.00688  -0.00747   1.96145
    A4        2.57099   0.00008  -0.01473  -0.12310  -0.11492   2.45607
    A5        2.04637   0.00010   0.00726   0.00888   0.01134   2.05771
    A6        1.94418  -0.00031   0.00109  -0.00775  -0.00667   1.93751
    A7        1.94610  -0.00012  -0.00004  -0.00740  -0.00745   1.93865
    A8        1.91327   0.00065  -0.00040   0.00711   0.00671   1.91998
    A9        1.88407   0.00004  -0.00031   0.00327   0.00293   1.88700
   A10        1.88562  -0.00011  -0.00028   0.00364   0.00336   1.88898
   A11        1.88869  -0.00017  -0.00011   0.00163   0.00154   1.89022
   A12        1.86096   0.00057   0.00008   0.01008   0.00692   1.86788
   A13        1.90137  -0.00028  -0.00031  -0.00048  -0.00009   1.90127
   A14        1.94820  -0.00012  -0.00149   0.02921   0.02956   1.97776
   A15        2.11463  -0.00029   0.00252   0.01913   0.01533   2.12996
   A16        1.84151   0.00039  -0.00045  -0.03905  -0.03603   1.80548
   A17        1.53276  -0.00016   0.00141  -0.02294  -0.01933   1.51342
   A18        1.90266  -0.00025  -0.00038  -0.00249  -0.00039   1.90227
   A19        2.18484   0.00067  -0.00021   0.02088   0.02170   2.20654
   A20        1.83553  -0.00034  -0.00328   0.01457   0.00795   1.84348
   A21        1.83268  -0.00016  -0.00011  -0.00511  -0.00360   1.82908
   A22        1.86242   0.00029  -0.00057   0.00393   0.00296   1.86538
   A23        1.89485   0.00005  -0.00218   0.01060   0.00864   1.90349
   A24        2.97387   0.00004  -0.00059  -0.00880  -0.00685   2.96702
   A25        1.97998   0.00024   0.00118   0.03531   0.03293   2.01291
   A26        2.00148  -0.00026   0.00055  -0.01157  -0.00994   1.99154
   A27        1.82266   0.00019   0.00034   0.00401   0.00492   1.82758
   A28        2.86446  -0.00080   0.00228  -0.07103  -0.07172   2.79274
   A29        1.75018  -0.00035   0.00078  -0.00277  -0.00114   1.74904
   A30        2.19516   0.00023   0.00097   0.00636   0.00502   2.20019
   A31        1.89461  -0.00008  -0.00042  -0.00165   0.00056   1.89517
   A32        1.78392   0.00001   0.00043  -0.00232   0.00495   1.78887
   A33        2.22532   0.00011   0.00273  -0.01047  -0.00741   2.21791
   A34        1.87173  -0.00019  -0.00117   0.01304  -0.00003   1.87170
   A35        2.90227   0.00001   0.00678   0.13473   0.13485   3.03712
   A36        2.98235  -0.00052   0.00185   0.00119   0.00148   2.98383
   A37        3.01588  -0.00017  -0.00487   0.00005   0.00424   3.02012
   A38        3.12421  -0.00110  -0.00190  -0.01272  -0.00183   3.12238
   A39        2.78349  -0.00031  -0.00229  -0.04100  -0.04385   2.73964
   A40        2.82041  -0.00018  -0.00009  -0.00065  -0.00279   2.81762
   A41        2.95959  -0.00029  -0.00214  -0.00508  -0.00741   2.95218
   A42        3.24081  -0.00008  -0.00032  -0.02105  -0.02353   3.21728
   A43        3.26045  -0.00051   0.00164   0.01783   0.01758   3.27803
   A44        3.09061   0.00067  -0.00200  -0.00725  -0.00237   3.08824
   A45        3.07150  -0.00021  -0.00149   0.00519   0.00924   3.08074
    D1       -0.47209  -0.00009   0.01011   0.00470   0.01380  -0.45829
    D2        2.65935   0.00020   0.00880   0.03253   0.04165   2.70100
    D3       -0.03514   0.00041   0.00128   0.04570   0.04996   0.01483
    D4        3.11615   0.00013   0.00256   0.01902   0.02351   3.13965
    D5        2.46678  -0.00032   0.01710  -0.04869  -0.03211   2.43467
    D6        0.36070  -0.00008   0.01677  -0.04242  -0.02623   0.33447
    D7       -1.73037  -0.00022   0.01719  -0.04442  -0.02779  -1.75816
    D8       -0.68338  -0.00007   0.01600  -0.02521  -0.00861  -0.69199
    D9       -2.78946   0.00017   0.01566  -0.01893  -0.00273  -2.79219
   D10        1.40265   0.00003   0.01608  -0.02093  -0.00429   1.39836
   D11        1.20538   0.00014   0.03827   0.33514   0.36928   1.57466
   D12       -2.39854   0.00021  -0.00110  -0.04022  -0.04245  -2.44099
   D13       -0.35095   0.00030  -0.00255  -0.01608  -0.01801  -0.36896
   D14       -1.01251  -0.00031  -0.00034  -0.03492  -0.03727  -1.04978
   D15        3.06428  -0.00012  -0.00183  -0.00043  -0.00436   3.05992
   D16        1.24425   0.00030   0.00146  -0.01242  -0.01155   1.23270
   D17       -3.03912  -0.00018   0.00139  -0.05966  -0.06402  -3.10314
   D18        1.03767   0.00002  -0.00011  -0.02518  -0.03111   1.00656
   D19       -0.78236   0.00043   0.00319  -0.03717  -0.03830  -0.82066
   D20       -1.58759  -0.00017  -0.00191  -0.00502  -0.00407  -1.59167
   D21        2.59906   0.00026  -0.00327  -0.00200  -0.00451   2.59455
   D22        0.44677  -0.00031  -0.00383   0.03198   0.03219   0.47896
   D23       -1.64976   0.00012  -0.00519   0.03499   0.03176  -1.61800
   D24       -0.87203  -0.00046  -0.00124   0.03183   0.01566  -0.85637
   D25       -2.95282   0.00004  -0.00115   0.03113   0.02431  -2.92851
   D26        3.11847  -0.00064  -0.00390   0.04876   0.03420  -3.13051
   D27        1.03769  -0.00013  -0.00381   0.04806   0.04285   1.08054
   D28        0.67147  -0.00060  -0.00031  -0.00037  -0.01244   0.65903
   D29       -1.40932  -0.00010  -0.00022  -0.00107  -0.00380  -1.41311
   D30        0.86288   0.00009  -0.00957   0.00372  -0.00401   0.85887
   D31        3.08557  -0.00010  -0.00511   0.01949   0.01027   3.09584
   D32       -0.97815  -0.00026  -0.00935   0.04989   0.03846  -0.93969
   D33        1.10652   0.00005  -0.00772   0.01260   0.00517   1.11168
   D34       -0.90285  -0.00006  -0.00496   0.00122  -0.00426  -0.90710
   D35        1.01263   0.00000   0.00018  -0.01836  -0.01574   0.99689
   D36       -2.99639  -0.00007   0.00144  -0.01187  -0.00804  -3.00442
   D37       -0.89879   0.00010   0.00131  -0.01774  -0.01562  -0.91441
   D38        1.37538   0.00002   0.00257  -0.01124  -0.00792   1.36746
   D39        0.70286   0.00015   0.00439   0.06657   0.06998   0.77283
   D40       -1.38943  -0.00010   0.00258   0.04253   0.04502  -1.34441
   D41       -1.42204  -0.00024   0.00995  -0.03143  -0.02262  -1.44466
   D42        0.76929  -0.00028   0.01164  -0.02098  -0.01023   0.75906
   D43       -0.06833  -0.00026  -0.04655  -0.33766  -0.38702  -0.45535
   D44        2.30533  -0.00024  -0.04366  -0.34378  -0.39279   1.91254
         Item               Value     Threshold  Converged?
 Maximum Force            0.002733     0.000015     NO 
 RMS     Force            0.000442     0.000010     NO 
 Maximum Displacement     0.248542     0.000060     NO 
 RMS     Displacement     0.075192     0.000040     NO 
 Predicted change in Energy=-5.415774D-04
 GradGradGradGradGradGradGradGradGradGradGradGradGradGradGradGradGradGrad

                          Input orientation:                          
 ---------------------------------------------------------------------
 Center     Atomic      Atomic             Coordinates (Angstroms)
 Number     Number       Type             X           Y           Z
 ---------------------------------------------------------------------
      1          6           0       -0.449210    1.687940    0.182569
      2          8           0       -0.953458    0.759551   -0.442530
      3          8           0        0.697936    1.746940    0.737507
      4          6           0       -1.269237    2.989255    0.381690
      5          9           0       -1.106040    3.475712    1.621205
      6          9           0       -2.571435    2.769894    0.190147
      7          9           0       -0.866363    3.924020   -0.492512
      8          8           0        2.257232   -0.120456    0.664889
      9          1           0        2.672704   -0.159665    1.571766
     10          1           0        1.874077   -1.007770    0.485285
     11          1           0        1.412254    0.794238    0.646693
     12          8           0        0.985309   -2.489828    0.254818
     13          1           0        1.416761   -3.347961    0.254965
     14          1           0        0.537308   -2.355930   -0.613673
     15          8           0        0.502726    0.623874    3.625361
     16          1           0       -0.042715   -0.040547    3.153472
     17          1           0        0.410108    1.432279    3.106435
     18          8           0       -0.844088   -1.225201    2.046713
     19          1           0       -0.243419   -1.829129    1.578790
     20          1           0       -1.373711   -0.818042    1.350349
     21          8           0        2.978204   -0.255154    3.176982
     22          1           0        2.124112    0.087231    3.538642
     23          1           0        3.700692    0.173572    3.641084
     24          8           0       -0.240125   -1.486083   -1.861684
     25          1           0       -0.493052   -0.654606   -1.414109
     26          1           0       -0.995545   -1.770500   -2.381823
 ---------------------------------------------------------------------
                    Distance matrix (angstroms):
                    1          2          3          4          5
     1  C    0.000000
     2  O    1.227566   0.000000
     3  O    1.275689   2.257106   0.000000
     4  C    1.550973   2.398048   2.353662   0.000000
     5  F    2.386887   3.414647   2.650264   1.341519   0.000000
     6  F    2.382125   2.656992   3.469124   1.334364   2.166447
     7  F    2.372722   3.166062   2.949518   1.341761   2.173989
     8  O    3.290556   3.508464   2.433895   4.710254   5.015831
     9  H    3.884567   4.248694   2.868944   5.183714   5.243788
    10  H    3.571575   3.461101   3.005886   5.085997   5.502092
    11  H    2.116403   2.604651   1.194210   3.475446   3.805493
    12  O    4.417783   3.847542   4.273848   5.926165   6.467489
    13  H    5.370976   4.793339   5.167937   6.884109   7.402273
    14  H    4.237936   3.458020   4.322619   5.729342   6.457811
    15  O    3.727095   4.322803   3.104688   4.388199   3.838978
    16  H    3.461094   3.794844   3.095248   4.285655   3.980273
    17  H    3.058232   3.860962   2.407006   3.559299   2.946222
    18  O    3.480999   3.185520   3.595203   4.551341   4.727394
    19  H    3.789664   3.360231   3.792384   5.069732   5.374686
    20  H    2.915193   2.424836   3.353569   3.929978   4.310606
    21  O    4.948665   5.439527   3.893461   6.031634   5.746377
    22  H    4.521889   5.076730   3.554571   5.468356   5.058878
    23  H    5.610377   6.219356   4.463496   6.576620   6.171605
    24  O    3.781151   2.750584   4.253021   5.110817   6.123702
    25  H    2.835282   1.776452   3.437343   4.135829   5.162210
    26  H    4.339976   3.188070   4.997047   5.510643   6.599938
                    6          7          8          9         10
     6  F    0.000000
     7  F    2.169171   0.000000
     8  O    5.647612   5.239676   0.000000
     9  H    6.163780   5.784698   0.998289   0.000000
    10  H    5.841269   5.726137   0.983051   1.592962   0.000000
    11  H    4.470059   4.035520   1.245385   1.831509   1.867235
    12  O    6.349747   6.717488   2.720270   3.164066   1.743423
    13  H    7.303291   7.658530   3.360241   3.671047   2.395555
    14  H    6.048511   6.436051   3.096805   3.762929   2.193672
    15  O    5.084936   5.451812   3.520897   3.088688   3.795121
    16  H    4.803572   5.448798   3.389570   3.144755   3.424739
    17  H    4.379903   4.559668   3.432784   3.163675   3.868782
    18  O    4.731950   5.741311   3.570446   3.705236   3.142254
    19  H    5.338445   6.146306   3.163548   3.360199   2.520750
    20  H    3.956500   5.112797   3.760349   4.105602   3.366373
    21  O    6.990751   6.761019   2.616975   1.636816   3.005122
    22  H    6.360603   6.317761   2.884322   2.056822   3.253389
    23  H    7.615080   7.211829   3.320809   2.334499   3.832905
    24  O    5.268620   5.615694   3.805956   4.693883   3.194824
    25  H    4.315149   4.685352   3.488784   4.379775   3.055442
    26  H    5.451022   6.001145   4.752436   5.628650   4.127565
                   11         12         13         14         15
    11  H    0.000000
    12  O    3.334808   0.000000
    13  H    4.160683   0.960491   0.000000
    14  H    3.503943   0.986362   1.584958   0.000000
    15  O    3.119091   4.613956   5.288715   5.181683   0.000000
    16  H    3.016246   3.931667   4.633616   4.459687   0.980633
    17  H    2.731615   4.883186   5.656406   5.310924   0.965082
    18  O    3.336057   2.856022   3.581607   3.203819   2.779410
    19  H    3.239153   1.923330   2.610663   2.386200   3.280611
    20  H    3.294872   3.091930   3.922639   3.142368   3.282654
    21  O    3.155279   4.183831   4.532300   4.973961   2.664906
    22  H    3.061041   4.326847   4.804521   5.072347   1.710087
    23  H    3.819496   5.092524   5.392897   5.874379   3.229552
    24  O    3.771230   2.643629   3.269873   1.708383   5.925488
    25  H    3.158520   2.887717   3.699643   2.144026   5.293614
    26  H    4.641906   3.375365   3.906437   2.412203   6.638080
                   16         17         18         19         20
    16  H    0.000000
    17  H    1.541583   0.000000
    18  O    1.808458   3.123815   0.000000
    19  H    2.391429   3.660271   0.971846   0.000000
    20  H    2.372194   3.365976   0.964989   1.533637   0.000000
    21  O    3.028623   3.073683   4.102245   3.925617   4.753167
    22  H    2.204500   2.221209   3.571910   3.621969   4.224087
    23  H    3.781099   3.563445   5.015338   4.880562   5.655116
    24  O    5.223058   5.798435   3.963383   3.457536   3.471088
    25  H    4.630624   5.060248   3.525068   3.224790   2.905942
    26  H    5.877084   6.508043   4.464552   4.031821   3.870309
                   21         22         23         24         25
    21  O    0.000000
    22  H    0.988685   0.000000
    23  H    0.959785   1.582263   0.000000
    24  O    6.104177   6.101513   6.968856   0.000000
    25  H    5.769515   5.650630   6.620299   0.977573   0.000000
    26  H    6.999090   6.945166   7.880956   0.960258   1.560188
                   26
    26  H    0.000000
 Stoichiometry    C2H13F3O8
 Framework group  C1[X(C2H13F3O8)]
 Deg. of freedom    72
 Full point group                 C1      NOp   1
 Largest Abelian subgroup         C1      NOp   1
 Largest concise Abelian subgroup C1      NOp   1
                         Standard orientation:                         
 ---------------------------------------------------------------------
 Center     Atomic      Atomic             Coordinates (Angstroms)
 Number     Number       Type             X           Y           Z
 ---------------------------------------------------------------------
      1          6           0        1.129662    0.306147   -0.303522
      2          8           0        0.764342    1.403555    0.107764
      3          8           0        0.453139   -0.579576   -0.924163
      4          6           0        2.594007   -0.138405   -0.051364
      5          9           0        2.651972   -1.436576    0.281899
      6          9           0        3.146834    0.568572    0.936103
      7          9           0        3.326417    0.043258   -1.160822
      8          8           0       -1.895729   -0.251815   -1.471187
      9          1           0       -2.335434   -1.133263   -1.309044
     10          1           0       -2.383300    0.415290   -0.938613
     11          1           0       -0.690909   -0.339432   -1.168341
     12          8           0       -3.079434    1.558216    0.178812
     13          1           0       -4.013847    1.780065    0.164740
     14          1           0       -2.552541    2.378013    0.026411
     15          8           0       -0.957962   -2.426063    1.134567
     16          1           0       -1.116068   -1.556135    1.558675
     17          1           0       -0.138330   -2.312794    0.637821
     18          8           0       -1.434633    0.156105    2.045783
     19          1           0       -2.154350    0.598131    1.565050
     20          1           0       -0.675246    0.742718    1.943714
     21          8           0       -2.906165   -2.532727   -0.680606
     22          1           0       -2.244385   -2.684951    0.037986
     23          1           0       -3.034280   -3.355564   -1.157798
     24          8           0       -1.167994    3.308890   -0.341109
     25          1           0       -0.442490    2.664281   -0.223755
     26          1           0       -0.892347    4.127218    0.078956
 ---------------------------------------------------------------------
 Rotational constants (GHZ):           0.6622800           0.3854083           0.3037133
 Standard basis: 6-31++G(d,p) (6D, 7F)
 There are   325 symmetry adapted cartesian basis functions of A   symmetry.
 There are   325 symmetry adapted basis functions of A   symmetry.
   325 basis functions,   520 primitive gaussians,   325 cartesian basis functions
    58 alpha electrons       58 beta electrons
       nuclear repulsion energy      1017.9702984815 Hartrees.
 NAtoms=   26 NActive=   26 NUniq=   26 SFac= 1.00D+00 NAtFMM=   60 NAOKFM=F Big=F
 Integral buffers will be    131072 words long.
 Raffenetti 2 integral format.
 Two-electron integral symmetry is turned on.
 Nuclear repulsion after empirical dispersion term =     1017.9550974527 Hartrees.
 One-electron integrals computed using PRISM.
 NBasis=   325 RedAO= T EigKep=  3.85D-05  NBF=   325
 NBsUse=   325 1.00D-06 EigRej= -1.00D+00 NBFU=   325
 Initial guess from the checkpoint file:  "/local_scratch/slurm.5787593/Gau-2993850.chk"
 B after Tr=    -0.000000    0.000000    0.000000
         Rot=    0.999964    0.000991    0.006449   -0.005468 Ang=   0.98 deg.
 ExpMin= 3.60D-02 ExpMax= 7.00D+03 ExpMxC= 1.05D+03 IAcc=3 IRadAn=         5 AccDes= 0.00D+00
 Harris functional with IExCor= 4639 and IRadAn=       5 diagonalized for initial guess.
 HarFok:  IExCor= 4639 AccDes= 0.00D+00 IRadAn=         5 IDoV= 1 UseB2=F ITyADJ=14
 ICtDFT=  3500011 ScaDFX=  1.000000  1.000000  1.000000  1.000000
 FoFCou: FMM=F IPFlag=           0 FMFlag=      100000 FMFlg1=           0
         NFxFlg=           0 DoJE=T BraDBF=F KetDBF=T FulRan=T
         wScrn=  0.000000 ICntrl=       500 IOpCl=  0 I1Cent=   200000004 NGrid=           0
         NMat0=    1 NMatS0=      1 NMatT0=    0 NMatD0=    1 NMtDS0=    0 NMtDT0=    0
 Petite list used in FoFCou.
 Requested convergence on RMS density matrix=1.00D-10 within 128 cycles.
 Requested convergence on MAX density matrix=1.00D-08.
 Requested convergence on             energy=1.00D-08.
 No special actions if energy rises.
 SCF Done:  E(RwB97XD) =  -985.242892982     A.U. after   16 cycles
            NFock= 16  Conv=0.49D-10     -V/T= 2.0083
 Calling FoFJK, ICntrl=      2127 FMM=F ISym2X=0 I1Cent= 0 IOpClX= 0 NMat=1 NMatS=1 NMatT=0.
 ***** Axes restored to original set *****
 -------------------------------------------------------------------
 Center     Atomic                   Forces (Hartrees/Bohr)
 Number     Number              X              Y              Z
 -------------------------------------------------------------------
      1        6           0.001422753   -0.003227766    0.002301757
      2        8          -0.000284850    0.000128600    0.000088940
      3        8           0.006575245   -0.007368403   -0.001127164
      4        6          -0.001115816   -0.001356561   -0.000834090
      5        9          -0.000511928    0.000453758   -0.000205286
      6        9          -0.000069611    0.001002923    0.000241384
      7        9           0.000096053    0.000537042    0.000165789
      8        8          -0.002603970    0.004513105    0.000519855
      9        1          -0.000683017    0.000068204   -0.000404739
     10        1          -0.000271827   -0.000179955    0.000024338
     11        1          -0.002447407    0.003381738    0.000716397
     12        8          -0.000106686   -0.000232953    0.001270092
     13        1          -0.000097350    0.000529918   -0.000510251
     14        1          -0.000307803    0.000205241   -0.001071557
     15        8          -0.001203609    0.000860838   -0.001514282
     16        1           0.000846283    0.000132542    0.000547133
     17        1           0.000476137   -0.000791747    0.000822376
     18        8          -0.001078764    0.000455588   -0.002097934
     19        1           0.000368476    0.000756859    0.000268896
     20        1           0.000851331   -0.000044608    0.000931234
     21        8           0.000323729   -0.000127476   -0.000101622
     22        1           0.000378053   -0.000051161   -0.000119899
     23        1          -0.000574551    0.000028312   -0.000115050
     24        8           0.000193981   -0.001448444    0.001518883
     25        1          -0.000400208    0.001075560   -0.001733661
     26        1           0.000225354    0.000698843    0.000418459
 -------------------------------------------------------------------
 Cartesian Forces:  Max     0.007368403 RMS     0.001590243

 GradGradGradGradGradGradGradGradGradGradGradGradGradGradGradGradGradGrad
 Berny optimization.
 Using GEDIIS/GDIIS optimizer.
 FormGI is forming the generalized inverse of G from B-inverse, IUseBI=4.
 Internal  Forces:  Max     0.009991159 RMS     0.001378209
 Search for a local minimum.
 Step number  11 out of a maximum of  156
 All quantities printed in internal units (Hartrees-Bohrs-Radians)
 Mixed Optimization -- RFO/linear search
 Update second derivatives using D2CorX and points    8   11   10
 DE=  4.66D-04 DEPred=-5.42D-04 R=-8.60D-01
 Trust test=-8.60D-01 RLast= 7.27D-01 DXMaxT set to 1.26D-01
 ITU= -1  1 -1  1 -1  1 -1  1 -1  1  0
 Use linear search instead of GDIIS.
     Eigenvalues ---    0.00021   0.00066   0.00087   0.00134   0.00151
     Eigenvalues ---    0.00206   0.00281   0.00374   0.00481   0.00541
     Eigenvalues ---    0.00559   0.00798   0.01014   0.01046   0.01139
     Eigenvalues ---    0.01239   0.01343   0.01488   0.01629   0.01694
     Eigenvalues ---    0.01748   0.01871   0.02036   0.02399   0.02440
     Eigenvalues ---    0.02599   0.02776   0.02943   0.03120   0.03171
     Eigenvalues ---    0.03490   0.03794   0.03858   0.04105   0.04452
     Eigenvalues ---    0.04727   0.05251   0.05675   0.05791   0.06716
     Eigenvalues ---    0.06827   0.07271   0.08617   0.10778   0.11446
     Eigenvalues ---    0.12817   0.13951   0.19271   0.21778   0.22392
     Eigenvalues ---    0.23981   0.26588   0.29561   0.36421   0.36963
     Eigenvalues ---    0.37174   0.38043   0.39094   0.42013   0.43270
     Eigenvalues ---    0.48664   0.50303   0.52834   0.54199   0.54871
     Eigenvalues ---    0.57015   0.57279   0.57370   0.58416   0.64038
     Eigenvalues ---    0.85449   1.88276
 RFO step:  Lambda=-2.66637212D-04 EMin= 2.08601176D-04
 Quartic linear search produced a step of -0.75347.
 Maximum step size (   0.126) exceeded in Quadratic search.
    -- Step size scaled by   0.957
 Iteration  1 RMS(Cart)=  0.05236473 RMS(Int)=  0.00994808
 Iteration  2 RMS(Cart)=  0.00327876 RMS(Int)=  0.00249632
 Iteration  3 RMS(Cart)=  0.00029192 RMS(Int)=  0.00249489
 Iteration  4 RMS(Cart)=  0.00000282 RMS(Int)=  0.00249489
 Iteration  5 RMS(Cart)=  0.00000007 RMS(Int)=  0.00249489
 Variable       Old X    -DE/DX   Delta X   Delta X   Delta X     New X
                                 (Linear)    (Quad)   (Total)
    R1        2.31976  -0.00087   0.00063   0.00072   0.00104   2.32081
    R2        2.41070   0.00020  -0.00424   0.00187  -0.00011   2.41059
    R3        2.93091   0.00130   0.00343  -0.00097   0.00246   2.93337
    R4        3.35701  -0.00115   0.01974   0.01792   0.03514   3.39215
    R5        2.25673  -0.00999  -0.00864  -0.06552  -0.07114   2.18559
    R6        2.53510  -0.00008   0.00001   0.00071   0.00072   2.53582
    R7        2.52158  -0.00013  -0.00058  -0.00239  -0.00297   2.51861
    R8        2.53556   0.00030   0.00283  -0.00091   0.00192   2.53748
    R9        1.88649  -0.00105  -0.00417  -0.00738  -0.01123   1.87526
   R10        1.85770   0.00009   0.00282  -0.00409  -0.00022   1.85748
   R11        2.35344  -0.00583  -0.05199   0.05109   0.00218   2.35562
   R12        3.09313  -0.00051  -0.00240   0.03378   0.03142   3.12455
   R13        3.29459  -0.00014  -0.02041   0.02832   0.00864   3.30324
   R14        1.81506  -0.00052  -0.00023  -0.00016  -0.00039   1.81468
   R15        1.86395   0.00025   0.00191  -0.00244  -0.00112   1.86283
   R16        3.63457  -0.00031  -0.03161   0.00739  -0.02388   3.61069
   R17        3.22838  -0.00119  -0.03109   0.02374  -0.00829   3.22009
   R18        1.85313  -0.00090  -0.00058   0.00034  -0.00117   1.85196
   R19        1.82374  -0.00115  -0.00148  -0.00106  -0.00255   1.82119
   R20        3.23160  -0.00002   0.00405   0.01737   0.02080   3.25239
   R21        3.41749  -0.00013  -0.00133  -0.00185  -0.00416   3.41333
   R22        1.83652  -0.00024   0.00021  -0.00125  -0.00091   1.83561
   R23        1.82356  -0.00116  -0.00192   0.00047  -0.00145   1.82212
   R24        1.86834  -0.00044  -0.00099  -0.00157  -0.00309   1.86525
   R25        1.81373  -0.00048  -0.00034  -0.00026  -0.00060   1.81313
   R26        1.84734  -0.00104  -0.00184   0.00194  -0.00235   1.84499
   R27        1.81463  -0.00061  -0.00056   0.00013  -0.00043   1.81419
    A1        2.24705   0.00139   0.00156   0.00490   0.00478   2.25182
    A2        2.07458  -0.00197  -0.00713   0.00542  -0.00086   2.07372
    A3        1.96145   0.00059   0.00563  -0.01034  -0.00381   1.95764
    A4        2.45607  -0.00032   0.08659  -0.01383   0.05964   2.51570
    A5        2.05771   0.00024  -0.00855  -0.01192  -0.01762   2.04009
    A6        1.93751   0.00078   0.00502  -0.00460   0.00042   1.93793
    A7        1.93865   0.00163   0.00561   0.00143   0.00705   1.94570
    A8        1.91998   0.00009  -0.00505   0.00047  -0.00458   1.91539
    A9        1.88700  -0.00113  -0.00221   0.00133  -0.00087   1.88614
   A10        1.88898  -0.00079  -0.00253   0.00069  -0.00184   1.88714
   A11        1.89022  -0.00069  -0.00116   0.00079  -0.00037   1.88986
   A12        1.86788   0.00129  -0.00522  -0.00443  -0.00771   1.86017
   A13        1.90127  -0.00112   0.00007   0.00287   0.00278   1.90406
   A14        1.97776  -0.00071  -0.02227   0.01468  -0.00895   1.96881
   A15        2.12996  -0.00024  -0.01155  -0.00003  -0.00837   2.12159
   A16        1.80548   0.00101   0.02715  -0.00150   0.02358   1.82906
   A17        1.51342  -0.00093   0.01457  -0.02247  -0.00888   1.50454
   A18        1.90227  -0.00070   0.00029   0.00332   0.00256   1.90483
   A19        2.20654   0.00173  -0.01635   0.01609  -0.00083   2.20571
   A20        1.84348  -0.00091  -0.00599  -0.00071  -0.00499   1.83849
   A21        1.82908   0.00019   0.00271   0.00413   0.00581   1.83489
   A22        1.86538   0.00004  -0.00223  -0.00801  -0.00995   1.85543
   A23        1.90349  -0.00025  -0.00651   0.00827   0.00174   1.90522
   A24        2.96702   0.00013   0.00516   0.00656   0.01047   2.97749
   A25        2.01291   0.00040  -0.02481   0.00115  -0.02096   1.99195
   A26        1.99154  -0.00039   0.00749  -0.00248   0.00418   1.99572
   A27        1.82758   0.00008  -0.00371   0.00042  -0.00390   1.82368
   A28        2.79274  -0.00133   0.05404  -0.03097   0.02448   2.81722
   A29        1.74904  -0.00107   0.00086  -0.00072  -0.00048   1.74856
   A30        2.20019   0.00081  -0.00378   0.01001   0.00770   2.20789
   A31        1.89517  -0.00028  -0.00042   0.00051  -0.00152   1.89365
   A32        1.78887  -0.00132  -0.00373   0.00685  -0.00075   1.78812
   A33        2.21791   0.00058   0.00558   0.00140   0.00622   2.22413
   A34        1.87170   0.00047   0.00003  -0.01218  -0.00499   1.86671
   A35        3.03712  -0.00369  -0.10160   0.01396  -0.08617   2.95095
   A36        2.98383  -0.00067  -0.00111  -0.00535  -0.00519   2.97865
   A37        3.02012  -0.00073  -0.00319   0.01018   0.00153   3.02164
   A38        3.12238  -0.00316   0.00138   0.01585   0.00974   3.13212
   A39        2.73964   0.00011   0.03304  -0.01576   0.01747   2.75711
   A40        2.81762  -0.00016   0.00210  -0.00246   0.00083   2.81845
   A41        2.95218   0.00008   0.00559  -0.00361   0.00199   2.95417
   A42        3.21728  -0.00019   0.01773  -0.00156   0.01747   3.23474
   A43        3.27803   0.00096  -0.01324   0.00648  -0.00582   3.27221
   A44        3.08824   0.00068   0.00179   0.00520   0.00361   3.09185
   A45        3.08074  -0.00159  -0.00696   0.00463  -0.00554   3.07519
    D1       -0.45829   0.00044  -0.01040  -0.01330  -0.02306  -0.48135
    D2        2.70100  -0.00035  -0.03138  -0.01164  -0.04329   2.65771
    D3        0.01483  -0.00049  -0.03765   0.00778  -0.03174  -0.01691
    D4        3.13965   0.00023  -0.01771   0.00632  -0.01258   3.12708
    D5        2.43467   0.00038   0.02419  -0.06646  -0.04198   2.39269
    D6        0.33447   0.00020   0.01976  -0.06601  -0.04593   0.28854
    D7       -1.75816  -0.00004   0.02094  -0.06823  -0.04698  -1.80514
    D8       -0.69199  -0.00029   0.00648  -0.06517  -0.05904  -0.75103
    D9       -2.79219  -0.00048   0.00206  -0.06473  -0.06298  -2.85517
   D10        1.39836  -0.00072   0.00323  -0.06695  -0.06403   1.33433
   D11        1.57466   0.00029  -0.27824   0.18753  -0.08854   1.48612
   D12       -2.44099   0.00106   0.03199  -0.00639   0.02630  -2.41469
   D13       -0.36896   0.00038   0.01357   0.00397   0.01699  -0.35197
   D14       -1.04978  -0.00016   0.02808   0.00398   0.03312  -1.01666
   D15        3.05992  -0.00007   0.00329   0.00269   0.00725   3.06717
   D16        1.23270   0.00115   0.00870   0.00747   0.01700   1.24970
   D17       -3.10314   0.00101   0.04824  -0.00742   0.04392  -3.05922
   D18        1.00656   0.00110   0.02344  -0.00870   0.01805   1.02461
   D19       -0.82066   0.00231   0.02886  -0.00393   0.02780  -0.79286
   D20       -1.59167  -0.00058   0.00307  -0.00971  -0.00822  -1.59989
   D21        2.59455   0.00047   0.00340  -0.01471  -0.01173   2.58283
   D22        0.47896  -0.00148  -0.02426   0.00499  -0.02169   0.45727
   D23       -1.61800  -0.00043  -0.02393  -0.00001  -0.02520  -1.64320
   D24       -0.85637   0.00007  -0.01180   0.03191   0.02896  -0.82741
   D25       -2.92851   0.00078  -0.01831   0.04794   0.03320  -2.89531
   D26       -3.13051  -0.00056  -0.02577   0.03444   0.01457  -3.11594
   D27        1.08054   0.00016  -0.03229   0.05047   0.01881   1.09935
   D28        0.65903  -0.00070   0.00937   0.00772   0.02418   0.68321
   D29       -1.41311   0.00002   0.00286   0.02375   0.02842  -1.38469
   D30        0.85887   0.00025   0.00302   0.05673   0.05879   0.91765
   D31        3.09584  -0.00003  -0.00774   0.04477   0.03935   3.13519
   D32       -0.93969  -0.00054  -0.02898   0.06444   0.03673  -0.90296
   D33        1.11168  -0.00016  -0.00389   0.04097   0.03679   1.14848
   D34       -0.90710   0.00002   0.00321   0.03319   0.03654  -0.87057
   D35        0.99689  -0.00000   0.01186  -0.01774  -0.00745   0.98944
   D36       -3.00442  -0.00034   0.00606  -0.00466  -0.00011  -3.00454
   D37       -0.91441  -0.00008   0.01177  -0.02213  -0.01090  -0.92531
   D38        1.36746  -0.00042   0.00597  -0.00905  -0.00356   1.36390
   D39        0.77283   0.00006  -0.05272   0.01789  -0.03431   0.73852
   D40       -1.34441  -0.00005  -0.03392   0.01844  -0.01563  -1.36004
   D41       -1.44466  -0.00036   0.01704  -0.09486  -0.07735  -1.52202
   D42        0.75906  -0.00054   0.00771  -0.09697  -0.08870   0.67036
   D43       -0.45535   0.00011   0.29161  -0.19432   0.10005  -0.35530
   D44        1.91254   0.00024   0.29595  -0.19575   0.10399   2.01653
         Item               Value     Threshold  Converged?
 Maximum Force            0.009991     0.000015     NO 
 RMS     Force            0.001378     0.000010     NO 
 Maximum Displacement     0.164064     0.000060     NO 
 RMS     Displacement     0.052667     0.000040     NO 
 Predicted change in Energy=-2.005897D-04
 GradGradGradGradGradGradGradGradGradGradGradGradGradGradGradGradGradGrad

                          Input orientation:                          
 ---------------------------------------------------------------------
 Center     Atomic      Atomic             Coordinates (Angstroms)
 Number     Number       Type             X           Y           Z
 ---------------------------------------------------------------------
      1          6           0       -0.425414    1.655462    0.197432
      2          8           0       -0.906932    0.723337   -0.440969
      3          8           0        0.722006    1.743994    0.747728
      4          6           0       -1.273277    2.939662    0.401184
      5          9           0       -1.171803    3.388893    1.661575
      6          9           0       -2.562223    2.719501    0.143345
      7          9           0       -0.837953    3.906161   -0.423088
      8          8           0        2.266725   -0.088241    0.661669
      9          1           0        2.676434   -0.147246    1.563560
     10          1           0        1.878421   -0.971016    0.471704
     11          1           0        1.417256    0.824038    0.658575
     12          8           0        0.975715   -2.451862    0.253270
     13          1           0        1.404998   -3.310487    0.278329
     14          1           0        0.520241   -2.343444   -0.614212
     15          8           0        0.508085    0.644254    3.636614
     16          1           0       -0.039996   -0.000144    3.141858
     17          1           0        0.436982    1.467773    3.141090
     18          8           0       -0.849581   -1.156111    2.014525
     19          1           0       -0.238898   -1.753776    1.552558
     20          1           0       -1.355098   -0.735496    1.309359
     21          8           0        2.976313   -0.280111    3.184142
     22          1           0        2.127987    0.069622    3.547869
     23          1           0        3.702564    0.122207    3.665059
     24          8           0       -0.275087   -1.539653   -1.888959
     25          1           0       -0.511777   -0.683832   -1.483048
     26          1           0       -1.044661   -1.839850   -2.378139
 ---------------------------------------------------------------------
                    Distance matrix (angstroms):
                    1          2          3          4          5
     1  C    0.000000
     2  O    1.228118   0.000000
     3  O    1.275632   2.260128   0.000000
     4  C    1.552274   2.399068   2.351780   0.000000
     5  F    2.388638   3.405295   2.669704   1.341898   0.000000
     6  F    2.387688   2.658210   3.478943   1.332792   2.164803
     7  F    2.370839   3.183622   2.911915   1.342777   2.173670
     8  O    3.240930   3.456381   2.398051   4.665583   4.991367
     9  H    3.838948   4.197209   2.839394   5.145904   5.227122
    10  H    3.504465   3.385557   2.963911   5.023105   5.452382
    11  H    2.073488   2.573128   1.156563   3.432358   3.779909
    12  O    4.340092   3.756091   4.232501   5.843661   6.380406
    13  H    5.293166   4.704694   5.121971   6.800928   7.309922
    14  H    4.188590   3.387031   4.313089   5.670886   6.395460
    15  O    3.704313   4.316852   3.098525   4.348581   3.775691
    16  H    3.399886   3.756548   3.058517   4.204133   3.867531
    17  H    3.073122   3.897620   2.426051   3.549441   2.909958
    18  O    3.374417   3.092744   3.533451   4.422414   4.570062
    19  H    3.673426   3.249078   3.715573   4.942061   5.227738
    20  H    2.795956   2.322217   3.282934   3.786590   4.143456
    21  O    4.923274   5.406286   3.887803   6.014217   5.743402
    22  H    4.501130   5.054592   3.552618   5.450445   5.046215
    23  H    5.604954   6.202279   4.474901   6.584065   6.200374
    24  O    3.818951   2.759896   4.327661   5.128880   6.140110
    25  H    2.881626   1.795049   3.520357   4.154506   5.187617
    26  H    4.385686   3.215824   5.073075   5.533592   6.608722
                    6          7          8          9         10
     6  F    0.000000
     7  F    2.168436   0.000000
     8  O    5.609885   5.174067   0.000000
     9  H    6.138303   5.720821   0.992346   0.000000
    10  H    5.783343   5.653866   0.982933   1.583531   0.000000
    11  H    4.437847   3.969313   1.246540   1.829732   1.862744
    12  O    6.266744   6.646150   2.724004   3.149692   1.747997
    13  H    7.219267   7.589652   3.357438   3.643414   2.394712
    14  H    5.975691   6.398342   3.124743   3.770298   2.215271
    15  O    5.092776   5.378944   3.532657   3.102541   3.808356
    16  H    4.769609   5.348345   3.388224   3.145101   3.428213
    17  H    4.421371   4.502729   3.452053   3.179942   3.892437
    18  O    4.631935   5.618603   3.561170   3.695127   3.139515
    19  H    5.233920   6.024694   3.137807   3.328697   2.502798
    20  H    3.841059   4.981344   3.735778   4.082144   3.348549
    21  O    6.994247   6.714582   2.627394   1.653441   3.006665
    22  H    6.372653   6.267722   2.893841   2.070098   3.256993
    23  H    7.641724   7.186623   3.335606   2.354112   3.836684
    24  O    5.244201   5.667670   3.882410   4.750806   3.245562
    25  H    4.293269   4.722069   3.560142   4.442345   3.101060
    26  H    5.426652   6.073022   4.824297   5.678771   4.173833
                   11         12         13         14         15
    11  H    0.000000
    12  O    3.330278   0.000000
    13  H    4.151992   0.960285   0.000000
    14  H    3.529528   0.985768   1.585748   0.000000
    15  O    3.118915   4.609949   5.265217   5.195769   0.000000
    16  H    2.994921   3.922567   4.609358   4.462397   0.980013
    17  H    2.745580   4.898293   5.653691   5.351131   0.963734
    18  O    3.301234   2.848280   3.569151   3.193185   2.777724
    19  H    3.191736   1.910696   2.597961   2.370421   3.263713
    20  H    3.246784   3.081222   3.913021   3.130897   3.285008
    21  O    3.166748   4.160396   4.482851   4.971632   2.674197
    22  H    3.069577   4.305809   4.757913   5.072539   1.721093
    23  H    3.841112   5.069697   5.341548   5.875268   3.236979
    24  O    3.865358   2.643062   3.264303   1.703997   5.992893
    25  H    3.252905   2.890219   3.698079   2.138749   5.386546
    26  H    4.730641   3.373543   3.901336   2.411215   6.690220
                   16         17         18         19         20
    16  H    0.000000
    17  H    1.543467   0.000000
    18  O    1.806258   3.131959   0.000000
    19  H    2.375008   3.654946   0.971365   0.000000
    20  H    2.372401   3.379524   0.964222   1.530341   0.000000
    21  O    3.029569   3.083043   4.095466   3.895040   4.741656
    22  H    2.206777   2.231545   3.566438   3.592797   4.217940
    23  H    3.780934   3.570590   5.008032   4.849442   5.644902
    24  O    5.266353   5.903647   3.964131   3.448362   3.470206
    25  H    4.698911   5.187697   3.545445   3.230193   2.917429
    26  H    5.904594   6.602842   4.449837   4.013358   3.861814
                   21         22         23         24         25
    21  O    0.000000
    22  H    0.987050   0.000000
    23  H    0.959469   1.579807   0.000000
    24  O    6.155842   6.158216   7.030690   0.000000
    25  H    5.840584   5.731158   6.701743   0.976328   0.000000
    26  H    7.038464   6.987799   7.931333   0.960031   1.556127
                   26
    26  H    0.000000
 Stoichiometry    C2H13F3O8
 Framework group  C1[X(C2H13F3O8)]
 Deg. of freedom    72
 Full point group                 C1      NOp   1
 Largest Abelian subgroup         C1      NOp   1
 Largest concise Abelian subgroup C1      NOp   1
                         Standard orientation:                         
 ---------------------------------------------------------------------
 Center     Atomic      Atomic             Coordinates (Angstroms)
 Number     Number       Type             X           Y           Z
 ---------------------------------------------------------------------
      1          6           0        1.095559    0.294355   -0.320183
      2          8           0        0.725553    1.397994    0.071415
      3          8           0        0.434298   -0.598855   -0.946398
      4          6           0        2.561449   -0.141270   -0.053811
      5          9           0        2.618018   -1.419072    0.352036
      6          9           0        3.132998    0.615540    0.882620
      7          9           0        3.280182   -0.029251   -1.182493
      8          8           0       -1.880210   -0.263364   -1.476634
      9          1           0       -2.332805   -1.128553   -1.299558
     10          1           0       -2.351159    0.414052   -0.942337
     11          1           0       -0.674948   -0.364413   -1.174982
     12          8           0       -3.025138    1.554266    0.198346
     13          1           0       -3.963222    1.759272    0.209307
     14          1           0       -2.514382    2.385184    0.055371
     15          8           0       -0.930473   -2.443983    1.135370
     16          1           0       -1.058770   -1.562085    1.543072
     17          1           0       -0.120162   -2.367104    0.619358
     18          8           0       -1.334591    0.158910    2.017063
     19          1           0       -2.059788    0.591654    1.537090
     20          1           0       -0.574903    0.736182    1.877933
     21          8           0       -2.931342   -2.520283   -0.637208
     22          1           0       -2.259611   -2.680938    0.067940
     23          1           0       -3.094287   -3.346822   -1.096407
     24          8           0       -1.169920    3.368718   -0.303359
     25          1           0       -0.425674    2.740308   -0.236920
     26          1           0       -0.898530    4.172581    0.145874
 ---------------------------------------------------------------------
 Rotational constants (GHZ):           0.6578635           0.3936823           0.3068818
 Standard basis: 6-31++G(d,p) (6D, 7F)
 There are   325 symmetry adapted cartesian basis functions of A   symmetry.
 There are   325 symmetry adapted basis functions of A   symmetry.
   325 basis functions,   520 primitive gaussians,   325 cartesian basis functions
    58 alpha electrons       58 beta electrons
       nuclear repulsion energy      1021.5269488287 Hartrees.
 NAtoms=   26 NActive=   26 NUniq=   26 SFac= 1.00D+00 NAtFMM=   60 NAOKFM=F Big=F
 Integral buffers will be    131072 words long.
 Raffenetti 2 integral format.
 Two-electron integral symmetry is turned on.
 Nuclear repulsion after empirical dispersion term =     1021.5115785881 Hartrees.
 One-electron integrals computed using PRISM.
 NBasis=   325 RedAO= T EigKep=  3.82D-05  NBF=   325
 NBsUse=   325 1.00D-06 EigRej= -1.00D+00 NBFU=   325
 Lowest energy guess from the checkpoint file:  "/local_scratch/slurm.5787593/Gau-2993850.chk"
 B after Tr=    -0.000000    0.000000    0.000000
         Rot=    0.999983    0.003545    0.002183   -0.004197 Ang=   0.68 deg.
 B after Tr=    -0.000000   -0.000000    0.000000
         Rot=    0.999987    0.002601   -0.004231    0.001280 Ang=   0.59 deg.
 Requested convergence on RMS density matrix=1.00D-10 within 128 cycles.
 Requested convergence on MAX density matrix=1.00D-08.
 Requested convergence on             energy=1.00D-08.
 No special actions if energy rises.
 SCF Done:  E(RwB97XD) =  -985.243648928     A.U. after   15 cycles
            NFock= 15  Conv=0.99D-10     -V/T= 2.0083
 Calling FoFJK, ICntrl=      2127 FMM=F ISym2X=0 I1Cent= 0 IOpClX= 0 NMat=1 NMatS=1 NMatT=0.
 ***** Axes restored to original set *****
 -------------------------------------------------------------------
 Center     Atomic                   Forces (Hartrees/Bohr)
 Number     Number              X              Y              Z
 -------------------------------------------------------------------
      1        6          -0.001353733   -0.000913342   -0.001159819
      2        8           0.000900600    0.001158201    0.001962856
      3        8           0.000427227   -0.001617192   -0.000048089
      4        6          -0.000054955   -0.000106419   -0.000963780
      5        9          -0.000100291    0.000060737    0.000176008
      6        9          -0.000321530    0.000119162    0.000014869
      7        9          -0.000186211    0.000073484    0.000389539
      8        8           0.000502962   -0.002298224   -0.001681049
      9        1           0.001036774   -0.000015171    0.002168595
     10        1           0.000305750   -0.000071892   -0.000142320
     11        1          -0.001052148    0.002741165   -0.000178328
     12        8           0.000268822    0.000123362    0.001718736
     13        1          -0.000193123    0.000325002   -0.000674114
     14        1          -0.000302308   -0.000202234   -0.001251405
     15        8           0.000028211    0.000210698   -0.000232334
     16        1           0.000092450    0.000031895    0.000164076
     17        1          -0.000044309   -0.000278001    0.000121849
     18        8          -0.000747734    0.000475644   -0.000781419
     19        1           0.000546968   -0.000134046    0.000179616
     20        1           0.000207804    0.000068249    0.000226294
     21        8           0.000460300   -0.000466431   -0.000401880
     22        1          -0.000161971    0.000331087    0.000158752
     23        1          -0.000374243    0.000134213    0.000018877
     24        8          -0.000367660   -0.000091854    0.000684278
     25        1           0.000337316    0.000314249   -0.000572463
     26        1           0.000145033    0.000027656    0.000102656
 -------------------------------------------------------------------
 Cartesian Forces:  Max     0.002741165 RMS     0.000772372

 GradGradGradGradGradGradGradGradGradGradGradGradGradGradGradGradGradGrad
 Berny optimization.
 Using GEDIIS/GDIIS optimizer.
 FormGI is forming the generalized inverse of G from B-inverse, IUseBI=4.
 Internal  Forces:  Max     0.002463406 RMS     0.000523547
 Search for a local minimum.
 Step number  12 out of a maximum of  156
 All quantities printed in internal units (Hartrees-Bohrs-Radians)
 Mixed Optimization -- En-DIIS/RFO-DIIS
 Update second derivatives using D2CorX and points    8   11   10   12
 DE= -2.90D-04 DEPred=-2.01D-04 R= 1.45D+00
 TightC=F SS=  1.41D+00  RLast= 5.92D-01 DXNew= 2.1213D-01 1.7759D+00
 Trust test= 1.45D+00 RLast= 5.92D-01 DXMaxT set to 2.12D-01
 ITU=  1 -1  1 -1  1 -1  1 -1  1 -1  1  0
 Use linear search instead of GDIIS.
     Eigenvalues ---    0.00020   0.00042   0.00086   0.00093   0.00140
     Eigenvalues ---    0.00196   0.00266   0.00388   0.00488   0.00551
     Eigenvalues ---    0.00573   0.00753   0.00984   0.01045   0.01140
     Eigenvalues ---    0.01307   0.01346   0.01487   0.01622   0.01699
     Eigenvalues ---    0.01741   0.01892   0.02064   0.02428   0.02443
     Eigenvalues ---    0.02527   0.02773   0.02935   0.03108   0.03188
     Eigenvalues ---    0.03418   0.03795   0.03846   0.04155   0.04455
     Eigenvalues ---    0.04713   0.05264   0.05573   0.05813   0.06626
     Eigenvalues ---    0.06812   0.07142   0.08223   0.10436   0.10931
     Eigenvalues ---    0.12415   0.13808   0.19438   0.21805   0.22367
     Eigenvalues ---    0.24126   0.27295   0.28218   0.33696   0.36666
     Eigenvalues ---    0.37060   0.37824   0.38980   0.41975   0.42602
     Eigenvalues ---    0.47981   0.49571   0.50887   0.52985   0.54191
     Eigenvalues ---    0.54877   0.57275   0.57341   0.57683   0.58914
     Eigenvalues ---    0.71898   1.23838
 RFO step:  Lambda=-3.89513088D-04 EMin= 1.98751949D-04
 Quartic linear search produced a step of  0.77088.
 Iteration  1 RMS(Cart)=  0.07338764 RMS(Int)=  0.02048847
 Iteration  2 RMS(Cart)=  0.01352094 RMS(Int)=  0.00148981
 Iteration  3 RMS(Cart)=  0.00031572 RMS(Int)=  0.00140942
 Iteration  4 RMS(Cart)=  0.00000196 RMS(Int)=  0.00140942
 Iteration  5 RMS(Cart)=  0.00000000 RMS(Int)=  0.00140942
 Variable       Old X    -DE/DX   Delta X   Delta X   Delta X     New X
                                 (Linear)    (Quad)   (Total)
    R1        2.32081  -0.00246   0.00016  -0.00206  -0.00270   2.31811
    R2        2.41059   0.00071   0.00426   0.00340   0.00684   2.41743
    R3        2.93337   0.00043  -0.00162  -0.00068  -0.00228   2.93109
    R4        3.39215  -0.00007   0.00690   0.05420   0.06091   3.45306
    R5        2.18559  -0.00039  -0.04601  -0.05691  -0.10293   2.08266
    R6        2.53582   0.00018   0.00054   0.00256   0.00310   2.53892
    R7        2.51861   0.00029  -0.00169  -0.00177  -0.00346   2.51515
    R8        2.53748  -0.00025  -0.00142  -0.00270  -0.00411   2.53337
    R9        1.87526   0.00208  -0.00440  -0.00267  -0.00719   1.86808
   R10        1.85748  -0.00037  -0.00306  -0.00224  -0.00459   1.85289
   R11        2.35562   0.00241   0.05488   0.06333   0.11809   2.47371
   R12        3.12455  -0.00033   0.02667   0.02332   0.05022   3.17477
   R13        3.30324  -0.00028   0.02755   0.02150   0.04957   3.35280
   R14        1.81468  -0.00039  -0.00006  -0.00021  -0.00028   1.81440
   R15        1.86283   0.00083  -0.00282  -0.00123  -0.00378   1.85905
   R16        3.61069  -0.00009   0.01394   0.01366   0.02652   3.63721
   R17        3.22009  -0.00037   0.02542   0.02041   0.04585   3.26594
   R18        1.85196  -0.00009  -0.00031   0.00145   0.00138   1.85333
   R19        1.82119  -0.00030  -0.00045  -0.00132  -0.00177   1.81943
   R20        3.25239   0.00001   0.01189   0.00481   0.01785   3.27024
   R21        3.41333   0.00005  -0.00184  -0.00898  -0.01065   3.40268
   R22        1.83561   0.00038  -0.00092   0.00001  -0.00193   1.83369
   R23        1.82212  -0.00024   0.00084   0.00055   0.00140   1.82351
   R24        1.86525   0.00030  -0.00137  -0.00082  -0.00100   1.86425
   R25        1.81313  -0.00022  -0.00011  -0.00018  -0.00030   1.81284
   R26        1.84499  -0.00018   0.00007  -0.00328  -0.00353   1.84146
   R27        1.81419  -0.00018   0.00024   0.00033   0.00057   1.81476
    A1        2.25182  -0.00043   0.00209  -0.00259  -0.00218   2.24964
    A2        2.07372  -0.00058   0.00663   0.00909   0.01655   2.09027
    A3        1.95764   0.00102  -0.00869  -0.00648  -0.01445   1.94319
    A4        2.51570   0.00083  -0.04262   0.02060  -0.02116   2.49455
    A5        2.04009   0.00079  -0.00484  -0.01230  -0.01862   2.02147
    A6        1.93793  -0.00008  -0.00482  -0.00847  -0.01327   1.92466
    A7        1.94570   0.00024  -0.00031   0.00119   0.00086   1.94657
    A8        1.91539   0.00054   0.00164   0.00499   0.00661   1.92201
    A9        1.88614  -0.00022   0.00159   0.00098   0.00256   1.88870
   A10        1.88714  -0.00028   0.00117   0.00040   0.00155   1.88869
   A11        1.88986  -0.00022   0.00090   0.00104   0.00192   1.89178
   A12        1.86017   0.00054  -0.00061  -0.00509  -0.00620   1.85397
   A13        1.90406  -0.00025   0.00207   0.00381   0.00491   1.90897
   A14        1.96881  -0.00031   0.01589   0.00874   0.02612   1.99493
   A15        2.12159  -0.00033   0.00536  -0.01160  -0.00545   2.11613
   A16        1.82906   0.00034  -0.00959   0.00321  -0.00615   1.82292
   A17        1.50454  -0.00004  -0.02175  -0.00646  -0.03060   1.47394
   A18        1.90483  -0.00028   0.00167  -0.00624  -0.00490   1.89993
   A19        2.20571   0.00076   0.01609   0.02425   0.04058   2.24630
   A20        1.83849  -0.00043   0.00228  -0.00438  -0.00175   1.83674
   A21        1.83489  -0.00016   0.00171   0.00271   0.00513   1.84002
   A22        1.85543   0.00030  -0.00538   0.00007  -0.00669   1.84874
   A23        1.90522  -0.00002   0.00800   0.01388   0.02223   1.92746
   A24        2.97749  -0.00001   0.00279   0.01131   0.01230   2.98979
   A25        1.99195   0.00003   0.00923  -0.01577  -0.01346   1.97848
   A26        1.99572  -0.00008  -0.00444  -0.00246  -0.00554   1.99018
   A27        1.82368   0.00012   0.00079  -0.00734  -0.00523   1.81845
   A28        2.81722  -0.00069  -0.03642  -0.03427  -0.07145   2.74577
   A29        1.74856  -0.00034  -0.00125  -0.00540  -0.00553   1.74303
   A30        2.20789   0.00028   0.00981   0.00268   0.01139   2.21928
   A31        1.89365  -0.00017  -0.00074  -0.00074  -0.00073   1.89292
   A32        1.78812   0.00024   0.00324   0.00731   0.00760   1.79572
   A33        2.22413  -0.00007  -0.00092  -0.02637  -0.02606   2.19806
   A34        1.86671  -0.00022  -0.00387  -0.00637  -0.01066   1.85605
   A35        2.95095  -0.00071   0.03753  -0.05870  -0.02732   2.92363
   A36        2.97865  -0.00055  -0.00286  -0.00898  -0.01459   2.96405
   A37        3.02164  -0.00053   0.00444   0.00793   0.01247   3.03412
   A38        3.13212  -0.00138   0.00609   0.00880   0.01893   3.15105
   A39        2.75711  -0.00027  -0.02034   0.01460  -0.00760   2.74951
   A40        2.81845  -0.00003  -0.00151   0.00634   0.00480   2.82325
   A41        2.95417  -0.00031  -0.00418   0.00331  -0.00089   2.95328
   A42        3.23474  -0.00012  -0.00468   0.00305  -0.00168   3.23307
   A43        3.27221  -0.00065   0.00906  -0.00960  -0.00041   3.27179
   A44        3.09185   0.00069   0.00096   0.01263   0.01469   3.10654
   A45        3.07519  -0.00042   0.00285   0.00475   0.00980   3.08499
    D1       -0.48135  -0.00013  -0.00714  -0.08358  -0.09043  -0.57179
    D2        2.65771   0.00002  -0.00127  -0.07232  -0.07286   2.58485
    D3       -0.01691   0.00013   0.01405  -0.00440   0.01105  -0.00587
    D4        3.12708  -0.00001   0.00843  -0.01507  -0.00537   3.12171
    D5        2.39269  -0.00019  -0.05712  -0.10134  -0.15854   2.23415
    D6        0.28854  -0.00002  -0.05563  -0.09760  -0.15336   0.13518
    D7       -1.80514  -0.00025  -0.05764  -0.10297  -0.16074  -1.96588
    D8       -0.75103  -0.00007  -0.05215  -0.09190  -0.14385  -0.89487
    D9       -2.85517   0.00010  -0.05066  -0.08816  -0.13867  -2.99384
   D10        1.33433  -0.00012  -0.05266  -0.09352  -0.14605   1.18828
   D11        1.48612   0.00027   0.21642   0.11783   0.33253   1.81865
   D12       -2.41469   0.00037  -0.01245   0.02509   0.01205  -2.40265
   D13       -0.35197   0.00024  -0.00078   0.02924   0.02941  -0.32256
   D14       -1.01666  -0.00040  -0.00320  -0.01794  -0.02202  -1.03868
   D15        3.06717  -0.00012   0.00223  -0.00282  -0.00220   3.06497
   D16        1.24970   0.00038   0.00420   0.00326   0.00548   1.25518
   D17       -3.05922  -0.00016  -0.01549  -0.02446  -0.04069  -3.09991
   D18        1.02461   0.00012  -0.01007  -0.00934  -0.02087   1.00374
   D19       -0.79286   0.00062  -0.00810  -0.00326  -0.01319  -0.80605
   D20       -1.59989  -0.00020  -0.00948   0.00138  -0.00757  -1.60746
   D21        2.58283   0.00032  -0.01251   0.00836  -0.00414   2.57869
   D22        0.45727  -0.00057   0.00809   0.00997   0.01944   0.47671
   D23       -1.64320  -0.00005   0.00506   0.01695   0.02287  -1.62033
   D24       -0.82741  -0.00044   0.03440   0.03812   0.07099  -0.75642
   D25       -2.89531  -0.00001   0.04433   0.05762   0.10262  -2.79270
   D26       -3.11594  -0.00058   0.03760   0.05176   0.08709  -3.02885
   D27        1.09935  -0.00015   0.04753   0.07126   0.11872   1.21806
   D28        0.68321  -0.00044   0.00905   0.03308   0.03852   0.72172
   D29       -1.38469  -0.00001   0.01898   0.05258   0.07014  -1.31455
   D30        0.91765   0.00007   0.04222   0.05244   0.09411   1.01177
   D31        3.13519  -0.00005   0.03825   0.04286   0.07837  -3.06962
   D32       -0.90296  -0.00028   0.05797   0.05084   0.10846  -0.79450
   D33        1.14848   0.00006   0.03235   0.04517   0.07738   1.22586
   D34       -0.87057   0.00003   0.02488   0.02820   0.05283  -0.81773
   D35        0.98944  -0.00006  -0.01788  -0.01706  -0.03442   0.95502
   D36       -3.00454  -0.00015  -0.00628  -0.01565  -0.02109  -3.02562
   D37       -0.92531   0.00003  -0.02044  -0.02595  -0.04628  -0.97159
   D38        1.36390  -0.00006  -0.00885  -0.02455  -0.03295   1.33095
   D39        0.73852   0.00014   0.02750   0.02216   0.04810   0.78662
   D40       -1.36004   0.00002   0.02265   0.04635   0.06962  -1.29042
   D41       -1.52202  -0.00025  -0.07707  -0.08466  -0.16116  -1.68317
   D42        0.67036  -0.00024  -0.07626  -0.10325  -0.18023   0.49013
   D43       -0.35530  -0.00000  -0.22122  -0.05806  -0.28023  -0.63553
   D44        2.01653  -0.00007  -0.22263  -0.08943  -0.31347   1.70306
         Item               Value     Threshold  Converged?
 Maximum Force            0.002463     0.000015     NO 
 RMS     Force            0.000524     0.000010     NO 
 Maximum Displacement     0.283967     0.000060     NO 
 RMS     Displacement     0.067493     0.000040     NO 
 Predicted change in Energy=-2.896038D-04
 GradGradGradGradGradGradGradGradGradGradGradGradGradGradGradGradGradGrad

                          Input orientation:                          
 ---------------------------------------------------------------------
 Center     Atomic      Atomic             Coordinates (Angstroms)
 Number     Number       Type             X           Y           Z
 ---------------------------------------------------------------------
      1          6           0       -0.438402    1.671963    0.195494
      2          8           0       -0.931145    0.715569   -0.393814
      3          8           0        0.719553    1.776895    0.728984
      4          6           0       -1.266043    2.970249    0.383312
      5          9           0       -1.270564    3.336594    1.675934
      6          9           0       -2.527847    2.805868   -0.006923
      7          9           0       -0.728304    3.967694   -0.333032
      8          8           0        2.246695   -0.080849    0.652781
      9          1           0        2.669268   -0.141882    1.544367
     10          1           0        1.872762   -0.967705    0.465550
     11          1           0        1.364393    0.886153    0.655637
     12          8           0        0.998911   -2.496219    0.246660
     13          1           0        1.460943   -3.337870    0.242583
     14          1           0        0.526763   -2.388523   -0.609654
     15          8           0        0.494458    0.621048    3.651920
     16          1           0       -0.036830   -0.016396    3.129184
     17          1           0        0.396512    1.466227    3.201299
     18          8           0       -0.819285   -1.158925    1.978260
     19          1           0       -0.197634   -1.786580    1.576797
     20          1           0       -1.241744   -0.729492    1.224427
     21          8           0        2.982898   -0.273249    3.189611
     22          1           0        2.131575    0.069138    3.551884
     23          1           0        3.704316    0.130812    3.675998
     24          8           0       -0.327253   -1.569834   -1.869531
     25          1           0       -0.520779   -0.701384   -1.472144
     26          1           0       -1.142194   -1.865669   -2.282554
 ---------------------------------------------------------------------
                    Distance matrix (angstroms):
                    1          2          3          4          5
     1  C    0.000000
     2  O    1.226690   0.000000
     3  O    1.279251   2.260950   0.000000
     4  C    1.551068   2.408249   2.342258   0.000000
     5  F    2.378065   3.356908   2.699989   1.343540   0.000000
     6  F    2.385895   2.658663   3.485105   1.330960   2.166666
     7  F    2.373555   3.259012   2.832625   1.340600   2.174460
     8  O    3.239014   3.439232   2.406072   4.660595   5.009678
     9  H    3.842799   4.177888   2.854461   5.149766   5.257317
    10  H    3.518843   3.381393   2.988665   5.036501   5.465576
    11  H    2.019727   2.529811   1.102098   3.367018   3.740143
    12  O    4.409334   3.801435   4.309314   5.918696   6.419895
    13  H    5.357999   4.749469   5.191057   6.873764   7.352829
    14  H    4.250571   3.436200   4.379478   5.737297   6.421157
    15  O    3.731157   4.290600   3.151223   4.393394   3.793945
    16  H    3.408570   3.707707   3.090140   4.239201   3.857017
    17  H    3.126383   3.905253   2.512610   3.601003   2.933284
    18  O    3.367084   3.025389   3.542281   4.448992   4.528216
    19  H    3.731955   3.268348   3.776026   5.019295   5.235257
    20  H    2.733322   2.191661   3.220889   3.794226   4.091179
    21  O    4.945086   5.398003   3.921799   6.037308   5.780495
    22  H    4.520972   5.036533   3.588733   5.477235   5.076417
    23  H    5.625937   6.196194   4.505918   6.603685   6.247138
    24  O    3.845248   2.786663   4.364479   5.154511   6.126434
    25  H    2.901824   1.827280   3.539104   4.180793   5.174731
    26  H    4.376173   3.205413   5.079738   5.523431   6.538321
                    6          7          8          9         10
     6  F    0.000000
     7  F    2.166690   0.000000
     8  O    5.618238   5.119878   0.000000
     9  H    6.172985   5.653029   0.988543   0.000000
    10  H    5.816223   5.635729   0.980507   1.574881   0.000000
    11  H    4.390196   3.853925   1.309030   1.883985   1.931673
    12  O    6.372947   6.715764   2.748802   3.164970   1.774228
    13  H    7.329271   7.648229   3.375478   3.656368   2.415987
    14  H    6.056040   6.484844   3.142812   3.778562   2.233048
    15  O    5.224452   5.345562   3.543703   3.123082   3.817959
    16  H    4.899542   5.323350   3.369155   3.138527   3.412693
    17  H    4.543039   4.473706   3.508784   3.239886   3.948121
    18  O    4.751812   5.624284   3.509896   3.659595   3.093860
    19  H    5.387823   6.086109   3.120588   3.305331   2.488367
    20  H    3.958415   4.975224   3.593985   3.967829   3.214466
    21  O    7.075811   6.645873   2.648493   1.680015   3.022445
    22  H    6.470318   6.202437   2.905262   2.088964   3.266112
    23  H    7.717493   7.102261   3.362930   2.385275   3.855944
    24  O    5.240104   5.760720   3.899275   4.761605   3.264235
    25  H    4.298373   4.810503   3.543908   4.425922   3.091056
    26  H    5.377898   6.164420   4.825593   5.669569   4.177126
                   11         12         13         14         15
    11  H    0.000000
    12  O    3.426555   0.000000
    13  H    4.245269   0.960139   0.000000
    14  H    3.609167   0.983766   1.581221   0.000000
    15  O    3.131259   4.644095   5.313257   5.217238   0.000000
    16  H    2.982693   3.940967   4.648438   4.463577   0.980742
    17  H    2.784542   4.979333   5.741634   5.422123   0.962798
    18  O    3.271105   2.844755   3.599974   3.165604   2.774051
    19  H    3.229856   1.924727   2.633915   2.380684   3.252967
    20  H    3.118619   3.016271   3.882290   3.040370   3.275833
    21  O    3.222545   4.187930   4.515886   4.994136   2.684367
    22  H    3.105533   4.334570   4.796763   5.092536   1.730538
    23  H    3.894658   5.097143   5.371482   5.900059   3.247168
    24  O    3.907686   2.663675   3.283995   1.728261   5.996798
    25  H    3.256010   2.912933   3.717334   2.165103   5.388466
    26  H    4.742201   3.373255   3.914079   2.420205   6.639305
                   16         17         18         19         20
    16  H    0.000000
    17  H    1.546337   0.000000
    18  O    1.800620   3.140925   0.000000
    19  H    2.359939   3.684124   0.970346   0.000000
    20  H    2.363985   3.378326   0.964961   1.527012   0.000000
    21  O    3.031234   3.116939   4.087589   3.873903   4.681635
    22  H    2.210876   2.255041   3.562584   3.573496   4.175423
    23  H    3.783761   3.598645   5.000870   4.827862   5.586935
    24  O    5.242581   5.954395   3.900825   3.455569   3.333923
    25  H    4.677139   5.232689   3.493384   3.252401   2.791429
    26  H    5.824822   6.598620   4.331085   3.974046   3.687780
                   21         22         23         24         25
    21  O    0.000000
    22  H    0.986520   0.000000
    23  H    0.959313   1.578836   0.000000
    24  O    6.183296   6.174448   7.063897   0.000000
    25  H    5.847308   5.733197   6.711732   0.974461   0.000000
    26  H    7.035395   6.964318   7.935927   0.960331   1.548703
                   26
    26  H    0.000000
 Stoichiometry    C2H13F3O8
 Framework group  C1[X(C2H13F3O8)]
 Deg. of freedom    72
 Full point group                 C1      NOp   1
 Largest Abelian subgroup         C1      NOp   1
 Largest concise Abelian subgroup C1      NOp   1
                         Standard orientation:                         
 ---------------------------------------------------------------------
 Center     Atomic      Atomic             Coordinates (Angstroms)
 Number     Number       Type             X           Y           Z
 ---------------------------------------------------------------------
      1          6           0        1.111541    0.299443   -0.308464
      2          8           0        0.704344    1.378120    0.110363
      3          8           0        0.475073   -0.604197   -0.952533
      4          6           0        2.583061   -0.119590   -0.053802
      5          9           0        2.629809   -1.344469    0.496277
      6          9           0        3.197443    0.728892    0.767214
      7          9           0        3.259704   -0.153651   -1.210610
      8          8           0       -1.851443   -0.287270   -1.477953
      9          1           0       -2.304006   -1.149737   -1.308972
     10          1           0       -2.344664    0.386295   -0.963719
     11          1           0       -0.586572   -0.390324   -1.156950
     12          8           0       -3.093225    1.544137    0.152947
     13          1           0       -4.030899    1.745432    0.106959
     14          1           0       -2.582884    2.375131    0.023342
     15          8           0       -0.937190   -2.437148    1.186629
     16          1           0       -1.074702   -1.537701    1.552609
     17          1           0       -0.100099   -2.395601    0.712778
     18          8           0       -1.369053    0.189993    1.965722
     19          1           0       -2.136662    0.569349    1.509173
     20          1           0       -0.640866    0.779074    1.733611
     21          8           0       -2.906281   -2.565075   -0.633300
     22          1           0       -2.243245   -2.705710    0.083516
     23          1           0       -3.054802   -3.401966   -1.078088
     24          8           0       -1.203991    3.369270   -0.288471
     25          1           0       -0.465484    2.734647   -0.250588
     26          1           0       -0.931215    4.132402    0.226755
 ---------------------------------------------------------------------
 Rotational constants (GHZ):           0.6580345           0.3898683           0.3038468
 Standard basis: 6-31++G(d,p) (6D, 7F)
 There are   325 symmetry adapted cartesian basis functions of A   symmetry.
 There are   325 symmetry adapted basis functions of A   symmetry.
   325 basis functions,   520 primitive gaussians,   325 cartesian basis functions
    58 alpha electrons       58 beta electrons
       nuclear repulsion energy      1019.7092196225 Hartrees.
 NAtoms=   26 NActive=   26 NUniq=   26 SFac= 1.00D+00 NAtFMM=   60 NAOKFM=F Big=F
 Integral buffers will be    131072 words long.
 Raffenetti 2 integral format.
 Two-electron integral symmetry is turned on.
 Nuclear repulsion after empirical dispersion term =     1019.6938662355 Hartrees.
 One-electron integrals computed using PRISM.
 NBasis=   325 RedAO= T EigKep=  3.70D-05  NBF=   325
 NBsUse=   325 1.00D-06 EigRej= -1.00D+00 NBFU=   325
 Initial guess from the checkpoint file:  "/local_scratch/slurm.5787593/Gau-2993850.chk"
 B after Tr=    -0.000000   -0.000000   -0.000000
         Rot=    0.999952    0.008881    0.001737   -0.003776 Ang=   1.12 deg.
 ExpMin= 3.60D-02 ExpMax= 7.00D+03 ExpMxC= 1.05D+03 IAcc=3 IRadAn=         5 AccDes= 0.00D+00
 Harris functional with IExCor= 4639 and IRadAn=       5 diagonalized for initial guess.
 HarFok:  IExCor= 4639 AccDes= 0.00D+00 IRadAn=         5 IDoV= 1 UseB2=F ITyADJ=14
 ICtDFT=  3500011 ScaDFX=  1.000000  1.000000  1.000000  1.000000
 FoFCou: FMM=F IPFlag=           0 FMFlag=      100000 FMFlg1=           0
         NFxFlg=           0 DoJE=T BraDBF=F KetDBF=T FulRan=T
         wScrn=  0.000000 ICntrl=       500 IOpCl=  0 I1Cent=   200000004 NGrid=           0
         NMat0=    1 NMatS0=      1 NMatT0=    0 NMatD0=    1 NMtDS0=    0 NMtDT0=    0
 Petite list used in FoFCou.
 Requested convergence on RMS density matrix=1.00D-10 within 128 cycles.
 Requested convergence on MAX density matrix=1.00D-08.
 Requested convergence on             energy=1.00D-08.
 No special actions if energy rises.
 SCF Done:  E(RwB97XD) =  -985.243924985     A.U. after   16 cycles
            NFock= 16  Conv=0.45D-10     -V/T= 2.0083
 Calling FoFJK, ICntrl=      2127 FMM=F ISym2X=0 I1Cent= 0 IOpClX= 0 NMat=1 NMatS=1 NMatT=0.
 ***** Axes restored to original set *****
 -------------------------------------------------------------------
 Center     Atomic                   Forces (Hartrees/Bohr)
 Number     Number              X              Y              Z
 -------------------------------------------------------------------
      1        6          -0.002157159   -0.001121398   -0.001156535
      2        8           0.001718212    0.002589815    0.001971313
      3        8          -0.001700566    0.001071691    0.000176701
      4        6          -0.000654752   -0.000320474   -0.000855821
      5        9          -0.000173235    0.000080915   -0.000152294
      6        9          -0.000423999    0.000057040    0.000019280
      7        9          -0.000052658    0.000242270    0.000280176
      8        8           0.001411994   -0.003848159   -0.001394552
      9        1           0.001039217    0.000056614    0.001916763
     10        1           0.000633724    0.000258615   -0.000171621
     11        1           0.000950277    0.000382609   -0.000700585
     12        8           0.000218780    0.000015976    0.001193625
     13        1          -0.000078075    0.000267328   -0.000419133
     14        1          -0.000533612    0.000142100   -0.001090317
     15        8           0.000013481   -0.000205072   -0.000306888
     16        1           0.000040929    0.000308909    0.000331865
     17        1          -0.000055916   -0.000136483    0.000159739
     18        8          -0.000734580    0.000578371   -0.000425288
     19        1           0.000681386   -0.000654642   -0.000128320
     20        1          -0.000069360    0.000245241    0.000425230
     21        8          -0.000259867   -0.000305851   -0.000194479
     22        1           0.000557783    0.000151258   -0.000014779
     23        1          -0.000404677    0.000173963    0.000096066
     24        8          -0.000367642    0.000111878    0.000736695
     25        1           0.000107823    0.000121468   -0.000190258
     26        1           0.000292491   -0.000263982   -0.000106582
 -------------------------------------------------------------------
 Cartesian Forces:  Max     0.003848159 RMS     0.000873627

 GradGradGradGradGradGradGradGradGradGradGradGradGradGradGradGradGradGrad
 Berny optimization.
 Using GEDIIS/GDIIS optimizer.
 FormGI is forming the generalized inverse of G from B-inverse, IUseBI=4.
 Internal  Forces:  Max     0.004115972 RMS     0.000807552
 Search for a local minimum.
 Step number  13 out of a maximum of  156
 All quantities printed in internal units (Hartrees-Bohrs-Radians)
 Mixed Optimization -- En-DIIS/RFO-DIIS
 Swapping is turned off.
 Update second derivatives using D2CorX and points   12   13
 DE= -2.76D-04 DEPred=-2.90D-04 R= 9.53D-01
 TightC=F SS=  1.41D+00  RLast= 8.01D-01 DXNew= 3.5676D-01 2.4033D+00
 Trust test= 9.53D-01 RLast= 8.01D-01 DXMaxT set to 3.57D-01
 ITU=  1  1 -1  1 -1  1 -1  1 -1  1 -1  1  0
     Eigenvalues ---    0.00020   0.00048   0.00086   0.00092   0.00139
     Eigenvalues ---    0.00197   0.00268   0.00397   0.00477   0.00552
     Eigenvalues ---    0.00616   0.00809   0.00977   0.01044   0.01120
     Eigenvalues ---    0.01306   0.01349   0.01489   0.01609   0.01699
     Eigenvalues ---    0.01769   0.01867   0.02046   0.02361   0.02433
     Eigenvalues ---    0.02524   0.02769   0.02976   0.03086   0.03180
     Eigenvalues ---    0.03415   0.03794   0.03852   0.04251   0.04464
     Eigenvalues ---    0.04653   0.05287   0.05569   0.05857   0.06748
     Eigenvalues ---    0.06820   0.07157   0.08267   0.10366   0.11008
     Eigenvalues ---    0.12464   0.13829   0.19448   0.21792   0.22466
     Eigenvalues ---    0.24080   0.27358   0.28881   0.35412   0.36666
     Eigenvalues ---    0.37428   0.38102   0.38885   0.42079   0.42424
     Eigenvalues ---    0.47273   0.49380   0.50750   0.52971   0.54216
     Eigenvalues ---    0.54875   0.57275   0.57340   0.57665   0.58846
     Eigenvalues ---    0.71197   1.19394
 En-DIIS/RFO-DIIS/Sim-DIIS IScMMF=       -3 using points:    13   12
 RFO step:  Lambda=-3.69775470D-04.
 DidBck=F Rises=F RFO-DIIS coefs:    1.50994   -0.50994
 Iteration  1 RMS(Cart)=  0.03738422 RMS(Int)=  0.00335585
 Iteration  2 RMS(Cart)=  0.00180192 RMS(Int)=  0.00092127
 Iteration  3 RMS(Cart)=  0.00006096 RMS(Int)=  0.00092115
 Iteration  4 RMS(Cart)=  0.00000007 RMS(Int)=  0.00092115
 Variable       Old X    -DE/DX   Delta X   Delta X   Delta X     New X
                                 (Linear)    (Quad)   (Total)
    R1        2.31811  -0.00364  -0.00138  -0.00078  -0.00289   2.31521
    R2        2.41743   0.00142   0.00349  -0.00089   0.00290   2.42034
    R3        2.93109   0.00066  -0.00116   0.00231   0.00115   2.93225
    R4        3.45306   0.00007   0.03106  -0.02554   0.00429   3.45734
    R5        2.08266   0.00412  -0.05249   0.05687   0.00559   2.08825
    R6        2.53892  -0.00012   0.00158   0.00195   0.00354   2.54246
    R7        2.51515   0.00039  -0.00176   0.00082  -0.00095   2.51420
    R8        2.53337   0.00001  -0.00210  -0.00070  -0.00280   2.53057
    R9        1.86808   0.00201  -0.00366   0.00911   0.00548   1.87355
   R10        1.85289  -0.00076  -0.00234   0.00248   0.00105   1.85394
   R11        2.47371   0.00386   0.06022  -0.02198   0.03940   2.51311
   R12        3.17477  -0.00013   0.02561  -0.03290  -0.00720   3.16757
   R13        3.35280  -0.00023   0.02528  -0.02367   0.00228   3.35509
   R14        1.81440  -0.00027  -0.00014  -0.00017  -0.00031   1.81409
   R15        1.85905   0.00076  -0.00193   0.00618   0.00424   1.86329
   R16        3.63721   0.00012   0.01352   0.00759   0.02078   3.65799
   R17        3.26594  -0.00043   0.02338  -0.03377  -0.01074   3.25520
   R18        1.85333  -0.00030   0.00070  -0.00071  -0.00015   1.85319
   R19        1.81943  -0.00019  -0.00090  -0.00037  -0.00127   1.81816
   R20        3.27024   0.00006   0.00910  -0.01853  -0.00914   3.26111
   R21        3.40268   0.00010  -0.00543   0.00425  -0.00135   3.40133
   R22        1.83369   0.00106  -0.00098   0.00234   0.00099   1.83468
   R23        1.82351  -0.00019   0.00071  -0.00081  -0.00010   1.82341
   R24        1.86425  -0.00037  -0.00051  -0.00018  -0.00036   1.86389
   R25        1.81284  -0.00018  -0.00015  -0.00002  -0.00017   1.81267
   R26        1.84146   0.00005  -0.00180   0.00090  -0.00210   1.83936
   R27        1.81476  -0.00012   0.00029  -0.00038  -0.00009   1.81467
    A1        2.24964  -0.00093  -0.00111   0.00012  -0.00306   2.24659
    A2        2.09027  -0.00150   0.00844  -0.00781   0.00161   2.09188
    A3        1.94319   0.00243  -0.00737   0.00769   0.00132   1.94451
    A4        2.49455   0.00150  -0.01079  -0.00009  -0.01531   2.47924
    A5        2.02147   0.00101  -0.00949   0.01942   0.00976   2.03123
    A6        1.92466   0.00015  -0.00676  -0.00188  -0.00864   1.91603
    A7        1.94657   0.00014   0.00044   0.00231   0.00273   1.94929
    A8        1.92201   0.00046   0.00337   0.00331   0.00667   1.92867
    A9        1.88870  -0.00030   0.00131  -0.00192  -0.00063   1.88807
   A10        1.88869  -0.00037   0.00079  -0.00169  -0.00088   1.88781
   A11        1.89178  -0.00012   0.00098  -0.00031   0.00064   1.89242
   A12        1.85397   0.00027  -0.00316   0.00643   0.00323   1.85720
   A13        1.90897   0.00027   0.00250  -0.00155   0.00050   1.90947
   A14        1.99493  -0.00051   0.01332  -0.01383   0.00006   1.99499
   A15        2.11613  -0.00045  -0.00278  -0.01663  -0.01794   2.09819
   A16        1.82292   0.00016  -0.00313   0.01012   0.00640   1.82931
   A17        1.47394   0.00031  -0.01561   0.01718   0.00012   1.47405
   A18        1.89993  -0.00011  -0.00250  -0.00681  -0.00981   1.89012
   A19        2.24630   0.00021   0.02069   0.01039   0.03115   2.27745
   A20        1.83674  -0.00006  -0.00089  -0.00998  -0.01041   1.82633
   A21        1.84002  -0.00016   0.00262  -0.00301  -0.00059   1.83943
   A22        1.84874   0.00030  -0.00341   0.00786   0.00385   1.85259
   A23        1.92746   0.00004   0.01134  -0.00195   0.00967   1.93713
   A24        2.98979  -0.00016   0.00627  -0.01451  -0.00953   2.98026
   A25        1.97848  -0.00028  -0.00686  -0.01341  -0.02260   1.95589
   A26        1.99018  -0.00015  -0.00283  -0.01138  -0.01428   1.97590
   A27        1.81845   0.00056  -0.00267  -0.00363  -0.00646   1.81198
   A28        2.74577   0.00040  -0.03643   0.03182  -0.00504   2.74073
   A29        1.74303   0.00023  -0.00282   0.00568   0.00336   1.74640
   A30        2.21928   0.00010   0.00581  -0.00731  -0.00151   2.21776
   A31        1.89292  -0.00048  -0.00037  -0.00686  -0.00740   1.88552
   A32        1.79572   0.00062   0.00387  -0.00487  -0.00552   1.79019
   A33        2.19806  -0.00019  -0.01329  -0.00810  -0.02093   2.17713
   A34        1.85605  -0.00036  -0.00544   0.00461   0.00174   1.85778
   A35        2.92363  -0.00037  -0.01393  -0.02537  -0.04080   2.88283
   A36        2.96405  -0.00012  -0.00744   0.00924   0.00141   2.96546
   A37        3.03412  -0.00068   0.00636  -0.01514  -0.01008   3.02404
   A38        3.15105  -0.00101   0.00966  -0.02917  -0.01875   3.13230
   A39        2.74951   0.00018  -0.00387   0.02069   0.01502   2.76453
   A40        2.82325   0.00030   0.00245   0.01540   0.01828   2.84153
   A41        2.95328  -0.00046  -0.00045   0.00583   0.00499   2.95827
   A42        3.23307   0.00007  -0.00085   0.00585   0.00533   3.23839
   A43        3.27179  -0.00123  -0.00021  -0.01012  -0.00999   3.26181
   A44        3.10654   0.00043   0.00749   0.00000   0.00717   3.11371
   A45        3.08499  -0.00006   0.00500  -0.00299   0.00243   3.08742
    D1       -0.57179  -0.00006  -0.04611  -0.00261  -0.04785  -0.61964
    D2        2.58485  -0.00005  -0.03715  -0.00249  -0.03877   2.54608
    D3       -0.00587   0.00010   0.00563  -0.00518   0.00125  -0.00462
    D4        3.12171   0.00006  -0.00274  -0.00540  -0.00721   3.11450
    D5        2.23415  -0.00014  -0.08085  -0.01828  -0.09912   2.13503
    D6        0.13518   0.00004  -0.07821  -0.01611  -0.09432   0.04086
    D7       -1.96588  -0.00021  -0.08197  -0.01947  -0.10147  -2.06735
    D8       -0.89487  -0.00011  -0.07335  -0.01814  -0.09147  -0.98634
    D9       -2.99384   0.00007  -0.07071  -0.01597  -0.08667  -3.08051
   D10        1.18828  -0.00018  -0.07448  -0.01933  -0.09382   1.09446
   D11        1.81865   0.00018   0.16957   0.01027   0.17938   1.99803
   D12       -2.40265   0.00010   0.00614   0.03733   0.04365  -2.35900
   D13       -0.32256   0.00004   0.01500   0.02678   0.04245  -0.28011
   D14       -1.03868  -0.00037  -0.01123  -0.03973  -0.05081  -1.08948
   D15        3.06497  -0.00011  -0.00112  -0.03033  -0.03176   3.03321
   D16        1.25518  -0.00007   0.00279  -0.02194  -0.01964   1.23554
   D17       -3.09991  -0.00045  -0.02075  -0.02956  -0.04966   3.13362
   D18        1.00374  -0.00019  -0.01064  -0.02016  -0.03062   0.97312
   D19       -0.80605  -0.00016  -0.00673  -0.01177  -0.01850  -0.82455
   D20       -1.60746   0.00001  -0.00386   0.01355   0.00949  -1.59797
   D21        2.57869   0.00032  -0.00211   0.01894   0.01656   2.59525
   D22        0.47671  -0.00044   0.00991   0.00206   0.01218   0.48889
   D23       -1.62033  -0.00013   0.01166   0.00745   0.01925  -1.60108
   D24       -0.75642  -0.00054   0.03620  -0.01227   0.02589  -0.73053
   D25       -2.79270  -0.00042   0.05233  -0.01318   0.04077  -2.75193
   D26       -3.02885  -0.00043   0.04441   0.00067   0.04586  -2.98299
   D27        1.21806  -0.00031   0.06054  -0.00024   0.06073   1.27879
   D28        0.72172  -0.00017   0.01964   0.00768   0.02754   0.74926
   D29       -1.31455  -0.00005   0.03577   0.00676   0.04241  -1.27214
   D30        1.01177  -0.00002   0.04799   0.03811   0.08552   1.09728
   D31       -3.06962  -0.00024   0.03997   0.03611   0.07571  -2.99391
   D32       -0.79450  -0.00027   0.05531   0.02286   0.07850  -0.71600
   D33        1.22586   0.00009   0.03946   0.00213   0.04124   1.26710
   D34       -0.81773  -0.00002   0.02694   0.00214   0.02875  -0.78899
   D35        0.95502  -0.00015  -0.01755   0.00936  -0.00862   0.94640
   D36       -3.02562  -0.00003  -0.01075   0.00300  -0.00783  -3.03346
   D37       -0.97159  -0.00016  -0.02360   0.00799  -0.01594  -0.98753
   D38        1.33095  -0.00005  -0.01680   0.00163  -0.01515   1.31580
   D39        0.78662   0.00026   0.02453  -0.03009  -0.00616   0.78046
   D40       -1.29042  -0.00017   0.03550  -0.00681   0.02855  -1.26186
   D41       -1.68317  -0.00025  -0.08218  -0.01184  -0.09368  -1.77686
   D42        0.49013  -0.00020  -0.09191  -0.03664  -0.12855   0.36157
   D43       -0.63553  -0.00007  -0.14290   0.00194  -0.14008  -0.77561
   D44        1.70306  -0.00012  -0.15985  -0.00810  -0.16750   1.53556
         Item               Value     Threshold  Converged?
 Maximum Force            0.004116     0.000015     NO 
 RMS     Force            0.000808     0.000010     NO 
 Maximum Displacement     0.144853     0.000060     NO 
 RMS     Displacement     0.037159     0.000040     NO 
 Predicted change in Energy=-2.099958D-04
 GradGradGradGradGradGradGradGradGradGradGradGradGradGradGradGradGradGrad

                          Input orientation:                          
 ---------------------------------------------------------------------
 Center     Atomic      Atomic             Coordinates (Angstroms)
 Number     Number       Type             X           Y           Z
 ---------------------------------------------------------------------
      1          6           0       -0.437546    1.666741    0.185551
      2          8           0       -0.934922    0.697254   -0.374563
      3          8           0        0.732005    1.785427    0.693958
      4          6           0       -1.271962    2.961054    0.375837
      5          9           0       -1.341600    3.269751    1.683502
      6          9           0       -2.512399    2.818305   -0.083576
      7          9           0       -0.698552    3.987340   -0.265397
      8          8           0        2.276745   -0.090563    0.647465
      9          1           0        2.686088   -0.147909    1.548634
     10          1           0        1.899209   -0.975965    0.457696
     11          1           0        1.388423    0.898920    0.627846
     12          8           0        1.002085   -2.492761    0.241657
     13          1           0        1.469489   -3.330810    0.214088
     14          1           0        0.517966   -2.380187   -0.609916
     15          8           0        0.493201    0.613708    3.665502
     16          1           0       -0.044957   -0.013034    3.137028
     17          1           0        0.386388    1.467680    3.235372
     18          8           0       -0.824251   -1.137113    1.967068
     19          1           0       -0.187978   -1.760862    1.581472
     20          1           0       -1.199902   -0.687593    1.200346
     21          8           0        2.979550   -0.277393    3.193861
     22          1           0        2.124326    0.062485    3.548714
     23          1           0        3.690854    0.134335    3.688466
     24          8           0       -0.356531   -1.581747   -1.860925
     25          1           0       -0.519126   -0.702009   -1.477478
     26          1           0       -1.195577   -1.881420   -2.219174
 ---------------------------------------------------------------------
                    Distance matrix (angstroms):
                    1          2          3          4          5
     1  C    0.000000
     2  O    1.225159   0.000000
     3  O    1.280786   2.259314   0.000000
     4  C    1.551678   2.408627   2.345034   0.000000
     5  F    2.372933   3.319452   2.735370   1.345412   0.000000
     6  F    2.388209   2.659316   3.492499   1.330459   2.167289
     7  F    2.378373   3.300372   2.795582   1.339120   2.174086
     8  O    3.266322   3.461214   2.430581   4.688227   5.045543
     9  H    3.861093   4.186251   2.878663   5.167907   5.284019
    10  H    3.538133   3.394792   3.007237   5.056001   5.480105
    11  H    2.029615   2.538390   1.105057   3.375434   3.766733
    12  O    4.401948   3.782581   4.310500   5.910448   6.385791
    13  H    5.349123   4.727897   5.191342   6.865076   7.323169
    14  H    4.233604   3.411293   4.370153   5.718777   6.374916
    15  O    3.753029   4.285865   3.203127   4.409958   3.788058
    16  H    3.418624   3.691588   3.131568   4.239684   3.817158
    17  H    3.165423   3.920592   2.584414   3.627290   2.939677
    18  O    3.344390   2.976640   3.547391   4.418986   4.446180
    19  H    3.709359   3.228983   3.769643   4.992501   5.162201
    20  H    2.674674   2.113848   3.178760   3.741341   3.989247
    21  O    4.950367   5.385784   3.944135   6.041867   5.791006
    22  H    4.521913   5.015379   3.613408   5.477556   5.077225
    23  H    5.626932   6.182465   4.521943   6.602529   6.259097
    24  O    3.840222   2.781664   4.364653   5.145694   6.088544
    25  H    2.895392   1.829548   3.530977   4.173676   5.142289
    26  H    4.352788   3.181210   5.064354   5.494495   6.464269
                    6          7          8          9         10
     6  F    0.000000
     7  F    2.165582   0.000000
     8  O    5.650826   5.129815   0.000000
     9  H    6.203773   5.643295   0.991441   0.000000
    10  H    5.843949   5.648507   0.981062   1.579557   0.000000
    11  H    4.405289   3.832974   1.329879   1.904635   1.950653
    12  O    6.376895   6.718704   2.749545   3.168973   1.775436
    13  H    7.331824   7.647590   3.367295   3.659506   2.406096
    14  H    6.040237   6.491842   3.149078   3.787236   2.240416
    15  O    5.286725   5.315415   3.575692   3.141647   3.846289
    16  H    4.947428   5.292133   3.405031   3.162245   3.447585
    17  H    4.608966   4.447602   3.563542   3.277779   3.996938
    18  O    4.764485   5.591040   3.528853   3.670980   3.117917
    19  H    5.398526   6.059162   3.120437   3.295899   2.497055
    20  H    3.957577   4.924911   3.570602   3.938716   3.199871
    21  O    7.105381   6.609300   2.648202   1.676204   3.023531
    22  H    6.502868   6.157968   2.909278   2.088100   3.268554
    23  H    7.740306   7.053053   3.361245   2.380777   3.857542
    24  O    5.212216   5.803226   3.930622   4.789417   3.291100
    25  H    4.278868   4.846786   3.564568   4.442722   3.109388
    26  H    5.327496   6.205371   4.845803   5.680560   4.190845
                   11         12         13         14         15
    11  H    0.000000
    12  O    3.435389   0.000000
    13  H    4.250692   0.959975   0.000000
    14  H    3.611412   0.986012   1.577360   0.000000
    15  O    3.179641   4.651003   5.331474   5.219504   0.000000
    16  H    3.030220   3.953292   4.673838   4.467650   0.980665
    17  H    2.850746   5.002650   5.772934   5.441474   0.962127
    18  O    3.291637   2.854878   3.625808   3.160321   2.772316
    19  H    3.235565   1.935725   2.661141   2.384136   3.231992
    20  H    3.089369   3.004407   3.883935   3.015459   3.261438
    21  O    3.240344   4.187330   4.525780   4.994983   2.682990
    22  H    3.126122   4.327278   4.802394   5.083428   1.725704
    23  H    3.905530   5.100158   5.386371   5.904755   3.233467
    24  O    3.923335   2.663950   3.270971   1.722578   6.006951
    25  H    3.260998   2.911409   3.704941   2.155112   5.404273
    26  H    4.744773   3.355465   3.888969   2.403063   6.611130
                   16         17         18         19         20
    16  H    0.000000
    17  H    1.545394   0.000000
    18  O    1.799907   3.139935   0.000000
    19  H    2.344166   3.672705   0.970871   0.000000
    20  H    2.353650   3.361971   0.964907   1.523533   0.000000
    21  O    3.036570   3.125938   4.088159   3.851456   4.648675
    22  H    2.209293   2.256808   3.554539   3.541381   4.138591
    23  H    3.779164   3.592018   4.996596   4.803804   5.548495
    24  O    5.247616   5.985246   3.882008   3.451172   3.298812
    25  H    4.689690   5.266732   3.485300   3.253922   2.763043
    26  H    5.788238   6.593266   4.268078   3.933789   3.621927
                   21         22         23         24         25
    21  O    0.000000
    22  H    0.986329   0.000000
    23  H    0.959222   1.574390   0.000000
    24  O    6.195291   6.174329   7.079689   0.000000
    25  H    5.851704   5.730174   6.716426   0.973349   0.000000
    26  H    7.021790   6.933185   7.927212   0.960284   1.548777
                   26
    26  H    0.000000
 Stoichiometry    C2H13F3O8
 Framework group  C1[X(C2H13F3O8)]
 Deg. of freedom    72
 Full point group                 C1      NOp   1
 Largest Abelian subgroup         C1      NOp   1
 Largest concise Abelian subgroup C1      NOp   1
                         Standard orientation:                         
 ---------------------------------------------------------------------
 Center     Atomic      Atomic             Coordinates (Angstroms)
 Number     Number       Type             X           Y           Z
 ---------------------------------------------------------------------
      1          6           0        1.111523    0.298907   -0.318927
      2          8           0        0.697417    1.364426    0.121753
      3          8           0        0.478208   -0.592726   -0.985499
      4          6           0        2.581407   -0.125260   -0.059640
      5          9           0        2.607889   -1.312375    0.572966
      6          9           0        3.223189    0.762097    0.695895
      7          9           0        3.243545   -0.253851   -1.216481
      8          8           0       -1.878564   -0.287440   -1.495549
      9          1           0       -2.327113   -1.151650   -1.308730
     10          1           0       -2.362844    0.393112   -0.980957
     11          1           0       -0.587096   -0.385642   -1.193814
     12          8           0       -3.080040    1.559285    0.149462
     13          1           0       -4.011934    1.781401    0.087898
     14          1           0       -2.556105    2.385341    0.025592
     15          8           0       -0.952787   -2.439587    1.205707
     16          1           0       -1.070619   -1.535800    1.567630
     17          1           0       -0.109141   -2.421592    0.743509
     18          8           0       -1.336969    0.201163    1.957094
     19          1           0       -2.111773    0.563298    1.497608
     20          1           0       -0.612382    0.770498    1.670955
     21          8           0       -2.922620   -2.555178   -0.612212
     22          1           0       -2.256583   -2.688666    0.102924
     23          1           0       -3.067054   -3.399071   -1.044754
     24          8           0       -1.180161    3.379922   -0.265717
     25          1           0       -0.449568    2.736775   -0.263380
     26          1           0       -0.902853    4.108355    0.295202
 ---------------------------------------------------------------------
 Rotational constants (GHZ):           0.6563779           0.3898882           0.3039871
 Standard basis: 6-31++G(d,p) (6D, 7F)
 There are   325 symmetry adapted cartesian basis functions of A   symmetry.
 There are   325 symmetry adapted basis functions of A   symmetry.
   325 basis functions,   520 primitive gaussians,   325 cartesian basis functions
    58 alpha electrons       58 beta electrons
       nuclear repulsion energy      1019.2601438089 Hartrees.
 NAtoms=   26 NActive=   26 NUniq=   26 SFac= 1.00D+00 NAtFMM=   60 NAOKFM=F Big=F
 Integral buffers will be    131072 words long.
 Raffenetti 2 integral format.
 Two-electron integral symmetry is turned on.
 Nuclear repulsion after empirical dispersion term =     1019.2448279338 Hartrees.
 One-electron integrals computed using PRISM.
 NBasis=   325 RedAO= T EigKep=  3.73D-05  NBF=   325
 NBsUse=   325 1.00D-06 EigRej= -1.00D+00 NBFU=   325
 Initial guess from the checkpoint file:  "/local_scratch/slurm.5787593/Gau-2993850.chk"
 B after Tr=     0.000000    0.000000   -0.000000
         Rot=    0.999989    0.003368   -0.001618    0.002667 Ang=   0.53 deg.
 ExpMin= 3.60D-02 ExpMax= 7.00D+03 ExpMxC= 1.05D+03 IAcc=3 IRadAn=         5 AccDes= 0.00D+00
 Harris functional with IExCor= 4639 and IRadAn=       5 diagonalized for initial guess.
 HarFok:  IExCor= 4639 AccDes= 0.00D+00 IRadAn=         5 IDoV= 1 UseB2=F ITyADJ=14
 ICtDFT=  3500011 ScaDFX=  1.000000  1.000000  1.000000  1.000000
 FoFCou: FMM=F IPFlag=           0 FMFlag=      100000 FMFlg1=           0
         NFxFlg=           0 DoJE=T BraDBF=F KetDBF=T FulRan=T
         wScrn=  0.000000 ICntrl=       500 IOpCl=  0 I1Cent=   200000004 NGrid=           0
         NMat0=    1 NMatS0=      1 NMatT0=    0 NMatD0=    1 NMtDS0=    0 NMtDT0=    0
 Petite list used in FoFCou.
 Requested convergence on RMS density matrix=1.00D-10 within 128 cycles.
 Requested convergence on MAX density matrix=1.00D-08.
 Requested convergence on             energy=1.00D-08.
 No special actions if energy rises.
 SCF Done:  E(RwB97XD) =  -985.244081588     A.U. after   16 cycles
            NFock= 16  Conv=0.39D-10     -V/T= 2.0083
 Calling FoFJK, ICntrl=      2127 FMM=F ISym2X=0 I1Cent= 0 IOpClX= 0 NMat=1 NMatS=1 NMatT=0.
 ***** Axes restored to original set *****
 -------------------------------------------------------------------
 Center     Atomic                   Forces (Hartrees/Bohr)
 Number     Number              X              Y              Z
 -------------------------------------------------------------------
      1        6           0.000811564   -0.000013424   -0.000160887
      2        8           0.000480333    0.001320180    0.000440310
      3        8           0.000475983   -0.001309119   -0.000388204
      4        6          -0.000294270   -0.000009521    0.000385493
      5        9          -0.000113930   -0.000034944   -0.000380508
      6        9          -0.000093061   -0.000336584   -0.000092720
      7        9           0.000059414    0.000158637   -0.000013384
      8        8           0.000057905   -0.000856455    0.000099811
      9        1          -0.000120580   -0.000039056   -0.000271802
     10        1           0.000571142    0.000872037    0.000225529
     11        1          -0.001156754    0.000663642   -0.000006528
     12        8          -0.000374836    0.000188382   -0.000956841
     13        1           0.000163462   -0.000059872    0.000265121
     14        1          -0.000030005    0.000338629    0.000622784
     15        8           0.000000079   -0.000208407   -0.000216831
     16        1          -0.000122905   -0.000163160    0.000128476
     17        1          -0.000089748    0.000384127    0.000100442
     18        8           0.000692538   -0.000092274   -0.000418023
     19        1           0.000033755   -0.000866028    0.000482842
     20        1          -0.000802485    0.000403107    0.000039927
     21        8          -0.000223591   -0.000033524    0.000013729
     22        1           0.000087915    0.000015956    0.000002839
     23        1           0.000141954    0.000028724   -0.000064090
     24        8           0.000607518   -0.000602431    0.000033188
     25        1          -0.000824062    0.000241734    0.000178639
     26        1           0.000062667    0.000009646   -0.000049312
 -------------------------------------------------------------------
 Cartesian Forces:  Max     0.001320180 RMS     0.000443012

 GradGradGradGradGradGradGradGradGradGradGradGradGradGradGradGradGradGrad
 Berny optimization.
 Using GEDIIS/GDIIS optimizer.
 FormGI is forming the generalized inverse of G from B-inverse, IUseBI=4.
 Internal  Forces:  Max     0.001432303 RMS     0.000354942
 Search for a local minimum.
 Step number  14 out of a maximum of  156
 All quantities printed in internal units (Hartrees-Bohrs-Radians)
 Mixed Optimization -- En-DIIS/RFO-DIIS
 Swapping is turned off.
 Update second derivatives using D2CorX and points   13   14
 DE= -1.57D-04 DEPred=-2.10D-04 R= 7.46D-01
 TightC=F SS=  1.41D+00  RLast= 4.67D-01 DXNew= 6.0000D-01 1.3998D+00
 Trust test= 7.46D-01 RLast= 4.67D-01 DXMaxT set to 6.00D-01
 ITU=  1  1  1 -1  1 -1  1 -1  1 -1  1 -1  1  0
     Eigenvalues ---    0.00022   0.00048   0.00086   0.00092   0.00138
     Eigenvalues ---    0.00196   0.00270   0.00398   0.00477   0.00550
     Eigenvalues ---    0.00625   0.00810   0.00975   0.01044   0.01114
     Eigenvalues ---    0.01299   0.01379   0.01486   0.01653   0.01718
     Eigenvalues ---    0.01788   0.01959   0.02016   0.02293   0.02431
     Eigenvalues ---    0.02549   0.02761   0.02979   0.03086   0.03181
     Eigenvalues ---    0.03411   0.03783   0.03846   0.04307   0.04461
     Eigenvalues ---    0.04669   0.05303   0.05522   0.06366   0.06793
     Eigenvalues ---    0.07116   0.07238   0.08260   0.10105   0.10961
     Eigenvalues ---    0.12488   0.13828   0.19370   0.21292   0.22073
     Eigenvalues ---    0.24066   0.26389   0.30383   0.34399   0.36638
     Eigenvalues ---    0.37098   0.38035   0.39222   0.41831   0.42152
     Eigenvalues ---    0.47751   0.49343   0.50824   0.52840   0.54208
     Eigenvalues ---    0.54887   0.57278   0.57341   0.57666   0.59129
     Eigenvalues ---    0.70772   1.16905
 En-DIIS/RFO-DIIS/Sim-DIIS IScMMF=       -3 using points:    14   13   12
 RFO step:  Lambda=-1.52715616D-04.
 DidBck=F Rises=F RFO-DIIS coefs:    0.87776    0.10827    0.01397
 Iteration  1 RMS(Cart)=  0.02132389 RMS(Int)=  0.00081026
 Iteration  2 RMS(Cart)=  0.00072709 RMS(Int)=  0.00011037
 Iteration  3 RMS(Cart)=  0.00000127 RMS(Int)=  0.00011037
 Iteration  4 RMS(Cart)=  0.00000000 RMS(Int)=  0.00011037
 Variable       Old X    -DE/DX   Delta X   Delta X   Delta X     New X
                                 (Linear)    (Quad)   (Total)
    R1        2.31521  -0.00107   0.00039  -0.00115  -0.00070   2.31451
    R2        2.42034  -0.00059  -0.00045   0.00251   0.00204   2.42238
    R3        2.93225   0.00004  -0.00011  -0.00071  -0.00082   2.93143
    R4        3.45734   0.00010  -0.00138   0.00344   0.00214   3.45949
    R5        2.08825  -0.00099   0.00075  -0.01238  -0.01171   2.07654
    R6        2.54246  -0.00037  -0.00048   0.00031  -0.00016   2.54230
    R7        2.51420   0.00015   0.00016   0.00055   0.00072   2.51492
    R8        2.53057   0.00015   0.00040  -0.00081  -0.00041   2.53016
    R9        1.87355  -0.00039  -0.00057  -0.00084  -0.00142   1.87213
   R10        1.85394  -0.00089  -0.00006  -0.00403  -0.00417   1.84977
   R11        2.51311   0.00025  -0.00647   0.02016   0.01362   2.52672
   R12        3.16757  -0.00007   0.00018   0.00505   0.00519   3.17275
   R13        3.35509   0.00016  -0.00097   0.01360   0.01257   3.36766
   R14        1.81409   0.00012   0.00004   0.00024   0.00028   1.81437
   R15        1.86329  -0.00070  -0.00047  -0.00099  -0.00144   1.86185
   R16        3.65799  -0.00005  -0.00291  -0.00544  -0.00825   3.64974
   R17        3.25520  -0.00022   0.00067  -0.00464  -0.00392   3.25128
   R18        1.85319   0.00007  -0.00000   0.00045   0.00046   1.85364
   R19        1.81816   0.00031   0.00018  -0.00023  -0.00005   1.81811
   R20        3.26111   0.00015   0.00087   0.00448   0.00526   3.26637
   R21        3.40133  -0.00001   0.00031  -0.00739  -0.00705   3.39428
   R22        1.83468   0.00017  -0.00009   0.00081   0.00081   1.83549
   R23        1.82341   0.00047  -0.00001   0.00016   0.00015   1.82356
   R24        1.86389   0.00007   0.00006  -0.00088  -0.00093   1.86297
   R25        1.81267   0.00008   0.00003   0.00026   0.00028   1.81295
   R26        1.83936   0.00061   0.00031   0.00034   0.00073   1.84009
   R27        1.81467  -0.00004   0.00000  -0.00003  -0.00003   1.81464
    A1        2.24659  -0.00040   0.00040  -0.00001   0.00044   2.24703
    A2        2.09188  -0.00103  -0.00043  -0.00371  -0.00418   2.08771
    A3        1.94451   0.00143   0.00004   0.00362   0.00365   1.94815
    A4        2.47924  -0.00003   0.00217   0.02798   0.03043   2.50967
    A5        2.03123  -0.00013  -0.00093  -0.00460  -0.00569   2.02554
    A6        1.91603   0.00029   0.00124  -0.00132  -0.00008   1.91594
    A7        1.94929  -0.00067  -0.00035  -0.00325  -0.00359   1.94570
    A8        1.92867   0.00019  -0.00091   0.00322   0.00232   1.93099
    A9        1.88807   0.00006   0.00004   0.00008   0.00011   1.88818
   A10        1.88781  -0.00008   0.00009   0.00038   0.00046   1.88827
   A11        1.89242   0.00021  -0.00011   0.00096   0.00086   1.89328
   A12        1.85720  -0.00033  -0.00031   0.00318   0.00278   1.85998
   A13        1.90947   0.00014  -0.00013  -0.00103  -0.00103   1.90844
   A14        1.99499   0.00021  -0.00037   0.00099   0.00054   1.99553
   A15        2.09819  -0.00004   0.00227  -0.00789  -0.00576   2.09244
   A16        1.82931  -0.00027  -0.00070   0.00967   0.00903   1.83834
   A17        1.47405   0.00048   0.00041   0.01791   0.01858   1.49264
   A18        1.89012   0.00032   0.00127  -0.00160  -0.00031   1.88982
   A19        2.27745  -0.00057  -0.00438  -0.00352  -0.00796   2.26949
   A20        1.82633   0.00007   0.00130  -0.00966  -0.00863   1.81770
   A21        1.83943   0.00014   0.00000   0.00349   0.00340   1.84283
   A22        1.85259  -0.00008  -0.00038   0.00302   0.00278   1.85537
   A23        1.93713   0.00022  -0.00149   0.00539   0.00389   1.94101
   A24        2.98026  -0.00009   0.00099   0.01091   0.01202   2.99228
   A25        1.95589  -0.00018   0.00295   0.00491   0.00846   1.96435
   A26        1.97590  -0.00013   0.00182  -0.00293  -0.00129   1.97461
   A27        1.81198   0.00079   0.00086   0.01326   0.01397   1.82596
   A28        2.74073   0.00021   0.00161  -0.01687  -0.01534   2.72539
   A29        1.74640   0.00036  -0.00033   0.00175   0.00132   1.74772
   A30        2.21776  -0.00026   0.00003  -0.00604  -0.00592   2.21184
   A31        1.88552   0.00002   0.00091   0.00009   0.00095   1.88647
   A32        1.79019   0.00004   0.00057   0.00113   0.00191   1.79210
   A33        2.17713  -0.00002   0.00292  -0.00260   0.00030   2.17743
   A34        1.85778   0.00014  -0.00006   0.00202   0.00188   1.85966
   A35        2.88283   0.00077   0.00537  -0.00672  -0.00137   2.88146
   A36        2.96546   0.00009   0.00003  -0.00537  -0.00504   2.96042
   A37        3.02404   0.00014   0.00106  -0.00445  -0.00320   3.02084
   A38        3.13230   0.00075   0.00203  -0.00357  -0.00146   3.13084
   A39        2.76453  -0.00001  -0.00173   0.01097   0.00923   2.77377
   A40        2.84153   0.00015  -0.00230  -0.00013  -0.00244   2.83908
   A41        2.95827  -0.00002  -0.00060   0.00843   0.00766   2.96592
   A42        3.23839   0.00001  -0.00063   0.00488   0.00416   3.24255
   A43        3.26181   0.00050   0.00123   0.00349   0.00452   3.26633
   A44        3.11371  -0.00027  -0.00108   0.00356   0.00245   3.11616
   A45        3.08742   0.00057  -0.00043   0.00729   0.00680   3.09422
    D1       -0.61964  -0.00000   0.00711   0.01599   0.02312  -0.59651
    D2        2.54608   0.00012   0.00576   0.02193   0.02773   2.57381
    D3       -0.00462   0.00006  -0.00031   0.00347   0.00327  -0.00135
    D4        3.11450  -0.00008   0.00096  -0.00214  -0.00113   3.11337
    D5        2.13503  -0.00021   0.01433  -0.03114  -0.01683   2.11820
    D6        0.04086  -0.00006   0.01367  -0.02826  -0.01461   0.02625
    D7       -2.06735  -0.00001   0.01465  -0.02950  -0.01487  -2.08222
    D8       -0.98634  -0.00010   0.01319  -0.02614  -0.01294  -0.99928
    D9       -3.08051   0.00006   0.01253  -0.02326  -0.01072  -3.09123
   D10        1.09446   0.00011   0.01351  -0.02450  -0.01098   1.08348
   D11        1.99803  -0.00016  -0.02657  -0.04174  -0.06828   1.92975
   D12       -2.35900  -0.00020  -0.00550  -0.00953  -0.01492  -2.37392
   D13       -0.28011  -0.00014  -0.00560  -0.00688  -0.01243  -0.29253
   D14       -1.08948   0.00004   0.00652  -0.01488  -0.00832  -1.09780
   D15        3.03321  -0.00008   0.00391  -0.01690  -0.01283   3.02038
   D16        1.23554  -0.00031   0.00232  -0.00981  -0.00732   1.22822
   D17        3.13362  -0.00008   0.00664  -0.01376  -0.00721   3.12641
   D18        0.97312  -0.00020   0.00403  -0.01578  -0.01171   0.96141
   D19       -0.82455  -0.00043   0.00245  -0.00869  -0.00620  -0.83076
   D20       -1.59797   0.00014  -0.00105   0.00926   0.00824  -1.58973
   D21        2.59525  -0.00012  -0.00197   0.01348   0.01152   2.60677
   D22        0.48889   0.00031  -0.00176   0.01212   0.01031   0.49920
   D23       -1.60108   0.00006  -0.00267   0.01634   0.01359  -1.58749
   D24       -0.73053   0.00009  -0.00416   0.02157   0.01720  -0.71333
   D25       -2.75193  -0.00023  -0.00642   0.01766   0.01107  -2.74086
   D26       -2.98299   0.00038  -0.00682   0.02400   0.01714  -2.96586
   D27        1.27879   0.00006  -0.00908   0.02008   0.01101   1.28980
   D28        0.74926   0.00055  -0.00390   0.04106   0.03722   0.78648
   D29       -1.27214   0.00023  -0.00616   0.03715   0.03109  -1.24105
   D30        1.09728   0.00002  -0.01177  -0.03920  -0.05086   1.04642
   D31       -2.99391   0.00016  -0.01035  -0.03444  -0.04471  -3.03862
   D32       -0.71600   0.00019  -0.01111  -0.05394  -0.06490  -0.78090
   D33        1.26710   0.00007  -0.00612  -0.02010  -0.02624   1.24086
   D34       -0.78899  -0.00021  -0.00425  -0.02930  -0.03360  -0.82259
   D35        0.94640   0.00006   0.00154  -0.01035  -0.00892   0.93748
   D36       -3.03346   0.00016   0.00125  -0.01520  -0.01402  -3.04748
   D37       -0.98753  -0.00019   0.00260  -0.01800  -0.01547  -1.00300
   D38        1.31580  -0.00009   0.00231  -0.02285  -0.02057   1.29523
   D39        0.78046   0.00033   0.00008   0.04650   0.04662   0.82708
   D40       -1.26186  -0.00047  -0.00446   0.02813   0.02362  -1.23825
   D41       -1.77686   0.00011   0.01370   0.04069   0.05432  -1.72253
   D42        0.36157   0.00036   0.01823   0.04830   0.06666   0.42823
   D43       -0.77561   0.00007   0.02104   0.00487   0.02586  -0.74975
   D44        1.53556   0.00015   0.02486   0.00361   0.02846   1.56402
         Item               Value     Threshold  Converged?
 Maximum Force            0.001432     0.000015     NO 
 RMS     Force            0.000355     0.000010     NO 
 Maximum Displacement     0.068419     0.000060     NO 
 RMS     Displacement     0.021286     0.000040     NO 
 Predicted change in Energy=-7.919897D-05
 GradGradGradGradGradGradGradGradGradGradGradGradGradGradGradGradGradGrad

                          Input orientation:                          
 ---------------------------------------------------------------------
 Center     Atomic      Atomic             Coordinates (Angstroms)
 Number     Number       Type             X           Y           Z
 ---------------------------------------------------------------------
      1          6           0       -0.420542    1.679495    0.176818
      2          8           0       -0.912197    0.715568   -0.396963
      3          8           0        0.743922    1.793189    0.700535
      4          6           0       -1.262567    2.967871    0.370319
      5          9           0       -1.363806    3.252863    1.681209
      6          9           0       -2.491598    2.824998   -0.119782
      7          9           0       -0.680700    4.007980   -0.239814
      8          8           0        2.285544   -0.086092    0.648885
      9          1           0        2.693543   -0.143762    1.549816
     10          1           0        1.909027   -0.968796    0.455944
     11          1           0        1.393419    0.909667    0.629576
     12          8           0        1.002249   -2.487344    0.237750
     13          1           0        1.471608   -3.324249    0.204145
     14          1           0        0.507672   -2.376287   -0.607104
     15          8           0        0.486895    0.596410    3.666711
     16          1           0       -0.042237   -0.034879    3.134103
     17          1           0        0.365826    1.453641    3.247024
     18          8           0       -0.824072   -1.157284    1.969979
     19          1           0       -0.195844   -1.788030    1.581507
     20          1           0       -1.215611   -0.705616    1.212422
     21          8           0        2.987632   -0.261778    3.198589
     22          1           0        2.129406    0.070387    3.552131
     23          1           0        3.695513    0.163380    3.686993
     24          8           0       -0.381811   -1.594594   -1.855264
     25          1           0       -0.533267   -0.706511   -1.485769
     26          1           0       -1.226981   -1.896592   -2.196729
 ---------------------------------------------------------------------
                    Distance matrix (angstroms):
                    1          2          3          4          5
     1  C    0.000000
     2  O    1.224788   0.000000
     3  O    1.281867   2.260199   0.000000
     4  C    1.551245   2.405068   2.348386   0.000000
     5  F    2.372431   3.310683   2.744975   1.345326   0.000000
     6  F    2.385251   2.649724   3.493729   1.330838   2.167615
     7  F    2.379728   3.304280   2.796266   1.338902   2.174205
     8  O    3.265432   3.458613   2.431247   4.689710   5.052927
     9  H    3.860948   4.186855   2.876470   5.169553   5.293053
    10  H    3.538114   3.394678   3.007633   5.056055   5.480430
    11  H    2.021900   2.531269   1.098859   3.370116   3.768128
    12  O    4.403475   3.785050   4.313220   5.908159   6.374305
    13  H    5.349620   4.729056   5.192697   6.862514   7.312981
    14  H    4.233850   3.408776   4.376101   5.713942   6.358155
    15  O    3.765086   4.299430   3.208822   4.421611   3.797901
    16  H    3.439147   3.713278   3.143586   4.259603   3.829712
    17  H    3.177350   3.931505   2.596700   3.635930   2.946286
    18  O    3.380175   3.019562   3.574267   4.446133   4.452426
    19  H    3.747982   3.270398   3.805837   5.022297   5.175391
    20  H    2.719074   2.168396   3.216492   3.769065   3.988895
    21  O    4.951292   5.393687   3.936673   6.041021   5.795702
    22  H    4.525948   5.026226   3.608215   5.479491   5.082424
    23  H    5.617994   6.181796   4.504120   6.591514   6.258178
    24  O    3.853637   2.782947   4.390496   5.152188   6.080197
    25  H    2.910314   1.830681   3.558038   4.180673   5.137722
    26  H    4.367203   3.187730   5.088524   5.500364   6.447791
                    6          7          8          9         10
     6  F    0.000000
     7  F    2.166382   0.000000
     8  O    5.646803   5.133207   0.000000
     9  H    6.203772   5.641388   0.990690   0.000000
    10  H    5.838651   5.653235   0.978856   1.578830   0.000000
    11  H    4.395838   3.828492   1.337085   1.909680   1.955665
    12  O    6.368342   6.726784   2.753524   3.174015   1.782089
    13  H    7.322921   7.654483   3.368375   3.663257   2.408920
    14  H    6.023825   6.504306   3.159641   3.796644   2.252753
    15  O    5.308065   5.316298   3.578857   3.146171   3.844652
    16  H    4.976549   5.304306   3.405511   3.163276   3.442698
    17  H    4.623946   4.447235   3.578606   3.294006   4.004971
    18  O    4.796490   5.619937   3.544356   3.684750   3.130122
    19  H    5.426316   6.094754   3.150185   3.324632   2.523592
    20  H    3.983485   4.961160   3.599927   3.963710   3.225660
    21  O    7.110678   6.596219   2.650431   1.678948   3.030736
    22  H    6.513410   6.146559   2.911650   2.091262   3.273353
    23  H    7.736673   7.025098   3.358623   2.380295   3.861740
    24  O    5.195757   5.838480   3.957414   4.812202   3.313796
    25  H    4.262926   4.878582   3.589898   4.465845   3.131109
    26  H    5.310968   6.244351   4.869627   5.699081   4.210941
                   11         12         13         14         15
    11  H    0.000000
    12  O    3.441835   0.000000
    13  H    4.255955   0.960124   0.000000
    14  H    3.620969   0.985250   1.576683   0.000000
    15  O    3.184981   4.640355   5.322648   5.206040   0.000000
    16  H    3.037423   3.936292   4.657932   4.447608   0.980907
    17  H    2.864069   4.999212   5.771490   5.435326   0.962102
    18  O    3.314549   2.846951   3.617189   3.146565   2.770013
    19  H    3.272537   1.931359   2.652827   2.372972   3.240333
[truncated: 1,902,112 more chars]
