# Supplementary material for: The Hydration of Trifluoroacetic Acid from 0 to 298 K
Source: J Phys Chem A. 2026 Jan 20;130(4):927–35. doi: 10.1021/acs.jpca.5c08151 (PMC12862820; doi:10.1021/acs.jpca.5c08151)
Supplement: Supplementary file 1 [file jp5c08151_si_001.zip › TFA_SI/within1kcal-hightemps/6-H2O/20K-Charged-1-740-1482-wb97xd.log]

 Entering Gaussian System, Link 0=g16
 Initial command:
 /software/commercial/MERCURY/GAUSSIAN/AVX2/g16/l1.exe "/local_scratch/slurm.5787620/Gau-3945593.inp" -scrdir="/local_scratch/slurm.5787620/"
 Entering Link 1 = /software/commercial/MERCURY/GAUSSIAN/AVX2/g16/l1.exe PID=   3945594.
  
 Copyright (c) 1988-2019, Gaussian, Inc.  All Rights Reserved.
  
 This is part of the Gaussian(R) 16 program.  It is based on
 the Gaussian(R) 09 system (copyright 2009, Gaussian, Inc.),
 the Gaussian(R) 03 system (copyright 2003, Gaussian, Inc.),
 the Gaussian(R) 98 system (copyright 1998, Gaussian, Inc.),
 the Gaussian(R) 94 system (copyright 1995, Gaussian, Inc.),
 the Gaussian 92(TM) system (copyright 1992, Gaussian, Inc.),
 the Gaussian 90(TM) system (copyright 1990, Gaussian, Inc.),
 the Gaussian 88(TM) system (copyright 1988, Gaussian, Inc.),
 the Gaussian 86(TM) system (copyright 1986, Carnegie Mellon
 University), and the Gaussian 82(TM) system (copyright 1983,
 Carnegie Mellon University). Gaussian is a federally registered
 trademark of Gaussian, Inc.
  
 This software contains proprietary and confidential information,
 including trade secrets, belonging to Gaussian, Inc.
  
 This software is provided under written license and may be
 used, copied, transmitted, or stored only in accord with that
 written license.
  
 The following legend is applicable only to US Government
 contracts under FAR:
  
                    RESTRICTED RIGHTS LEGEND
  
 Use, reproduction and disclosure by the US Government is
 subject to restrictions as set forth in subparagraphs (a)
 and (c) of the Commercial Computer Software - Restricted
 Rights clause in FAR 52.227-19.
  
 Gaussian, Inc.
 340 Quinnipiac St., Bldg. 40, Wallingford CT 06492
  
  
 ---------------------------------------------------------------
 Warning -- This program may not be used in any manner that
 competes with the business of Gaussian, Inc. or will provide
 assistance to any competitor of Gaussian, Inc.  The licensee
 of this program is prohibited from giving any competitor of
 Gaussian, Inc. access to this program.  By using this program,
 the user acknowledges that Gaussian, Inc. is engaged in the
 business of creating and licensing software in the field of
 computational chemistry and represents and warrants to the
 licensee that it is not a competitor of Gaussian, Inc. and that
 it will not use this program in any manner prohibited above.
 ---------------------------------------------------------------
  

 Cite this work as:
 Gaussian 16, Revision C.01,
 M. J. Frisch, G. W. Trucks, H. B. Schlegel, G. E. Scuseria, 
 M. A. Robb, J. R. Cheeseman, G. Scalmani, V. Barone, 
 G. A. Petersson, H. Nakatsuji, X. Li, M. Caricato, A. V. Marenich, 
 J. Bloino, B. G. Janesko, R. Gomperts, B. Mennucci, H. P. Hratchian, 
 J. V. Ortiz, A. F. Izmaylov, J. L. Sonnenberg, D. Williams-Young, 
 F. Ding, F. Lipparini, F. Egidi, J. Goings, B. Peng, A. Petrone, 
 T. Henderson, D. Ranasinghe, V. G. Zakrzewski, J. Gao, N. Rega, 
 G. Zheng, W. Liang, M. Hada, M. Ehara, K. Toyota, R. Fukuda, 
 J. Hasegawa, M. Ishida, T. Nakajima, Y. Honda, O. Kitao, H. Nakai, 
 T. Vreven, K. Throssell, J. A. Montgomery, Jr., J. E. Peralta, 
 F. Ogliaro, M. J. Bearpark, J. J. Heyd, E. N. Brothers, K. N. Kudin, 
 V. N. Staroverov, T. A. Keith, R. Kobayashi, J. Normand, 
 K. Raghavachari, A. P. Rendell, J. C. Burant, S. S. Iyengar, 
 J. Tomasi, M. Cossi, J. M. Millam, M. Klene, C. Adamo, R. Cammi, 
 J. W. Ochterski, R. L. Martin, K. Morokuma, O. Farkas, 
 J. B. Foresman, and D. J. Fox, Gaussian, Inc., Wallingford CT, 2019.
 
 ******************************************
 Gaussian 16:  ES64L-G16RevC.01  3-Jul-2019
                30-Sep-2025 
 ******************************************
 %nproc=20
 Will use up to   20 processors via shared memory.
 %mem=18gb
 ----------------------------------------------------------------------
 # wb97xd/6-31++g** scf(conver=10) opt(tight,maxcycles=300,calcfc) freq
 ----------------------------------------------------------------------
 1/6=300,7=10,10=4,18=20,19=15,26=3,38=1/1,3;
 2/9=110,12=2,17=6,18=5,40=1/2;
 3/5=1,6=6,7=1111,11=2,25=1,30=1,71=2,74=-58,140=1/1,2,3;
 4//1;
 5/5=2,6=10,38=5/2;
 8/6=4,10=90,11=11/1;
 11/6=1,8=1,9=11,15=111,16=1/1,2,10;
 10/6=1,13=1/2;
 6/7=2,8=2,9=2,10=2,28=1/1;
 7/10=1,25=1/1,2,3,16;
 1/6=300,7=10,10=4,18=20,19=15,26=3/3(2);
 2/9=110/2;
 99//99;
 2/9=110/2;
 3/5=1,6=6,7=1111,11=2,25=1,30=1,71=1,74=-58/1,2,3;
 4/5=5,16=3,69=1/1;
 5/5=2,6=10,38=5/2;
 7//1,2,3,16;
 1/6=300,7=10,18=20,19=15,26=3/3(-5);
 2/9=110/2;
 6/7=2,8=2,9=2,10=2,19=2,28=1/1;
 99/9=1/99;
 ----------------------
 20K-Charged-1-740-1482
 ----------------------
 Symbolic Z-matrix:
 Charge =  0 Multiplicity = 1
 C                     0.40514   1.05461  -0.50796 
 O                    -0.33047   0.17106  -0.97919 
 O                     0.38815   1.54918   0.61607 
 C                     1.49906   1.59699  -1.49181 
 F                     2.66904   1.80048  -0.86681 
 F                     1.12929   2.77149  -2.03053 
 F                     1.73944   0.75468  -2.50512 
 O                    -1.96812  -1.07922   0.41011 
 H                    -1.91691  -0.79496   1.37641 
 H                    -1.55538  -2.02772   0.33592 
 H                    -1.291    -0.4675   -0.1733 
 O                    -0.75334  -3.28223   0.18241 
 H                     0.12462  -3.02847   0.55727 
 H                    -0.60174  -3.49853  -0.74046 
 O                    -1.8608   -0.24487   2.86516 
 H                    -1.84568   0.73807   2.73166 
 H                    -2.56899  -0.43859   3.48106 
 O                     0.98324  -0.2446    2.69137 
 H                     0.08314  -0.33951   3.02754 
 H                     0.96588   0.52439   2.10326 
 O                     1.51789  -2.316     1.09974 
 H                     1.37894  -1.5924    1.75456 
 H                     2.37689  -2.16509   0.70528 
 O                    -1.65181   2.29412   2.24949 
 H                    -2.25391   2.83234   1.73287 
 H                    -0.84585   2.18122   1.70906 
 
 Add virtual bond connecting atoms H11        and O2         Dist= 2.66D+00.
 Add virtual bond connecting atoms O12        and H10        Dist= 2.83D+00.
 Add virtual bond connecting atoms O15        and H9         Dist= 3.00D+00.
 Add virtual bond connecting atoms O24        and H16        Dist= 3.10D+00.
 Add virtual bond connecting atoms H26        and O3         Dist= 3.34D+00.
 Add virtual bond connecting atoms O21        and H13        Dist= 3.13D+00.
 Add virtual bond connecting atoms H22        and O18        Dist= 3.19D+00.

 GradGradGradGradGradGradGradGradGradGradGradGradGradGradGradGradGradGrad
 Berny optimization.
 Initialization pass.
                           ----------------------------
                           !    Initial Parameters    !
                           ! (Angstroms and Degrees)  !
 --------------------------                            --------------------------
 ! Name  Definition              Value          Derivative Info.                !
 --------------------------------------------------------------------------------
 ! R1    R(1,2)                  1.2425         calculate D2E/DX2 analytically  !
 ! R2    R(1,3)                  1.2281         calculate D2E/DX2 analytically  !
 ! R3    R(1,4)                  1.5681         calculate D2E/DX2 analytically  !
 ! R4    R(2,11)                 1.4071         calculate D2E/DX2 analytically  !
 ! R5    R(3,26)                 1.7655         calculate D2E/DX2 analytically  !
 ! R6    R(4,5)                  1.342          calculate D2E/DX2 analytically  !
 ! R7    R(4,6)                  1.344          calculate D2E/DX2 analytically  !
 ! R8    R(4,7)                  1.3394         calculate D2E/DX2 analytically  !
 ! R9    R(8,9)                  1.0085         calculate D2E/DX2 analytically  !
 ! R10   R(8,10)                 1.0371         calculate D2E/DX2 analytically  !
 ! R11   R(8,11)                 1.0831         calculate D2E/DX2 analytically  !
 ! R12   R(9,15)                 1.5881         calculate D2E/DX2 analytically  !
 ! R13   R(10,12)                1.4969         calculate D2E/DX2 analytically  !
 ! R14   R(12,13)                0.9878         calculate D2E/DX2 analytically  !
 ! R15   R(12,14)                0.9599         calculate D2E/DX2 analytically  !
 ! R16   R(13,21)                1.6562         calculate D2E/DX2 analytically  !
 ! R17   R(15,16)                0.9921         calculate D2E/DX2 analytically  !
 ! R18   R(15,17)                0.9583         calculate D2E/DX2 analytically  !
 ! R19   R(16,24)                1.6405         calculate D2E/DX2 analytically  !
 ! R20   R(18,19)                0.9655         calculate D2E/DX2 analytically  !
 ! R21   R(18,20)                0.9683         calculate D2E/DX2 analytically  !
 ! R22   R(18,22)                1.6884         calculate D2E/DX2 analytically  !
 ! R23   R(21,22)                0.9858         calculate D2E/DX2 analytically  !
 ! R24   R(21,23)                0.9572         calculate D2E/DX2 analytically  !
 ! R25   R(24,25)                0.9587         calculate D2E/DX2 analytically  !
 ! R26   R(24,26)                0.9769         calculate D2E/DX2 analytically  !
 ! A1    A(2,1,3)              128.7026         calculate D2E/DX2 analytically  !
 ! A2    A(2,1,4)              114.8991         calculate D2E/DX2 analytically  !
 ! A3    A(3,1,4)              116.398          calculate D2E/DX2 analytically  !
 ! A4    A(1,2,11)             120.6398         calculate D2E/DX2 analytically  !
 ! A5    A(1,3,26)             136.0915         calculate D2E/DX2 analytically  !
 ! A6    A(1,4,5)              111.6202         calculate D2E/DX2 analytically  !
 ! A7    A(1,4,6)              111.2126         calculate D2E/DX2 analytically  !
 ! A8    A(1,4,7)              112.4796         calculate D2E/DX2 analytically  !
 ! A9    A(5,4,6)              107.0994         calculate D2E/DX2 analytically  !
 ! A10   A(5,4,7)              106.9314         calculate D2E/DX2 analytically  !
 ! A11   A(6,4,7)              107.198          calculate D2E/DX2 analytically  !
 ! A12   A(9,8,10)             107.8249         calculate D2E/DX2 analytically  !
 ! A13   A(9,8,11)             108.9751         calculate D2E/DX2 analytically  !
 ! A14   A(10,8,11)            103.2508         calculate D2E/DX2 analytically  !
 ! A15   A(10,12,13)           102.8273         calculate D2E/DX2 analytically  !
 ! A16   A(10,12,14)           111.8429         calculate D2E/DX2 analytically  !
 ! A17   A(13,12,14)           106.4011         calculate D2E/DX2 analytically  !
 ! A18   A(9,15,16)            102.5671         calculate D2E/DX2 analytically  !
 ! A19   A(9,15,17)            120.4205         calculate D2E/DX2 analytically  !
 ! A20   A(16,15,17)           107.3386         calculate D2E/DX2 analytically  !
 ! A21   A(19,18,20)           105.8334         calculate D2E/DX2 analytically  !
 ! A22   A(19,18,22)           109.4628         calculate D2E/DX2 analytically  !
 ! A23   A(20,18,22)           107.5282         calculate D2E/DX2 analytically  !
 ! A24   A(13,21,22)           114.5049         calculate D2E/DX2 analytically  !
 ! A25   A(13,21,23)           133.4536         calculate D2E/DX2 analytically  !
 ! A26   A(22,21,23)           106.53           calculate D2E/DX2 analytically  !
 ! A27   A(16,24,25)           128.0725         calculate D2E/DX2 analytically  !
 ! A28   A(16,24,26)            98.6542         calculate D2E/DX2 analytically  !
 ! A29   A(25,24,26)           106.5539         calculate D2E/DX2 analytically  !
 ! A30   A(3,26,24)            163.8425         calculate D2E/DX2 analytically  !
 ! A31   L(8,9,15,1,-1)        177.8979         calculate D2E/DX2 analytically  !
 ! A32   L(8,10,12,5,-1)       170.7924         calculate D2E/DX2 analytically  !
 ! A33   L(2,11,8,13,-1)       173.2929         calculate D2E/DX2 analytically  !
 ! A34   L(12,13,21,2,-1)      169.4722         calculate D2E/DX2 analytically  !
 ! A35   L(15,16,24,2,-1)      169.0265         calculate D2E/DX2 analytically  !
 ! A36   L(18,22,21,1,-1)      171.7116         calculate D2E/DX2 analytically  !
 ! A37   L(8,9,15,1,-2)        176.4361         calculate D2E/DX2 analytically  !
 ! A38   L(8,10,12,5,-2)       179.6283         calculate D2E/DX2 analytically  !
 ! A39   L(2,11,8,13,-2)       183.3074         calculate D2E/DX2 analytically  !
 ! A40   L(12,13,21,2,-2)      177.9054         calculate D2E/DX2 analytically  !
 ! A41   L(15,16,24,2,-2)      182.0081         calculate D2E/DX2 analytically  !
 ! A42   L(18,22,21,1,-2)      183.7041         calculate D2E/DX2 analytically  !
 ! D1    D(3,1,2,11)            -4.3083         calculate D2E/DX2 analytically  !
 ! D2    D(4,1,2,11)           175.4903         calculate D2E/DX2 analytically  !
 ! D3    D(2,1,3,26)           -46.1527         calculate D2E/DX2 analytically  !
 ! D4    D(4,1,3,26)           134.0513         calculate D2E/DX2 analytically  !
 ! D5    D(2,1,4,5)           -139.9505         calculate D2E/DX2 analytically  !
 ! D6    D(2,1,4,6)            100.5051         calculate D2E/DX2 analytically  !
 ! D7    D(2,1,4,7)            -19.7499         calculate D2E/DX2 analytically  !
 ! D8    D(3,1,4,5)             39.874          calculate D2E/DX2 analytically  !
 ! D9    D(3,1,4,6)            -79.6704         calculate D2E/DX2 analytically  !
 ! D10   D(3,1,4,7)            160.0746         calculate D2E/DX2 analytically  !
 ! D11   D(1,2,8,9)             -2.1648         calculate D2E/DX2 analytically  !
 ! D12   D(1,2,8,10)          -115.3747         calculate D2E/DX2 analytically  !
 ! D13   D(1,3,26,24)           48.5539         calculate D2E/DX2 analytically  !
 ! D14   D(9,8,12,13)          -55.3472         calculate D2E/DX2 analytically  !
 ! D15   D(9,8,12,14)         -167.2493         calculate D2E/DX2 analytically  !
 ! D16   D(11,8,12,13)          57.7423         calculate D2E/DX2 analytically  !
 ! D17   D(11,8,12,14)         -54.1598         calculate D2E/DX2 analytically  !
 ! D18   D(10,8,15,16)         153.4914         calculate D2E/DX2 analytically  !
 ! D19   D(10,8,15,17)         -88.4561         calculate D2E/DX2 analytically  !
 ! D20   D(11,8,15,16)          41.6028         calculate D2E/DX2 analytically  !
 ! D21   D(11,8,15,17)         159.6553         calculate D2E/DX2 analytically  !
 ! D22   D(10,12,21,22)         28.9494         calculate D2E/DX2 analytically  !
 ! D23   D(10,12,21,23)       -115.4163         calculate D2E/DX2 analytically  !
 ! D24   D(14,12,21,22)        144.139          calculate D2E/DX2 analytically  !
 ! D25   D(14,12,21,23)         -0.2267         calculate D2E/DX2 analytically  !
 ! D26   D(9,15,24,25)          58.5645         calculate D2E/DX2 analytically  !
 ! D27   D(9,15,24,26)         -56.9699         calculate D2E/DX2 analytically  !
 ! D28   D(17,15,24,25)        -69.0768         calculate D2E/DX2 analytically  !
 ! D29   D(17,15,24,26)        175.3889         calculate D2E/DX2 analytically  !
 ! D30   D(19,18,21,13)         20.6123         calculate D2E/DX2 analytically  !
 ! D31   D(19,18,21,23)        174.4154         calculate D2E/DX2 analytically  !
 ! D32   D(20,18,21,13)        -92.1928         calculate D2E/DX2 analytically  !
 ! D33   D(20,18,21,23)         61.6102         calculate D2E/DX2 analytically  !
 ! D34   D(16,24,26,3)          37.0647         calculate D2E/DX2 analytically  !
 ! D35   D(25,24,26,3)         -97.04           calculate D2E/DX2 analytically  !
 --------------------------------------------------------------------------------
 Trust Radius=3.00D-01 FncErr=1.00D-07 GrdErr=1.00D-06 EigMax=2.50D+02 EigMin=1.00D-04
 Number of steps in this run=    156 maximum allowed number of steps=    156.
 GradGradGradGradGradGradGradGradGradGradGradGradGradGradGradGradGradGrad

                          Input orientation:                          
 ---------------------------------------------------------------------
 Center     Atomic      Atomic             Coordinates (Angstroms)
 Number     Number       Type             X           Y           Z
 ---------------------------------------------------------------------
      1          6           0        0.405141    1.054611   -0.507958
      2          8           0       -0.330467    0.171057   -0.979194
      3          8           0        0.388151    1.549184    0.616073
      4          6           0        1.499057    1.596991   -1.491807
      5          9           0        2.669037    1.800481   -0.866810
      6          9           0        1.129289    2.771493   -2.030535
      7          9           0        1.739444    0.754679   -2.505123
      8          8           0       -1.968123   -1.079223    0.410109
      9          1           0       -1.916909   -0.794964    1.376409
     10          1           0       -1.555379   -2.027720    0.335921
     11          1           0       -1.291004   -0.467502   -0.173296
     12          8           0       -0.753342   -3.282230    0.182406
     13          1           0        0.124618   -3.028472    0.557267
     14          1           0       -0.601740   -3.498527   -0.740462
     15          8           0       -1.860796   -0.244873    2.865156
     16          1           0       -1.845682    0.738071    2.731659
     17          1           0       -2.568988   -0.438590    3.481060
     18          8           0        0.983240   -0.244595    2.691371
     19          1           0        0.083136   -0.339514    3.027544
     20          1           0        0.965875    0.524389    2.103263
     21          8           0        1.517892   -2.316004    1.099736
     22          1           0        1.378940   -1.592399    1.754563
     23          1           0        2.376888   -2.165094    0.705278
     24          8           0       -1.651809    2.294116    2.249486
     25          1           0       -2.253914    2.832341    1.732874
     26          1           0       -0.845849    2.181216    1.709060
 ---------------------------------------------------------------------
                    Distance matrix (angstroms):
                    1          2          3          4          5
     1  C    0.000000
     2  O    1.242518   0.000000
     3  O    1.228143   2.227224   0.000000
     4  C    1.568053   2.375546   2.383182   0.000000
     5  F    2.410461   3.415359   2.732130   1.341970   0.000000
     6  F    2.406307   3.162036   3.007965   1.344028   2.160543
     7  F    2.420536   2.636969   3.492720   1.339435   2.154511
     8  O    3.320914   2.485011   3.535954   4.775012   5.605931
     9  H    3.516203   2.999811   3.374380   5.061318   5.727064
    10  H    3.749205   2.839817   4.080446   5.080227   5.826438
    11  H    2.303418   1.407076   2.740382   3.712822   4.615911
    12  O    4.541682   3.667878   4.983336   5.628774   6.216710
    13  H    4.229062   3.578379   4.585612   5.242394   5.640997
    14  H    4.668933   3.687333   5.319724   5.562569   6.228438
    15  O    4.266266   4.158598   3.651682   5.802087   6.215339
    16  H    3.957463   4.048186   3.181763   5.455519   5.870296
    17  H    5.194936   5.027576   4.572097   6.739585   7.166193
    18  O    3.501120   3.920669   2.806891   4.599618   4.436767
    19  H    3.814059   4.060259   3.078215   5.116583   5.141250
    20  H    2.722872   3.362571   1.896234   3.789365   3.653834
    21  O    3.896658   3.731468   4.055851   4.693398   4.705091
    22  H    3.615792   3.674953   3.485308   4.552533   4.477452
    23  H    3.965632   3.952824   4.214131   4.444216   4.275815
    24  O    3.656626   4.083834   2.717425   4.940771   5.350204
    25  H    3.905409   4.258802   3.142331   5.099946   5.662026
    26  H    2.783771   3.396037   1.765457   4.010667   4.374298
                    6          7          8          9         10
     6  F    0.000000
     7  F    2.159876   0.000000
     8  O    5.511689   5.060417   0.000000
     9  H    5.797086   5.553071   1.008545   0.000000
    10  H    5.986652   5.164217   1.037067   1.653181   0.000000
    11  H    4.449522   4.014319   1.083076   1.703108   1.662371
    12  O    6.714832   5.452837   2.526021   2.994332   1.496872
    13  H    6.430060   5.128170   2.863702   3.134866   1.967966
    14  H    6.631282   5.165746   3.007298   3.676964   2.057012
    15  O    6.481270   6.542227   2.595172   1.588117   3.109478
    16  H    5.971913   6.346439   2.950787   2.047430   3.670618
    17  H    7.372894   7.471337   3.194087   2.231987   3.666693
    18  O    5.604865   5.345460   3.822473   3.231546   3.895160
    19  H    6.029673   5.878011   3.406728   2.633222   3.574858
    20  H    4.707915   4.678532   3.747891   3.252607   3.999185
    21  O    5.986003   4.740589   3.762647   3.766692   3.179861
    22  H    5.782114   4.876849   3.643314   3.411968   3.288203
    23  H    5.780231   4.386124   4.488358   4.556794   3.951965
    24  O    5.126497   6.039600   3.855227   3.221018   4.727505
    25  H    5.060929   6.182573   4.139048   3.660325   5.104863
    26  H    4.270148   5.145686   3.684729   3.180483   4.483758
                   11         12         13         14         15
    11  H    0.000000
    12  O    2.887611   0.000000
    13  H    3.016003   0.987790   0.000000
    14  H    3.159726   0.959923   1.559696   0.000000
    15  O    3.099422   4.201088   4.125123   5.017167   0.000000
    16  H    3.193718   4.884129   4.774610   5.617096   0.992084
    17  H    3.871486   4.718472   4.744636   5.572659   0.958332
    18  O    3.664450   4.305560   3.611315   4.987756   2.849340
    19  H    3.485688   4.177809   3.651641   4.964502   1.952998
    20  H    3.355603   4.597363   3.964925   5.169917   3.026932
    21  O    3.595479   2.633172   1.656229   3.045904   4.338413
    22  H    3.480034   3.142266   2.251476   3.712353   3.680372
    23  H    4.136079   3.364481   2.416619   3.569375   5.129356
    24  O    3.691421   6.014624   5.860822   6.602813   2.620914
    25  H    3.930604   6.484107   6.433397   6.994780   3.302401
    26  H    3.279807   5.673488   5.423032   6.190252   2.872731
                   16         17         18         19         20
    16  H    0.000000
    17  H    1.571403   0.000000
    18  O    2.995004   3.644114   0.000000
    19  H    2.229142   2.692444   0.965509   0.000000
    20  H    2.888840   3.914194   0.968251   1.542677   0.000000
    21  O    4.827440   5.089006   2.666438   3.111508   3.062616
    22  H    4.096827   4.460741   1.688421   2.206651   2.184721
    23  H    5.510416   5.928531   3.094372   3.739914   3.343447
    24  O    1.640534   3.134593   3.685620   3.248294   3.163161
    25  H    2.355885   3.722153   4.567868   4.147124   3.978803
    26  H    2.031758   3.601747   3.192970   2.992573   2.486527
                   21         22         23         24         25
    21  O    0.000000
    22  H    0.985753   0.000000
    23  H    0.957207   1.557202   0.000000
    24  O    5.711579   4.953321   6.204799   0.000000
    25  H    6.413489   5.725070   6.890184   0.958700   0.000000
    26  H    5.116985   4.380859   5.503092   0.976923   1.551509
                   26
    26  H    0.000000
 Stoichiometry    C2H13F3O8
 Framework group  C1[X(C2H13F3O8)]
 Deg. of freedom    72
 Full point group                 C1      NOp   1
 Largest Abelian subgroup         C1      NOp   1
 Largest concise Abelian subgroup C1      NOp   1
                         Standard orientation:                         
 ---------------------------------------------------------------------
 Center     Atomic      Atomic             Coordinates (Angstroms)
 Number     Number       Type             X           Y           Z
 ---------------------------------------------------------------------
      1          6           0        1.052839    0.250961   -0.309755
      2          8           0        0.497029   -0.421562   -1.194424
      3          8           0        0.581779    1.150793    0.380708
      4          6           0        2.555562   -0.113580   -0.049519
      5          9           0        2.849588   -0.093777    1.259695
      6          9           0        3.379474    0.760249   -0.652845
      7          9           0        2.872317   -1.333817   -0.502037
      8          8           0       -1.942713   -0.275136   -1.643308
      9          1           0       -2.393189    0.358107   -1.000472
     10          1           0       -2.215629   -1.240760   -1.381401
     11          1           0       -0.875080   -0.260979   -1.461615
     12          8           0       -2.410765   -2.633244   -0.868045
     13          1           0       -2.071742   -2.575127    0.057922
     14          1           0       -1.848373   -3.263894   -1.323511
     15          8           0       -3.036048    1.434824   -0.026035
     16          1           0       -2.391157    2.186799   -0.079685
     17          1           0       -3.907072    1.792265   -0.204788
     18          8           0       -1.484643    0.344459    2.100697
     19          1           0       -2.213504    0.731950    1.599877
     20          1           0       -0.676904    0.735006    1.736637
     21          8           0       -1.326105   -2.248670    1.500332
     22          1           0       -1.422293   -1.317360    1.808745
     23          1           0       -0.548397   -2.600149    1.933780
     24          8           0       -1.106343    3.199942   -0.198629
     25          1           0       -0.770057    3.638819   -0.981830
     26          1           0       -0.406947    2.585891    0.098295
 ---------------------------------------------------------------------
 Rotational constants (GHZ):           0.6556346           0.3858515           0.3206943
 Standard basis: 6-31++G(d,p) (6D, 7F)
 There are   325 symmetry adapted cartesian basis functions of A   symmetry.
 There are   325 symmetry adapted basis functions of A   symmetry.
   325 basis functions,   520 primitive gaussians,   325 cartesian basis functions
    58 alpha electrons       58 beta electrons
       nuclear repulsion energy      1021.9281372264 Hartrees.
 NAtoms=   26 NActive=   26 NUniq=   26 SFac= 1.00D+00 NAtFMM=   60 NAOKFM=F Big=F
 Integral buffers will be    131072 words long.
 Raffenetti 2 integral format.
 Two-electron integral symmetry is turned on.
 Nuclear repulsion after empirical dispersion term =     1021.9134844740 Hartrees.
 One-electron integrals computed using PRISM.
 NBasis=   325 RedAO= T EigKep=  3.59D-05  NBF=   325
 NBsUse=   325 1.00D-06 EigRej= -1.00D+00 NBFU=   325
 ExpMin= 3.60D-02 ExpMax= 7.00D+03 ExpMxC= 1.05D+03 IAcc=3 IRadAn=         5 AccDes= 0.00D+00
 Harris functional with IExCor= 4639 and IRadAn=       5 diagonalized for initial guess.
 HarFok:  IExCor= 4639 AccDes= 0.00D+00 IRadAn=         5 IDoV= 1 UseB2=F ITyADJ=14
 ICtDFT=  3500011 ScaDFX=  1.000000  1.000000  1.000000  1.000000
 FoFCou: FMM=F IPFlag=           0 FMFlag=      100000 FMFlg1=           0
         NFxFlg=           0 DoJE=T BraDBF=F KetDBF=T FulRan=T
         wScrn=  0.000000 ICntrl=       500 IOpCl=  0 I1Cent=   200000004 NGrid=           0
         NMat0=    1 NMatS0=      1 NMatT0=    0 NMatD0=    1 NMtDS0=    0 NMtDT0=    0
 Petite list used in FoFCou.
 Requested convergence on RMS density matrix=1.00D-10 within 128 cycles.
 Requested convergence on MAX density matrix=1.00D-08.
 Requested convergence on             energy=1.00D-08.
 No special actions if energy rises.
 SCF Done:  E(RwB97XD) =  -985.237759173     A.U. after   17 cycles
            NFock= 17  Conv=0.81D-10     -V/T= 2.0082
 DoSCS=F DFT=T ScalE2(SS,OS)=  1.000000  1.000000
 Range of M.O.s used for correlation:     1   325
 NBasis=   325 NAE=    58 NBE=    58 NFC=     0 NFV=     0
 NROrb=    325 NOA=    58 NOB=    58 NVA=   267 NVB=   267

 **** Warning!!: The largest alpha MO coefficient is  0.40585018D+02

 Symmetrizing basis deriv contribution to polar:
 IMax=3 JMax=2 DiffMx= 0.00D+00
 G2DrvN: will do    27 centers at a time, making    1 passes.
 Calling FoFCou, ICntrl=  3107 FMM=F I1Cent=   0 AccDes= 0.00D+00.
 End of G2Drv F.D. properties file   721 does not exist.
 End of G2Drv F.D. properties file   722 does not exist.
 End of G2Drv F.D. properties file   788 does not exist.
          IDoAtm=11111111111111111111111111
          Differentiating once with respect to nuclear coordinates.
 CalDSu exits because no D1Ps are significant.
          There are    81 degrees of freedom in the 1st order CPHF.  IDoFFX=6 NUNeed=     0.
     75 vectors produced by pass  0 Test12= 1.91D-14 1.23D-09 XBig12= 1.46D-01 6.68D-02.
 AX will form    75 AO Fock derivatives at one time.
     75 vectors produced by pass  1 Test12= 1.91D-14 1.23D-09 XBig12= 4.85D-02 7.94D-02.
     75 vectors produced by pass  2 Test12= 1.91D-14 1.23D-09 XBig12= 9.83D-04 4.12D-03.
     75 vectors produced by pass  3 Test12= 1.91D-14 1.23D-09 XBig12= 9.04D-06 4.02D-04.
     75 vectors produced by pass  4 Test12= 1.91D-14 1.23D-09 XBig12= 7.45D-08 3.00D-05.
     75 vectors produced by pass  5 Test12= 1.91D-14 1.23D-09 XBig12= 4.55D-10 1.83D-06.
     68 vectors produced by pass  6 Test12= 1.91D-14 1.23D-09 XBig12= 2.50D-12 1.28D-07.
     13 vectors produced by pass  7 Test12= 1.91D-14 1.23D-09 XBig12= 1.17D-14 1.09D-08.
 InvSVY:  IOpt=1 It=  1 EMax= 3.89D-16
 Solved reduced A of dimension   531 with    81 vectors.
 End of Minotr F.D. properties file   721 does not exist.
 End of Minotr F.D. properties file   722 does not exist.
 End of Minotr F.D. properties file   788 does not exist.

 **********************************************************************

            Population analysis using the SCF Density.

 **********************************************************************

 Orbital symmetries:
       Occupied  (A) (A) (A) (A) (A) (A) (A) (A) (A) (A) (A) (A)
                 (A) (A) (A) (A) (A) (A) (A) (A) (A) (A) (A) (A)
                 (A) (A) (A) (A) (A) (A) (A) (A) (A) (A) (A) (A)
                 (A) (A) (A) (A) (A) (A) (A) (A) (A) (A) (A) (A)
                 (A) (A) (A) (A) (A) (A) (A) (A) (A) (A)
       Virtual   (A) (A) (A) (A) (A) (A) (A) (A) (A) (A) (A) (A)
                 (A) (A) (A) (A) (A) (A) (A) (A) (A) (A) (A) (A)
                 (A) (A) (A) (A) (A) (A) (A) (A) (A) (A) (A) (A)
                 (A) (A) (A) (A) (A) (A) (A) (A) (A) (A) (A) (A)
                 (A) (A) (A) (A) (A) (A) (A) (A) (A) (A) (A) (A)
                 (A) (A) (A) (A) (A) (A) (A) (A) (A) (A) (A) (A)
                 (A) (A) (A) (A) (A) (A) (A) (A) (A) (A) (A) (A)
                 (A) (A) (A) (A) (A) (A) (A) (A) (A) (A) (A) (A)
                 (A) (A) (A) (A) (A) (A) (A) (A) (A) (A) (A) (A)
                 (A) (A) (A) (A) (A) (A) (A) (A) (A) (A) (A) (A)
                 (A) (A) (A) (A) (A) (A) (A) (A) (A) (A) (A) (A)
                 (A) (A) (A) (A) (A) (A) (A) (A) (A) (A) (A) (A)
                 (A) (A) (A) (A) (A) (A) (A) (A) (A) (A) (A) (A)
                 (A) (A) (A) (A) (A) (A) (A) (A) (A) (A) (A) (A)
                 (A) (A) (A) (A) (A) (A) (A) (A) (A) (A) (A) (A)
                 (A) (A) (A) (A) (A) (A) (A) (A) (A) (A) (A) (A)
                 (A) (A) (A) (A) (A) (A) (A) (A) (A) (A) (A) (A)
                 (A) (A) (A) (A) (A) (A) (A) (A) (A) (A) (A) (A)
                 (A) (A) (A) (A) (A) (A) (A) (A) (A) (A) (A) (A)
                 (A) (A) (A) (A) (A) (A) (A) (A) (A) (A) (A) (A)
                 (A) (A) (A) (A) (A) (A) (A) (A) (A) (A) (A) (A)
                 (A) (A) (A) (A) (A) (A) (A) (A) (A) (A) (A) (A)
                 (A) (A) (A)
 The electronic state is 1-A.
 Alpha  occ. eigenvalues --  -24.87258 -24.87057 -24.86917 -19.34506 -19.33307
 Alpha  occ. eigenvalues --  -19.31334 -19.31220 -19.29132 -19.28883 -19.28525
 Alpha  occ. eigenvalues --  -19.27904 -10.55332 -10.44959  -1.42591  -1.33438
 Alpha  occ. eigenvalues --   -1.33274  -1.20988  -1.19139  -1.16945  -1.14938
 Alpha  occ. eigenvalues --   -1.14355  -1.13136  -1.11772  -1.11206  -0.83345
 Alpha  occ. eigenvalues --   -0.73405  -0.69641  -0.68825  -0.68722  -0.68113
 Alpha  occ. eigenvalues --   -0.67095  -0.66128  -0.65861  -0.63697  -0.63545
 Alpha  occ. eigenvalues --   -0.60642  -0.56974  -0.56620  -0.55871  -0.55531
 Alpha  occ. eigenvalues --   -0.54743  -0.53597  -0.52865  -0.51995  -0.51620
 Alpha  occ. eigenvalues --   -0.50469  -0.50150  -0.49972  -0.49427  -0.47480
 Alpha  occ. eigenvalues --   -0.45816  -0.43996  -0.43644  -0.42002  -0.41046
 Alpha  occ. eigenvalues --   -0.39743  -0.39252  -0.38089
 Alpha virt. eigenvalues --    0.02441   0.04137   0.04959   0.06072   0.06271
 Alpha virt. eigenvalues --    0.08592   0.08926   0.09414   0.10170   0.10408
 Alpha virt. eigenvalues --    0.11626   0.11962   0.12431   0.13102   0.13759
 Alpha virt. eigenvalues --    0.14450   0.14825   0.15564   0.16721   0.17777
 Alpha virt. eigenvalues --    0.19211   0.19608   0.21316   0.21749   0.22382
 Alpha virt. eigenvalues --    0.22789   0.23679   0.24141   0.24702   0.26282
 Alpha virt. eigenvalues --    0.26690   0.27373   0.27882   0.28344   0.28768
 Alpha virt. eigenvalues --    0.29028   0.29762   0.30413   0.30582   0.31316
 Alpha virt. eigenvalues --    0.31385   0.31768   0.31941   0.32470   0.32881
 Alpha virt. eigenvalues --    0.33487   0.34298   0.34411   0.34952   0.35304
 Alpha virt. eigenvalues --    0.36032   0.36401   0.36725   0.37059   0.37363
 Alpha virt. eigenvalues --    0.37984   0.38134   0.38777   0.39521   0.40219
 Alpha virt. eigenvalues --    0.40639   0.41436   0.42284   0.42676   0.43108
 Alpha virt. eigenvalues --    0.44033   0.44638   0.45694   0.46206   0.46725
 Alpha virt. eigenvalues --    0.47787   0.48063   0.48515   0.49381   0.49962
 Alpha virt. eigenvalues --    0.51687   0.53215   0.54634   0.56768   0.58687
 Alpha virt. eigenvalues --    0.59725   0.60608   0.63817   0.64454   0.64910
 Alpha virt. eigenvalues --    0.84808   0.85702   0.91156   0.92017   0.93694
 Alpha virt. eigenvalues --    0.95946   1.05305   1.05455   1.08798   1.10297
 Alpha virt. eigenvalues --    1.14979   1.15998   1.17373   1.17851   1.19428
 Alpha virt. eigenvalues --    1.20795   1.21172   1.21638   1.22236   1.23088
 Alpha virt. eigenvalues --    1.23937   1.25596   1.25855   1.26712   1.27564
 Alpha virt. eigenvalues --    1.28293   1.29345   1.29832   1.30770   1.31237
 Alpha virt. eigenvalues --    1.32400   1.33093   1.33146   1.35203   1.35612
 Alpha virt. eigenvalues --    1.36041   1.36475   1.38455   1.39768   1.40715
 Alpha virt. eigenvalues --    1.41362   1.42075   1.42864   1.46486   1.48728
 Alpha virt. eigenvalues --    1.50213   1.51988   1.53060   1.54512   1.55699
 Alpha virt. eigenvalues --    1.56986   1.57718   1.58319   1.59564   1.60312
 Alpha virt. eigenvalues --    1.60803   1.61273   1.63503   1.63769   1.64829
 Alpha virt. eigenvalues --    1.66270   1.66889   1.67754   1.68467   1.68746
 Alpha virt. eigenvalues --    1.69859   1.71571   1.72325   1.72943   1.74851
 Alpha virt. eigenvalues --    1.75024   1.76083   1.76396   1.76616   1.77447
 Alpha virt. eigenvalues --    1.78646   1.78808   1.80042   1.83216   1.84198
 Alpha virt. eigenvalues --    1.85812   1.86271   1.87378   1.88003   1.90816
 Alpha virt. eigenvalues --    1.92320   1.93169   1.94564   1.95186   1.97097
 Alpha virt. eigenvalues --    1.98465   1.99926   2.03442   2.07509   2.13643
 Alpha virt. eigenvalues --    2.15157   2.16927   2.18305   2.20295   2.20382
 Alpha virt. eigenvalues --    2.23211   2.23992   2.27789   2.29201   2.33291
 Alpha virt. eigenvalues --    2.34438   2.34510   2.37209   2.39237   2.40108
 Alpha virt. eigenvalues --    2.41780   2.42432   2.43067   2.44276   2.45681
 Alpha virt. eigenvalues --    2.47578   2.50491   2.53879   2.58952   2.61074
 Alpha virt. eigenvalues --    2.62700   2.63398   2.64697   2.65790   2.67833
 Alpha virt. eigenvalues --    2.68677   2.69406   2.72014   2.73777   2.76858
 Alpha virt. eigenvalues --    2.77469   2.77720   2.78511   2.78770   2.82043
 Alpha virt. eigenvalues --    2.83869   2.85431   2.86950   2.87434   2.90808
 Alpha virt. eigenvalues --    2.92695   2.97771   3.00764   3.06945   3.09419
 Alpha virt. eigenvalues --    3.10806   3.12642   3.14429   3.15555   3.16270
 Alpha virt. eigenvalues --    3.19956   3.23440   3.27348   3.29917   3.36883
 Alpha virt. eigenvalues --    3.39473   3.44985   3.49223   3.51301   3.54574
 Alpha virt. eigenvalues --    3.60005   3.64234   3.73743   3.75848   3.78207
 Alpha virt. eigenvalues --    3.79216   3.81117   3.86323   3.87189   4.39632
 Alpha virt. eigenvalues --    4.40895   4.42894   4.44128   4.47156   4.52996
 Alpha virt. eigenvalues --    4.63388   4.73171   4.76772   4.83234   5.69965
 Alpha virt. eigenvalues --    5.93648   6.58154
          Condensed to atoms (all electrons):
               1          2          3          4          5          6
     1  C    5.567785   0.461524   0.405439  -0.676523  -0.010467  -0.025572
     2  O    0.461524   8.325264  -0.156663  -0.173300   0.006178   0.004844
     3  O    0.405439  -0.156663   8.539241  -0.144831   0.002003   0.008998
     4  C   -0.676523  -0.173300  -0.144831   5.708873   0.138410   0.157340
     5  F   -0.010467   0.006178   0.002003   0.138410   9.247774  -0.044044
     6  F   -0.025572   0.004844   0.008998   0.157340  -0.044044   9.233737
     7  F   -0.027400   0.009331   0.008091   0.138442  -0.043595  -0.038263
     8  O    0.001123  -0.038406  -0.003361  -0.056841   0.000187   0.000087
     9  H    0.013135  -0.004567   0.000402  -0.008065   0.000035   0.000045
    10  H    0.001531   0.001804  -0.001255   0.005019  -0.000040  -0.000062
    11  H   -0.053857   0.110418   0.003832   0.032867  -0.000179   0.001056
    12  O    0.001986  -0.001454   0.000622  -0.001643   0.000022   0.000003
    13  H   -0.005545   0.001658   0.000127   0.001113  -0.000102   0.000017
    14  H    0.000632  -0.001062  -0.000008   0.000396   0.000025  -0.000008
    15  O   -0.017091  -0.000702   0.014849   0.000285   0.000043   0.000005
    16  H    0.006005   0.000886  -0.008239  -0.001479   0.000115  -0.000034
    17  H   -0.000639  -0.000389   0.002470   0.001441   0.000004  -0.000003
    18  O    0.002678  -0.004220  -0.009951   0.007685  -0.000706   0.000123
    19  H   -0.000370   0.001788  -0.001115  -0.001396  -0.000133   0.000026
    20  H   -0.003129   0.000812   0.023306  -0.011920   0.000497   0.000214
    21  O    0.020359  -0.002952  -0.003433  -0.010297  -0.001249  -0.000025
    22  H    0.001439  -0.001905  -0.000313  -0.001320   0.000368   0.000015
    23  H    0.002762  -0.001303   0.000198  -0.000151  -0.000276  -0.000018
    24  O   -0.008824  -0.002660  -0.010252  -0.007685   0.000171   0.000141
    25  H    0.001456  -0.000463  -0.001010  -0.000461   0.000003   0.000072
    26  H    0.001186  -0.002579   0.040026  -0.002388  -0.000058  -0.000314
               7          8          9         10         11         12
     1  C   -0.027400   0.001123   0.013135   0.001531  -0.053857   0.001986
     2  O    0.009331  -0.038406  -0.004567   0.001804   0.110418  -0.001454
     3  O    0.008091  -0.003361   0.000402  -0.001255   0.003832   0.000622
     4  C    0.138442  -0.056841  -0.008065   0.005019   0.032867  -0.001643
     5  F   -0.043595   0.000187   0.000035  -0.000040  -0.000179   0.000022
     6  F   -0.038263   0.000087   0.000045  -0.000062   0.001056   0.000003
     7  F    9.260271  -0.000034   0.000129  -0.000202   0.000176   0.000090
     8  O   -0.000034   8.536875   0.212270   0.188226   0.142825  -0.080329
     9  H    0.000129   0.212270   0.255982  -0.018237  -0.017094  -0.000134
    10  H   -0.000202   0.188226  -0.018237   0.254389  -0.009350   0.082090
    11  H    0.000176   0.142825  -0.017094  -0.009350   0.255386  -0.004132
    12  O    0.000090  -0.080329  -0.000134   0.082090  -0.004132   8.369483
    13  H    0.000000   0.006590  -0.002025  -0.009199   0.004236   0.242630
    14  H    0.000035   0.002689   0.001262  -0.010393  -0.002747   0.278269
    15  O   -0.000017  -0.067309   0.053144   0.003012   0.002776   0.000497
    16  H    0.000020   0.002731  -0.010481   0.002255  -0.001082  -0.000505
    17  H   -0.000013   0.004027  -0.003544  -0.001457   0.000704  -0.000106
    18  O    0.000227   0.001460  -0.006069   0.000513  -0.004600  -0.004061
    19  H   -0.000004  -0.002739   0.000561  -0.000582   0.001873   0.001496
    20  H    0.000246  -0.001495   0.000106  -0.000306  -0.000717   0.000400
    21  O   -0.000541   0.000949   0.000184   0.001098   0.001871  -0.055671
    22  H   -0.000143   0.005179  -0.000051  -0.000568  -0.000664  -0.000687
    23  H   -0.000027  -0.001376  -0.000253   0.001265  -0.000056   0.004219
    24  O    0.000097  -0.002883   0.002352  -0.000743  -0.000396   0.000107
    25  H    0.000002   0.000333  -0.000414   0.000166  -0.000170   0.000076
    26  H   -0.000100   0.001241   0.000071  -0.000146  -0.001590  -0.000129
              13         14         15         16         17         18
     1  C   -0.005545   0.000632  -0.017091   0.006005  -0.000639   0.002678
     2  O    0.001658  -0.001062  -0.000702   0.000886  -0.000389  -0.004220
     3  O    0.000127  -0.000008   0.014849  -0.008239   0.002470  -0.009951
     4  C    0.001113   0.000396   0.000285  -0.001479   0.001441   0.007685
     5  F   -0.000102   0.000025   0.000043   0.000115   0.000004  -0.000706
     6  F    0.000017  -0.000008   0.000005  -0.000034  -0.000003   0.000123
     7  F    0.000000   0.000035  -0.000017   0.000020  -0.000013   0.000227
     8  O    0.006590   0.002689  -0.067309   0.002731   0.004027   0.001460
     9  H   -0.002025   0.001262   0.053144  -0.010481  -0.003544  -0.006069
    10  H   -0.009199  -0.010393   0.003012   0.002255  -0.001457   0.000513
    11  H    0.004236  -0.002747   0.002776  -0.001082   0.000704  -0.004600
    12  O    0.242630   0.278269   0.000497  -0.000505  -0.000106  -0.004061
    13  H    0.266323  -0.021518  -0.000124   0.000125   0.000055  -0.002097
    14  H   -0.021518   0.345373   0.000126  -0.000016   0.000060   0.000338
    15  O   -0.000124   0.000126   8.498465   0.216085   0.260771  -0.000563
    16  H    0.000125  -0.000016   0.216085   0.284243  -0.012547  -0.004796
    17  H    0.000055   0.000060   0.260771  -0.012547   0.324155   0.002899
    18  O   -0.002097   0.000338  -0.000563  -0.004796   0.002899   8.324194
    19  H   -0.000993  -0.000167   0.024095  -0.009823   0.001633   0.257144
    20  H    0.001212   0.000045  -0.000112  -0.000708   0.000391   0.266379
    21  O    0.036325   0.000721  -0.000943  -0.000610  -0.000133  -0.050810
    22  H   -0.000431   0.001411  -0.001517   0.002273  -0.000452   0.046893
    23  H   -0.002606  -0.001933   0.000371  -0.000081   0.000010   0.002385
    24  O    0.000183  -0.000030  -0.055248   0.056936   0.000717  -0.004754
    25  H    0.000019  -0.000015   0.004927  -0.007683  -0.000441   0.000248
    26  H   -0.000165   0.000043   0.004311  -0.004404   0.000810  -0.002635
              19         20         21         22         23         24
     1  C   -0.000370  -0.003129   0.020359   0.001439   0.002762  -0.008824
     2  O    0.001788   0.000812  -0.002952  -0.001905  -0.001303  -0.002660
     3  O   -0.001115   0.023306  -0.003433  -0.000313   0.000198  -0.010252
     4  C   -0.001396  -0.011920  -0.010297  -0.001320  -0.000151  -0.007685
     5  F   -0.000133   0.000497  -0.001249   0.000368  -0.000276   0.000171
     6  F    0.000026   0.000214  -0.000025   0.000015  -0.000018   0.000141
     7  F   -0.000004   0.000246  -0.000541  -0.000143  -0.000027   0.000097
     8  O   -0.002739  -0.001495   0.000949   0.005179  -0.001376  -0.002883
     9  H    0.000561   0.000106   0.000184  -0.000051  -0.000253   0.002352
    10  H   -0.000582  -0.000306   0.001098  -0.000568   0.001265  -0.000743
    11  H    0.001873  -0.000717   0.001871  -0.000664  -0.000056  -0.000396
    12  O    0.001496   0.000400  -0.055671  -0.000687   0.004219   0.000107
    13  H   -0.000993   0.001212   0.036325  -0.000431  -0.002606   0.000183
    14  H   -0.000167   0.000045   0.000721   0.001411  -0.001933  -0.000030
    15  O    0.024095  -0.000112  -0.000943  -0.001517   0.000371  -0.055248
    16  H   -0.009823  -0.000708  -0.000610   0.002273  -0.000081   0.056936
    17  H    0.001633   0.000391  -0.000133  -0.000452   0.000010   0.000717
    18  O    0.257144   0.266379  -0.050810   0.046893   0.002385  -0.004754
    19  H    0.324010  -0.025260   0.005494  -0.006698   0.001207   0.001397
    20  H   -0.025260   0.310891   0.001650  -0.004188  -0.002024   0.000704
    21  O    0.005494   0.001650   8.381357   0.238067   0.279296   0.000340
    22  H   -0.006698  -0.004188   0.238067   0.277487  -0.021210  -0.000531
    23  H    0.001207  -0.002024   0.279296  -0.021210   0.353422   0.000082
    24  O    0.001397   0.000704   0.000340  -0.000531   0.000082   8.339243
    25  H    0.000701   0.001192   0.000119  -0.000168  -0.000007   0.276694
    26  H   -0.001200  -0.003195  -0.000516   0.000200   0.000010   0.213949
              25         26
     1  C    0.001456   0.001186
     2  O   -0.000463  -0.002579
     3  O   -0.001010   0.040026
     4  C   -0.000461  -0.002388
     5  F    0.000003  -0.000058
     6  F    0.000072  -0.000314
     7  F    0.000002  -0.000100
     8  O    0.000333   0.001241
     9  H   -0.000414   0.000071
    10  H    0.000166  -0.000146
    11  H   -0.000170  -0.001590
    12  O    0.000076  -0.000129
    13  H    0.000019  -0.000165
    14  H   -0.000015   0.000043
    15  O    0.004927   0.004311
    16  H   -0.007683  -0.004404
    17  H   -0.000441   0.000810
    18  O    0.000248  -0.002635
    19  H    0.000701  -0.001200
    20  H    0.001192  -0.003195
    21  O    0.000119  -0.000516
    22  H   -0.000168   0.000200
    23  H   -0.000007   0.000010
    24  O    0.276694   0.213949
    25  H    0.354435  -0.016318
    26  H   -0.016318   0.292964
 Mulliken charges:
               1
     1  C    0.340379
     2  O   -0.531884
     3  O   -0.709173
     4  C    0.906428
     5  F   -0.294988
     6  F   -0.298381
     7  F   -0.306816
     8  O   -0.852020
     9  H    0.531254
    10  H    0.511172
    11  H    0.538612
    12  O   -0.833140
    13  H    0.484190
    14  H    0.406474
    15  O   -0.940137
    16  H    0.490811
    17  H    0.419577
    18  O   -0.817904
    19  H    0.429054
    20  H    0.445007
    21  O   -0.840651
    22  H    0.467513
    23  H    0.386096
    24  O   -0.799106
    25  H    0.386708
    26  H    0.480925
 Sum of Mulliken charges =  -0.00000
 Mulliken charges with hydrogens summed into heavy atoms:
               1
     1  C    0.340379
     2  O   -0.531884
     3  O   -0.709173
     4  C    0.906428
     5  F   -0.294988
     6  F   -0.298381
     7  F   -0.306816
     8  O    0.729019
    12  O    0.057524
    15  O   -0.029749
    18  O    0.056158
    21  O    0.012958
    24  O    0.068527
 APT charges:
               1
     1  C    0.143319
     2  O   -0.475109
     3  O   -0.633565
     4  C    0.349690
     5  F   -0.126318
     6  F   -0.039560
     7  F   -0.105120
     8  O   -0.518782
     9  H    0.472590
    10  H    0.478987
    11  H    0.305044
    12  O   -0.713324
    13  H    0.160630
    14  H    0.605602
    15  O   -1.551248
    16  H    0.321229
    17  H    1.181401
    18  O   -0.614632
    19  H    0.519242
    20  H    0.155693
    21  O   -0.841596
    22  H    0.239184
    23  H    0.609603
    24  O   -0.755173
    25  H    0.779631
    26  H    0.052584
 Sum of APT charges =  -0.00000
 APT charges with hydrogens summed into heavy atoms:
               1
     1  C    0.143319
     2  O   -0.475109
     3  O   -0.633565
     4  C    0.349690
     5  F   -0.126318
     6  F   -0.039560
     7  F   -0.105120
     8  O    0.737838
    12  O    0.052908
    15  O   -0.048618
    18  O    0.060303
    21  O    0.007191
    24  O    0.077042
 Electronic spatial extent (au):  <R**2>=           3605.9708
 Charge=              0.0000 electrons
 Dipole moment (field-independent basis, Debye):
    X=             -3.9010    Y=              0.7573    Z=             -2.0466  Tot=              4.4699
 Quadrupole moment (field-independent basis, Debye-Ang):
   XX=            -78.3826   YY=            -66.3440   ZZ=            -82.5225
   XY=             -8.2456   XZ=              5.5566   YZ=             -6.1674
 Traceless Quadrupole moment (field-independent basis, Debye-Ang):
   XX=             -2.6329   YY=              9.4057   ZZ=             -6.7728
   XY=             -8.2456   XZ=              5.5566   YZ=             -6.1674
 Octapole moment (field-independent basis, Debye-Ang**2):
  XXX=            -54.1041  YYY=            -13.1343  ZZZ=             -8.9225  XYY=             -1.3716
  XXY=             43.7211  XXZ=             -6.6319  XZZ=             13.3614  YZZ=             -7.0640
  YYZ=            -28.7350  XYZ=             -3.4651
 Hexadecapole moment (field-independent basis, Debye-Ang**3):
 XXXX=          -1997.1397 YYYY=          -1033.2474 ZZZZ=           -655.1521 XXXY=           -200.7073
 XXXZ=             16.3815 YYYX=            -25.0793 YYYZ=            -53.6010 ZZZX=             30.6422
 ZZZY=            -17.4898 XXYY=           -568.2171 XXZZ=           -496.8825 YYZZ=           -242.5822
 XXYZ=            -10.8597 YYXZ=             48.4615 ZZXY=             -3.6352
 N-N= 1.021913484474D+03 E-N=-4.371858648061D+03  KE= 9.772669848111D+02
  Exact polarizability:       0.000       0.000       0.000       0.000       0.000       0.000
 Approx polarizability:      83.616      -2.005      87.327       1.570       7.123      82.798
 Calling FoFJK, ICntrl=    100127 FMM=F ISym2X=0 I1Cent= 0 IOpClX= 0 NMat=1 NMatS=1 NMatT=0.
 ***** Axes restored to original set *****
 -------------------------------------------------------------------
 Center     Atomic                   Forces (Hartrees/Bohr)
 Number     Number              X              Y              Z
 -------------------------------------------------------------------
      1        6           0.010505488   -0.000248546   -0.016334172
      2        8          -0.013541881   -0.012645081   -0.006686351
      3        8           0.002636177    0.013963295    0.022810228
      4        6           0.003629850   -0.001418244   -0.002612860
      5        9          -0.000773911   -0.000862770    0.003832071
      6        9          -0.004296154    0.001585664    0.001590754
      7        9          -0.001909938   -0.001744403    0.000518144
      8        8           0.011944607   -0.000956334   -0.000702582
      9        1          -0.004009776   -0.001578304   -0.005868806
     10        1          -0.003741027    0.004747079   -0.000701416
     11        1          -0.001853131    0.000101451    0.002755711
     12        8          -0.004133207    0.000148565    0.002184578
     13        1           0.004831331   -0.000584280   -0.002667668
     14        1           0.000547419   -0.001320342   -0.001517869
     15        8           0.003438096    0.001099529    0.000041382
     16        1          -0.005122305    0.002952939    0.000133738
     17        1          -0.001516217   -0.001608218    0.002195849
     18        8           0.004228093   -0.002656148    0.002872271
     19        1          -0.001912527   -0.000016280    0.001018235
     20        1          -0.001286221    0.001270628   -0.002285856
     21        8          -0.000206314   -0.001159569    0.003347331
     22        1          -0.000303633    0.001718579    0.000041493
     23        1           0.001556157   -0.001346805   -0.002416928
     24        8           0.002490397   -0.000677677    0.003900809
     25        1          -0.001491224    0.000129316   -0.000529537
     26        1           0.000289850    0.001105957   -0.004918549
 -------------------------------------------------------------------
 Cartesian Forces:  Max     0.022810228 RMS     0.005111363
 FormGI is forming the generalized inverse of G from B-inverse, IUseBI=4.

 GradGradGradGradGradGradGradGradGradGradGradGradGradGradGradGradGradGrad
 Berny optimization.
 Internal  Forces:  Max     0.023818764 RMS     0.005117722
 Search for a local minimum.
 Step number   1 out of a maximum of  156
 All quantities printed in internal units (Hartrees-Bohrs-Radians)
 Mixed Optimization -- RFO/linear search
 Second derivative matrix not updated -- analytic derivatives used.
 ITU=  0
     Eigenvalues ---   -0.00216  -0.00054  -0.00025   0.00014   0.00085
     Eigenvalues ---    0.00163   0.00210   0.00292   0.00440   0.00646
     Eigenvalues ---    0.00738   0.00796   0.01001   0.01029   0.01307
     Eigenvalues ---    0.01539   0.01620   0.01630   0.01832   0.02026
     Eigenvalues ---    0.02192   0.02232   0.02352   0.02482   0.02735
     Eigenvalues ---    0.02848   0.02967   0.03196   0.03357   0.03612
     Eigenvalues ---    0.03714   0.03876   0.04409   0.04590   0.04852
     Eigenvalues ---    0.06096   0.06481   0.06728   0.06922   0.07700
     Eigenvalues ---    0.08128   0.08703   0.11365   0.13596   0.16088
     Eigenvalues ---    0.17979   0.19456   0.20239   0.21642   0.23461
     Eigenvalues ---    0.25149   0.27025   0.35087   0.35570   0.36487
     Eigenvalues ---    0.37446   0.40670   0.44619   0.46911   0.48329
     Eigenvalues ---    0.49225   0.52114   0.53377   0.54783   0.56781
     Eigenvalues ---    0.57243   0.57435   0.57792   0.68245   0.84592
     Eigenvalues ---    1.08497   3.31927
 RFO step:  Lambda=-7.33022533D-03 EMin=-2.16150127D-03
 Linear search not attempted -- first point.
 Maximum step size (   0.300) exceeded in Quadratic search.
    -- Step size scaled by   0.691
 Iteration  1 RMS(Cart)=  0.25086787 RMS(Int)=  0.02314860
 Iteration  2 RMS(Cart)=  0.08404141 RMS(Int)=  0.00295816
 Iteration  3 RMS(Cart)=  0.00437831 RMS(Int)=  0.00181329
 Iteration  4 RMS(Cart)=  0.00000806 RMS(Int)=  0.00181328
 Iteration  5 RMS(Cart)=  0.00000004 RMS(Int)=  0.00181328
 Variable       Old X    -DE/DX   Delta X   Delta X   Delta X     New X
                                 (Linear)    (Quad)   (Total)
    R1        2.34802   0.01539   0.00000   0.01685   0.01652   2.36453
    R2        2.32085   0.02382   0.00000   0.01895   0.01849   2.33935
    R3        2.96319  -0.00518   0.00000  -0.01708  -0.01708   2.94611
    R4        2.65899  -0.00426   0.00000  -0.09025  -0.09014   2.56885
    R5        3.33623  -0.00121   0.00000  -0.00125  -0.00169   3.33454
    R6        2.53596   0.00083   0.00000  -0.00501  -0.00501   2.53094
    R7        2.53984   0.00193   0.00000   0.00570   0.00570   2.54554
    R8        2.53116   0.00036   0.00000  -0.00464  -0.00464   2.52652
    R9        1.90587  -0.00202   0.00000  -0.01657  -0.01613   1.88974
   R10        1.95977  -0.00094   0.00000  -0.02286  -0.02288   1.93689
   R11        2.04672  -0.00678   0.00000   0.01264   0.01266   2.05937
   R12        3.00111   0.00442   0.00000   0.06299   0.06345   3.06456
   R13        2.82868   0.00498   0.00000   0.05008   0.05006   2.87874
   R14        1.86665   0.00536   0.00000   0.00544   0.00551   1.87216
   R15        1.81399   0.00184   0.00000   0.00179   0.00179   1.81578
   R16        3.12982   0.00164   0.00000   0.01847   0.01842   3.14824
   R17        1.87477   0.00396   0.00000   0.00433   0.00471   1.87947
   R18        1.81099   0.00286   0.00000   0.00272   0.00272   1.81370
   R19        3.10016   0.00114   0.00000  -0.00296  -0.00269   3.09747
   R20        1.82455   0.00214   0.00000   0.00488   0.00488   1.82942
   R21        1.82973   0.00242   0.00000   0.00523   0.00523   1.83496
   R22        3.19065  -0.00047   0.00000  -0.00621  -0.00623   3.18442
   R23        1.86280   0.00122   0.00000   0.00241   0.00245   1.86525
   R24        1.80886   0.00218   0.00000   0.00198   0.00198   1.81084
   R25        1.81168   0.00129   0.00000   0.00171   0.00171   1.81339
   R26        1.84612   0.00208   0.00000   0.00412   0.00377   1.84989
    A1        2.24628   0.00107   0.00000   0.00559   0.00409   2.25037
    A2        2.00537   0.00042   0.00000   0.00085   0.00150   2.00687
    A3        2.03153  -0.00148   0.00000  -0.00638  -0.00572   2.02581
    A4        2.10556  -0.00164   0.00000   0.03248   0.03103   2.13659
    A5        2.37525  -0.00618   0.00000  -0.06924  -0.07055   2.30470
    A6        1.94814  -0.00447   0.00000  -0.00366  -0.00373   1.94441
    A7        1.94103  -0.00622   0.00000  -0.02648  -0.02657   1.91445
    A8        1.96314  -0.00191   0.00000   0.00309   0.00306   1.96620
    A9        1.86924   0.00498   0.00000   0.00915   0.00902   1.87826
   A10        1.86630   0.00423   0.00000   0.01235   0.01234   1.87864
   A11        1.87096   0.00440   0.00000   0.00764   0.00760   1.87855
   A12        1.88190   0.00791   0.00000   0.02256   0.02152   1.90342
   A13        1.90197  -0.00125   0.00000   0.01272   0.01163   1.91360
   A14        1.80207   0.00184   0.00000   0.04106   0.04044   1.84251
   A15        1.79467   0.02056   0.00000   0.07985   0.07834   1.87301
   A16        1.95203  -0.00591   0.00000   0.02355   0.02110   1.97313
   A17        1.85705  -0.00553   0.00000  -0.00429  -0.00634   1.85071
   A18        1.79013   0.00350   0.00000   0.04224   0.04190   1.83204
   A19        2.10173  -0.00130   0.00000   0.01513   0.01252   2.11426
   A20        1.87341  -0.00121   0.00000   0.01020   0.00859   1.88200
   A21        1.84714  -0.00060   0.00000  -0.01316  -0.01734   1.82981
   A22        1.91049   0.00035   0.00000   0.04432   0.04215   1.95263
   A23        1.87672  -0.00166   0.00000   0.10818   0.10615   1.98287
   A24        1.99849   0.00436   0.00000  -0.03964  -0.04784   1.95064
   A25        2.32920  -0.00503   0.00000  -0.06952  -0.07690   2.25230
   A26        1.85930  -0.00043   0.00000   0.01474   0.00488   1.86418
   A27        2.23529  -0.00232   0.00000  -0.02791  -0.02804   2.20724
   A28        1.72184   0.00106   0.00000   0.03979   0.03911   1.76095
   A29        1.85972   0.00020   0.00000   0.00232   0.00220   1.86191
   A30        2.85959  -0.00127   0.00000   0.03055   0.02926   2.88885
   A31        3.10490  -0.00021   0.00000  -0.05462  -0.05360   3.05131
   A32        2.98089   0.01334   0.00000   0.02866   0.02787   3.00876
   A33        3.02453   0.00067   0.00000   0.02036   0.02057   3.04510
   A34        2.95785   0.01152   0.00000   0.05641   0.05399   3.01184
   A35        2.95007   0.00056   0.00000  -0.03306  -0.03247   2.91759
   A36        2.99693   0.00576   0.00000   0.06269   0.06190   3.05883
   A37        3.07939  -0.00300   0.00000   0.02750   0.02715   3.10654
   A38        3.13510   0.01459   0.00000   0.00252   0.00238   3.13749
   A39        3.19932   0.00399   0.00000   0.03368   0.03343   3.23275
   A40        3.10503   0.00753   0.00000  -0.01504  -0.01461   3.09043
   A41        3.17664   0.00209   0.00000   0.07215   0.07141   3.24805
   A42        3.20624  -0.00174   0.00000   0.08082   0.08129   3.28753
    D1       -0.07519  -0.00219   0.00000   0.07198   0.07258  -0.00261
    D2        3.06288  -0.00082   0.00000   0.09428   0.09498  -3.12533
    D3       -0.80552   0.00072   0.00000  -0.09111  -0.09045  -0.89597
    D4        2.33964  -0.00066   0.00000  -0.11370  -0.11307   2.22657
    D5       -2.44260  -0.00113   0.00000  -0.01675  -0.01668  -2.45928
    D6        1.75415  -0.00024   0.00000  -0.00801  -0.00802   1.74612
    D7       -0.34470  -0.00018   0.00000  -0.00127  -0.00126  -0.34596
    D8        0.69593   0.00007   0.00000   0.00270   0.00273   0.69866
    D9       -1.39051   0.00095   0.00000   0.01144   0.01139  -1.37912
   D10        2.79383   0.00101   0.00000   0.01818   0.01815   2.81198
   D11       -0.03778   0.00314   0.00000   0.06689   0.06818   0.03040
   D12       -2.01367  -0.00735   0.00000   0.00693   0.00638  -2.00728
   D13        0.84743  -0.00259   0.00000  -0.00811  -0.00837   0.83905
   D14       -0.96599  -0.00076   0.00000   0.04573   0.04553  -0.92046
   D15       -2.91905  -0.00492   0.00000  -0.00257  -0.00391  -2.92296
   D16        1.00779   0.00524   0.00000   0.09134   0.09272   1.10051
   D17       -0.94527   0.00108   0.00000   0.04304   0.04329  -0.90198
   D18        2.67893   0.00464   0.00000   0.01265   0.01240   2.69133
   D19       -1.54385   0.00434   0.00000   0.07412   0.07387  -1.46998
   D20        0.72611  -0.00150   0.00000  -0.03419  -0.03367   0.69244
   D21        2.78651  -0.00180   0.00000   0.02727   0.02780   2.81431
   D22        0.50526   0.00224   0.00000  -0.32964  -0.32793   0.17734
   D23       -2.01439  -0.00145   0.00000  -0.13738  -0.14051  -2.15490
   D24        2.51570   0.00476   0.00000  -0.26009  -0.25686   2.25884
   D25       -0.00396   0.00106   0.00000  -0.06784  -0.06945  -0.07340
   D26        1.02214   0.00025   0.00000   0.05833   0.05930   1.08144
   D27       -0.99431   0.00006   0.00000   0.04238   0.04331  -0.95101
   D28       -1.20562  -0.00033   0.00000  -0.01128  -0.01218  -1.21780
   D29        3.06111  -0.00052   0.00000  -0.02723  -0.02818   3.03294
   D30        0.35975   0.00043   0.00000   0.30205   0.30341   0.66316
   D31        3.04412   0.00036   0.00000   0.14434   0.14626  -3.09280
   D32       -1.60907   0.00106   0.00000   0.24431   0.24241  -1.36666
   D33        1.07530   0.00100   0.00000   0.08661   0.08526   1.16056
   D34        0.64690  -0.00283   0.00000  -0.02612  -0.02638   0.62052
   D35       -1.69367  -0.00084   0.00000  -0.01733  -0.01742  -1.71108
         Item               Value     Threshold  Converged?
 Maximum Force            0.023819     0.000015     NO 
 RMS     Force            0.005118     0.000010     NO 
 Maximum Displacement     1.154025     0.000060     NO 
 RMS     Displacement     0.241741     0.000040     NO 
 Predicted change in Energy=-4.630313D-03
 GradGradGradGradGradGradGradGradGradGradGradGradGradGradGradGradGradGrad

                          Input orientation:                          
 ---------------------------------------------------------------------
 Center     Atomic      Atomic             Coordinates (Angstroms)
 Number     Number       Type             X           Y           Z
 ---------------------------------------------------------------------
      1          6           0        0.406683    1.158365   -0.530305
      2          8           0       -0.317505    0.240856   -0.976820
      3          8           0        0.451870    1.626387    0.614852
      4          6           0        1.363546    1.809473   -1.574815
      5          9           0        2.560176    2.081802   -1.038449
      6          9           0        0.837890    2.970950   -2.009771
      7          9           0        1.566008    1.031369   -2.643024
      8          8           0       -1.903176   -1.061879    0.350650
      9          1           0       -1.942174   -0.769138    1.306056
     10          1           0       -1.494064   -2.000523    0.304653
     11          1           0       -1.219938   -0.417622   -0.202272
     12          8           0       -0.712141   -3.302903    0.190470
     13          1           0        0.147506   -3.173343    0.665564
     14          1           0       -0.483601   -3.526333   -0.715685
     15          8           0       -1.943093   -0.159303    2.808717
     16          1           0       -1.933015    0.827552    2.685449
     17          1           0       -2.643664   -0.370761    3.429721
     18          8           0        1.037109   -0.380687    2.603903
     19          1           0        0.130276   -0.379627    2.942799
     20          1           0        1.069891    0.361688    1.978859
     21          8           0        1.547444   -2.728496    1.451542
     22          1           0        1.447966   -1.862294    1.914208
     23          1           0        2.453677   -2.775778    1.143714
     24          8           0       -1.614896    2.368370    2.225712
     25          1           0       -2.191356    2.942169    1.716511
     26          1           0       -0.804712    2.238628    1.691811
 ---------------------------------------------------------------------
                    Distance matrix (angstroms):
                    1          2          3          4          5
     1  C    0.000000
     2  O    1.251258   0.000000
     3  O    1.237930   2.246119   0.000000
     4  C    1.559015   2.375729   2.378931   0.000000
     5  F    2.397598   3.416712   2.717675   1.339318   0.000000
     6  F    2.379122   3.139321   2.974139   1.347044   2.168021
     7  F    2.413243   2.636052   3.494153   1.336977   2.160194
     8  O    3.322803   2.444105   3.583688   4.756422   5.633279
     9  H    3.550299   2.978449   3.456552   5.086889   5.822003
    10  H    3.780023   2.837295   4.127634   5.120001   5.908144
    11  H    2.288501   1.359376   2.764165   3.676713   4.608207
    12  O    4.655556   3.751871   5.082610   5.793194   6.419762
    13  H    4.501219   3.817121   4.809638   5.597009   6.028365
    14  H    4.772145   3.779880   5.403328   5.711470   6.389048
    15  O    4.290311   4.139197   3.706424   5.833120   6.332667
    16  H    3.990576   4.045528   3.257789   5.475521   5.969030
    17  H    5.227299   5.020229   4.636208   6.771745   7.284199
    18  O    3.548151   3.878513   2.885685   4.729170   4.652989
    19  H    3.808447   3.993609   3.089798   5.169327   5.273839
    20  H    2.714856   3.267338   1.960084   3.848495   3.779403
    21  O    4.509628   4.265211   4.567860   5.457639   5.510413
    22  H    4.022971   3.987250   3.853755   5.065795   5.050850
    23  H    4.740253   4.612612   4.864769   5.440892   5.326280
    24  O    3.625813   4.057801   2.723404   4.860811   5.307361
    25  H    3.870394   4.249993   3.151441   4.975254   5.559415
    26  H    2.751771   3.368984   1.764562   3.944155   4.336056
                    6          7          8          9         10
     6  F    0.000000
     7  F    2.166365   0.000000
     8  O    5.417448   5.037759   0.000000
     9  H    5.719416   5.580717   1.000009   0.000000
    10  H    5.959036   5.219695   1.024960   1.649218   0.000000
    11  H    4.357078   3.977228   1.089773   1.708871   1.684546
    12  O    6.826777   5.657258   2.542914   3.029436   1.523363
    13  H    6.736942   5.535206   2.960194   3.249184   2.049516
    14  H    6.755419   5.356135   3.037400   3.717122   2.095285
    15  O    6.383586   6.591887   2.618841   1.621694   3.140392
    16  H    5.858085   6.377878   3.003685   2.110030   3.722751
    17  H    7.271611   7.521007   3.241395   2.271727   3.707257
    18  O    5.706062   5.459293   3.766490   3.272832   3.783815
    19  H    6.021214   5.937478   3.364466   2.669400   3.496513
    20  H    4.771922   4.696424   3.676511   3.286939   3.867411
    21  O    6.705806   5.558993   3.987024   4.004708   3.331077
    22  H    6.255401   5.399591   3.783587   3.613570   3.356385
    23  H    6.751304   5.442583   4.748533   4.834921   4.109708
    24  O    4.931386   5.967437   3.919894   3.285854   4.774128
    25  H    4.802326   6.064197   4.240404   3.742241   5.187463
    26  H    4.115354   5.086116   3.728094   3.238717   4.513294
                   11         12         13         14         15
    11  H    0.000000
    12  O    2.955834   0.000000
    13  H    3.196411   0.990704   0.000000
    14  H    3.235718   0.960868   1.559085   0.000000
    15  O    3.107368   4.272316   4.248311   5.088066   0.000000
    16  H    3.224572   4.977561   4.941221   5.711814   0.994575
    17  H    3.901354   4.777132   4.825522   5.639849   0.959771
    18  O    3.601422   4.174193   3.513897   4.819472   2.995424
    19  H    3.422863   4.102503   3.604295   4.864474   2.089349
    20  H    3.256988   4.450079   3.882264   4.979016   3.168307
    21  O    3.966566   2.650656   1.665976   3.075477   4.541644
    22  H    3.699227   3.116520   2.229161   3.662829   3.898667
    23  H    4.568153   3.347976   2.388537   3.556445   5.380498
    24  O    3.716564   6.092661   6.020856   6.684248   2.614716
    25  H    3.989182   6.596803   6.631309   7.118534   3.297526
    26  H    3.288712   5.742053   5.590111   6.255712   2.879838
                   16         17         18         19         20
    16  H    0.000000
    17  H    1.579531   0.000000
    18  O    3.207512   3.772289   0.000000
    19  H    2.404304   2.816366   0.968090   0.000000
    20  H    3.119895   4.053637   0.971018   1.536751   0.000000
    21  O    5.126558   5.199759   2.664692   3.122403   3.171018
    22  H    4.388749   4.611170   1.685123   2.234414   2.256815
    23  H    5.882516   6.082172   3.142495   3.791627   3.529309
    24  O    1.639109   3.163992   3.838421   3.333366   3.360921
    25  H    2.340339   3.757018   4.717185   4.234157   4.166947
    26  H    2.061922   3.634693   3.329419   3.048677   2.668227
                   21         22         23         24         25
    21  O    0.000000
    22  H    0.987048   0.000000
    23  H    0.958254   1.561912   0.000000
    24  O    6.047957   5.232272   6.647275   0.000000
    25  H    6.797447   6.030474   7.389137   0.959603   0.000000
    26  H    5.501154   4.684184   6.005146   0.978918   1.555109
                   26
    26  H    0.000000
 Stoichiometry    C2H13F3O8
 Framework group  C1[X(C2H13F3O8)]
 Deg. of freedom    72
 Full point group                 C1      NOp   1
 Largest Abelian subgroup         C1      NOp   1
 Largest concise Abelian subgroup C1      NOp   1
                         Standard orientation:                         
 ---------------------------------------------------------------------
 Center     Atomic      Atomic             Coordinates (Angstroms)
 Number     Number       Type             X           Y           Z
 ---------------------------------------------------------------------
      1          6           0        1.149528    0.128520   -0.198424
      2          8           0        0.530082   -0.409050   -1.143384
      3          8           0        0.761936    1.001263    0.589334
      4          6           0        2.618247   -0.359786   -0.011472
      5          9           0        2.932586   -0.478630    1.285001
      6          9           0        3.466416    0.533651   -0.556365
      7          9           0        2.846038   -1.541653   -0.593543
      8          8           0       -1.800588    0.041939   -1.724968
      9          1           0       -2.219662    0.735526   -1.139022
     10          1           0       -2.242317   -0.864165   -1.539517
     11          1           0       -0.752591   -0.082517   -1.453271
     12          8           0       -2.739680   -2.248938   -1.144969
     13          1           0       -2.614699   -2.339381   -0.166351
     14          1           0       -2.230781   -2.959412   -1.544362
     15          8           0       -2.754717    1.906601   -0.153026
     16          1           0       -2.010085    2.564359   -0.107676
     17          1           0       -3.561436    2.388895   -0.347341
     18          8           0       -1.608040    0.209659    2.032856
     19          1           0       -2.175362    0.810840    1.528947
     20          1           0       -0.703417    0.435690    1.761851
     21          8           0       -2.261727   -2.309640    1.461532
     22          1           0       -2.009368   -1.404880    1.764825
     23          1           0       -1.745230   -2.929372    1.978653
     24          8           0       -0.561078    3.316764    0.037050
     25          1           0       -0.081072    3.768911   -0.660084
     26          1           0        0.004503    2.573996    0.331491
 ---------------------------------------------------------------------
 Rotational constants (GHZ):           0.6330177           0.3641115           0.3038602
 Standard basis: 6-31++G(d,p) (6D, 7F)
 There are   325 symmetry adapted cartesian basis functions of A   symmetry.
 There are   325 symmetry adapted basis functions of A   symmetry.
   325 basis functions,   520 primitive gaussians,   325 cartesian basis functions
    58 alpha electrons       58 beta electrons
       nuclear repulsion energy      1007.1381425505 Hartrees.
 NAtoms=   26 NActive=   26 NUniq=   26 SFac= 1.00D+00 NAtFMM=   60 NAOKFM=F Big=F
 Integral buffers will be    131072 words long.
 Raffenetti 2 integral format.
 Two-electron integral symmetry is turned on.
 Nuclear repulsion after empirical dispersion term =     1007.1243868198 Hartrees.
 One-electron integrals computed using PRISM.
 NBasis=   325 RedAO= T EigKep=  2.96D-05  NBF=   325
 NBsUse=   325 1.00D-06 EigRej= -1.00D+00 NBFU=   325
 Initial guess from the checkpoint file:  "/local_scratch/slurm.5787620/Gau-3945594.chk"
 B after Tr=    -0.000000   -0.000000    0.000000
         Rot=    0.996857   -0.038651    0.022932    0.065244 Ang=  -9.09 deg.
 ExpMin= 3.60D-02 ExpMax= 7.00D+03 ExpMxC= 1.05D+03 IAcc=3 IRadAn=         5 AccDes= 0.00D+00
 Harris functional with IExCor= 4639 and IRadAn=       5 diagonalized for initial guess.
 HarFok:  IExCor= 4639 AccDes= 0.00D+00 IRadAn=         5 IDoV= 1 UseB2=F ITyADJ=14
 ICtDFT=  3500011 ScaDFX=  1.000000  1.000000  1.000000  1.000000
 FoFCou: FMM=F IPFlag=           0 FMFlag=      100000 FMFlg1=           0
         NFxFlg=           0 DoJE=T BraDBF=F KetDBF=T FulRan=T
         wScrn=  0.000000 ICntrl=       500 IOpCl=  0 I1Cent=   200000004 NGrid=           0
         NMat0=    1 NMatS0=      1 NMatT0=    0 NMatD0=    1 NMtDS0=    0 NMtDT0=    0
 Petite list used in FoFCou.
 Requested convergence on RMS density matrix=1.00D-10 within 128 cycles.
 Requested convergence on MAX density matrix=1.00D-08.
 Requested convergence on             energy=1.00D-08.
 No special actions if energy rises.
 SCF Done:  E(RwB97XD) =  -985.241364927     A.U. after   17 cycles
            NFock= 17  Conv=0.68D-10     -V/T= 2.0083
 Calling FoFJK, ICntrl=      2127 FMM=F ISym2X=0 I1Cent= 0 IOpClX= 0 NMat=1 NMatS=1 NMatT=0.
 ***** Axes restored to original set *****
 -------------------------------------------------------------------
 Center     Atomic                   Forces (Hartrees/Bohr)
 Number     Number              X              Y              Z
 -------------------------------------------------------------------
      1        6           0.002866376    0.000431580   -0.005417208
      2        8          -0.005020736   -0.003979025   -0.003268306
      3        8           0.001987504    0.003133431    0.008862864
      4        6           0.000362417   -0.000250162   -0.001002603
      5        9           0.000305358   -0.000356995    0.001320950
      6        9          -0.001219380    0.000366117    0.000620098
      7        9          -0.000360174   -0.000676344    0.000024608
      8        8           0.004727716   -0.000968610    0.000246152
      9        1          -0.002124426   -0.000510486   -0.001679882
     10        1          -0.001189872    0.002404804   -0.000567398
     11        1           0.000200918    0.000053039    0.001013885
     12        8          -0.000281081    0.000434796    0.000884968
     13        1           0.001660021   -0.000832347   -0.001132537
     14        1          -0.000625392   -0.000801074   -0.000664873
     15        8           0.002634654    0.001446472   -0.000319533
     16        1          -0.001979703   -0.000219209    0.000264851
     17        1           0.000042494   -0.000860827    0.000931128
     18        8          -0.000995749    0.001387653    0.000167754
     19        1          -0.000183953   -0.000291145    0.000320548
     20        1          -0.001457107    0.000669856    0.000088736
     21        8           0.000174298    0.000631272    0.001608795
     22        1          -0.001153694   -0.000327714   -0.000323454
     23        1           0.000830182   -0.001498891   -0.000955800
     24        8           0.001567240   -0.000026746    0.001857994
     25        1          -0.000544765    0.000049591   -0.000114465
     26        1          -0.000223147    0.000590966   -0.002767272
 -------------------------------------------------------------------
 Cartesian Forces:  Max     0.008862864 RMS     0.001886388

 GradGradGradGradGradGradGradGradGradGradGradGradGradGradGradGradGradGrad
 Berny optimization.
 Using GEDIIS/GDIIS optimizer.
 FormGI is forming the generalized inverse of G from B-inverse, IUseBI=4.
 Internal  Forces:  Max     0.014936390 RMS     0.003111447
 Search for a local minimum.
 Step number   2 out of a maximum of  156
 All quantities printed in internal units (Hartrees-Bohrs-Radians)
 Mixed Optimization -- RFO/linear search
 Update second derivatives using D2CorX and points    1    2
 DE= -3.61D-03 DEPred=-4.63D-03 R= 7.79D-01
 TightC=F SS=  1.41D+00  RLast= 7.29D-01 DXNew= 5.0454D-01 2.1864D+00
 Trust test= 7.79D-01 RLast= 7.29D-01 DXMaxT set to 5.05D-01
 ITU=  1  0
 Use linear search instead of GDIIS.
     Eigenvalues ---   -0.00774  -0.00064  -0.00026   0.00014   0.00084
     Eigenvalues ---    0.00167   0.00212   0.00313   0.00445   0.00641
     Eigenvalues ---    0.00749   0.00822   0.00963   0.01009   0.01253
     Eigenvalues ---    0.01513   0.01605   0.01656   0.01847   0.02019
     Eigenvalues ---    0.02179   0.02216   0.02276   0.02405   0.02718
     Eigenvalues ---    0.02857   0.02948   0.03133   0.03253   0.03498
     Eigenvalues ---    0.03712   0.03863   0.04235   0.04568   0.04878
     Eigenvalues ---    0.06042   0.06388   0.06691   0.06948   0.07636
     Eigenvalues ---    0.08017   0.08381   0.11294   0.13562   0.14791
     Eigenvalues ---    0.18001   0.19375   0.19769   0.21514   0.23394
     Eigenvalues ---    0.25110   0.25623   0.32462   0.35088   0.36464
     Eigenvalues ---    0.37422   0.40668   0.44523   0.46818   0.48258
     Eigenvalues ---    0.49123   0.52033   0.53257   0.54366   0.56718
     Eigenvalues ---    0.57178   0.57320   0.57714   0.68155   0.72586
     Eigenvalues ---    1.14049   3.72399
 RFO step:  Lambda=-9.97698584D-03 EMin=-7.74051228D-03
 Quartic linear search produced a step of  0.06550.
 Maximum step size (   0.505) exceeded in Quadratic search.
    -- Step size scaled by   0.852
 Iteration  1 RMS(Cart)=  0.19323894 RMS(Int)=  0.02195694
 Iteration  2 RMS(Cart)=  0.07980556 RMS(Int)=  0.00239094
 Iteration  3 RMS(Cart)=  0.00323431 RMS(Int)=  0.00185107
 Iteration  4 RMS(Cart)=  0.00000549 RMS(Int)=  0.00185106
 Iteration  5 RMS(Cart)=  0.00000003 RMS(Int)=  0.00185106
 Variable       Old X    -DE/DX   Delta X   Delta X   Delta X     New X
                                 (Linear)    (Quad)   (Total)
    R1        2.36453   0.00506   0.00108   0.04663   0.04644   2.41098
    R2        2.33935   0.00802   0.00121   0.06303   0.06330   2.40265
    R3        2.94611  -0.00163  -0.00112  -0.05243  -0.05355   2.89256
    R4        2.56885  -0.00145  -0.00590  -0.15740  -0.16387   2.40497
    R5        3.33454  -0.00072  -0.00011  -0.05812  -0.05872   3.27582
    R6        2.53094   0.00079  -0.00033   0.00353   0.00320   2.53414
    R7        2.54554   0.00059   0.00037   0.00429   0.00466   2.55021
    R8        2.52652   0.00032  -0.00030  -0.00952  -0.00982   2.51670
    R9        1.88974  -0.00012  -0.00106  -0.03795  -0.03827   1.85148
   R10        1.93689  -0.00278  -0.00150  -0.05659  -0.05811   1.87878
   R11        2.05937  -0.00200   0.00083   0.00345   0.00339   2.06276
   R12        3.06456   0.00164   0.00416   0.15374   0.15882   3.22337
   R13        2.87874  -0.00039   0.00328   0.11395   0.11723   2.99597
   R14        1.87216  -0.00107   0.00036   0.01173   0.01199   1.88415
   R15        1.81578   0.00066   0.00012   0.00740   0.00752   1.82329
   R16        3.14824  -0.00164   0.00121   0.03657   0.03777   3.18601
   R17        1.87947   0.00020   0.00031   0.00988   0.01153   1.89100
   R18        1.81370   0.00076   0.00018   0.01021   0.01039   1.82409
   R19        3.09747   0.00059  -0.00018   0.02027   0.02135   3.11882
   R20        1.82942   0.00028   0.00032   0.01129   0.01161   1.84103
   R21        1.83496   0.00041   0.00034   0.00975   0.01009   1.84505
   R22        3.18442   0.00244  -0.00041   0.11813   0.11774   3.30217
   R23        1.86525   0.00181   0.00016   0.00220   0.00232   1.86757
   R24        1.81084   0.00117   0.00013   0.00688   0.00701   1.81785
   R25        1.81339   0.00042   0.00011   0.00500   0.00512   1.81850
   R26        1.84989   0.00064   0.00025   0.01544   0.01546   1.86535
    A1        2.25037   0.00068   0.00027   0.01731   0.01325   2.26362
    A2        2.00687   0.00020   0.00010   0.01562   0.01782   2.02469
    A3        2.02581  -0.00087  -0.00037  -0.03304  -0.03123   1.99457
    A4        2.13659  -0.00172   0.00203  -0.05161  -0.05582   2.08077
    A5        2.30470  -0.00046  -0.00462  -0.09261  -0.09873   2.20596
    A6        1.94441  -0.00172  -0.00024  -0.03856  -0.03933   1.90507
    A7        1.91445  -0.00175  -0.00174  -0.04605  -0.04836   1.86610
    A8        1.96620  -0.00040   0.00020   0.00985   0.01010   1.97630
    A9        1.87826   0.00156   0.00059   0.02885   0.02818   1.90645
   A10        1.87864   0.00126   0.00081   0.02423   0.02510   1.90374
   A11        1.87855   0.00130   0.00050   0.02596   0.02650   1.90505
   A12        1.90342  -0.00231   0.00141   0.06599   0.06578   1.96920
   A13        1.91360   0.00168   0.00076   0.02470   0.01950   1.93310
   A14        1.84251  -0.00000   0.00265   0.03174   0.03375   1.87626
   A15        1.87301  -0.01347   0.00513  -0.00382   0.00088   1.87390
   A16        1.97313   0.00282   0.00138   0.01195   0.01299   1.98612
   A17        1.85071   0.00584  -0.00042  -0.01856  -0.01922   1.83149
   A18        1.83204   0.00112   0.00274   0.00389   0.00829   1.84032
   A19        2.11426  -0.00101   0.00082  -0.02569  -0.02685   2.08741
   A20        1.88200  -0.00028   0.00056   0.00885   0.00867   1.89067
   A21        1.82981  -0.00006  -0.00114  -0.02652  -0.02927   1.80054
   A22        1.95263  -0.00037   0.00276   0.03502   0.03721   1.98984
   A23        1.98287   0.00147   0.00695  -0.13994  -0.13371   1.84916
   A24        1.95064  -0.00814  -0.00313   0.04210   0.03412   1.98477
   A25        2.25230   0.00202  -0.00504   0.00177  -0.00987   2.24243
   A26        1.86418   0.00646   0.00032   0.08283   0.07898   1.94316
   A27        2.20724  -0.00083  -0.00184  -0.06694  -0.06886   2.13838
   A28        1.76095  -0.00030   0.00256   0.02203   0.02391   1.78486
   A29        1.86191   0.00099   0.00014   0.00680   0.00700   1.86892
   A30        2.88885   0.00043   0.00192   0.07880   0.07868   2.96753
   A31        3.05131  -0.00164  -0.00351  -0.04266  -0.04550   3.00581
   A32        3.00876  -0.00562   0.00183   0.08463   0.08526   3.09402
   A33        3.04510   0.00011   0.00135  -0.07252  -0.06652   2.97858
   A34        3.01184  -0.00867   0.00354  -0.12716  -0.12345   2.88839
   A35        2.91759  -0.00071  -0.00213  -0.10481  -0.10564   2.81195
   A36        3.05883  -0.00024   0.00405  -0.07614  -0.07434   2.98449
   A37        3.10654   0.00279   0.00178  -0.01788  -0.01824   3.08830
   A38        3.13749  -0.00786   0.00016  -0.02348  -0.02416   3.11333
   A39        3.23275   0.00186   0.00219   0.05111   0.04990   3.28265
   A40        3.09043  -0.01494  -0.00096  -0.11534  -0.11636   2.97407
   A41        3.24805   0.00179   0.00468   0.14266   0.14764   3.39568
   A42        3.28753   0.00708   0.00532  -0.02186  -0.01640   3.27113
    D1       -0.00261   0.00111   0.00475  -0.20187  -0.19363  -0.19625
    D2       -3.12533   0.00067   0.00622  -0.19399  -0.18443   2.97343
    D3       -0.89597  -0.00017  -0.00592   0.11965   0.11641  -0.77956
    D4        2.22657   0.00029  -0.00741   0.11214   0.10777   2.33434
    D5       -2.45928   0.00012  -0.00109   0.14054   0.14012  -2.31916
    D6        1.74612   0.00039  -0.00053   0.15864   0.15769   1.90381
    D7       -0.34596   0.00021  -0.00008   0.15100   0.15103  -0.19493
    D8        0.69866  -0.00029   0.00018   0.14686   0.14747   0.84614
    D9       -1.37912  -0.00001   0.00075   0.16497   0.16505  -1.21407
   D10        2.81198  -0.00019   0.00119   0.15733   0.15839   2.97037
   D11        0.03040   0.00156   0.00447   0.24504   0.25203   0.28243
   D12       -2.00728   0.00357   0.00042   0.14739   0.14756  -1.85972
   D13        0.83905  -0.00070  -0.00055   0.10532   0.10450   0.94355
   D14       -0.92046   0.00177   0.00298  -0.14261  -0.14140  -1.06187
   D15       -2.92296   0.00231  -0.00026  -0.14531  -0.14746  -3.07041
   D16        1.10051   0.00026   0.00607  -0.05512  -0.04717   1.05334
   D17       -0.90198   0.00080   0.00284  -0.05782  -0.05322  -0.95521
   D18        2.69133  -0.00090   0.00081   0.07597   0.07593   2.76726
   D19       -1.46998  -0.00012   0.00484   0.07239   0.07666  -1.39332
   D20        0.69244   0.00046  -0.00221  -0.00137  -0.00365   0.68879
   D21        2.81431   0.00124   0.00182  -0.00495  -0.00291   2.81140
   D22        0.17734   0.00186  -0.02148   0.30537   0.28322   0.46055
   D23       -2.15490   0.00210  -0.00920   0.12517   0.11644  -2.03846
   D24        2.25884  -0.00013  -0.01682   0.28567   0.26839   2.52723
   D25       -0.07340   0.00011  -0.00455   0.10548   0.10162   0.02822
   D26        1.08144  -0.00032   0.00388  -0.01989  -0.01596   1.06548
   D27       -0.95101  -0.00078   0.00284   0.01771   0.01925  -0.93176
   D28       -1.21780  -0.00040  -0.00080  -0.03661  -0.03754  -1.25534
   D29        3.03294  -0.00086  -0.00185   0.00099  -0.00233   3.03061
   D30        0.66316   0.00062   0.01987  -0.26821  -0.24974   0.41342
   D31       -3.09280  -0.00003   0.00958  -0.17065  -0.15829   3.03210
   D32       -1.36666   0.00139   0.01588  -0.15973  -0.14662  -1.51328
   D33        1.16056   0.00073   0.00558  -0.06217  -0.05517   1.10539
   D34        0.62052  -0.00124  -0.00173  -0.08239  -0.08478   0.53575
   D35       -1.71108  -0.00062  -0.00114  -0.02027  -0.02152  -1.73260
         Item               Value     Threshold  Converged?
 Maximum Force            0.014936     0.000015     NO 
 RMS     Force            0.003111     0.000010     NO 
 Maximum Displacement     0.922442     0.000060     NO 
 RMS     Displacement     0.193633     0.000040     NO 
 Predicted change in Energy=-7.413235D-03
 GradGradGradGradGradGradGradGradGradGradGradGradGradGradGradGradGradGrad

                          Input orientation:                          
 ---------------------------------------------------------------------
 Center     Atomic      Atomic             Coordinates (Angstroms)
 Number     Number       Type             X           Y           Z
 ---------------------------------------------------------------------
      1          6           0        0.370766    1.121364   -0.526744
      2          8           0       -0.474124    0.280485   -0.981535
      3          8           0        0.477315    1.615470    0.639890
      4          6           0        1.397983    1.650519   -1.530637
      5          9           0        2.619913    1.593666   -0.981122
      6          9           0        1.080207    2.939031   -1.775452
      7          9           0        1.405491    0.976540   -2.679259
      8          8           0       -1.819811   -1.052400    0.411805
      9          1           0       -1.885099   -0.768751    1.347330
     10          1           0       -1.391697   -1.943686    0.307978
     11          1           0       -1.234509   -0.337390   -0.169315
     12          8           0       -0.633065   -3.328402    0.164711
     13          1           0        0.284816   -3.204450    0.533817
     14          1           0       -0.498119   -3.605598   -0.749554
     15          8           0       -1.906247   -0.059768    2.898597
     16          1           0       -2.019358    0.921981    2.741351
     17          1           0       -2.567245   -0.342104    3.542886
     18          8           0        0.850900   -0.388606    2.723339
     19          1           0       -0.083699   -0.463488    2.988006
     20          1           0        0.841497    0.345153    2.079300
     21          8           0        1.656710   -2.526297    1.241264
     22          1           0        1.458348   -1.779642    1.857580
     23          1           0        2.544014   -2.453100    0.876975
     24          8           0       -1.624244    2.413406    2.155357
     25          1           0       -2.218048    2.923186    1.595391
     26          1           0       -0.815987    2.221802    1.622089
 ---------------------------------------------------------------------
                    Distance matrix (angstroms):
                    1          2          3          4          5
     1  C    0.000000
     2  O    1.275834   0.000000
     3  O    1.271428   2.305741   0.000000
     4  C    1.530679   2.383965   2.357975   0.000000
     5  F    2.342689   3.361177   2.686798   1.341011   0.000000
     6  F    2.316569   3.180270   2.819428   1.349511   2.193550
     7  F    2.392687   2.626730   3.505210   1.331780   2.177001
     8  O    3.225639   2.351351   3.527937   4.629584   5.352855
     9  H    3.489071   2.918109   3.430157   4.991411   5.594447
    10  H    3.632846   2.729784   4.033729   4.907253   5.501605
    11  H    2.198324   1.272658   2.720077   3.568612   4.386864
    12  O    4.613698   3.789883   5.089265   5.638175   6.010121
    13  H    4.454756   3.875185   4.824929   5.391831   5.547039
    14  H    4.811317   3.893075   5.490134   5.641990   6.066967
    15  O    4.279348   4.149961   3.686400   5.784559   6.186452
    16  H    4.053750   4.081562   3.336231   5.518955   5.985884
    17  H    5.228340   5.023859   4.639917   6.740491   7.149858
    18  O    3.615741   3.991174   2.914901   4.749068   4.558711
    19  H    3.882237   4.057485   3.185978   5.204089   5.224498
    20  H    2.759630   3.332229   1.954031   3.878827   3.753362
    21  O    4.252639   4.166451   4.348202   5.019579   4.779211
    22  H    3.909434   4.004891   3.737912   4.821791   4.559241
    23  H    4.412508   4.476126   4.569543   4.893840   4.453605
    24  O    3.583728   3.963865   2.711068   4.827256   5.340631
    25  H    3.801576   4.082363   3.144532   4.946454   5.640204
    26  H    2.690136   3.265646   1.733489   3.894574   4.356222
                    6          7          8          9         10
     6  F    0.000000
     7  F    2.184960   0.000000
     8  O    5.396825   4.906510   0.000000
     9  H    5.682645   5.485202   0.979758   0.000000
    10  H    5.855931   5.027481   0.994209   1.644436   0.000000
    11  H    4.321172   3.872445   1.091566   1.705740   1.683064
    12  O    6.780875   5.547648   2.578683   3.085125   1.585398
    13  H    6.611183   5.390775   3.012584   3.361988   2.109793
    14  H    6.809974   5.323859   3.100716   3.790559   2.163055
    15  O    6.305429   6.569171   2.678978   1.705735   3.244258
    16  H    5.837577   6.412143   3.060194   2.195426   3.811471
    17  H    7.235640   7.499103   3.296490   2.338336   3.796262
    18  O    5.600436   5.599934   3.593954   3.086033   3.644377
    19  H    5.968447   6.034009   3.161916   2.455615   3.329324
    20  H    4.652344   4.833282   3.437477   3.034944   3.655615
    21  O    6.269191   5.263409   3.866080   3.955329   3.240871
    22  H    5.967227   5.308695   3.655882   3.529999   3.248220
    23  H    6.184916   5.070056   4.606659   4.761860   4.009125
    24  O    4.800167   5.883655   3.884589   3.293490   4.738263
    25  H    4.716070   5.932292   4.167104   3.715211   5.101640
    26  H    3.956420   4.998724   3.632197   3.187774   4.405636
                   11         12         13         14         15
    11  H    0.000000
    12  O    3.069115   0.000000
    13  H    3.320057   0.997050   0.000000
    14  H    3.400019   0.964846   1.555939   0.000000
    15  O    3.152838   4.447370   4.503550   5.278706   0.000000
    16  H    3.267105   5.160101   5.216307   5.916042   1.000676
    17  H    3.944191   4.906231   5.038033   5.775527   0.965268
    18  O    3.566371   4.170268   3.611570   4.922385   2.782212
    19  H    3.362877   4.059622   3.697529   4.900403   1.868867
    20  H    3.135591   4.397157   3.911278   5.040378   2.895739
    21  O    3.891041   2.654319   1.685962   3.125945   4.639524
    22  H    3.666043   3.104589   2.271477   3.736178   3.919461
    23  H    4.455131   3.371544   2.405465   3.637090   5.442409
    24  O    3.622550   6.157392   6.150952   6.777542   2.597791
    25  H    3.835739   6.606162   6.703671   7.147163   3.270105
    26  H    3.151786   5.741271   5.642723   6.299550   2.832614
                   16         17         18         19         20
    16  H    0.000000
    17  H    1.593911   0.000000
    18  O    3.155368   3.515329   0.000000
    19  H    2.393145   2.547671   0.974233   0.000000
    20  H    2.992580   3.772789   0.976359   1.528279   0.000000
    21  O    5.258742   5.282988   2.723161   3.214858   3.100339
    22  H    4.491577   4.594798   1.747431   2.321213   2.223605
    23  H    5.974231   6.139085   3.246203   3.914062   3.489178
    24  O    1.650409   3.226038   3.781562   3.367952   3.219213
    25  H    2.314632   3.817958   4.653888   4.238442   4.030042
    26  H    2.095324   3.651025   3.287171   3.100445   2.545213
                   21         22         23         24         25
    21  O    0.000000
    22  H    0.988275   0.000000
    23  H    0.961963   1.610529   0.000000
    24  O    6.000075   5.212743   6.533874   0.000000
    25  H    6.695971   5.975050   7.217881   0.962311   0.000000
    26  H    5.366909   4.608645   5.805128   0.987100   1.567937
                   26
    26  H    0.000000
 Stoichiometry    C2H13F3O8
 Framework group  C1[X(C2H13F3O8)]
 Deg. of freedom    72
 Full point group                 C1      NOp   1
 Largest Abelian subgroup         C1      NOp   1
 Largest concise Abelian subgroup C1      NOp   1
                         Standard orientation:                         
 ---------------------------------------------------------------------
 Center     Atomic      Atomic             Coordinates (Angstroms)
 Number     Number       Type             X           Y           Z
 ---------------------------------------------------------------------
      1          6           0        1.121097    0.213349   -0.251342
      2          8           0        0.538252   -0.267310   -1.279452
      3          8           0        0.704202    1.066985    0.593662
      4          6           0        2.549794   -0.275164   -0.000028
      5          9           0        2.676556   -0.619451    1.289821
      6          9           0        3.371847    0.761429   -0.266265
      7          9           0        2.892451   -1.311635   -0.762886
      8          8           0       -1.780583   -0.091004   -1.626979
      9          1           0       -2.249139    0.572834   -1.079530
     10          1           0       -2.080043   -1.021468   -1.445286
     11          1           0       -0.704736   -0.051297   -1.446719
     12          8           0       -2.517086   -2.500633   -1.078471
     13          1           0       -2.290014   -2.648758   -0.118988
     14          1           0       -2.028678   -3.180999   -1.557519
     15          8           0       -2.841127    1.820762   -0.078652
     16          1           0       -2.178768    2.566184   -0.162198
     17          1           0       -3.723371    2.179669   -0.235411
     18          8           0       -1.747289    0.261626    1.949479
     19          1           0       -2.368506    0.735785    1.367763
     20          1           0       -0.873331    0.552427    1.625580
     21          8           0       -1.748300   -2.417312    1.460710
     22          1           0       -1.777293   -1.474896    1.756851
     23          1           0       -1.082799   -2.915836    1.944398
     24          8           0       -0.700954    3.293038   -0.054500
     25          1           0       -0.271411    3.706318   -0.809970
     26          1           0       -0.121868    2.548631    0.236847
 ---------------------------------------------------------------------
 Rotational constants (GHZ):           0.6256975           0.3884571           0.3152016
 Standard basis: 6-31++G(d,p) (6D, 7F)
 There are   325 symmetry adapted cartesian basis functions of A   symmetry.
 There are   325 symmetry adapted basis functions of A   symmetry.
   325 basis functions,   520 primitive gaussians,   325 cartesian basis functions
    58 alpha electrons       58 beta electrons
       nuclear repulsion energy      1015.7164439060 Hartrees.
 NAtoms=   26 NActive=   26 NUniq=   26 SFac= 1.00D+00 NAtFMM=   60 NAOKFM=F Big=F
 Integral buffers will be    131072 words long.
 Raffenetti 2 integral format.
 Two-electron integral symmetry is turned on.
 Nuclear repulsion after empirical dispersion term =     1015.7022093212 Hartrees.
 One-electron integrals computed using PRISM.
 NBasis=   325 RedAO= T EigKep=  2.81D-05  NBF=   325
 NBsUse=   325 1.00D-06 EigRej= -1.00D+00 NBFU=   325
 Initial guess from the checkpoint file:  "/local_scratch/slurm.5787620/Gau-3945594.chk"
 B after Tr=     0.000000    0.000000    0.000000
         Rot=    0.999558   -0.001225    0.001308   -0.029682 Ang=  -3.41 deg.
 ExpMin= 3.60D-02 ExpMax= 7.00D+03 ExpMxC= 1.05D+03 IAcc=3 IRadAn=         5 AccDes= 0.00D+00
 Harris functional with IExCor= 4639 and IRadAn=       5 diagonalized for initial guess.
 HarFok:  IExCor= 4639 AccDes= 0.00D+00 IRadAn=         5 IDoV= 1 UseB2=F ITyADJ=14
 ICtDFT=  3500011 ScaDFX=  1.000000  1.000000  1.000000  1.000000
 FoFCou: FMM=F IPFlag=           0 FMFlag=      100000 FMFlg1=           0
         NFxFlg=           0 DoJE=T BraDBF=F KetDBF=T FulRan=T
         wScrn=  0.000000 ICntrl=       500 IOpCl=  0 I1Cent=   200000004 NGrid=           0
         NMat0=    1 NMatS0=      1 NMatT0=    0 NMatD0=    1 NMtDS0=    0 NMtDT0=    0
 Petite list used in FoFCou.
 Requested convergence on RMS density matrix=1.00D-10 within 128 cycles.
 Requested convergence on MAX density matrix=1.00D-08.
 Requested convergence on             energy=1.00D-08.
 No special actions if energy rises.
 SCF Done:  E(RwB97XD) =  -985.236411103     A.U. after   18 cycles
            NFock= 18  Conv=0.94D-10     -V/T= 2.0084
 Calling FoFJK, ICntrl=      2127 FMM=F ISym2X=0 I1Cent= 0 IOpClX= 0 NMat=1 NMatS=1 NMatT=0.
 ***** Axes restored to original set *****
 -------------------------------------------------------------------
 Center     Atomic                   Forces (Hartrees/Bohr)
 Number     Number              X              Y              Z
 -------------------------------------------------------------------
      1        6          -0.014129079   -0.002688378    0.028129507
      2        8           0.020479513    0.022927747    0.006537146
      3        8          -0.007589364   -0.020126729   -0.032475888
      4        6          -0.004025081    0.002501196    0.005837210
      5        9           0.001577608    0.002447212   -0.006868896
      6        9           0.006963133   -0.001838910   -0.005169177
      7        9           0.003065931    0.002898438   -0.001154402
      8        8          -0.014233292    0.002112188    0.000853781
      9        1          -0.001319421   -0.000366454    0.009485203
     10        1           0.004423392   -0.012588294    0.003147076
     11        1           0.005150783    0.003323567   -0.006234275
     12        8           0.009364469   -0.000659523   -0.003075708
     13        1          -0.007317811    0.002623058   -0.000827370
     14        1          -0.002897425    0.000049042    0.002954453
     15        8          -0.010209592    0.001045662    0.001607995
     16        1           0.005036939   -0.004994937    0.000508602
     17        1           0.003654679    0.001281634   -0.002719442
     18        8          -0.003149308    0.001137612   -0.006250326
     19        1           0.004892048    0.001604274    0.001365214
     20        1           0.002016039   -0.002178288    0.003658639
     21        8          -0.000424438   -0.003471207    0.000076457
     22        1           0.003922745    0.000330469   -0.003400743
     23        1          -0.003408635    0.003434680    0.004648048
     24        8           0.000226569   -0.000071223   -0.002166895
     25        1           0.002337434   -0.000553721    0.000929146
     26        1          -0.004407835    0.001820884    0.000604644
 -------------------------------------------------------------------
 Cartesian Forces:  Max     0.032475888 RMS     0.007888328

 GradGradGradGradGradGradGradGradGradGradGradGradGradGradGradGradGradGrad
 Berny optimization.
 Using GEDIIS/GDIIS optimizer.
 FormGI is forming the generalized inverse of G from B-inverse, IUseBI=4.
 Internal  Forces:  Max     0.035527682 RMS     0.006983630
 Search for a local minimum.
 Step number   3 out of a maximum of  156
 All quantities printed in internal units (Hartrees-Bohrs-Radians)
 Mixed Optimization -- RFO/linear search
 Update second derivatives using D2CorX and points    3    2
 DE=  4.95D-03 DEPred=-7.41D-03 R=-6.68D-01
 Trust test=-6.68D-01 RLast= 9.71D-01 DXMaxT set to 2.52D-01
 ITU= -1  1  0
 Use linear search instead of GDIIS.
     Eigenvalues ---   -0.00071  -0.00025   0.00014   0.00085   0.00165
     Eigenvalues ---    0.00212   0.00301   0.00442   0.00653   0.00727
     Eigenvalues ---    0.00821   0.00951   0.01017   0.01073   0.01328
     Eigenvalues ---    0.01535   0.01626   0.01671   0.01850   0.02032
     Eigenvalues ---    0.02188   0.02223   0.02365   0.02454   0.02758
     Eigenvalues ---    0.02854   0.02944   0.03172   0.03367   0.03584
     Eigenvalues ---    0.03743   0.03875   0.04364   0.04617   0.04884
     Eigenvalues ---    0.06103   0.06487   0.06707   0.06958   0.07738
     Eigenvalues ---    0.08148   0.08709   0.11400   0.13575   0.17059
     Eigenvalues ---    0.18354   0.19437   0.20512   0.21702   0.23438
     Eigenvalues ---    0.25088   0.28208   0.35021   0.36439   0.37216
     Eigenvalues ---    0.38167   0.40708   0.44705   0.47021   0.48327
     Eigenvalues ---    0.49208   0.52133   0.53461   0.54872   0.56785
     Eigenvalues ---    0.57251   0.57482   0.57863   0.68274   0.85026
     Eigenvalues ---    1.21109   3.96642
 RFO step:  Lambda=-1.85092254D-03 EMin=-7.10483032D-04
 Quartic linear search produced a step of -0.74052.
 Maximum step size (   0.252) exceeded in Quadratic search.
    -- Step size scaled by   0.581
 Iteration  1 RMS(Cart)=  0.29166418 RMS(Int)=  0.02885885
 Iteration  2 RMS(Cart)=  0.06630040 RMS(Int)=  0.00201322
 Iteration  3 RMS(Cart)=  0.00194793 RMS(Int)=  0.00150751
 Iteration  4 RMS(Cart)=  0.00000698 RMS(Int)=  0.00150751
 Iteration  5 RMS(Cart)=  0.00000001 RMS(Int)=  0.00150751
 Variable       Old X    -DE/DX   Delta X   Delta X   Delta X     New X
                                 (Linear)    (Quad)   (Total)
    R1        2.41098  -0.02233  -0.03439  -0.00045  -0.03439   2.37659
    R2        2.40265  -0.03553  -0.04688   0.00132  -0.04504   2.35761
    R3        2.89256   0.01199   0.03965   0.00094   0.04059   2.93315
    R4        2.40497   0.01010   0.12135  -0.00620   0.11510   2.52008
    R5        3.27582   0.00205   0.04348   0.02791   0.07208   3.34789
    R6        2.53414  -0.00148  -0.00237  -0.00064  -0.00301   2.53114
    R7        2.55021  -0.00246  -0.00345   0.00263  -0.00082   2.54939
    R8        2.51670  -0.00045   0.00727  -0.00188   0.00539   2.52209
    R9        1.85148   0.00505   0.02834   0.00103   0.02882   1.88029
   R10        1.87878   0.01135   0.04303  -0.00502   0.03799   1.91678
   R11        2.06276   0.01897  -0.00251   0.00833   0.00585   2.06861
   R12        3.22337  -0.00443  -0.11761   0.01887  -0.09931   3.12406
   R13        2.99597  -0.00135  -0.08681   0.01294  -0.07391   2.92206
   R14        1.88415  -0.00324  -0.00888   0.00290  -0.00595   1.87820
   R15        1.82329  -0.00322  -0.00557  -0.00091  -0.00647   1.81682
   R16        3.18601   0.00310  -0.02797  -0.03044  -0.05841   3.12760
   R17        1.89100  -0.00556  -0.00854  -0.00397  -0.01314   1.87787
   R18        1.82409  -0.00469  -0.00769  -0.00024  -0.00793   1.81616
   R19        3.11882  -0.00014  -0.01581   0.03039   0.01412   3.13294
   R20        1.84103  -0.00445  -0.00860  -0.00196  -0.01056   1.83047
   R21        1.84505  -0.00407  -0.00747   0.00224  -0.00523   1.83982
   R22        3.30217  -0.00150  -0.08719  -0.02113  -0.10835   3.19382
   R23        1.86757  -0.00380  -0.00172   0.00122  -0.00045   1.86712
   R24        1.81785  -0.00464  -0.00519  -0.00045  -0.00564   1.81221
   R25        1.81850  -0.00228  -0.00379   0.00017  -0.00362   1.81488
   R26        1.86535  -0.00258  -0.01145  -0.00395  -0.01485   1.85050
    A1        2.26362  -0.00258  -0.00982  -0.00457  -0.01460   2.24903
    A2        2.02469  -0.00166  -0.01320   0.00458  -0.00846   2.01623
    A3        1.99457   0.00424   0.02313  -0.00013   0.02306   2.01764
    A4        2.08077   0.00257   0.04134  -0.02014   0.02007   2.10084
    A5        2.20596   0.00474   0.07311   0.06194   0.13190   2.33787
    A6        1.90507   0.01001   0.02913  -0.00017   0.02909   1.93416
    A7        1.86610   0.01284   0.03581  -0.00320   0.03277   1.89887
    A8        1.97630   0.00255  -0.00748   0.00202  -0.00550   1.97081
    A9        1.90645  -0.00893  -0.02087  -0.00069  -0.02123   1.88522
   A10        1.90374  -0.00801  -0.01859   0.00240  -0.01622   1.88752
   A11        1.90505  -0.00862  -0.01962  -0.00055  -0.02020   1.88485
   A12        1.96920  -0.00257  -0.04871  -0.01925  -0.06632   1.90288
   A13        1.93310   0.00096  -0.01444   0.01968   0.00757   1.94068
   A14        1.87626   0.00031  -0.02499   0.06073   0.04106   1.91732
   A15        1.87390   0.00983  -0.00065  -0.00909  -0.01038   1.86352
   A16        1.98612  -0.00108  -0.00962   0.01962   0.00829   1.99440
   A17        1.83149  -0.00514   0.01423   0.01187   0.02615   1.85764
   A18        1.84032  -0.00505  -0.00614   0.04473   0.03626   1.87658
   A19        2.08741   0.00431   0.01988   0.00056   0.02301   2.11043
   A20        1.89067   0.00223  -0.00642   0.00313  -0.00452   1.88615
   A21        1.80054  -0.00014   0.02167  -0.00007   0.01736   1.81790
   A22        1.98984   0.00433  -0.02756   0.01269  -0.01733   1.97251
   A23        1.84916   0.00115   0.09902   0.08509   0.18188   2.03105
   A24        1.98477   0.01496  -0.02527  -0.03472  -0.06094   1.92383
   A25        2.24243  -0.00242   0.00731   0.00899   0.01592   2.25835
   A26        1.94316  -0.01348  -0.05849   0.00905  -0.05081   1.89234
   A27        2.13838   0.00269   0.05099  -0.00587   0.04487   2.18325
   A28        1.78486   0.00198  -0.01771   0.00102  -0.01653   1.76833
   A29        1.86892  -0.00355  -0.00519  -0.00049  -0.00593   1.86299
   A30        2.96753   0.00277  -0.05826  -0.03206  -0.09104   2.87649
   A31        3.00581  -0.00025   0.03369   0.03125   0.06168   3.06749
   A32        3.09402   0.00159  -0.06314   0.08237   0.02034   3.11436
   A33        2.97858   0.00193   0.04926   0.09408   0.14048   3.11906
   A34        2.88839   0.00863   0.09141   0.03058   0.12102   3.00942
   A35        2.81195  -0.00061   0.07823   0.00863   0.08530   2.89726
   A36        2.98449  -0.00061   0.05505   0.06074   0.11556   3.10006
   A37        3.08830  -0.00165   0.01351   0.04373   0.05870   3.14700
   A38        3.11333   0.00196   0.01789  -0.06412  -0.04545   3.06788
   A39        3.28265  -0.00646  -0.03695  -0.00973  -0.04975   3.23289
   A40        2.97407   0.02227   0.08617  -0.07707   0.00938   2.98345
   A41        3.39568  -0.00267  -0.10933   0.01248  -0.09604   3.29965
   A42        3.27113  -0.01551   0.01214   0.03222   0.04496   3.31609
    D1       -0.19625  -0.00093   0.14339   0.10785   0.24818   0.05194
    D2        2.97343  -0.00121   0.13657   0.11351   0.24747  -3.06229
    D3       -0.77956  -0.00139  -0.08620  -0.20337  -0.29096  -1.07052
    D4        2.33434  -0.00120  -0.07981  -0.20889  -0.29065   2.04369
    D5       -2.31916   0.00122  -0.10376   0.02870  -0.07547  -2.39463
    D6        1.90381  -0.00064  -0.11677   0.03138  -0.08550   1.81831
    D7       -0.19493  -0.00011  -0.11184   0.03301  -0.07908  -0.27401
    D8        0.84614   0.00109  -0.10921   0.03356  -0.07555   0.77059
    D9       -1.21407  -0.00078  -0.12222   0.03624  -0.08558  -1.29965
   D10        2.97037  -0.00024  -0.11729   0.03787  -0.07916   2.89121
   D11        0.28243  -0.00073  -0.18663  -0.01749  -0.20599   0.07644
   D12       -1.85972   0.00204  -0.10927  -0.07339  -0.18496  -2.04468
   D13        0.94355   0.00555  -0.07739   0.07311  -0.00594   0.93761
   D14       -1.06187  -0.00526   0.10471  -0.19774  -0.09120  -1.15306
   D15       -3.07041  -0.00489   0.10919  -0.24041  -0.12878   3.08399
   D16        1.05334  -0.00444   0.03493  -0.13182  -0.09923   0.95411
   D17       -0.95521  -0.00407   0.03941  -0.17448  -0.13681  -1.09202
   D18        2.76726  -0.00060  -0.05622   0.06385   0.00431   2.77157
   D19       -1.39332   0.00026  -0.05677   0.11647   0.05933  -1.33398
   D20        0.68879  -0.00063   0.00270  -0.02016  -0.01721   0.67158
   D21        2.81140   0.00023   0.00216   0.03247   0.03781   2.84921
   D22        0.46055  -0.00534  -0.20973   0.04867  -0.16127   0.29928
   D23       -2.03846  -0.00321  -0.08623   0.06361  -0.02400  -2.06246
   D24        2.52723  -0.00196  -0.19875   0.09165  -0.10566   2.42158
   D25        0.02822   0.00016  -0.07525   0.10659   0.03162   0.05984
   D26        1.06548   0.00216   0.01182   0.09648   0.10756   1.17304
   D27       -0.93176   0.00365  -0.01426   0.09276   0.07956  -0.85219
   D28       -1.25534   0.00049   0.02780   0.04941   0.07806  -1.17728
   D29        3.03061   0.00198   0.00172   0.04569   0.05007   3.08068
   D30        0.41342   0.00193   0.18494   0.14656   0.33346   0.74689
   D31        3.03210   0.00140   0.11722   0.15162   0.27005  -2.98104
   D32       -1.51328  -0.00187   0.10858   0.08917   0.19656  -1.31672
   D33        1.10539  -0.00241   0.04086   0.09422   0.13315   1.23854
   D34        0.53575   0.00426   0.06278  -0.05995   0.00234   0.53809
   D35       -1.73260   0.00186   0.01593  -0.05336  -0.03760  -1.77020
         Item               Value     Threshold  Converged?
 Maximum Force            0.035528     0.000015     NO 
 RMS     Force            0.006984     0.000010     NO 
 Maximum Displacement     1.387914     0.000060     NO 
 RMS     Displacement     0.326801     0.000040     NO 
 Predicted change in Energy=-1.956697D-03
 GradGradGradGradGradGradGradGradGradGradGradGradGradGradGradGradGradGrad

                          Input orientation:                          
 ---------------------------------------------------------------------
 Center     Atomic      Atomic             Coordinates (Angstroms)
 Number     Number       Type             X           Y           Z
 ---------------------------------------------------------------------
      1          6           0        0.441876    1.230446   -0.587756
      2          8           0       -0.204489    0.264284   -1.067748
      3          8           0        0.474910    1.642450    0.589381
      4          6           0        1.288324    2.040467   -1.605883
      5          9           0        2.494661    2.328119   -1.099867
      6          9           0        0.657405    3.203866   -1.867518
      7          9           0        1.465055    1.398135   -2.762351
      8          8           0       -1.726301   -1.077374    0.262620
      9          1           0       -1.840855   -0.750250    1.195308
     10          1           0       -1.376950   -2.029326    0.286635
     11          1           0       -1.033691   -0.441197   -0.297606
     12          8           0       -0.785861   -3.452661    0.412052
     13          1           0        0.122543   -3.352568    0.802720
     14          1           0       -0.672520   -3.908823   -0.426637
     15          8           0       -1.944271   -0.123276    2.721487
     16          1           0       -1.943179    0.867000    2.638788
     17          1           0       -2.661964   -0.372440    3.310124
     18          8           0        0.994145   -0.449136    2.518444
     19          1           0        0.106771   -0.423474    2.905979
     20          1           0        0.991300    0.275911    1.868692
     21          8           0        1.514536   -2.890858    1.569780
     22          1           0        1.416577   -1.978139    1.935245
     23          1           0        2.426899   -3.013418    1.301055
     24          8           0       -1.539996    2.428234    2.253347
     25          1           0       -2.104276    3.042818    1.777706
     26          1           0       -0.743940    2.290134    1.700048
 ---------------------------------------------------------------------
                    Distance matrix (angstroms):
                    1          2          3          4          5
     1  C    0.000000
     2  O    1.257637   0.000000
     3  O    1.247593   2.259867   0.000000
     4  C    1.552157   2.381786   2.374709   0.000000
     5  F    2.383500   3.397920   2.720863   1.339420   0.000000
     6  F    2.361912   3.166012   2.916792   1.349077   2.175255
     7  F    2.409124   2.635275   3.503453   1.334632   2.165367
     8  O    3.278745   2.426075   3.514192   4.722309   5.591984
     9  H    3.509037   2.971262   3.384513   5.042474   5.791450
    10  H    3.833902   2.910269   4.123466   5.220012   5.991585
    11  H    2.248527   1.333566   2.721067   3.641703   4.556534
    12  O    4.943526   4.042708   5.251775   6.208765   6.816535
    13  H    4.799939   4.085000   5.011973   6.020402   6.443368
    14  H    5.261172   4.247929   5.758951   6.374135   7.027356
    15  O    4.298529   4.187523   3.676425   5.818727   6.349504
    16  H    4.028792   4.138203   3.263211   5.462314   5.983881
    17  H    5.234170   5.060669   4.615431   6.752335   7.302864
    18  O    3.574140   3.847918   2.892338   4.826462   4.801757
    19  H    3.879939   4.044799   3.125731   5.274843   5.414802
    20  H    2.692051   3.170604   1.941835   3.908267   3.909475
    21  O    4.773962   4.457188   4.753197   5.869751   5.943516
    22  H    4.196498   4.083416   3.975771   5.357727   5.377549
    23  H    5.051565   4.824807   5.098416   5.940404   5.856709
    24  O    3.665294   4.182814   2.728752   4.800356   5.247145
    25  H    3.919565   4.407499   3.166283   4.895214   5.471877
    26  H    2.786242   3.472142   1.771629   3.888652   4.281297
                    6          7          8          9         10
     6  F    0.000000
     7  F    2.171104   0.000000
     8  O    5.343085   5.046123   0.000000
     9  H    5.590818   5.586383   0.995008   0.000000
    10  H    6.013757   5.396369   1.014315   1.636133   0.000000
    11  H    4.314037   3.962555   1.094661   1.725057   1.726649
    12  O    7.182535   6.218817   2.559052   3.004917   1.546285
    13  H    7.099512   6.089438   2.981013   3.283461   2.065379
    14  H    7.378021   6.179692   3.098812   3.737954   2.130138
    15  O    6.236790   6.634054   2.646477   1.653182   3.143784
    16  H    5.703575   6.408625   3.077954   2.170161   3.773849
    17  H    7.114503   7.552627   3.264916   2.299871   3.679404
    18  O    5.717909   5.614353   3.589464   3.143022   3.619401
    19  H    6.020554   6.106812   3.282542   2.612742   3.411912
    20  H    4.758537   4.788569   3.434560   3.086674   3.664100
    21  O    7.049493   6.096333   3.937057   3.997634   3.278626
    22  H    6.472289   5.785239   3.672430   3.558944   3.244122
    23  H    7.198999   6.074390   4.698477   4.831856   4.057924
    24  O    4.734100   5.937059   4.035715   3.363439   4.874872
    25  H    4.576076   6.004767   4.406170   3.846549   5.336566
    26  H    3.940330   5.058491   3.790956   3.271379   4.588700
                   11         12         13         14         15
    11  H    0.000000
    12  O    3.103860   0.000000
    13  H    3.320192   0.993901   0.000000
    14  H    3.488771   0.961420   1.566162   0.000000
    15  O    3.169408   4.214286   4.287390   5.085115   0.000000
    16  H    3.340801   4.995719   5.044115   5.815487   0.993724
    17  H    3.958752   4.626699   4.787662   5.516092   0.961072
    18  O    3.470204   4.077558   3.483291   4.839495   2.963394
    19  H    3.400576   4.023983   3.606041   4.884801   2.081089
    20  H    3.050849   4.379766   3.880321   5.054586   3.082886
    21  O    3.997678   2.635865   1.655054   3.131318   4.577039
    22  H    3.653988   3.056971   2.201407   3.697345   3.918418
    23  H    4.598665   3.362304   2.381894   3.659654   5.429334
    24  O    3.872640   6.208383   6.187570   6.934921   2.625414
    25  H    4.194214   6.767162   6.841804   7.431983   3.307639
    26  H    3.396284   5.885608   5.778933   6.554003   2.882478
                   16         17         18         19         20
    16  H    0.000000
    17  H    1.582262   0.000000
    18  O    3.220958   3.741627   0.000000
    19  H    2.437008   2.798541   0.968646   0.000000
    20  H    3.090889   3.980505   0.973591   1.532154   0.000000
    21  O    5.217285   5.178260   2.670726   3.139301   3.223593
    22  H    4.458447   4.593807   1.690095   2.252754   2.294784
    23  H    5.995394   6.075166   3.179679   3.829697   3.633572
    24  O    1.657882   3.196774   3.843359   3.357083   3.344833
    25  H    2.345549   3.784615   4.726801   4.263438   4.152907
    26  H    2.084399   3.655196   3.345790   3.088955   2.663942
                   21         22         23         24         25
    21  O    0.000000
    22  H    0.988036   0.000000
    23  H    0.958979   1.579477   0.000000
    24  O    6.171723   5.315886   6.801080   0.000000
    25  H    6.953240   6.134430   7.578702   0.960395   0.000000
    26  H    5.653349   4.789708   6.192017   0.979243   1.556624
                   26
    26  H    0.000000
 Stoichiometry    C2H13F3O8
 Framework group  C1[X(C2H13F3O8)]
 Deg. of freedom    72
 Full point group                 C1      NOp   1
 Largest Abelian subgroup         C1      NOp   1
 Largest concise Abelian subgroup C1      NOp   1
                         Standard orientation:                         
 ---------------------------------------------------------------------
 Center     Atomic      Atomic             Coordinates (Angstroms)
 Number     Number       Type             X           Y           Z
 ---------------------------------------------------------------------
      1          6           0        1.216593   -0.049647   -0.166854
      2          8           0        0.564730   -0.612445   -1.083359
      3          8           0        0.853691    0.858632    0.607627
      4          6           0        2.683471   -0.528334    0.001429
      5          9           0        2.988950   -0.680535    1.296637
      6          9           0        3.507765    0.406702   -0.514572
      7          9           0        2.928174   -1.682859   -0.621817
      8          8           0       -1.696539    0.043314   -1.668582
      9          1           0       -2.028255    0.835954   -1.166859
     10          1           0       -2.313807   -0.741930   -1.491928
     11          1           0       -0.674448   -0.213248   -1.372290
     12          8           0       -3.266802   -1.901441   -1.119995
     13          1           0       -3.129774   -2.086390   -0.153115
     14          1           0       -3.086794   -2.724796   -1.582610
     15          8           0       -2.475566    2.149240   -0.267857
     16          1           0       -1.684242    2.745972   -0.195733
     17          1           0       -3.231710    2.686087   -0.520247
     18          8           0       -1.669313    0.309487    1.910896
     19          1           0       -2.156524    1.000039    1.437569
     20          1           0       -0.749457    0.419129    1.611358
     21          8           0       -2.786104   -2.075354    1.465826
     22          1           0       -2.344277   -1.227608    1.715488
     23          1           0       -2.432551   -2.775382    2.017734
     24          8           0       -0.161303    3.337346    0.086238
     25          1           0        0.396446    3.761857   -0.570318
     26          1           0        0.308660    2.528199    0.374912
 ---------------------------------------------------------------------
 Rotational constants (GHZ):           0.6525238           0.3425715           0.2883449
 Standard basis: 6-31++G(d,p) (6D, 7F)
 There are   325 symmetry adapted cartesian basis functions of A   symmetry.
 There are   325 symmetry adapted basis functions of A   symmetry.
   325 basis functions,   520 primitive gaussians,   325 cartesian basis functions
    58 alpha electrons       58 beta electrons
       nuclear repulsion energy      1000.2681733338 Hartrees.
 NAtoms=   26 NActive=   26 NUniq=   26 SFac= 1.00D+00 NAtFMM=   60 NAOKFM=F Big=F
 Integral buffers will be    131072 words long.
 Raffenetti 2 integral format.
 Two-electron integral symmetry is turned on.
 Nuclear repulsion after empirical dispersion term =     1000.2545878451 Hartrees.
 One-electron integrals computed using PRISM.
 NBasis=   325 RedAO= T EigKep=  2.71D-05  NBF=   325
 NBsUse=   325 1.00D-06 EigRej= -1.00D+00 NBFU=   325
 Lowest energy guess from the checkpoint file:  "/local_scratch/slurm.5787620/Gau-3945594.chk"
 B after Tr=     0.000000    0.000000    0.000000
         Rot=    0.998838    0.003037    0.006985    0.047591 Ang=   5.53 deg.
 B after Tr=    -0.000000    0.000000    0.000000
         Rot=    0.996956    0.004692    0.006476    0.077556 Ang=   8.94 deg.
 Requested convergence on RMS density matrix=1.00D-10 within 128 cycles.
 Requested convergence on MAX density matrix=1.00D-08.
 Requested convergence on             energy=1.00D-08.
 No special actions if energy rises.
 SCF Done:  E(RwB97XD) =  -985.242550206     A.U. after   18 cycles
            NFock= 18  Conv=0.23D-10     -V/T= 2.0083
 Calling FoFJK, ICntrl=      2127 FMM=F ISym2X=0 I1Cent= 0 IOpClX= 0 NMat=1 NMatS=1 NMatT=0.
 ***** Axes restored to original set *****
 -------------------------------------------------------------------
 Center     Atomic                   Forces (Hartrees/Bohr)
 Number     Number              X              Y              Z
 -------------------------------------------------------------------
      1        6          -0.001979828   -0.000127040    0.005004006
      2        8           0.001150391    0.002111576    0.000362574
      3        8           0.000800655   -0.004341946   -0.003986852
      4        6          -0.001393175   -0.000006004    0.001099510
      5        9           0.000215914    0.000345135   -0.001040778
      6        9           0.001144355   -0.000195595   -0.000542600
      7        9           0.000426344    0.000438581   -0.000273891
      8        8          -0.000158547   -0.000457093    0.000751258
      9        1          -0.001022430    0.000247552    0.000151114
     10        1          -0.000376468   -0.001258001    0.000941141
     11        1           0.001380340    0.001798680   -0.000413512
     12        8           0.003038257    0.001031881   -0.001919854
     13        1          -0.001537576   -0.000595970    0.000217272
     14        1          -0.001128194   -0.000705199    0.000496954
     15        8           0.000330344    0.001001470   -0.000124089
     16        1          -0.000167498   -0.000878647    0.000040119
     17        1           0.001010033   -0.000226762   -0.000117430
     18        8          -0.002252703    0.002631734   -0.001355159
     19        1           0.000322492   -0.000859448    0.000054221
     20        1          -0.000084556   -0.000015641    0.001107790
     21        8          -0.000305742   -0.000066015    0.000425895
     22        1           0.000791825   -0.000969864   -0.000431102
     23        1          -0.000140631    0.000625344    0.000314840
     24        8           0.000872896   -0.000238617    0.000705274
     25        1           0.000414102   -0.000169534    0.000107940
     26        1          -0.001350598    0.000879424   -0.001574640
 -------------------------------------------------------------------
 Cartesian Forces:  Max     0.005004006 RMS     0.001308075

 GradGradGradGradGradGradGradGradGradGradGradGradGradGradGradGradGradGrad
 Berny optimization.
 Using GEDIIS/GDIIS optimizer.
 FormGI is forming the generalized inverse of G from B-inverse, IUseBI=4.
 Internal  Forces:  Max     0.012973520 RMS     0.002839600
 Search for a local minimum.
 Step number   4 out of a maximum of  156
 All quantities printed in internal units (Hartrees-Bohrs-Radians)
 Mixed Optimization -- RFO/linear search
 Update second derivatives using D2CorX and points    2    4
 DE= -1.19D-03 DEPred=-1.96D-03 R= 6.06D-01
 TightC=F SS=  1.41D+00  RLast= 7.26D-01 DXNew= 4.2426D-01 2.1794D+00
 Trust test= 6.06D-01 RLast= 7.26D-01 DXMaxT set to 4.24D-01
 ITU=  1 -1  1  0
 Use linear search instead of GDIIS.
     Eigenvalues ---   -0.00241  -0.00028   0.00013   0.00085   0.00176
     Eigenvalues ---    0.00206   0.00347   0.00390   0.00549   0.00738
     Eigenvalues ---    0.00776   0.00826   0.00976   0.01067   0.01256
     Eigenvalues ---    0.01513   0.01606   0.01654   0.01862   0.02086
     Eigenvalues ---    0.02214   0.02225   0.02320   0.02439   0.02735
     Eigenvalues ---    0.02881   0.02943   0.03176   0.03334   0.03592
     Eigenvalues ---    0.03752   0.03873   0.04358   0.04616   0.04859
     Eigenvalues ---    0.06078   0.06450   0.06756   0.06952   0.07720
     Eigenvalues ---    0.08152   0.08924   0.11407   0.13615   0.16112
     Eigenvalues ---    0.18501   0.19548   0.20748   0.21708   0.23482
     Eigenvalues ---    0.25113   0.27777   0.35028   0.36439   0.37256
     Eigenvalues ---    0.37863   0.40695   0.44685   0.46980   0.48318
     Eigenvalues ---    0.49154   0.52156   0.53420   0.54944   0.56779
     Eigenvalues ---    0.57256   0.57472   0.57850   0.68195   0.85346
     Eigenvalues ---    1.13352   3.69983
 RFO step:  Lambda=-4.44818255D-03 EMin=-2.41278526D-03
 Quartic linear search produced a step of -0.11250.
 Maximum step size (   0.424) exceeded in Quadratic search.
    -- Step size scaled by   0.659
 Iteration  1 RMS(Cart)=  0.23591751 RMS(Int)=  0.02054075
 Iteration  2 RMS(Cart)=  0.04343990 RMS(Int)=  0.00195315
 Iteration  3 RMS(Cart)=  0.00116775 RMS(Int)=  0.00189226
 Iteration  4 RMS(Cart)=  0.00000308 RMS(Int)=  0.00189226
 Iteration  5 RMS(Cart)=  0.00000003 RMS(Int)=  0.00189226
 Variable       Old X    -DE/DX   Delta X   Delta X   Delta X     New X
                                 (Linear)    (Quad)   (Total)
    R1        2.37659  -0.00344  -0.00136   0.01926   0.01702   2.39361
    R2        2.35761  -0.00558  -0.00205   0.01548   0.01309   2.37070
    R3        2.93315   0.00104   0.00146  -0.01509  -0.01363   2.91952
    R4        2.52008  -0.00070   0.00549  -0.12894  -0.12422   2.39585
    R5        3.34789   0.00027  -0.00150  -0.02597  -0.02850   3.31940
    R6        2.53114  -0.00014  -0.00002   0.00496   0.00494   2.53607
    R7        2.54939  -0.00060  -0.00043  -0.00161  -0.00204   2.54735
    R8        2.52209   0.00008   0.00050  -0.00379  -0.00329   2.51880
    R9        1.88029  -0.00025   0.00106  -0.02153  -0.01999   1.86030
   R10        1.91678  -0.00046   0.00226  -0.02588  -0.02357   1.89320
   R11        2.06861   0.00133  -0.00104   0.04360   0.04158   2.11019
   R12        3.12406  -0.00053  -0.00669   0.10370   0.09763   3.22170
   R13        2.92206  -0.00161  -0.00487   0.06734   0.06249   2.98454
   R14        1.87820  -0.00273  -0.00068  -0.00510  -0.00589   1.87231
   R15        1.81682  -0.00023  -0.00012   0.00095   0.00083   1.81765
   R16        3.12760  -0.00091   0.00232   0.06282   0.06513   3.19273
   R17        1.87787  -0.00107   0.00018  -0.00076   0.00138   1.87924
   R18        1.81616  -0.00077  -0.00028   0.00229   0.00202   1.81818
   R19        3.13294  -0.00001  -0.00399   0.03278   0.03043   3.16337
   R20        1.83047  -0.00030  -0.00012   0.00274   0.00262   1.83310
   R21        1.83982  -0.00075  -0.00055  -0.00037  -0.00091   1.83891
   R22        3.19382   0.00203  -0.00106   0.10602   0.10497   3.29879
   R23        1.86712   0.00068  -0.00021  -0.00383  -0.00405   1.86307
   R24        1.81221  -0.00030  -0.00015   0.00278   0.00262   1.81483
   R25        1.81488  -0.00040  -0.00017   0.00138   0.00122   1.81610
   R26        1.85050  -0.00009  -0.00007   0.00579   0.00496   1.85546
    A1        2.24903  -0.00032   0.00015   0.00253  -0.00095   2.24808
    A2        2.01623  -0.00064  -0.00105   0.00385   0.00455   2.02077
    A3        2.01764   0.00097   0.00092  -0.00641  -0.00359   2.01405
    A4        2.10084  -0.00121   0.00402  -0.05361  -0.05608   2.04476
    A5        2.33787   0.00048  -0.00373  -0.14369  -0.14629   2.19158
    A6        1.93416   0.00148   0.00115  -0.01726  -0.01614   1.91802
    A7        1.89887   0.00163   0.00175  -0.00794  -0.00621   1.89265
    A8        1.97081   0.00041  -0.00052   0.00454   0.00401   1.97482
    A9        1.88522  -0.00130  -0.00078   0.00879   0.00795   1.89317
   A10        1.88752  -0.00129  -0.00100   0.00505   0.00405   1.89156
   A11        1.88485  -0.00109  -0.00071   0.00780   0.00710   1.89195
   A12        1.90288  -0.00193   0.00006   0.05403   0.05650   1.95938
   A13        1.94068   0.00168  -0.00305   0.03332   0.02731   1.96799
   A14        1.91732  -0.00107  -0.00842  -0.01812  -0.02582   1.89150
   A15        1.86352  -0.01297   0.00107   0.01634   0.01733   1.88086
   A16        1.99440   0.00417  -0.00239   0.02997   0.02870   2.02310
   A17        1.85764   0.00683  -0.00078   0.01782   0.01565   1.87329
   A18        1.87658  -0.00079  -0.00501  -0.01694  -0.02041   1.85617
   A19        2.11043  -0.00023   0.00043   0.01830   0.01915   2.12957
   A20        1.88615   0.00074  -0.00047   0.01808   0.01669   1.90283
   A21        1.81790   0.00074   0.00134   0.00263   0.00295   1.82085
   A22        1.97251  -0.00099  -0.00224   0.02331   0.02063   1.99314
   A23        2.03105   0.00189  -0.00542  -0.11408  -0.12001   1.91104
   A24        1.92383  -0.00538   0.00302   0.03069   0.03265   1.95648
   A25        2.25835   0.00326  -0.00068   0.00042  -0.00223   2.25612
   A26        1.89234   0.00335  -0.00317   0.02639   0.02249   1.91484
   A27        2.18325   0.00018   0.00270  -0.01795  -0.01491   2.16834
   A28        1.76833   0.00015  -0.00083   0.03101   0.02922   1.79756
   A29        1.86299   0.00023  -0.00012   0.00415   0.00447   1.86746
   A30        2.87649   0.00136   0.00139   0.08309   0.08048   2.95697
   A31        3.06749  -0.00277  -0.00182  -0.05041  -0.05467   3.01282
   A32        3.11436  -0.00935  -0.01188  -0.02979  -0.04140   3.07296
   A33        3.11906  -0.00111  -0.00832  -0.04571  -0.04755   3.07151
   A34        3.00942  -0.00929   0.00027  -0.12424  -0.12317   2.88624
   A35        2.89726  -0.00128   0.00229  -0.09670  -0.09213   2.80512
   A36        3.10006  -0.00096  -0.00464  -0.09557  -0.10111   2.99894
   A37        3.14700   0.00265  -0.00455  -0.01130  -0.01993   3.12707
   A38        3.06788  -0.00609   0.00783   0.07152   0.07990   3.14777
   A39        3.23289   0.00109  -0.00002   0.07189   0.06724   3.30013
   A40        2.98345  -0.01167   0.01204  -0.04627  -0.03435   2.94909
   A41        3.29965   0.00158  -0.00580   0.10720   0.10064   3.40029
   A42        3.31609   0.00518  -0.00321  -0.07131  -0.07445   3.24164
    D1        0.05194   0.00140  -0.00614  -0.16840  -0.16823  -0.11629
    D2       -3.06229   0.00068  -0.00709  -0.16672  -0.16820   3.05270
    D3       -1.07052  -0.00065   0.01964   0.06611   0.09000  -0.98052
    D4        2.04369   0.00004   0.02057   0.06457   0.09007   2.13376
    D5       -2.39463   0.00058  -0.00727   0.15672   0.14972  -2.24491
    D6        1.81831   0.00028  -0.00812   0.16115   0.15326   1.97157
    D7       -0.27401   0.00028  -0.00809   0.15387   0.14603  -0.12798
    D8        0.77059  -0.00002  -0.00809   0.15805   0.14973   0.92031
    D9       -1.29965  -0.00032  -0.00894   0.16248   0.15326  -1.14639
   D10        2.89121  -0.00032  -0.00891   0.15520   0.14604   3.03725
   D11        0.07644   0.00142  -0.00518   0.26388   0.26331   0.33975
   D12       -2.04468   0.00381   0.00421   0.18353   0.18940  -1.85528
   D13        0.93761   0.00084  -0.01109   0.13440   0.12468   1.06229
   D14       -1.15306   0.00319   0.02617   0.05948   0.08705  -1.06601
   D15        3.08399   0.00328   0.03108   0.02237   0.05319   3.13718
   D16        0.95411  -0.00025   0.01647   0.12898   0.14567   1.09978
   D17       -1.09202  -0.00016   0.02138   0.09186   0.11181  -0.98021
   D18        2.77157  -0.00242  -0.00903  -0.00865  -0.01681   2.75476
   D19       -1.33398  -0.00145  -0.01530   0.01389  -0.00065  -1.33464
   D20        0.67158   0.00046   0.00235  -0.03120  -0.02828   0.64330
   D21        2.84921   0.00143  -0.00393  -0.00866  -0.01213   2.83708
   D22        0.29928   0.00068  -0.01372   0.06179   0.04856   0.34785
   D23       -2.06246   0.00178  -0.01040   0.01567   0.00649  -2.05597
   D24        2.42158  -0.00073  -0.01831   0.07715   0.05762   2.47920
   D25        0.05984   0.00037  -0.01499   0.03104   0.01555   0.07538
   D26        1.17304  -0.00006  -0.01030   0.00012  -0.01068   1.16236
   D27       -0.85219  -0.00034  -0.01112   0.00344  -0.00777  -0.85996
   D28       -1.17728  -0.00036  -0.00456  -0.05540  -0.05968  -1.23696
   D29        3.08068  -0.00065  -0.00537  -0.05209  -0.05677   3.02390
   D30        0.74689   0.00016  -0.00942  -0.12922  -0.13909   0.60779
   D31       -2.98104  -0.00007  -0.01257  -0.11497  -0.12627  -3.10731
   D32       -1.31672   0.00027  -0.00562  -0.06314  -0.07003  -1.38675
   D33        1.23854   0.00004  -0.00877  -0.04889  -0.05721   1.18133
   D34        0.53809   0.00022   0.00927  -0.05277  -0.04276   0.49533
   D35       -1.77020  -0.00021   0.00665  -0.05213  -0.04529  -1.81549
         Item               Value     Threshold  Converged?
 Maximum Force            0.012974     0.000015     NO 
 RMS     Force            0.002840     0.000010     NO 
 Maximum Displacement     1.150369     0.000060     NO 
 RMS     Displacement     0.245890     0.000040     NO 
 Predicted change in Energy=-3.000292D-03
 GradGradGradGradGradGradGradGradGradGradGradGradGradGradGradGradGradGrad

                          Input orientation:                          
 ---------------------------------------------------------------------
 Center     Atomic      Atomic             Coordinates (Angstroms)
 Number     Number       Type             X           Y           Z
 ---------------------------------------------------------------------
      1          6           0        0.402495    1.127994   -0.572576
      2          8           0       -0.414251    0.285580   -1.049698
      3          8           0        0.544098    1.498755    0.617508
      4          6           0        1.330052    1.819100   -1.596715
      5          9           0        2.607081    1.719370   -1.196337
      6          9           0        1.001802    3.125181   -1.655897
      7          9           0        1.232561    1.304805   -2.822520
      8          8           0       -1.750002   -1.069383    0.374851
      9          1           0       -1.873776   -0.770341    1.304555
     10          1           0       -1.344985   -1.984125    0.321083
     11          1           0       -1.118815   -0.369202   -0.223718
     12          8           0       -0.617067   -3.380042    0.194984
     13          1           0        0.276708   -3.293832    0.613779
     14          1           0       -0.483803   -3.705283   -0.700356
     15          8           0       -1.960030   -0.080941    2.861409
     16          1           0       -2.013597    0.903227    2.729201
     17          1           0       -2.626931   -0.348175    3.501364
     18          8           0        0.773792   -0.377854    2.664572
     19          1           0       -0.142000   -0.431747    2.979826
     20          1           0        0.754825    0.321356    1.988049
     21          8           0        1.610200   -2.657153    1.432878
     22          1           0        1.375367   -1.856249    1.957660
     23          1           0        2.527001   -2.603082    1.152063
     24          8           0       -1.506527    2.399075    2.174637
     25          1           0       -2.049593    2.993877    1.650342
     26          1           0       -0.717898    2.178011    1.633107
 ---------------------------------------------------------------------
                    Distance matrix (angstroms):
                    1          2          3          4          5
     1  C    0.000000
     2  O    1.266642   0.000000
     3  O    1.254518   2.273720   0.000000
     4  C    1.544943   2.386107   2.371313   0.000000
     5  F    2.366221   3.347492   2.755830   1.342032   0.000000
     6  F    2.349789   3.230483   2.832512   1.347998   2.182755
     7  F    2.404687   2.625588   3.513601   1.332893   2.169249
     8  O    3.218591   2.376866   3.452117   4.660165   5.406472
     9  H    3.508377   2.964404   3.386288   5.038560   5.703613
    10  H    3.679348   2.810137   3.973281   5.029741   5.624701
    11  H    2.162795   1.267830   2.638599   3.559597   4.380687
    12  O    4.685194   3.876487   5.032842   5.833741   6.191519
    13  H    4.579935   4.007090   4.800042   5.669029   5.817159
    14  H    4.915528   4.006727   5.465836   5.883225   6.263099
    15  O    4.339966   4.221437   3.714995   5.857445   6.369060
    16  H    4.097530   4.149635   3.369822   5.543677   6.117728
    17  H    5.287105   5.099976   4.667248   6.807731   7.330621
    18  O    3.589508   3.955678   2.786556   4.826447   4.760873
    19  H    3.917758   4.101919   3.126998   5.308293   5.442893
    20  H    2.707693   3.255139   1.819082   3.927424   3.940255
    21  O    4.450588   4.349858   4.367262   5.412371   5.201970
    22  H    4.031659   4.102970   3.707165   5.113103   4.924415
    23  H    4.626968   4.673659   4.587235   5.342673   4.919856
    24  O    3.578714   4.007027   2.727690   4.754540   5.361645
    25  H    3.799424   4.159258   3.166918   4.831716   5.604691
    26  H    2.687537   3.297110   1.756548   3.841180   4.389941
                    6          7          8          9         10
     6  F    0.000000
     7  F    2.174402   0.000000
     8  O    5.412091   4.975504   0.000000
     9  H    5.675238   5.566715   0.984427   0.000000
    10  H    5.959939   5.229058   1.001841   1.649276   0.000000
    11  H    4.331151   3.883947   1.116663   1.751142   1.719284
    12  O    6.954454   5.871478   2.579737   3.101775   1.579351
    13  H    6.846964   5.819731   3.018745   3.386703   2.104969
    14  H    7.055162   5.705302   3.115654   3.816488   2.178843
    15  O    6.281538   6.664832   2.684046   1.704848   3.233211
    16  H    5.767044   6.443633   3.082796   2.202270   3.818753
    17  H    7.199253   7.590753   3.326293   2.360388   3.799198
    18  O    5.566839   5.757603   3.477150   3.002217   3.544187
    19  H    5.953986   6.210657   3.127003   2.433152   3.305445
    20  H    4.604430   4.933253   3.287966   2.927202   3.535990
    21  O    6.583773   5.826504   3.864117   3.964166   3.228339
    22  H    6.165386   5.732607   3.590595   3.487502   3.177271
    23  H    6.559258   5.722278   4.609670   4.769595   4.008231
    24  O    4.635940   5.802725   3.915190   3.307131   4.761744
    25  H    4.501052   5.799310   4.269275   3.784154   5.200376
    26  H    3.830411   4.941598   3.632356   3.183831   4.408858
                   11         12         13         14         15
    11  H    0.000000
    12  O    3.080945   0.000000
    13  H    3.346990   0.990785   0.000000
    14  H    3.429265   0.961860   1.573093   0.000000
    15  O    3.210724   4.449433   4.514146   5.291623   0.000000
    16  H    3.337580   5.169037   5.228365   5.944787   0.994452
    17  H    4.018842   4.915681   5.044419   5.789441   0.962139
    18  O    3.453151   4.128739   3.599412   4.896536   2.756934
    19  H    3.349742   4.083317   3.736980   4.937267   1.855350
    20  H    2.979817   4.335611   3.897024   4.997554   2.880111
    21  O    3.927665   2.648711   1.689521   3.167667   4.628619
    22  H    3.631895   3.065740   2.253821   3.733696   3.885017
    23  H    4.491655   3.377104   2.414685   3.702870   5.423699
    24  O    3.683176   6.173198   6.166474   6.824569   2.613006
    25  H    3.960903   6.693060   6.783909   7.270229   3.305936
    26  H    3.177550   5.741979   5.654143   6.333482   2.855606
                   16         17         18         19         20
    16  H    0.000000
    17  H    1.593242   0.000000
    18  O    3.068368   3.502287   0.000000
    19  H    2.312540   2.540446   0.970033   0.000000
    20  H    2.924386   3.764925   0.973107   1.534627   0.000000
    21  O    5.242963   5.250075   2.722472   3.227334   3.148238
    22  H    4.437911   4.547053   1.745643   2.318713   2.264500
    23  H    5.949672   6.096461   3.211396   3.896021   3.520202
    24  O    1.673984   3.250060   3.626462   3.244044   3.076596
    25  H    2.352881   3.863795   4.513174   4.140210   3.888595
    26  H    2.122577   3.676467   3.133928   2.992682   2.396260
                   21         22         23         24         25
    21  O    0.000000
    22  H    0.985895   0.000000
    23  H    0.960367   1.591543   0.000000
    24  O    5.985787   5.143946   6.506657   0.000000
    25  H    6.736135   5.945462   7.247030   0.961038   0.000000
    26  H    5.370190   4.556572   5.798243   0.981866   1.561841
                   26
    26  H    0.000000
 Stoichiometry    C2H13F3O8
 Framework group  C1[X(C2H13F3O8)]
 Deg. of freedom    72
 Full point group                 C1      NOp   1
 Largest Abelian subgroup         C1      NOp   1
 Largest concise Abelian subgroup C1      NOp   1
                         Standard orientation:                         
 ---------------------------------------------------------------------
 Center     Atomic      Atomic             Coordinates (Angstroms)
 Number     Number       Type             X           Y           Z
 ---------------------------------------------------------------------
      1          6           0        1.155778    0.071940   -0.207251
      2          8           0        0.588595   -0.406411   -1.233830
      3          8           0        0.698712    0.875371    0.640927
      4          6           0        2.620493   -0.365566    0.016460
      5          9           0        2.773286   -0.827082    1.267342
      6          9           0        3.416012    0.711119   -0.141649
      7          9           0        3.020080   -1.312241   -0.832504
      8          8           0       -1.730969   -0.064606   -1.624070
      9          1           0       -2.168984    0.678152   -1.149150
     10          1           0       -2.162142   -0.947382   -1.427902
     11          1           0       -0.642130   -0.144859   -1.389709
     12          8           0       -2.751100   -2.367369   -1.065805
     13          1           0       -2.627500   -2.506719   -0.092686
     14          1           0       -2.349137   -3.116403   -1.515859
     15          8           0       -2.730314    2.003975   -0.236128
     16          1           0       -2.002790    2.681795   -0.250378
     17          1           0       -3.567168    2.438019   -0.428466
     18          8           0       -1.786712    0.425601    1.817901
     19          1           0       -2.365260    0.967451    1.258755
     20          1           0       -0.890874    0.605716    1.483282
     21          8           0       -2.224782   -2.245627    1.527231
     22          1           0       -2.107571   -1.288078    1.730579
     23          1           0       -1.667719   -2.770515    2.107299
     24          8           0       -0.452173    3.262647   -0.004571
     25          1           0        0.080995    3.684917   -0.683552
     26          1           0        0.038196    2.464850    0.290590
 ---------------------------------------------------------------------
 Rotational constants (GHZ):           0.6418290           0.3689224           0.3037129
 Standard basis: 6-31++G(d,p) (6D, 7F)
 There are   325 symmetry adapted cartesian basis functions of A   symmetry.
 There are   325 symmetry adapted basis functions of A   symmetry.
   325 basis functions,   520 primitive gaussians,   325 cartesian basis functions
    58 alpha electrons       58 beta electrons
       nuclear repulsion energy      1011.3852304418 Hartrees.
 NAtoms=   26 NActive=   26 NUniq=   26 SFac= 1.00D+00 NAtFMM=   60 NAOKFM=F Big=F
 Integral buffers will be    131072 words long.
 Raffenetti 2 integral format.
 Two-electron integral symmetry is turned on.
 Nuclear repulsion after empirical dispersion term =     1011.3709729170 Hartrees.
 One-electron integrals computed using PRISM.
 NBasis=   325 RedAO= T EigKep=  2.68D-05  NBF=   325
 NBsUse=   325 1.00D-06 EigRej= -1.00D+00 NBFU=   325
 Initial guess from the checkpoint file:  "/local_scratch/slurm.5787620/Gau-3945594.chk"
 B after Tr=     0.000000   -0.000000   -0.000000
         Rot=    0.998901   -0.000331    0.002581   -0.046800 Ang=  -5.37 deg.
 ExpMin= 3.60D-02 ExpMax= 7.00D+03 ExpMxC= 1.05D+03 IAcc=3 IRadAn=         5 AccDes= 0.00D+00
 Harris functional with IExCor= 4639 and IRadAn=       5 diagonalized for initial guess.
 HarFok:  IExCor= 4639 AccDes= 0.00D+00 IRadAn=         5 IDoV= 1 UseB2=F ITyADJ=14
 ICtDFT=  3500011 ScaDFX=  1.000000  1.000000  1.000000  1.000000
 FoFCou: FMM=F IPFlag=           0 FMFlag=      100000 FMFlg1=           0
         NFxFlg=           0 DoJE=T BraDBF=F KetDBF=T FulRan=T
         wScrn=  0.000000 ICntrl=       500 IOpCl=  0 I1Cent=   200000004 NGrid=           0
         NMat0=    1 NMatS0=      1 NMatT0=    0 NMatD0=    1 NMtDS0=    0 NMtDT0=    0
 Petite list used in FoFCou.
 Requested convergence on RMS density matrix=1.00D-10 within 128 cycles.
 Requested convergence on MAX density matrix=1.00D-08.
 Requested convergence on             energy=1.00D-08.
 No special actions if energy rises.
 SCF Done:  E(RwB97XD) =  -985.240658197     A.U. after   19 cycles
            NFock= 19  Conv=0.47D-10     -V/T= 2.0083
 Calling FoFJK, ICntrl=      2127 FMM=F ISym2X=0 I1Cent= 0 IOpClX= 0 NMat=1 NMatS=1 NMatT=0.
 ***** Axes restored to original set *****
 -------------------------------------------------------------------
 Center     Atomic                   Forces (Hartrees/Bohr)
 Number     Number              X              Y              Z
 -------------------------------------------------------------------
      1        6          -0.005661268   -0.001899735    0.012571582
      2        8           0.010433719    0.010223832    0.003790088
      3        8          -0.003145383   -0.005918894   -0.017724956
      4        6          -0.000715321    0.001269391    0.002975387
      5        9          -0.000721731    0.001410425   -0.002493455
      6        9           0.002724716   -0.001430747   -0.002188907
      7        9           0.000847230    0.001117053   -0.000177926
      8        8          -0.006418655    0.000710712    0.000602515
      9        1          -0.000304631   -0.000886829    0.003784213
     10        1           0.001729556   -0.006057511    0.001990776
     11        1           0.000902717    0.001828671   -0.004324112
     12        8           0.001703486   -0.000837098   -0.000090915
     13        1          -0.002113303    0.002449195   -0.001698558
     14        1          -0.000348117    0.000095191    0.001460394
     15        8          -0.006888696    0.000536605    0.000352461
     16        1           0.002769535   -0.002700238    0.000435431
     17        1           0.001233064    0.000972880   -0.001102495
     18        8           0.001202649   -0.003699328   -0.000817150
     19        1           0.002176205    0.000904292    0.001052623
     20        1           0.002115178   -0.000644785    0.000616047
     21        8          -0.000491584   -0.003568261    0.000387579
     22        1           0.002672278    0.002078202   -0.001618226
     23        1          -0.002018146    0.002340122    0.002412177
     24        8          -0.000398682   -0.000514393   -0.000720313
     25        1           0.001268354   -0.000205379    0.000329031
     26        1          -0.002553171    0.002426629    0.000196709
 -------------------------------------------------------------------
 Cartesian Forces:  Max     0.017724956 RMS     0.003775197

 GradGradGradGradGradGradGradGradGradGradGradGradGradGradGradGradGradGrad
 Berny optimization.
 Using GEDIIS/GDIIS optimizer.
 FormGI is forming the generalized inverse of G from B-inverse, IUseBI=4.
 Internal  Forces:  Max     0.032862848 RMS     0.007401830
 Search for a local minimum.
 Step number   5 out of a maximum of  156
 All quantities printed in internal units (Hartrees-Bohrs-Radians)
 Mixed Optimization -- RFO/linear search
 Update second derivatives using D2CorX and points    5    4
 DE=  1.89D-03 DEPred=-3.00D-03 R=-6.31D-01
 Trust test=-6.31D-01 RLast= 7.80D-01 DXMaxT set to 2.12D-01
 ITU= -1  1 -1  1  0
 Use linear search instead of GDIIS.
     Eigenvalues ---   -0.00027   0.00014   0.00085   0.00174   0.00206
     Eigenvalues ---    0.00307   0.00363   0.00540   0.00635   0.00780
     Eigenvalues ---    0.00819   0.00983   0.01072   0.01260   0.01310
     Eigenvalues ---    0.01540   0.01623   0.01673   0.01875   0.02113
     Eigenvalues ---    0.02214   0.02317   0.02413   0.02472   0.02775
     Eigenvalues ---    0.02934   0.03010   0.03177   0.03369   0.03611
     Eigenvalues ---    0.03890   0.04188   0.04373   0.04613   0.04930
     Eigenvalues ---    0.06192   0.06467   0.06764   0.07064   0.07729
     Eigenvalues ---    0.08162   0.09157   0.11431   0.13632   0.17860
     Eigenvalues ---    0.18830   0.19827   0.21442   0.21948   0.23571
     Eigenvalues ---    0.25116   0.28620   0.35041   0.36458   0.37404
     Eigenvalues ---    0.39229   0.40810   0.44790   0.47025   0.48353
     Eigenvalues ---    0.49200   0.52211   0.53452   0.55159   0.56793
     Eigenvalues ---    0.57264   0.57520   0.57964   0.68235   0.91111
     Eigenvalues ---    1.24577   5.11064
 RFO step:  Lambda=-7.26757079D-04 EMin=-2.68456966D-04
 Quartic linear search produced a step of -0.74559.
 Iteration  1 RMS(Cart)=  0.14709912 RMS(Int)=  0.04881279
 Iteration  2 RMS(Cart)=  0.08215013 RMS(Int)=  0.00747671
 Iteration  3 RMS(Cart)=  0.00773890 RMS(Int)=  0.00102931
 Iteration  4 RMS(Cart)=  0.00004992 RMS(Int)=  0.00102882
 Iteration  5 RMS(Cart)=  0.00000001 RMS(Int)=  0.00102882
 Variable       Old X    -DE/DX   Delta X   Delta X   Delta X     New X
                                 (Linear)    (Quad)   (Total)
    R1        2.39361  -0.00996  -0.01269  -0.00205  -0.01428   2.37932
    R2        2.37070  -0.01754  -0.00976  -0.00891  -0.01860   2.35210
    R3        2.91952   0.00365   0.01016   0.00590   0.01606   2.93558
    R4        2.39585   0.00605   0.09262  -0.01535   0.07776   2.47361
    R5        3.31940   0.00161   0.02125   0.00526   0.02686   3.34626
    R6        2.53607  -0.00162  -0.00368  -0.00730  -0.01098   2.52509
    R7        2.54735  -0.00195   0.00152   0.00053   0.00205   2.54940
    R8        2.51880  -0.00033   0.00245   0.00625   0.00870   2.52750
    R9        1.86030   0.00201   0.01491  -0.00156   0.01323   1.87353
   R10        1.89320   0.00869   0.01758   0.00381   0.02136   1.91457
   R11        2.11019   0.01054  -0.03100   0.01288  -0.01759   2.09260
   R12        3.22170  -0.00152  -0.07280   0.00541  -0.06757   3.15413
   R13        2.98454   0.00278  -0.04659  -0.00449  -0.05109   2.93345
   R14        1.87231   0.00315   0.00439  -0.00280   0.00164   1.87395
   R15        1.81765  -0.00144  -0.00062  -0.00120  -0.00182   1.81583
   R16        3.19273   0.00422  -0.04856   0.00517  -0.04339   3.14934
   R17        1.87924  -0.00161  -0.00103  -0.00158  -0.00350   1.87574
   R18        1.81818  -0.00186  -0.00150  -0.00142  -0.00293   1.81525
   R19        3.16337   0.00104  -0.02269   0.00913  -0.01440   3.14897
   R20        1.83310  -0.00176  -0.00195  -0.00110  -0.00306   1.83004
   R21        1.83891  -0.00093   0.00068  -0.00165  -0.00097   1.83793
   R22        3.29879  -0.00447  -0.07827   0.00523  -0.07304   3.22575
   R23        1.86307  -0.00353   0.00302  -0.00138   0.00164   1.86471
   R24        1.81483  -0.00250  -0.00196  -0.00047  -0.00243   1.81241
   R25        1.81610  -0.00102  -0.00091  -0.00065  -0.00156   1.81454
   R26        1.85546  -0.00119  -0.00370  -0.00055  -0.00405   1.85141
    A1        2.24808  -0.00106   0.00071  -0.00098   0.00153   2.24961
    A2        2.02077  -0.00058  -0.00339  -0.01653  -0.02080   1.99997
    A3        2.01405   0.00162   0.00268   0.01719   0.01886   2.03290
    A4        2.04476   0.00523   0.04181   0.03173   0.07701   2.12177
    A5        2.19158  -0.00134   0.10907  -0.11431  -0.00626   2.18532
    A6        1.91802   0.00354   0.01203   0.01870   0.03069   1.94871
    A7        1.89265   0.00485   0.00463   0.00201   0.00653   1.89918
    A8        1.97482   0.00048  -0.00299  -0.01250  -0.01546   1.95936
    A9        1.89317  -0.00344  -0.00593  -0.00179  -0.00789   1.88527
   A10        1.89156  -0.00262  -0.00302  -0.00311  -0.00604   1.88552
   A11        1.89195  -0.00310  -0.00529  -0.00330  -0.00862   1.88333
   A12        1.95938   0.00368  -0.04213   0.00770  -0.03562   1.92376
   A13        1.96799  -0.00421  -0.02036  -0.00135  -0.02011   1.94788
   A14        1.89150   0.00274   0.01925  -0.00004   0.01796   1.90946
   A15        1.88086   0.03286  -0.01292   0.01424   0.00142   1.88227
   A16        2.02310  -0.01286  -0.02140   0.01065  -0.01129   2.01181
   A17        1.87329  -0.01203  -0.01167   0.00821  -0.00251   1.87078
   A18        1.85617  -0.00086   0.01522  -0.01377   0.00131   1.85747
   A19        2.12957   0.00269  -0.01428   0.03028   0.01569   2.14526
   A20        1.90283   0.00000  -0.01244   0.00294  -0.00947   1.89336
   A21        1.82085  -0.00015  -0.00220   0.00743   0.00466   1.82551
   A22        1.99314   0.00243  -0.01538   0.01095  -0.00474   1.98841
   A23        1.91104  -0.00130   0.08948  -0.01221   0.07697   1.98800
   A24        1.95648   0.01892  -0.02434  -0.00556  -0.03047   1.92600
   A25        2.25612  -0.00672   0.00166  -0.00327  -0.00212   2.25400
   A26        1.91484  -0.01416  -0.01677  -0.01076  -0.02821   1.88663
   A27        2.16834   0.00072   0.01111   0.01699   0.02790   2.19624
   A28        1.79756   0.00263  -0.02179   0.02471   0.00329   1.80085
   A29        1.86746  -0.00334  -0.00333   0.00092  -0.00319   1.86427
   A30        2.95697   0.00001  -0.06000   0.02586  -0.03225   2.92472
   A31        3.01282   0.00009   0.04076  -0.04181   0.00042   3.01324
   A32        3.07296   0.01454   0.03087  -0.02537   0.00544   3.07840
   A33        3.07151   0.00200   0.03545  -0.00402   0.02777   3.09928
   A34        2.88624   0.02649   0.09184   0.01913   0.11050   2.99675
   A35        2.80512   0.00241   0.06869  -0.01099   0.05724   2.86236
   A36        2.99894   0.00708   0.07539  -0.01891   0.05638   3.05532
   A37        3.12707  -0.00500   0.01486  -0.00349   0.01410   3.14117
   A38        3.14777   0.02044  -0.05957   0.02706  -0.03281   3.11496
   A39        3.30013  -0.00088  -0.05014   0.01383  -0.03372   3.26641
   A40        2.94909   0.02823   0.02561  -0.01177   0.01397   2.96307
   A41        3.40029  -0.00446  -0.07504  -0.00118  -0.07611   3.32418
   A42        3.24164  -0.01481   0.05551  -0.01691   0.03867   3.28031
    D1       -0.11629  -0.00279   0.12543  -0.04735   0.07493  -0.04137
    D2        3.05270  -0.00203   0.12541  -0.03259   0.08983  -3.14066
    D3       -0.98052  -0.00017  -0.06710   0.04113  -0.02817  -1.00869
    D4        2.13376  -0.00096  -0.06716   0.02598  -0.04383   2.08993
    D5       -2.24491   0.00011  -0.11163  -0.28147  -0.39310  -2.63801
    D6        1.97157  -0.00064  -0.11427  -0.29125  -0.40568   1.56589
    D7       -0.12798  -0.00038  -0.10888  -0.28054  -0.38957  -0.51754
    D8        0.92031   0.00081  -0.11163  -0.26853  -0.37995   0.54036
    D9       -1.14639   0.00005  -0.11427  -0.27831  -0.39253  -1.53893
   D10        3.03725   0.00031  -0.10888  -0.26759  -0.37642   2.66083
   D11        0.33975  -0.00135  -0.19632   0.11942  -0.07999   0.25976
   D12       -1.85528  -0.00716  -0.14122   0.10749  -0.03398  -1.88926
   D13        1.06229   0.00087  -0.09296   0.05235  -0.04142   1.02088
   D14       -1.06601  -0.00438  -0.06490   0.02062  -0.04516  -1.11117
   D15        3.13718  -0.00782  -0.03966   0.00069  -0.03870   3.09848
   D16        1.09978   0.00391  -0.10861   0.02263  -0.08623   1.01355
   D17       -0.98021   0.00048  -0.08336   0.00270  -0.07977  -1.05999
   D18        2.75476   0.00326   0.01253  -0.05112  -0.03852   2.71625
   D19       -1.33464   0.00282   0.00049  -0.03708  -0.03642  -1.37105
   D20        0.64330  -0.00156   0.02109  -0.04271  -0.02213   0.62117
   D21        2.83708  -0.00200   0.00904  -0.02867  -0.02003   2.81705
   D22        0.34785  -0.00122  -0.03621  -0.04257  -0.07910   0.26875
   D23       -2.05597  -0.00526  -0.00484  -0.01123  -0.01671  -2.07268
   D24        2.47920   0.00568  -0.04296  -0.01194  -0.05424   2.42495
   D25        0.07538   0.00165  -0.01159   0.01940   0.00815   0.08353
   D26        1.16236   0.00153   0.00797  -0.00104   0.00745   1.16981
   D27       -0.85996   0.00243   0.00579  -0.02999  -0.02411  -0.88407
   D28       -1.23696   0.00060   0.04450  -0.02858   0.01596  -1.22100
   D29        3.02390   0.00151   0.04233  -0.05754  -0.01560   3.00830
   D30        0.60779   0.00048   0.10371   0.01164   0.11553   0.72332
   D31       -3.10731   0.00199   0.09414  -0.02417   0.07022  -3.03709
   D32       -1.38675  -0.00253   0.05222   0.00530   0.05727  -1.32948
   D33        1.18133  -0.00103   0.04265  -0.03051   0.01195   1.19329
   D34        0.49533   0.00103   0.03189  -0.02704   0.00433   0.49965
   D35       -1.81549   0.00050   0.03377  -0.06343  -0.02956  -1.84505
         Item               Value     Threshold  Converged?
 Maximum Force            0.032863     0.000015     NO 
 RMS     Force            0.007402     0.000010     NO 
 Maximum Displacement     1.215395     0.000060     NO 
 RMS     Displacement     0.205953     0.000040     NO 
 Predicted change in Energy=-3.158054D-04
 GradGradGradGradGradGradGradGradGradGradGradGradGradGradGradGradGradGrad

                          Input orientation:                          
 ---------------------------------------------------------------------
 Center     Atomic      Atomic             Coordinates (Angstroms)
 Number     Number       Type             X           Y           Z
 ---------------------------------------------------------------------
      1          6           0        0.452077    1.203986   -0.544899
      2          8           0       -0.327526    0.333005   -1.012770
      3          8           0        0.599215    1.567434    0.636404
      4          6           0        1.300845    1.950961   -1.610173
      5          9           0        2.469372    2.362529   -1.109527
      6          9           0        0.618767    3.038206   -2.025739
      7          9           0        1.554003    1.190295   -2.680779
      8          8           0       -1.776583   -1.062744    0.317556
      9          1           0       -1.905479   -0.768183    1.255398
     10          1           0       -1.392640   -2.000037    0.294478
     11          1           0       -1.106705   -0.377031   -0.236786
     12          8           0       -0.708869   -3.393429    0.269888
     13          1           0        0.188334   -3.298982    0.681569
     14          1           0       -0.581880   -3.772640   -0.603838
     15          8           0       -1.979043   -0.119242    2.791409
     16          1           0       -1.963062    0.867013    2.680490
     17          1           0       -2.669463   -0.343783    3.420403
     18          8           0        0.903999   -0.445515    2.593336
     19          1           0        0.000559   -0.438972    2.942020
     20          1           0        0.920980    0.277593    1.943134
     21          8           0        1.545974   -2.825332    1.524119
     22          1           0        1.391611   -1.954750    1.962255
     23          1           0        2.467229   -2.867069    1.260702
     24          8           0       -1.485437    2.390950    2.204825
     25          1           0       -2.017604    3.017597    1.708717
     26          1           0       -0.681966    2.217060    1.671855
 ---------------------------------------------------------------------
                    Distance matrix (angstroms):
                    1          2          3          4          5
     1  C    0.000000
     2  O    1.259084   0.000000
     3  O    1.244677   2.258858   0.000000
     4  C    1.553444   2.371975   2.384635   0.000000
     5  F    2.393848   3.457017   2.679167   1.336222   0.000000
     6  F    2.363268   3.039685   3.041473   1.349084   2.172722
     7  F    2.403417   2.656568   3.472400   1.337498   2.163531
     8  O    3.293754   2.411980   3.558640   4.719016   5.638900
     9  H    3.562104   2.974413   3.480194   5.087804   5.876525
    10  H    3.791213   2.878620   4.100153   5.147130   5.993192
    11  H    2.241506   1.308978   2.730122   3.619673   4.588594
    12  O    4.811226   3.959412   5.143498   6.011329   6.718263
    13  H    4.674453   4.040820   4.883940   5.835380   6.361122
    14  H    5.083242   4.133793   5.607992   6.108762   6.870674
    15  O    4.335000   4.171788   3.759832   5.866628   6.415987
    16  H    4.043462   4.074349   3.351737   5.498893   6.020571
    17  H    5.278563   5.059223   4.699751   6.807047   7.365597
    18  O    3.574018   3.889312   2.823905   4.854901   4.903743
    19  H    3.880951   4.042766   3.114469   5.303299   5.509853
    20  H    2.695994   3.209238   1.864072   3.945941   4.007894
    21  O    4.659705   4.463284   4.580479   5.718116   5.890897
    22  H    4.140793   4.127958   3.845979   5.293870   5.407062
    23  H    4.888203   4.818694   4.852220   5.728506   5.741662
    24  O    3.567047   3.991092   2.735671   4.744593   5.160063
    25  H    3.803590   4.179700   3.178140   4.812987   5.338967
    26  H    2.688190   3.298864   1.770762   3.843703   4.205732
                    6          7          8          9         10
     6  F    0.000000
     7  F    2.172216   0.000000
     8  O    5.295896   5.015875   0.000000
     9  H    5.623724   5.594384   0.991427   0.000000
    10  H    5.900259   5.264321   1.013146   1.644335   0.000000
    11  H    4.223914   3.938144   1.107354   1.737139   1.731517
    12  O    6.956899   5.902334   2.564055   3.048773   1.552316
    13  H    6.904690   5.772698   2.999027   3.334407   2.082444
    14  H    7.060522   5.788472   3.101583   3.772987   2.146257
    15  O    6.318465   6.643956   2.655398   1.669092   3.180554
    16  H    5.790381   6.420083   3.056500   2.169809   3.773382
    17  H    7.204913   7.577301   3.307840   2.334746   3.760967
    18  O    5.792540   5.560096   3.570107   3.128475   3.602199
    19  H    6.095209   6.056696   3.230346   2.566331   3.374524
    20  H    4.843993   4.755451   3.422842   3.091196   3.641223
    21  O    6.916812   5.814335   3.949923   4.026984   3.290681
    22  H    6.436691   5.610298   3.679425   3.574687   3.245857
    23  H    7.006410   5.729874   4.706915   4.850353   4.072336
    24  O    4.769097   5.877831   3.946461   3.325352   4.789448
    25  H    4.571328   5.946688   4.317708   3.814473   5.250458
    26  H    4.004795   4.999923   3.713411   3.253013   4.492898
                   11         12         13         14         15
    11  H    0.000000
    12  O    3.084420   0.000000
    13  H    3.325402   0.991652   0.000000
    14  H    3.455478   0.960898   1.571576   0.000000
    15  O    3.161866   4.323390   4.388587   5.179487   0.000000
    16  H    3.285041   5.053252   5.097028   5.849859   0.992601
    17  H    3.977230   4.803125   4.939779   5.684152   0.960590
    18  O    3.472349   4.085333   3.508462   4.847630   2.908199
    19  H    3.366701   4.046281   3.650282   4.901601   2.010904
    20  H    3.048293   4.351156   3.862668   5.014982   3.047487
    21  O    4.016425   2.641997   1.666560   3.154894   4.621114
    22  H    3.683282   3.057110   2.212463   3.712711   3.926563
    23  H    4.606057   3.368437   2.390671   3.686955   5.446371
    24  O    3.710340   6.148664   6.123491   6.833362   2.624651
    25  H    4.017241   6.699572   6.769074   7.315500   3.318655
    26  H    3.248479   5.783062   5.671402   6.408221   2.897260
                   16         17         18         19         20
    16  H    0.000000
    17  H    1.585086   0.000000
    18  O    3.154420   3.669336   0.000000
    19  H    2.372719   2.714209   0.968416   0.000000
    20  H    3.034601   3.931884   0.972592   1.535713   0.000000
    21  O    5.223403   5.246322   2.686798   3.177022   3.192857
    22  H    4.442076   4.605838   1.706991   2.278717   2.281494
    23  H    5.965454   6.116935   3.175456   3.847980   3.570084
    24  O    1.666364   3.218433   3.729059   3.280259   3.213347
    25  H    2.360579   3.828011   4.616434   4.188303   4.024655
    26  H    2.116880   3.683135   3.233221   3.022195   2.530723
                   21         22         23         24         25
    21  O    0.000000
    22  H    0.986765   0.000000
    23  H    0.959084   1.575264   0.000000
    24  O    6.071442   5.217409   6.645427   0.000000
    25  H    6.846385   6.034175   7.412405   0.960214   0.000000
    26  H    5.514641   4.667768   5.994568   0.979724   1.557609
                   26
    26  H    0.000000
 Stoichiometry    C2H13F3O8
 Framework group  C1[X(C2H13F3O8)]
 Deg. of freedom    72
 Full point group                 C1      NOp   1
 Largest Abelian subgroup         C1      NOp   1
 Largest concise Abelian subgroup C1      NOp   1
                         Standard orientation:                         
 ---------------------------------------------------------------------
 Center     Atomic      Atomic             Coordinates (Angstroms)
 Number     Number       Type             X           Y           Z
 ---------------------------------------------------------------------
      1          6           0        1.191495    0.021008   -0.132211
      2          8           0        0.584730   -0.443117   -1.133069
      3          8           0        0.786236    0.832160    0.720442
      4          6           0        2.662423   -0.457537    0.011154
      5          9           0        3.050606   -0.481887    1.289517
      6          9           0        3.465472    0.399570   -0.652554
      7          9           0        2.850423   -1.678304   -0.501957
      8          8           0       -1.716950    0.028989   -1.678076
      9          1           0       -2.117588    0.798037   -1.197471
     10          1           0       -2.247071   -0.814330   -1.493010
     11          1           0       -0.660588   -0.128953   -1.385865
     12          8           0       -3.002773   -2.118418   -1.121588
     13          1           0       -2.880633   -2.274197   -0.149894
     14          1           0       -2.702557   -2.910055   -1.576016
     15          8           0       -2.607407    2.103925   -0.280628
     16          1           0       -1.825327    2.711925   -0.217836
     17          1           0       -3.384297    2.627930   -0.491796
     18          8           0       -1.745365    0.354896    1.877011
     19          1           0       -2.258178    0.991423    1.357699
     20          1           0       -0.825120    0.492449    1.593880
     21          8           0       -2.591120   -2.165429    1.487718
     22          1           0       -2.282970   -1.257814    1.722207
     23          1           0       -2.149305   -2.789017    2.067183
     24          8           0       -0.278893    3.264966    0.064048
     25          1           0        0.292491    3.689557   -0.580354
     26          1           0        0.191466    2.464028    0.375690
 ---------------------------------------------------------------------
 Rotational constants (GHZ):           0.6480957           0.3512640           0.2948836
 Standard basis: 6-31++G(d,p) (6D, 7F)
 There are   325 symmetry adapted cartesian basis functions of A   symmetry.
 There are   325 symmetry adapted basis functions of A   symmetry.
   325 basis functions,   520 primitive gaussians,   325 cartesian basis functions
    58 alpha electrons       58 beta electrons
       nuclear repulsion energy      1004.1699418690 Hartrees.
 NAtoms=   26 NActive=   26 NUniq=   26 SFac= 1.00D+00 NAtFMM=   60 NAOKFM=F Big=F
 Integral buffers will be    131072 words long.
 Raffenetti 2 integral format.
 Two-electron integral symmetry is turned on.
 Nuclear repulsion after empirical dispersion term =     1004.1561246057 Hartrees.
 One-electron integrals computed using PRISM.
 NBasis=   325 RedAO= T EigKep=  2.64D-05  NBF=   325
 NBsUse=   325 1.00D-06 EigRej= -1.00D+00 NBFU=   325
 Lowest energy guess from the checkpoint file:  "/local_scratch/slurm.5787620/Gau-3945594.chk"
 B after Tr=     0.000000   -0.000000   -0.000000
         Rot=    0.999800    0.006770    0.000028   -0.018807 Ang=   2.29 deg.
 B after Tr=     0.000000    0.000000    0.000000
         Rot=    0.999587    0.006604   -0.002633    0.027860 Ang=   3.30 deg.
 Requested convergence on RMS density matrix=1.00D-10 within 128 cycles.
 Requested convergence on MAX density matrix=1.00D-08.
 Requested convergence on             energy=1.00D-08.
 No special actions if energy rises.
 SCF Done:  E(RwB97XD) =  -985.243073054     A.U. after   18 cycles
            NFock= 18  Conv=0.21D-10     -V/T= 2.0083
 Calling FoFJK, ICntrl=      2127 FMM=F ISym2X=0 I1Cent= 0 IOpClX= 0 NMat=1 NMatS=1 NMatT=0.
 ***** Axes restored to original set *****
 -------------------------------------------------------------------
 Center     Atomic                   Forces (Hartrees/Bohr)
 Number     Number              X              Y              Z
 -------------------------------------------------------------------
      1        6          -0.001289581   -0.000823224    0.002634964
      2        8           0.002178077    0.002351012   -0.000061033
      3        8          -0.000574232   -0.001345950   -0.002853092
      4        6          -0.000753322   -0.000707834   -0.000457920
      5        9          -0.000208536    0.000123106   -0.000323893
      6        9           0.000667213    0.000053188    0.000011733
      7        9           0.000171725    0.000500618    0.000169681
      8        8          -0.000729486   -0.000205225    0.000210384
      9        1          -0.000464357   -0.000145121    0.000781183
     10        1           0.000284365   -0.000829424    0.000503464
     11        1           0.000686609    0.000748209   -0.000628652
     12        8           0.000978982    0.000760714   -0.000666178
     13        1          -0.000629592   -0.000008037   -0.000123434
     14        1          -0.000412251   -0.000473954    0.000339513
     15        8          -0.000295113    0.000916142   -0.000231611
     16        1           0.000154006   -0.000895869    0.000027165
     17        1           0.000531985   -0.000099462   -0.000067025
     18        8          -0.000906276   -0.000569333    0.000049731
     19        1           0.000278718   -0.000523331    0.000454689
     20        1           0.000427262    0.000545588    0.000072941
     21        8          -0.000198236   -0.000795399    0.000497947
     22        1           0.000515009    0.000368094   -0.000579343
     23        1          -0.000203007    0.000428937    0.000390039
     24        8           0.000501081   -0.000364233    0.000286874
     25        1           0.000141762   -0.000037988    0.000148662
     26        1          -0.000852804    0.001028776   -0.000586788
 -------------------------------------------------------------------
 Cartesian Forces:  Max     0.002853092 RMS     0.000783035

 GradGradGradGradGradGradGradGradGradGradGradGradGradGradGradGradGradGrad
 Berny optimization.
 Using GEDIIS/GDIIS optimizer.
 FormGI is forming the generalized inverse of G from B-inverse, IUseBI=4.
 Internal  Forces:  Max     0.003206629 RMS     0.000966295
 Search for a local minimum.
 Step number   6 out of a maximum of  156
 All quantities printed in internal units (Hartrees-Bohrs-Radians)
 Mixed Optimization -- En-DIIS/RFO-DIIS
 Update second derivatives using D2CorX and points    4    6
 DE= -5.23D-04 DEPred=-3.16D-04 R= 1.66D+00
 TightC=F SS=  1.41D+00  RLast= 7.22D-01 DXNew= 3.5676D-01 2.1657D+00
 Trust test= 1.66D+00 RLast= 7.22D-01 DXMaxT set to 3.57D-01
 ITU=  1 -1  1 -1  1  0
 Use linear search instead of GDIIS.
     Eigenvalues ---   -0.00040   0.00012   0.00085   0.00184   0.00203
     Eigenvalues ---    0.00343   0.00363   0.00519   0.00602   0.00783
     Eigenvalues ---    0.00863   0.00989   0.01074   0.01261   0.01316
     Eigenvalues ---    0.01556   0.01628   0.01845   0.01945   0.02116
     Eigenvalues ---    0.02213   0.02321   0.02380   0.02471   0.02768
     Eigenvalues ---    0.02939   0.03006   0.03174   0.03376   0.03623
     Eigenvalues ---    0.03886   0.04160   0.04370   0.04614   0.04937
     Eigenvalues ---    0.06200   0.06464   0.06772   0.07148   0.07717
     Eigenvalues ---    0.08155   0.08940   0.11416   0.13690   0.18031
     Eigenvalues ---    0.18589   0.19874   0.21078   0.21763   0.23646
     Eigenvalues ---    0.25171   0.28686   0.35044   0.36456   0.37335
     Eigenvalues ---    0.38291   0.40850   0.44722   0.47010   0.48339
     Eigenvalues ---    0.49237   0.52240   0.53457   0.54980   0.56784
     Eigenvalues ---    0.57257   0.57492   0.57885   0.68231   0.87092
     Eigenvalues ---    1.17791   5.01250
 RFO step:  Lambda=-1.04625714D-03 EMin=-4.04005170D-04
 Quartic linear search produced a step of -0.13891.
 Iteration  1 RMS(Cart)=  0.16318100 RMS(Int)=  0.04529052
 Iteration  2 RMS(Cart)=  0.07968033 RMS(Int)=  0.00645679
 Iteration  3 RMS(Cart)=  0.00573924 RMS(Int)=  0.00359241
 Iteration  4 RMS(Cart)=  0.00002406 RMS(Int)=  0.00359237
 Iteration  5 RMS(Cart)=  0.00000004 RMS(Int)=  0.00359237
 Variable       Old X    -DE/DX   Delta X   Delta X   Delta X     New X
                                 (Linear)    (Quad)   (Total)
    R1        2.37932  -0.00300  -0.00038   0.00003   0.00196   2.38128
    R2        2.35210  -0.00321   0.00077  -0.01518  -0.01127   2.34083
    R3        2.93558   0.00033  -0.00034   0.00026  -0.00007   2.93551
    R4        2.47361   0.00080   0.00645  -0.12479  -0.11938   2.35423
    R5        3.34626   0.00015   0.00023   0.09416   0.09701   3.44326
    R6        2.52509  -0.00027   0.00084   0.01030   0.01113   2.53623
    R7        2.54940  -0.00030  -0.00000  -0.00439  -0.00439   2.54501
    R8        2.52750  -0.00039  -0.00075  -0.00815  -0.00890   2.51860
    R9        1.87353   0.00050   0.00094  -0.00594  -0.00827   1.86526
   R10        1.91457   0.00111   0.00031  -0.01604  -0.01576   1.89881
   R11        2.09260   0.00194  -0.00333   0.07265   0.06869   2.16129
   R12        3.15413  -0.00020  -0.00418   0.05393   0.04645   3.20058
   R13        2.93345   0.00024  -0.00158   0.05433   0.05270   2.98615
   R14        1.87395  -0.00037   0.00059  -0.00902  -0.00834   1.86561
   R15        1.81583  -0.00018   0.00014  -0.00214  -0.00201   1.81383
   R16        3.14934   0.00031  -0.00302   0.05471   0.05169   3.20103
   R17        1.87574  -0.00063   0.00029  -0.00889  -0.00969   1.86605
   R18        1.81525  -0.00040   0.00013  -0.00140  -0.00127   1.81398
   R19        3.14897   0.00022  -0.00223   0.05447   0.05121   3.20018
   R20        1.83004  -0.00010   0.00006   0.00085   0.00091   1.83095
   R21        1.83793   0.00036   0.00026  -0.00358  -0.00332   1.83461
   R22        3.22575  -0.00021  -0.00444   0.01140   0.00696   3.23271
   R23        1.86471  -0.00019   0.00033  -0.00159  -0.00125   1.86346
   R24        1.81241  -0.00032  -0.00003  -0.00024  -0.00027   1.81214
   R25        1.81454  -0.00018   0.00005  -0.00041  -0.00036   1.81418
   R26        1.85141  -0.00046  -0.00013  -0.01014  -0.00811   1.84330
    A1        2.24961   0.00015  -0.00008  -0.01879  -0.01233   2.23727
    A2        1.99997  -0.00054   0.00226   0.01424   0.01319   2.01315
    A3        2.03290   0.00039  -0.00212   0.00515  -0.00039   2.03251
    A4        2.12177   0.00022  -0.00291  -0.12453  -0.12185   1.99992
    A5        2.18532   0.00049   0.02119   0.14658   0.15700   2.34232
    A6        1.94871   0.00016  -0.00202  -0.02245  -0.02442   1.92429
    A7        1.89918   0.00072  -0.00004   0.01091   0.01074   1.90993
    A8        1.95936   0.00056   0.00159   0.01606   0.01758   1.97693
    A9        1.88527  -0.00068  -0.00001  -0.00441  -0.00441   1.88086
   A10        1.88552  -0.00043   0.00028  -0.00145  -0.00109   1.88443
   A11        1.88333  -0.00040   0.00021   0.00126   0.00125   1.88458
   A12        1.92376  -0.00061  -0.00290  -0.01020  -0.01521   1.90855
   A13        1.94788  -0.00027  -0.00100   0.02161   0.01716   1.96504
   A14        1.90946   0.00124   0.00109   0.00970   0.01441   1.92387
   A15        1.88227   0.00213  -0.00260   0.04034   0.03651   1.91878
   A16        2.01181  -0.00175  -0.00242   0.04175   0.03833   2.05014
   A17        1.87078   0.00076  -0.00183   0.00869   0.00525   1.87603
   A18        1.85747   0.00011   0.00265   0.05309   0.05410   1.91158
   A19        2.14526   0.00020  -0.00484   0.00264  -0.00083   2.14443
   A20        1.89336  -0.00025  -0.00100   0.00178  -0.00156   1.89180
   A21        1.82551   0.00027  -0.00106   0.00059  -0.00093   1.82458
   A22        1.98841  -0.00047  -0.00221  -0.03912  -0.04157   1.94684
   A23        1.98800   0.00068   0.00598  -0.00772  -0.00196   1.98604
   A24        1.92600   0.00069  -0.00030   0.00524   0.00481   1.93082
   A25        2.25400  -0.00052   0.00060   0.01105   0.01125   2.26525
   A26        1.88663  -0.00035   0.00079  -0.00629  -0.00547   1.88116
   A27        2.19624  -0.00007  -0.00181  -0.01172  -0.01125   2.18499
   A28        1.80085   0.00028  -0.00452  -0.04879  -0.04920   1.75165
   A29        1.86427  -0.00029  -0.00018   0.00513  -0.00299   1.86128
   A30        2.92472  -0.00013  -0.00670  -0.12175  -0.12163   2.80309
   A31        3.01324  -0.00166   0.00754   0.03509   0.03411   3.04735
   A32        3.07840   0.00161   0.00500   0.00228   0.00756   3.08595
   A33        3.09928   0.00095   0.00275   0.01143   0.00489   3.10417
   A34        2.99675   0.00305   0.00176  -0.00808  -0.00627   2.99048
   A35        2.86236   0.00060   0.00485   0.01414   0.02138   2.88374
   A36        3.05532   0.00285   0.00621   0.00934   0.01528   3.07060
   A37        3.14117   0.00077   0.00081   0.06744   0.08061   3.22178
   A38        3.11496   0.00179  -0.00654   0.02401   0.01764   3.13260
   A39        3.26641   0.00138  -0.00466  -0.01468  -0.02067   3.24574
   A40        2.96307  -0.00196   0.00283  -0.00222   0.00060   2.96367
   A41        3.32418  -0.00073  -0.00341   0.02961   0.02974   3.35392
   A42        3.28031   0.00124   0.00497   0.03099   0.03598   3.31629
    D1       -0.04137  -0.00007   0.01296  -0.05388  -0.04997  -0.09134
    D2       -3.14066  -0.00013   0.01089  -0.07220  -0.06747   3.07506
    D3       -1.00869  -0.00021  -0.00859  -0.20231  -0.21118  -1.21987
    D4        2.08993  -0.00017  -0.00642  -0.18353  -0.19325   1.89669
    D5       -2.63801   0.00001   0.03381   0.32508   0.35787  -2.28014
    D6        1.56589   0.00030   0.03506   0.33724   0.37135   1.93724
    D7       -0.51754  -0.00003   0.03383   0.31847   0.35114  -0.16641
    D8        0.54036  -0.00004   0.03198   0.30981   0.34287   0.88323
    D9       -1.53893   0.00025   0.03324   0.32197   0.35635  -1.18258
   D10        2.66083  -0.00008   0.03200   0.30320   0.33614   2.99696
   D11        0.25976   0.00013  -0.02546   0.12629   0.09144   0.35120
   D12       -1.88926  -0.00046  -0.02159   0.11832   0.09225  -1.79701
   D13        1.02088  -0.00008  -0.01157   0.38765   0.38324   1.40412
   D14       -1.11117   0.00164  -0.00582   0.07650   0.07277  -1.03840
   D15        3.09848  -0.00009  -0.00201   0.01138   0.01026   3.10875
   D16        1.01355   0.00258  -0.00826   0.10821   0.09913   1.11268
   D17       -1.05999   0.00085  -0.00445   0.04309   0.03662  -1.02336
   D18        2.71625   0.00049   0.00769  -0.03994  -0.03594   2.68031
   D19       -1.37105   0.00060   0.00515   0.04304   0.04740  -1.32366
   D20        0.62117   0.00004   0.00700  -0.04803  -0.03937   0.58180
   D21        2.81705   0.00016   0.00447   0.03494   0.04396   2.86102
   D22        0.26875   0.00105   0.00424  -0.04669  -0.04266   0.22608
   D23       -2.07268   0.00001   0.00142  -0.05796  -0.05644  -2.12912
   D24        2.42495   0.00190  -0.00047   0.03349   0.03293   2.45788
   D25        0.08353   0.00086  -0.00329   0.02222   0.01915   0.10268
   D26        1.16981   0.00013   0.00045   0.04126   0.04824   1.21805
   D27       -0.88407   0.00007   0.00443   0.08255   0.09550  -0.78857
   D28       -1.22100   0.00010   0.00607  -0.02849  -0.02165  -1.24265
   D29        3.00830   0.00003   0.01005   0.01280   0.02561   3.03391
   D30        0.72332  -0.00015   0.00327   0.02113   0.02432   0.74765
   D31       -3.03709   0.00104   0.00779   0.04827   0.05650  -2.98059
   D32       -1.32948  -0.00095   0.00177   0.05629   0.05762  -1.27186
   D33        1.19329   0.00025   0.00629   0.08344   0.08980   1.28308
   D34        0.49965  -0.00022   0.00534  -0.26255  -0.24925   0.25040
   D35       -1.84505  -0.00013   0.01040  -0.21970  -0.20437  -2.04942
         Item               Value     Threshold  Converged?
 Maximum Force            0.003207     0.000015     NO 
 RMS     Force            0.000966     0.000010     NO 
 Maximum Displacement     0.912720     0.000060     NO 
 RMS     Displacement     0.200692     0.000040     NO 
 Predicted change in Energy=-1.091459D-03
 GradGradGradGradGradGradGradGradGradGradGradGradGradGradGradGradGradGrad

                          Input orientation:                          
 ---------------------------------------------------------------------
 Center     Atomic      Atomic             Coordinates (Angstroms)
 Number     Number       Type             X           Y           Z
 ---------------------------------------------------------------------
      1          6           0        0.316898    1.132670   -0.666034
      2          8           0       -0.446641    0.300097   -1.224365
      3          8           0        0.392286    1.415406    0.537621
      4          6           0        1.256049    1.918690   -1.621668
      5          9           0        2.518657    1.879538   -1.168281
      6          9           0        0.874264    3.209528   -1.663412
      7          9           0        1.252123    1.448004   -2.868569
      8          8           0       -1.780556   -1.073944    0.199860
      9          1           0       -1.911466   -0.734778    1.117520
     10          1           0       -1.364731   -1.987839    0.238816
     11          1           0       -1.139913   -0.374893   -0.439641
     12          8           0       -0.631170   -3.386480    0.291077
     13          1           0        0.239648   -3.293080    0.746705
     14          1           0       -0.473813   -3.835243   -0.542670
     15          8           0       -1.935088   -0.116686    2.694205
     16          1           0       -1.925107    0.870210    2.661997
     17          1           0       -2.577802   -0.391766    3.352000
     18          8           0        0.884826   -0.392808    2.631340
     19          1           0       -0.033871   -0.435407    2.936199
     20          1           0        0.886430    0.307942    1.959426
     21          8           0        1.578622   -2.801056    1.660163
     22          1           0        1.424522   -1.908198    2.049334
     23          1           0        2.514844   -2.879120    1.467899
     24          8           0       -1.427377    2.455551    2.335224
     25          1           0       -1.975837    3.137327    1.940232
     26          1           0       -0.699092    2.285255    1.709068
 ---------------------------------------------------------------------
                    Distance matrix (angstroms):
                    1          2          3          4          5
     1  C    0.000000
     2  O    1.260120   0.000000
     3  O    1.238713   2.247734   0.000000
     4  C    1.553405   2.382613   2.379477   0.000000
     5  F    2.378614   3.360174   2.765316   1.342115   0.000000
     6  F    2.370392   3.225266   2.880230   1.346761   2.172109
     7  F    2.413554   2.628098   3.513192   1.332788   2.163634
     8  O    3.165160   2.386574   3.321475   4.636248   5.392412
     9  H    3.410870   2.949763   3.204192   4.957539   5.628990
    10  H    3.658443   2.866782   3.841675   5.058740   5.658377
    11  H    2.108625   1.245805   2.551048   3.521128   4.358728
    12  O    4.715678   3.990172   4.915930   5.946850   6.307305
    13  H    4.646403   4.155362   4.715598   5.814190   5.968001
    14  H    5.031958   4.191239   5.430145   6.104458   6.481126
    15  O    4.233621   4.212407   3.523469   5.740459   6.224111
    16  H    4.021351   4.196987   3.190693   5.437725   5.952883
    17  H    5.181486   5.095452   4.473033   6.691337   7.180923
    18  O    3.677269   4.137558   2.809964   4.854782   4.719119
    19  H    3.944362   4.245190   3.059460   5.289595   5.359209
    20  H    2.810264   3.451617   1.868738   3.944028   3.862205
    21  O    4.741028   4.694608   4.521731   5.757644   5.549029
    22  H    4.224563   4.369773   3.794355   5.305630   5.088921
    23  H    5.047682   5.111369   4.879920   5.843711   5.440063
    24  O    3.714844   4.275336   2.761241   4.811028   5.308250
    25  H    4.008480   4.516966   3.246588   4.961582   5.607617
    26  H    2.828746   3.551001   1.822095   3.879530   4.335626
                    6          7          8          9         10
     6  F    0.000000
     7  F    2.167521   0.000000
     8  O    5.372894   4.997262   0.000000
     9  H    5.572380   5.537304   0.987052   0.000000
    10  H    5.970275   5.320600   1.004805   1.625177   0.000000
    11  H    4.289825   3.865809   1.143704   1.774701   1.764211
    12  O    7.042278   6.074734   2.584034   3.058380   1.580203
    13  H    6.963858   6.047577   3.050382   3.362991   2.129704
    14  H    7.259626   6.025061   3.143836   3.799469   2.194848
    15  O    6.159950   6.599320   2.676188   1.693674   3.139340
    16  H    5.658450   6.404358   3.140501   2.227461   3.788703
    17  H    7.073926   7.533164   3.322191   2.356812   3.702824
    18  O    5.605518   5.811411   3.671554   3.198100   3.650863
    19  H    5.938576   6.236694   3.308503   2.631079   3.384835
    20  H    4.641584   4.974234   3.481164   3.102304   3.646756
    21  O    6.904302   6.218563   4.049627   4.092026   3.368215
    22  H    6.346525   5.956474   3.793292   3.657049   3.326297
    23  H    7.040472   6.254872   4.828773   4.930840   4.166068
    24  O    4.674946   5.939220   4.140272   3.448963   4.913508
    25  H    4.595056   6.033085   4.560903   3.959065   5.434666
    26  H    3.834495   5.046087   3.838163   3.307624   4.567718
                   11         12         13         14         15
    11  H    0.000000
    12  O    3.140450   0.000000
    13  H    3.438956   0.987241   0.000000
    14  H    3.525383   0.959836   1.570177   0.000000
    15  O    3.243450   4.262251   4.314130   5.142019   0.000000
    16  H    3.433216   5.041324   5.068283   5.875154   0.987471
    17  H    4.055164   4.703928   4.810740   5.608276   0.959918
    18  O    3.678426   4.091106   3.518478   4.875511   2.834098
    19  H    3.552927   4.007776   3.610401   4.884154   1.942877
    20  H    3.213697   4.328424   3.854398   5.027597   2.946384
    21  O    4.205458   2.664639   1.693914   3.183474   4.541062
    22  H    3.888746   3.082638   2.240239   3.746421   3.861652
    23  H    4.823599   3.397017   2.422395   3.726745   5.379290
    24  O    3.974158   6.240338   6.192667   6.983241   2.646326
    25  H    4.324148   6.862063   6.905289   7.552325   3.340469
    26  H    3.447849   5.846700   5.738049   6.525456   2.875326
                   16         17         18         19         20
    16  H    0.000000
    17  H    1.579461   0.000000
    18  O    3.080889   3.536827   0.000000
    19  H    2.314432   2.578057   0.968895   0.000000
    20  H    2.952032   3.798652   0.970836   1.534148   0.000000
    21  O    5.172812   5.093412   2.687787   3.134437   3.199150
    22  H    4.394874   4.473824   1.710675   2.254451   2.282302
    23  H    5.932664   5.972588   3.192538   3.824079   3.612575
    24  O    1.693465   3.234892   3.680641   3.265068   3.179174
    25  H    2.379777   3.848369   4.595963   4.186599   4.024719
    26  H    2.100843   3.659947   3.245213   3.057838   2.546827
                   21         22         23         24         25
    21  O    0.000000
    22  H    0.986102   0.000000
    23  H    0.958942   1.571483   0.000000
    24  O    6.092918   5.220858   6.689699   0.000000
    25  H    6.926544   6.085365   7.522430   0.960024   0.000000
    26  H    5.573234   4.712808   6.087554   0.975434   1.552270
                   26
    26  H    0.000000
 Stoichiometry    C2H13F3O8
 Framework group  C1[X(C2H13F3O8)]
 Deg. of freedom    72
 Full point group                 C1      NOp   1
 Largest Abelian subgroup         C1      NOp   1
 Largest concise Abelian subgroup C1      NOp   1
                         Standard orientation:                         
 ---------------------------------------------------------------------
 Center     Atomic      Atomic             Coordinates (Angstroms)
 Number     Number       Type             X           Y           Z
 ---------------------------------------------------------------------
      1          6           0        1.183002   -0.033794   -0.266353
      2          8           0        0.691289   -0.554270   -1.303283
      3          8           0        0.663123    0.792623    0.495992
      4          6           0        2.635665   -0.468505    0.071088
      5          9           0        2.722688   -0.838899    1.358141
      6          9           0        3.469397    0.572819   -0.114114
      7          9           0        3.069735   -1.481407   -0.678536
      8          8           0       -1.598643   -0.076220   -1.775949
      9          1           0       -1.965310    0.727350   -1.335380
     10          1           0       -2.149053   -0.876854   -1.519692
     11          1           0       -0.498341   -0.254285   -1.519654
     12          8           0       -2.956335   -2.152056   -1.051508
     13          1           0       -2.898455   -2.245666   -0.070421
     14          1           0       -2.712189   -2.996608   -1.436748
     15          8           0       -2.506691    2.037329   -0.408345
     16          1           0       -1.774304    2.690978   -0.301330
     17          1           0       -3.314288    2.517036   -0.606106
     18          8           0       -1.780716    0.483747    1.848081
     19          1           0       -2.288926    1.056932    1.254837
     20          1           0       -0.859734    0.590134    1.559989
     21          8           0       -2.691133   -2.032680    1.597212
     22          1           0       -2.339274   -1.132175    1.791331
     23          1           0       -2.333993   -2.634300    2.253012
     24          8           0       -0.275926    3.361206    0.115179
     25          1           0        0.286903    3.867663   -0.475052
     26          1           0        0.218825    2.553541    0.348351
 ---------------------------------------------------------------------
 Rotational constants (GHZ):           0.6361747           0.3538211           0.2982676
 Standard basis: 6-31++G(d,p) (6D, 7F)
 There are   325 symmetry adapted cartesian basis functions of A   symmetry.
 There are   325 symmetry adapted basis functions of A   symmetry.
   325 basis functions,   520 primitive gaussians,   325 cartesian basis functions
    58 alpha electrons       58 beta electrons
       nuclear repulsion energy      1004.1960556357 Hartrees.
 NAtoms=   26 NActive=   26 NUniq=   26 SFac= 1.00D+00 NAtFMM=   60 NAOKFM=F Big=F
 Integral buffers will be    131072 words long.
 Raffenetti 2 integral format.
 Two-electron integral symmetry is turned on.
 Nuclear repulsion after empirical dispersion term =     1004.1824224666 Hartrees.
 One-electron integrals computed using PRISM.
 NBasis=   325 RedAO= T EigKep=  3.25D-05  NBF=   325
 NBsUse=   325 1.00D-06 EigRej= -1.00D+00 NBFU=   325
 Initial guess from the checkpoint file:  "/local_scratch/slurm.5787620/Gau-3945594.chk"
 B after Tr=    -0.000000   -0.000000   -0.000000
         Rot=    0.999858    0.004433    0.016221    0.001273 Ang=   1.93 deg.
 ExpMin= 3.60D-02 ExpMax= 7.00D+03 ExpMxC= 1.05D+03 IAcc=3 IRadAn=         5 AccDes= 0.00D+00
 Harris functional with IExCor= 4639 and IRadAn=       5 diagonalized for initial guess.
 HarFok:  IExCor= 4639 AccDes= 0.00D+00 IRadAn=         5 IDoV= 1 UseB2=F ITyADJ=14
 ICtDFT=  3500011 ScaDFX=  1.000000  1.000000  1.000000  1.000000
 FoFCou: FMM=F IPFlag=           0 FMFlag=      100000 FMFlg1=           0
         NFxFlg=           0 DoJE=T BraDBF=F KetDBF=T FulRan=T
         wScrn=  0.000000 ICntrl=       500 IOpCl=  0 I1Cent=   200000004 NGrid=           0
         NMat0=    1 NMatS0=      1 NMatT0=    0 NMatD0=    1 NMtDS0=    0 NMtDT0=    0
 Petite list used in FoFCou.
 Requested convergence on RMS density matrix=1.00D-10 within 128 cycles.
 Requested convergence on MAX density matrix=1.00D-08.
 Requested convergence on             energy=1.00D-08.
 No special actions if energy rises.
 SCF Done:  E(RwB97XD) =  -985.242959510     A.U. after   18 cycles
            NFock= 18  Conv=0.46D-10     -V/T= 2.0082
 Calling FoFJK, ICntrl=      2127 FMM=F ISym2X=0 I1Cent= 0 IOpClX= 0 NMat=1 NMatS=1 NMatT=0.
 ***** Axes restored to original set *****
 -------------------------------------------------------------------
 Center     Atomic                   Forces (Hartrees/Bohr)
 Number     Number              X              Y              Z
 -------------------------------------------------------------------
      1        6          -0.000249831    0.001682245    0.000018801
      2        8           0.001474088    0.000121152   -0.001476117
      3        8           0.001242589    0.002029635   -0.000061036
      4        6           0.001400669    0.001126472    0.001361643
      5        9          -0.000385673   -0.000171273   -0.000185350
      6        9          -0.000290137   -0.000354198   -0.000018991
      7        9          -0.000548033   -0.000445430   -0.000382404
      8        8          -0.003942287   -0.001766544    0.002160142
      9        1           0.000723766   -0.000374792    0.001073700
     10        1           0.000540356   -0.001449812   -0.000212299
     11        1           0.000459027    0.000840538   -0.002574055
     12        8          -0.000275272    0.000022700    0.000156497
     13        1           0.000827431    0.000595489    0.000304969
     14        1          -0.000155993   -0.000343358   -0.000220892
     15        8          -0.001502508   -0.001113071    0.000798145
     16        1           0.000408775    0.001438634    0.000025985
     17        1          -0.000659973    0.000092019    0.000167190
     18        8           0.002055811   -0.001030531    0.001315848
     19        1           0.000178311    0.000528968   -0.001035469
     20        1          -0.000415229   -0.001406686   -0.000459083
     21        8           0.000223905   -0.000806889   -0.000084920
     22        1          -0.000556474    0.000563934   -0.000005062
     23        1          -0.000108642    0.000019238    0.000139035
     24        8           0.000045335   -0.000372031    0.000071528
     25        1          -0.000029026    0.000252011    0.000111463
     26        1          -0.000460987    0.000321578   -0.000989270
 -------------------------------------------------------------------
 Cartesian Forces:  Max     0.003942287 RMS     0.000987898

 GradGradGradGradGradGradGradGradGradGradGradGradGradGradGradGradGradGrad
 Berny optimization.
 Using GEDIIS/GDIIS optimizer.
 FormGI is forming the generalized inverse of G from B-inverse, IUseBI=4.
 Internal  Forces:  Max     0.012169219 RMS     0.002742979
 Search for a local minimum.
 Step number   7 out of a maximum of  156
 All quantities printed in internal units (Hartrees-Bohrs-Radians)
 Mixed Optimization -- RFO/linear search
 Update second derivatives using D2CorX and points    7    6
 DE=  1.14D-04 DEPred=-1.09D-03 R=-1.04D-01
 Trust test=-1.04D-01 RLast= 1.13D+00 DXMaxT set to 1.78D-01
 ITU= -1  1 -1  1 -1  1  0
 Use linear search instead of GDIIS.
     Eigenvalues ---    0.00012   0.00071   0.00102   0.00203   0.00241
     Eigenvalues ---    0.00342   0.00437   0.00602   0.00642   0.00789
     Eigenvalues ---    0.00912   0.01011   0.01189   0.01277   0.01427
     Eigenvalues ---    0.01561   0.01633   0.01856   0.02117   0.02199
     Eigenvalues ---    0.02282   0.02327   0.02477   0.02661   0.02867
     Eigenvalues ---    0.02960   0.03014   0.03205   0.03479   0.03802
     Eigenvalues ---    0.03900   0.04154   0.04373   0.04836   0.04959
     Eigenvalues ---    0.06235   0.06549   0.06773   0.07366   0.07786
     Eigenvalues ---    0.08245   0.09774   0.11436   0.13949   0.18512
     Eigenvalues ---    0.20147   0.20218   0.21516   0.22889   0.23803
     Eigenvalues ---    0.25571   0.30541   0.35481   0.36473   0.37416
     Eigenvalues ---    0.39396   0.41402   0.45306   0.47040   0.48619
     Eigenvalues ---    0.49342   0.52377   0.53516   0.55359   0.56814
     Eigenvalues ---    0.57266   0.57541   0.58127   0.68499   0.91262
     Eigenvalues ---    2.19987   6.03275
 RFO step:  Lambda=-4.65411992D-04 EMin= 1.18122760D-04
 Quartic linear search produced a step of -0.53708.
 Iteration  1 RMS(Cart)=  0.10519078 RMS(Int)=  0.00393238
 Iteration  2 RMS(Cart)=  0.00596244 RMS(Int)=  0.00098626
 Iteration  3 RMS(Cart)=  0.00003903 RMS(Int)=  0.00098606
 Iteration  4 RMS(Cart)=  0.00000010 RMS(Int)=  0.00098606
 Variable       Old X    -DE/DX   Delta X   Delta X   Delta X     New X
                                 (Linear)    (Quad)   (Total)
    R1        2.38128   0.00261  -0.00105  -0.00312  -0.00472   2.37656
    R2        2.34083  -0.00027   0.00605  -0.00442   0.00099   2.34182
    R3        2.93551  -0.00028   0.00004   0.00163   0.00167   2.93718
    R4        2.35423   0.00384   0.06412   0.00924   0.07346   2.42769
    R5        3.44326  -0.00039  -0.05210  -0.00217  -0.05488   3.38838
    R6        2.53623  -0.00044  -0.00598   0.00417  -0.00181   2.53442
    R7        2.54501  -0.00026   0.00236  -0.00119   0.00117   2.54618
    R8        2.51860   0.00052   0.00478  -0.00358   0.00120   2.51981
    R9        1.86526   0.00215   0.00444   0.00160   0.00674   1.87200
   R10        1.89881   0.00399   0.00847   0.00344   0.01190   1.91071
   R11        2.16129   0.00627  -0.03689   0.01035  -0.02653   2.13476
   R12        3.20058   0.00123  -0.02495   0.00324  -0.02098   3.17960
   R13        2.98615   0.00250  -0.02830  -0.00679  -0.03508   2.95107
   R14        1.86561   0.00188   0.00448  -0.00022   0.00423   1.86985
   R15        1.81383   0.00033   0.00108  -0.00094   0.00014   1.81397
   R16        3.20103   0.00033  -0.02776  -0.00076  -0.02853   3.17251
   R17        1.86605   0.00231   0.00521  -0.00036   0.00526   1.87131
   R18        1.81398   0.00053   0.00068  -0.00071  -0.00003   1.81396
   R19        3.20018   0.00083  -0.02751  -0.00093  -0.02808   3.17210
   R20        1.83095  -0.00052  -0.00049  -0.00014  -0.00063   1.83032
   R21        1.83461  -0.00070   0.00178   0.00024   0.00202   1.83664
   R22        3.23271  -0.00232  -0.00374  -0.01690  -0.02065   3.21206
   R23        1.86346  -0.00154   0.00067   0.00050   0.00119   1.86465
   R24        1.81214  -0.00014   0.00014  -0.00030  -0.00016   1.81198
   R25        1.81418   0.00015   0.00019  -0.00049  -0.00030   1.81388
   R26        1.84330   0.00011   0.00435  -0.00112   0.00275   1.84606
    A1        2.23727   0.00027   0.00662   0.00075   0.00596   2.24323
    A2        2.01315   0.00016  -0.00708   0.00663   0.00028   2.01343
    A3        2.03251  -0.00044   0.00021  -0.00718  -0.00621   2.02630
    A4        1.99992   0.00310   0.06544   0.01411   0.07833   2.07825
    A5        2.34232  -0.00286  -0.08432  -0.02443  -0.10592   2.23640
    A6        1.92429   0.00032   0.01311  -0.00885   0.00424   1.92853
    A7        1.90993  -0.00031  -0.00577   0.00372  -0.00199   1.90794
    A8        1.97693  -0.00106  -0.00944   0.00830  -0.00110   1.97583
    A9        1.88086   0.00041   0.00237  -0.00239  -0.00002   1.88084
   A10        1.88443   0.00040   0.00059  -0.00059  -0.00004   1.88438
   A11        1.88458   0.00032  -0.00067  -0.00056  -0.00112   1.88346
   A12        1.90855   0.00336   0.00817  -0.00068   0.00825   1.91680
   A13        1.96504  -0.00309  -0.00921  -0.00006  -0.00836   1.95667
   A14        1.92387   0.00166  -0.00774   0.01807   0.00917   1.93304
   A15        1.91878   0.01217  -0.01961   0.01887  -0.00017   1.91861
   A16        2.05014  -0.00390  -0.02059   0.02415   0.00401   2.05415
   A17        1.87603  -0.00549  -0.00282   0.00381   0.00188   1.87791
   A18        1.91158   0.00079  -0.02906   0.01578  -0.01218   1.89940
   A19        2.14443   0.00027   0.00045   0.01415   0.01433   2.15876
   A20        1.89180  -0.00031   0.00084  -0.00053   0.00126   1.89306
   A21        1.82458  -0.00053   0.00050   0.00055  -0.00020   1.82438
   A22        1.94684   0.00015   0.02233   0.00388   0.02547   1.97231
   A23        1.98604  -0.00234   0.00105   0.04275   0.04315   2.02919
   A24        1.93082   0.00241  -0.00259  -0.03121  -0.03504   1.89578
   A25        2.26525  -0.00122  -0.00604  -0.00875  -0.01585   2.24940
   A26        1.88116  -0.00259   0.00294  -0.01064  -0.00919   1.87197
   A27        2.18499  -0.00034   0.00604   0.01807   0.02323   2.20823
   A28        1.75165   0.00131   0.02642   0.01117   0.03666   1.78831
   A29        1.86128  -0.00099   0.00160   0.00265   0.00504   1.86632
   A30        2.80309   0.00001   0.06532  -0.00050   0.06415   2.86724
   A31        3.04735   0.00077  -0.01832  -0.01078  -0.02701   3.02035
   A32        3.08595   0.00897  -0.00406   0.02139   0.01737   3.10332
   A33        3.10417   0.00209  -0.00263   0.02247   0.02242   3.12659
   A34        2.99048   0.00832   0.00337  -0.00022   0.00283   2.99331
   A35        2.88374   0.00158  -0.01148   0.00471  -0.00687   2.87687
   A36        3.07060  -0.00035  -0.00821   0.02575   0.01732   3.08792
   A37        3.22178  -0.00364  -0.04329   0.01612  -0.03054   3.19124
   A38        3.13260   0.00814  -0.00947   0.00046  -0.00900   3.12361
   A39        3.24574  -0.00097   0.01110  -0.00360   0.00802   3.25376
   A40        2.96367   0.00851  -0.00032  -0.01963  -0.01991   2.94376
   A41        3.35392  -0.00191  -0.01597   0.00174  -0.01536   3.33856
   A42        3.31629  -0.00338  -0.01932   0.02093   0.00176   3.31805
    D1       -0.09134  -0.00118   0.02684   0.04038   0.06992  -0.02142
    D2        3.07506  -0.00050   0.03624   0.03046   0.06862  -3.13950
    D3       -1.21987   0.00073   0.11342  -0.05564   0.05813  -1.16173
    D4        1.89669   0.00005   0.10379  -0.04546   0.05951   1.95620
    D5       -2.28014  -0.00007  -0.19220   0.19082  -0.00113  -2.28127
    D6        1.93724  -0.00057  -0.19944   0.19679  -0.00242   1.93481
    D7       -0.16641  -0.00006  -0.18859   0.18938   0.00113  -0.16528
    D8        0.88323   0.00052  -0.18415   0.18202  -0.00242   0.88081
    D9       -1.18258   0.00002  -0.19139   0.18799  -0.00372  -1.18630
   D10        2.99696   0.00053  -0.18053   0.18058  -0.00017   2.99680
   D11        0.35120  -0.00120  -0.04911   0.01680  -0.02947   0.32173
   D12       -1.79701  -0.00539  -0.04955  -0.00216  -0.05031  -1.84732
   D13        1.40412  -0.00104  -0.20583   0.02330  -0.18405   1.22006
   D14       -1.03840  -0.00190  -0.03908  -0.01896  -0.05867  -1.09707
   D15        3.10875  -0.00386  -0.00551  -0.06409  -0.06955   3.03920
   D16        1.11268   0.00189  -0.05324  -0.00098  -0.05429   1.05838
   D17       -1.02336  -0.00008  -0.01967  -0.04611  -0.06518  -1.08854
   D18        2.68031   0.00241   0.01930  -0.01524   0.00548   2.68578
   D19       -1.32366   0.00182  -0.02545   0.02208  -0.00325  -1.32691
   D20        0.58180  -0.00116   0.02115  -0.03076  -0.00970   0.57210
   D21        2.86102  -0.00175  -0.02361   0.00656  -0.01842   2.84260
   D22        0.22608  -0.00185   0.02291  -0.05801  -0.03468   0.19140
   D23       -2.12912  -0.00204   0.03031   0.02318   0.05314  -2.07598
   D24        2.45788   0.00065  -0.01768  -0.00427  -0.02155   2.43633
   D25        0.10268   0.00045  -0.01028   0.07692   0.06627   0.16895
   D26        1.21805   0.00040  -0.02591   0.05031   0.02323   1.24128
   D27       -0.78857   0.00031  -0.05129   0.02467  -0.02914  -0.81771
   D28       -1.24265   0.00043   0.01163   0.01209   0.02388  -1.21878
   D29        3.03391   0.00035  -0.01375  -0.01355  -0.02849   3.00542
   D30        0.74765  -0.00052  -0.01306   0.06399   0.05133   0.79897
   D31       -2.98059  -0.00083  -0.03035   0.01437  -0.01544  -2.99602
   D32       -1.27186   0.00066  -0.03095   0.03305   0.00156  -1.27030
   D33        1.28308   0.00034  -0.04823  -0.01658  -0.06520   1.21789
   D34        0.25040  -0.00048   0.13387  -0.03615   0.09626   0.34666
   D35       -2.04942  -0.00032   0.10976  -0.06482   0.04370  -2.00572
         Item               Value     Threshold  Converged?
 Maximum Force            0.012169     0.000015     NO 
 RMS     Force            0.002743     0.000010     NO 
 Maximum Displacement     0.373285     0.000060     NO 
 RMS     Displacement     0.103319     0.000040     NO 
 Predicted change in Energy=-5.455681D-04
 GradGradGradGradGradGradGradGradGradGradGradGradGradGradGradGradGradGrad

                          Input orientation:                          
 ---------------------------------------------------------------------
 Center     Atomic      Atomic             Coordinates (Angstroms)
 Number     Number       Type             X           Y           Z
 ---------------------------------------------------------------------
      1          6           0        0.396516    1.207938   -0.620057
      2          8           0       -0.347942    0.328874   -1.124676
      3          8           0        0.531416    1.512883    0.573473
      4          6           0        1.232777    2.035301   -1.635908
      5          9           0        2.519771    2.077072   -1.260936
      6          9           0        0.772112    3.301123   -1.666120
      7          9           0        1.181472    1.550422   -2.876989
      8          8           0       -1.734399   -1.094457    0.241551
      9          1           0       -1.897196   -0.764882    1.161446
     10          1           0       -1.334991   -2.022708    0.275532
     11          1           0       -1.072721   -0.395342   -0.349687
     12          8           0       -0.659478   -3.429342    0.336963
     13          1           0        0.220515   -3.361628    0.784287
     14          1           0       -0.529088   -3.898141   -0.490474
     15          8           0       -1.981406   -0.102936    2.706045
     16          1           0       -1.955544    0.884244    2.632512
     17          1           0       -2.649745   -0.342262    3.352157
     18          8           0        0.889900   -0.457189    2.557178
     19          1           0       -0.022842   -0.449729    2.881154
     20          1           0        0.917606    0.249036    1.890035
     21          8           0        1.548662   -2.910351    1.706677
     22          1           0        1.400669   -1.995562    2.045643
     23          1           0        2.481194   -2.988904    1.497823
     24          8           0       -1.447077    2.435043    2.239837
     25          1           0       -1.969392    3.115607    1.809298
     26          1           0       -0.674083    2.264811    1.667285
 ---------------------------------------------------------------------
                    Distance matrix (angstroms):
                    1          2          3          4          5
     1  C    0.000000
     2  O    1.257622   0.000000
     3  O    1.239235   2.249191   0.000000
     4  C    1.554290   2.381581   2.376172   0.000000
     5  F    2.382085   3.361330   2.763498   1.341156   0.000000
     6  F    2.369967   3.222103   2.876024   1.347379   2.171816
     7  F    2.413958   2.627145   3.511364   1.333425   2.163338
     8  O    3.253335   2.411370   3.470203   4.703655   5.514891
     9  H    3.510967   2.970327   3.381136   5.046083   5.783963
    10  H    3.773231   2.909430   4.009071   5.168605   5.833363
    11  H    2.191407   1.284679   2.658346   3.588553   4.455244
    12  O    4.851327   4.044456   5.089180   6.110252   6.556028
    13  H    4.783732   4.193696   4.888963   6.000739   6.248918
    14  H    5.190913   4.278163   5.615678   6.294595   6.752209
    15  O    4.293700   4.186775   3.670560   5.809956   6.383570
    16  H    4.026930   4.124230   3.289346   5.450664   6.050638
    17  H    5.240355   5.078460   4.613290   6.753339   7.338781
    18  O    3.620897   3.963104   2.818649   4.889994   4.863841
    19  H    3.896434   4.093725   3.079682   5.306205   5.477820
    20  H    2.737077   3.270545   1.865419   3.965142   3.979606
    21  O    4.868413   4.701728   4.678028   5.977637   5.884231
    22  H    4.286804   4.302507   3.902829   5.461672   5.363973
    23  H    5.142449   5.088139   4.992209   6.051566   5.768566
    24  O    3.617128   4.118737   2.746195   4.728934   5.302776
    25  H    3.890821   4.359264   3.217146   4.826012   5.536919
    26  H    2.737717   3.413102   1.793055   3.820978   4.337098
                    6          7          8          9         10
     6  F    0.000000
     7  F    2.167656   0.000000
     8  O    5.407673   5.022249   0.000000
     9  H    5.626076   5.581021   0.990621   0.000000
    10  H    6.045914   5.388714   1.011104   1.638001   0.000000
    11  H    4.335926   3.905719   1.129664   1.760637   1.762954
    12  O    7.166655   6.206178   2.572207   3.051404   1.561637
    13  H    7.120463   6.201340   3.042419   3.371949   2.114506
    14  H    7.409768   6.189371   3.138356   3.797087   2.180251
    15  O    6.187512   6.626286   2.667931   1.682572   3.163980
    16  H    5.635570   6.374894   3.111407   2.210668   3.793522
    17  H    7.082829   7.553989   3.328592   2.354603   3.744076
    18  O    5.654646   5.800491   3.557412   3.132195   3.550620
    19  H    5.947986   6.213469   3.211324   2.563185   3.314403
    20  H    4.688564   4.948510   3.399353   3.079283   3.583523
    21  O    7.110640   6.406507   4.027724   4.095639   3.339393
    22  H    6.498241   6.070779   3.727652   3.629366   3.258507
    23  H    7.245408   6.436905   4.789402   4.922370   4.121990
    24  O    4.575084   5.820115   4.066088   3.406619   4.872639
    25  H    4.430439   5.859952   4.498632   3.934859   5.399740
    26  H    3.778493   4.960228   3.800219   3.306194   4.555941
                   11         12         13         14         15
    11  H    0.000000
    12  O    3.138059   0.000000
    13  H    3.428879   0.989481   0.000000
    14  H    3.547529   0.959909   1.573139   0.000000
    15  O    3.201360   4.292437   4.377291   5.170158   0.000000
    16  H    3.363068   5.055329   5.116502   5.887191   0.990252
    17  H    4.024112   4.752118   4.893763   5.648653   0.959904
    18  O    3.507930   4.020401   3.467994   4.810599   2.896905
    19  H    3.397578   3.969422   3.596557   4.849299   1.996723
    20  H    3.064797   4.292982   3.839988   4.995881   3.032165
    21  O    4.174393   2.649784   1.678818   3.181234   4.619708
    22  H    3.796837   3.036366   2.202253   3.711557   3.931488
    23  H    4.771810   3.377189   2.399735   3.720462   5.450084
    24  O    3.854459   6.215485   6.204908   6.957480   2.635184
    25  H    4.218056   6.835203   6.913820   7.520378   3.341156
    26  H    3.362068   5.847508   5.765136   6.531380   2.897299
                   16         17         18         19         20
    16  H    0.000000
    17  H    1.582442   0.000000
    18  O    3.146692   3.629641   0.000000
    19  H    2.361492   2.670958   0.968563   0.000000
    20  H    3.034757   3.900440   0.971906   1.534612   0.000000
    21  O    5.247436   5.189346   2.678679   3.147012   3.227008
    22  H    4.461150   4.565768   1.699748   2.261429   2.301257
    23  H    5.997786   6.063812   3.172386   3.825077   3.617029
    24  O    1.678604   3.224452   3.731914   3.280495   3.239246
    25  H    2.378415   3.847098   4.636782   4.201137   4.069214
    26  H    2.116547   3.679520   3.263010   3.044063   2.578068
                   21         22         23         24         25
    21  O    0.000000
    22  H    0.986732   0.000000
    23  H    0.958857   1.566643   0.000000
    24  O    6.150769   5.270449   6.738035   0.000000
    25  H    6.978497   6.126763   7.561071   0.959866   0.000000
    26  H    5.632446   4.753791   6.130743   0.976891   1.556229
                   26
    26  H    0.000000
 Stoichiometry    C2H13F3O8
 Framework group  C1[X(C2H13F3O8)]
 Deg. of freedom    72
 Full point group                 C1      NOp   1
 Largest Abelian subgroup         C1      NOp   1
 Largest concise Abelian subgroup C1      NOp   1
                         Standard orientation:                         
 ---------------------------------------------------------------------
 Center     Atomic      Atomic             Coordinates (Angstroms)
 Number     Number       Type             X           Y           Z
 ---------------------------------------------------------------------
      1          6           0        1.211659   -0.063448   -0.174263
      2          8           0        0.634470   -0.541966   -1.183959
      3          8           0        0.770598    0.742524    0.657348
      4          6           0        2.680372   -0.527007    0.035053
      5          9           0        2.866926   -0.940635    1.297118
      6          9           0        3.510931    0.510999   -0.184368
      7          9           0        3.039490   -1.519114   -0.780288
      8          8           0       -1.650301    0.012826   -1.719434
      9          1           0       -1.997802    0.830774   -1.281789
     10          1           0       -2.248300   -0.772925   -1.501892
     11          1           0       -0.581162   -0.204615   -1.426512
     12          8           0       -3.139747   -1.993654   -1.109651
     13          1           0       -3.096297   -2.142835   -0.132446
     14          1           0       -2.960952   -2.833070   -1.539580
     15          8           0       -2.444440    2.178615   -0.379078
     16          1           0       -1.653899    2.764305   -0.266780
     17          1           0       -3.203817    2.728865   -0.583985
     18          8           0       -1.777884    0.406861    1.813785
     19          1           0       -2.232869    1.058679    1.260399
     20          1           0       -0.844548    0.472817    1.550851
     21          8           0       -2.916200   -2.001336    1.530675
     22          1           0       -2.475991   -1.140523    1.727798
     23          1           0       -2.577032   -2.644066    2.156191
     24          8           0       -0.109931    3.289790    0.130387
     25          1           0        0.502068    3.752422   -0.446477
     26          1           0        0.329783    2.462385    0.406734
 ---------------------------------------------------------------------
 Rotational constants (GHZ):           0.6521108           0.3416357           0.2895297
 Standard basis: 6-31++G(d,p) (6D, 7F)
 There are   325 symmetry adapted cartesian basis functions of A   symmetry.
 There are   325 symmetry adapted basis functions of A   symmetry.
   325 basis functions,   520 primitive gaussians,   325 cartesian basis functions
    58 alpha electrons       58 beta electrons
       nuclear repulsion energy      1000.8210231340 Hartrees.
 NAtoms=   26 NActive=   26 NUniq=   26 SFac= 1.00D+00 NAtFMM=   60 NAOKFM=F Big=F
 Integral buffers will be    131072 words long.
 Raffenetti 2 integral format.
 Two-electron integral symmetry is turned on.
 Nuclear repulsion after empirical dispersion term =     1000.8073842808 Hartrees.
 One-electron integrals computed using PRISM.
 NBasis=   325 RedAO= T EigKep=  2.87D-05  NBF=   325
 NBsUse=   325 1.00D-06 EigRej= -1.00D+00 NBFU=   325
 Lowest energy guess from the checkpoint file:  "/local_scratch/slurm.5787620/Gau-3945594.chk"
 B after Tr=    -0.000000   -0.000000   -0.000000
         Rot=    0.999676   -0.009866    0.012756    0.019714 Ang=  -2.92 deg.
 B after Tr=     0.000000   -0.000000    0.000000
         Rot=    0.999735   -0.014082   -0.003025    0.017930 Ang=  -2.64 deg.
 Requested convergence on RMS density matrix=1.00D-10 within 128 cycles.
 Requested convergence on MAX density matrix=1.00D-08.
 Requested convergence on             energy=1.00D-08.
 No special actions if energy rises.
 SCF Done:  E(RwB97XD) =  -985.243584482     A.U. after   17 cycles
            NFock= 17  Conv=0.70D-10     -V/T= 2.0083
 Calling FoFJK, ICntrl=      2127 FMM=F ISym2X=0 I1Cent= 0 IOpClX= 0 NMat=1 NMatS=1 NMatT=0.
 ***** Axes restored to original set *****
 -------------------------------------------------------------------
 Center     Atomic                   Forces (Hartrees/Bohr)
 Number     Number              X              Y              Z
 -------------------------------------------------------------------
      1        6          -0.000640225   -0.000163871   -0.001482365
      2        8          -0.000922193   -0.001670127   -0.001532255
      3        8           0.001248535    0.001647338    0.002523269
      4        6           0.000726103    0.000821517    0.000834620
      5        9          -0.000083596   -0.000236519   -0.000002519
      6        9          -0.000269439   -0.000249288    0.000001485
      7        9          -0.000385077   -0.000366492   -0.000256695
      8        8           0.000004830    0.000184061    0.000441661
      9        1           0.000412076   -0.000437650   -0.000260631
     10        1          -0.000092947    0.000292453   -0.000250607
     11        1           0.000160767    0.000308270   -0.000269116
     12        8           0.000293371    0.000264468   -0.000082233
     13        1           0.000133780    0.000356988    0.000473134
     14        1          -0.000320487   -0.000308104   -0.000249977
     15        8          -0.000007950    0.000261792   -0.000212662
     16        1           0.000262518   -0.000123025   -0.000093466
     17        1          -0.000160345   -0.000150709    0.000187058
     18        8          -0.000151827   -0.000456473    0.000529688
     19        1           0.000178853   -0.000093771    0.000159690
     20        1          -0.000187419    0.000128348   -0.000217231
     21        8           0.000445338   -0.000017826   -0.000141592
     22        1          -0.000741731    0.000173793    0.000284005
     23        1           0.000252031   -0.000549151   -0.000124304
     24        8          -0.000105223   -0.000302001    0.000751529
     25        1           0.000043319    0.000117617   -0.000057420
     26        1          -0.000093061    0.000568363   -0.000953070
 -------------------------------------------------------------------
 Cartesian Forces:  Max     0.002523269 RMS     0.000595497

 GradGradGradGradGradGradGradGradGradGradGradGradGradGradGradGradGradGrad
 Berny optimization.
 Using GEDIIS/GDIIS optimizer.
 FormGI is forming the generalized inverse of G from B-inverse, IUseBI=4.
 Internal  Forces:  Max     0.002573802 RMS     0.000788522
 Search for a local minimum.
 Step number   8 out of a maximum of  156
 All quantities printed in internal units (Hartrees-Bohrs-Radians)
 Mixed Optimization -- En-DIIS/RFO-DIIS
 Update second derivatives using D2CorX and points    7    6    8
 DE= -5.11D-04 DEPred=-5.46D-04 R= 9.37D-01
 TightC=F SS=  1.41D+00  RLast= 9.79D-01 DXNew= 3.0000D-01 2.9355D+00
 Trust test= 9.37D-01 RLast= 9.79D-01 DXMaxT set to 3.00D-01
 ITU=  1 -1  1 -1  1 -1  1  0
 Use linear search instead of GDIIS.
     Eigenvalues ---    0.00016   0.00049   0.00092   0.00203   0.00239
     Eigenvalues ---    0.00351   0.00434   0.00614   0.00641   0.00786
     Eigenvalues ---    0.00917   0.01048   0.01181   0.01269   0.01471
     Eigenvalues ---    0.01555   0.01633   0.01870   0.02124   0.02200
     Eigenvalues ---    0.02275   0.02386   0.02500   0.02653   0.02864
     Eigenvalues ---    0.02934   0.03006   0.03209   0.03479   0.03795
     Eigenvalues ---    0.03904   0.04158   0.04373   0.04845   0.04909
     Eigenvalues ---    0.06212   0.06558   0.06768   0.07399   0.07814
     Eigenvalues ---    0.08332   0.09753   0.11439   0.14066   0.18480
     Eigenvalues ---    0.19982   0.20432   0.21530   0.22264   0.23816
     Eigenvalues ---    0.25680   0.30112   0.35211   0.36459   0.37412
     Eigenvalues ---    0.40042   0.41683   0.45290   0.47062   0.48617
     Eigenvalues ---    0.49442   0.52382   0.53515   0.55396   0.56825
     Eigenvalues ---    0.57266   0.57547   0.58227   0.68336   0.98821
     Eigenvalues ---    2.18619   5.79668
 RFO step:  Lambda=-3.05259527D-04 EMin= 1.62340196D-04
 Quartic linear search produced a step of  0.26209.
 Iteration  1 RMS(Cart)=  0.09506791 RMS(Int)=  0.01098525
 Iteration  2 RMS(Cart)=  0.00875656 RMS(Int)=  0.00132023
 Iteration  3 RMS(Cart)=  0.00017626 RMS(Int)=  0.00131603
 Iteration  4 RMS(Cart)=  0.00000074 RMS(Int)=  0.00131603
 Variable       Old X    -DE/DX   Delta X   Delta X   Delta X     New X
                                 (Linear)    (Quad)   (Total)
    R1        2.37656   0.00161  -0.00072   0.00544   0.00558   2.38214
    R2        2.34182   0.00245  -0.00270   0.00112  -0.00093   2.34089
    R3        2.93718  -0.00040   0.00042  -0.00086  -0.00044   2.93674
    R4        2.42769  -0.00028  -0.01203  -0.05478  -0.06654   2.36115
    R5        3.38838  -0.00022   0.01104   0.02468   0.03535   3.42373
    R6        2.53442  -0.00009   0.00244  -0.00187   0.00057   2.53499
    R7        2.54618  -0.00014  -0.00084  -0.00058  -0.00142   2.54475
    R8        2.51981   0.00039  -0.00202   0.00148  -0.00054   2.51927
    R9        1.87200  -0.00021  -0.00040  -0.00396  -0.00468   1.86732
   R10        1.91071   0.00017  -0.00101  -0.00819  -0.00921   1.90150
   R11        2.13476   0.00009   0.01105   0.03119   0.04259   2.17735
   R12        3.17960   0.00029   0.00668   0.02195   0.02817   3.20777
   R13        2.95107   0.00048   0.00462   0.02860   0.03320   2.98427
   R14        1.86985   0.00035  -0.00108  -0.00103  -0.00208   1.86777
   R15        1.81397   0.00032  -0.00049   0.00020  -0.00029   1.81368
   R16        3.17251  -0.00005   0.00607   0.00889   0.01496   3.18746
   R17        1.87131   0.00033  -0.00116  -0.00235  -0.00343   1.86788
   R18        1.81396   0.00028  -0.00034   0.00050   0.00016   1.81411
   R19        3.17210   0.00039   0.00606   0.01313   0.01892   3.19102
   R20        1.83032  -0.00012   0.00007  -0.00001   0.00006   1.83038
   R21        1.83664   0.00024  -0.00034   0.00049   0.00015   1.83678
   R22        3.21206  -0.00019  -0.00359   0.00040  -0.00319   3.20887
   R23        1.86465   0.00017  -0.00002  -0.00025  -0.00027   1.86439
   R24        1.81198   0.00032  -0.00011  -0.00004  -0.00015   1.81182
   R25        1.81388   0.00009  -0.00017   0.00012  -0.00005   1.81383
   R26        1.84606   0.00022  -0.00140  -0.00191  -0.00380   1.84225
    A1        2.24323   0.00089  -0.00167   0.00513   0.00399   2.24722
    A2        2.01343  -0.00030   0.00353  -0.00301   0.00022   2.01366
    A3        2.02630  -0.00060  -0.00173  -0.00213  -0.00415   2.02215
    A4        2.07825  -0.00008  -0.01141  -0.00323  -0.01422   2.06403
    A5        2.23640  -0.00082   0.01339   0.01895   0.02693   2.26333
    A6        1.92853   0.00004  -0.00529   0.00104  -0.00424   1.92429
    A7        1.90794  -0.00027   0.00229  -0.00148   0.00079   1.90873
    A8        1.97583  -0.00074   0.00432  -0.00285   0.00146   1.97729
    A9        1.88084   0.00043  -0.00116   0.00243   0.00127   1.88210
   A10        1.88438   0.00035  -0.00030   0.00141   0.00113   1.88551
   A11        1.88346   0.00026   0.00004  -0.00029  -0.00030   1.88316
   A12        1.91680  -0.00009  -0.00182  -0.00822  -0.00991   1.90689
   A13        1.95667  -0.00039   0.00230   0.00044   0.00188   1.95855
   A14        1.93304   0.00089   0.00618   0.01249   0.01883   1.95187
   A15        1.91861   0.00237   0.00952   0.00907   0.01769   1.93630
   A16        2.05415  -0.00202   0.01110   0.01489   0.02524   2.07939
   A17        1.87791   0.00028   0.00187  -0.00165  -0.00106   1.87685
   A18        1.89940   0.00063   0.01099   0.01825   0.02831   1.92770
   A19        2.15876  -0.00021   0.00354  -0.00177   0.00370   2.16246
   A20        1.89306  -0.00028  -0.00008  -0.00392  -0.00610   1.88696
   A21        1.82438  -0.00002  -0.00030  -0.00425  -0.00452   1.81986
   A22        1.97231  -0.00009  -0.00422   0.00190  -0.00231   1.97001
   A23        2.02919  -0.00003   0.01079   0.01236   0.02317   2.05236
   A24        1.89578  -0.00011  -0.00792  -0.00902  -0.01717   1.87861
   A25        2.24940  -0.00076  -0.00121   0.01895   0.01749   2.26689
   A26        1.87197   0.00084  -0.00384   0.01487   0.01079   1.88276
   A27        2.20823  -0.00029   0.00314   0.00695   0.01169   2.21992
   A28        1.78831   0.00019  -0.00329   0.00481  -0.00055   1.78776
   A29        1.86632  -0.00014   0.00054  -0.00042  -0.00196   1.86436
   A30        2.86724  -0.00066  -0.01506  -0.04785  -0.06503   2.80221
   A31        3.02035  -0.00045   0.00186   0.00238   0.00069   3.02104
   A32        3.10332   0.00173   0.00653   0.01017   0.01665   3.11997
   A33        3.12659   0.00107   0.00716   0.01055   0.01415   3.14075
   A34        2.99331   0.00257  -0.00090   0.00667   0.00574   2.99905
   A35        2.87687   0.00087   0.00380   0.03179   0.03604   2.91291
   A36        3.08792   0.00158   0.00854  -0.01001  -0.00150   3.08641
   A37        3.19124  -0.00012   0.01312   0.00420   0.02077   3.21201
   A38        3.12361   0.00200   0.00226  -0.01841  -0.01601   3.10760
   A39        3.25376   0.00117  -0.00331  -0.01063  -0.01524   3.23853
   A40        2.94376  -0.00068  -0.00506   0.00481  -0.00026   2.94351
   A41        3.33856  -0.00082   0.00377  -0.01585  -0.01193   3.32663
   A42        3.31805   0.00087   0.00989   0.02551   0.03539   3.35343
    D1       -0.02142  -0.00005   0.00523   0.02060   0.02451   0.00309
    D2       -3.13950   0.00005   0.00030   0.02132   0.02101  -3.11849
    D3       -1.16173   0.00018  -0.04011  -0.06980  -0.10896  -1.27069
    D4        1.95620   0.00008  -0.03505  -0.07053  -0.10539   1.85081
    D5       -2.28127   0.00014   0.09350   0.01577   0.10898  -2.17229
    D6        1.93481  -0.00024   0.09669   0.01308   0.10949   2.04430
    D7       -0.16528   0.00010   0.09233   0.01636   0.10836  -0.05692
    D8        0.88081   0.00021   0.08923   0.01629   0.10583   0.98664
    D9       -1.18630  -0.00017   0.09242   0.01360   0.10635  -1.07995
   D10        2.99680   0.00017   0.08805   0.01688   0.10522   3.10201
   D11        0.32173  -0.00022   0.01624  -0.01227   0.00240   0.32414
   D12       -1.84732  -0.00113   0.01099  -0.01140  -0.00042  -1.84775
   D13        1.22006  -0.00088   0.05221   0.18804   0.24185   1.46191
   D14       -1.09707   0.00110   0.00370  -0.00664  -0.00196  -1.09903
   D15        3.03920  -0.00018  -0.01554  -0.02787  -0.04336   2.99584
   D16        1.05838   0.00212   0.01175  -0.00508   0.00666   1.06504
   D17       -1.08854   0.00084  -0.00748  -0.02630  -0.03473  -1.12327
   D18        2.68578   0.00052  -0.00798  -0.02063  -0.02916   2.65662
   D19       -1.32691   0.00055   0.01157  -0.00673   0.00568  -1.32123
   D20        0.57210  -0.00026  -0.01286  -0.03108  -0.04218   0.52992
   D21        2.84260  -0.00023   0.00669  -0.01718  -0.00735   2.83525
   D22        0.19140   0.00140  -0.02027   0.01823  -0.00199   0.18941
   D23       -2.07598  -0.00004  -0.00087  -0.02096  -0.02184  -2.09782
   D24        2.43633   0.00183   0.00298   0.04840   0.05140   2.48773
   D25        0.16895   0.00039   0.02239   0.00921   0.03155   0.20050
   D26        1.24128  -0.00017   0.01873   0.07243   0.09305   1.33433
   D27       -0.81771  -0.00021   0.01739   0.05048   0.07296  -0.74475
   D28       -1.21878   0.00005   0.00058   0.06459   0.06569  -1.15309
   D29        3.00542   0.00000  -0.00076   0.04264   0.04560   3.05102
   D30        0.79897  -0.00010   0.01983   0.01861   0.03837   0.83735
   D31       -2.99602   0.00050   0.01076   0.04979   0.06060  -2.93542
   D32       -1.27030  -0.00014   0.01551   0.02003   0.03549  -1.23481
   D33        1.21789   0.00047   0.00645   0.05120   0.05772   1.27560
   D34        0.34666  -0.00074  -0.04010  -0.18778  -0.22592   0.12074
   D35       -2.00572  -0.00043  -0.04211  -0.19905  -0.23855  -2.24426
         Item               Value     Threshold  Converged?
 Maximum Force            0.002574     0.000015     NO 
 RMS     Force            0.000789     0.000010     NO 
 Maximum Displacement     0.310199     0.000060     NO 
 RMS     Displacement     0.090591     0.000040     NO 
 Predicted change in Energy=-2.048405D-04
 GradGradGradGradGradGradGradGradGradGradGradGradGradGradGradGradGradGrad

                          Input orientation:                          
 ---------------------------------------------------------------------
 Center     Atomic      Atomic             Coordinates (Angstroms)
 Number     Number       Type             X           Y           Z
 ---------------------------------------------------------------------
      1          6           0        0.372468    1.219013   -0.656945
      2          8           0       -0.339591    0.322438   -1.184365
      3          8           0        0.497066    1.505156    0.541841
      4          6           0        1.182844    2.096550   -1.651083
      5          9           0        2.487940    2.063109   -1.342675
      6          9           0        0.769538    3.374767   -1.557601
      7          9           0        1.049057    1.714572   -2.921302
      8          8           0       -1.702242   -1.109936    0.175621
      9          1           0       -1.879382   -0.766587    1.085105
     10          1           0       -1.306079   -2.032617    0.240551
     11          1           0       -1.033439   -0.398499   -0.436041
     12          8           0       -0.643553   -3.459250    0.380796
     13          1           0        0.226471   -3.400519    0.846095
     14          1           0       -0.515390   -3.994372   -0.405558
     15          8           0       -1.966398   -0.091324    2.640058
     16          1           0       -1.914612    0.894577    2.591804
     17          1           0       -2.635498   -0.323714    3.288037
     18          8           0        0.869669   -0.490819    2.546151
     19          1           0       -0.045127   -0.487411    2.864446
     20          1           0        0.889897    0.204962    1.867746
     21          8           0        1.547769   -2.967992    1.801164
     22          1           0        1.408033   -2.038682    2.101527
     23          1           0        2.485826   -3.088471    1.643733
     24          8           0       -1.400247    2.472802    2.281878
     25          1           0       -1.925777    3.196438    1.933367
     26          1           0       -0.662536    2.334728    1.659698
 ---------------------------------------------------------------------
                    Distance matrix (angstroms):
                    1          2          3          4          5
     1  C    0.000000
     2  O    1.260574   0.000000
     3  O    1.238745   2.253576   0.000000
     4  C    1.554056   2.383927   2.372541   0.000000
     5  F    2.378644   3.324144   2.797551   1.341458   0.000000
     6  F    2.369836   3.268973   2.824419   1.346625   2.172452
     7  F    2.414678   2.623611   3.513105   1.333141   2.164237
     8  O    3.228249   2.399599   3.436536   4.684241   5.470929
     9  H    3.471048   2.950834   3.332185   5.006146   5.742368
    10  H    3.767773   2.917322   3.982204   5.179096   5.803116
    11  H    2.154465   1.249466   2.631084   3.551550   4.391083
    12  O    4.898505   4.104057   5.096301   6.191217   6.578226
    13  H    4.860094   4.278271   4.922545   6.112963   6.305251
    14  H    5.294418   4.390022   5.671635   6.444739   6.825778
    15  O    4.249412   4.176591   3.608313   5.754859   6.351761
    16  H    3.986272   4.131282   3.223562   5.388976   6.018975
    17  H    5.195262   5.068637   4.549650   6.695693   7.306848
    18  O    3.664772   4.005052   2.853070   4.940579   4.925882
    19  H    3.935284   4.139497   3.107860   5.345537   5.533665
    20  H    2.769493   3.292540   1.898116   4.005755   4.038967
    21  O    4.995462   4.827260   4.764339   6.140095   6.006632
    22  H    4.392509   4.407512   3.977596   5.588643   5.463828
    23  H    5.321073   5.255038   5.125500   6.279970   5.954613
    24  O    3.653928   4.214724   2.750249   4.720392   5.331345
    25  H    3.987713   4.527264   3.266029   4.870478   5.612289
    26  H    2.771803   3.498900   1.811760   3.797819   4.360451
                    6          7          8          9         10
     6  F    0.000000
     7  F    2.166577   0.000000
     8  O    5.406137   5.013824   0.000000
     9  H    5.581351   5.548261   0.988144   0.000000
    10  H    6.064762   5.439248   1.006231   1.626278   0.000000
    11  H    4.329684   3.870192   1.152202   1.779042   1.789539
    12  O    7.242789   6.366885   2.584994   3.045285   1.579206
    13  H    7.209520   6.405786   3.068590   3.380731   2.141623
    14  H    7.568517   6.431836   3.172752   3.808037   2.211589
    15  O    6.092575   6.578978   2.679701   1.697478   3.156307
    16  H    5.529337   6.312691   3.146604   2.242955   3.803573
    17  H    6.982352   7.502429   3.343089   2.370813   3.738298
    18  O    5.638578   5.898218   3.552104   3.125377   3.525168
    19  H    5.927445   6.286562   3.219216   2.570698   3.295828
    20  H    4.668528   5.023867   3.363247   3.037324   3.532256
    21  O    7.219248   6.669094   4.081340   4.135733   3.384506
    22  H    6.565236   6.280493   3.774321   3.668574   3.290846
    23  H    7.414016   6.780345   4.858999   4.975767   4.178791
    24  O    4.501456   5.800611   4.166958   3.486471   4.947190
    25  H    4.413998   5.883313   4.656662   4.053056   5.531064
    26  H    3.671993   4.929474   3.892195   3.380684   4.637006
                   11         12         13         14         15
    11  H    0.000000
    12  O    3.191775   0.000000
    13  H    3.499053   0.988380   0.000000
    14  H    3.633126   0.959757   1.571513   0.000000
    15  O    3.229110   4.265807   4.356346   5.158971   0.000000
    16  H    3.408278   5.045786   5.106818   5.902865   0.988438
    17  H    4.054743   4.717147   4.860111   5.622386   0.959988
    18  O    3.538899   3.973687   3.430780   4.786006   2.865605
    19  H    3.446430   3.918987   3.554393   4.817971   1.974466
    20  H    3.061179   4.241337   3.805706   4.977665   2.973663
    21  O    4.274343   2.657193   1.686732   3.190565   4.618260
    22  H    3.884615   3.031161   2.196998   3.716147   3.933066
    23  H    4.893530   3.394923   2.416255   3.745337   5.458741
    24  O    3.970643   6.275025   6.261277   7.059010   2.650200
    25  H    4.397037   6.953615   7.023829   7.692042   3.363100
    26  H    3.464134   5.933476   5.860490   6.659162   2.923506
                   16         17         18         19         20
    16  H    0.000000
    17  H    1.577545   0.000000
    18  O    3.110245   3.586713   0.000000
    19  H    2.340768   2.629875   0.968595   0.000000
    20  H    2.977431   3.837334   0.971984   1.532012   0.000000
    21  O    5.247154   5.167467   2.674175   3.133874   3.241121
    22  H    4.459187   4.549622   1.698060   2.258354   2.314532
    23  H    6.010605   6.047774   3.189690   3.829018   3.666589
    24  O    1.688615   3.218494   3.742380   3.307355   3.249517
    25  H    2.394208   3.838008   4.667535   4.239634   4.108680
    26  H    2.123805   3.689360   3.334241   3.130029   2.643716
                   21         22         23         24         25
    21  O    0.000000
    22  H    0.986590   0.000000
    23  H    0.958776   1.572663   0.000000
    24  O    6.206780   5.317185   6.814437   0.000000
    25  H    7.076948   6.208788   7.684154   0.959839   0.000000
    26  H    5.746677   4.858928   6.270848   0.974879   1.553452
                   26
    26  H    0.000000
 Stoichiometry    C2H13F3O8
 Framework group  C1[X(C2H13F3O8)]
 Deg. of freedom    72
 Full point group                 C1      NOp   1
 Largest Abelian subgroup         C1      NOp   1
 Largest concise Abelian subgroup C1      NOp   1
                         Standard orientation:                         
 ---------------------------------------------------------------------
 Center     Atomic      Atomic             Coordinates (Angstroms)
 Number     Number       Type             X           Y           Z
 ---------------------------------------------------------------------
      1          6           0        1.224707   -0.119181   -0.179805
      2          8           0        0.657072   -0.636375   -1.179479
      3          8           0        0.777015    0.711917    0.622278
      4          6           0        2.692278   -0.570557    0.060162
      5          9           0        2.829494   -1.064144    1.299942
      6          9           0        3.510664    0.492812   -0.053366
      7          9           0        3.105683   -1.499583   -0.801971
      8          8           0       -1.595438   -0.036172   -1.748716
      9          1           0       -1.909532    0.810019   -1.346554
     10          1           0       -2.237817   -0.774027   -1.513303
     11          1           0       -0.516034   -0.292204   -1.437423
     12          8           0       -3.241191   -1.916272   -1.086208
     13          1           0       -3.239183   -2.039779   -0.105578
     14          1           0       -3.159162   -2.784392   -1.487171
     15          8           0       -2.322047    2.203382   -0.469171
     16          1           0       -1.523119    2.765387   -0.317929
     17          1           0       -3.054853    2.780932   -0.695021
     18          8           0       -1.828561    0.470727    1.759296
     19          1           0       -2.252300    1.122838    1.181912
     20          1           0       -0.892668    0.491380    1.497702
     21          8           0       -3.117567   -1.864423    1.567600
     22          1           0       -2.616058   -1.033620    1.745411
     23          1           0       -2.871578   -2.505568    2.236685
     24          8           0        0.005114    3.309256    0.151254
     25          1           0        0.626266    3.818579   -0.374152
     26          1           0        0.456382    2.480792    0.397004
 ---------------------------------------------------------------------
 Rotational constants (GHZ):           0.6554058           0.3350037           0.2855171
 Standard basis: 6-31++G(d,p) (6D, 7F)
 There are   325 symmetry adapted cartesian basis functions of A   symmetry.
 There are   325 symmetry adapted basis functions of A   symmetry.
   325 basis functions,   520 primitive gaussians,   325 cartesian basis functions
    58 alpha electrons       58 beta electrons
       nuclear repulsion energy       998.1860648803 Hartrees.
 NAtoms=   26 NActive=   26 NUniq=   26 SFac= 1.00D+00 NAtFMM=   60 NAOKFM=F Big=F
 Integral buffers will be    131072 words long.
 Raffenetti 2 integral format.
 Two-electron integral symmetry is turned on.
 Nuclear repulsion after empirical dispersion term =      998.1725542607 Hartrees.
 One-electron integrals computed using PRISM.
 NBasis=   325 RedAO= T EigKep=  3.00D-05  NBF=   325
 NBsUse=   325 1.00D-06 EigRej= -1.00D+00 NBFU=   325
 Initial guess from the checkpoint file:  "/local_scratch/slurm.5787620/Gau-3945594.chk"
 B after Tr=    -0.000000   -0.000000   -0.000000
         Rot=    0.999869    0.005627    0.007117    0.013367 Ang=   1.85 deg.
 ExpMin= 3.60D-02 ExpMax= 7.00D+03 ExpMxC= 1.05D+03 IAcc=3 IRadAn=         5 AccDes= 0.00D+00
 Harris functional with IExCor= 4639 and IRadAn=       5 diagonalized for initial guess.
 HarFok:  IExCor= 4639 AccDes= 0.00D+00 IRadAn=         5 IDoV= 1 UseB2=F ITyADJ=14
 ICtDFT=  3500011 ScaDFX=  1.000000  1.000000  1.000000  1.000000
 FoFCou: FMM=F IPFlag=           0 FMFlag=      100000 FMFlg1=           0
         NFxFlg=           0 DoJE=T BraDBF=F KetDBF=T FulRan=T
         wScrn=  0.000000 ICntrl=       500 IOpCl=  0 I1Cent=   200000004 NGrid=           0
         NMat0=    1 NMatS0=      1 NMatT0=    0 NMatD0=    1 NMtDS0=    0 NMtDT0=    0
 Petite list used in FoFCou.
 Requested convergence on RMS density matrix=1.00D-10 within 128 cycles.
 Requested convergence on MAX density matrix=1.00D-08.
 Requested convergence on             energy=1.00D-08.
 No special actions if energy rises.
 SCF Done:  E(RwB97XD) =  -985.243736271     A.U. after   16 cycles
            NFock= 16  Conv=0.93D-10     -V/T= 2.0083
 Calling FoFJK, ICntrl=      2127 FMM=F ISym2X=0 I1Cent= 0 IOpClX= 0 NMat=1 NMatS=1 NMatT=0.
 ***** Axes restored to original set *****
 -------------------------------------------------------------------
 Center     Atomic                   Forces (Hartrees/Bohr)
 Number     Number              X              Y              Z
 -------------------------------------------------------------------
      1        6          -0.000462429    0.001393818   -0.000239869
      2        8           0.000229995   -0.000615196   -0.001219216
      3        8           0.000259102   -0.000685937    0.000925154
      4        6           0.000009331    0.000419771    0.000307125
      5        9           0.000126638   -0.000172505    0.000076858
      6        9          -0.000043007   -0.000253785   -0.000051576
      7        9          -0.000235255   -0.000362550   -0.000254592
      8        8          -0.001198704   -0.000254116    0.000850230
      9        1           0.000450699   -0.000208199   -0.000082258
     10        1           0.000210296   -0.000285672   -0.000317978
     11        1           0.000887966    0.000638628   -0.000108978
     12        8           0.000528150    0.000091945   -0.000183945
     13        1           0.000133743    0.000275910    0.000598058
     14        1          -0.000454011   -0.000106284   -0.000270473
     15        8          -0.000385999   -0.000171306    0.000464978
     16        1          -0.000012926    0.000670838   -0.000083283
     17        1          -0.000284987   -0.000230056   -0.000002042
     18        8           0.000327147    0.000486562   -0.000187331
     19        1          -0.000026831    0.000074535   -0.000124487
     20        1           0.000065345   -0.000169286    0.000207188
     21        8          -0.000016899   -0.000486785   -0.000237534
     22        1          -0.000285937   -0.000003555    0.000033533
     23        1           0.000084897    0.000080104    0.000011410
     24        8          -0.000579752    0.000283590    0.000209286
     25        1          -0.000316015    0.000083295    0.000217003
     26        1           0.000989442   -0.000493765   -0.000537258
 -------------------------------------------------------------------
 Cartesian Forces:  Max     0.001393818 RMS     0.000440322

 GradGradGradGradGradGradGradGradGradGradGradGradGradGradGradGradGradGrad
 Berny optimization.
 Using GEDIIS/GDIIS optimizer.
 FormGI is forming the generalized inverse of G from B-inverse, IUseBI=4.
 Internal  Forces:  Max     0.001465015 RMS     0.000433650
 Search for a local minimum.
 Step number   9 out of a maximum of  156
 All quantities printed in internal units (Hartrees-Bohrs-Radians)
 Mixed Optimization -- En-DIIS/RFO-DIIS
 Swapping is turned off.
 Update second derivatives using D2CorX and points    7    8    9
 DE= -1.52D-04 DEPred=-2.05D-04 R= 7.41D-01
 TightC=F SS=  1.41D+00  RLast= 5.68D-01 DXNew= 5.0454D-01 1.7047D+00
 Trust test= 7.41D-01 RLast= 5.68D-01 DXMaxT set to 5.05D-01
 ITU=  1  1 -1  1 -1  1 -1  1  0
     Eigenvalues ---    0.00018   0.00053   0.00091   0.00203   0.00241
     Eigenvalues ---    0.00339   0.00430   0.00586   0.00657   0.00786
     Eigenvalues ---    0.00910   0.01058   0.01213   0.01236   0.01491
     Eigenvalues ---    0.01563   0.01657   0.01871   0.02124   0.02190
     Eigenvalues ---    0.02307   0.02453   0.02543   0.02679   0.02868
     Eigenvalues ---    0.02989   0.03118   0.03272   0.03482   0.03789
     Eigenvalues ---    0.03909   0.04197   0.04381   0.04802   0.05354
     Eigenvalues ---    0.06185   0.06567   0.06800   0.07414   0.07767
     Eigenvalues ---    0.08376   0.09812   0.11482   0.13804   0.18133
     Eigenvalues ---    0.19869   0.20537   0.21535   0.23314   0.23822
     Eigenvalues ---    0.25330   0.29596   0.34943   0.36449   0.37420
     Eigenvalues ---    0.39932   0.41587   0.45176   0.47068   0.48558
     Eigenvalues ---    0.50061   0.52384   0.53503   0.55390   0.56805
     Eigenvalues ---    0.57266   0.57528   0.58186   0.68657   0.96084
     Eigenvalues ---    2.20200   5.71310
 En-DIIS/RFO-DIIS/Sim-DIIS IScMMF=       -3 using points:     9    8
 RFO step:  Lambda=-1.77738075D-04.
 DidBck=F Rises=F RFO-DIIS coefs:    1.31598   -0.31598
 Iteration  1 RMS(Cart)=  0.05348206 RMS(Int)=  0.00091835
 Iteration  2 RMS(Cart)=  0.00159417 RMS(Int)=  0.00033731
 Iteration  3 RMS(Cart)=  0.00000131 RMS(Int)=  0.00033730
 Iteration  4 RMS(Cart)=  0.00000000 RMS(Int)=  0.00033730
 Variable       Old X    -DE/DX   Delta X   Delta X   Delta X     New X
                                 (Linear)    (Quad)   (Total)
    R1        2.38214   0.00052   0.00176   0.00102   0.00294   2.38508
    R2        2.34089   0.00087  -0.00029  -0.00132  -0.00154   2.33935
    R3        2.93674  -0.00033  -0.00014  -0.00129  -0.00143   2.93531
    R4        2.36115   0.00010  -0.02103  -0.03328  -0.05420   2.30695
    R5        3.42373   0.00007   0.01117  -0.01202  -0.00099   3.42274
    R6        2.53499   0.00015   0.00018  -0.00045  -0.00027   2.53472
    R7        2.54475  -0.00023  -0.00045  -0.00130  -0.00175   2.54301
    R8        2.51927   0.00037  -0.00017   0.00054   0.00037   2.51964
    R9        1.86732   0.00007  -0.00148  -0.00234  -0.00381   1.86351
   R10        1.90150   0.00023  -0.00291  -0.00109  -0.00400   1.89750
   R11        2.17735   0.00103   0.01346   0.02037   0.03394   2.21129
   R12        3.20777   0.00022   0.00890   0.02427   0.03315   3.24092
   R13        2.98427  -0.00009   0.01049   0.00584   0.01632   3.00059
   R14        1.86777   0.00040  -0.00066   0.00040  -0.00026   1.86751
   R15        1.81368   0.00022  -0.00009  -0.00001  -0.00010   1.81358
   R16        3.18746  -0.00010   0.00473  -0.00852  -0.00379   3.18367
   R17        1.86788   0.00048  -0.00108  -0.00025  -0.00132   1.86656
   R18        1.81411   0.00025   0.00005   0.00003   0.00008   1.81420
   R19        3.19102  -0.00016   0.00598   0.00378   0.00968   3.20070
   R20        1.83038  -0.00002   0.00002   0.00020   0.00022   1.83059
   R21        1.83678  -0.00026   0.00005  -0.00079  -0.00074   1.83604
   R22        3.20887   0.00021  -0.00101   0.00481   0.00380   3.21267
   R23        1.86439   0.00031  -0.00008   0.00004  -0.00004   1.86434
   R24        1.81182   0.00007  -0.00005   0.00007   0.00002   1.81185
   R25        1.81383   0.00016  -0.00002   0.00001  -0.00001   1.81382
   R26        1.84225   0.00120  -0.00120   0.00311   0.00174   1.84399
    A1        2.24722   0.00008   0.00126  -0.00226  -0.00119   2.24603
    A2        2.01366  -0.00068   0.00007  -0.00191  -0.00177   2.01189
    A3        2.02215   0.00061  -0.00131   0.00429   0.00306   2.02520
    A4        2.06403  -0.00101  -0.00449  -0.01699  -0.02170   2.04233
    A5        2.26333  -0.00057   0.00851  -0.02588  -0.01882   2.24451
    A6        1.92429  -0.00010  -0.00134  -0.00079  -0.00213   1.92215
    A7        1.90873   0.00007   0.00025   0.00111   0.00136   1.91008
    A8        1.97729  -0.00061   0.00046  -0.00286  -0.00240   1.97488
    A9        1.88210   0.00022   0.00040   0.00140   0.00180   1.88391
   A10        1.88551   0.00026   0.00036   0.00087   0.00123   1.88674
   A11        1.88316   0.00021  -0.00010   0.00049   0.00039   1.88356
   A12        1.90689   0.00046  -0.00313  -0.00314  -0.00629   1.90061
   A13        1.95855   0.00032   0.00059   0.00989   0.01031   1.96886
   A14        1.95187  -0.00073   0.00595   0.00139   0.00735   1.95922
   A15        1.93630   0.00060   0.00559   0.00350   0.00876   1.94506
   A16        2.07939   0.00005   0.00798  -0.00143   0.00613   2.08552
   A17        1.87685  -0.00029  -0.00033   0.00751   0.00683   1.88368
   A18        1.92770  -0.00029   0.00894  -0.00396   0.00470   1.93240
   A19        2.16246   0.00000   0.00117  -0.00721  -0.00546   2.15700
   A20        1.88696   0.00044  -0.00193   0.01056   0.00820   1.89516
   A21        1.81986  -0.00011  -0.00143  -0.00121  -0.00281   1.81705
   A22        1.97001   0.00003  -0.00073   0.01231   0.01147   1.98147
   A23        2.05236  -0.00004   0.00732   0.00529   0.01252   2.06488
   A24        1.87861   0.00042  -0.00543  -0.01746  -0.02288   1.85573
   A25        2.26689   0.00006   0.00553   0.01270   0.01824   2.28512
   A26        1.88276  -0.00065   0.00341  -0.00138   0.00205   1.88481
   A27        2.21992   0.00004   0.00370   0.00509   0.00916   2.22909
   A28        1.78776  -0.00008  -0.00017  -0.00101  -0.00211   1.78565
   A29        1.86436   0.00014  -0.00062   0.00756   0.00663   1.87099
   A30        2.80221   0.00043  -0.02055   0.03577   0.01423   2.81645
   A31        3.02104   0.00081   0.00022   0.01336   0.01271   3.03375
   A32        3.11997   0.00014   0.00526   0.00314   0.00844   3.12841
   A33        3.14075  -0.00024   0.00447   0.01593   0.01975   3.16049
   A34        2.99905   0.00032   0.00181   0.01294   0.01467   3.01372
   A35        2.91291  -0.00044   0.01139  -0.02490  -0.01373   2.89918
   A36        3.08641  -0.00052  -0.00048   0.00215   0.00165   3.08806
   A37        3.21201  -0.00095   0.00656  -0.02206  -0.01468   3.19733
   A38        3.10760  -0.00002  -0.00506  -0.00332  -0.00830   3.09929
   A39        3.23853  -0.00008  -0.00481   0.01221   0.00696   3.24548
   A40        2.94351   0.00147  -0.00008  -0.01884  -0.01887   2.92464
   A41        3.32663   0.00042  -0.00377   0.01108   0.00753   3.33416
   A42        3.35343  -0.00130   0.01118  -0.01208  -0.00087   3.35256
    D1        0.00309   0.00007   0.00774   0.01480   0.02228   0.02536
    D2       -3.11849  -0.00024   0.00664   0.00744   0.01402  -3.10447
    D3       -1.27069  -0.00033  -0.03443  -0.01853  -0.05260  -1.32329
    D4        1.85081  -0.00003  -0.03330  -0.01120  -0.04434   1.80647
    D5       -2.17229   0.00027   0.03443   0.01242   0.04677  -2.12553
    D6        2.04430   0.00001   0.03460   0.01050   0.04501   2.08932
    D7       -0.05692   0.00010   0.03424   0.01099   0.04514  -0.01178
    D8        0.98664   0.00000   0.03344   0.00611   0.03964   1.02628
    D9       -1.07995  -0.00025   0.03360   0.00419   0.03788  -1.04206
   D10        3.10201  -0.00016   0.03325   0.00468   0.03802   3.14003
   D11        0.32414   0.00002   0.00076   0.00557   0.00596   0.33010
   D12       -1.84775  -0.00017  -0.00013  -0.00597  -0.00622  -1.85396
   D13        1.46191   0.00038   0.07642  -0.02460   0.05195   1.51386
   D14       -1.09903  -0.00050  -0.00062  -0.01057  -0.01095  -1.10998
   D15        2.99584  -0.00076  -0.01370  -0.02476  -0.03834   2.95750
   D16        1.06504  -0.00023   0.00210   0.00082   0.00281   1.06786
   D17       -1.12327  -0.00049  -0.01098  -0.01338  -0.02458  -1.14785
   D18        2.65662  -0.00007  -0.00921   0.00763  -0.00179   2.65484
   D19       -1.32123  -0.00005   0.00179   0.00297   0.00505  -1.31618
   D20        0.52992  -0.00008  -0.01333  -0.00799  -0.02112   0.50880
   D21        2.83525  -0.00007  -0.00232  -0.01265  -0.01428   2.82097
   D22        0.18941  -0.00076  -0.00063  -0.01921  -0.01995   0.16946
   D23       -2.09782  -0.00032  -0.00690  -0.01337  -0.02038  -2.11820
   D24        2.48773  -0.00059   0.01624  -0.00336   0.01299   2.50073
   D25        0.20050  -0.00015   0.00997   0.00248   0.01257   0.21306
   D26        1.33433   0.00033   0.02940   0.02398   0.05368   1.38800
   D27       -0.74475   0.00035   0.02305   0.01865   0.04287  -0.70188
   D28       -1.15309   0.00011   0.02076   0.02816   0.04903  -1.10406
   D29        3.05102   0.00012   0.01441   0.02283   0.03822   3.08924
   D30        0.83735   0.00004   0.01213   0.02459   0.03678   0.87413
   D31       -2.93542  -0.00020   0.01915   0.02574   0.04495  -2.89047
   D32       -1.23481   0.00002   0.01121   0.00898   0.02013  -1.21468
   D33        1.27560  -0.00022   0.01824   0.01013   0.02830   1.30391
   D34        0.12074   0.00037  -0.07139   0.03481  -0.03630   0.08443
   D35       -2.24426   0.00029  -0.07538   0.02458  -0.05027  -2.29453
         Item               Value     Threshold  Converged?
 Maximum Force            0.001465     0.000015     NO 
 RMS     Force            0.000434     0.000010     NO 
 Maximum Displacement     0.203308     0.000060     NO 
 RMS     Displacement     0.053722     0.000040     NO 
 Predicted change in Energy=-9.288420D-05
 GradGradGradGradGradGradGradGradGradGradGradGradGradGradGradGradGradGrad

                          Input orientation:                          
 ---------------------------------------------------------------------
 Center     Atomic      Atomic             Coordinates (Angstroms)
 Number     Number       Type             X           Y           Z
 ---------------------------------------------------------------------
      1          6           0        0.366782    1.227604   -0.672029
      2          8           0       -0.332633    0.326369   -1.212003
      3          8           0        0.503916    1.483889    0.531294
      4          6           0        1.145421    2.142154   -1.656946
      5          9           0        2.460545    2.083506   -1.399772
      6          9           0        0.747610    3.417306   -1.493723
      7          9           0        0.958361    1.814549   -2.935802
      8          8           0       -1.668289   -1.103825    0.157568
      9          1           0       -1.852550   -0.761711    1.063907
     10          1           0       -1.279457   -2.026671    0.231140
     11          1           0       -0.989513   -0.385589   -0.469077
     12          8           0       -0.632912   -3.467010    0.400405
     13          1           0        0.235434   -3.420343    0.869898
     14          1           0       -0.522470   -4.028790   -0.369812
     15          8           0       -1.987086   -0.079339    2.631568
     16          1           0       -1.928022    0.905763    2.590127
     17          1           0       -2.674348   -0.318581    3.257742
     18          8           0        0.880545   -0.511567    2.524177
     19          1           0       -0.034941   -0.476347    2.838887
     20          1           0        0.921203    0.173793    1.836703
     21          8           0        1.537287   -3.020444    1.861642
     22          1           0        1.402919   -2.080686    2.130189
     23          1           0        2.478638   -3.165220    1.751319
     24          8           0       -1.380383    2.477472    2.276162
     25          1           0       -1.888392    3.220816    1.943522
     26          1           0       -0.650958    2.321823    1.646959
 ---------------------------------------------------------------------
                    Distance matrix (angstroms):
                    1          2          3          4          5
     1  C    0.000000
     2  O    1.262132   0.000000
     3  O    1.237931   2.253609   0.000000
     4  C    1.553301   2.383210   2.373444   0.000000
     5  F    2.376136   3.305242   2.813708   1.341317   0.000000
     6  F    2.369601   3.286363   2.810371   1.345700   2.173016
     7  F    2.412290   2.617791   3.512352   1.333337   2.165244
     8  O    3.203952   2.388548   3.399178   4.663240   5.443497
     9  H    3.449099   2.945137   3.298383   4.982299   5.724313
    10  H    3.757143   2.918208   3.948993   5.179190   5.791463
    11  H    2.117337   1.220785   2.593457   3.515460   4.343446
    12  O    4.918222   4.132766   5.081428   6.233610   6.604418
    13  H    4.898797   4.323756   4.923233   6.176924   6.355696
    14  H    5.339643   4.439903   5.679357   6.520669   6.878907
    15  O    4.261754   4.204147   3.613852   5.756647   6.380519
    16  H    4.001421   4.163792   3.238417   5.386311   6.046974
    17  H    5.204062   5.087064   4.558923   6.693282   7.336865
    18  O    3.674834   4.016588   2.845220   4.959253   4.962679
    19  H    3.923182   4.140372   3.075366   5.335008   5.544955
    20  H    2.776984   3.299999   1.895936   4.016256   4.060954
    21  O    5.082862   4.913761   4.809022   6.259907   6.126951
    22  H    4.457666   4.469486   4.008848   5.678122   5.560547
    23  H    5.443295   5.373613   5.196364   6.446857   6.121995
    24  O    3.647819   4.229931   2.753608   4.686306   5.331081
    25  H    3.987456   4.555826   3.276346   4.830208   5.602174
    26  H    2.758770   3.500975   1.811236   3.764976   4.361286
                    6          7          8          9         10
     6  F    0.000000
     7  F    2.166296   0.000000
     8  O    5.385532   4.998514   0.000000
     9  H    5.546755   5.525940   0.986126   0.000000
    10  H    6.059789   5.458235   1.004115   1.619277   0.000000
    11  H    4.304592   3.836608   1.170164   1.798983   1.807629
    12  O    7.272371   6.446496   2.591451   3.040788   1.587844
    13  H    7.252757   6.512302   3.081854   3.386095   2.155279
    14  H    7.636795   6.551472   3.185350   3.807686   2.223209
    15  O    6.059960   6.577088   2.696642   1.715020   3.170945
    16  H    5.490418   6.300238   3.165952   2.261751   3.818982
    17  H    6.945723   7.490449   3.352587   2.384246   3.744811
    18  O    5.621142   5.935339   3.528195   3.108821   3.495592
    19  H    5.877451   6.291414   3.201721   2.556499   3.279125
    20  H    4.652124   5.046808   3.340249   3.027554   3.501824
    21  O    7.302513   6.835773   4.105241   4.150813   3.402964
    22  H    6.617408   6.405838   3.778598   3.670794   3.287012
    23  H    7.540319   7.005602   4.897590   5.000858   4.210762
    24  O    4.429862   5.750979   4.170973   3.490675   4.947687
    25  H    4.336101   5.821461   4.684079   4.078667   5.553302
    26  H    3.608318   4.883537   3.871474   3.360350   4.616162
                   11         12         13         14         15
    11  H    0.000000
    12  O    3.221540   0.000000
    13  H    3.535969   0.988244   0.000000
    14  H    3.674357   0.959703   1.575281   0.000000
    15  O    3.271535   4.276470   4.382394   5.172190   0.000000
    16  H    3.450669   5.058986   5.133705   5.923398   0.987741
    17  H    4.090518   4.716401   4.877454   5.617418   0.960031
    18  O    3.531650   3.941524   3.407901   4.765972   2.902009
    19  H    3.444135   3.904847   3.552060   4.811786   2.002864
    20  H    3.046369   4.211137   3.784548   4.961311   3.025563
    21  O    4.331215   2.654129   1.684725   3.199805   4.654469
    22  H    3.918324   3.009760   2.178540   3.708402   3.968489
    23  H    4.968357   3.405553   2.423625   3.775130   5.499108
    24  O    3.985754   6.278061   6.274764   7.075920   2.651733
    25  H    4.431114   6.977425   7.054665   7.731368   3.372561
    26  H    3.452869   5.921555   5.861910   6.664395   2.918951
                   16         17         18         19         20
    16  H    0.000000
    17  H    1.581686   0.000000
    18  O    3.146620   3.634917   0.000000
    19  H    2.357088   2.677088   0.968709   0.000000
    20  H    3.036694   3.897406   0.971592   1.530119   0.000000
    21  O    5.287169   5.194904   2.676701   3.146321   3.253203
    22  H    4.497287   4.582630   1.700070   2.267950   2.323974
    23  H    6.057653   6.076671   3.192662   3.838089   3.685363
    24  O    1.693739   3.233537   3.756016   3.294225   3.285934
    25  H    2.403983   3.856453   4.683465   4.231544   4.146032
    26  H    2.127366   3.696007   3.338130   3.103212   2.668656
                   21         22         23         24         25
    21  O    0.000000
    22  H    0.986568   0.000000
    23  H    0.958788   1.573826   0.000000
    24  O    6.237925   5.342741   6.856200   0.000000
    25  H    7.120063   6.242875   7.738821   0.959834   0.000000
    26  H    5.777051   4.882008   6.317666   0.975800   1.558006
                   26
    26  H    0.000000
 Stoichiometry    C2H13F3O8
 Framework group  C1[X(C2H13F3O8)]
 Deg. of freedom    72
 Full point group                 C1      NOp   1
 Largest Abelian subgroup         C1      NOp   1
 Largest concise Abelian subgroup C1      NOp   1
                         Standard orientation:                         
 ---------------------------------------------------------------------
 Center     Atomic      Atomic             Coordinates (Angstroms)
 Number     Number       Type             X           Y           Z
 ---------------------------------------------------------------------
      1          6           0        1.231939   -0.151143   -0.171251
      2          8           0        0.672745   -0.675541   -1.173891
      3          8           0        0.767965    0.666883    0.633755
      4          6           0        2.703884   -0.584932    0.069474
      5          9           0        2.830719   -1.131515    1.287788
      6          9           0        3.503947    0.495717    0.014652
      7          9           0        3.143927   -1.467130   -0.828233
      8          8           0       -1.559123   -0.040986   -1.740691
      9          1           0       -1.862902    0.812135   -1.350375
     10          1           0       -2.224485   -0.757820   -1.513338
     11          1           0       -0.471740   -0.326584   -1.416166
     12          8           0       -3.284782   -1.863682   -1.096100
     13          1           0       -3.308163   -1.990343   -0.116285
     14          1           0       -3.248720   -2.731024   -1.505301
     15          8           0       -2.272841    2.249772   -0.509874
     16          1           0       -1.468212    2.797060   -0.340519
     17          1           0       -2.989471    2.832301   -0.772101
     18          8           0       -1.846074    0.466023    1.739073
     19          1           0       -2.224639    1.142955    1.158687
     20          1           0       -0.904974    0.446972    1.498329
     21          8           0       -3.253294   -1.803640    1.557163
     22          1           0       -2.710709   -0.997717    1.728649
     23          1           0       -3.071976   -2.436550    2.254173
     24          8           0        0.069877    3.289786    0.169632
     25          1           0        0.716522    3.799942   -0.323190
     26          1           0        0.491423    2.442553    0.407705
 ---------------------------------------------------------------------
 Rotational constants (GHZ):           0.6605472           0.3306088           0.2830190
 Standard basis: 6-31++G(d,p) (6D, 7F)
 There are   325 symmetry adapted cartesian basis functions of A   symmetry.
 There are   325 symmetry adapted basis functions of A   symmetry.
   325 basis functions,   520 primitive gaussians,   325 cartesian basis functions
    58 alpha electrons       58 beta electrons
       nuclear repulsion energy       997.0467259566 Hartrees.
 NAtoms=   26 NActive=   26 NUniq=   26 SFac= 1.00D+00 NAtFMM=   60 NAOKFM=F Big=F
 Integral buffers will be    131072 words long.
 Raffenetti 2 integral format.
 Two-electron integral symmetry is turned on.
 Nuclear repulsion after empirical dispersion term =      997.0332577633 Hartrees.
 One-electron integrals computed using PRISM.
 NBasis=   325 RedAO= T EigKep=  2.99D-05  NBF=   325
 NBsUse=   325 1.00D-06 EigRej= -1.00D+00 NBFU=   325
 Initial guess from the checkpoint file:  "/local_scratch/slurm.5787620/Gau-3945594.chk"
 B after Tr=     0.000000    0.000000    0.000000
         Rot=    0.999968   -0.001672    0.004226    0.006646 Ang=  -0.92 deg.
 ExpMin= 3.60D-02 ExpMax= 7.00D+03 ExpMxC= 1.05D+03 IAcc=3 IRadAn=         5 AccDes= 0.00D+00
 Harris functional with IExCor= 4639 and IRadAn=       5 diagonalized for initial guess.
 HarFok:  IExCor= 4639 AccDes= 0.00D+00 IRadAn=         5 IDoV= 1 UseB2=F ITyADJ=14
 ICtDFT=  3500011 ScaDFX=  1.000000  1.000000  1.000000  1.000000
 FoFCou: FMM=F IPFlag=           0 FMFlag=      100000 FMFlg1=           0
         NFxFlg=           0 DoJE=T BraDBF=F KetDBF=T FulRan=T
         wScrn=  0.000000 ICntrl=       500 IOpCl=  0 I1Cent=   200000004 NGrid=           0
         NMat0=    1 NMatS0=      1 NMatT0=    0 NMatD0=    1 NMtDS0=    0 NMtDT0=    0
 Petite list used in FoFCou.
 Requested convergence on RMS density matrix=1.00D-10 within 128 cycles.
 Requested convergence on MAX density matrix=1.00D-08.
 Requested convergence on             energy=1.00D-08.
 No special actions if energy rises.
 SCF Done:  E(RwB97XD) =  -985.243767094     A.U. after   16 cycles
            NFock= 16  Conv=0.54D-10     -V/T= 2.0083
 Calling FoFJK, ICntrl=      2127 FMM=F ISym2X=0 I1Cent= 0 IOpClX= 0 NMat=1 NMatS=1 NMatT=0.
 ***** Axes restored to original set *****
 -------------------------------------------------------------------
 Center     Atomic                   Forces (Hartrees/Bohr)
 Number     Number              X              Y              Z
 -------------------------------------------------------------------
      1        6           0.000494459    0.001465310    0.000000524
      2        8           0.000990414    0.000351936   -0.001451948
      3        8          -0.000120923   -0.000527129    0.000116746
      4        6          -0.000359181    0.000017202   -0.000259395
      5        9           0.000124519   -0.000041012    0.000070943
      6        9           0.000074587   -0.000081230    0.000031278
      7        9           0.000024580   -0.000136298   -0.000065755
      8        8          -0.001530013   -0.001857532    0.001858145
      9        1          -0.000118377    0.000241571    0.000235880
     10        1          -0.000019818   -0.000325642   -0.000167158
     11        1           0.000245554    0.000879453   -0.000665463
     12        8           0.000326540    0.000356599   -0.000459891
     13        1          -0.000185862   -0.000517701    0.000424262
     14        1          -0.000032670   -0.000059243    0.000019741
     15        8           0.000862417   -0.000539904   -0.000251522
     16        1          -0.000564646    0.000180754    0.000242562
     17        1           0.000095004    0.000309485   -0.000051831
     18        8          -0.000395726    0.000816294   -0.000221132
     19        1          -0.000058181   -0.000551385    0.000315419
     20        1          -0.000058704   -0.000134319    0.000314634
     21        8          -0.000156000    0.000072853   -0.000280284
     22        1           0.000103815   -0.000308638    0.000278632
     23        1          -0.000026227    0.000220910   -0.000047613
     24        8           0.000127027   -0.000236844   -0.000164049
     25        1           0.000097713   -0.000026126   -0.000097814
     26        1           0.000059700    0.000430636    0.000275089
 -------------------------------------------------------------------
 Cartesian Forces:  Max     0.001858145 RMS     0.000526537

 GradGradGradGradGradGradGradGradGradGradGradGradGradGradGradGradGradGrad
 Berny optimization.
 Using GEDIIS/GDIIS optimizer.
 FormGI is forming the generalized inverse of G from B-inverse, IUseBI=4.
 Internal  Forces:  Max     0.003090297 RMS     0.000719889
 Search for a local minimum.
 Step number  10 out of a maximum of  156
 All quantities printed in internal units (Hartrees-Bohrs-Radians)
 Mixed Optimization -- En-DIIS/RFO-DIIS
 Swapping is turned off.
 Update second derivatives using D2CorX and points    9   10
 DE= -3.08D-05 DEPred=-9.29D-05 R= 3.32D-01
 Trust test= 3.32D-01 RLast= 2.24D-01 DXMaxT set to 5.05D-01
 ITU=  0  1  1 -1  1 -1  1 -1  1  0
     Eigenvalues ---    0.00018   0.00052   0.00096   0.00204   0.00240
     Eigenvalues ---    0.00353   0.00447   0.00590   0.00696   0.00803
     Eigenvalues ---    0.00912   0.01109   0.01197   0.01255   0.01501
     Eigenvalues ---    0.01558   0.01724   0.01890   0.02110   0.02223
     Eigenvalues ---    0.02245   0.02395   0.02571   0.02623   0.02891
     Eigenvalues ---    0.02978   0.03153   0.03221   0.03552   0.03816
     Eigenvalues ---    0.03879   0.04113   0.04478   0.04827   0.05673
     Eigenvalues ---    0.06405   0.06584   0.06760   0.07324   0.07784
     Eigenvalues ---    0.08614   0.09777   0.11429   0.13761   0.18305
     Eigenvalues ---    0.20132   0.20859   0.21500   0.22925   0.23818
     Eigenvalues ---    0.24946   0.30460   0.34917   0.36410   0.37391
     Eigenvalues ---    0.40297   0.41518   0.45142   0.47065   0.48465
     Eigenvalues ---    0.49821   0.52533   0.53514   0.55380   0.56801
     Eigenvalues ---    0.57266   0.57535   0.58229   0.68988   0.97096
     Eigenvalues ---    2.36098   5.71101
 En-DIIS/RFO-DIIS/Sim-DIIS IScMMF=       -3 using points:    10    9    8
 RFO step:  Lambda=-1.71982393D-04.
 DidBck=F Rises=F RFO-DIIS coefs:    0.81966    0.26032   -0.07998
 Iteration  1 RMS(Cart)=  0.02246871 RMS(Int)=  0.00035293
 Iteration  2 RMS(Cart)=  0.00033753 RMS(Int)=  0.00015598
 Iteration  3 RMS(Cart)=  0.00000040 RMS(Int)=  0.00015598
 Variable       Old X    -DE/DX   Delta X   Delta X   Delta X     New X
                                 (Linear)    (Quad)   (Total)
    R1        2.38508   0.00050  -0.00008   0.00233   0.00235   2.38743
    R2        2.33935   0.00005   0.00020   0.00184   0.00209   2.34144
    R3        2.93531  -0.00007   0.00022  -0.00197  -0.00175   2.93357
    R4        2.30695   0.00209   0.00445   0.02382   0.02834   2.33529
    R5        3.42274   0.00005   0.00301  -0.00884  -0.00591   3.41683
    R6        2.53472   0.00014   0.00009   0.00013   0.00022   2.53494
    R7        2.54301  -0.00009   0.00020  -0.00106  -0.00085   2.54215
    R8        2.51964   0.00009  -0.00011   0.00117   0.00106   2.52070
    R9        1.86351   0.00013   0.00031   0.00006   0.00037   1.86388
   R10        1.89750   0.00021  -0.00002   0.00339   0.00337   1.90087
   R11        2.21129   0.00309  -0.00272   0.00425   0.00160   2.21289
   R12        3.24092  -0.00011  -0.00373   0.00932   0.00557   3.24649
   R13        3.00059  -0.00006  -0.00029  -0.00802  -0.00831   2.99228
   R14        1.86751  -0.00033  -0.00012   0.00184   0.00173   1.86924
   R15        1.81358   0.00002  -0.00000   0.00037   0.00036   1.81394
   R16        3.18367  -0.00013   0.00188  -0.00966  -0.00778   3.17589
   R17        1.86656   0.00037  -0.00004   0.00145   0.00141   1.86797
   R18        1.81420  -0.00018  -0.00000   0.00045   0.00045   1.81465
   R19        3.20070   0.00032  -0.00023   0.00094   0.00065   3.20136
   R20        1.83059   0.00014  -0.00003   0.00042   0.00038   1.83098
   R21        1.83604  -0.00032   0.00015  -0.00057  -0.00043   1.83562
   R22        3.21267   0.00038  -0.00094   0.01228   0.01134   3.22401
   R23        1.86434   0.00010  -0.00001   0.00004   0.00003   1.86437
   R24        1.81185  -0.00005  -0.00002   0.00044   0.00043   1.81227
   R25        1.81382  -0.00004  -0.00000   0.00015   0.00015   1.81397
   R26        1.84399  -0.00013  -0.00062   0.00150   0.00079   1.84478
    A1        2.24603  -0.00064   0.00053  -0.00195  -0.00138   2.24466
    A2        2.01189  -0.00022   0.00034  -0.00247  -0.00216   2.00973
    A3        2.02520   0.00086  -0.00088   0.00450   0.00359   2.02879
    A4        2.04233   0.00025   0.00278  -0.01708  -0.01419   2.02814
    A5        2.24451   0.00037   0.00555  -0.00167   0.00323   2.24774
    A6        1.92215  -0.00012   0.00005  -0.00056  -0.00052   1.92163
    A7        1.91008   0.00007  -0.00018   0.00115   0.00096   1.91105
    A8        1.97488  -0.00009   0.00055  -0.00347  -0.00292   1.97196
    A9        1.88391   0.00000  -0.00022   0.00148   0.00126   1.88517
   A10        1.88674   0.00004  -0.00013   0.00048   0.00035   1.88708
   A11        1.88356   0.00011  -0.00010   0.00117   0.00107   1.88463
   A12        1.90061  -0.00010   0.00034   0.00434   0.00468   1.90528
   A13        1.96886  -0.00013  -0.00171   0.00012  -0.00161   1.96725
   A14        1.95922   0.00031   0.00018  -0.00629  -0.00611   1.95311
   A15        1.94506  -0.00091  -0.00017   0.00043   0.00022   1.94529
   A16        2.08552  -0.00072   0.00091   0.00274   0.00363   2.08915
   A17        1.88368   0.00159  -0.00132   0.00233   0.00093   1.88461
   A18        1.93240   0.00032   0.00142  -0.00007   0.00124   1.93365
   A19        2.15700  -0.00016   0.00128  -0.00826  -0.00677   2.15023
   A20        1.89516  -0.00040  -0.00197   0.00155  -0.00061   1.89456
   A21        1.81705   0.00037   0.00015   0.00165   0.00158   1.81864
   A22        1.98147  -0.00069  -0.00225  -0.01012  -0.01250   1.96898
   A23        2.06488   0.00045  -0.00040  -0.01233  -0.01284   2.05204
   A24        1.85573   0.00000   0.00275   0.01196   0.01462   1.87036
   A25        2.28512  -0.00028  -0.00189  -0.02581  -0.02768   2.25744
   A26        1.88481   0.00088   0.00049  -0.00524  -0.00491   1.87989
   A27        2.22909  -0.00015  -0.00072  -0.00010  -0.00060   2.22848
   A28        1.78565   0.00065   0.00034   0.00096   0.00090   1.78655
   A29        1.87099  -0.00026  -0.00135   0.00275   0.00124   1.87222
   A30        2.81645   0.00002  -0.00777  -0.00033  -0.00846   2.80798
   A31        3.03375  -0.00131  -0.00224   0.00627   0.00374   3.03748
   A32        3.12841  -0.00120  -0.00019  -0.00344  -0.00365   3.12476
   A33        3.16049   0.00011  -0.00243  -0.01123  -0.01402   3.14648
   A34        3.01372  -0.00060  -0.00219  -0.00142  -0.00365   3.01007
   A35        2.89918   0.00018   0.00536  -0.00769  -0.00237   2.89681
   A36        3.08806   0.00143  -0.00042  -0.01008  -0.01047   3.07759
   A37        3.19733   0.00081   0.00431  -0.01432  -0.00961   3.18772
   A38        3.09929   0.00029   0.00022  -0.00588  -0.00566   3.09363
   A39        3.24548   0.00071  -0.00247  -0.00083  -0.00336   3.24212
   A40        2.92464  -0.00260   0.00338   0.00039   0.00377   2.92841
   A41        3.33416   0.00022  -0.00231   0.00917   0.00689   3.34105
   A42        3.35256   0.00178   0.00299  -0.00550  -0.00248   3.35008
    D1        0.02536   0.00036  -0.00206   0.00584   0.00367   0.02904
    D2       -3.10447   0.00013  -0.00085  -0.00226  -0.00313  -3.10760
    D3       -1.32329  -0.00005   0.00077  -0.01975  -0.01883  -1.34211
    D4        1.80647   0.00018  -0.00043  -0.01163  -0.01199   1.79448
    D5       -2.12553   0.00011   0.00028  -0.01514  -0.01489  -2.14042
    D6        2.08932   0.00013   0.00064  -0.01731  -0.01671   2.07261
    D7       -0.01178   0.00001   0.00052  -0.01731  -0.01682  -0.02860
    D8        1.02628  -0.00009   0.00132  -0.02214  -0.02079   1.00549
    D9       -1.04206  -0.00006   0.00167  -0.02431  -0.02260  -1.06467
   D10        3.14003  -0.00019   0.00156  -0.02431  -0.02272   3.11731
   D11        0.33010   0.00017  -0.00088  -0.00697  -0.00800   0.32209
   D12       -1.85396  -0.00004   0.00109  -0.00428  -0.00319  -1.85716
   D13        1.51386  -0.00011   0.00997   0.05618   0.06630   1.58016
   D14       -1.10998   0.00151   0.00182   0.02663   0.02852  -1.08146
   D15        2.95750   0.00118   0.00345   0.02104   0.02448   2.98198
   D16        1.06786   0.00124   0.00003   0.02323   0.02328   1.09113
   D17       -1.14785   0.00091   0.00165   0.01765   0.01924  -1.12861
   D18        2.65484  -0.00013  -0.00201   0.00017  -0.00189   2.65295
   D19       -1.31618  -0.00026  -0.00046  -0.01159  -0.01198  -1.32816
   D20        0.50880   0.00014   0.00044  -0.00025   0.00040   0.50919
   D21        2.82097   0.00001   0.00199  -0.01201  -0.00970   2.81127
   D22        0.16946   0.00181   0.00344   0.00204   0.00559   0.17505
   D23       -2.11820   0.00079   0.00193   0.02644   0.02831  -2.08990
   D24        2.50073   0.00149   0.00177   0.00637   0.00820   2.50893
   D25        0.21306   0.00047   0.00026   0.03076   0.03092   0.24398
   D26        1.38800  -0.00006  -0.00224   0.01616   0.01415   1.40215
   D27       -0.70188  -0.00040  -0.00190   0.01239   0.01114  -0.69075
   D28       -1.10406   0.00001  -0.00359   0.02423   0.02064  -1.08342
   D29        3.08924  -0.00033  -0.00325   0.02047   0.01763   3.10687
   D30        0.87413  -0.00021  -0.00356  -0.00500  -0.00842   0.86571
   D31       -2.89047   0.00054  -0.00326  -0.03979  -0.04304  -2.93351
   D32       -1.21468  -0.00025  -0.00079   0.01226   0.01146  -1.20322
   D33        1.30391   0.00050  -0.00049  -0.02253  -0.02317   1.28074
   D34        0.08443  -0.00005  -0.01152  -0.03265  -0.04399   0.04045
   D35       -2.29453  -0.00014  -0.01001  -0.03493  -0.04464  -2.33918
         Item               Value     Threshold  Converged?
 Maximum Force            0.003090     0.000015     NO 
 RMS     Force            0.000720     0.000010     NO 
 Maximum Displacement     0.079600     0.000060     NO 
 RMS     Displacement     0.022584     0.000040     NO 
 Predicted change in Energy=-8.789717D-05
 GradGradGradGradGradGradGradGradGradGradGradGradGradGradGradGradGradGrad

                          Input orientation:                          
 ---------------------------------------------------------------------
 Center     Atomic      Atomic             Coordinates (Angstroms)
 Number     Number       Type             X           Y           Z
 ---------------------------------------------------------------------
      1          6           0        0.360563    1.217991   -0.679865
      2          8           0       -0.340752    0.322786   -1.230207
      3          8           0        0.491751    1.464202    0.527356
      4          6           0        1.153914    2.127652   -1.656073
      5          9           0        2.464485    2.072736   -1.375300
      6          9           0        0.750275    3.402577   -1.510006
      7          9           0        0.989055    1.787522   -2.935298
      8          8           0       -1.679699   -1.108297    0.163111
      9          1           0       -1.849425   -0.766153    1.072486
     10          1           0       -1.284763   -2.031286    0.225923
     11          1           0       -1.009670   -0.388782   -0.472994
     12          8           0       -0.624600   -3.461808    0.384320
     13          1           0        0.240748   -3.410228    0.860707
     14          1           0       -0.504709   -4.018468   -0.388435
     15          8           0       -1.974455   -0.079474    2.642281
     16          1           0       -1.919267    0.906539    2.599333
     17          1           0       -2.661860   -0.320000    3.268171
     18          8           0        0.864452   -0.497375    2.547150
     19          1           0       -0.053583   -0.480681    2.856542
     20          1           0        0.894635    0.182264    1.853801
     21          8           0        1.534030   -3.000137    1.852519
     22          1           0        1.396531   -2.066113    2.138949
     23          1           0        2.473887   -3.125975    1.709197
     24          8           0       -1.367902    2.476418    2.280904
     25          1           0       -1.877914    3.223672    1.960079
     26          1           0       -0.649020    2.319338    1.639395
 ---------------------------------------------------------------------
                    Distance matrix (angstroms):
                    1          2          3          4          5
     1  C    0.000000
     2  O    1.263373   0.000000
     3  O    1.239037   2.254977   0.000000
     4  C    1.552377   2.381792   2.376130   0.000000
     5  F    2.375017   3.309491   2.807506   1.341434   0.000000
     6  F    2.369266   3.279289   2.824000   1.345248   2.173738
     7  F    2.409637   2.611738   3.513093   1.333898   2.166064
     8  O    3.207007   2.404602   3.386092   4.670135   5.446094
     9  H    3.448421   2.960452   3.279139   4.983893   5.714959
    10  H    3.753045   2.924573   3.932594   5.175502   5.784787
    11  H    2.121804   1.235780   2.586215   3.523239   4.352353
    12  O    4.899342   4.124369   5.052946   6.210345   6.577984
    13  H    4.879357   4.318038   4.892258   6.151111   6.325158
    14  H    5.315461   4.425150   5.647236   6.490973   6.847830
    15  O    4.262907   4.222199   3.596944   5.756210   6.362165
    16  H    4.005967   4.183044   3.227551   5.389253   6.031169
    17  H    5.204560   5.102560   4.543204   6.693229   7.318908
    18  O    3.689175   4.048903   2.840116   4.964035   4.954916
    19  H    3.945019   4.174870   3.083028   5.350247   5.546989
    20  H    2.788804   3.325212   1.888157   4.021316   4.057759
    21  O    5.057924   4.905082   4.772077   6.224864   6.084291
    22  H    4.450200   4.480648   3.984844   5.661160   5.533584
    23  H    5.389229   5.334439   5.137639   6.377145   6.044899
    24  O    3.652038   4.245123   2.749149   4.688389   5.312059
    25  H    4.000355   4.577765   3.280814   4.844564   5.595161
    26  H    2.758839   3.509397   1.808106   3.761307   4.340865
                    6          7          8          9         10
     6  F    0.000000
     7  F    2.167228   0.000000
     8  O    5.389997   5.010804   0.000000
     9  H    5.550316   5.535392   0.986322   0.000000
    10  H    6.056541   5.454068   1.005897   1.623598   0.000000
    11  H    4.306646   3.846315   1.171012   1.798918   1.806095
    12  O    7.252484   6.417103   2.588664   3.039790   1.583445
    13  H    7.231473   6.479677   3.077929   3.377099   2.152119
    14  H    7.609521   6.513629   3.186519   3.810525   2.221444
    15  O    6.065501   6.586156   2.700304   1.717969   3.181828
    16  H    5.499393   6.314002   3.170510   2.265842   3.829685
    17  H    6.952065   7.500257   3.350739   2.383304   3.752355
    18  O    5.628781   5.940835   3.539714   3.100323   3.515694
    19  H    5.898526   6.306921   3.208228   2.547429   3.292466
    20  H    4.659018   5.051855   3.339338   3.006628   3.507074
    21  O    7.274310   6.792781   4.094047   4.128789   3.395597
    22  H    6.605989   6.384711   3.779490   3.655608   3.293967
    23  H    7.480380   6.922320   4.869670   4.966405   4.186394
    24  O    4.440207   5.765292   4.175218   3.493767   4.954720
    25  H    4.356703   5.852073   4.694075   4.087461   5.565403
    26  H    3.612500   4.888143   3.871743   3.358961   4.618442
                   11         12         13         14         15
    11  H    0.000000
    12  O    3.213527   0.000000
    13  H    3.531492   0.989157   0.000000
    14  H    3.665618   0.959894   1.576711   0.000000
    15  O    3.275884   4.284936   4.378932   5.182767   0.000000
    16  H    3.456070   5.066054   5.130591   5.931563   0.988489
    17  H    4.090327   4.726307   4.875502   5.630518   0.960269
    18  O    3.556036   3.960173   3.423128   4.784387   2.871077
    19  H    3.465307   3.914723   3.556998   4.821756   1.973986
    20  H    3.060465   4.212684   3.784152   4.963058   2.986952
    21  O    4.324071   2.651119   1.680608   3.196143   4.632868
    22  H    3.927529   3.018552   2.185493   3.716729   3.945076
    23  H    4.938557   3.386547   2.405752   3.750818   5.471705
    24  O    3.990195   6.277902   6.265566   7.074887   2.651619
    25  H    4.441116   6.982081   7.050246   7.736266   3.374240
    26  H    3.453429   5.915865   5.850296   6.655878   2.918365
                   16         17         18         19         20
    16  H    0.000000
    17  H    1.582146   0.000000
    18  O    3.118139   3.603638   0.000000
    19  H    2.339083   2.645442   0.968912   0.000000
    20  H    2.999739   3.860228   0.971367   1.531046   0.000000
    21  O    5.267363   5.176166   2.682287   3.142649   3.245999
    22  H    4.476956   4.560108   1.706070   2.265252   2.321295
    23  H    6.029371   6.056384   3.194054   3.834330   3.668705
    24  O    1.694084   3.235580   3.727967   3.286826   3.250328
    25  H    2.404051   3.857887   4.659551   4.225406   4.116853
    26  H    2.128617   3.697370   3.323927   3.110642   2.644981
                   21         22         23         24         25
    21  O    0.000000
    22  H    0.986584   0.000000
    23  H    0.959014   1.571206   0.000000
    24  O    6.212679   5.319477   6.817111   0.000000
    25  H    7.098502   6.223810   7.701891   0.959911   0.000000
    26  H    5.753951   4.864773   6.277647   0.976217   1.559114
                   26
    26  H    0.000000
 Stoichiometry    C2H13F3O8
 Framework group  C1[X(C2H13F3O8)]
 Deg. of freedom    72
 Full point group                 C1      NOp   1
 Largest Abelian subgroup         C1      NOp   1
 Largest concise Abelian subgroup C1      NOp   1
                         Standard orientation:                         
 ---------------------------------------------------------------------
 Center     Atomic      Atomic             Coordinates (Angstroms)
 Number     Number       Type             X           Y           Z
 ---------------------------------------------------------------------
      1          6           0        1.231265   -0.147665   -0.182528
      2          8           0        0.685486   -0.687643   -1.185853
      3          8           0        0.750152    0.673573    0.610763
      4          6           0        2.701539   -0.572772    0.077186
      5          9           0        2.821670   -1.087657    1.310031
      6          9           0        3.501550    0.505771   -0.002939
      7          9           0        3.143650   -1.479178   -0.795883
      8          8           0       -1.567085   -0.060319   -1.746658
      9          1           0       -1.875234    0.788792   -1.350570
     10          1           0       -2.218994   -0.789713   -1.512503
     11          1           0       -0.472909   -0.334976   -1.432632
     12          8           0       -3.253014   -1.906959   -1.076773
     13          1           0       -3.275510   -2.015616   -0.093859
     14          1           0       -3.202818   -2.780977   -1.470433
     15          8           0       -2.291076    2.230498   -0.513925
     16          1           0       -1.489936    2.787168   -0.354538
     17          1           0       -3.013286    2.804020   -0.781511
     18          8           0       -1.851749    0.502480    1.736415
     19          1           0       -2.247911    1.157406    1.142346
     20          1           0       -0.914349    0.486476    1.482294
     21          8           0       -3.214890   -1.801750    1.571983
     22          1           0       -2.694046   -0.981159    1.741401
     23          1           0       -2.994543   -2.434088    2.258498
     24          8           0        0.046867    3.290961    0.149793
     25          1           0        0.684742    3.811918   -0.343309
     26          1           0        0.478612    2.446219    0.380027
 ---------------------------------------------------------------------
 Rotational constants (GHZ):           0.6590610           0.3322196           0.2840183
 Standard basis: 6-31++G(d,p) (6D, 7F)
 There are   325 symmetry adapted cartesian basis functions of A   symmetry.
 There are   325 symmetry adapted basis functions of A   symmetry.
   325 basis functions,   520 primitive gaussians,   325 cartesian basis functions
    58 alpha electrons       58 beta electrons
       nuclear repulsion energy       997.4511590638 Hartrees.
 NAtoms=   26 NActive=   26 NUniq=   26 SFac= 1.00D+00 NAtFMM=   60 NAOKFM=F Big=F
 Integral buffers will be    131072 words long.
 Raffenetti 2 integral format.
 Two-electron integral symmetry is turned on.
 Nuclear repulsion after empirical dispersion term =      997.4376639365 Hartrees.
 One-electron integrals computed using PRISM.
 NBasis=   325 RedAO= T EigKep=  3.02D-05  NBF=   325
 NBsUse=   325 1.00D-06 EigRej= -1.00D+00 NBFU=   325
 Initial guess from the checkpoint file:  "/local_scratch/slurm.5787620/Gau-3945594.chk"
 B after Tr=    -0.000000    0.000000    0.000000
         Rot=    0.999980    0.005505   -0.000128   -0.002965 Ang=   0.72 deg.
 ExpMin= 3.60D-02 ExpMax= 7.00D+03 ExpMxC= 1.05D+03 IAcc=3 IRadAn=         5 AccDes= 0.00D+00
 Harris functional with IExCor= 4639 and IRadAn=       5 diagonalized for initial guess.
 HarFok:  IExCor= 4639 AccDes= 0.00D+00 IRadAn=         5 IDoV= 1 UseB2=F ITyADJ=14
 ICtDFT=  3500011 ScaDFX=  1.000000  1.000000  1.000000  1.000000
 FoFCou: FMM=F IPFlag=           0 FMFlag=      100000 FMFlg1=           0
         NFxFlg=           0 DoJE=T BraDBF=F KetDBF=T FulRan=T
         wScrn=  0.000000 ICntrl=       500 IOpCl=  0 I1Cent=   200000004 NGrid=           0
         NMat0=    1 NMatS0=      1 NMatT0=    0 NMatD0=    1 NMtDS0=    0 NMtDT0=    0
 Petite list used in FoFCou.
 Requested convergence on RMS density matrix=1.00D-10 within 128 cycles.
 Requested convergence on MAX density matrix=1.00D-08.
 Requested convergence on             energy=1.00D-08.
 No special actions if energy rises.
 SCF Done:  E(RwB97XD) =  -985.243814619     A.U. after   15 cycles
            NFock= 15  Conv=0.77D-10     -V/T= 2.0083
 Calling FoFJK, ICntrl=      2127 FMM=F ISym2X=0 I1Cent= 0 IOpClX= 0 NMat=1 NMatS=1 NMatT=0.
 ***** Axes restored to original set *****
 -------------------------------------------------------------------
 Center     Atomic                   Forces (Hartrees/Bohr)
 Number     Number              X              Y              Z
 -------------------------------------------------------------------
      1        6           0.000006433   -0.000743405    0.000405851
      2        8          -0.000511384   -0.000026812    0.002044129
      3        8          -0.000466003    0.000020342   -0.001488214
      4        6          -0.000285188   -0.000564078   -0.000379302
      5        9          -0.000060708    0.000234057   -0.000141832
      6        9           0.000160030    0.000236177   -0.000011128
      7        9           0.000293400    0.000361160    0.000240899
      8        8           0.000314687   -0.000116850   -0.000176893
      9        1          -0.000032005    0.000217101    0.000135888
     10        1          -0.000109429    0.000357355    0.000106457
     11        1           0.000541849    0.000246911   -0.000909047
     12        8           0.000463914    0.000104593   -0.000459463
     13        1          -0.000485552   -0.000115936    0.000232506
     14        1          -0.000100166    0.000080532    0.000170399
     15        8          -0.000009759   -0.000258305   -0.000182323
     16        1          -0.000271506   -0.000242463    0.000194242
     17        1           0.000170857    0.000370817   -0.000183279
     18        8           0.000135665   -0.000264157    0.000068090
     19        1           0.000157069   -0.000038539    0.000184442
     20        1           0.000016584   -0.000078987    0.000092144
     21        8           0.000439341    0.000036969   -0.000095098
     22        1          -0.000396243    0.000025363    0.000021630
     23        1          -0.000054733    0.000044116    0.000026094
     24        8           0.000025280   -0.000222874   -0.000378681
     25        1           0.000204501   -0.000090972   -0.000096832
     26        1          -0.000146935    0.000427884    0.000579321
 -------------------------------------------------------------------
 Cartesian Forces:  Max     0.002044129 RMS     0.000403452

 GradGradGradGradGradGradGradGradGradGradGradGradGradGradGradGradGradGrad
 Berny optimization.
 Using GEDIIS/GDIIS optimizer.
 FormGI is forming the generalized inverse of G from B-inverse, IUseBI=4.
 Internal  Forces:  Max     0.002564318 RMS     0.000622761
 Search for a local minimum.
 Step number  11 out of a maximum of  156
 All quantities printed in internal units (Hartrees-Bohrs-Radians)
 Mixed Optimization -- En-DIIS/RFO-DIIS
 Swapping is turned off.
 Update second derivatives using D2CorX and points    9   10   11
 DE= -4.75D-05 DEPred=-8.79D-05 R= 5.41D-01
 TightC=F SS=  1.41D+00  RLast= 1.51D-01 DXNew= 8.4853D-01 4.5225D-01
 Trust test= 5.41D-01 RLast= 1.51D-01 DXMaxT set to 5.05D-01
 ITU=  1  0  1  1 -1  1 -1  1 -1  1  0
     Eigenvalues ---    0.00020   0.00048   0.00099   0.00208   0.00240
     Eigenvalues ---    0.00319   0.00433   0.00571   0.00649   0.00845
     Eigenvalues ---    0.00953   0.01016   0.01212   0.01279   0.01525
     Eigenvalues ---    0.01570   0.01725   0.01891   0.02121   0.02212
     Eigenvalues ---    0.02337   0.02548   0.02585   0.02696   0.02887
     Eigenvalues ---    0.03007   0.03189   0.03275   0.03621   0.03813
     Eigenvalues ---    0.03866   0.04095   0.04828   0.04906   0.05782
     Eigenvalues ---    0.06438   0.06716   0.06815   0.07301   0.07831
     Eigenvalues ---    0.08898   0.09831   0.11519   0.13922   0.18393
     Eigenvalues ---    0.20321   0.20368   0.21555   0.22606   0.23806
     Eigenvalues ---    0.25658   0.31843   0.35720   0.36485   0.37457
     Eigenvalues ---    0.40173   0.41782   0.45135   0.47066   0.48556
     Eigenvalues ---    0.49749   0.52501   0.53515   0.55385   0.56804
     Eigenvalues ---    0.57267   0.57590   0.58227   0.69000   0.97077
     Eigenvalues ---    2.36216   5.92609
 En-DIIS/RFO-DIIS/Sim-DIIS IScMMF=       -3 using points:    11   10    9    8
 RFO step:  Lambda=-9.59889649D-05.
 DidBck=T Rises=F RFO-DIIS coefs:    0.72101    0.95183   -0.88904    0.21620
 Iteration  1 RMS(Cart)=  0.01457777 RMS(Int)=  0.00041885
 Iteration  2 RMS(Cart)=  0.00020012 RMS(Int)=  0.00037764
 Iteration  3 RMS(Cart)=  0.00000012 RMS(Int)=  0.00037764
 Variable       Old X    -DE/DX   Delta X   Delta X   Delta X     New X
                                 (Linear)    (Quad)   (Total)
    R1        2.38743  -0.00103   0.00012   0.00076   0.00060   2.38803
    R2        2.34144  -0.00132  -0.00142  -0.00050  -0.00210   2.33934
    R3        2.93357   0.00039  -0.00038   0.00071   0.00034   2.93390
    R4        2.33529  -0.00128  -0.02999  -0.00310  -0.03321   2.30207
    R5        3.41683   0.00006  -0.00666   0.01348   0.00697   3.42380
    R6        2.53494  -0.00010  -0.00037   0.00095   0.00059   2.53553
    R7        2.54215   0.00017  -0.00063   0.00029  -0.00034   2.54181
    R8        2.52070  -0.00036   0.00007  -0.00102  -0.00094   2.51976
    R9        1.86388  -0.00000  -0.00166   0.00003  -0.00156   1.86231
   R10        1.90087  -0.00006  -0.00164  -0.00247  -0.00410   1.89677
   R11        2.21289  -0.00031   0.01318   0.00241   0.01545   2.22834
   R12        3.24649  -0.00021   0.01466  -0.00711   0.00765   3.25414
   R13        2.99228   0.00031   0.00612   0.00767   0.01380   3.00608
   R14        1.86924   0.00009  -0.00020  -0.00123  -0.00145   1.86779
   R15        1.81394  -0.00020  -0.00011  -0.00015  -0.00026   1.81368
   R16        3.17589   0.00036  -0.00362   0.01109   0.00747   3.18336
   R17        1.86797  -0.00013  -0.00054  -0.00059  -0.00115   1.86683
   R18        1.81465  -0.00033  -0.00010  -0.00014  -0.00024   1.81440
   R19        3.20136   0.00014   0.00224   0.00319   0.00555   3.20691
   R20        1.83098  -0.00009   0.00002  -0.00001   0.00001   1.83099
   R21        1.83562  -0.00012  -0.00041  -0.00024  -0.00065   1.83496
   R22        3.22401  -0.00037   0.00008   0.00053   0.00061   3.22462
   R23        1.86437  -0.00022   0.00002  -0.00048  -0.00046   1.86391
   R24        1.81227  -0.00006  -0.00007  -0.00005  -0.00012   1.81215
   R25        1.81397  -0.00015  -0.00004  -0.00003  -0.00007   1.81390
   R26        1.84478  -0.00049   0.00177  -0.00230  -0.00033   1.84445
    A1        2.24466  -0.00041  -0.00128   0.00203   0.00047   2.24513
    A2        2.00973   0.00042  -0.00063   0.00030  -0.00021   2.00952
    A3        2.02879  -0.00002   0.00195  -0.00234  -0.00026   2.02853
    A4        2.02814   0.00112  -0.00757   0.01138   0.00345   2.03158
    A5        2.24774  -0.00018  -0.01939   0.02078   0.00287   2.25061
    A6        1.92163   0.00023  -0.00037  -0.00154  -0.00191   1.91972
    A7        1.91105   0.00011   0.00047   0.00010   0.00057   1.91162
    A8        1.97196   0.00062  -0.00112   0.00290   0.00179   1.97375
    A9        1.88517  -0.00037   0.00059  -0.00105  -0.00046   1.88471
   A10        1.88708  -0.00037   0.00048  -0.00050  -0.00002   1.88707
   A11        1.88463  -0.00029   0.00003  -0.00006  -0.00003   1.88460
   A12        1.90528   0.00055  -0.00339   0.00071  -0.00271   1.90257
   A13        1.96725  -0.00047   0.00698  -0.00442   0.00266   1.96991
   A14        1.95311   0.00023   0.00258  -0.00155   0.00095   1.95406
   A15        1.94529   0.00256   0.00201  -0.00274  -0.00064   1.94465
   A16        2.08915  -0.00142  -0.00235   0.00467   0.00234   2.09149
   A17        1.88461  -0.00065   0.00456  -0.00444   0.00031   1.88492
   A18        1.93365   0.00010  -0.00331   0.00201  -0.00106   1.93258
   A19        2.15023   0.00025  -0.00258   0.00372   0.00066   2.15089
   A20        1.89456  -0.00035   0.00701  -0.00768  -0.00031   1.89425
   A21        1.81864  -0.00003  -0.00135   0.00224   0.00111   1.81974
   A22        1.96898  -0.00002   0.01170  -0.01418  -0.00235   1.96663
   A23        2.05204  -0.00002   0.00700  -0.00474   0.00238   2.05441
   A24        1.87036   0.00117  -0.01576   0.01894   0.00312   1.87347
   A25        2.25744  -0.00084   0.01621  -0.01008   0.00597   2.26341
   A26        1.87989  -0.00043   0.00042   0.00078   0.00118   1.88108
   A27        2.22848   0.00000   0.00380  -0.00260   0.00066   2.22914
   A28        1.78655   0.00028  -0.00155   0.00114   0.00038   1.78693
   A29        1.87222  -0.00035   0.00454  -0.00585  -0.00083   1.87139
   A30        2.80798  -0.00021   0.02600  -0.02347   0.00328   2.81126
   A31        3.03748  -0.00032   0.00736  -0.00730   0.00089   3.03837
   A32        3.12476   0.00109   0.00310  -0.00851  -0.00538   3.11937
   A33        3.14648   0.00047   0.01414  -0.00807   0.00702   3.15350
   A34        3.01007   0.00211   0.00965  -0.01079  -0.00116   3.00891
   A35        2.89681   0.00014  -0.01637   0.01385  -0.00250   2.89431
   A36        3.07759   0.00128   0.00436  -0.00348   0.00084   3.07843
   A37        3.18772  -0.00016  -0.01168   0.01307   0.00042   3.18814
   A38        3.09363   0.00221  -0.00054  -0.00011  -0.00066   3.09297
   A39        3.24212   0.00055   0.00891  -0.00715   0.00194   3.24406
   A40        2.92841   0.00139  -0.01369   0.01565   0.00197   2.93039
   A41        3.34105  -0.00028   0.00572  -0.00445   0.00137   3.34242
   A42        3.35008  -0.00050  -0.00754   0.00891   0.00132   3.35141
    D1        0.02904  -0.00030   0.00866  -0.00473   0.00417   0.03320
    D2       -3.10760  -0.00004   0.00577  -0.00292   0.00292  -3.10468
    D3       -1.34211   0.00013  -0.00658   0.00882   0.00191  -1.34020
    D4        1.79448  -0.00013  -0.00370   0.00700   0.00316   1.79764
    D5       -2.14042  -0.00022   0.01206   0.02057   0.03271  -2.10771
    D6        2.07261   0.00001   0.01128   0.02271   0.03408   2.10668
    D7       -0.02860  -0.00011   0.01164   0.02081   0.03254   0.00394
    D8        1.00549   0.00000   0.00959   0.02213   0.03163   1.03712
    D9       -1.06467   0.00024   0.00880   0.02427   0.03299  -1.03168
   D10        3.11731   0.00012   0.00917   0.02237   0.03145  -3.13442
   D11        0.32209   0.00000   0.00572  -0.01248  -0.00652   0.31558
   D12       -1.85716  -0.00084  -0.00320  -0.00467  -0.00789  -1.86504
   D13        1.58016  -0.00036  -0.03583  -0.00220  -0.03853   1.54163
   D14       -1.08146   0.00018  -0.01490   0.01585   0.00076  -1.08069
   D15        2.98198  -0.00037  -0.02326   0.02394   0.00069   2.98267
   D16        1.09113   0.00099  -0.00604   0.00725   0.00119   1.09232
   D17       -1.12861   0.00044  -0.01440   0.01534   0.00112  -1.12749
   D18        2.65295   0.00040   0.00563   0.00238   0.00803   2.66098
   D19       -1.32816   0.00017   0.00552   0.00152   0.00701  -1.32115
   D20        0.50919   0.00006  -0.00520   0.01260   0.00664   0.51584
   D21        2.81127  -0.00018  -0.00531   0.01174   0.00563   2.81690
   D22        0.17505   0.00060  -0.01456   0.01159  -0.00306   0.17199
   D23       -2.08990  -0.00007  -0.01689   0.00022  -0.01668  -2.10658
   D24        2.50893   0.00089  -0.00466   0.00370  -0.00095   2.50798
   D25        0.24398   0.00022  -0.00699  -0.00767  -0.01457   0.22941
   D26        1.40215  -0.00000   0.01205  -0.01754  -0.00618   1.39597
   D27       -0.69075   0.00018   0.00996  -0.01292  -0.00468  -0.69542
   D28       -1.08342   0.00000   0.01303  -0.01917  -0.00608  -1.08949
   D29        3.10687   0.00018   0.01094  -0.01455  -0.00458   3.10229
   D30        0.86571  -0.00005   0.01880  -0.01703   0.00161   0.86732
   D31       -2.93351   0.00047   0.02915  -0.01377   0.01538  -2.91813
   D32       -1.20322  -0.00029   0.00268  -0.00235   0.00033  -1.20290
   D33        1.28074   0.00023   0.01303   0.00091   0.01410   1.29484
   D34        0.04045  -0.00006   0.03669  -0.00526   0.03088   0.07133
   D35       -2.33918  -0.00003   0.03021   0.00092   0.03034  -2.30884
         Item               Value     Threshold  Converged?
 Maximum Force            0.002564     0.000015     NO 
 RMS     Force            0.000623     0.000010     NO 
 Maximum Displacement     0.069914     0.000060     NO 
 RMS     Displacement     0.014595     0.000040     NO 
 Predicted change in Energy=-4.027641D-05
 GradGradGradGradGradGradGradGradGradGradGradGradGradGradGradGradGradGrad

                          Input orientation:                          
 ---------------------------------------------------------------------
 Center     Atomic      Atomic             Coordinates (Angstroms)
 Number     Number       Type             X           Y           Z
 ---------------------------------------------------------------------
      1          6           0        0.361193    1.219687   -0.680918
      2          8           0       -0.336840    0.319178   -1.227493
      3          8           0        0.494842    1.469284    0.524196
      4          6           0        1.147753    2.130720   -1.661616
      5          9           0        2.462834    2.050130   -1.407945
      6          9           0        0.769067    3.409776   -1.488916
      7          9           0        0.952059    1.812787   -2.941683
      8          8           0       -1.675213   -1.105186    0.156865
      9          1           0       -1.847153   -0.765104    1.065699
     10          1           0       -1.286368   -2.028283    0.221336
     11          1           0       -0.994959   -0.383736   -0.481294
     12          8           0       -0.623292   -3.465330    0.381650
     13          1           0        0.238951   -3.413460    0.862029
     14          1           0       -0.499954   -4.022997   -0.389667
     15          8           0       -1.977177   -0.081130    2.640698
     16          1           0       -1.923802    0.904445    2.599396
     17          1           0       -2.665587   -0.323593    3.264536
     18          8           0        0.866828   -0.497381    2.554296
     19          1           0       -0.051604   -0.481683    2.862578
     20          1           0        0.898993    0.184245    1.863475
     21          8           0        1.532022   -3.001388    1.859986
     22          1           0        1.396904   -2.066999    2.145521
     23          1           0        2.472700   -3.134645    1.729795
     24          8           0       -1.370279    2.476784    2.281209
     25          1           0       -1.878005    3.223447    1.955530
     26          1           0       -0.647205    2.319355    1.644784
 ---------------------------------------------------------------------
                    Distance matrix (angstroms):
                    1          2          3          4          5
     1  C    0.000000
     2  O    1.263689   0.000000
     3  O    1.237926   2.254519   0.000000
     4  C    1.552555   2.382050   2.375198   0.000000
     5  F    2.373836   3.296503   2.818429   1.341745   0.000000
     6  F    2.369749   3.292896   2.809507   1.345069   2.173485
     7  F    2.410798   2.613537   3.512743   1.333398   2.165900
     8  O    3.202165   2.395099   3.387029   4.663378   5.433974
     9  H    3.444830   2.952193   3.281867   4.979307   5.711430
    10  H    3.752043   2.917410   3.936675   5.173756   5.774471
    11  H    2.109494   1.218205   2.581512   3.508115   4.328824
    12  O    4.903840   4.122366   5.061715   6.215087   6.568647
    13  H    4.884841   4.316275   4.901102   6.158947   6.320542
    14  H    5.320914   4.425273   5.655963   6.496231   6.833584
    15  O    4.265352   4.220646   3.604752   5.759112   6.375537
    16  H    4.010117   4.184025   3.236562   5.393925   6.050946
    17  H    5.206699   5.100446   4.551064   6.695684   7.332622
    18  O    3.697377   4.051854   2.850869   4.975917   4.973570
    19  H    3.952395   4.177490   3.094011   5.360171   5.565055
    20  H    2.799161   3.331603   1.899561   4.034465   4.077905
    21  O    5.064040   4.904216   4.779852   6.236014   6.087989
    22  H    4.456878   4.480730   3.993459   5.672496   5.542029
    23  H    5.406497   5.344901   5.153791   6.401658   6.060314
    24  O    3.654105   4.246675   2.753329   4.691067   5.337101
    25  H    3.997490   4.576200   3.279665   4.840765   5.615382
    26  H    2.763155   3.513831   1.811797   3.766927   4.366232
                    6          7          8          9         10
     6  F    0.000000
     7  F    2.166654   0.000000
     8  O    5.391472   5.001812   0.000000
     9  H    5.549800   5.526320   0.985495   0.000000
    10  H    6.059889   5.456103   1.003725   1.619583   0.000000
    11  H    4.303234   3.830028   1.179186   1.806893   1.811944
    12  O    7.259804   6.433101   2.593713   3.042529   1.590747
    13  H    7.236332   6.503107   3.080488   3.377440   2.157731
    14  H    7.620031   6.532802   3.192733   3.814039   2.229496
    15  O    6.064816   6.582577   2.703572   1.722018   3.181499
    16  H    5.499320   6.308662   3.172755   2.268368   3.829149
    17  H    6.951993   7.494574   3.354005   2.387394   3.750904
    18  O    5.623433   5.962376   3.546699   3.106974   3.524573
    19  H    5.895121   6.321501   3.216480   2.555992   3.300420
    20  H    4.653972   5.073905   3.346892   3.013142   3.516774
    21  O    7.273257   6.824124   4.096652   4.129247   3.402269
    22  H    6.602907   6.413289   3.783879   3.658531   3.302111
    23  H    7.489453   6.972241   4.878319   4.971607   4.198819
    24  O    4.434086   5.754367   4.175683   3.494955   4.954366
    25  H    4.348094   5.829401   4.691842   4.086721   5.562205
    26  H    3.607620   4.883640   3.872749   3.359925   4.619165
                   11         12         13         14         15
    11  H    0.000000
    12  O    3.221650   0.000000
    13  H    3.536421   0.988392   0.000000
    14  H    3.673913   0.959756   1.576153   0.000000
    15  O    3.286815   4.288253   4.379419   5.186869   0.000000
    16  H    3.465950   5.069976   5.132275   5.936457   0.987883
    17  H    4.101933   4.727845   4.873978   5.632828   0.960141
    18  O    3.562860   3.968573   3.429506   4.792178   2.875603
    19  H    3.475772   3.922242   3.561170   4.828976   1.979268
    20  H    3.067181   4.222861   3.792364   4.973387   2.991129
    21  O    4.326584   2.654449   1.684563   3.198992   4.631619
    22  H    3.931226   3.024527   2.191155   3.721716   3.946302
    23  H    4.947836   3.392936   2.412548   3.757388   5.473126
    24  O    3.994354   6.282916   6.268864   7.080832   2.653390
    25  H    4.441807   6.985066   7.051651   7.740149   3.376317
    26  H    3.456565   5.921035   5.853473   6.662289   2.919417
                   16         17         18         19         20
    16  H    0.000000
    17  H    1.581371   0.000000
    18  O    3.123262   3.607298   0.000000
    19  H    2.344299   2.649428   0.968918   0.000000
    20  H    3.004736   3.863561   0.971022   1.531438   0.000000
    21  O    5.267350   5.173323   2.682275   3.140378   3.247921
    22  H    4.479126   4.560207   1.706393   2.263973   2.322835
    23  H    6.033215   6.054704   3.195902   3.833213   3.675521
    24  O    1.697021   3.238343   3.731606   3.290808   3.252665
    25  H    2.407163   3.862030   4.662316   4.229239   4.117881
    26  H    2.131420   3.699004   3.324682   3.111844   2.645232
                   21         22         23         24         25
    21  O    0.000000
    22  H    0.986341   0.000000
    23  H    0.958949   1.571634   0.000000
    24  O    6.213786   5.321811   6.823539   0.000000
    25  H    7.098308   6.224945   7.707459   0.959874   0.000000
    26  H    5.753751   4.865102   6.283880   0.976041   1.558465
                   26
    26  H    0.000000
 Stoichiometry    C2H13F3O8
 Framework group  C1[X(C2H13F3O8)]
 Deg. of freedom    72
 Full point group                 C1      NOp   1
 Largest Abelian subgroup         C1      NOp   1
 Largest concise Abelian subgroup C1      NOp   1
                         Standard orientation:                         
 ---------------------------------------------------------------------
 Center     Atomic      Atomic             Coordinates (Angstroms)
 Number     Number       Type             X           Y           Z
 ---------------------------------------------------------------------
      1          6           0        1.232551   -0.148894   -0.177976
      2          8           0        0.683052   -0.693243   -1.177299
      3          8           0        0.754719    0.673832    0.614021
      4          6           0        2.704054   -0.572803    0.077775
      5          9           0        2.818445   -1.119858    1.297580
      6          9           0        3.498635    0.511550    0.032715
      7          9           0        3.157497   -1.452742   -0.815559
      8          8           0       -1.557436   -0.067414   -1.747432
      9          1           0       -1.867752    0.782173   -1.356147
     10          1           0       -2.212792   -0.792000   -1.517324
     11          1           0       -0.458843   -0.347153   -1.422904
     12          8           0       -3.253778   -1.912088   -1.078888
     13          1           0       -3.281237   -2.014559   -0.096206
     14          1           0       -3.204025   -2.788394   -1.467146
     15          8           0       -2.290880    2.229800   -0.525071
     16          1           0       -1.491507    2.787982   -0.365862
     17          1           0       -3.012763    2.801220   -0.797532
     18          8           0       -1.859726    0.509983    1.738871
     19          1           0       -2.254516    1.162810    1.141576
     20          1           0       -0.921262    0.494724    1.490000
     21          8           0       -3.226043   -1.792225    1.572709
     22          1           0       -2.703699   -0.973077    1.743068
     23          1           0       -3.020670   -2.420268    2.267667
     24          8           0        0.046827    3.292559    0.142872
     25          1           0        0.688951    3.807691   -0.350762
     26          1           0        0.475419    2.448858    0.381899
 ---------------------------------------------------------------------
 Rotational constants (GHZ):           0.6587523           0.3315911           0.2835877
 Standard basis: 6-31++G(d,p) (6D, 7F)
 There are   325 symmetry adapted cartesian basis functions of A   symmetry.
 There are   325 symmetry adapted basis functions of A   symmetry.
   325 basis functions,   520 primitive gaussians,   325 cartesian basis functions
    58 alpha electrons       58 beta electrons
       nuclear repulsion energy       997.0432959011 Hartrees.
 NAtoms=   26 NActive=   26 NUniq=   26 SFac= 1.00D+00 NAtFMM=   60 NAOKFM=F Big=F
 Integral buffers will be    131072 words long.
 Raffenetti 2 integral format.
 Two-electron integral symmetry is turned on.
 Nuclear repulsion after empirical dispersion term =      997.0298290703 Hartrees.
 One-electron integrals computed using PRISM.
 NBasis=   325 RedAO= T EigKep=  3.01D-05  NBF=   325
 NBsUse=   325 1.00D-06 EigRej= -1.00D+00 NBFU=   325
 Initial guess from the checkpoint file:  "/local_scratch/slurm.5787620/Gau-3945594.chk"
 B after Tr=    -0.000000   -0.000000   -0.000000
         Rot=    1.000000   -0.000077    0.000769    0.000085 Ang=  -0.09 deg.
 ExpMin= 3.60D-02 ExpMax= 7.00D+03 ExpMxC= 1.05D+03 IAcc=3 IRadAn=         5 AccDes= 0.00D+00
 Harris functional with IExCor= 4639 and IRadAn=       5 diagonalized for initial guess.
 HarFok:  IExCor= 4639 AccDes= 0.00D+00 IRadAn=         5 IDoV= 1 UseB2=F ITyADJ=14
 ICtDFT=  3500011 ScaDFX=  1.000000  1.000000  1.000000  1.000000
 FoFCou: FMM=F IPFlag=           0 FMFlag=      100000 FMFlg1=           0
         NFxFlg=           0 DoJE=T BraDBF=F KetDBF=T FulRan=T
         wScrn=  0.000000 ICntrl=       500 IOpCl=  0 I1Cent=   200000004 NGrid=           0
         NMat0=    1 NMatS0=      1 NMatT0=    0 NMatD0=    1 NMtDS0=    0 NMtDT0=    0
 Petite list used in FoFCou.
 Requested convergence on RMS density matrix=1.00D-10 within 128 cycles.
 Requested convergence on MAX density matrix=1.00D-08.
 Requested convergence on             energy=1.00D-08.
 No special actions if energy rises.
 SCF Done:  E(RwB97XD) =  -985.243857397     A.U. after   15 cycles
            NFock= 15  Conv=0.44D-10     -V/T= 2.0083
 Calling FoFJK, ICntrl=      2127 FMM=F ISym2X=0 I1Cent= 0 IOpClX= 0 NMat=1 NMatS=1 NMatT=0.
 ***** Axes restored to original set *****
 -------------------------------------------------------------------
 Center     Atomic                   Forces (Hartrees/Bohr)
 Number     Number              X              Y              Z
 -------------------------------------------------------------------
      1        6           0.000373437    0.000070273    0.000431030
      2        8           0.000121765    0.000354417    0.000372274
      3        8          -0.000433103   -0.000217639   -0.000826996
      4        6          -0.000120938   -0.000212318   -0.000139465
      5        9          -0.000033861    0.000140132   -0.000094791
      6        9           0.000110145    0.000059645   -0.000032563
      7        9           0.000126856    0.000115502    0.000034075
      8        8          -0.000718147   -0.000942063    0.000772934
      9        1          -0.000161748    0.000210136    0.000291028
     10        1           0.000080764   -0.000121392    0.000094722
     11        1           0.000546403    0.000682918   -0.000920303
     12        8           0.000205963    0.000106738   -0.000390650
     13        1          -0.000267634   -0.000167553    0.000231440
     14        1          -0.000023604    0.000029391    0.000121295
     15        8           0.000191789   -0.000360801   -0.000127953
     16        1          -0.000260040   -0.000082037    0.000160764
     17        1           0.000074810    0.000323656   -0.000116556
     18        8           0.000102458   -0.000100918    0.000187523
     19        1           0.000070990    0.000007173    0.000040416
     20        1          -0.000057353   -0.000100603   -0.000063391
     21        8           0.000363604   -0.000048486   -0.000083911
     22        1          -0.000335618   -0.000007371   -0.000023724
     23        1          -0.000047722    0.000093742    0.000026342
     24        8           0.000199004   -0.000280669   -0.000381154
     25        1           0.000166231   -0.000049687   -0.000098063
     26        1          -0.000274452    0.000497813    0.000535676
 -------------------------------------------------------------------
 Cartesian Forces:  Max     0.000942063 RMS     0.000310613

 GradGradGradGradGradGradGradGradGradGradGradGradGradGradGradGradGradGrad
 Berny optimization.
 Using GEDIIS/GDIIS optimizer.
 FormGI is forming the generalized inverse of G from B-inverse, IUseBI=4.
 Internal  Forces:  Max     0.001584442 RMS     0.000306513
 Search for a local minimum.
 Step number  12 out of a maximum of  156
 All quantities printed in internal units (Hartrees-Bohrs-Radians)
 Mixed Optimization -- En-DIIS/RFO-DIIS
 Swapping is turned off.
 Update second derivatives using D2CorX and points    9   10   11   12
 DE= -4.28D-05 DEPred=-4.03D-05 R= 1.06D+00
 TightC=F SS=  1.41D+00  RLast= 1.14D-01 DXNew= 8.4853D-01 3.4334D-01
 Trust test= 1.06D+00 RLast= 1.14D-01 DXMaxT set to 5.05D-01
 ITU=  1  1  0  1  1 -1  1 -1  1 -1  1  0
     Eigenvalues ---    0.00024   0.00042   0.00100   0.00223   0.00225
     Eigenvalues ---    0.00289   0.00409   0.00557   0.00608   0.00842
     Eigenvalues ---    0.00883   0.01133   0.01251   0.01337   0.01519
     Eigenvalues ---    0.01577   0.01726   0.01901   0.02107   0.02215
     Eigenvalues ---    0.02323   0.02532   0.02593   0.02676   0.02884
     Eigenvalues ---    0.03074   0.03185   0.03347   0.03645   0.03796
     Eigenvalues ---    0.03875   0.04115   0.04620   0.04854   0.05815
     Eigenvalues ---    0.06388   0.06605   0.06766   0.07384   0.07796
     Eigenvalues ---    0.08757   0.09914   0.11483   0.13938   0.18511
     Eigenvalues ---    0.20158   0.20650   0.21540   0.23283   0.23804
     Eigenvalues ---    0.25320   0.33442   0.36344   0.36736   0.37496
     Eigenvalues ---    0.40388   0.44462   0.45773   0.47139   0.48523
     Eigenvalues ---    0.52400   0.52958   0.53560   0.55559   0.56866
     Eigenvalues ---    0.57267   0.57539   0.58529   0.69233   0.97527
     Eigenvalues ---    2.35151   5.76001
 En-DIIS/RFO-DIIS/Sim-DIIS IScMMF=       -3 using points:    12   11   10    9    8
 RFO step:  Lambda=-1.23244026D-04.
 DidBck=F Rises=F RFO-DIIS coefs:    1.67045   -0.91110    0.87095   -0.57337   -0.05694
 Iteration  1 RMS(Cart)=  0.03482541 RMS(Int)=  0.00068506
 Iteration  2 RMS(Cart)=  0.00071817 RMS(Int)=  0.00014062
 Iteration  3 RMS(Cart)=  0.00000049 RMS(Int)=  0.00014062
 Variable       Old X    -DE/DX   Delta X   Delta X   Delta X     New X
                                 (Linear)    (Quad)   (Total)
    R1        2.38803  -0.00020   0.00201   0.00373   0.00573   2.39376
    R2        2.33934  -0.00075  -0.00293  -0.00125  -0.00422   2.33513
    R3        2.93390   0.00025  -0.00028  -0.00059  -0.00087   2.93303
    R4        2.30207   0.00034  -0.06704  -0.01415  -0.08116   2.22092
    R5        3.42380   0.00010   0.00749   0.02513   0.03266   3.45646
    R6        2.53553  -0.00006   0.00021   0.00065   0.00086   2.53639
    R7        2.54181   0.00002  -0.00120  -0.00054  -0.00175   2.54006
    R8        2.51976  -0.00008  -0.00068  -0.00054  -0.00122   2.51853
    R9        1.86231   0.00020  -0.00381  -0.00118  -0.00499   1.85733
   R10        1.89677   0.00034  -0.00661  -0.00294  -0.00955   1.88721
   R11        2.22834   0.00158   0.03379   0.02328   0.05709   2.28543
   R12        3.25414  -0.00016   0.02629   0.00778   0.03408   3.28822
   R13        3.00608   0.00019   0.02343   0.01320   0.03663   3.04271
   R14        1.86779  -0.00001  -0.00167  -0.00104  -0.00271   1.86508
   R15        1.81368  -0.00012  -0.00034  -0.00006  -0.00040   1.81328
   R16        3.18336   0.00010   0.00534   0.01201   0.01736   3.20072
   R17        1.86683   0.00003  -0.00213  -0.00043  -0.00262   1.86421
   R18        1.81440  -0.00021  -0.00021   0.00001  -0.00020   1.81420
   R19        3.20691   0.00016   0.01074   0.01125   0.02195   3.22886
   R20        1.83099  -0.00005   0.00005   0.00024   0.00030   1.83129
   R21        1.83496  -0.00003  -0.00079  -0.00074  -0.00154   1.83343
   R22        3.22462  -0.00017  -0.00011   0.01054   0.01044   3.23505
   R23        1.86391  -0.00012  -0.00036  -0.00079  -0.00115   1.86277
   R24        1.81215  -0.00006  -0.00018   0.00012  -0.00006   1.81209
   R25        1.81390  -0.00009  -0.00009   0.00010   0.00001   1.81391
   R26        1.84445  -0.00054   0.00047  -0.00286  -0.00237   1.84208
    A1        2.24513  -0.00036   0.00013  -0.00170  -0.00180   2.24332
    A2        2.00952   0.00010  -0.00072  -0.00294  -0.00358   2.00595
    A3        2.02853   0.00026   0.00065   0.00465   0.00538   2.03391
    A4        2.03158   0.00057  -0.00876  -0.00354  -0.01256   2.01902
    A5        2.25061   0.00013  -0.00918   0.02218   0.01249   2.26310
    A6        1.91972   0.00018  -0.00274  -0.00193  -0.00468   1.91504
    A7        1.91162   0.00010   0.00105   0.00068   0.00173   1.91335
    A8        1.97375   0.00022   0.00047   0.00049   0.00095   1.97470
    A9        1.88471  -0.00021   0.00060  -0.00029   0.00031   1.88502
   A10        1.88707  -0.00019   0.00074   0.00005   0.00078   1.88785
   A11        1.88460  -0.00013  -0.00005   0.00101   0.00096   1.88556
   A12        1.90257   0.00033  -0.00747   0.00472  -0.00289   1.89968
   A13        1.96991  -0.00035   0.00878  -0.00190   0.00679   1.97671
   A14        1.95406   0.00025   0.00781  -0.00631   0.00161   1.95567
   A15        1.94465   0.00091   0.00605  -0.00002   0.00578   1.95043
   A16        2.09149  -0.00051   0.00599   0.00265   0.00836   2.09985
   A17        1.88492  -0.00017   0.00423  -0.00247   0.00147   1.88639
   A18        1.93258   0.00010   0.00356   0.00262   0.00604   1.93862
   A19        2.15089   0.00009  -0.00116  -0.00150  -0.00257   2.14831
   A20        1.89425  -0.00027   0.00476  -0.00921  -0.00442   1.88983
   A21        1.81974  -0.00001  -0.00166   0.00119  -0.00030   1.81944
   A22        1.96663   0.00003   0.00853  -0.01173  -0.00309   1.96354
   A23        2.05441  -0.00018   0.01390  -0.01667  -0.00268   2.05173
   A24        1.87347   0.00018  -0.01683   0.01164  -0.00524   1.86823
   A25        2.26341  -0.00019   0.02316  -0.01379   0.00928   2.27269
   A26        1.88108   0.00001   0.00388  -0.00430  -0.00047   1.88061
   A27        2.22914   0.00001   0.00703  -0.00589   0.00114   2.23029
   A28        1.78693   0.00039  -0.00132   0.00524   0.00361   1.79054
   A29        1.87139  -0.00030   0.00321  -0.00590  -0.00269   1.86870
   A30        2.81126  -0.00011   0.00950  -0.03390  -0.02465   2.78661
   A31        3.03837  -0.00036   0.00775  -0.00278   0.00475   3.04312
   A32        3.11937   0.00047   0.00354  -0.01323  -0.00969   3.10968
   A33        3.15350   0.00014   0.02133  -0.01497   0.00624   3.15973
   A34        3.00891   0.00053   0.00967  -0.01365  -0.00403   3.00488
   A35        2.89431   0.00015  -0.00770   0.00924   0.00122   2.89553
   A36        3.07843   0.00042   0.00404  -0.01169  -0.00766   3.07077
   A37        3.18814   0.00000  -0.00547   0.00019  -0.00487   3.18326
   A38        3.09297   0.00102  -0.00523   0.00365  -0.00153   3.09144
   A39        3.24406   0.00013   0.00563  -0.00540   0.00004   3.24410
   A40        2.93039   0.00036  -0.01149   0.01449   0.00302   2.93341
   A41        3.34242  -0.00007   0.00333   0.00314   0.00676   3.34918
   A42        3.35141  -0.00016   0.00295  -0.00807  -0.00515   3.34626
    D1        0.03320  -0.00018   0.01735  -0.00534   0.01167   0.04487
    D2       -3.10468  -0.00007   0.01275  -0.00817   0.00440  -3.10028
    D3       -1.34020   0.00007  -0.03355  -0.01403  -0.04754  -1.38774
    D4        1.79764  -0.00004  -0.02894  -0.01119  -0.04019   1.75745
    D5       -2.10771  -0.00009   0.06120   0.00115   0.06230  -2.04541
    D6        2.10668  -0.00001   0.06147   0.00226   0.06368   2.17037
    D7        0.00394  -0.00006   0.06049   0.00016   0.06061   0.06455
    D8        1.03712   0.00000   0.05722  -0.00130   0.05596   1.09307
    D9       -1.03168   0.00009   0.05749  -0.00020   0.05734  -0.97433
   D10       -3.13442   0.00004   0.05651  -0.00229   0.05427  -3.08015
   D11        0.31558  -0.00001   0.00145  -0.00926  -0.00825   0.30733
   D12       -1.86504  -0.00045  -0.00846  -0.00312  -0.01184  -1.87688
   D13        1.54163  -0.00005   0.00473   0.01688   0.02141   1.56304
   D14       -1.08069   0.00017  -0.01337   0.03596   0.02273  -1.05796
   D15        2.98267  -0.00011  -0.03206   0.04217   0.01012   2.99279
   D16        1.09232   0.00052  -0.00265   0.03005   0.02739   1.11971
   D17       -1.12749   0.00024  -0.02135   0.03625   0.01477  -1.11272
   D18        2.66098   0.00023   0.00305  -0.00092   0.00193   2.66291
   D19       -1.32115   0.00002   0.01109  -0.01386  -0.00273  -1.32387
   D20        0.51584  -0.00000  -0.01136   0.00627  -0.00533   0.51051
   D21        2.81690  -0.00022  -0.00331  -0.00668  -0.00999   2.80691
   D22        0.17199   0.00029  -0.01609   0.00457  -0.01159   0.16040
   D23       -2.10658   0.00010  -0.03209   0.01983  -0.01231  -2.11889
   D24        2.50798   0.00036   0.00851  -0.00426   0.00430   2.51228
   D25        0.22941   0.00016  -0.00749   0.01100   0.00357   0.23299
   D26        1.39597  -0.00002   0.03158  -0.00831   0.02328   1.41925
   D27       -0.69542  -0.00005   0.02536  -0.00500   0.02043  -0.67500
   D28       -1.08949   0.00001   0.02560  -0.00306   0.02255  -1.06694
   D29        3.10229  -0.00003   0.01938   0.00025   0.01970   3.12199
   D30        0.86732  -0.00004   0.02847  -0.01411   0.01426   0.88157
   D31       -2.91813   0.00015   0.05245  -0.03275   0.01968  -2.89846
   D32       -1.20290  -0.00002   0.01217   0.00721   0.01942  -1.18348
   D33        1.29484   0.00017   0.03616  -0.01142   0.02484   1.31968
   D34        0.07133   0.00006  -0.00446   0.00014  -0.00444   0.06689
   D35       -2.30884  -0.00002  -0.01418   0.00761  -0.00656  -2.31540
         Item               Value     Threshold  Converged?
 Maximum Force            0.001584     0.000015     NO 
 RMS     Force            0.000307     0.000010     NO 
 Maximum Displacement     0.135603     0.000060     NO 
 RMS     Displacement     0.034858     0.000040     NO 
 Predicted change in Energy=-5.460540D-05
 GradGradGradGradGradGradGradGradGradGradGradGradGradGradGradGradGradGrad

                          Input orientation:                          
 ---------------------------------------------------------------------
 Center     Atomic      Atomic             Coordinates (Angstroms)
 Number     Number       Type             X           Y           Z
 ---------------------------------------------------------------------
      1          6           0        0.349999    1.215316   -0.692380
      2          8           0       -0.338607    0.308099   -1.246785
      3          8           0        0.481161    1.454032    0.512923
      4          6           0        1.127929    2.135970   -1.670241
      5          9           0        2.447502    2.005163   -1.462599
      6          9           0        0.796705    3.418643   -1.442721
      7          9           0        0.880300    1.866980   -2.951860
      8          8           0       -1.664271   -1.104191    0.140179
      9          1           0       -1.835551   -0.764959    1.046596
     10          1           0       -1.281613   -2.024215    0.207048
     11          1           0       -0.967269   -0.369473   -0.520896
     12          8           0       -0.602446   -3.474852    0.371084
     13          1           0        0.248626   -3.426108    0.868467
     14          1           0       -0.467660   -4.035978   -0.395529
     15          8           0       -1.978408   -0.074489    2.637388
     16          1           0       -1.923410    0.909877    2.603086
     17          1           0       -2.674415   -0.315919    3.252977
     18          8           0        0.852434   -0.500269    2.558886
     19          1           0       -0.068259   -0.485316    2.860892
     20          1           0        0.884341    0.168683    1.856897
     21          8           0        1.532360   -3.013619    1.893485
     22          1           0        1.389905   -2.079208    2.173225
     23          1           0        2.476142   -3.146590    1.788073
     24          8           0       -1.354026    2.492097    2.300056
     25          1           0       -1.856673    3.248667    1.989701
     26          1           0       -0.638087    2.340579    1.656095
 ---------------------------------------------------------------------
                    Distance matrix (angstroms):
                    1          2          3          4          5
     1  C    0.000000
     2  O    1.266722   0.000000
     3  O    1.235695   2.254275   0.000000
     4  C    1.552093   2.381419   2.376878   0.000000
     5  F    2.369940   3.269405   2.841289   1.342199   0.000000
     6  F    2.370065   3.317048   2.789947   1.344144   2.173350
     7  F    2.410630   2.612111   3.512059   1.332750   2.166360
     8  O    3.182853   2.382356   3.359513   4.644637   5.398487
     9  H    3.423763   2.941410   3.252059   4.957702   5.684556
    10  H    3.737069   2.905612   3.911411   5.161129   5.738458
    11  H    2.067886   1.175259   2.547921   3.462382   4.264547
    12  O    4.902630   4.122843   5.048587   6.216312   6.534152
    13  H    4.897891   4.331678   4.898597   6.176968   6.306158
    14  H    5.322854   4.428578   5.644977   6.501057   6.792069
    15  O    4.262913   4.233453   3.591547   5.752489   6.381499
    16  H    4.015193   4.206572   3.232159   5.392152   6.069128
    17  H    5.201692   5.108156   4.538533   6.686378   7.338808
    18  O    3.710310   4.068805   2.853613   4.991110   4.999377
    19  H    3.961418   4.192328   3.094495   5.369654   5.587855
    20  H    2.807094   3.338844   1.902878   4.046018   4.103071
    21  O    5.095936   4.939192   4.792794   6.275506   6.106468
    22  H    4.488540   4.514805   4.008268   5.710394   5.569544
    23  H    5.449712   5.391480   5.174136   6.456242   6.091654
    24  O    3.672675   4.287307   2.763935   4.695763   5.370875
    25  H    4.024608   4.628855   3.296522   4.851919   5.656023
    26  H    2.785294   3.556315   1.829078   3.771630   4.399957
                    6          7          8          9         10
     6  F    0.000000
     7  F    2.166136   0.000000
     8  O    5.386836   4.986323   0.000000
     9  H    5.534257   5.503690   0.982856   0.000000
    10  H    6.055233   5.458385   0.998671   1.611649   0.000000
    11  H    4.279157   3.784814   1.209398   1.835035   1.834908
    12  O    7.264144   6.463410   2.607839   3.052931   1.610132
    13  H    7.245177   6.558254   3.095299   3.384854   2.178166
    14  H    7.633257   6.572423   3.211579   3.827586   2.252290
    15  O    6.045701   6.571241   2.719379   1.740051   3.192727
    16  H    5.482835   6.295575   3.192105   2.288112   3.842108
    17  H    6.931464   7.476700   3.366195   2.402800   3.759768
    18  O    5.601235   5.997747   3.542411   3.095537   3.522458
    19  H    5.874534   6.342015   3.214427   2.548174   3.298988
    20  H    4.632213   5.099841   3.326071   2.987656   3.496020
    21  O    7.283230   6.908168   4.115634   4.137211   3.426577
    22  H    6.607066   6.488343   3.796305   3.660617   3.317512
    23  H    7.507385   7.081636   4.902037   4.981230   4.228485
    24  O    4.415032   5.741569   4.206496   3.522988   4.978252
    25  H    4.341753   5.815420   4.733405   4.122996   5.595698
    26  H    3.580992   4.874736   3.900961   3.383752   4.643844
                   11         12         13         14         15
    11  H    0.000000
    12  O    3.251478   0.000000
    13  H    3.570959   0.986959   0.000000
    14  H    3.702511   0.959544   1.575656   0.000000
    15  O    3.329291   4.311830   4.395693   5.212902   0.000000
    16  H    3.508590   5.094372   5.150476   5.964259   0.986497
    17  H    4.142382   4.751550   4.889103   5.658640   0.960033
    18  O    3.579593   3.968791   3.432585   4.792960   2.863759
    19  H    3.501161   3.927063   3.566291   4.834356   1.966571
    20  H    3.061367   4.206367   3.782016   4.957873   2.977185
    21  O    4.366794   2.662299   1.693748   3.207005   4.638682
    22  H    3.967084   3.027375   2.195234   3.725319   3.947136
    23  H    4.990070   3.404896   2.426033   3.771618   5.477423
    24  O    4.036822   6.315876   6.296276   7.118117   2.662894
    25  H    4.492780   7.028422   7.088164   7.790041   3.387873
    26  H    3.491709   5.955818   5.887385   6.700649   2.931203
                   16         17         18         19         20
    16  H    0.000000
    17  H    1.577638   0.000000
    18  O    3.113804   3.599223   0.000000
    19  H    2.335511   2.640923   0.969076   0.000000
    20  H    2.998271   3.853390   0.970208   1.530741   0.000000
    21  O    5.276334   5.179069   2.687375   3.144864   3.247816
    22  H    4.483020   4.560016   1.711917   2.267073   2.325655
    23  H    6.039472   6.056969   3.198999   3.835009   3.678261
    24  O    1.708638   3.245987   3.726890   3.291310   3.256521
    25  H    2.418809   3.869217   4.660231   4.230843   4.125178
    26  H    2.143771   3.708590   3.332733   3.124408   2.659933
                   21         22         23         24         25
    21  O    0.000000
    22  H    0.985734   0.000000
    23  H    0.958915   1.570846   0.000000
    24  O    6.229721   5.333111   6.835723   0.000000
    25  H    7.121167   6.241811   7.727435   0.959882   0.000000
    26  H    5.782269   4.890266   6.310695   0.974788   1.555913
                   26
    26  H    0.000000
 Stoichiometry    C2H13F3O8
 Framework group  C1[X(C2H13F3O8)]
 Deg. of freedom    72
 Full point group                 C1      NOp   1
 Largest Abelian subgroup         C1      NOp   1
 Largest concise Abelian subgroup C1      NOp   1
                         Standard orientation:                         
 ---------------------------------------------------------------------
 Center     Atomic      Atomic             Coordinates (Angstroms)
 Number     Number       Type             X           Y           Z
 ---------------------------------------------------------------------
      1          6           0        1.233796   -0.160991   -0.177912
      2          8           0        0.691104   -0.727544   -1.172441
      3          8           0        0.744513    0.667170    0.597778
      4          6           0        2.705142   -0.576593    0.089312
      5          9           0        2.796926   -1.172195    1.288617
      6          9           0        3.486913    0.516673    0.107475
      7          9           0        3.187865   -1.413818   -0.828433
      8          8           0       -1.531311   -0.095393   -1.752850
      9          1           0       -1.839874    0.757494   -1.374195
     10          1           0       -2.192124   -0.808108   -1.523272
     11          1           0       -0.408783   -0.390473   -1.412994
     12          8           0       -3.250277   -1.932615   -1.066852
     13          1           0       -3.300692   -2.010037   -0.084227
     14          1           0       -3.204200   -2.818191   -1.433401
     15          8           0       -2.270094    2.236111   -0.564023
     16          1           0       -1.474113    2.795303   -0.400022
     17          1           0       -2.983509    2.806878   -0.858859
     18          8           0       -1.878976    0.545051    1.713796
     19          1           0       -2.263742    1.189703    1.101027
     20          1           0       -0.942074    0.508323    1.464459
     21          8           0       -3.274919   -1.747924    1.588918
     22          1           0       -2.748567   -0.929227    1.744997
     23          1           0       -3.091180   -2.355140    2.307978
     24          8           0        0.065122    3.306468    0.137481
     25          1           0        0.713190    3.826379   -0.343221
     26          1           0        0.495403    2.466066    0.379955
 ---------------------------------------------------------------------
 Rotational constants (GHZ):           0.6568590           0.3308982           0.2826504
 Standard basis: 6-31++G(d,p) (6D, 7F)
 There are   325 symmetry adapted cartesian basis functions of A   symmetry.
 There are   325 symmetry adapted basis functions of A   symmetry.
   325 basis functions,   520 primitive gaussians,   325 cartesian basis functions
    58 alpha electrons       58 beta electrons
       nuclear repulsion energy       996.3340410074 Hartrees.
 NAtoms=   26 NActive=   26 NUniq=   26 SFac= 1.00D+00 NAtFMM=   60 NAOKFM=F Big=F
 Integral buffers will be    131072 words long.
 Raffenetti 2 integral format.
 Two-electron integral symmetry is turned on.
 Nuclear repulsion after empirical dispersion term =      996.3206055665 Hartrees.
 One-electron integrals computed using PRISM.
 NBasis=   325 RedAO= T EigKep=  3.04D-05  NBF=   325
 NBsUse=   325 1.00D-06 EigRej= -1.00D+00 NBFU=   325
 Initial guess from the checkpoint file:  "/local_scratch/slurm.5787620/Gau-3945594.chk"
 B after Tr=     0.000000   -0.000000    0.000000
         Rot=    0.999988    0.003420    0.003045    0.001654 Ang=   0.56 deg.
 ExpMin= 3.60D-02 ExpMax= 7.00D+03 ExpMxC= 1.05D+03 IAcc=3 IRadAn=         5 AccDes= 0.00D+00
 Harris functional with IExCor= 4639 and IRadAn=       5 diagonalized for initial guess.
 HarFok:  IExCor= 4639 AccDes= 0.00D+00 IRadAn=         5 IDoV= 1 UseB2=F ITyADJ=14
 ICtDFT=  3500011 ScaDFX=  1.000000  1.000000  1.000000  1.000000
 FoFCou: FMM=F IPFlag=           0 FMFlag=      100000 FMFlg1=           0
         NFxFlg=           0 DoJE=T BraDBF=F KetDBF=T FulRan=T
         wScrn=  0.000000 ICntrl=       500 IOpCl=  0 I1Cent=   200000004 NGrid=           0
         NMat0=    1 NMatS0=      1 NMatT0=    0 NMatD0=    1 NMtDS0=    0 NMtDT0=    0
 Petite list used in FoFCou.
 Requested convergence on RMS density matrix=1.00D-10 within 128 cycles.
 Requested convergence on MAX density matrix=1.00D-08.
 Requested convergence on             energy=1.00D-08.
 No special actions if energy rises.
 SCF Done:  E(RwB97XD) =  -985.243893846     A.U. after   16 cycles
            NFock= 16  Conv=0.39D-10     -V/T= 2.0083
 Calling FoFJK, ICntrl=      2127 FMM=F ISym2X=0 I1Cent= 0 IOpClX= 0 NMat=1 NMatS=1 NMatT=0.
 ***** Axes restored to original set *****
 -------------------------------------------------------------------
 Center     Atomic                   Forces (Hartrees/Bohr)
 Number     Number              X              Y              Z
 -------------------------------------------------------------------
      1        6           0.000609141    0.000294018    0.000665574
      2        8           0.001679642    0.002223937   -0.001545839
      3        8          -0.000535927   -0.000131049   -0.001378127
      4        6           0.000219767    0.000036025    0.000135239
      5        9          -0.000102065    0.000144499   -0.000123502
      6        9           0.000057698   -0.000084626   -0.000045607
      7        9          -0.000007364   -0.000000688   -0.000100444
      8        8          -0.002467395   -0.001874157    0.001896784
      9        1          -0.000539943    0.000100732    0.000751338
     10        1           0.000378565   -0.001005366    0.000390843
     11        1           0.000494693    0.000743265   -0.000956009
     12        8          -0.000224227   -0.000012151   -0.000264839
     13        1           0.000018358   -0.000241256    0.000028535
     14        1           0.000171260   -0.000011901    0.000160549
     15        8          -0.000028325   -0.000155140   -0.000005720
     16        1           0.000032972    0.000092671   -0.000005924
     17        1           0.000020807    0.000022840   -0.000044252
     18        8           0.000329634   -0.000602269    0.000432365
     19        1           0.000038003    0.000092137    0.000059884
     20        1          -0.000061384    0.000077064   -0.000080630
     21        8           0.000262658   -0.000113789    0.000033272
     22        1          -0.000273761    0.000197319   -0.000106723
     23        1          -0.000070748    0.000089737    0.000001200
     24        8           0.000069403   -0.000061863   -0.000556272
     25        1           0.000027506   -0.000001580    0.000026062
     26        1          -0.000098969    0.000181592    0.000632243
 -------------------------------------------------------------------
 Cartesian Forces:  Max     0.002467395 RMS     0.000644748

 GradGradGradGradGradGradGradGradGradGradGradGradGradGradGradGradGradGrad
 Berny optimization.
 Using GEDIIS/GDIIS optimizer.
 FormGI is forming the generalized inverse of G from B-inverse, IUseBI=4.
 Internal  Forces:  Max     0.004887820 RMS     0.000886875
 Search for a local minimum.
 Step number  13 out of a maximum of  156
 All quantities printed in internal units (Hartrees-Bohrs-Radians)
 Mixed Optimization -- En-DIIS/RFO-DIIS
 Swapping is turned off.
 Update second derivatives using D2CorX and points    9   10   11   12   13
 DE= -3.64D-05 DEPred=-5.46D-05 R= 6.67D-01
 TightC=F SS=  1.41D+00  RLast= 2.18D-01 DXNew= 8.4853D-01 6.5337D-01
 Trust test= 6.67D-01 RLast= 2.18D-01 DXMaxT set to 6.53D-01
 ITU=  1  1  1  0  1  1 -1  1 -1  1 -1  1  0
     Eigenvalues ---    0.00018   0.00048   0.00099   0.00224   0.00243
     Eigenvalues ---    0.00266   0.00400   0.00566   0.00607   0.00869
     Eigenvalues ---    0.00987   0.01104   0.01277   0.01336   0.01572
     Eigenvalues ---    0.01585   0.01713   0.01915   0.02086   0.02242
     Eigenvalues ---    0.02345   0.02559   0.02620   0.02693   0.02892
     Eigenvalues ---    0.03055   0.03191   0.03325   0.03613   0.03850
     Eigenvalues ---    0.03873   0.04237   0.04796   0.04879   0.05775
     Eigenvalues ---    0.06296   0.06571   0.06746   0.07437   0.07786
     Eigenvalues ---    0.08620   0.10045   0.11550   0.13952   0.18389
     Eigenvalues ---    0.19770   0.20744   0.21585   0.23367   0.23809
     Eigenvalues ---    0.25429   0.34129   0.36408   0.37295   0.37584
     Eigenvalues ---    0.40450   0.44985   0.47031   0.48286   0.48745
     Eigenvalues ---    0.52354   0.53521   0.55216   0.56642   0.57266
     Eigenvalues ---    0.57544   0.57847   0.62448   0.70884   0.99082
     Eigenvalues ---    2.33461   6.19282
 En-DIIS/RFO-DIIS/Sim-DIIS IScMMF=       -3 using points:    13   12   11   10    9    8
 RFO step:  Lambda=-1.13948013D-04.
 DidBck=F Rises=F RFO-DIIS coefs:    1.39637    0.90127   -0.73086   -0.23178   -0.37401
                  RFO-DIIS coefs:    0.03901
 Iteration  1 RMS(Cart)=  0.03786418 RMS(Int)=  0.00107921
 Iteration  2 RMS(Cart)=  0.00112606 RMS(Int)=  0.00015439
 Iteration  3 RMS(Cart)=  0.00000104 RMS(Int)=  0.00015439
 Iteration  4 RMS(Cart)=  0.00000000 RMS(Int)=  0.00015439
 Variable       Old X    -DE/DX   Delta X   Delta X   Delta X     New X
                                 (Linear)    (Quad)   (Total)
    R1        2.39376  -0.00007   0.00514   0.00023   0.00528   2.39903
    R2        2.33513  -0.00120  -0.00369   0.00039  -0.00340   2.33173
    R3        2.93303   0.00023  -0.00136   0.00018  -0.00118   2.93185
    R4        2.22092   0.00363  -0.07476   0.02201  -0.05276   2.16815
    R5        3.45646   0.00015   0.01693   0.00604   0.02307   3.47953
    R6        2.53639  -0.00014   0.00112   0.00002   0.00114   2.53753
    R7        2.54006  -0.00010  -0.00215   0.00010  -0.00205   2.53802
    R8        2.51853   0.00010  -0.00097   0.00018  -0.00078   2.51775
    R9        1.85733   0.00067  -0.00489   0.00165  -0.00323   1.85410
   R10        1.88721   0.00170  -0.00818   0.00208  -0.00611   1.88111
   R11        2.28543   0.00489   0.05329   0.00177   0.05504   2.34047
   R12        3.28822  -0.00013   0.03660  -0.00819   0.02845   3.31667
   R13        3.04271   0.00061   0.03189  -0.00267   0.02921   3.07192
   R14        1.86508   0.00039  -0.00198   0.00019  -0.00179   1.86329
   R15        1.81328  -0.00010  -0.00031   0.00007  -0.00024   1.81303
   R16        3.20072   0.00034   0.01032   0.00115   0.01147   3.21219
   R17        1.86421   0.00034  -0.00203   0.00062  -0.00149   1.86272
   R18        1.81420  -0.00005  -0.00012   0.00009  -0.00003   1.81417
   R19        3.22886   0.00026   0.01878  -0.00033   0.01844   3.24730
   R20        1.83129  -0.00002   0.00042  -0.00018   0.00024   1.83153
   R21        1.83343   0.00011  -0.00195   0.00070  -0.00126   1.83217
   R22        3.23505  -0.00040   0.01275  -0.00424   0.00851   3.24357
   R23        1.86277  -0.00015  -0.00104   0.00035  -0.00068   1.86208
   R24        1.81209  -0.00008   0.00007  -0.00001   0.00006   1.81214
   R25        1.81391  -0.00002  -0.00000   0.00004   0.00004   1.81395
   R26        1.84208  -0.00031  -0.00019  -0.00114  -0.00123   1.84085
    A1        2.24332  -0.00052  -0.00144  -0.00058  -0.00229   2.24104
    A2        2.00595   0.00018  -0.00351   0.00056  -0.00288   2.00306
    A3        2.03391   0.00034   0.00501   0.00003   0.00511   2.03903
    A4        2.01902   0.00071  -0.01527   0.00141  -0.01411   2.00491
    A5        2.26310   0.00008   0.00315   0.00137   0.00458   2.26767
    A6        1.91504   0.00030  -0.00518   0.00070  -0.00448   1.91056
    A7        1.91335   0.00002   0.00239  -0.00048   0.00191   1.91525
    A8        1.97470  -0.00003   0.00018   0.00023   0.00039   1.97509
    A9        1.88502  -0.00014   0.00080  -0.00020   0.00061   1.88563
   A10        1.88785  -0.00011   0.00085  -0.00019   0.00065   1.88850
   A11        1.88556  -0.00005   0.00109  -0.00009   0.00100   1.88655
   A12        1.89968   0.00044  -0.00373   0.00339  -0.00051   1.89917
   A13        1.97671  -0.00070   0.00862  -0.00330   0.00531   1.98202
   A14        1.95567   0.00075   0.00014   0.00102   0.00118   1.95685
   A15        1.95043   0.00271   0.00383   0.00195   0.00563   1.95606
   A16        2.09985  -0.00132   0.00947  -0.00074   0.00852   2.10837
   A17        1.88639  -0.00102   0.00384  -0.00220   0.00147   1.88786
   A18        1.93862   0.00015   0.00219   0.00231   0.00444   1.94306
   A19        2.14831  -0.00002  -0.00598  -0.00387  -0.01002   2.13830
   A20        1.88983  -0.00012   0.00049  -0.00315  -0.00258   1.88725
   A21        1.81944  -0.00017   0.00145  -0.00105   0.00028   1.81973
   A22        1.96354   0.00009  -0.00742   0.00407  -0.00342   1.96011
   A23        2.05173  -0.00005  -0.00197  -0.00651  -0.00854   2.04320
   A24        1.86823   0.00130   0.00326  -0.00219   0.00100   1.86923
   A25        2.27269  -0.00086   0.00117   0.00617   0.00732   2.28001
   A26        1.88061  -0.00059  -0.00117   0.00242   0.00114   1.88175
   A27        2.23029  -0.00007   0.00358  -0.00239   0.00097   2.23126
   A28        1.79054   0.00063   0.00174   0.00302   0.00487   1.79540
   A29        1.86870  -0.00039   0.00085  -0.00245  -0.00145   1.86725
   A30        2.78661   0.00038  -0.00301  -0.01263  -0.01543   2.77117
   A31        3.04312  -0.00081   0.00938  -0.00550   0.00406   3.04717
   A32        3.10968   0.00150  -0.01072   0.00124  -0.00949   3.10019
   A33        3.15973   0.00043   0.00970  -0.00761   0.00218   3.16191
   A34        3.00488   0.00230  -0.00049  -0.00436  -0.00492   2.99996
   A35        2.89553   0.00053  -0.01011   0.00821  -0.00212   2.89341
   A36        3.07077   0.00142  -0.00727   0.00072  -0.00655   3.06423
   A37        3.18326  -0.00010  -0.01256   0.00253  -0.00998   3.17328
   A38        3.09144   0.00227  -0.00683   0.00505  -0.00176   3.08967
   A39        3.24410   0.00008   0.00355  -0.00400  -0.00047   3.24363
   A40        2.93341   0.00122  -0.00041   0.00166   0.00128   2.93469
   A41        3.34918  -0.00034   0.01135  -0.00188   0.00976   3.35894
   A42        3.34626  -0.00053  -0.00340  -0.00413  -0.00751   3.33875
    D1        0.04487  -0.00027   0.01862  -0.01048   0.00781   0.05268
    D2       -3.10028  -0.00008   0.00764  -0.00859  -0.00114  -3.10142
    D3       -1.38774   0.00021  -0.04041   0.00045  -0.04013  -1.42787
    D4        1.75745   0.00002  -0.02937  -0.00146  -0.03101   1.72645
    D5       -2.04541  -0.00010   0.07012   0.00253   0.07263  -1.97278
    D6        2.17037  -0.00011   0.07080   0.00264   0.07344   2.24380
    D7        0.06455  -0.00005   0.06761   0.00294   0.07054   0.13509
    D8        1.09307   0.00006   0.06059   0.00417   0.06476   1.15783
    D9       -0.97433   0.00005   0.06127   0.00428   0.06556  -0.90877
   D10       -3.08015   0.00011   0.05808   0.00459   0.06267  -3.01748
   D11        0.30733  -0.00002  -0.01436   0.01553   0.00077   0.30810
   D12       -1.87688  -0.00083  -0.01880   0.01558  -0.00345  -1.88033
   D13        1.56304   0.00005   0.00403   0.00216   0.00580   1.56884
   D14       -1.05796   0.00005   0.02257   0.00589   0.02850  -1.02946
   D15        2.99279  -0.00038   0.00763   0.00783   0.01545   3.00824
   D16        1.11971   0.00098   0.02628   0.00638   0.03267   1.15238
   D17       -1.11272   0.00055   0.01133   0.00832   0.01962  -1.09310
   D18        2.66291   0.00047   0.01066  -0.01204  -0.00159   2.66132
   D19       -1.32387   0.00039   0.00270  -0.01771  -0.01496  -1.33883
   D20        0.51051  -0.00021   0.00130  -0.01126  -0.01048   0.50003
   D21        2.80691  -0.00029  -0.00665  -0.01692  -0.02385   2.78306
   D22        0.16040   0.00049  -0.01200  -0.00078  -0.01279   0.14761
   D23       -2.11889  -0.00014  -0.01646  -0.00705  -0.02361  -2.14250
   D24        2.51228   0.00086   0.00747  -0.00441   0.00316   2.51544
   D25        0.23299   0.00023   0.00301  -0.01068  -0.00765   0.22534
   D26        1.41925   0.00012   0.02358  -0.00409   0.01923   1.43848
   D27       -0.67500  -0.00014   0.01985  -0.00453   0.01471  -0.66029
   D28       -1.06694   0.00018   0.02661   0.00249   0.02915  -1.03780
   D29        3.12199  -0.00008   0.02289   0.00204   0.02462  -3.13657
   D30        0.88157  -0.00014   0.01379   0.00012   0.01398   0.89555
   D31       -2.89846   0.00037   0.01606   0.00878   0.02486  -2.87360
   D32       -1.18348  -0.00027   0.01997   0.00226   0.02222  -1.16126
   D33        1.31968   0.00024   0.02224   0.01092   0.03309   1.35277
   D34        0.06689   0.00016   0.01003   0.00442   0.01410   0.08099
   D35       -2.31540   0.00006   0.00393   0.00689   0.01051  -2.30489
         Item               Value     Threshold  Converged?
 Maximum Force            0.004888     0.000015     NO 
 RMS     Force            0.000887     0.000010     NO 
 Maximum Displacement     0.152220     0.000060     NO 
 RMS     Displacement     0.037870     0.000040     NO 
 Predicted change in Energy=-4.453306D-05
 GradGradGradGradGradGradGradGradGradGradGradGradGradGradGradGradGradGrad

                          Input orientation:                          
 ---------------------------------------------------------------------
 Center     Atomic      Atomic             Coordinates (Angstroms)
 Number     Number       Type             X           Y           Z
 ---------------------------------------------------------------------
      1          6           0        0.338318    1.213685   -0.706957
      2          8           0       -0.347459    0.305920   -1.270284
      3          8           0        0.472247    1.435807    0.499371
      4          6           0        1.111386    2.142460   -1.679991
      5          9           0        2.431464    1.945189   -1.533039
      6          9           0        0.847609    3.426396   -1.387167
      7          9           0        0.799749    1.937351   -2.959027
      8          8           0       -1.659167   -1.107085    0.131261
      9          1           0       -1.826817   -0.769033    1.036947
     10          1           0       -1.277889   -2.024299    0.196407
     11          1           0       -0.952558   -0.355956   -0.554632
     12          8           0       -0.577441   -3.482446    0.356802
     13          1           0        0.262698   -3.435426    0.870780
     14          1           0       -0.429520   -4.043153   -0.407532
     15          8           0       -1.982686   -0.068910    2.638797
     16          1           0       -1.926806    0.914707    2.607152
     17          1           0       -2.691688   -0.308685    3.240009
     18          8           0        0.840214   -0.501274    2.575678
     19          1           0       -0.082030   -0.488625    2.873441
     20          1           0        0.869991    0.154898    1.862541
     21          8           0        1.531903   -3.019264    1.922115
     22          1           0        1.382392   -2.086300    2.201727
     23          1           0        2.478052   -3.153773    1.842842
     24          8           0       -1.337565    2.501062    2.308549
     25          1           0       -1.832616    3.265997    2.006537
     26          1           0       -0.625075    2.349682    1.661721
 ---------------------------------------------------------------------
                    Distance matrix (angstroms):
                    1          2          3          4          5
     1  C    0.000000
     2  O    1.269514   0.000000
     3  O    1.233897   2.253939   0.000000
     4  C    1.551468   2.380959   2.378545   0.000000
     5  F    2.366172   3.237075   2.868570   1.342803   0.000000
     6  F    2.370265   3.343534   2.768098   1.343062   2.173442
     7  F    2.410068   2.613332   3.509889   1.332336   2.167025
     8  O    3.174670   2.383587   3.338372   4.638549   5.368383
     9  H    3.414701   2.944035   3.230480   4.948897   5.666109
    10  H    3.729978   2.906339   3.889357   5.156684   5.701501
    11  H    2.037973   1.147337   2.520199   3.430507   4.207630
    12  O    4.901412   4.129409   5.031042   6.216127   6.487236
    13  H    4.910112   4.353633   4.889863   6.191891   6.279563
    14  H    5.321050   4.434581   5.626247   6.500411   6.731436
    15  O    4.269214   4.253867   3.587202   5.754596   6.398870
    16  H    4.025357   4.230777   3.235698   5.396072   6.098983
    17  H    5.203565   5.120146   4.534847   6.684152   7.355857
    18  O    3.737469   4.105308   2.863343   5.017329   5.039724
    19  H    3.986704   4.227555   3.105941   5.392643   5.626559
    20  H    2.829492   3.364459   1.912370   4.069178   4.144068
    21  O    5.123917   4.977978   4.795282   6.308360   6.114989
    22  H    4.521110   4.557408   4.016419   5.746616   5.594813
    23  H    5.491323   5.444681   5.185790   6.506014   6.115403
    24  O    3.682283   4.313584   2.771880   4.694083   5.410395
    25  H    4.035838   4.658895   3.306590   4.849739   5.696974
    26  H    2.798081   3.584786   1.841288   3.771642   4.439881
                    6          7          8          9         10
     6  F    0.000000
     7  F    2.165708   0.000000
     8  O    5.398333   4.986455   0.000000
     9  H    5.534484   5.494650   0.981149   0.000000
    10  H    6.060984   5.474305   0.995439   1.607335   0.000000
    11  H    4.270820   3.756455   1.238523   1.862280   1.858298
    12  O    7.266656   6.501198   2.619798   3.063683   1.625591
    13  H    7.247417   6.619862   3.108315   3.391657   2.195328
    14  H    7.641001   6.617224   3.228439   3.841721   2.271616
    15  O    6.036235   6.565262   2.733169   1.755104   3.207111
    16  H    5.473623   6.281899   3.207696   2.304457   3.856235
    17  H    6.920131   7.460755   3.371626   2.411100   3.769042
    18  O    5.579497   6.048263   3.548110   3.090702   3.530849
    19  H    5.860410   6.378133   3.223260   2.548651   3.309817
    20  H    4.611269   5.140971   3.314600   2.967832   3.484005
    21  O    7.277784   6.994972   4.128742   4.138607   3.444264
    22  H    6.599695   6.569827   3.807463   3.659362   3.332003
    23  H    7.509323   7.196818   4.922908   4.986817   4.253651
    24  O    4.391987   5.712551   4.226434   3.542579   4.994357
    25  H    4.327419   5.775073   4.761365   4.149892   5.618855
    26  H    3.553003   4.852984   3.919298   3.400134   4.658865
                   11         12         13         14         15
    11  H    0.000000
    12  O    3.278165   0.000000
    13  H    3.604412   0.986011   0.000000
    14  H    3.727013   0.959416   1.575620   0.000000
    15  O    3.367722   4.339867   4.416001   5.242810   0.000000
    16  H    3.544097   5.120529   5.170355   5.992542   0.985711
    17  H    4.174459   4.780763   4.911024   5.689307   0.960016
    18  O    3.610262   3.977505   3.442303   4.801736   2.856516
    19  H    3.539365   3.942318   3.579543   4.849763   1.960539
    20  H    3.070078   4.194351   3.773966   4.946270   2.964867
    21  O    4.404547   2.667222   1.699817   3.212909   4.644412
    22  H    4.005446   3.032147   2.201199   3.731023   3.947740
    23  H    5.034357   3.413558   2.435575   3.782744   5.481616
    24  O    4.063076   6.339518   6.314263   7.143416   2.670207
    25  H    4.522458   7.059644   7.112619   7.824326   3.397629
    26  H    3.512825   5.976521   5.906031   6.722231   2.940642
                   16         17         18         19         20
    16  H    0.000000
    17  H    1.575512   0.000000
    18  O    3.108438   3.598994   0.000000
    19  H    2.333120   2.641414   0.969204   0.000000
    20  H    2.992295   3.846803   0.969543   1.530486   0.000000
    21  O    5.282809   5.188720   2.691813   3.148641   3.242990
    22  H    4.485667   4.564655   1.716422   2.268986   2.323913
    23  H    6.044789   6.064059   3.202392   3.836557   3.678798
    24  O    1.718398   3.255141   3.718616   3.291459   3.252187
    25  H    2.428616   3.877861   4.654059   4.232406   4.123561
    26  H    2.155806   3.718709   3.333217   3.133553   2.663199
                   21         22         23         24         25
    21  O    0.000000
    22  H    0.985372   0.000000
    23  H    0.958944   1.571231   0.000000
    24  O    6.233553   5.334180   6.837615   0.000000
    25  H    7.129630   6.246716   7.734475   0.959902   0.000000
    26  H    5.791886   4.898926   6.320619   0.974138   1.554569
                   26
    26  H    0.000000
 Stoichiometry    C2H13F3O8
 Framework group  C1[X(C2H13F3O8)]
 Deg. of freedom    72
 Full point group                 C1      NOp   1
 Largest Abelian subgroup         C1      NOp   1
 Largest concise Abelian subgroup C1      NOp   1
                         Standard orientation:                         
 ---------------------------------------------------------------------
 Center     Atomic      Atomic             Coordinates (Angstroms)
 Number     Number       Type             X           Y           Z
 ---------------------------------------------------------------------
      1          6           0        1.238449   -0.169380   -0.180537
      2          8           0        0.707340   -0.751826   -1.175698
      3          8           0        0.732310    0.656176    0.584174
      4          6           0        2.709410   -0.574613    0.100734
      5          9           0        2.775798   -1.237867    1.266412
      6          9           0        3.471227    0.526576    0.204823
      7          9           0        3.230333   -1.349796   -0.849449
      8          8           0       -1.515595   -0.119443   -1.758915
      9          1           0       -1.824949    0.734680   -1.388202
     10          1           0       -2.176468   -0.827423   -1.528890
     11          1           0       -0.366537   -0.423172   -1.410555
     12          8           0       -3.238669   -1.962717   -1.054148
     13          1           0       -3.309892   -2.016012   -0.072158
     14          1           0       -3.189559   -2.856494   -1.399445
     15          8           0       -2.260295    2.240909   -0.599444
     16          1           0       -1.466427    2.801032   -0.433123
     17          1           0       -2.963807    2.808337   -0.923062
     18          8           0       -1.904589    0.580605    1.697630
     19          1           0       -2.283424    1.216656    1.072107
     20          1           0       -0.969835    0.526004    1.446100
     21          8           0       -3.311624   -1.712129    1.600274
     22          1           0       -2.787588   -0.890476    1.745984
     23          1           0       -3.150165   -2.298461    2.341705
     24          8           0        0.075049    3.310448    0.130117
     25          1           0        0.730830    3.831269   -0.339040
     26          1           0        0.503038    2.471622    0.379402
 ---------------------------------------------------------------------
 Rotational constants (GHZ):           0.6550502           0.3298213           0.2816674
 Standard basis: 6-31++G(d,p) (6D, 7F)
 There are   325 symmetry adapted cartesian basis functions of A   symmetry.
 There are   325 symmetry adapted basis functions of A   symmetry.
   325 basis functions,   520 primitive gaussians,   325 cartesian basis functions
    58 alpha electrons       58 beta electrons
       nuclear repulsion energy       995.2655951353 Hartrees.
 NAtoms=   26 NActive=   26 NUniq=   26 SFac= 1.00D+00 NAtFMM=   60 NAOKFM=F Big=F
 Integral buffers will be    131072 words long.
 Raffenetti 2 integral format.
 Two-electron integral symmetry is turned on.
 Nuclear repulsion after empirical dispersion term =      995.2522070938 Hartrees.
 One-electron integrals computed using PRISM.
 NBasis=   325 RedAO= T EigKep=  3.11D-05  NBF=   325
 NBsUse=   325 1.00D-06 EigRej= -1.00D+00 NBFU=   325
 Initial guess from the checkpoint file:  "/local_scratch/slurm.5787620/Gau-3945594.chk"
 B after Tr=     0.000000    0.000000   -0.000000
         Rot=    0.999993    0.002114    0.003006    0.000361 Ang=   0.42 deg.
 ExpMin= 3.60D-02 ExpMax= 7.00D+03 ExpMxC= 1.05D+03 IAcc=3 IRadAn=         5 AccDes= 0.00D+00
 Harris functional with IExCor= 4639 and IRadAn=       5 diagonalized for initial guess.
 HarFok:  IExCor= 4639 AccDes= 0.00D+00 IRadAn=         5 IDoV= 1 UseB2=F ITyADJ=14
 ICtDFT=  3500011 ScaDFX=  1.000000  1.000000  1.000000  1.000000
 FoFCou: FMM=F IPFlag=           0 FMFlag=      100000 FMFlg1=           0
         NFxFlg=           0 DoJE=T BraDBF=F KetDBF=T FulRan=T
         wScrn=  0.000000 ICntrl=       500 IOpCl=  0 I1Cent=   200000004 NGrid=           0
         NMat0=    1 NMatS0=      1 NMatT0=    0 NMatD0=    1 NMtDS0=    0 NMtDT0=    0
 Petite list used in FoFCou.
 Requested convergence on RMS density matrix=1.00D-10 within 128 cycles.
 Requested convergence on MAX density matrix=1.00D-08.
 Requested convergence on             energy=1.00D-08.
 No special actions if energy rises.
 SCF Done:  E(RwB97XD) =  -985.243946882     A.U. after   16 cycles
            NFock= 16  Conv=0.39D-10     -V/T= 2.0083
 Calling FoFJK, ICntrl=      2127 FMM=F ISym2X=0 I1Cent= 0 IOpClX= 0 NMat=1 NMatS=1 NMatT=0.
 ***** Axes restored to original set *****
 -------------------------------------------------------------------
 Center     Atomic                   Forces (Hartrees/Bohr)
 Number     Number              X              Y              Z
 -------------------------------------------------------------------
      1        6           0.000708425   -0.000042836    0.000996440
      2        8           0.002139687    0.003183368   -0.002042210
      3        8          -0.000620832    0.000034460   -0.001666232
      4        6           0.000509340    0.000136191    0.000364773
      5        9          -0.000203352    0.000233181   -0.000179382
      6        9           0.000058989   -0.000158860   -0.000129085
      7        9          -0.000112936   -0.000047974   -0.000196270
      8        8          -0.002788638   -0.001731736    0.001954109
      9        1          -0.000738248   -0.000003446    0.000868416
     10        1           0.000602384   -0.001337172    0.000637723
     11        1           0.000274537    0.000281001   -0.000902803
     12        8          -0.000570267   -0.000118995   -0.000175107
     13        1           0.000161182   -0.000206055   -0.000163450
     14        1           0.000310272    0.000006965    0.000224951
     15        8          -0.000271501    0.000099360    0.000075427
     16        1           0.000325739   -0.000010520   -0.000166904
     17        1           0.000048269   -0.000121142    0.000014939
     18        8           0.000437955   -0.000914813    0.000601127
     19        1           0.000031626    0.000212180   -0.000008435
     20        1          -0.000063475    0.000166428   -0.000224510
     21        8           0.000184126   -0.000216723    0.000154632
     22        1          -0.000118004    0.000271144   -0.000218435
     23        1          -0.000159716    0.000204829    0.000019479
     24        8           0.000064103    0.000002512   -0.000687367
     25        1          -0.000008211    0.000018868    0.000088939
     26        1          -0.000201456    0.000059784    0.000759234
 -------------------------------------------------------------------
 Cartesian Forces:  Max     0.003183368 RMS     0.000779419

 GradGradGradGradGradGradGradGradGradGradGradGradGradGradGradGradGradGrad
 Berny optimization.
 Using GEDIIS/GDIIS optimizer.
 FormGI is forming the generalized inverse of G from B-inverse, IUseBI=4.
 Internal  Forces:  Max     0.005500414 RMS     0.001023561
 Search for a local minimum.
 Step number  14 out of a maximum of  156
 All quantities printed in internal units (Hartrees-Bohrs-Radians)
 Mixed Optimization -- RFO/linear search
 Update second derivatives using D2CorX and points   10   11   12   13   14
 DE= -5.30D-05 DEPred=-4.45D-05 R= 1.19D+00
 TightC=F SS=  1.41D+00  RLast= 2.23D-01 DXNew= 1.0988D+00 6.6910D-01
 Trust test= 1.19D+00 RLast= 2.23D-01 DXMaxT set to 6.69D-01
 ITU=  1  1  1  1  0  1  1 -1  1 -1  1 -1  1  0
 Use linear search instead of GDIIS.
     Eigenvalues ---    0.00023   0.00056   0.00105   0.00201   0.00254
     Eigenvalues ---    0.00263   0.00382   0.00580   0.00600   0.00870
     Eigenvalues ---    0.01002   0.01115   0.01256   0.01303   0.01567
     Eigenvalues ---    0.01641   0.01703   0.01932   0.02069   0.02264
     Eigenvalues ---    0.02363   0.02561   0.02640   0.02711   0.02892
     Eigenvalues ---    0.03055   0.03197   0.03281   0.03604   0.03843
     Eigenvalues ---    0.03873   0.04142   0.04766   0.04939   0.05791
     Eigenvalues ---    0.06185   0.06567   0.06755   0.07372   0.07786
     Eigenvalues ---    0.08546   0.10113   0.11562   0.14077   0.18034
     Eigenvalues ---    0.19403   0.20927   0.21608   0.23681   0.23840
     Eigenvalues ---    0.25467   0.33967   0.36407   0.37306   0.37813
     Eigenvalues ---    0.40336   0.44967   0.47036   0.48280   0.48940
     Eigenvalues ---    0.52230   0.53524   0.55221   0.56662   0.57266
     Eigenvalues ---    0.57509   0.57897   0.64845   0.70432   1.02666
     Eigenvalues ---    2.33751   6.22083
 RFO step:  Lambda=-1.23940214D-04 EMin= 2.32335086D-04
 Quartic linear search produced a step of  0.25527.
 Iteration  1 RMS(Cart)=  0.01827023 RMS(Int)=  0.00021449
 Iteration  2 RMS(Cart)=  0.00063815 RMS(Int)=  0.00002781
 Iteration  3 RMS(Cart)=  0.00000011 RMS(Int)=  0.00002781
 Variable       Old X    -DE/DX   Delta X   Delta X   Delta X     New X
                                 (Linear)    (Quad)   (Total)
    R1        2.39903  -0.00011   0.00135   0.00266   0.00399   2.40302
    R2        2.33173  -0.00145  -0.00087  -0.00109  -0.00197   2.32976
    R3        2.93185   0.00031  -0.00030  -0.00030  -0.00060   2.93125
    R4        2.16815   0.00465  -0.01347  -0.00314  -0.01661   2.15154
    R5        3.47953   0.00016   0.00589   0.01119   0.01708   3.49661
    R6        2.53753  -0.00026   0.00029  -0.00042  -0.00013   2.53740
    R7        2.53802  -0.00019  -0.00052  -0.00061  -0.00114   2.53688
    R8        2.51775   0.00022  -0.00020   0.00064   0.00044   2.51819
    R9        1.85410   0.00080  -0.00082   0.00003  -0.00079   1.85332
   R10        1.88111   0.00218  -0.00156  -0.00074  -0.00230   1.87881
   R11        2.34047   0.00550   0.01405   0.02306   0.03710   2.37757
   R12        3.31667  -0.00011   0.00726   0.00478   0.01204   3.32871
   R13        3.07192   0.00068   0.00746   0.00895   0.01641   3.08833
   R14        1.86329   0.00048  -0.00046  -0.00014  -0.00059   1.86270
   R15        1.81303  -0.00014  -0.00006   0.00006   0.00000   1.81303
   R16        3.21219   0.00038   0.00293   0.00388   0.00681   3.21899
   R17        1.86272   0.00026  -0.00038   0.00031  -0.00007   1.86265
   R18        1.81417   0.00000  -0.00001   0.00008   0.00007   1.81423
   R19        3.24730   0.00022   0.00471   0.00521   0.00993   3.25723
   R20        1.83153  -0.00003   0.00006   0.00005   0.00011   1.83164
   R21        1.83217   0.00028  -0.00032  -0.00023  -0.00055   1.83162
   R22        3.24357  -0.00054   0.00217   0.00384   0.00601   3.24958
   R23        1.86208  -0.00026  -0.00017  -0.00013  -0.00030   1.86178
   R24        1.81214  -0.00019   0.00001   0.00010   0.00011   1.81225
   R25        1.81395  -0.00001   0.00001   0.00005   0.00006   1.81401
   R26        1.84085  -0.00042  -0.00031  -0.00117  -0.00147   1.83938
    A1        2.24104  -0.00037  -0.00058  -0.00168  -0.00229   2.23874
    A2        2.00306   0.00002  -0.00074  -0.00327  -0.00400   1.99906
    A3        2.03903   0.00036   0.00131   0.00495   0.00626   2.04529
    A4        2.00491   0.00083  -0.00360   0.00113  -0.00249   2.00242
    A5        2.26767   0.00012   0.00117   0.00073   0.00192   2.26960
    A6        1.91056   0.00049  -0.00114   0.00088  -0.00026   1.91030
    A7        1.91525   0.00009   0.00049  -0.00002   0.00046   1.91572
    A8        1.97509  -0.00022   0.00010  -0.00168  -0.00158   1.97352
    A9        1.88563  -0.00020   0.00016   0.00027   0.00042   1.88605
   A10        1.88850  -0.00010   0.00017   0.00012   0.00028   1.88878
   A11        1.88655  -0.00006   0.00025   0.00051   0.00076   1.88731
   A12        1.89917   0.00034  -0.00013   0.00388   0.00372   1.90289
   A13        1.98202  -0.00079   0.00136  -0.00081   0.00057   1.98259
   A14        1.95685   0.00094   0.00030  -0.00334  -0.00305   1.95380
   A15        1.95606   0.00296   0.00144  -0.00080   0.00062   1.95667
   A16        2.10837  -0.00119   0.00218  -0.00078   0.00137   2.10974
   A17        1.88786  -0.00147   0.00038  -0.00056  -0.00022   1.88764
   A18        1.94306   0.00012   0.00113  -0.00062   0.00047   1.94353
   A19        2.13830  -0.00002  -0.00256  -0.00807  -0.01069   2.12760
   A20        1.88725  -0.00004  -0.00066  -0.00393  -0.00468   1.88258
   A21        1.81973  -0.00026   0.00007  -0.00020  -0.00022   1.81951
   A22        1.96011   0.00024  -0.00087  -0.00217  -0.00309   1.95702
   A23        2.04320  -0.00014  -0.00218  -0.01238  -0.01461   2.02859
   A24        1.86923   0.00145   0.00025   0.00496   0.00520   1.87443
   A25        2.28001  -0.00083   0.00187  -0.00449  -0.00262   2.27739
   A26        1.88175  -0.00092   0.00029  -0.00127  -0.00099   1.88076
   A27        2.23126  -0.00006   0.00025  -0.00087  -0.00065   2.23061
   A28        1.79540   0.00059   0.00124   0.00684   0.00810   1.80350
   A29        1.86725  -0.00036  -0.00037  -0.00185  -0.00221   1.86504
   A30        2.77117   0.00047  -0.00394  -0.01098  -0.01490   2.75627
   A31        3.04717  -0.00083   0.00104  -0.00239  -0.00132   3.04585
   A32        3.10019   0.00194  -0.00242  -0.00953  -0.01196   3.08824
   A33        3.16191   0.00055   0.00056  -0.00540  -0.00481   3.15710
   A34        2.99996   0.00253  -0.00126  -0.00698  -0.00824   2.99171
   A35        2.89341   0.00076  -0.00054   0.00368   0.00314   2.89655
   A36        3.06423   0.00128  -0.00167  -0.00363  -0.00531   3.05892
   A37        3.17328  -0.00010  -0.00255  -0.00802  -0.01060   3.16268
   A38        3.08967   0.00243  -0.00045   0.00511   0.00467   3.09434
   A39        3.24363  -0.00032  -0.00012  -0.00321  -0.00333   3.24030
   A40        2.93469   0.00166   0.00033   0.00632   0.00665   2.94133
   A41        3.35894  -0.00055   0.00249   0.00373   0.00628   3.36522
   A42        3.33875  -0.00083  -0.00192  -0.01299  -0.01489   3.32386
    D1        0.05268  -0.00037   0.00199  -0.00614  -0.00416   0.04852
    D2       -3.10142  -0.00008  -0.00029  -0.00689  -0.00718  -3.10859
    D3       -1.42787   0.00031  -0.01024  -0.00098  -0.01123  -1.43910
    D4        1.72645   0.00002  -0.00791  -0.00017  -0.00808   1.71837
    D5       -1.97278  -0.00013   0.01854  -0.00804   0.01050  -1.96228
    D6        2.24380  -0.00023   0.01875  -0.00888   0.00986   2.25367
    D7        0.13509  -0.00006   0.01801  -0.00839   0.00962   0.14472
    D8        1.15783   0.00012   0.01653  -0.00874   0.00778   1.16562
    D9       -0.90877   0.00002   0.01674  -0.00959   0.00715  -0.90162
   D10       -3.01748   0.00018   0.01600  -0.00909   0.00691  -3.01058
   D11        0.30810  -0.00009   0.00020   0.00338   0.00357   0.31167
   D12       -1.88033  -0.00081  -0.00088   0.00398   0.00306  -1.87727
   D13        1.56884   0.00007   0.00148  -0.00955  -0.00808   1.56075
   D14       -1.02946  -0.00025   0.00727   0.02349   0.03079  -0.99867
   D15        3.00824  -0.00057   0.00394   0.02986   0.03381   3.04205
   D16        1.15238   0.00080   0.00834   0.02175   0.03009   1.18246
   D17       -1.09310   0.00047   0.00501   0.02812   0.03310  -1.06000
   D18        2.66132   0.00053  -0.00041  -0.00292  -0.00338   2.65794
   D19       -1.33883   0.00054  -0.00382  -0.02129  -0.02506  -1.36389
   D20        0.50003  -0.00027  -0.00267  -0.00272  -0.00549   0.49454
   D21        2.78306  -0.00026  -0.00609  -0.02108  -0.02717   2.75589
   D22        0.14761   0.00015  -0.00327  -0.00567  -0.00893   0.13868
   D23       -2.14250  -0.00025  -0.00603  -0.00146  -0.00749  -2.14999
   D24        2.51544   0.00059   0.00081  -0.01392  -0.01311   2.50234
   D25        0.22534   0.00019  -0.00195  -0.00971  -0.01167   0.21367
   D26        1.43848   0.00016   0.00491   0.00103   0.00590   1.44438
   D27       -0.66029  -0.00018   0.00375  -0.00468  -0.00102  -0.66131
   D28       -1.03780   0.00022   0.00744   0.01624   0.02370  -1.01409
   D29       -3.13657  -0.00012   0.00629   0.01054   0.01679  -3.11978
   D30        0.89555  -0.00012   0.00357  -0.00052   0.00309   0.89864
   D31       -2.87360   0.00027   0.00635  -0.00594   0.00043  -2.87317
   D32       -1.16126  -0.00022   0.00567   0.00880   0.01444  -1.14682
   D33        1.35277   0.00016   0.00845   0.00337   0.01178   1.36455
   D34        0.08099   0.00018   0.00360   0.01674   0.02031   0.10130
   D35       -2.30489   0.00008   0.00268   0.01432   0.01698  -2.28791
         Item               Value     Threshold  Converged?
 Maximum Force            0.005500     0.000015     NO 
 RMS     Force            0.001024     0.000010     NO 
 Maximum Displacement     0.068797     0.000060     NO 
 RMS     Displacement     0.018263     0.000040     NO 
 Predicted change in Energy=-6.691463D-05
 GradGradGradGradGradGradGradGradGradGradGradGradGradGradGradGradGradGrad

                          Input orientation:                          
 ---------------------------------------------------------------------
 Center     Atomic      Atomic             Coordinates (Angstroms)
 Number     Number       Type             X           Y           Z
 ---------------------------------------------------------------------
      1          6           0        0.334071    1.212234   -0.709644
      2          8           0       -0.359078    0.308360   -1.274960
      3          8           0        0.469519    1.428238    0.496558
      4          6           0        1.111723    2.132924   -1.686198
      5          9           0        2.429970    1.916688   -1.550572
      6          9           0        0.868102    3.419110   -1.388584
      7          9           0        0.786030    1.933734   -2.962908
      8          8           0       -1.668386   -1.112560    0.139562
      9          1           0       -1.829296   -0.775757    1.046485
     10          1           0       -1.284507   -2.027880    0.197068
     11          1           0       -0.957802   -0.347963   -0.562877
     12          8           0       -0.559463   -3.486190    0.333062
     13          1           0        0.272625   -3.439163    0.859387
     14          1           0       -0.393114   -4.027519   -0.441386
     15          8           0       -1.985920   -0.063730    2.650010
     16          1           0       -1.929993    0.919662    2.613111
     17          1           0       -2.706896   -0.295773    3.239966
     18          8           0        0.833146   -0.501256    2.596554
     19          1           0       -0.089012   -0.492929    2.894930
     20          1           0        0.856339    0.145628    1.875130
     21          8           0        1.534805   -3.014975    1.921743
     22          1           0        1.375542   -2.087335    2.212887
     23          1           0        2.482602   -3.138297    1.843255
     24          8           0       -1.332164    2.508086    2.312310
     25          1           0       -1.824732    3.274901    2.010909
     26          1           0       -0.617403    2.360683    1.668249
 ---------------------------------------------------------------------
                    Distance matrix (angstroms):
                    1          2          3          4          5
     1  C    0.000000
     2  O    1.271624   0.000000
     3  O    1.232853   2.253659   0.000000
     4  C    1.551151   2.379371   2.381897   0.000000
     5  F    2.365631   3.231327   2.876230   1.342732   0.000000
     6  F    2.369905   3.345990   2.770596   1.342461   2.173234
     7  F    2.408740   2.608119   3.510500   1.332569   2.167377
     8  O    3.183654   2.394613   3.339721   4.647103   5.369304
     9  H    3.422902   2.953973   3.231805   4.957577   5.668802
    10  H    3.733666   2.912268   3.887294   5.157606   5.693084
    11  H    2.030934   1.138548   2.512875   3.420465   4.192993
    12  O    4.894980   4.126076   5.023658   6.200380   6.455686
    13  H    4.909290   4.358717   4.884875   6.183223   6.256771
    14  H    5.296770   4.415411   5.602603   6.462596   6.673358
    15  O    4.277583   4.265027   3.590613   5.763972   6.408357
    16  H    4.031413   4.237754   3.239769   5.404451   6.110614
    17  H    5.207782   5.124626   4.537413   6.689358   7.364214
    18  O    3.757136   4.131042   2.874918   5.035720   5.059147
    19  H    4.009930   4.254761   3.123304   5.415128   5.649250
    20  H    2.844550   3.380353   1.922284   4.086272   4.165141
    21  O    5.122037   4.985004   4.786244   6.300564   6.097508
    22  H    4.529129   4.573111   4.015709   5.751787   5.595324
    23  H    5.482754   5.447739   5.169075   6.490155   6.088818
    24  O    3.686160   4.319051   2.776525   4.701212   5.424506
    25  H    4.039361   4.663202   3.311648   4.857518   5.712389
    26  H    2.806886   3.597394   1.850327   3.780749   4.454708
                    6          7          8          9         10
     6  F    0.000000
     7  F    2.166004   0.000000
     8  O    5.413413   4.992934   0.000000
     9  H    5.549994   5.500592   0.980733   0.000000
    10  H    6.067761   5.474209   0.994224   1.608141   0.000000
    11  H    4.266915   3.742625   1.258157   1.879510   1.872531
    12  O    7.258456   6.484547   2.627027   3.076994   1.634274
    13  H    7.241815   6.613739   3.114282   3.398059   2.203416
    14  H    7.611842   6.579133   3.234317   3.853613   2.280518
    15  O    6.048625   6.571029   2.739201   1.761478   3.219750
    16  H    5.485448   6.284673   3.211979   2.310607   3.865478
    17  H    6.928525   7.459684   3.370186   2.410794   3.779235
    18  O    5.590333   6.069516   3.559236   3.093002   3.545781
    19  H    5.879508   6.400677   3.235803   2.554473   3.326220
    20  H    4.622515   5.158379   3.312018   2.957742   3.481845
    21  O    7.266376   6.993583   4.129865   4.134894   3.449257
    22  H    6.599169   6.580682   3.809771   3.654000   3.338101
    23  H    7.486720   7.190484   4.923096   4.980853   4.258411
    24  O    4.400881   5.713541   4.235912   3.554304   5.005148
    25  H    4.339206   5.775264   4.772442   4.163889   5.630395
    26  H    3.559666   4.857934   3.937621   3.419434   4.676418
                   11         12         13         14         15
    11  H    0.000000
    12  O    3.287833   0.000000
    13  H    3.618328   0.985697   0.000000
    14  H    3.724616   0.959417   1.575240   0.000000
    15  O    3.385330   4.372214   4.438570   5.273081   0.000000
    16  H    3.555128   5.146698   5.189068   6.013863   0.985672
    17  H    4.186129   4.820822   4.942227   5.729910   0.960052
    18  O    3.634969   3.996571   3.458791   4.813245   2.853317
    19  H    3.568227   3.967883   3.599238   4.869991   1.960219
    20  H    3.078736   4.191965   3.771364   4.933816   2.953423
    21  O    4.415810   2.670562   1.703418   3.213486   4.651422
    22  H    4.021787   3.038877   2.208127   3.733312   3.947845
    23  H    5.041013   3.414069   2.437728   3.778895   5.483749
    24  O    4.069873   6.359703   6.328989   7.153935   2.675010
    25  H    4.527814   7.080143   7.127662   7.835089   3.403071
    26  H    3.525700   5.997666   5.923227   6.731269   2.952029
                   16         17         18         19         20
    16  H    0.000000
    17  H    1.572835   0.000000
    18  O    3.107124   3.603901   0.000000
    19  H    2.337530   2.647874   0.969264   0.000000
    20  H    2.984525   3.841127   0.969253   1.530176   0.000000
    21  O    5.288117   5.208052   2.695641   3.153505   3.232941
    22  H    4.486510   4.575029   1.719605   2.269853   2.317278
    23  H    6.044063   6.079608   3.200336   3.836299   3.664685
    24  O    1.723651   3.257616   3.718266   3.300146   3.249904
    25  H    2.433286   3.877952   4.654746   4.241552   4.122975
    26  H    2.166148   3.727336   3.340140   3.150722   2.668554
                   21         22         23         24         25
    21  O    0.000000
    22  H    0.985214   0.000000
    23  H    0.959004   1.570583   0.000000
    24  O    6.235083   5.334740   6.830380   0.000000
    25  H    7.131409   6.247890   7.727247   0.959933   0.000000
    26  H    5.796029   4.904419   6.315016   0.973358   1.552693
                   26
    26  H    0.000000
 Stoichiometry    C2H13F3O8
 Framework group  C1[X(C2H13F3O8)]
 Deg. of freedom    72
 Full point group                 C1      NOp   1
 Largest Abelian subgroup         C1      NOp   1
 Largest concise Abelian subgroup C1      NOp   1
                         Standard orientation:                         
 ---------------------------------------------------------------------
 Center     Atomic      Atomic             Coordinates (Angstroms)
 Number     Number       Type             X           Y           Z
 ---------------------------------------------------------------------
      1          6           0        1.240673   -0.163232   -0.181273
      2          8           0        0.716362   -0.747271   -1.181785
      3          8           0        0.725417    0.658896    0.579349
      4          6           0        2.709563   -0.570810    0.105622
      5          9           0        2.767870   -1.246875    1.264270
      6          9           0        3.470361    0.528636    0.226478
      7          9           0        3.235417   -1.336076   -0.850195
      8          8           0       -1.521122   -0.124152   -1.764501
      9          1           0       -1.834750    0.727068   -1.391809
     10          1           0       -2.173052   -0.838618   -1.534269
     11          1           0       -0.350461   -0.425697   -1.415816
     12          8           0       -3.211677   -2.003154   -1.048506
     13          1           0       -3.293829   -2.041091   -0.066972
     14          1           0       -3.133099   -2.901210   -1.376835
     15          8           0       -2.269643    2.243626   -0.608402
     16          1           0       -1.475401    2.804159   -0.445519
     17          1           0       -2.964899    2.810353   -0.950657
     18          8           0       -1.922557    0.599024    1.697295
     19          1           0       -2.306338    1.228598    1.068151
     20          1           0       -0.990886    0.539294    1.436772
     21          8           0       -3.302087   -1.715030    1.604928
     22          1           0       -2.794810   -0.882167    1.745127
     23          1           0       -3.131235   -2.290960    2.352459
     24          8           0        0.067787    3.317896    0.125109
     25          1           0        0.724102    3.839728   -0.342240
     26          1           0        0.500567    2.484947    0.382645
 ---------------------------------------------------------------------
 Rotational constants (GHZ):           0.6507866           0.3301496           0.2813668
 Standard basis: 6-31++G(d,p) (6D, 7F)
 There are   325 symmetry adapted cartesian basis functions of A   symmetry.
 There are   325 symmetry adapted basis functions of A   symmetry.
   325 basis functions,   520 primitive gaussians,   325 cartesian basis functions
    58 alpha electrons       58 beta electrons
       nuclear repulsion energy       994.3114203988 Hartrees.
 NAtoms=   26 NActive=   26 NUniq=   26 SFac= 1.00D+00 NAtFMM=   60 NAOKFM=F Big=F
 Integral buffers will be    131072 words long.
 Raffenetti 2 integral format.
 Two-electron integral symmetry is turned on.
 Nuclear repulsion after empirical dispersion term =      994.2980775893 Hartrees.
 One-electron integrals computed using PRISM.
 NBasis=   325 RedAO= T EigKep=  3.15D-05  NBF=   325
 NBsUse=   325 1.00D-06 EigRej= -1.00D+00 NBFU=   325
 Initial guess from the checkpoint file:  "/local_scratch/slurm.5787620/Gau-3945594.chk"
 B after Tr=    -0.000000   -0.000000   -0.000000
         Rot=    0.999998    0.001259    0.000748   -0.001500 Ang=   0.24 deg.
 ExpMin= 3.60D-02 ExpMax= 7.00D+03 ExpMxC= 1.05D+03 IAcc=3 IRadAn=         5 AccDes= 0.00D+00
 Harris functional with IExCor= 4639 and IRadAn=       5 diagonalized for initial guess.
 HarFok:  IExCor= 4639 AccDes= 0.00D+00 IRadAn=         5 IDoV= 1 UseB2=F ITyADJ=14
 ICtDFT=  3500011 ScaDFX=  1.000000  1.000000  1.000000  1.000000
 FoFCou: FMM=F IPFlag=           0 FMFlag=      100000 FMFlg1=           0
         NFxFlg=           0 DoJE=T BraDBF=F KetDBF=T FulRan=T
         wScrn=  0.000000 ICntrl=       500 IOpCl=  0 I1Cent=   200000004 NGrid=           0
         NMat0=    1 NMatS0=      1 NMatT0=    0 NMatD0=    1 NMtDS0=    0 NMtDT0=    0
 Petite list used in FoFCou.
 Requested convergence on RMS density matrix=1.00D-10 within 128 cycles.
 Requested convergence on MAX density matrix=1.00D-08.
 Requested convergence on             energy=1.00D-08.
 No special actions if energy rises.
 SCF Done:  E(RwB97XD) =  -985.244038828     A.U. after   15 cycles
            NFock= 15  Conv=0.63D-10     -V/T= 2.0083
 Calling FoFJK, ICntrl=      2127 FMM=F ISym2X=0 I1Cent= 0 IOpClX= 0 NMat=1 NMatS=1 NMatT=0.
 ***** Axes restored to original set *****
 -------------------------------------------------------------------
 Center     Atomic                   Forces (Hartrees/Bohr)
 Number     Number              X              Y              Z
 -------------------------------------------------------------------
      1        6           0.000047665   -0.001381472    0.001090329
      2        8           0.001300668    0.002517556   -0.000902286
      3        8          -0.000334613    0.000425589   -0.001876149
      4        6           0.000473199    0.000020867    0.000245727
      5        9          -0.000256014    0.000232258   -0.000152398
      6        9           0.000029893    0.000013795   -0.000099051
      7        9           0.000025041    0.000133220    0.000039132
      8        8          -0.001980492   -0.000555497    0.000918952
      9        1          -0.000660103   -0.000227614    0.000667273
     10        1           0.000725104   -0.001228356    0.000814732
     11        1           0.000625205    0.000502667   -0.000961123
     12        8          -0.000709185   -0.000224625    0.000017328
     13        1           0.000191467   -0.000005907   -0.000429746
     14        1           0.000333010    0.000034293    0.000278745
     15        8          -0.000653211    0.000656137    0.000205836
     16        1           0.000758426   -0.000312909   -0.000376705
     17        1           0.000087825   -0.000405951    0.000077378
     18        8           0.000313315   -0.001138318    0.000497788
     19        1           0.000064256    0.000366524   -0.000021280
     20        1           0.000006596    0.000342774   -0.000268252
     21        8           0.000150756   -0.000268444    0.000284232
     22        1          -0.000012987    0.000315879   -0.000323833
     23        1          -0.000211794    0.000198509    0.000059224
     24        8          -0.000194551    0.000285784   -0.000583922
     25        1          -0.000107505    0.000036946    0.000207687
     26        1          -0.000011971   -0.000333705    0.000590379
 -------------------------------------------------------------------
 Cartesian Forces:  Max     0.002517556 RMS     0.000648089

 GradGradGradGradGradGradGradGradGradGradGradGradGradGradGradGradGradGrad
 Berny optimization.
 Using GEDIIS/GDIIS optimizer.
 FormGI is forming the generalized inverse of G from B-inverse, IUseBI=4.
 Internal  Forces:  Max     0.003765854 RMS     0.000759355
 Search for a local minimum.
 Step number  15 out of a maximum of  156
 All quantities printed in internal units (Hartrees-Bohrs-Radians)
 Mixed Optimization -- En-DIIS/RFO-DIIS
 Update second derivatives using D2CorX and points   10   11   12   13   14
                                                     15
 DE= -9.19D-05 DEPred=-6.69D-05 R= 1.37D+00
 TightC=F SS=  1.41D+00  RLast= 1.13D-01 DXNew= 1.1253D+00 3.3901D-01
 Trust test= 1.37D+00 RLast= 1.13D-01 DXMaxT set to 6.69D-01
 ITU=  1  1  1  1  1  0  1  1 -1  1 -1  1 -1  1  0
 Use linear search instead of GDIIS.
     Eigenvalues ---    0.00018   0.00048   0.00102   0.00203   0.00233
     Eigenvalues ---    0.00257   0.00380   0.00563   0.00599   0.00868
     Eigenvalues ---    0.01007   0.01106   0.01276   0.01305   0.01579
     Eigenvalues ---    0.01625   0.01733   0.01955   0.02057   0.02259
     Eigenvalues ---    0.02357   0.02567   0.02631   0.02755   0.02892
     Eigenvalues ---    0.03050   0.03205   0.03383   0.03624   0.03863
     Eigenvalues ---    0.03948   0.04157   0.04809   0.04946   0.05834
     Eigenvalues ---    0.06506   0.06741   0.07372   0.07514   0.08000
     Eigenvalues ---    0.08578   0.10046   0.11621   0.14056   0.18246
     Eigenvalues ---    0.19890   0.21583   0.22378   0.23646   0.23817
     Eigenvalues ---    0.25482   0.32524   0.36482   0.37284   0.37614
     Eigenvalues ---    0.39820   0.44225   0.46269   0.47279   0.48675
     Eigenvalues ---    0.50933   0.53369   0.53619   0.55690   0.56936
     Eigenvalues ---    0.57268   0.57651   0.58408   0.68687   1.04452
     Eigenvalues ---    2.35293   6.02188
 RFO step:  Lambda=-1.13860105D-04 EMin= 1.80080668D-04
 Quartic linear search produced a step of  0.65858.
 Iteration  1 RMS(Cart)=  0.07146699 RMS(Int)=  0.00442775
 Iteration  2 RMS(Cart)=  0.00478991 RMS(Int)=  0.00010592
 Iteration  3 RMS(Cart)=  0.00001896 RMS(Int)=  0.00010527
 Iteration  4 RMS(Cart)=  0.00000000 RMS(Int)=  0.00010527
 Variable       Old X    -DE/DX   Delta X   Delta X   Delta X     New X
                                 (Linear)    (Quad)   (Total)
    R1        2.40302  -0.00073   0.00263   0.00545   0.00802   2.41104
    R2        2.32976  -0.00157  -0.00130  -0.00510  -0.00649   2.32327
    R3        2.93125   0.00035  -0.00039  -0.00053  -0.00092   2.93033
    R4        2.15154   0.00255  -0.01094  -0.06445  -0.07536   2.07618
    R5        3.49661   0.00014   0.01125   0.02925   0.04052   3.53713
    R6        2.53740  -0.00031  -0.00009   0.00174   0.00165   2.53905
    R7        2.53688  -0.00001  -0.00075  -0.00262  -0.00337   2.53351
    R8        2.51819  -0.00006   0.00029  -0.00151  -0.00122   2.51697
    R9        1.85332   0.00054  -0.00052  -0.00402  -0.00449   1.84883
   R10        1.87881   0.00188  -0.00151  -0.00417  -0.00568   1.87313
   R11        2.37757   0.00377   0.02443   0.07649   0.10094   2.47851
   R12        3.32871  -0.00010   0.00793   0.03664   0.04462   3.37334
   R13        3.08833   0.00042   0.01081   0.03179   0.04260   3.13093
   R14        1.86270   0.00031  -0.00039  -0.00194  -0.00233   1.86037
   R15        1.81303  -0.00019   0.00000  -0.00043  -0.00043   1.81261
   R16        3.21899   0.00032   0.00448   0.01284   0.01732   3.23631
   R17        1.86265  -0.00014  -0.00005  -0.00250  -0.00259   1.86006
   R18        1.81423   0.00008   0.00004  -0.00012  -0.00008   1.81416
   R19        3.25723   0.00002   0.00654   0.01923   0.02576   3.28299
   R20        1.83164  -0.00007   0.00008   0.00036   0.00043   1.83207
   R21        1.83162   0.00043  -0.00036  -0.00116  -0.00152   1.83010
   R22        3.24958  -0.00047   0.00396   0.00258   0.00654   3.25612
   R23        1.86178  -0.00021  -0.00020  -0.00039  -0.00058   1.86120
   R24        1.81225  -0.00024   0.00007  -0.00016  -0.00008   1.81217
   R25        1.81401   0.00002   0.00004  -0.00005  -0.00001   1.81400
   R26        1.83938  -0.00015  -0.00097  -0.00097  -0.00192   1.83746
    A1        2.23874   0.00017  -0.00151  -0.00067  -0.00235   2.23639
    A2        1.99906   0.00034  -0.00264  -0.00055  -0.00312   1.99594
    A3        2.04529  -0.00051   0.00412   0.00112   0.00531   2.05059
    A4        2.00242   0.00026  -0.00164  -0.01803  -0.01979   1.98263
    A5        2.26960   0.00008   0.00127   0.00255   0.00389   2.27349
    A6        1.91030   0.00038  -0.00017  -0.00662  -0.00679   1.90351
    A7        1.91572   0.00005   0.00030   0.00200   0.00230   1.91802
    A8        1.97352   0.00007  -0.00104   0.00242   0.00138   1.97490
    A9        1.88605  -0.00019   0.00028   0.00079   0.00107   1.88712
   A10        1.88878  -0.00016   0.00018   0.00084   0.00103   1.88981
   A11        1.88731  -0.00018   0.00050   0.00059   0.00108   1.88839
   A12        1.90289  -0.00018   0.00245  -0.00670  -0.00440   1.89849
   A13        1.98259  -0.00038   0.00037   0.01081   0.01118   1.99377
   A14        1.95380   0.00081  -0.00201   0.00669   0.00471   1.95851
   A15        1.95667   0.00220   0.00041   0.00449   0.00479   1.96147
   A16        2.10974  -0.00063   0.00090   0.01420   0.01504   2.12478
   A17        1.88764  -0.00145  -0.00014  -0.00073  -0.00105   1.88659
   A18        1.94353  -0.00013   0.00031  -0.00095  -0.00079   1.94274
   A19        2.12760   0.00004  -0.00704  -0.00857  -0.01580   2.11180
   A20        1.88258   0.00023  -0.00308   0.00172  -0.00145   1.88113
   A21        1.81951  -0.00033  -0.00014  -0.00056  -0.00083   1.81868
   A22        1.95702   0.00048  -0.00204  -0.00506  -0.00717   1.94986
   A23        2.02859  -0.00003  -0.00962   0.00003  -0.00965   2.01894
   A24        1.87443   0.00121   0.00343  -0.00070   0.00272   1.87715
   A25        2.27739  -0.00055  -0.00173   0.00515   0.00347   2.28086
   A26        1.88076  -0.00101  -0.00065  -0.00160  -0.00228   1.87848
   A27        2.23061   0.00001  -0.00043   0.00575   0.00523   2.23584
   A28        1.80350   0.00009   0.00533   0.00172   0.00692   1.81042
[truncated: 1,930,660 more chars]
