# Supplementary material for: The Hydration of Trifluoroacetic Acid from 0 to 298 K
Source: J Phys Chem A. 2026 Jan 20;130(4):927–35. doi: 10.1021/acs.jpca.5c08151 (PMC12862820; doi:10.1021/acs.jpca.5c08151)
Supplement: Supplementary file 1 [file jp5c08151_si_001.zip › TFA_SI/within1kcal-hightemps/6-H2O/PM7-1-80-13869-wb97xd.xyz]

26
PM7-1-80-13869-wb97xd.log	Energy: -618250.2597313
C          1.15739       -0.57800       -0.10188
O          0.55121        0.39815        0.32562
O          0.69605       -1.57556       -0.75637
H         -0.35090       -1.49919       -0.99201
C          2.67840       -0.69443        0.17810
F          2.88285       -1.48085        1.24414
F          3.19706        0.51230        0.44560
F          3.33975       -1.20845       -0.85997
O          0.99009        3.17440        0.38377
H          1.03613        2.21008        0.49666
H          1.84990        3.44968        0.05712
O         -2.13912        1.04818       -0.18701
H         -1.26037        0.85813        0.18550
H         -2.07939        1.98224       -0.48344
O         -3.46644       -2.64655        0.17764
H         -4.22117       -3.11693       -0.18291
H         -3.81366       -1.87994        0.68095
O         -4.00748       -0.24591        1.32516
H         -3.41524        0.36282        0.83605
H         -4.78660        0.24875        1.58489
O         -1.67651       -1.38507       -1.37244
H         -2.30485       -1.96253       -0.87477
H         -1.98497       -0.46962       -1.21891
O         -1.45217        3.61610       -0.79386
H         -1.88107        4.38348       -0.40853
H         -0.54449        3.59058       -0.42579
