# Supplementary material for: The Hydration of Trifluoroacetic Acid from 0 to 298 K
Source: J Phys Chem A. 2026 Jan 20;130(4):927–35. doi: 10.1021/acs.jpca.5c08151 (PMC12862820; doi:10.1021/acs.jpca.5c08151)
Supplement: Supplementary file 1 [file jp5c08151_si_001.zip › TFA_SI/within1kcal-hightemps/6-H2O/20K-1-354-18786-wb97xd.xyz]

26
20K-1-354-18786-wb97xd.log	Energy: -618251.5231482
C         -2.00964       -0.12054        0.14633
O         -1.15855       -0.92586       -0.18157
O         -1.87521        0.95861        0.84695
H         -0.89765        1.13379        1.14221
C         -3.48502       -0.32869       -0.28394
F         -3.91237        0.71353       -1.01263
F         -4.27652       -0.43834        0.79306
F         -3.62058       -1.43270       -1.01615
O          2.07504        2.90451       -0.05794
H          2.74116        3.52162        0.25288
H          2.53559        2.22997       -0.59186
O          1.58479       -0.85198        0.30810
H          0.66320       -1.06302        0.06968
H          1.95932       -0.34498       -0.43761
O          3.06782        0.71882       -1.46106
H          2.96967        0.69587       -2.41634
H          3.93930        0.30216       -1.24028
O          5.22184       -0.55907       -0.57193
H          5.90512       -0.99216       -1.08818
H          4.82614       -1.24356        0.01701
O          0.50179        1.37593        1.58608
H          1.00767        0.56460        1.39109
H          0.97624        2.07416        1.08782
O          3.80678       -2.29979        0.91991
H          2.90499       -1.93925        0.78502
H          3.92822       -2.39553        1.86737
