# Supplementary material for: The Hydration of Trifluoroacetic Acid from 0 to 298 K
Source: J Phys Chem A. 2026 Jan 20;130(4):927–35. doi: 10.1021/acs.jpca.5c08151 (PMC12862820; doi:10.1021/acs.jpca.5c08151)
Supplement: Supplementary file 1 [file jp5c08151_si_001.zip › TFA_SI/within1kcal-hightemps/6-H2O/20K-Charged-1-600-12875-wb97xd.log]

 Entering Gaussian System, Link 0=g16
 Initial command:
 /software/commercial/MERCURY/GAUSSIAN/AVX2/g16/l1.exe "/local_scratch/slurm.5787584/Gau-1826280.inp" -scrdir="/local_scratch/slurm.5787584/"
 Entering Link 1 = /software/commercial/MERCURY/GAUSSIAN/AVX2/g16/l1.exe PID=   1826281.
  
 Copyright (c) 1988-2019, Gaussian, Inc.  All Rights Reserved.
  
 This is part of the Gaussian(R) 16 program.  It is based on
 the Gaussian(R) 09 system (copyright 2009, Gaussian, Inc.),
 the Gaussian(R) 03 system (copyright 2003, Gaussian, Inc.),
 the Gaussian(R) 98 system (copyright 1998, Gaussian, Inc.),
 the Gaussian(R) 94 system (copyright 1995, Gaussian, Inc.),
 the Gaussian 92(TM) system (copyright 1992, Gaussian, Inc.),
 the Gaussian 90(TM) system (copyright 1990, Gaussian, Inc.),
 the Gaussian 88(TM) system (copyright 1988, Gaussian, Inc.),
 the Gaussian 86(TM) system (copyright 1986, Carnegie Mellon
 University), and the Gaussian 82(TM) system (copyright 1983,
 Carnegie Mellon University). Gaussian is a federally registered
 trademark of Gaussian, Inc.
  
 This software contains proprietary and confidential information,
 including trade secrets, belonging to Gaussian, Inc.
  
 This software is provided under written license and may be
 used, copied, transmitted, or stored only in accord with that
 written license.
  
 The following legend is applicable only to US Government
 contracts under FAR:
  
                    RESTRICTED RIGHTS LEGEND
  
 Use, reproduction and disclosure by the US Government is
 subject to restrictions as set forth in subparagraphs (a)
 and (c) of the Commercial Computer Software - Restricted
 Rights clause in FAR 52.227-19.
  
 Gaussian, Inc.
 340 Quinnipiac St., Bldg. 40, Wallingford CT 06492
  
  
 ---------------------------------------------------------------
 Warning -- This program may not be used in any manner that
 competes with the business of Gaussian, Inc. or will provide
 assistance to any competitor of Gaussian, Inc.  The licensee
 of this program is prohibited from giving any competitor of
 Gaussian, Inc. access to this program.  By using this program,
 the user acknowledges that Gaussian, Inc. is engaged in the
 business of creating and licensing software in the field of
 computational chemistry and represents and warrants to the
 licensee that it is not a competitor of Gaussian, Inc. and that
 it will not use this program in any manner prohibited above.
 ---------------------------------------------------------------
  

 Cite this work as:
 Gaussian 16, Revision C.01,
 M. J. Frisch, G. W. Trucks, H. B. Schlegel, G. E. Scuseria, 
 M. A. Robb, J. R. Cheeseman, G. Scalmani, V. Barone, 
 G. A. Petersson, H. Nakatsuji, X. Li, M. Caricato, A. V. Marenich, 
 J. Bloino, B. G. Janesko, R. Gomperts, B. Mennucci, H. P. Hratchian, 
 J. V. Ortiz, A. F. Izmaylov, J. L. Sonnenberg, D. Williams-Young, 
 F. Ding, F. Lipparini, F. Egidi, J. Goings, B. Peng, A. Petrone, 
 T. Henderson, D. Ranasinghe, V. G. Zakrzewski, J. Gao, N. Rega, 
 G. Zheng, W. Liang, M. Hada, M. Ehara, K. Toyota, R. Fukuda, 
 J. Hasegawa, M. Ishida, T. Nakajima, Y. Honda, O. Kitao, H. Nakai, 
 T. Vreven, K. Throssell, J. A. Montgomery, Jr., J. E. Peralta, 
 F. Ogliaro, M. J. Bearpark, J. J. Heyd, E. N. Brothers, K. N. Kudin, 
 V. N. Staroverov, T. A. Keith, R. Kobayashi, J. Normand, 
 K. Raghavachari, A. P. Rendell, J. C. Burant, S. S. Iyengar, 
 J. Tomasi, M. Cossi, J. M. Millam, M. Klene, C. Adamo, R. Cammi, 
 J. W. Ochterski, R. L. Martin, K. Morokuma, O. Farkas, 
 J. B. Foresman, and D. J. Fox, Gaussian, Inc., Wallingford CT, 2019.
 
 ******************************************
 Gaussian 16:  ES64L-G16RevC.01  3-Jul-2019
                29-Sep-2025 
 ******************************************
 %nproc=20
 Will use up to   20 processors via shared memory.
 %mem=18gb
 ----------------------------------------------------------------------
 # wb97xd/6-31++g** scf(conver=10) opt(tight,maxcycles=300,calcfc) freq
 ----------------------------------------------------------------------
 1/6=300,7=10,10=4,18=20,19=15,26=3,38=1/1,3;
 2/9=110,12=2,17=6,18=5,40=1/2;
 3/5=1,6=6,7=1111,11=2,25=1,30=1,71=2,74=-58,140=1/1,2,3;
 4//1;
 5/5=2,6=10,38=5/2;
 8/6=4,10=90,11=11/1;
 11/6=1,8=1,9=11,15=111,16=1/1,2,10;
 10/6=1,13=1/2;
 6/7=2,8=2,9=2,10=2,28=1/1;
 7/10=1,25=1/1,2,3,16;
 1/6=300,7=10,10=4,18=20,19=15,26=3/3(2);
 2/9=110/2;
 99//99;
 2/9=110/2;
 3/5=1,6=6,7=1111,11=2,25=1,30=1,71=1,74=-58/1,2,3;
 4/5=5,16=3,69=1/1;
 5/5=2,6=10,38=5/2;
 7//1,2,3,16;
 1/6=300,7=10,18=20,19=15,26=3/3(-5);
 2/9=110/2;
 6/7=2,8=2,9=2,10=2,19=2,28=1/1;
 99/9=1/99;
 -----------------------
 20K-Charged-1-600-12875
 -----------------------
 Symbolic Z-matrix:
 Charge =  0 Multiplicity = 1
 C                    -0.84317  -0.45614  -1.24206 
 O                     0.30253  -0.57279  -0.77364 
 O                    -1.4288    0.56579  -1.59263 
 C                    -1.61328  -1.81092  -1.41023 
 F                    -2.74585  -1.69941  -2.10241 
 F                    -1.91367  -2.35752  -0.22163 
 F                    -0.83845  -2.70901  -2.05932 
 O                    -0.08674   2.72528  -1.48573 
 H                    -0.72304   1.90985  -1.58253 
 H                     0.87995   2.2845   -1.53292 
 H                    -0.19314   3.02739  -0.51778 
 O                     2.87838   0.21324  -3.6067 
 H                     3.78782   0.14052  -3.89885 
 H                     2.63009  -0.66687  -3.25295 
 O                     2.11853  -2.05206  -2.32302 
 H                     1.52951  -1.70455  -1.63551 
 H                     1.64169  -2.77586  -2.73489 
 O                    -0.17992   3.16321   1.02641 
 H                     0.2815    2.34281   1.32316 
 H                     0.21929   3.89815   1.49291 
 O                     1.22145   0.93489   1.44855 
 H                     0.81485   0.24219   0.90827 
 H                     2.11236   1.0473    1.1046 
 O                     2.03663   1.41411  -1.40533 
 H                     1.53878   0.61505  -1.12823 
 H                     2.42242   1.16148  -2.27593 
 
 Add virtual bond connecting atoms O24        and H10        Dist= 2.75D+00.
 Add virtual bond connecting atoms H9         and O3         Dist= 2.87D+00.
 Add virtual bond connecting atoms O18        and H11        Dist= 2.93D+00.
 Add virtual bond connecting atoms H26        and O12        Dist= 3.21D+00.
 Add virtual bond connecting atoms O21        and H19        Dist= 3.21D+00.
 Add virtual bond connecting atoms O15        and H14        Dist= 3.30D+00.
 Add virtual bond connecting atoms H16        and O2         Dist= 3.55D+00.

 GradGradGradGradGradGradGradGradGradGradGradGradGradGradGradGradGradGrad
 Berny optimization.
 Initialization pass.
                           ----------------------------
                           !    Initial Parameters    !
                           ! (Angstroms and Degrees)  !
 --------------------------                            --------------------------
 ! Name  Definition              Value          Derivative Info.                !
 --------------------------------------------------------------------------------
 ! R1    R(1,2)                  1.2432         calculate D2E/DX2 analytically  !
 ! R2    R(1,3)                  1.2289         calculate D2E/DX2 analytically  !
 ! R3    R(1,4)                  1.5674         calculate D2E/DX2 analytically  !
 ! R4    R(2,16)                 1.8786         calculate D2E/DX2 analytically  !
 ! R5    R(3,9)                  1.5181         calculate D2E/DX2 analytically  !
 ! R6    R(4,5)                  1.332          calculate D2E/DX2 analytically  !
 ! R7    R(4,6)                  1.3423         calculate D2E/DX2 analytically  !
 ! R8    R(4,7)                  1.3521         calculate D2E/DX2 analytically  !
 ! R9    R(8,9)                  1.0388         calculate D2E/DX2 analytically  !
 ! R10   R(8,10)                 1.0635         calculate D2E/DX2 analytically  !
 ! R11   R(8,11)                 1.0196         calculate D2E/DX2 analytically  !
 ! R12   R(10,24)                1.4532         calculate D2E/DX2 analytically  !
 ! R13   R(11,18)                1.5502         calculate D2E/DX2 analytically  !
 ! R14   R(12,13)                0.958          calculate D2E/DX2 analytically  !
 ! R15   R(12,14)                0.9805         calculate D2E/DX2 analytically  !
 ! R16   R(12,26)                1.6965         calculate D2E/DX2 analytically  !
 ! R17   R(14,15)                1.7451         calculate D2E/DX2 analytically  !
 ! R18   R(15,16)                0.9697         calculate D2E/DX2 analytically  !
 ! R19   R(15,17)                0.9596         calculate D2E/DX2 analytically  !
 ! R20   R(18,19)                0.9869         calculate D2E/DX2 analytically  !
 ! R21   R(18,20)                0.9577         calculate D2E/DX2 analytically  !
 ! R22   R(19,21)                1.6975         calculate D2E/DX2 analytically  !
 ! R23   R(21,22)                0.968          calculate D2E/DX2 analytically  !
 ! R24   R(21,23)                0.9616         calculate D2E/DX2 analytically  !
 ! R25   R(24,25)                0.9814         calculate D2E/DX2 analytically  !
 ! R26   R(24,26)                0.9852         calculate D2E/DX2 analytically  !
 ! A1    A(2,1,3)              128.6572         calculate D2E/DX2 analytically  !
 ! A2    A(2,1,4)              114.3371         calculate D2E/DX2 analytically  !
 ! A3    A(3,1,4)              117.0023         calculate D2E/DX2 analytically  !
 ! A4    A(1,2,16)             119.0489         calculate D2E/DX2 analytically  !
 ! A5    A(1,3,9)              120.8504         calculate D2E/DX2 analytically  !
 ! A6    A(1,4,5)              113.6504         calculate D2E/DX2 analytically  !
 ! A7    A(1,4,6)              111.526          calculate D2E/DX2 analytically  !
 ! A8    A(1,4,7)              110.1238         calculate D2E/DX2 analytically  !
 ! A9    A(5,4,6)              107.6958         calculate D2E/DX2 analytically  !
 ! A10   A(5,4,7)              107.0605         calculate D2E/DX2 analytically  !
 ! A11   A(6,4,7)              106.4301         calculate D2E/DX2 analytically  !
 ! A12   A(9,8,10)             103.1374         calculate D2E/DX2 analytically  !
 ! A13   A(9,8,11)             104.9001         calculate D2E/DX2 analytically  !
 ! A14   A(10,8,11)            105.0577         calculate D2E/DX2 analytically  !
 ! A15   A(13,12,14)           106.3962         calculate D2E/DX2 analytically  !
 ! A16   A(13,12,26)           122.4666         calculate D2E/DX2 analytically  !
 ! A17   A(14,12,26)            98.6647         calculate D2E/DX2 analytically  !
 ! A18   A(14,15,16)           105.7484         calculate D2E/DX2 analytically  !
 ! A19   A(14,15,17)           121.0412         calculate D2E/DX2 analytically  !
 ! A20   A(16,15,17)           105.8282         calculate D2E/DX2 analytically  !
 ! A21   A(2,16,15)            159.6961         calculate D2E/DX2 analytically  !
 ! A22   A(11,18,19)           103.3367         calculate D2E/DX2 analytically  !
 ! A23   A(11,18,20)           123.7811         calculate D2E/DX2 analytically  !
 ! A24   A(19,18,20)           107.2519         calculate D2E/DX2 analytically  !
 ! A25   A(19,21,22)           108.6451         calculate D2E/DX2 analytically  !
 ! A26   A(19,21,23)           112.9329         calculate D2E/DX2 analytically  !
 ! A27   A(22,21,23)           105.8529         calculate D2E/DX2 analytically  !
 ! A28   A(10,24,25)            96.2389         calculate D2E/DX2 analytically  !
 ! A29   A(10,24,26)           112.811          calculate D2E/DX2 analytically  !
 ! A30   A(25,24,26)           103.85           calculate D2E/DX2 analytically  !
 ! A31   A(12,26,24)           160.3514         calculate D2E/DX2 analytically  !
 ! A32   L(3,9,8,12,-1)        173.2067         calculate D2E/DX2 analytically  !
 ! A33   L(8,10,24,1,-1)       166.9454         calculate D2E/DX2 analytically  !
 ! A34   L(8,11,18,2,-1)       166.9951         calculate D2E/DX2 analytically  !
 ! A35   L(12,14,15,3,-1)      172.6356         calculate D2E/DX2 analytically  !
 ! A36   L(18,19,21,1,-1)      172.6655         calculate D2E/DX2 analytically  !
 ! A37   L(3,9,8,12,-2)        189.1834         calculate D2E/DX2 analytically  !
 ! A38   L(8,10,24,1,-2)       186.475          calculate D2E/DX2 analytically  !
 ! A39   L(8,11,18,2,-2)       174.9247         calculate D2E/DX2 analytically  !
 ! A40   L(12,14,15,3,-2)      189.3278         calculate D2E/DX2 analytically  !
 ! A41   L(18,19,21,1,-2)      167.4715         calculate D2E/DX2 analytically  !
 ! D1    D(3,1,2,16)          -123.6267         calculate D2E/DX2 analytically  !
 ! D2    D(4,1,2,16)            55.6758         calculate D2E/DX2 analytically  !
 ! D3    D(2,1,3,9)              4.6742         calculate D2E/DX2 analytically  !
 ! D4    D(4,1,3,9)           -174.6126         calculate D2E/DX2 analytically  !
 ! D5    D(2,1,4,5)           -169.9813         calculate D2E/DX2 analytically  !
 ! D6    D(2,1,4,6)             68.0502         calculate D2E/DX2 analytically  !
 ! D7    D(2,1,4,7)            -49.877          calculate D2E/DX2 analytically  !
 ! D8    D(3,1,4,5)              9.4074         calculate D2E/DX2 analytically  !
 ! D9    D(3,1,4,6)           -112.561          calculate D2E/DX2 analytically  !
 ! D10   D(3,1,4,7)            129.5117         calculate D2E/DX2 analytically  !
 ! D11   D(1,2,16,15)           64.8049         calculate D2E/DX2 analytically  !
 ! D12   D(1,3,8,10)            22.6939         calculate D2E/DX2 analytically  !
 ! D13   D(1,3,8,11)           -84.7841         calculate D2E/DX2 analytically  !
 ! D14   D(9,8,18,19)           67.8322         calculate D2E/DX2 analytically  !
 ! D15   D(9,8,18,20)         -173.8115         calculate D2E/DX2 analytically  !
 ! D16   D(10,8,18,19)         -37.5916         calculate D2E/DX2 analytically  !
 ! D17   D(10,8,18,20)          80.7647         calculate D2E/DX2 analytically  !
 ! D18   D(9,8,24,25)          -21.5744         calculate D2E/DX2 analytically  !
 ! D19   D(9,8,24,26)           84.0319         calculate D2E/DX2 analytically  !
 ! D20   D(11,8,24,25)          85.2519         calculate D2E/DX2 analytically  !
 ! D21   D(11,8,24,26)        -169.1418         calculate D2E/DX2 analytically  !
 ! D22   D(13,12,15,16)        144.6425         calculate D2E/DX2 analytically  !
 ! D23   D(13,12,15,17)        -96.4781         calculate D2E/DX2 analytically  !
 ! D24   D(26,12,15,16)         19.1945         calculate D2E/DX2 analytically  !
 ! D25   D(26,12,15,17)        138.074          calculate D2E/DX2 analytically  !
 ! D26   D(13,12,26,24)       -123.1558         calculate D2E/DX2 analytically  !
 ! D27   D(14,12,26,24)         -7.3457         calculate D2E/DX2 analytically  !
 ! D28   D(14,15,16,2)          27.2848         calculate D2E/DX2 analytically  !
 ! D29   D(17,15,16,2)        -102.2709         calculate D2E/DX2 analytically  !
 ! D30   D(11,18,21,22)        -47.1941         calculate D2E/DX2 analytically  !
 ! D31   D(11,18,21,23)         66.9507         calculate D2E/DX2 analytically  !
 ! D32   D(20,18,21,22)       -176.0713         calculate D2E/DX2 analytically  !
 ! D33   D(20,18,21,23)        -61.9265         calculate D2E/DX2 analytically  !
 ! D34   D(10,24,26,12)       -111.7231         calculate D2E/DX2 analytically  !
 ! D35   D(25,24,26,12)         -8.7131         calculate D2E/DX2 analytically  !
 --------------------------------------------------------------------------------
 Trust Radius=3.00D-01 FncErr=1.00D-07 GrdErr=1.00D-06 EigMax=2.50D+02 EigMin=1.00D-04
 Number of steps in this run=    156 maximum allowed number of steps=    156.
 GradGradGradGradGradGradGradGradGradGradGradGradGradGradGradGradGradGrad

                          Input orientation:                          
 ---------------------------------------------------------------------
 Center     Atomic      Atomic             Coordinates (Angstroms)
 Number     Number       Type             X           Y           Z
 ---------------------------------------------------------------------
      1          6           0       -0.843172   -0.456142   -1.242065
      2          8           0        0.302530   -0.572792   -0.773641
      3          8           0       -1.428796    0.565792   -1.592631
      4          6           0       -1.613283   -1.810917   -1.410227
      5          9           0       -2.745845   -1.699411   -2.102415
      6          9           0       -1.913668   -2.357522   -0.221634
      7          9           0       -0.838449   -2.709011   -2.059320
      8          8           0       -0.086744    2.725282   -1.485732
      9          1           0       -0.723040    1.909848   -1.582527
     10          1           0        0.879953    2.284495   -1.532920
     11          1           0       -0.193138    3.027392   -0.517783
     12          8           0        2.878377    0.213245   -3.606698
     13          1           0        3.787824    0.140516   -3.898846
     14          1           0        2.630086   -0.666867   -3.252953
     15          8           0        2.118530   -2.052059   -2.323023
     16          1           0        1.529510   -1.704555   -1.635510
     17          1           0        1.641690   -2.775861   -2.734895
     18          8           0       -0.179921    3.163207    1.026409
     19          1           0        0.281498    2.342806    1.323161
     20          1           0        0.219291    3.898147    1.492913
     21          8           0        1.221447    0.934891    1.448548
     22          1           0        0.814853    0.242193    0.908269
     23          1           0        2.112357    1.047297    1.104601
     24          8           0        2.036630    1.414108   -1.405334
     25          1           0        1.538777    0.615054   -1.128232
     26          1           0        2.422424    1.161478   -2.275934
 ---------------------------------------------------------------------
                    Distance matrix (angstroms):
                    1          2          3          4          5
     1  C    0.000000
     2  O    1.243246   0.000000
     3  O    1.228903   2.228140   0.000000
     4  C    1.567407   2.368235   2.390827   0.000000
     5  F    2.430244   3.511055   2.669390   1.332012   0.000000
     6  F    2.408835   2.898536   3.265042   1.342298   2.159390
     7  F    2.396528   2.741941   3.360155   1.352132   2.158543
     8  O    3.279180   3.396454   2.544785   4.786766   5.198945
     9  H    2.393378   2.805279   1.518117   3.829662   4.169985
    10  H    3.250362   3.012310   2.878859   4.796215   5.416849
    11  H    3.616924   3.643141   2.956624   5.120792   5.600897
    12  O    4.459764   3.908842   4.767861   5.394138   6.128050
    13  H    5.372207   4.735292   5.719494   6.258855   7.021491
    14  H    4.018905   3.401963   4.555287   4.765571   5.593794
    15  O    3.533709   2.808322   4.468796   3.849386   4.882129
    16  H    2.709788   1.878613   3.729328   3.152651   4.300778
    17  H    3.712704   3.239349   4.679668   3.644271   4.561715
    18  O    4.322680   4.175000   3.894307   5.721331   6.326022
    19  H    3.959719   3.591341   3.818995   5.321185   6.102367
    20  H    5.250597   5.013331   4.831290   6.661829   7.283617
    21  O    3.665654   2.838246   4.050777   4.873166   5.940395
    22  H    2.803685   1.937910   3.375378   3.935293   5.051001
    23  H    4.062305   3.070497   4.477351   5.326738   6.436730
    24  O    3.437696   2.711809   3.572660   4.870593   5.749087
    25  H    2.614211   1.750719   3.004095   3.987523   4.966263
    26  H    3.788099   3.123864   3.956468   5.086404   5.909806
                    6          7          8          9         10
     6  F    0.000000
     7  F    2.157946   0.000000
     8  O    5.547116   5.515941   0.000000
     9  H    4.634660   4.644837   1.038834   0.000000
    10  H    5.574237   5.307081   1.063496   1.646939   0.000000
    11  H    5.660851   5.974871   1.019566   1.631987   1.653459
    12  O    6.405560   4.974812   4.427276   4.466087   3.547440
    13  H    7.229737   5.736381   5.245609   5.370639   4.318561
    14  H    5.717772   4.198315   4.691579   4.546783   3.838231
    15  O    4.557167   3.040535   5.327971   4.931487   4.578650
    16  H    3.779007   2.606872   4.717856   4.259189   4.042891
    17  H    4.374021   2.571374   5.900040   5.373618   5.256633
    18  O    5.919623   6.666208   2.551727   2.944900   2.906137
    19  H    5.412784   6.181934   2.858630   3.104766   2.918689
    20  H    6.828073   7.575732   3.215834   3.781488   3.492279
    21  O    4.843391   5.461349   3.677888   3.730816   3.290472
    22  H    3.934467   4.499955   3.565087   3.369013   3.183495
    23  H    5.436964   5.729529   3.789657   4.000516   3.163225
    24  O    5.588488   5.068914   2.496870   2.809437   1.453187
    25  H    4.645160   4.191365   2.687599   2.645504   1.839798
    26  H    5.950227   5.065659   3.060364   3.306783   2.047548
                   11         12         13         14         15
    11  H    0.000000
    12  O    5.186042   0.000000
    13  H    5.967722   0.957984   0.000000
    14  H    5.394377   0.980500   1.552225   0.000000
    15  O    5.865452   2.712340   3.174452   1.745054   0.000000
    16  H    5.158309   3.063164   3.691471   2.214539   0.969731
    17  H    6.477648   3.350252   3.803410   2.386036   0.959638
    18  O    1.550209   6.286584   7.009836   6.393633   6.610640
    19  H    2.020646   5.965091   6.664365   5.959430   5.998681
    20  H    2.229621   6.830467   7.478321   7.012455   7.319387
    21  O    3.200948   5.368585   5.984309   5.162752   4.894014
    22  H    3.287400   4.964262   5.653075   4.630036   4.171860
    23  H    3.445027   4.845489   5.353870   4.711122   4.621109
    24  O    2.891764   2.645111   3.302472   2.845407   3.586527
    25  H    3.031758   2.845834   3.599959   2.710851   2.979451
    26  H    3.662499   1.696458   2.353832   2.083395   3.228217
                   16         17         18         19         20
    16  H    0.000000
    17  H    1.539132   0.000000
    18  O    5.805434   7.262107   0.000000
    19  H    5.166468   6.672232   0.986928   0.000000
    20  H    6.549349   8.027451   0.957671   1.565814   0.000000
    21  O    4.070994   5.607805   2.665976   1.697484   3.128446
    22  H    3.281977   4.802599   3.088017   2.206621   3.750000
    23  H    3.926908   5.438731   3.120533   2.253477   3.444101
    24  O    3.167998   4.413564   3.726368   3.374559   4.227648
    25  H    2.374447   3.753699   3.753596   3.251954   4.403424
    26  H    3.069459   4.040152   4.656671   4.351159   5.152413
                   21         22         23         24         25
    21  O    0.000000
    22  H    0.968014   0.000000
    23  H    0.961591   1.539564   0.000000
    24  O    3.006462   2.866859   2.537727   0.000000
    25  H    2.615873   2.193269   2.345500   0.981392   0.000000
    26  H    3.919879   3.683547   3.396644   0.985192   1.548105
                   26
    26  H    0.000000
 Stoichiometry    C2H13F3O8
 Framework group  C1[X(C2H13F3O8)]
 Deg. of freedom    72
 Full point group                 C1      NOp   1
 Largest Abelian subgroup         C1      NOp   1
 Largest concise Abelian subgroup C1      NOp   1
                         Standard orientation:                         
 ---------------------------------------------------------------------
 Center     Atomic      Atomic             Coordinates (Angstroms)
 Number     Number       Type             X           Y           Z
 ---------------------------------------------------------------------
      1          6           0        0.723076   -0.605547   -0.252817
      2          8           0        0.179723    0.055781    0.648889
      3          8           0        0.211906   -1.106695   -1.251696
      4          6           0        2.268309   -0.796415   -0.072295
      5          9           0        2.870518   -1.318476   -1.139559
      6          9           0        2.547960   -1.582463    0.979222
      7          9           0        2.858680    0.395009    0.173126
      8          8           0       -2.259263   -0.620397   -1.616068
      9          1           0       -1.252547   -0.873708   -1.576924
     10          1           0       -2.306959    0.270734   -1.037593
     11          1           0       -2.729690   -1.327706   -1.052216
     12          8           0       -0.884974    3.514039   -0.829597
     13          1           0       -1.153964    4.413310   -0.638050
     14          1           0       -0.119642    3.324006   -0.246902
     15          8           0        1.038585    2.716906    0.908587
     16          1           0        0.822666    1.779335    1.029903
     17          1           0        1.980530    2.747297    0.727701
     18          8           0       -3.268034   -2.230689    0.087062
     19          1           0       -2.857880   -1.843972    0.897155
     20          1           0       -4.199230   -2.355951    0.272311
     21          8           0       -2.117105   -0.844709    2.052220
     22          1           0       -1.198617   -0.693089    1.786812
     23          1           0       -2.521307    0.025963    2.108855
     24          8           0       -2.121844    1.312684   -0.041688
     25          1           0       -1.292365    0.951003    0.338157
     26          1           0       -1.845679    2.172561   -0.435322
 ---------------------------------------------------------------------
 Rotational constants (GHZ):           0.6028411           0.4166418           0.3156937
 Standard basis: 6-31++G(d,p) (6D, 7F)
 There are   325 symmetry adapted cartesian basis functions of A   symmetry.
 There are   325 symmetry adapted basis functions of A   symmetry.
   325 basis functions,   520 primitive gaussians,   325 cartesian basis functions
    58 alpha electrons       58 beta electrons
       nuclear repulsion energy      1027.1692390558 Hartrees.
 NAtoms=   26 NActive=   26 NUniq=   26 SFac= 1.00D+00 NAtFMM=   60 NAOKFM=F Big=F
 Integral buffers will be    131072 words long.
 Raffenetti 2 integral format.
 Two-electron integral symmetry is turned on.
 Nuclear repulsion after empirical dispersion term =     1027.1536533030 Hartrees.
 One-electron integrals computed using PRISM.
 NBasis=   325 RedAO= T EigKep=  2.31D-05  NBF=   325
 NBsUse=   325 1.00D-06 EigRej= -1.00D+00 NBFU=   325
 ExpMin= 3.60D-02 ExpMax= 7.00D+03 ExpMxC= 1.05D+03 IAcc=3 IRadAn=         5 AccDes= 0.00D+00
 Harris functional with IExCor= 4639 and IRadAn=       5 diagonalized for initial guess.
 HarFok:  IExCor= 4639 AccDes= 0.00D+00 IRadAn=         5 IDoV= 1 UseB2=F ITyADJ=14
 ICtDFT=  3500011 ScaDFX=  1.000000  1.000000  1.000000  1.000000
 FoFCou: FMM=F IPFlag=           0 FMFlag=      100000 FMFlg1=           0
         NFxFlg=           0 DoJE=T BraDBF=F KetDBF=T FulRan=T
         wScrn=  0.000000 ICntrl=       500 IOpCl=  0 I1Cent=   200000004 NGrid=           0
         NMat0=    1 NMatS0=      1 NMatT0=    0 NMatD0=    1 NMtDS0=    0 NMtDT0=    0
 Petite list used in FoFCou.
 Requested convergence on RMS density matrix=1.00D-10 within 128 cycles.
 Requested convergence on MAX density matrix=1.00D-08.
 Requested convergence on             energy=1.00D-08.
 No special actions if energy rises.
 SCF Done:  E(RwB97XD) =  -985.237890024     A.U. after   17 cycles
            NFock= 17  Conv=0.84D-10     -V/T= 2.0081
 DoSCS=F DFT=T ScalE2(SS,OS)=  1.000000  1.000000
 Range of M.O.s used for correlation:     1   325
 NBasis=   325 NAE=    58 NBE=    58 NFC=     0 NFV=     0
 NROrb=    325 NOA=    58 NOB=    58 NVA=   267 NVB=   267

 **** Warning!!: The largest alpha MO coefficient is  0.36327107D+02

 Symmetrizing basis deriv contribution to polar:
 IMax=3 JMax=2 DiffMx= 0.00D+00
 G2DrvN: will do    27 centers at a time, making    1 passes.
 Calling FoFCou, ICntrl=  3107 FMM=F I1Cent=   0 AccDes= 0.00D+00.
 End of G2Drv F.D. properties file   721 does not exist.
 End of G2Drv F.D. properties file   722 does not exist.
 End of G2Drv F.D. properties file   788 does not exist.
          IDoAtm=11111111111111111111111111
          Differentiating once with respect to nuclear coordinates.
 CalDSu exits because no D1Ps are significant.
          There are    81 degrees of freedom in the 1st order CPHF.  IDoFFX=6 NUNeed=     0.
     75 vectors produced by pass  0 Test12= 1.91D-14 1.23D-09 XBig12= 1.64D-01 6.33D-02.
 AX will form    75 AO Fock derivatives at one time.
     75 vectors produced by pass  1 Test12= 1.91D-14 1.23D-09 XBig12= 2.21D-02 6.38D-02.
     75 vectors produced by pass  2 Test12= 1.91D-14 1.23D-09 XBig12= 5.87D-04 3.89D-03.
     75 vectors produced by pass  3 Test12= 1.91D-14 1.23D-09 XBig12= 5.31D-06 4.97D-04.
     75 vectors produced by pass  4 Test12= 1.91D-14 1.23D-09 XBig12= 4.02D-08 4.62D-05.
     75 vectors produced by pass  5 Test12= 1.91D-14 1.23D-09 XBig12= 2.71D-10 2.99D-06.
     68 vectors produced by pass  6 Test12= 1.91D-14 1.23D-09 XBig12= 1.42D-12 1.09D-07.
     16 vectors produced by pass  7 Test12= 1.91D-14 1.23D-09 XBig12= 7.18D-15 1.19D-08.
 InvSVY:  IOpt=1 It=  1 EMax= 3.33D-16
 Solved reduced A of dimension   534 with    81 vectors.
 End of Minotr F.D. properties file   721 does not exist.
 End of Minotr F.D. properties file   722 does not exist.
 End of Minotr F.D. properties file   788 does not exist.

 **********************************************************************

            Population analysis using the SCF Density.

 **********************************************************************

 Orbital symmetries:
       Occupied  (A) (A) (A) (A) (A) (A) (A) (A) (A) (A) (A) (A)
                 (A) (A) (A) (A) (A) (A) (A) (A) (A) (A) (A) (A)
                 (A) (A) (A) (A) (A) (A) (A) (A) (A) (A) (A) (A)
                 (A) (A) (A) (A) (A) (A) (A) (A) (A) (A) (A) (A)
                 (A) (A) (A) (A) (A) (A) (A) (A) (A) (A)
       Virtual   (A) (A) (A) (A) (A) (A) (A) (A) (A) (A) (A) (A)
                 (A) (A) (A) (A) (A) (A) (A) (A) (A) (A) (A) (A)
                 (A) (A) (A) (A) (A) (A) (A) (A) (A) (A) (A) (A)
                 (A) (A) (A) (A) (A) (A) (A) (A) (A) (A) (A) (A)
                 (A) (A) (A) (A) (A) (A) (A) (A) (A) (A) (A) (A)
                 (A) (A) (A) (A) (A) (A) (A) (A) (A) (A) (A) (A)
                 (A) (A) (A) (A) (A) (A) (A) (A) (A) (A) (A) (A)
                 (A) (A) (A) (A) (A) (A) (A) (A) (A) (A) (A) (A)
                 (A) (A) (A) (A) (A) (A) (A) (A) (A) (A) (A) (A)
                 (A) (A) (A) (A) (A) (A) (A) (A) (A) (A) (A) (A)
                 (A) (A) (A) (A) (A) (A) (A) (A) (A) (A) (A) (A)
                 (A) (A) (A) (A) (A) (A) (A) (A) (A) (A) (A) (A)
                 (A) (A) (A) (A) (A) (A) (A) (A) (A) (A) (A) (A)
                 (A) (A) (A) (A) (A) (A) (A) (A) (A) (A) (A) (A)
                 (A) (A) (A) (A) (A) (A) (A) (A) (A) (A) (A) (A)
                 (A) (A) (A) (A) (A) (A) (A) (A) (A) (A) (A) (A)
                 (A) (A) (A) (A) (A) (A) (A) (A) (A) (A) (A) (A)
                 (A) (A) (A) (A) (A) (A) (A) (A) (A) (A) (A) (A)
                 (A) (A) (A) (A) (A) (A) (A) (A) (A) (A) (A) (A)
                 (A) (A) (A) (A) (A) (A) (A) (A) (A) (A) (A) (A)
                 (A) (A) (A) (A) (A) (A) (A) (A) (A) (A) (A) (A)
                 (A) (A) (A) (A) (A) (A) (A) (A) (A) (A) (A) (A)
                 (A) (A) (A)
 The electronic state is 1-A.
 Alpha  occ. eigenvalues --  -24.88447 -24.88146 -24.87948 -19.34626 -19.31463
 Alpha  occ. eigenvalues --  -19.31269 -19.30677 -19.30319 -19.29732 -19.29410
 Alpha  occ. eigenvalues --  -19.29184 -10.56415 -10.45991  -1.43680  -1.34504
 Alpha  occ. eigenvalues --   -1.34430  -1.21924  -1.19354  -1.15599  -1.15121
 Alpha  occ. eigenvalues --   -1.14120  -1.13629  -1.12779  -1.11985  -0.84398
 Alpha  occ. eigenvalues --   -0.74259  -0.69985  -0.69745  -0.68210  -0.67465
 Alpha  occ. eigenvalues --   -0.66544  -0.66133  -0.65402  -0.65147  -0.63801
 Alpha  occ. eigenvalues --   -0.60979  -0.58386  -0.57792  -0.57141  -0.55776
 Alpha  occ. eigenvalues --   -0.54646  -0.53793  -0.53406  -0.52765  -0.52236
 Alpha  occ. eigenvalues --   -0.51592  -0.51071  -0.50476  -0.49383  -0.47657
 Alpha  occ. eigenvalues --   -0.44563  -0.43916  -0.43082  -0.42777  -0.41929
 Alpha  occ. eigenvalues --   -0.40841  -0.39778  -0.39493
 Alpha virt. eigenvalues --    0.02927   0.04058   0.05026   0.06185   0.06327
 Alpha virt. eigenvalues --    0.08013   0.08475   0.09542   0.10401   0.10763
 Alpha virt. eigenvalues --    0.11322   0.12029   0.12448   0.13950   0.14301
 Alpha virt. eigenvalues --    0.14724   0.15238   0.15729   0.17990   0.18550
 Alpha virt. eigenvalues --    0.18729   0.20248   0.21404   0.22073   0.22650
 Alpha virt. eigenvalues --    0.23062   0.23732   0.24667   0.25039   0.26142
 Alpha virt. eigenvalues --    0.26756   0.27046   0.27280   0.27772   0.28744
 Alpha virt. eigenvalues --    0.29011   0.29628   0.30240   0.30414   0.30981
 Alpha virt. eigenvalues --    0.31318   0.31626   0.32260   0.32530   0.33155
 Alpha virt. eigenvalues --    0.33648   0.33994   0.34177   0.34388   0.35168
 Alpha virt. eigenvalues --    0.35504   0.35953   0.36509   0.36801   0.37475
 Alpha virt. eigenvalues --    0.37968   0.38164   0.38755   0.39318   0.39854
 Alpha virt. eigenvalues --    0.40323   0.41084   0.42339   0.43092   0.43693
 Alpha virt. eigenvalues --    0.43997   0.44502   0.45176   0.46660   0.47206
 Alpha virt. eigenvalues --    0.47322   0.47855   0.48326   0.49264   0.50532
 Alpha virt. eigenvalues --    0.51138   0.53183   0.54494   0.55889   0.57186
 Alpha virt. eigenvalues --    0.58173   0.59838   0.62759   0.63446   0.64598
 Alpha virt. eigenvalues --    0.82392   0.85511   0.90014   0.91690   0.93977
 Alpha virt. eigenvalues --    0.98140   1.06090   1.07399   1.08881   1.09787
 Alpha virt. eigenvalues --    1.13410   1.14554   1.15733   1.17641   1.19422
 Alpha virt. eigenvalues --    1.20818   1.21539   1.22022   1.22614   1.23511
 Alpha virt. eigenvalues --    1.23738   1.24182   1.25717   1.26280   1.26982
 Alpha virt. eigenvalues --    1.27393   1.27601   1.29759   1.31237   1.31445
 Alpha virt. eigenvalues --    1.31780   1.33079   1.33754   1.34302   1.34849
 Alpha virt. eigenvalues --    1.35663   1.36868   1.37604   1.38666   1.39499
 Alpha virt. eigenvalues --    1.40442   1.41116   1.44064   1.44993   1.46909
 Alpha virt. eigenvalues --    1.47887   1.50497   1.50948   1.54108   1.54564
 Alpha virt. eigenvalues --    1.55047   1.56210   1.58227   1.59363   1.60309
 Alpha virt. eigenvalues --    1.60690   1.61546   1.62439   1.63701   1.64234
 Alpha virt. eigenvalues --    1.64819   1.65818   1.66400   1.66972   1.68847
 Alpha virt. eigenvalues --    1.69544   1.71050   1.71985   1.73117   1.73539
 Alpha virt. eigenvalues --    1.73867   1.75581   1.76026   1.76246   1.76496
 Alpha virt. eigenvalues --    1.79748   1.80381   1.81282   1.82325   1.83169
 Alpha virt. eigenvalues --    1.84838   1.86095   1.87706   1.89507   1.89866
 Alpha virt. eigenvalues --    1.91950   1.92538   1.93235   1.94993   1.96477
 Alpha virt. eigenvalues --    1.99453   2.00074   2.02371   2.05275   2.12612
 Alpha virt. eigenvalues --    2.15237   2.15925   2.17549   2.18190   2.22642
 Alpha virt. eigenvalues --    2.23957   2.25807   2.27876   2.30266   2.31937
 Alpha virt. eigenvalues --    2.34920   2.35505   2.35758   2.36495   2.37974
 Alpha virt. eigenvalues --    2.38732   2.40871   2.42435   2.44841   2.47497
 Alpha virt. eigenvalues --    2.47998   2.51184   2.52604   2.55571   2.57266
 Alpha virt. eigenvalues --    2.62045   2.63313   2.64384   2.65280   2.67487
 Alpha virt. eigenvalues --    2.69087   2.69889   2.71778   2.74271   2.74700
 Alpha virt. eigenvalues --    2.75983   2.76183   2.79035   2.79372   2.81251
 Alpha virt. eigenvalues --    2.82164   2.85086   2.85871   2.87310   2.87647
 Alpha virt. eigenvalues --    2.91760   2.97914   3.08493   3.09498   3.11128
 Alpha virt. eigenvalues --    3.11643   3.12780   3.15299   3.17338   3.19254
 Alpha virt. eigenvalues --    3.21734   3.22451   3.26122   3.26471   3.38311
 Alpha virt. eigenvalues --    3.40614   3.46328   3.49294   3.52743   3.54859
 Alpha virt. eigenvalues --    3.56696   3.67278   3.73682   3.74773   3.75520
 Alpha virt. eigenvalues --    3.78284   3.84133   3.84424   3.91358   4.35046
 Alpha virt. eigenvalues --    4.37756   4.43862   4.45111   4.46762   4.47144
 Alpha virt. eigenvalues --    4.61160   4.64037   4.79052   4.87096   5.69449
 Alpha virt. eigenvalues --    6.02669   6.68672
          Condensed to atoms (all electrons):
               1          2          3          4          5          6
     1  C    6.675468   0.309791   0.488518  -1.778507  -0.050155   0.018281
     2  O    0.309791   8.796195  -0.158905  -0.220409   0.012987   0.011478
     3  O    0.488518  -0.158905   8.195214  -0.101917   0.011131   0.001164
     4  C   -1.778507  -0.220409  -0.101917   6.890567   0.160491   0.115945
     5  F   -0.050155   0.012987   0.011131   0.160491   9.242415  -0.040033
     6  F    0.018281   0.011478   0.001164   0.115945  -0.040033   9.222252
     7  F   -0.032713   0.010845   0.006204   0.108435  -0.034123  -0.045964
     8  O   -0.013613   0.023294  -0.023988  -0.076587  -0.000197  -0.000019
     9  H   -0.019149  -0.001718   0.092597   0.004761  -0.000716   0.000610
    10  H   -0.002158   0.002383  -0.002086   0.005792   0.000086  -0.000130
    11  H    0.002895  -0.000135  -0.004049   0.011833  -0.000028  -0.000045
    12  O    0.006694  -0.000006  -0.000532  -0.002254  -0.000010  -0.000026
    13  H   -0.000998   0.000691  -0.000050  -0.000428   0.000001  -0.000007
    14  H   -0.003794  -0.000930  -0.000293   0.003695  -0.000080  -0.000005
    15  O   -0.018465  -0.001483  -0.002913   0.005876  -0.000163  -0.000207
    16  H   -0.009197   0.020104   0.001878   0.004316   0.000877  -0.002120
    17  H   -0.000887   0.001449   0.000385  -0.004489  -0.000237   0.000027
    18  O    0.011204  -0.003851  -0.000610  -0.002341   0.000009   0.000007
    19  H   -0.001217   0.001067  -0.001397  -0.000566   0.000060   0.000101
    20  H   -0.000683  -0.000039   0.000522  -0.001223  -0.000001  -0.000005
    21  O   -0.009874   0.013225  -0.001334  -0.006444   0.000020   0.000171
    22  H   -0.006645   0.020644  -0.001688  -0.004684   0.000069  -0.000310
    23  H    0.000128  -0.002137   0.000689  -0.000325  -0.000040  -0.000116
    24  O   -0.000801  -0.031826  -0.003830  -0.022482   0.000349   0.000109
    25  H   -0.004714   0.043942   0.006867  -0.003053   0.000327   0.001781
    26  H    0.007107  -0.001291  -0.001895  -0.003491  -0.000061   0.000023
               7          8          9         10         11         12
     1  C   -0.032713  -0.013613  -0.019149  -0.002158   0.002895   0.006694
     2  O    0.010845   0.023294  -0.001718   0.002383  -0.000135  -0.000006
     3  O    0.006204  -0.023988   0.092597  -0.002086  -0.004049  -0.000532
     4  C    0.108435  -0.076587   0.004761   0.005792   0.011833  -0.002254
     5  F   -0.034123  -0.000197  -0.000716   0.000086  -0.000028  -0.000010
     6  F   -0.045964  -0.000019   0.000610  -0.000130  -0.000045  -0.000026
     7  F    9.310273   0.000194   0.000477   0.000497  -0.000225   0.000220
     8  O    0.000194   8.497320   0.184213   0.183525   0.208312   0.001902
     9  H    0.000477   0.184213   0.255139  -0.016128  -0.019487  -0.000442
    10  H    0.000497   0.183525  -0.016128   0.255736  -0.016849  -0.001581
    11  H   -0.000225   0.208312  -0.019487  -0.016849   0.258501   0.000429
    12  O    0.000220   0.001902  -0.000442  -0.001581   0.000429   8.365939
    13  H    0.000069  -0.000160   0.000057   0.000261  -0.000055   0.264355
    14  H   -0.000180   0.000087   0.000088   0.001912  -0.000124   0.242715
    15  O    0.002275   0.000338  -0.000775   0.000812   0.000018  -0.050731
    16  H    0.007422   0.001165  -0.000628   0.001083   0.000080   0.004254
    17  H    0.004743   0.000019   0.000125  -0.000301  -0.000030   0.005286
    18  O   -0.000004  -0.077513  -0.002953  -0.002217   0.064073  -0.000002
    19  H    0.000021   0.005499   0.001407   0.001109  -0.006999  -0.000091
    20  H    0.000005   0.005918   0.000868  -0.001501  -0.008998   0.000002
    21  O    0.000385   0.002677  -0.004669  -0.000620   0.001994   0.000563
    22  H    0.000675  -0.002583  -0.000161  -0.000280   0.000094   0.000395
    23  H   -0.000113   0.001129  -0.000141  -0.001336   0.001345   0.000556
    24  O   -0.000295  -0.070651  -0.000776   0.092941   0.003820  -0.071805
    25  H    0.000132  -0.007505   0.008476  -0.010870  -0.006942  -0.014660
    26  H   -0.000391   0.007126  -0.000834  -0.014930   0.001390   0.064920
              13         14         15         16         17         18
     1  C   -0.000998  -0.003794  -0.018465  -0.009197  -0.000887   0.011204
     2  O    0.000691  -0.000930  -0.001483   0.020104   0.001449  -0.003851
     3  O   -0.000050  -0.000293  -0.002913   0.001878   0.000385  -0.000610
     4  C   -0.000428   0.003695   0.005876   0.004316  -0.004489  -0.002341
     5  F    0.000001  -0.000080  -0.000163   0.000877  -0.000237   0.000009
     6  F   -0.000007  -0.000005  -0.000207  -0.002120   0.000027   0.000007
     7  F    0.000069  -0.000180   0.002275   0.007422   0.004743  -0.000004
     8  O   -0.000160   0.000087   0.000338   0.001165   0.000019  -0.077513
     9  H    0.000057   0.000088  -0.000775  -0.000628   0.000125  -0.002953
    10  H    0.000261   0.001912   0.000812   0.001083  -0.000301  -0.002217
    11  H   -0.000055  -0.000124   0.000018   0.000080  -0.000030   0.064073
    12  O    0.264355   0.242715  -0.050731   0.004254   0.005286  -0.000002
    13  H    0.365204  -0.021340   0.001069   0.000615  -0.000502  -0.000042
    14  H   -0.021340   0.312590   0.036236  -0.003273  -0.006250   0.000034
    15  O    0.001069   0.036236   8.304474   0.238770   0.277502  -0.000006
    16  H    0.000615  -0.003273   0.238770   0.326165  -0.019239  -0.000292
    17  H   -0.000502  -0.006250   0.277502  -0.019239   0.349565   0.000028
    18  O   -0.000042   0.000034  -0.000006  -0.000292   0.000028   8.355851
    19  H    0.000021  -0.000084  -0.000218  -0.000174   0.000030   0.233911
    20  H    0.000001   0.000003   0.000011   0.000022  -0.000000   0.270722
    21  O   -0.000170   0.000492  -0.000037   0.000602  -0.000195  -0.041017
    22  H    0.000088  -0.000525   0.000260  -0.001095   0.000227   0.004839
    23  H   -0.000019   0.000097   0.000034  -0.000456  -0.000046   0.001924
    24  O    0.003918   0.007116  -0.005373   0.000743  -0.000174   0.000025
    25  H    0.002226  -0.000251   0.002466  -0.010676   0.001338  -0.005622
    26  H   -0.008768  -0.012559   0.000803  -0.000144   0.000836   0.002723
              19         20         21         22         23         24
     1  C   -0.001217  -0.000683  -0.009874  -0.006645   0.000128  -0.000801
     2  O    0.001067  -0.000039   0.013225   0.020644  -0.002137  -0.031826
     3  O   -0.001397   0.000522  -0.001334  -0.001688   0.000689  -0.003830
     4  C   -0.000566  -0.001223  -0.006444  -0.004684  -0.000325  -0.022482
     5  F    0.000060  -0.000001   0.000020   0.000069  -0.000040   0.000349
     6  F    0.000101  -0.000005   0.000171  -0.000310  -0.000116   0.000109
     7  F    0.000021   0.000005   0.000385   0.000675  -0.000113  -0.000295
     8  O    0.005499   0.005918   0.002677  -0.002583   0.001129  -0.070651
     9  H    0.001407   0.000868  -0.004669  -0.000161  -0.000141  -0.000776
    10  H    0.001109  -0.001501  -0.000620  -0.000280  -0.001336   0.092941
    11  H   -0.006999  -0.008998   0.001994   0.000094   0.001345   0.003820
    12  O   -0.000091   0.000002   0.000563   0.000395   0.000556  -0.071805
    13  H    0.000021   0.000001  -0.000170   0.000088  -0.000019   0.003918
    14  H   -0.000084   0.000003   0.000492  -0.000525   0.000097   0.007116
    15  O   -0.000218   0.000011  -0.000037   0.000260   0.000034  -0.005373
    16  H   -0.000174   0.000022   0.000602  -0.001095  -0.000456   0.000743
    17  H    0.000030  -0.000000  -0.000195   0.000227  -0.000046  -0.000174
    18  O    0.233911   0.270722  -0.041017   0.004839   0.001924   0.000025
    19  H    0.291912  -0.020491   0.037159  -0.002801  -0.004623   0.001945
    20  H   -0.020491   0.353493   0.000006   0.000640  -0.001322  -0.000825
    21  O    0.037159   0.000006   8.276070   0.248040   0.285593   0.024219
    22  H   -0.002801   0.000640   0.248040   0.297753  -0.022840  -0.004457
    23  H   -0.004623  -0.001322   0.285593  -0.022840   0.345359  -0.001036
    24  O    0.001945  -0.000825   0.024219  -0.004457  -0.001036   8.516753
    25  H    0.003247   0.000641  -0.035215   0.007402   0.004540   0.221086
    26  H   -0.001369   0.000314   0.007513   0.000014  -0.000176   0.231207
              25         26
     1  C   -0.004714   0.007107
     2  O    0.043942  -0.001291
     3  O    0.006867  -0.001895
     4  C   -0.003053  -0.003491
     5  F    0.000327  -0.000061
     6  F    0.001781   0.000023
     7  F    0.000132  -0.000391
     8  O   -0.007505   0.007126
     9  H    0.008476  -0.000834
    10  H   -0.010870  -0.014930
    11  H   -0.006942   0.001390
    12  O   -0.014660   0.064920
    13  H    0.002226  -0.008768
    14  H   -0.000251  -0.012559
    15  O    0.002466   0.000803
    16  H   -0.010676  -0.000144
    17  H    0.001338   0.000836
    18  O   -0.005622   0.002723
    19  H    0.003247  -0.001369
    20  H    0.000641   0.000314
    21  O   -0.035215   0.007513
    22  H    0.007402   0.000014
    23  H    0.004540  -0.000176
    24  O    0.221086   0.231207
    25  H    0.379917  -0.035828
    26  H   -0.035828   0.282397
 Mulliken charges:
               1
     1  C    0.433484
     2  O   -0.845369
     3  O   -0.499683
     4  C    0.917487
     5  F   -0.302980
     6  F   -0.282964
     7  F   -0.338864
     8  O   -0.849901
     9  H    0.519755
    10  H    0.524847
    11  H    0.509180
    12  O   -0.816090
    13  H    0.393961
    14  H    0.444623
    15  O   -0.790573
    16  H    0.439199
    17  H    0.390791
    18  O   -0.808878
    19  H    0.462540
    20  H    0.401920
    21  O   -0.799156
    22  H    0.466929
    23  H    0.393332
    24  O   -0.889901
    25  H    0.450948
    26  H    0.475363
 Sum of Mulliken charges =  -0.00000
 Mulliken charges with hydrogens summed into heavy atoms:
               1
     1  C    0.433484
     2  O   -0.845369
     3  O   -0.499683
     4  C    0.917487
     5  F   -0.302980
     6  F   -0.282964
     7  F   -0.338864
     8  O    0.703882
    12  O    0.022494
    15  O    0.039417
    18  O    0.055582
    21  O    0.061104
    24  O    0.036410
 APT charges:
               1
     1  C    0.228271
     2  O   -0.761307
     3  O   -0.396600
     4  C    0.259285
     5  F   -0.016640
     6  F   -0.089798
     7  F   -0.185358
     8  O   -0.369996
     9  H    0.264354
    10  H    0.315231
    11  H    0.563233
    12  O   -1.357065
    13  H    1.147633
    14  H    0.177319
    15  O   -0.706352
    16  H    0.039047
    17  H    0.729789
    18  O   -1.316687
    19  H    0.120296
    20  H    1.187578
    21  O   -0.534637
    22  H    0.044894
    23  H    0.575527
    24  O   -0.693679
    25  H    0.144543
    26  H    0.631120
 Sum of APT charges =  -0.00000
 APT charges with hydrogens summed into heavy atoms:
               1
     1  C    0.228271
     2  O   -0.761307
     3  O   -0.396600
     4  C    0.259285
     5  F   -0.016640
     6  F   -0.089798
     7  F   -0.185358
     8  O    0.772822
    12  O   -0.032114
    15  O    0.062484
    18  O   -0.008812
    21  O    0.085784
    24  O    0.081984
 Electronic spatial extent (au):  <R**2>=           3618.0820
 Charge=             -0.0000 electrons
 Dipole moment (field-independent basis, Debye):
    X=             -3.4290    Y=              2.4647    Z=              1.2478  Tot=              4.4034
 Quadrupole moment (field-independent basis, Debye-Ang):
   XX=            -65.7345   YY=            -71.7451   ZZ=            -86.5497
   XY=              6.0925   XZ=             -1.8181   YZ=             -0.3470
 Traceless Quadrupole moment (field-independent basis, Debye-Ang):
   XX=              8.9419   YY=              2.9313   ZZ=            -11.8733
   XY=              6.0925   XZ=             -1.8181   YZ=             -0.3470
 Octapole moment (field-independent basis, Debye-Ang**2):
  XXX=            -62.9023  YYY=             63.2538  ZZZ=              2.9497  XYY=            -11.9199
  XXY=             -9.7177  XXZ=             13.7622  XZZ=              4.7972  YZZ=             -0.5382
  YYZ=             -0.8089  XYZ=             -1.8213
 Hexadecapole moment (field-independent basis, Debye-Ang**3):
 XXXX=          -1691.5981 YYYY=          -1093.9610 ZZZZ=           -593.3809 XXXY=            191.6245
 XXXZ=            -41.2771 YYYX=            -70.9083 YYYZ=            -32.7114 ZZZX=             -4.1915
 ZZZY=             18.9526 XXYY=           -470.0812 XXZZ=           -441.0204 YYZZ=           -370.9875
 XXYZ=             -6.7687 YYXZ=              2.8731 ZZXY=            -14.9941
 N-N= 1.027153653303D+03 E-N=-4.381803467415D+03  KE= 9.772773323648D+02
  Exact polarizability:       0.000       0.000       0.000       0.000       0.000       0.000
 Approx polarizability:      84.279       0.136      84.442       1.074       6.763      85.359
 Calling FoFJK, ICntrl=    100127 FMM=F ISym2X=0 I1Cent= 0 IOpClX= 0 NMat=1 NMatS=1 NMatT=0.
 ***** Axes restored to original set *****
 -------------------------------------------------------------------
 Center     Atomic                   Forces (Hartrees/Bohr)
 Number     Number              X              Y              Z
 -------------------------------------------------------------------
      1        6          -0.014376970   -0.013109864   -0.005489191
      2        8           0.023626015   -0.006053503    0.011489877
      3        8          -0.011639660    0.013561655   -0.005980919
      4        6          -0.002744314   -0.002937548   -0.001161522
      5        9           0.000826557    0.003427785    0.000208302
      6        9           0.000936803    0.003467135    0.003016665
      7        9           0.002647792    0.000598177   -0.001918298
      8        8           0.001231172   -0.009431367    0.004790974
      9        1           0.005523647    0.004152542    0.000226982
     10        1          -0.008236510    0.004627670    0.000397780
     11        1           0.002272807    0.001439357   -0.005140001
     12        8          -0.001519737    0.000803147   -0.000483573
     13        1           0.002133514    0.000738078   -0.000673515
     14        1           0.000358021   -0.003194054   -0.001584725
     15        8           0.004707559    0.000731535   -0.001241895
     16        1          -0.004454429   -0.001327974    0.001837735
     17        1          -0.001066851   -0.000456991   -0.000093546
     18        8          -0.002249728   -0.001958261    0.000146084
     19        1           0.001682121    0.000931511    0.000701476
     20        1           0.000130184    0.002850130    0.000816594
     21        8          -0.000707946    0.000917180    0.005478779
     22        1          -0.000569146   -0.002923969   -0.002142624
     23        1           0.000775501    0.000262701   -0.001222049
     24        8          -0.002901218    0.002023911    0.000739237
     25        1          -0.000589175    0.001003924   -0.001404063
     26        1           0.004203990   -0.000142907   -0.001314564
 -------------------------------------------------------------------
 Cartesian Forces:  Max     0.023626015 RMS     0.005082544
 FormGI is forming the generalized inverse of G from B-inverse, IUseBI=4.

 GradGradGradGradGradGradGradGradGradGradGradGradGradGradGradGradGradGrad
 Berny optimization.
 Internal  Forces:  Max     0.024895637 RMS     0.004286371
 Search for a local minimum.
 Step number   1 out of a maximum of  156
 All quantities printed in internal units (Hartrees-Bohrs-Radians)
 Mixed Optimization -- RFO/linear search
 Second derivative matrix not updated -- analytic derivatives used.
 ITU=  0
     Eigenvalues ---   -0.00042  -0.00013   0.00022   0.00061   0.00164
     Eigenvalues ---    0.00243   0.00375   0.00449   0.00566   0.00726
     Eigenvalues ---    0.00844   0.00941   0.01145   0.01262   0.01446
     Eigenvalues ---    0.01483   0.01602   0.01652   0.01954   0.02102
     Eigenvalues ---    0.02152   0.02261   0.02469   0.02850   0.03042
     Eigenvalues ---    0.03399   0.03469   0.03771   0.03888   0.04042
     Eigenvalues ---    0.04271   0.04712   0.04826   0.05194   0.05722
     Eigenvalues ---    0.06228   0.06506   0.06907   0.07544   0.08001
     Eigenvalues ---    0.08692   0.09659   0.11188   0.13166   0.13851
     Eigenvalues ---    0.16640   0.20093   0.21156   0.22940   0.23650
     Eigenvalues ---    0.26206   0.29836   0.31503   0.35270   0.36069
     Eigenvalues ---    0.37123   0.38166   0.42537   0.45610   0.47164
     Eigenvalues ---    0.47566   0.50573   0.52255   0.52636   0.54915
     Eigenvalues ---    0.56091   0.56988   0.57521   0.57638   0.68623
     Eigenvalues ---    0.85617   1.42423
 RFO step:  Lambda=-5.81497569D-03 EMin=-4.15820073D-04
 Linear search not attempted -- first point.
 Maximum step size (   0.300) exceeded in Quadratic search.
    -- Step size scaled by   0.584
 Iteration  1 RMS(Cart)=  0.11707608 RMS(Int)=  0.01289390
 Iteration  2 RMS(Cart)=  0.01481371 RMS(Int)=  0.00102685
 Iteration  3 RMS(Cart)=  0.00046635 RMS(Int)=  0.00092028
 Iteration  4 RMS(Cart)=  0.00000171 RMS(Int)=  0.00092028
 Iteration  5 RMS(Cart)=  0.00000001 RMS(Int)=  0.00092028
 Variable       Old X    -DE/DX   Delta X   Delta X   Delta X     New X
                                 (Linear)    (Quad)   (Total)
    R1        2.34939   0.02490   0.00000   0.01398   0.01413   2.36352
    R2        2.32229   0.01758   0.00000   0.01724   0.01716   2.33945
    R3        2.96197  -0.00477   0.00000  -0.01531  -0.01531   2.94666
    R4        3.55006  -0.00059   0.00000   0.02721   0.02688   3.57694
    R5        2.86883   0.00134   0.00000  -0.09058  -0.09086   2.77796
    R6        2.51714  -0.00052   0.00000  -0.00165  -0.00165   2.51549
    R7        2.53658   0.00105   0.00000   0.00150   0.00150   2.53807
    R8        2.55516   0.00204   0.00000  -0.00314  -0.00314   2.55202
    R9        1.96311  -0.00501   0.00000   0.01477   0.01447   1.97758
   R10        2.00972  -0.00725   0.00000  -0.06551  -0.06536   1.94435
   R11        1.92670  -0.00094   0.00000  -0.00563  -0.00563   1.92107
   R12        2.74613   0.00172   0.00000   0.13679   0.13690   2.88303
   R13        2.92947   0.00370   0.00000   0.00990   0.00989   2.93936
   R14        1.81033   0.00217   0.00000   0.00191   0.00191   1.81224
   R15        1.85288   0.00429   0.00000   0.00053   0.00067   1.85354
   R16        3.20584   0.00297   0.00000   0.07661   0.07707   3.28291
   R17        3.29767   0.00227   0.00000   0.03339   0.03340   3.33108
   R18        1.83253   0.00350   0.00000   0.00412   0.00377   1.83630
   R19        1.81345   0.00091   0.00000   0.00089   0.00089   1.81435
   R20        1.86502   0.00201   0.00000   0.00240   0.00245   1.86747
   R21        1.80974   0.00264   0.00000   0.00268   0.00268   1.81242
   R22        3.20778   0.00133   0.00000   0.01352   0.01350   3.22128
   R23        1.82928   0.00353   0.00000   0.00098   0.00098   1.83026
   R24        1.81714   0.00119   0.00000   0.00594   0.00594   1.82309
   R25        1.85456  -0.00092   0.00000   0.00352   0.00352   1.85809
   R26        1.86174   0.00505   0.00000  -0.00289  -0.00251   1.85923
    A1        2.24549   0.00141   0.00000   0.00085   0.00177   2.24727
    A2        1.99556   0.00148   0.00000   0.00591   0.00538   2.00094
    A3        2.04208  -0.00289   0.00000  -0.00659  -0.00711   2.03497
    A4        2.07779   0.00223   0.00000   0.02071   0.01778   2.09557
    A5        2.10924   0.00087   0.00000  -0.01306  -0.01231   2.09692
    A6        1.98357  -0.00426   0.00000  -0.00725  -0.00732   1.97626
    A7        1.94650  -0.00614   0.00000  -0.01772  -0.01778   1.92871
    A8        1.92202  -0.00174   0.00000   0.00287   0.00288   1.92490
    A9        1.87965   0.00467   0.00000   0.00619   0.00607   1.88572
   A10        1.86856   0.00353   0.00000   0.00728   0.00728   1.87584
   A11        1.85756   0.00501   0.00000   0.01080   0.01081   1.86837
   A12        1.80009  -0.00019   0.00000   0.00302   0.00350   1.80359
   A13        1.83085   0.00317   0.00000   0.01554   0.01532   1.84617
   A14        1.83360   0.00537   0.00000   0.02961   0.02885   1.86245
   A15        1.85696  -0.00111   0.00000   0.00224   0.00179   1.85876
   A16        2.13745  -0.00005   0.00000   0.00621   0.00470   2.14215
   A17        1.72202   0.00460   0.00000   0.01739   0.01864   1.74067
   A18        1.84566   0.00078   0.00000   0.06856   0.06700   1.91265
   A19        2.11257  -0.00181   0.00000   0.00912   0.00864   2.12121
   A20        1.84705   0.00093   0.00000  -0.00105  -0.00343   1.84363
   A21        2.78722  -0.00196   0.00000  -0.05127  -0.05301   2.73421
   A22        1.80357   0.00775   0.00000  -0.01587  -0.01604   1.78752
   A23        2.16039  -0.00279   0.00000   0.00054   0.00090   2.16129
   A24        1.87190  -0.00332   0.00000   0.01096   0.01046   1.88236
   A25        1.89622   0.00102   0.00000   0.00662   0.00570   1.90191
   A26        1.97105  -0.00123   0.00000  -0.10552  -0.10659   1.86447
   A27        1.84748  -0.00108   0.00000  -0.02270  -0.02567   1.82181
   A28        1.67969  -0.00164   0.00000  -0.02118  -0.02097   1.65872
   A29        1.96892   0.00621   0.00000   0.08383   0.08649   2.05541
   A30        1.81252  -0.00077   0.00000  -0.00277  -0.00185   1.81067
   A31        2.79866  -0.00060   0.00000  -0.06230  -0.05982   2.73883
   A32        3.02303   0.00193   0.00000   0.03692   0.03838   3.06141
   A33        2.91375   0.00075   0.00000  -0.05849  -0.05706   2.85669
   A34        2.91461   0.00953   0.00000  -0.00442  -0.00462   2.90999
   A35        3.01306   0.00044   0.00000  -0.01002  -0.00940   3.00366
   A36        3.01358   0.00300   0.00000  -0.06077  -0.06104   2.95255
   A37        3.30187  -0.00550   0.00000  -0.04146  -0.04065   3.26122
   A38        3.25460  -0.00127   0.00000   0.00418   0.00594   3.26054
   A39        3.05301   0.00579   0.00000   0.04178   0.04163   3.09464
   A40        3.30439  -0.00209   0.00000  -0.00175  -0.00171   3.30268
   A41        2.92293   0.00566   0.00000  -0.01535  -0.01548   2.90745
    D1       -2.15769   0.00312   0.00000  -0.02758  -0.02692  -2.18462
    D2        0.97173   0.00322   0.00000  -0.01032  -0.00992   0.96181
    D3        0.08158  -0.00040   0.00000  -0.04024  -0.04056   0.04102
    D4       -3.04756  -0.00053   0.00000  -0.05796  -0.05792  -3.10548
    D5       -2.96673  -0.00089   0.00000   0.05174   0.05193  -2.91481
    D6        1.18770   0.00078   0.00000   0.06244   0.06253   1.25023
    D7       -0.87052  -0.00050   0.00000   0.05824   0.05838  -0.81214
    D8        0.16419  -0.00077   0.00000   0.06690   0.06681   0.23100
    D9       -1.96456   0.00090   0.00000   0.07761   0.07742  -1.88714
   D10        2.26041  -0.00038   0.00000   0.07340   0.07326   2.33367
   D11        1.13106  -0.00339   0.00000   0.20444   0.20535   1.33641
   D12        0.39608   0.00083   0.00000   0.03345   0.03348   0.42956
   D13       -1.47976  -0.00658   0.00000  -0.01254  -0.01310  -1.49286
   D14        1.18389  -0.00038   0.00000   0.08558   0.08561   1.26950
   D15       -3.03358   0.00384   0.00000   0.10245   0.10299  -2.93059
   D16       -0.65610  -0.00411   0.00000   0.07048   0.06993  -0.58617
   D17        1.40961   0.00010   0.00000   0.08735   0.08732   1.49693
   D18       -0.37654  -0.00171   0.00000   0.08181   0.08283  -0.29371
   D19        1.46663  -0.00239   0.00000   0.07232   0.07336   1.53999
   D20        1.48793   0.00278   0.00000   0.09510   0.09504   1.58296
   D21       -2.95208   0.00210   0.00000   0.08561   0.08557  -2.86651
   D22        2.52449  -0.00105   0.00000  -0.02549  -0.02468   2.49981
   D23       -1.68386  -0.00030   0.00000   0.04003   0.04052  -1.64334
   D24        0.33501  -0.00332   0.00000  -0.04051  -0.03864   0.29637
   D25        2.40985  -0.00257   0.00000   0.02501   0.02656   2.43641
   D26       -2.14947  -0.00226   0.00000  -0.06028  -0.06029  -2.20976
   D27       -0.12821  -0.00011   0.00000  -0.04088  -0.04083  -0.16904
   D28        0.47621  -0.00385   0.00000  -0.12264  -0.12119   0.35502
   D29       -1.78496  -0.00270   0.00000  -0.17413  -0.17320  -1.95817
   D30       -0.82369   0.00028   0.00000  -0.17369  -0.17527  -0.99897
   D31        1.16851   0.00004   0.00000  -0.26079  -0.25974   0.90877
   D32       -3.07302  -0.00026   0.00000  -0.16659  -0.16763   3.04253
   D33       -1.08082  -0.00050   0.00000  -0.25369  -0.25210  -1.33292
   D34       -1.94994  -0.00068   0.00000   0.02770   0.02591  -1.92402
   D35       -0.15207  -0.00075   0.00000   0.03157   0.03188  -0.12019
         Item               Value     Threshold  Converged?
 Maximum Force            0.024896     0.000015     NO 
 RMS     Force            0.004286     0.000010     NO 
 Maximum Displacement     0.534383     0.000060     NO 
 RMS     Displacement     0.120337     0.000040     NO 
 Predicted change in Energy=-3.091399D-03
 GradGradGradGradGradGradGradGradGradGradGradGradGradGradGradGradGradGrad

                          Input orientation:                          
 ---------------------------------------------------------------------
 Center     Atomic      Atomic             Coordinates (Angstroms)
 Number     Number       Type             X           Y           Z
 ---------------------------------------------------------------------
      1          6           0       -0.855205   -0.463732   -1.249611
      2          8           0        0.311053   -0.609262   -0.821867
      3          8           0       -1.437684    0.579817   -1.572603
      4          6           0       -1.669643   -1.786983   -1.380516
      5          9           0       -2.790281   -1.646284   -2.085009
      6          9           0       -1.997774   -2.259536   -0.166878
      7          9           0       -0.925618   -2.736705   -1.987338
      8          8           0       -0.115634    2.707937   -1.415905
      9          1           0       -0.728724    1.866645   -1.523088
     10          1           0        0.834115    2.322517   -1.505773
     11          1           0       -0.220326    3.004923   -0.449317
     12          8           0        3.032041    0.180996   -3.590919
     13          1           0        3.955367    0.084583   -3.831433
     14          1           0        2.734334   -0.697161   -3.271098
     15          8           0        2.114257   -2.091622   -2.388944
     16          1           0        1.501239   -1.792891   -1.696685
     17          1           0        1.665600   -2.811474   -2.838758
     18          8           0       -0.264810    3.119493    1.101264
     19          1           0        0.290985    2.353943    1.386944
     20          1           0        0.026972    3.892554    1.588185
     21          8           0        1.342457    1.012250    1.391041
     22          1           0        0.910891    0.272611    0.938561
     23          1           0        2.087459    1.239565    0.821817
     24          8           0        2.036791    1.387201   -1.426336
     25          1           0        1.506551    0.580370   -1.240154
     26          1           0        2.505307    1.170861   -2.263998
 ---------------------------------------------------------------------
                    Distance matrix (angstroms):
                    1          2          3          4          5
     1  C    0.000000
     2  O    1.250721   0.000000
     3  O    1.237982   2.244013   0.000000
     4  C    1.559307   2.371133   2.385885   0.000000
     5  F    2.416782   3.505597   2.654732   1.331141   0.000000
     6  F    2.388030   2.912575   3.217404   1.343091   2.164110
     7  F    2.390733   2.722809   3.381351   1.350473   2.162296
     8  O    3.260997   3.396874   2.510232   4.756102   5.153705
     9  H    2.349775   2.775421   1.470034   3.775534   4.111744
    10  H    3.268425   3.055593   2.864008   4.813781   5.405843
    11  H    3.615951   3.671987   2.936813   5.092152   5.560025
    12  O    4.583457   3.961809   4.920477   5.555597   6.285392
    13  H    5.487081   4.777022   5.867927   6.414865   7.179809
    14  H    4.126220   3.446557   4.682018   4.914980   5.729661
    15  O    3.572928   2.811525   4.518771   3.927803   4.934085
    16  H    2.742147   1.892836   3.779207   3.186611   4.311546
    17  H    3.793645   3.279083   4.768058   3.781520   4.666977
    18  O    4.326047   4.234815   3.869774   5.675059   6.264421
    19  H    4.025477   3.695921   3.859370   5.352585   6.127844
    20  H    5.273381   5.114235   4.807289   6.629391   7.218586
    21  O    3.739156   2.930880   4.086486   4.958828   6.019157
    22  H    2.906785   2.058303   3.451974   4.034749   5.150030
    23  H    3.981370   3.045567   4.312210   5.303403   6.369467
    24  O    3.438143   2.707290   3.570047   4.880082   5.739033
    25  H    2.582272   1.737644   2.962945   3.963871   4.912691
    26  H    3.872197   3.172275   4.046546   5.192262   6.000966
                    6          7          8          9         10
     6  F    0.000000
     7  F    2.165937   0.000000
     8  O    5.456950   5.534143   0.000000
     9  H    4.524948   4.630888   1.046489   0.000000
    10  H    5.550445   5.378131   1.028907   1.628062   0.000000
    11  H    5.563597   5.985752   1.016589   1.645336   1.641226
    12  O    6.555859   5.171800   4.585192   4.610932   3.710098
    13  H    7.373177   5.931641   5.412007   5.517691   4.489907
    14  H    5.871120   4.382126   4.812354   4.649883   3.980661
    15  O    4.677026   3.133411   5.380985   4.949761   4.680105
    16  H    3.847228   2.620095   4.790675   4.288948   4.173498
    17  H    4.567700   2.728538   5.971701   5.417432   5.368993
    18  O    5.791830   6.653659   2.554950   2.944838   2.939294
    19  H    5.379309   6.227407   2.854227   3.121787   2.943431
    20  H    6.710294   7.592026   3.232369   3.788852   3.562172
    21  O    4.928370   5.532836   3.588918   3.675858   3.219743
    22  H    4.011745   4.581444   3.539503   3.359911   3.191047
    23  H    5.469036   5.725444   3.466575   3.717889   2.856805
    24  O    5.582350   5.108541   2.525349   2.808434   1.525633
    25  H    4.636516   4.180516   2.681215   2.594419   1.886213
    26  H    6.036826   5.207385   3.154552   3.389987   2.166587
                   11         12         13         14         15
    11  H    0.000000
    12  O    5.331240   0.000000
    13  H    6.115841   0.958996   0.000000
    14  H    5.513428   0.980854   1.554355   0.000000
    15  O    5.931880   2.729810   3.194734   1.762729   0.000000
    16  H    5.247735   3.134917   3.755635   2.280334   0.971728
    17  H    6.564801   3.374579   3.823033   2.408201   0.960111
    18  O    1.555445   6.443646   7.166036   6.532937   6.707998
    19  H    2.014217   6.083930   6.768246   6.080834   6.111031
    20  H    2.236171   7.044801   7.700987   7.211652   7.482292
    21  O    3.130487   5.325937   5.912876   5.157029   4.951564
    22  H    3.266709   5.002385   5.661893   4.688990   4.255582
    23  H    3.171458   4.635196   5.145464   4.573982   4.626718
    24  O    2.943835   2.670370   3.340994   2.869543   3.610378
    25  H    3.079932   2.830674   3.599616   2.695231   2.971291
    26  H    3.753121   1.737240   2.395732   2.134528   3.288211
                   16         17         18         19         20
    16  H    0.000000
    17  H    1.539109   0.000000
    18  O    5.922750   7.377440   0.000000
    19  H    5.307515   6.813784   0.988224   0.000000
    20  H    6.729645   8.199203   0.959089   1.574016   0.000000
    21  O    4.174695   5.711085   2.666036   1.704626   3.172620
    22  H    3.399902   4.934502   3.084393   2.217492   3.782501
    23  H    3.985260   5.476193   3.024135   2.188270   3.445473
    24  O    3.236184   4.445401   3.832357   3.449199   4.404941
    25  H    2.416778   3.753058   3.881636   3.394820   4.599915
    26  H    3.180223   4.110286   4.774484   4.430832   5.328139
                   21         22         23         24         25
    21  O    0.000000
    22  H    0.968531   0.000000
    23  H    0.964737   1.527397   0.000000
    24  O    2.925799   2.846524   2.253565   0.000000
    25  H    2.671448   2.279545   2.241365   0.983257   0.000000
    26  H    3.838839   3.688549   3.114734   0.983863   1.547400
                   26
    26  H    0.000000
 Stoichiometry    C2H13F3O8
 Framework group  C1[X(C2H13F3O8)]
 Deg. of freedom    72
 Full point group                 C1      NOp   1
 Largest Abelian subgroup         C1      NOp   1
 Largest concise Abelian subgroup C1      NOp   1
                         Standard orientation:                         
 ---------------------------------------------------------------------
 Center     Atomic      Atomic             Coordinates (Angstroms)
 Number     Number       Type             X           Y           Z
 ---------------------------------------------------------------------
      1          6           0        0.759415   -0.577334   -0.243965
      2          8           0        0.210763    0.130275    0.629290
      3          8           0        0.248379   -1.131736   -1.225840
      4          6           0        2.292832   -0.780620   -0.047122
      5          9           0        2.895820   -1.295164   -1.116508
      6          9           0        2.529687   -1.593566    0.995428
      7          9           0        2.890233    0.399110    0.226968
      8          8           0       -2.209567   -0.764885   -1.579656
      9          1           0       -1.182731   -0.954931   -1.511613
     10          1           0       -2.318448    0.130873   -1.085277
     11          1           0       -2.660270   -1.472372   -1.005389
     12          8           0       -1.033858    3.601316   -0.819409
     13          1           0       -1.332977    4.483277   -0.590617
     14          1           0       -0.238651    3.426257   -0.272533
     15          8           0        0.997130    2.822134    0.829780
     16          1           0        0.860171    1.872518    0.983815
     17          1           0        1.932711    2.920832    0.638052
     18          8           0       -3.139239   -2.413105    0.136985
     19          1           0       -2.838641   -1.933682    0.947159
     20          1           0       -4.053881   -2.669496    0.269445
     21          8           0       -2.219444   -0.752855    2.009228
     22          1           0       -1.274780   -0.633967    1.831665
     23          1           0       -2.618652    0.087927    1.755386
     24          8           0       -2.131915    1.277154   -0.095933
     25          1           0       -1.250162    0.976848    0.218905
     26          1           0       -1.956816    2.173826   -0.461045
 ---------------------------------------------------------------------
 Rotational constants (GHZ):           0.5839135           0.4197862           0.3083884
 Standard basis: 6-31++G(d,p) (6D, 7F)
 There are   325 symmetry adapted cartesian basis functions of A   symmetry.
 There are   325 symmetry adapted basis functions of A   symmetry.
   325 basis functions,   520 primitive gaussians,   325 cartesian basis functions
    58 alpha electrons       58 beta electrons
       nuclear repulsion energy      1022.6162714741 Hartrees.
 NAtoms=   26 NActive=   26 NUniq=   26 SFac= 1.00D+00 NAtFMM=   60 NAOKFM=F Big=F
 Integral buffers will be    131072 words long.
 Raffenetti 2 integral format.
 Two-electron integral symmetry is turned on.
 Nuclear repulsion after empirical dispersion term =     1022.6008768391 Hartrees.
 One-electron integrals computed using PRISM.
 NBasis=   325 RedAO= T EigKep=  2.35D-05  NBF=   325
 NBsUse=   325 1.00D-06 EigRej= -1.00D+00 NBFU=   325
 Initial guess from the checkpoint file:  "/local_scratch/slurm.5787584/Gau-1826281.chk"
 B after Tr=    -0.000000   -0.000000    0.000000
         Rot=    0.999886    0.009192    0.003722   -0.011351 Ang=   1.73 deg.
 ExpMin= 3.60D-02 ExpMax= 7.00D+03 ExpMxC= 1.05D+03 IAcc=3 IRadAn=         5 AccDes= 0.00D+00
 Harris functional with IExCor= 4639 and IRadAn=       5 diagonalized for initial guess.
 HarFok:  IExCor= 4639 AccDes= 0.00D+00 IRadAn=         5 IDoV= 1 UseB2=F ITyADJ=14
 ICtDFT=  3500011 ScaDFX=  1.000000  1.000000  1.000000  1.000000
 FoFCou: FMM=F IPFlag=           0 FMFlag=      100000 FMFlg1=           0
         NFxFlg=           0 DoJE=T BraDBF=F KetDBF=T FulRan=T
         wScrn=  0.000000 ICntrl=       500 IOpCl=  0 I1Cent=   200000004 NGrid=           0
         NMat0=    1 NMatS0=      1 NMatT0=    0 NMatD0=    1 NMtDS0=    0 NMtDT0=    0
 Petite list used in FoFCou.
 Requested convergence on RMS density matrix=1.00D-10 within 128 cycles.
 Requested convergence on MAX density matrix=1.00D-08.
 Requested convergence on             energy=1.00D-08.
 No special actions if energy rises.
 SCF Done:  E(RwB97XD) =  -985.240813149     A.U. after   16 cycles
            NFock= 16  Conv=0.85D-10     -V/T= 2.0082
 Calling FoFJK, ICntrl=      2127 FMM=F ISym2X=0 I1Cent= 0 IOpClX= 0 NMat=1 NMatS=1 NMatT=0.
 ***** Axes restored to original set *****
 -------------------------------------------------------------------
 Center     Atomic                   Forces (Hartrees/Bohr)
 Number     Number              X              Y              Z
 -------------------------------------------------------------------
      1        6          -0.005676698   -0.006096788   -0.002025443
      2        8           0.010038799   -0.002474524    0.004787308
      3        8          -0.005166872    0.006348013   -0.002782978
      4        6          -0.001295937   -0.001093833   -0.000235229
      5        9           0.000313720    0.001363486   -0.000000599
      6        9           0.000410535    0.001422216    0.001271020
      7        9           0.001087831    0.000118327   -0.000913937
      8        8          -0.001542269   -0.003089261    0.002433049
      9        1           0.001504948    0.001268395    0.000337190
     10        1          -0.001502114    0.001608188   -0.000119128
     11        1           0.000964037    0.000973767   -0.002444256
     12        8          -0.000766013    0.000127751   -0.000168440
     13        1           0.000979678    0.000439054   -0.000162607
     14        1           0.000490221   -0.001351328   -0.000978246
     15        8           0.001842835   -0.000198414    0.000010993
     16        1          -0.002129196    0.000126248    0.000239503
     17        1          -0.000347238   -0.000226243   -0.000271866
     18        8          -0.000008916   -0.000808613   -0.000158800
     19        1           0.000181432    0.000674032    0.000682412
     20        1          -0.000465050    0.001261900    0.000466089
     21        8          -0.000566843    0.000367248    0.002029934
     22        1          -0.000356094   -0.001477600   -0.000487426
     23        1           0.001212186   -0.000299414   -0.001242888
     24        8          -0.002115436    0.000592167   -0.000031385
     25        1           0.000328622    0.000347544   -0.000154808
     26        1           0.002583832    0.000077682   -0.000079463
 -------------------------------------------------------------------
 Cartesian Forces:  Max     0.010038799 RMS     0.002154596

 GradGradGradGradGradGradGradGradGradGradGradGradGradGradGradGradGradGrad
 Berny optimization.
 Using GEDIIS/GDIIS optimizer.
 FormGI is forming the generalized inverse of G from B-inverse, IUseBI=4.
 Internal  Forces:  Max     0.010611213 RMS     0.001720043
 Search for a local minimum.
 Step number   2 out of a maximum of  156
 All quantities printed in internal units (Hartrees-Bohrs-Radians)
 Mixed Optimization -- RFO/linear search
 Update second derivatives using D2CorX and points    1    2
 DE= -2.92D-03 DEPred=-3.09D-03 R= 9.46D-01
 TightC=F SS=  1.41D+00  RLast= 6.83D-01 DXNew= 5.0454D-01 2.0494D+00
 Trust test= 9.46D-01 RLast= 6.83D-01 DXMaxT set to 5.05D-01
 ITU=  1  0
 Use linear search instead of GDIIS.
     Eigenvalues ---   -0.00068  -0.00013   0.00022   0.00061   0.00164
     Eigenvalues ---    0.00244   0.00376   0.00455   0.00574   0.00744
     Eigenvalues ---    0.00831   0.00914   0.01142   0.01255   0.01398
     Eigenvalues ---    0.01469   0.01596   0.01619   0.01898   0.02095
     Eigenvalues ---    0.02099   0.02248   0.02494   0.02860   0.02935
     Eigenvalues ---    0.03396   0.03483   0.03759   0.03787   0.04042
     Eigenvalues ---    0.04298   0.04801   0.04866   0.05224   0.05680
     Eigenvalues ---    0.06305   0.06546   0.06897   0.07570   0.08000
     Eigenvalues ---    0.08680   0.09779   0.11192   0.13097   0.13803
     Eigenvalues ---    0.16447   0.20050   0.21104   0.22767   0.23615
     Eigenvalues ---    0.26258   0.30519   0.31626   0.35054   0.35292
     Eigenvalues ---    0.37101   0.38171   0.42870   0.45620   0.46841
     Eigenvalues ---    0.47574   0.50373   0.52109   0.52552   0.54794
     Eigenvalues ---    0.56073   0.56985   0.57485   0.57607   0.68024
     Eigenvalues ---    0.79842   1.44230
 RFO step:  Lambda=-1.99782504D-03 EMin=-6.80639879D-04
 Quartic linear search produced a step of  0.45597.
 Iteration  1 RMS(Cart)=  0.14306430 RMS(Int)=  0.02770702
 Iteration  2 RMS(Cart)=  0.04130916 RMS(Int)=  0.00365652
 Iteration  3 RMS(Cart)=  0.00289293 RMS(Int)=  0.00226937
 Iteration  4 RMS(Cart)=  0.00001370 RMS(Int)=  0.00226933
 Iteration  5 RMS(Cart)=  0.00000008 RMS(Int)=  0.00226933
 Variable       Old X    -DE/DX   Delta X   Delta X   Delta X     New X
                                 (Linear)    (Quad)   (Total)
    R1        2.36352   0.01061   0.00644   0.02442   0.03208   2.39560
    R2        2.33945   0.00809   0.00782   0.01032   0.01877   2.35822
    R3        2.94666  -0.00181  -0.00698  -0.01460  -0.02158   2.92508
    R4        3.57694  -0.00011   0.01226  -0.08522  -0.07263   3.50431
    R5        2.77796   0.00044  -0.04143   0.06319   0.02114   2.79910
    R6        2.51549  -0.00012  -0.00075  -0.00386  -0.00461   2.51088
    R7        2.53807   0.00055   0.00068   0.00024   0.00093   2.53900
    R8        2.55202   0.00093  -0.00143   0.00401   0.00258   2.55461
    R9        1.97758  -0.00139   0.00660  -0.02629  -0.02043   1.95715
   R10        1.94435  -0.00061  -0.02980   0.02557  -0.00493   1.93942
   R11        1.92107  -0.00104  -0.00257  -0.01997  -0.02250   1.89857
   R12        2.88303   0.00120   0.06242  -0.08000  -0.01848   2.86455
   R13        2.93936   0.00121   0.00451   0.05370   0.05824   2.99760
   R14        1.81224   0.00094   0.00087   0.00238   0.00325   1.81549
   R15        1.85354   0.00165   0.00030   0.00181   0.00233   1.85587
   R16        3.28291   0.00138   0.03514   0.02288   0.05808   3.34099
   R17        3.33108   0.00101   0.01523   0.02498   0.04033   3.37141
   R18        1.83630   0.00175   0.00172   0.00620   0.00812   1.84442
   R19        1.81435   0.00046   0.00041   0.00168   0.00209   1.81644
   R20        1.86747   0.00108   0.00112  -0.00716  -0.00589   1.86158
   R21        1.81242   0.00111   0.00122   0.00198   0.00320   1.81562
   R22        3.22128   0.00130   0.00615   0.08452   0.09060   3.31188
   R23        1.83026   0.00151   0.00045   0.01117   0.01162   1.84188
   R24        1.82309   0.00160   0.00271  -0.00311  -0.00040   1.82269
   R25        1.85809  -0.00049   0.00161  -0.01410  -0.01249   1.84559
   R26        1.85923   0.00228  -0.00114   0.00566   0.00448   1.86371
    A1        2.24727   0.00046   0.00081  -0.00339   0.00021   2.24747
    A2        2.00094   0.00091   0.00245   0.00336   0.00432   2.00526
    A3        2.03497  -0.00138  -0.00324  -0.00001  -0.00475   2.03022
    A4        2.09557   0.00167   0.00811   0.03469   0.03698   2.13255
    A5        2.09692   0.00001  -0.00561  -0.00136  -0.00544   2.09148
    A6        1.97626  -0.00174  -0.00334  -0.00545  -0.00890   1.96736
    A7        1.92871  -0.00256  -0.00811  -0.01303  -0.02126   1.90745
    A8        1.92490  -0.00067   0.00131  -0.00401  -0.00271   1.92219
    A9        1.88572   0.00187   0.00277   0.00707   0.00963   1.89535
   A10        1.87584   0.00138   0.00332   0.00571   0.00903   1.88487
   A11        1.86837   0.00208   0.00493   0.01135   0.01626   1.88463
   A12        1.80359   0.00057   0.00160   0.01170   0.01196   1.81555
   A13        1.84617   0.00127   0.00699   0.03246   0.03956   1.88574
   A14        1.86245   0.00066   0.01316  -0.01783  -0.00572   1.85673
   A15        1.85876  -0.00018   0.00082   0.01004   0.01161   1.87037
   A16        2.14215  -0.00017   0.00214  -0.01688  -0.01821   2.12394
   A17        1.74067   0.00201   0.00850   0.06527   0.07489   1.81555
   A18        1.91265   0.00042   0.03055  -0.06483  -0.03497   1.87769
   A19        2.12121  -0.00073   0.00394  -0.02106  -0.01709   2.10412
   A20        1.84363   0.00056  -0.00156   0.00812   0.00161   1.84524
   A21        2.73421   0.00015  -0.02417   0.17372   0.14648   2.88069
   A22        1.78752   0.00223  -0.00731   0.06264   0.05382   1.84134
   A23        2.16129  -0.00110   0.00041   0.01037   0.00746   2.16875
   A24        1.88236  -0.00026   0.00477   0.01098   0.01474   1.89710
   A25        1.90191   0.00074   0.00260   0.04320   0.04050   1.94241
   A26        1.86447   0.00072  -0.04860   0.20284   0.14979   2.01425
   A27        1.82181  -0.00053  -0.01171   0.02357   0.00188   1.82369
   A28        1.65872  -0.00032  -0.00956   0.03703   0.02320   1.68192
   A29        2.05541   0.00300   0.03944   0.08730   0.13109   2.18651
   A30        1.81067  -0.00017  -0.00085   0.00857   0.00496   1.81564
   A31        2.73883  -0.00017  -0.02728   0.05494   0.02963   2.76847
   A32        3.06141   0.00039   0.01750  -0.02687  -0.00883   3.05258
   A33        2.85669   0.00059  -0.02602   0.01693  -0.01212   2.84456
   A34        2.90999   0.00195  -0.00211  -0.01805  -0.01958   2.89041
   A35        3.00366  -0.00050  -0.00429  -0.09822  -0.10353   2.90012
   A36        2.95255  -0.00022  -0.02783  -0.02937  -0.05853   2.89402
   A37        3.26122  -0.00221  -0.01854  -0.03814  -0.05364   3.20759
   A38        3.26054   0.00069   0.00271   0.05564   0.06187   3.32242
   A39        3.09464   0.00085   0.01898  -0.01041   0.00861   3.10326
   A40        3.30268  -0.00089  -0.00078   0.02682   0.02447   3.32715
   A41        2.90745   0.00234  -0.00706   0.11882   0.10972   3.01717
    D1       -2.18462   0.00099  -0.01228   0.01754   0.00571  -2.17891
    D2        0.96181   0.00139  -0.00452   0.02987   0.02529   0.98710
    D3        0.04102   0.00022  -0.01849   0.03399   0.01413   0.05515
    D4       -3.10548  -0.00018  -0.02641   0.02145  -0.00567  -3.11116
    D5       -2.91481  -0.00053   0.02368  -0.16717  -0.14315  -3.05795
    D6        1.25023   0.00014   0.02851  -0.16298  -0.13428   1.11596
    D7       -0.81214  -0.00043   0.02662  -0.16643  -0.13955  -0.95169
    D8        0.23100  -0.00019   0.03046  -0.15640  -0.12612   0.10488
    D9       -1.88714   0.00048   0.03530  -0.15221  -0.11725  -2.00439
   D10        2.33367  -0.00009   0.03341  -0.15565  -0.12252   2.21115
   D11        1.33641  -0.00055   0.09364  -0.21666  -0.12132   1.21509
   D12        0.42956   0.00043   0.01527   0.03635   0.05062   0.48018
   D13       -1.49286  -0.00127  -0.00597   0.03848   0.03118  -1.46168
   D14        1.26950  -0.00031   0.03904  -0.17495  -0.13631   1.13320
   D15       -2.93059   0.00136   0.04696  -0.10547  -0.05932  -2.98991
   D16       -0.58617  -0.00185   0.03189  -0.18755  -0.15492  -0.74108
   D17        1.49693  -0.00018   0.03981  -0.11807  -0.07793   1.41899
   D18       -0.29371  -0.00074   0.03777  -0.10771  -0.06901  -0.36272
   D19        1.53999  -0.00059   0.03345  -0.06238  -0.02590   1.51410
   D20        1.58296   0.00094   0.04333  -0.07238  -0.03009   1.55287
   D21       -2.86651   0.00109   0.03902  -0.02706   0.01302  -2.85350
   D22        2.49981  -0.00052  -0.01125  -0.06057  -0.06914   2.43066
   D23       -1.64334  -0.00009   0.01848  -0.15813  -0.13860  -1.78193
   D24        0.29637  -0.00145  -0.01762  -0.06569  -0.07818   0.21818
   D25        2.43641  -0.00101   0.01211  -0.16326  -0.14764   2.28877
   D26       -2.20976  -0.00086  -0.02749   0.05216   0.02641  -2.18335
   D27       -0.16904   0.00045  -0.01862   0.10917   0.09364  -0.07540
   D28        0.35502  -0.00120  -0.05526   0.20121   0.14767   0.50269
   D29       -1.95817  -0.00098  -0.07898   0.26784   0.19129  -1.76688
   D30       -0.99897  -0.00020  -0.07992   0.36638   0.28387  -0.71509
   D31        0.90877  -0.00003  -0.11844   0.49978   0.38651   1.29528
   D32        3.04253  -0.00056  -0.07644   0.28395   0.20228  -3.03838
   D33       -1.33292  -0.00040  -0.11495   0.41736   0.30491  -1.02801
   D34       -1.92402  -0.00021   0.01182  -0.06605  -0.05555  -1.97957
   D35       -0.12019   0.00044   0.01454   0.01605   0.03375  -0.08644
         Item               Value     Threshold  Converged?
 Maximum Force            0.010611     0.000015     NO 
 RMS     Force            0.001720     0.000010     NO 
 Maximum Displacement     0.726000     0.000060     NO 
 RMS     Displacement     0.171630     0.000040     NO 
 Predicted change in Energy=-1.785024D-03
 GradGradGradGradGradGradGradGradGradGradGradGradGradGradGradGradGradGrad

                          Input orientation:                          
 ---------------------------------------------------------------------
 Center     Atomic      Atomic             Coordinates (Angstroms)
 Number     Number       Type             X           Y           Z
 ---------------------------------------------------------------------
      1          6           0       -0.890724   -0.480214   -1.246463
      2          8           0        0.305220   -0.601959   -0.844027
      3          8           0       -1.514585    0.560113   -1.539395
      4          6           0       -1.679578   -1.807482   -1.356110
      5          9           0       -2.890988   -1.643013   -1.876568
      6          9           0       -1.808508   -2.349455   -0.133469
      7          9           0       -1.006940   -2.685736   -2.133090
      8          8           0       -0.244406    2.726844   -1.450208
      9          1           0       -0.823701    1.869717   -1.498951
     10          1           0        0.708199    2.394180   -1.637735
     11          1           0       -0.249038    3.051953   -0.499593
     12          8           0        3.159343    0.140538   -3.587079
     13          1           0        4.104980    0.105085   -3.752871
     14          1           0        2.884551   -0.752299   -3.284050
     15          8           0        2.159984   -2.084492   -2.344277
     16          1           0        1.532611   -1.690063   -1.709101
     17          1           0        1.675792   -2.787416   -2.786313
     18          8           0       -0.133394    3.190428    1.076377
     19          1           0        0.367138    2.396035    1.374446
     20          1           0        0.217854    3.962787    1.527148
     21          8           0        1.184722    0.847785    1.451763
     22          1           0        0.765710    0.196336    0.860119
     23          1           0        2.111481    0.855382    1.184621
     24          8           0        1.947885    1.522866   -1.595283
     25          1           0        1.498094    0.709041   -1.296595
     26          1           0        2.468018    1.233654   -2.381714
 ---------------------------------------------------------------------
                    Distance matrix (angstroms):
                    1          2          3          4          5
     1  C    0.000000
     2  O    1.267699   0.000000
     3  O    1.247916   2.268400   0.000000
     4  C    1.547886   2.378011   2.380404   0.000000
     5  F    2.397955   3.516487   2.619530   1.328699   0.000000
     6  F    2.361174   2.833104   3.244782   1.343581   2.170074
     7  F    2.379903   2.779492   3.338520   1.351839   2.168574
     8  O    3.277875   3.427897   2.513172   4.756962   5.126581
     9  H    2.364407   2.795098   1.481221   3.778190   4.093353
    10  H    3.312369   3.125574   2.883442   4.840945   5.413881
    11  H    3.666849   3.711726   2.981956   5.137526   5.560455
    12  O    4.718777   4.027611   5.120025   5.673372   6.535549
    13  H    5.619762   4.837299   6.056900   6.547021   7.451170
    14  H    4.298662   3.553768   4.911074   5.065732   6.010926
    15  O    3.617420   2.808702   4.598286   3.974348   5.091756
    16  H    2.747784   1.854403   3.791766   3.233658   4.427018
    17  H    3.779064   3.229112   4.789495   3.776805   4.795079
    18  O    4.409393   4.273469   3.958347   5.769470   6.299711
    19  H    4.089522   3.730071   3.924533   5.414291   6.123593
    20  H    5.353702   5.144610   4.897266   6.723796   7.257766
    21  O    3.653968   2.854107   4.039312   4.810281   5.821792
    22  H    2.763907   1.937380   3.330128   3.860880   4.923830
    23  H    4.087448   3.082505   4.544866   5.283776   6.374759
    24  O    3.491662   2.788837   3.594261   4.930203   5.789352
    25  H    2.668950   1.829341   3.026114   4.053891   5.013239
    26  H    3.937929   3.226709   4.126049   5.244322   6.103222
                    6          7          8          9         10
     6  F    0.000000
     7  F    2.180386   0.000000
     8  O    5.472571   5.508522   0.000000
     9  H    4.542664   4.603027   1.035677   0.000000
    10  H    5.576621   5.384480   1.026298   1.625128   0.000000
    11  H    5.633932   6.013634   1.004681   1.651253   1.626141
    12  O    6.542708   5.240212   4.779195   4.818192   3.858361
    13  H    7.354875   6.045172   5.576113   5.699647   4.609976
    14  H    5.873830   4.495174   5.025713   4.879823   4.164996
    15  O    4.550473   3.230403   5.452468   5.025209   4.760818
    16  H    3.752398   2.760517   4.768006   4.274154   4.167227
    17  H    4.401107   2.762986   5.989942   5.440005   5.394850
    18  O    5.912701   6.752264   2.571160   2.975419   2.951050
    19  H    5.433868   6.325765   2.908967   3.154603   3.031428
    20  H    6.834339   7.687673   3.256668   3.824010   3.566153
    21  O    4.657759   5.490020   3.740950   3.712791   3.487608
    22  H    3.754313   4.517514   3.572312   3.300249   3.327626
    23  H    5.232080   5.768126   3.999362   4.104355   3.507534
    24  O    5.589477   5.170354   2.505344   2.794865   1.515853
    25  H    4.651976   4.301096   2.670474   2.603622   1.892089
    26  H    6.015143   5.243926   3.233351   3.466880   2.235461
                   11         12         13         14         15
    11  H    0.000000
    12  O    5.442974   0.000000
    13  H    6.182663   0.960715   0.000000
    14  H    5.660822   0.982087   1.563441   0.000000
    15  O    5.965678   2.737523   3.249830   1.784071   0.000000
    16  H    5.208060   3.086123   3.743880   2.277632   0.976023
    17  H    6.559900   3.378618   3.898942   2.418789   0.961218
    18  O    1.586264   6.472385   7.127748   6.608057   6.692178
    19  H    2.078923   6.123757   6.746058   6.160435   6.092481
    20  H    2.270525   7.029741   7.607248   7.245063   7.438373
    21  O    3.274418   5.457953   6.013961   5.279925   4.894824
    22  H    3.321607   5.050758   5.695500   4.750109   4.173048
    23  H    3.637795   4.937422   5.377343   4.811580   4.593293
    24  O    2.892250   2.710297   3.364276   2.984234   3.690394
    25  H    3.029342   2.886045   3.632342   2.829798   3.056070
    26  H    3.772397   1.767975   2.415240   2.220747   3.332623
                   16         17         18         19         20
    16  H    0.000000
    17  H    1.544368   0.000000
    18  O    5.861198   7.343579   0.000000
    19  H    5.250027   6.774412   0.985107   0.000000
    20  H    6.645043   8.142283   0.960785   1.581238   0.000000
    21  O    4.068507   5.605098   2.714097   1.752570   3.262477
    22  H    3.278342   4.798697   3.133647   2.293920   3.864095
    23  H    3.897179   5.406304   3.240929   2.335033   3.655012
    24  O    3.241653   4.480080   3.774951   3.475697   4.323863
    25  H    2.434553   3.804740   3.801320   3.355514   4.494375
    26  H    3.142532   4.118291   4.749179   4.457977   5.271680
                   21         22         23         24         25
    21  O    0.000000
    22  H    0.974678   0.000000
    23  H    0.964523   1.533213   0.000000
    24  O    3.212886   3.030877   2.863593   0.000000
    25  H    2.769643   2.334667   2.560097   0.976646   0.000000
    26  H    4.060946   3.805701   3.604019   0.986233   1.547079
                   26
    26  H    0.000000
 Stoichiometry    C2H13F3O8
 Framework group  C1[X(C2H13F3O8)]
 Deg. of freedom    72
 Full point group                 C1      NOp   1
 Largest Abelian subgroup         C1      NOp   1
 Largest concise Abelian subgroup C1      NOp   1
                         Standard orientation:                         
 ---------------------------------------------------------------------
 Center     Atomic      Atomic             Coordinates (Angstroms)
 Number     Number       Type             X           Y           Z
 ---------------------------------------------------------------------
      1          6           0        0.793506   -0.571475   -0.262368
      2          8           0        0.214661    0.151681    0.603105
      3          8           0        0.293938   -1.190429   -1.223941
      4          6           0        2.322068   -0.720796   -0.069618
      5          9           0        2.899448   -1.401159   -1.054089
      6          9           0        2.563280   -1.356318    1.089320
      7          9           0        2.904329    0.497586   -0.006493
      8          8           0       -2.172334   -0.908953   -1.616756
      9          1           0       -1.155770   -1.071509   -1.503621
     10          1           0       -2.320131    0.026482   -1.221276
     11          1           0       -2.658866   -1.550691   -1.016054
     12          8           0       -1.193675    3.683320   -0.725717
     13          1           0       -1.592576    4.513078   -0.451209
     14          1           0       -0.377126    3.564143   -0.193234
     15          8           0        0.885663    2.867228    0.856807
     16          1           0        0.719598    1.907551    0.920547
     17          1           0        1.815100    2.956164    0.628382
     18          8           0       -3.189919   -2.401567    0.212859
     19          1           0       -2.837246   -1.952834    1.015789
     20          1           0       -4.114095   -2.617918    0.361852
     21          8           0       -1.957695   -0.912180    2.118029
     22          1           0       -1.069671   -0.703224    1.774884
     23          1           0       -2.360438   -0.051847    2.285151
     24          8           0       -2.209323    1.210205   -0.280888
     25          1           0       -1.371850    0.936003    0.140170
     26          1           0       -2.044407    2.142796   -0.556085
 ---------------------------------------------------------------------
 Rotational constants (GHZ):           0.5668459           0.4160679           0.3056074
 Standard basis: 6-31++G(d,p) (6D, 7F)
 There are   325 symmetry adapted cartesian basis functions of A   symmetry.
 There are   325 symmetry adapted basis functions of A   symmetry.
   325 basis functions,   520 primitive gaussians,   325 cartesian basis functions
    58 alpha electrons       58 beta electrons
       nuclear repulsion energy      1015.8323178099 Hartrees.
 NAtoms=   26 NActive=   26 NUniq=   26 SFac= 1.00D+00 NAtFMM=   60 NAOKFM=F Big=F
 Integral buffers will be    131072 words long.
 Raffenetti 2 integral format.
 Two-electron integral symmetry is turned on.
 Nuclear repulsion after empirical dispersion term =     1015.8173978345 Hartrees.
 One-electron integrals computed using PRISM.
 NBasis=   325 RedAO= T EigKep=  2.24D-05  NBF=   325
 NBsUse=   325 1.00D-06 EigRej= -1.00D+00 NBFU=   325
 Initial guess from the checkpoint file:  "/local_scratch/slurm.5787584/Gau-1826281.chk"
 B after Tr=     0.000000   -0.000000   -0.000000
         Rot=    0.999845    0.006556   -0.007552   -0.014520 Ang=   2.02 deg.
 ExpMin= 3.60D-02 ExpMax= 7.00D+03 ExpMxC= 1.05D+03 IAcc=3 IRadAn=         5 AccDes= 0.00D+00
 Harris functional with IExCor= 4639 and IRadAn=       5 diagonalized for initial guess.
 HarFok:  IExCor= 4639 AccDes= 0.00D+00 IRadAn=         5 IDoV= 1 UseB2=F ITyADJ=14
 ICtDFT=  3500011 ScaDFX=  1.000000  1.000000  1.000000  1.000000
 FoFCou: FMM=F IPFlag=           0 FMFlag=      100000 FMFlg1=           0
         NFxFlg=           0 DoJE=T BraDBF=F KetDBF=T FulRan=T
         wScrn=  0.000000 ICntrl=       500 IOpCl=  0 I1Cent=   200000004 NGrid=           0
         NMat0=    1 NMatS0=      1 NMatT0=    0 NMatD0=    1 NMtDS0=    0 NMtDT0=    0
 Petite list used in FoFCou.
 Requested convergence on RMS density matrix=1.00D-10 within 128 cycles.
 Requested convergence on MAX density matrix=1.00D-08.
 Requested convergence on             energy=1.00D-08.
 No special actions if energy rises.
 SCF Done:  E(RwB97XD) =  -985.240707650     A.U. after   17 cycles
            NFock= 17  Conv=0.42D-10     -V/T= 2.0084
 Calling FoFJK, ICntrl=      2127 FMM=F ISym2X=0 I1Cent= 0 IOpClX= 0 NMat=1 NMatS=1 NMatT=0.
 ***** Axes restored to original set *****
 -------------------------------------------------------------------
 Center     Atomic                   Forces (Hartrees/Bohr)
 Number     Number              X              Y              Z
 -------------------------------------------------------------------
      1        6           0.005451331    0.007904401    0.001532229
      2        8          -0.008699247    0.002310300   -0.003321727
      3        8           0.005642677   -0.005966151    0.001758835
      4        6           0.001497520    0.001110414    0.000512884
      5        9          -0.000571408   -0.001811731    0.000041004
      6        9          -0.000811107   -0.001967257   -0.001420644
      7        9          -0.001183700   -0.000228462    0.001266238
      8        8           0.001114666    0.002093513   -0.003038168
      9        1          -0.001974769   -0.002094083    0.000379836
     10        1           0.000823602   -0.000467887   -0.000155786
     11        1          -0.000321432    0.000124564    0.003350806
     12        8           0.000644281   -0.000742249   -0.000231265
     13        1          -0.001111635   -0.000267747    0.000306088
     14        1           0.000368625    0.001495879    0.000292638
     15        8           0.000317856    0.001246790    0.000492462
     16        1          -0.001000686   -0.002632961   -0.001557968
     17        1          -0.000117199    0.000601105    0.000786750
     18        8           0.000405019    0.000677466   -0.000144615
     19        1           0.000305821    0.000200318   -0.000223816
     20        1          -0.000400564   -0.001391161   -0.000158969
     21        8           0.001158988   -0.001989908   -0.001378778
     22        1           0.000681103    0.001757164    0.000767740
     23        1          -0.002304169    0.001175745    0.000945707
     24        8           0.002476620   -0.001063155   -0.002652406
     25        1          -0.000875828   -0.001247036    0.000213806
     26        1          -0.001516368    0.001172127    0.001637120
 -------------------------------------------------------------------
 Cartesian Forces:  Max     0.008699247 RMS     0.002185791

 GradGradGradGradGradGradGradGradGradGradGradGradGradGradGradGradGradGrad
 Berny optimization.
 Using GEDIIS/GDIIS optimizer.
 FormGI is forming the generalized inverse of G from B-inverse, IUseBI=4.
 Internal  Forces:  Max     0.010143452 RMS     0.001744484
 Search for a local minimum.
 Step number   3 out of a maximum of  156
 All quantities printed in internal units (Hartrees-Bohrs-Radians)
 Mixed Optimization -- RFO/linear search
 Update second derivatives using D2CorX and points    3    2
 DE=  1.05D-04 DEPred=-1.79D-03 R=-5.91D-02
 Trust test=-5.91D-02 RLast= 8.99D-01 DXMaxT set to 2.52D-01
 ITU= -1  1  0
 Use linear search instead of GDIIS.
     Eigenvalues ---   -0.00152  -0.00014   0.00022   0.00061   0.00165
     Eigenvalues ---    0.00243   0.00375   0.00449   0.00569   0.00688
     Eigenvalues ---    0.00821   0.00945   0.01140   0.01266   0.01395
     Eigenvalues ---    0.01490   0.01598   0.01620   0.01837   0.02066
     Eigenvalues ---    0.02099   0.02249   0.02498   0.02858   0.02939
     Eigenvalues ---    0.03397   0.03499   0.03751   0.03989   0.04034
     Eigenvalues ---    0.04286   0.04788   0.04849   0.05265   0.05776
     Eigenvalues ---    0.06283   0.06588   0.06899   0.07564   0.08054
     Eigenvalues ---    0.08798   0.09816   0.11218   0.12977   0.13795
     Eigenvalues ---    0.16064   0.20159   0.21194   0.22987   0.23683
     Eigenvalues ---    0.26227   0.30494   0.31996   0.35258   0.36216
     Eigenvalues ---    0.37537   0.38168   0.42790   0.45699   0.47279
     Eigenvalues ---    0.47627   0.50425   0.52065   0.52626   0.54962
     Eigenvalues ---    0.56220   0.57000   0.57529   0.57649   0.68423
     Eigenvalues ---    0.82454   1.43472
 RFO step:  Lambda=-2.29675615D-03 EMin=-1.52225340D-03
 Quartic linear search produced a step of -0.56020.
 Maximum step size (   0.252) exceeded in Quadratic search.
    -- Step size scaled by   0.760
 Iteration  1 RMS(Cart)=  0.15497767 RMS(Int)=  0.05207691
 Iteration  2 RMS(Cart)=  0.05541417 RMS(Int)=  0.00741203
 Iteration  3 RMS(Cart)=  0.01332242 RMS(Int)=  0.00277452
 Iteration  4 RMS(Cart)=  0.00015061 RMS(Int)=  0.00277297
 Iteration  5 RMS(Cart)=  0.00000163 RMS(Int)=  0.00277297
 Iteration  6 RMS(Cart)=  0.00000002 RMS(Int)=  0.00277297
 Variable       Old X    -DE/DX   Delta X   Delta X   Delta X     New X
                                 (Linear)    (Quad)   (Total)
    R1        2.39560  -0.01014  -0.01797  -0.00026  -0.01648   2.37912
    R2        2.35822  -0.00829  -0.01052   0.00798  -0.00182   2.35640
    R3        2.92508   0.00300   0.01209  -0.00295   0.00914   2.93422
    R4        3.50431   0.00019   0.04069   0.03232   0.07300   3.57731
    R5        2.79910  -0.00070  -0.01184  -0.08439  -0.09745   2.70165
    R6        2.51088   0.00028   0.00259   0.00057   0.00315   2.51403
    R7        2.53900  -0.00042  -0.00052   0.00167   0.00115   2.54015
    R8        2.55461  -0.00117  -0.00145  -0.00278  -0.00423   2.55038
    R9        1.95715   0.00208   0.01145   0.02315   0.03327   1.99041
   R10        1.93942   0.00107   0.00276  -0.02912  -0.02722   1.91220
   R11        1.89857   0.00321   0.01261  -0.00225   0.01037   1.90894
   R12        2.86455   0.00017   0.01035   0.10010   0.10947   2.97401
   R13        2.99760  -0.00015  -0.03263   0.00728  -0.02537   2.97223
   R14        1.81549  -0.00114  -0.00182   0.00049  -0.00133   1.81416
   R15        1.85587  -0.00143  -0.00131  -0.00197  -0.00268   1.85320
   R16        3.34099  -0.00067  -0.03254   0.06135   0.02943   3.37042
   R17        3.37141  -0.00004  -0.02259   0.03177   0.00952   3.38093
   R18        1.84442  -0.00135  -0.00455   0.00002  -0.00454   1.83988
   R19        1.81644  -0.00074  -0.00117  -0.00001  -0.00118   1.81526
   R20        1.86158  -0.00096   0.00330   0.00003   0.00341   1.86499
   R21        1.81562  -0.00134  -0.00180   0.00059  -0.00121   1.81441
   R22        3.31188  -0.00104  -0.05076   0.01976  -0.03104   3.28084
   R23        1.84188  -0.00193  -0.00651  -0.00195  -0.00845   1.83342
   R24        1.82269  -0.00247   0.00023   0.00453   0.00475   1.82744
   R25        1.84559   0.00151   0.00700   0.00286   0.00986   1.85545
   R26        1.86371  -0.00300  -0.00251  -0.00418  -0.00644   1.85727
    A1        2.24747  -0.00009  -0.00012  -0.00380   0.00044   2.24792
    A2        2.00526  -0.00148  -0.00242   0.00626   0.00171   2.00697
    A3        2.03022   0.00158   0.00266  -0.00269  -0.00215   2.02807
    A4        2.13255  -0.00215  -0.02072   0.01091  -0.02024   2.11231
    A5        2.09148   0.00057   0.00305  -0.01948  -0.01424   2.07724
    A6        1.96736   0.00245   0.00498  -0.00184   0.00318   1.97055
    A7        1.90745   0.00354   0.01191  -0.00687   0.00509   1.91254
    A8        1.92219   0.00073   0.00152   0.00214   0.00366   1.92586
    A9        1.89535  -0.00257  -0.00540   0.00088  -0.00444   1.89091
   A10        1.88487  -0.00177  -0.00506   0.00256  -0.00250   1.88237
   A11        1.88463  -0.00270  -0.00911   0.00347  -0.00563   1.87900
   A12        1.81555  -0.00089  -0.00670   0.01228   0.00463   1.82018
   A13        1.88574  -0.00072  -0.02216   0.01328  -0.00962   1.87612
   A14        1.85673   0.00199   0.00320   0.01124   0.01431   1.87104
   A15        1.87037   0.00000  -0.00651  -0.00110  -0.00612   1.86424
   A16        2.12394   0.00021   0.01020   0.01273   0.01728   2.14122
   A17        1.81555  -0.00119  -0.04195   0.00544  -0.03279   1.78276
   A18        1.87769   0.00078   0.01959   0.07796   0.09587   1.97356
   A19        2.10412   0.00036   0.00957   0.00375   0.01276   2.11688
   A20        1.84524  -0.00103  -0.00090   0.00533  -0.00296   1.84228
   A21        2.88069  -0.00035  -0.08206  -0.06336  -0.14701   2.73368
   A22        1.84134   0.00053  -0.03015  -0.00102  -0.03041   1.81093
   A23        2.16875   0.00069  -0.00418   0.01252   0.01030   2.17905
   A24        1.89710  -0.00137  -0.00826   0.00850   0.00043   1.89753
   A25        1.94241  -0.00066  -0.02269  -0.00055  -0.02435   1.91807
   A26        2.01425  -0.00164  -0.08391  -0.05481  -0.13990   1.87435
   A27        1.82369   0.00068  -0.00105  -0.01035  -0.01480   1.80889
   A28        1.68192  -0.00003  -0.01300  -0.01010  -0.02226   1.65966
   A29        2.18651  -0.00034  -0.07344   0.08576   0.02286   2.20937
   A30        1.81564   0.00024  -0.00278   0.00284   0.00260   1.81824
   A31        2.76847  -0.00082  -0.01660  -0.05644  -0.06736   2.70111
   A32        3.05258  -0.00006   0.00495   0.01787   0.02401   3.07659
   A33        2.84456  -0.00108   0.00679  -0.03432  -0.03020   2.81437
   A34        2.89041   0.00126   0.01097  -0.00365   0.00752   2.89793
   A35        2.90012   0.00020   0.05800  -0.00924   0.04884   2.94896
   A36        2.89402   0.00112   0.03279  -0.05883  -0.02636   2.86766
   A37        3.20759   0.00066   0.03005  -0.04899  -0.01516   3.19243
   A38        3.32242  -0.00189  -0.03466   0.01808  -0.01009   3.31233
   A39        3.10326   0.00188  -0.00482   0.02019   0.01530   3.11855
   A40        3.32715   0.00001  -0.01371  -0.01952  -0.03476   3.29240
   A41        3.01717  -0.00069  -0.06147  -0.00074  -0.06191   2.95526
    D1       -2.17891  -0.00035  -0.00320  -0.04435  -0.04522  -2.22413
    D2        0.98710  -0.00087  -0.01417  -0.03240  -0.04543   0.94167
    D3        0.05515  -0.00055  -0.00791  -0.03814  -0.04749   0.00767
    D4       -3.11116  -0.00007   0.00318  -0.05013  -0.04722   3.12481
    D5       -3.05795   0.00055   0.08019   0.08717   0.16789  -2.89007
    D6        1.11596  -0.00026   0.07522   0.09206   0.16786   1.28382
    D7       -0.95169   0.00045   0.07817   0.09071   0.16945  -0.78224
    D8        0.10488   0.00012   0.07065   0.09760   0.16767   0.27255
    D9       -2.00439  -0.00069   0.06568   0.10249   0.16765  -1.83675
   D10        2.21115   0.00002   0.06864   0.10114   0.16923   2.38037
   D11        1.21509   0.00071   0.06797   0.31472   0.38620   1.60129
   D12        0.48018   0.00073  -0.02836   0.04514   0.01356   0.49374
   D13       -1.46168  -0.00076  -0.01747   0.00997  -0.00789  -1.46957
   D14        1.13320   0.00043   0.07636   0.06850   0.14379   1.27698
   D15       -2.98991   0.00030   0.03323   0.10271   0.13538  -2.85453
   D16       -0.74108   0.00061   0.08679   0.04734   0.13469  -0.60640
   D17        1.41899   0.00049   0.04366   0.08154   0.12628   1.54528
   D18       -0.36272   0.00062   0.03866   0.06501   0.10609  -0.25663
   D19        1.51410   0.00045   0.01451   0.07757   0.09484   1.60894
   D20        1.55287  -0.00003   0.01686   0.07754   0.09471   1.64758
   D21       -2.85350  -0.00020  -0.00729   0.09011   0.08346  -2.77003
   D22        2.43066   0.00024   0.03873  -0.01385   0.02975   2.46042
   D23       -1.78193  -0.00019   0.07764   0.06693   0.14591  -1.63602
   D24        0.21818   0.00066   0.04380  -0.03494   0.01820   0.23638
   D25        2.28877   0.00022   0.08271   0.04584   0.13436   2.42313
   D26       -2.18335   0.00048  -0.01479  -0.05359  -0.06538  -2.24873
   D27       -0.07540  -0.00041  -0.05246  -0.04197  -0.09091  -0.16631
   D28        0.50269   0.00036  -0.08272  -0.21950  -0.29652   0.20617
   D29       -1.76688   0.00009  -0.10716  -0.27700  -0.37957  -2.14645
   D30       -0.71509   0.00071  -0.15903  -0.13055  -0.29196  -1.00705
   D31        1.29528   0.00029  -0.21652  -0.18788  -0.40380   0.89148
   D32       -3.03838   0.00043  -0.11331  -0.15413  -0.26806   2.97675
   D33       -1.02801   0.00000  -0.17081  -0.21145  -0.37990  -1.40791
   D34       -1.97957  -0.00010   0.03112   0.02188   0.05204  -1.92753
   D35       -0.08644  -0.00011  -0.01890   0.05372   0.03600  -0.05044
         Item               Value     Threshold  Converged?
 Maximum Force            0.010143     0.000015     NO 
 RMS     Force            0.001744     0.000010     NO 
 Maximum Displacement     0.866040     0.000060     NO 
 RMS     Displacement     0.165777     0.000040     NO 
 Predicted change in Energy=-1.357187D-03
 GradGradGradGradGradGradGradGradGradGradGradGradGradGradGradGradGradGrad

                          Input orientation:                          
 ---------------------------------------------------------------------
 Center     Atomic      Atomic             Coordinates (Angstroms)
 Number     Number       Type             X           Y           Z
 ---------------------------------------------------------------------
      1          6           0       -0.906485   -0.469088   -1.256191
      2          8           0        0.285990   -0.613622   -0.879185
      3          8           0       -1.513658    0.581949   -1.541762
      4          6           0       -1.730015   -1.782398   -1.345461
      5          9           0       -2.864098   -1.637171   -2.025640
      6          9           0       -2.031219   -2.210278   -0.107302
      7          9           0       -1.007000   -2.749519   -1.948244
      8          8           0       -0.234762    2.701716   -1.381247
      9          1           0       -0.818606    1.828563   -1.459538
     10          1           0        0.709825    2.387671   -1.563064
     11          1           0       -0.268790    3.004408   -0.418095
     12          8           0        3.238298    0.142504   -3.538606
     13          1           0        4.183166    0.047154   -3.679160
     14          1           0        2.904337   -0.733782   -3.251716
     15          8           0        2.116901   -2.102625   -2.410809
     16          1           0        1.449123   -1.818527   -1.761735
     17          1           0        1.710190   -2.821765   -2.900871
     18          8           0       -0.228113    3.109950    1.150669
     19          1           0        0.382003    2.382164    1.419140
     20          1           0        0.002584    3.902275    1.641465
     21          8           0        1.405710    0.982097    1.341410
     22          1           0        0.933966    0.251598    0.911150
     23          1           0        2.124314    1.183225    0.726333
     24          8           0        1.977431    1.455309   -1.537374
     25          1           0        1.475115    0.630128   -1.361854
     26          1           0        2.553516    1.228678   -2.300729
 ---------------------------------------------------------------------
                    Distance matrix (angstroms):
                    1          2          3          4          5
     1  C    0.000000
     2  O    1.258976   0.000000
     3  O    1.246952   2.259896   0.000000
     4  C    1.552724   2.376495   2.382326   0.000000
     5  F    2.405976   3.505007   2.642408   1.330368   0.000000
     6  F    2.369961   2.917975   3.181521   1.344188   2.168446
     7  F    2.385247   2.716020   3.394202   1.349600   2.166130
     8  O    3.243586   3.393334   2.480877   4.726980   5.114156
     9  H    2.308305   2.742482   1.429652   3.725952   4.063966
    10  H    3.296620   3.107263   2.864431   4.836284   5.402431
    11  H    3.629633   3.689244   2.946291   5.090058   5.555545
    12  O    4.771027   4.044795   5.173161   5.761881   6.534184
    13  H    5.660551   4.844013   6.108050   6.615068   7.432026
    14  H    4.309820   3.535404   4.916683   5.119631   5.966089
    15  O    3.625252   2.813403   4.598167   4.004532   5.017505
    16  H    2.761422   1.893031   3.819521   3.206479   4.325091
    17  H    3.884206   3.315337   4.881152   3.915942   4.805560
    18  O    4.366082   4.271955   3.910575   5.693983   6.290669
    19  H    4.116702   3.777069   3.949841   5.426528   6.209568
    20  H    5.322747   5.179510   4.843190   6.651250   7.235398
    21  O    3.768251   2.954849   4.122561   4.969354   6.035632
    22  H    2.933260   2.091357   3.480915   4.040572   5.159212
    23  H    3.980739   3.030806   4.329045   5.286123   6.357063
    24  O    3.478411   2.752210   3.598678   4.925924   5.765609
    25  H    2.625159   1.787149   2.994570   4.011659   4.940651
    26  H    3.993129   3.249081   4.187624   5.322382   6.135089
                    6          7          8          9         10
     6  F    0.000000
     7  F    2.174597   0.000000
     8  O    5.383111   5.534781   0.000000
     9  H    4.428455   4.607945   1.053280   0.000000
    10  H    5.547406   5.430154   1.011892   1.630773   0.000000
    11  H    5.513230   5.999498   1.010170   1.664185   1.627576
    12  O    6.713959   5.377323   4.823476   4.860431   3.916213
    13  H    7.514836   6.144532   5.643154   5.754812   4.692545
    14  H    6.035487   4.589204   5.015501   4.861874   4.172637
    15  O    4.746013   3.223538   5.447202   4.997635   4.781348
    16  H    3.873422   2.633262   4.838681   4.305250   4.275293
    17  H    4.709150   2.880250   6.049871   5.486146   5.470712
    18  O    5.756606   6.674077   2.564624   2.967123   2.960703
    19  H    5.407790   6.293073   2.885253   3.167763   3.000173
    20  H    6.675167   7.625721   3.261053   3.819798   3.614308
    21  O    4.909431   5.528829   3.614015   3.675513   3.300888
    22  H    3.986277   4.577137   3.553040   3.343425   3.276398
    23  H    5.429482   5.694292   3.508981   3.722267   2.948357
    24  O    5.617020   5.172641   2.543955   2.821914   1.573781
    25  H    4.683609   4.234000   2.686174   2.589776   1.927463
    26  H    6.136558   5.350474   3.284781   3.526850   2.299263
                   11         12         13         14         15
    11  H    0.000000
    12  O    5.497977   0.000000
    13  H    6.260975   0.960011   0.000000
    14  H    5.663233   0.980670   1.558195   0.000000
    15  O    5.978646   2.751374   3.240326   1.789109   0.000000
    16  H    5.293136   3.194379   3.825216   2.348268   0.973620
    17  H    6.635121   3.395395   3.866787   2.430792   0.960592
    18  O    1.572836   6.543015   7.222697   6.630801   6.734549
    19  H    2.046009   6.144408   6.774494   6.155338   6.147496
    20  H    2.263095   7.172089   7.787700   7.338694   7.546528
    21  O    3.160625   5.279948   5.813303   5.127078   4.909221
    22  H    3.285038   5.012203   5.627614   4.709861   4.239942
    23  H    3.217665   4.529213   4.993786   4.484220   4.542964
    24  O    2.949238   2.705213   3.381629   2.930912   3.666229
    25  H    3.093394   2.843386   3.611552   2.733955   2.996687
    26  H    3.829222   1.783548   2.439637   2.208779   3.361596
                   16         17         18         19         20
    16  H    0.000000
    17  H    1.540219   0.000000
    18  O    5.965325   7.440245   0.000000
    19  H    5.376106   6.892565   0.986910   0.000000
    20  H    6.811888   8.292253   0.960146   1.582443   0.000000
    21  O    4.180298   5.706052   2.689520   1.736147   3.253649
    22  H    3.419812   4.957780   3.094830   2.258767   3.837744
    23  H    3.956878   5.419230   3.070219   2.225553   3.568254
    24  O    3.323770   4.497100   3.850693   3.485029   4.471318
    25  H    2.481228   3.786740   3.919601   3.463878   4.679232
    26  H    3.285674   4.180605   4.815474   4.459083   5.403357
                   21         22         23         24         25
    21  O    0.000000
    22  H    0.970204   0.000000
    23  H    0.967038   1.522832   0.000000
    24  O    2.972909   2.921131   2.284726   0.000000
    25  H    2.726964   2.366997   2.255638   0.981862   0.000000
    26  H    3.826674   3.727438   3.057676   0.982826   1.550064
                   26
    26  H    0.000000
 Stoichiometry    C2H13F3O8
 Framework group  C1[X(C2H13F3O8)]
 Deg. of freedom    72
 Full point group                 C1      NOp   1
 Largest Abelian subgroup         C1      NOp   1
 Largest concise Abelian subgroup C1      NOp   1
                         Standard orientation:                         
 ---------------------------------------------------------------------
 Center     Atomic      Atomic             Coordinates (Angstroms)
 Number     Number       Type             X           Y           Z
 ---------------------------------------------------------------------
      1          6           0        0.828048   -0.540497   -0.253394
      2          8           0        0.223256    0.190934    0.573804
      3          8           0        0.360067   -1.194405   -1.206435
      4          6           0        2.359655   -0.658886   -0.027306
      5          9           0        2.999055   -1.175350   -1.073400
      6          9           0        2.598323   -1.438483    1.041390
      7          9           0        2.891972    0.555424    0.224704
      8          8           0       -2.088641   -1.050385   -1.577700
      9          1           0       -1.046710   -1.145653   -1.456450
     10          1           0       -2.299711   -0.131146   -1.211129
     11          1           0       -2.528307   -1.723923   -0.966567
     12          8           0       -1.393640    3.651594   -0.756553
     13          1           0       -1.792113    4.472900   -0.459404
     14          1           0       -0.563346    3.538539   -0.247100
     15          8           0        0.790097    2.940441    0.758574
     16          1           0        0.774540    1.975099    0.884306
     17          1           0        1.701815    3.158203    0.548602
     18          8           0       -2.980263   -2.616271    0.247214
     19          1           0       -2.773506   -2.061077    1.036519
     20          1           0       -3.857329   -2.991605    0.355659
     21          8           0       -2.164933   -0.769739    2.024593
     22          1           0       -1.222182   -0.630710    1.842418
     23          1           0       -2.579485    0.048532    1.718419
     24          8           0       -2.225800    1.124797   -0.265650
     25          1           0       -1.322380    0.930842    0.066415
     26          1           0       -2.182798    2.066252   -0.544505
 ---------------------------------------------------------------------
 Rotational constants (GHZ):           0.5660613           0.4174608           0.3010868
 Standard basis: 6-31++G(d,p) (6D, 7F)
 There are   325 symmetry adapted cartesian basis functions of A   symmetry.
 There are   325 symmetry adapted basis functions of A   symmetry.
   325 basis functions,   520 primitive gaussians,   325 cartesian basis functions
    58 alpha electrons       58 beta electrons
       nuclear repulsion energy      1015.7987408524 Hartrees.
 NAtoms=   26 NActive=   26 NUniq=   26 SFac= 1.00D+00 NAtFMM=   60 NAOKFM=F Big=F
 Integral buffers will be    131072 words long.
 Raffenetti 2 integral format.
 Two-electron integral symmetry is turned on.
 Nuclear repulsion after empirical dispersion term =     1015.7837446350 Hartrees.
 One-electron integrals computed using PRISM.
 NBasis=   325 RedAO= T EigKep=  2.49D-05  NBF=   325
 NBsUse=   325 1.00D-06 EigRej= -1.00D+00 NBFU=   325
 Lowest energy guess from the checkpoint file:  "/local_scratch/slurm.5787584/Gau-1826281.chk"
 B after Tr=    -0.000000    0.000000    0.000000
         Rot=    0.999348    0.012285    0.001115   -0.033937 Ang=   4.14 deg.
 B after Tr=    -0.000000    0.000000    0.000000
         Rot=    0.999753    0.005574    0.008711   -0.019696 Ang=   2.55 deg.
 Requested convergence on RMS density matrix=1.00D-10 within 128 cycles.
 Requested convergence on MAX density matrix=1.00D-08.
 Requested convergence on             energy=1.00D-08.
 No special actions if energy rises.
 SCF Done:  E(RwB97XD) =  -985.241825225     A.U. after   17 cycles
            NFock= 17  Conv=0.42D-10     -V/T= 2.0083
 Calling FoFJK, ICntrl=      2127 FMM=F ISym2X=0 I1Cent= 0 IOpClX= 0 NMat=1 NMatS=1 NMatT=0.
 ***** Axes restored to original set *****
 -------------------------------------------------------------------
 Center     Atomic                   Forces (Hartrees/Bohr)
 Number     Number              X              Y              Z
 -------------------------------------------------------------------
      1        6           0.003112909    0.001116131    0.001057659
      2        8          -0.003262911    0.001082416   -0.001146355
      3        8           0.001108003   -0.001806360    0.000483633
      4        6           0.000426824    0.000656305    0.000210064
      5        9          -0.000149491   -0.000510945   -0.000003096
      6        9          -0.000055910   -0.000521210   -0.000493364
      7        9          -0.000647339   -0.000167240    0.000220188
      8        8          -0.000765983    0.002053184    0.000305612
      9        1          -0.001459805   -0.001144159   -0.000418677
     10        1           0.002092116   -0.000233435   -0.000223081
     11        1          -0.000154160   -0.000081607    0.000367212
     12        8           0.000297431   -0.000500959    0.000132975
     13        1          -0.000282193    0.000023974    0.000114397
     14        1           0.000080727    0.000573893    0.000011383
     15        8          -0.000208501   -0.000875275    0.000364165
     16        1          -0.000017928    0.001214353   -0.000528047
     17        1           0.000219052    0.000040420   -0.000126712
     18        8           0.001075360    0.000386599   -0.000116420
     19        1          -0.000678066   -0.000017927   -0.000003592
     20        1          -0.000228600   -0.000478111    0.000039385
     21        8           0.000523998   -0.000459602   -0.001173832
     22        1          -0.000036767    0.000370674    0.000510571
     23        1          -0.000615368    0.000511547    0.000173834
     24        8          -0.000044721   -0.002035983    0.000455335
     25        1           0.000534605    0.000678596   -0.000555920
     26        1          -0.000863282    0.000124722    0.000342682
 -------------------------------------------------------------------
 Cartesian Forces:  Max     0.003262911 RMS     0.000875998

 GradGradGradGradGradGradGradGradGradGradGradGradGradGradGradGradGradGrad
 Berny optimization.
 Using GEDIIS/GDIIS optimizer.
 FormGI is forming the generalized inverse of G from B-inverse, IUseBI=4.
 Internal  Forces:  Max     0.003694797 RMS     0.000801580
 Search for a local minimum.
 Step number   4 out of a maximum of  156
 All quantities printed in internal units (Hartrees-Bohrs-Radians)
 Mixed Optimization -- En-DIIS/RFO-DIIS
 Update second derivatives using D2CorX and points    2    4
 DE= -1.01D-03 DEPred=-1.36D-03 R= 7.46D-01
 TightC=F SS=  1.41D+00  RLast= 5.35D-01 DXNew= 4.2426D-01 1.6050D+00
 Trust test= 7.46D-01 RLast= 5.35D-01 DXMaxT set to 4.24D-01
 ITU=  1 -1  1  0
 Use linear search instead of GDIIS.
     Eigenvalues ---   -0.00206  -0.00016   0.00022   0.00061   0.00160
     Eigenvalues ---    0.00241   0.00378   0.00458   0.00579   0.00766
     Eigenvalues ---    0.00837   0.00910   0.01140   0.01254   0.01310
     Eigenvalues ---    0.01529   0.01554   0.01652   0.01849   0.02094
     Eigenvalues ---    0.02119   0.02239   0.02521   0.02820   0.02903
     Eigenvalues ---    0.03391   0.03489   0.03759   0.04016   0.04049
     Eigenvalues ---    0.04286   0.04779   0.04879   0.05245   0.05754
     Eigenvalues ---    0.06342   0.06559   0.06862   0.07546   0.08034
     Eigenvalues ---    0.08859   0.09764   0.11207   0.13092   0.13832
     Eigenvalues ---    0.16781   0.20163   0.21165   0.22852   0.23654
     Eigenvalues ---    0.26220   0.30423   0.32204   0.35260   0.36153
     Eigenvalues ---    0.37824   0.38191   0.42870   0.45671   0.47428
     Eigenvalues ---    0.47593   0.50411   0.52044   0.52631   0.55009
     Eigenvalues ---    0.56205   0.56997   0.57527   0.57658   0.68675
     Eigenvalues ---    0.82831   1.44151
 RFO step:  Lambda=-2.26373700D-03 EMin=-2.05902783D-03
 I=     1 Eig=   -2.06D-03 Dot1=  3.64D-04
 I=     1 Stepn=  6.00D-01 RXN=   6.00D-01 EDone=F
 I=     2 Eig=   -1.61D-04 Dot1= -1.40D-04
 I=     2 Stepn= -3.00D-01 RXN=   6.71D-01 EDone=F
 Mixed    2 eigenvectors in step.  Raw Step.Grad=  5.04D-04.
 RFO eigenvector is Hessian eigenvector with negative curvature.
 Taking step of  6.00D-01 in eigenvector direction(s).  Step.Grad=  8.54D-05.
 Quartic linear search produced a step of -0.14254.
 Iteration  1 RMS(Cart)=  0.09463383 RMS(Int)=  0.01511312
 Iteration  2 RMS(Cart)=  0.01872431 RMS(Int)=  0.00096290
 Iteration  3 RMS(Cart)=  0.00089683 RMS(Int)=  0.00039861
 Iteration  4 RMS(Cart)=  0.00000277 RMS(Int)=  0.00039860
 Iteration  5 RMS(Cart)=  0.00000001 RMS(Int)=  0.00039860
 Variable       Old X    -DE/DX   Delta X   Delta X   Delta X     New X
                                 (Linear)    (Quad)   (Total)
    R1        2.37912  -0.00369  -0.00222  -0.00598  -0.00811   2.37101
    R2        2.35640  -0.00181  -0.00242   0.00191  -0.00043   2.35597
    R3        2.93422   0.00069   0.00177   0.00041   0.00218   2.93641
    R4        3.57731  -0.00010  -0.00005   0.02175   0.02180   3.59911
    R5        2.70165  -0.00013   0.01088  -0.06264  -0.05176   2.64989
    R6        2.51403   0.00007   0.00021   0.00018   0.00039   2.51442
    R7        2.54015  -0.00028  -0.00030  -0.00061  -0.00091   2.53924
    R8        2.55038  -0.00033   0.00023  -0.00011   0.00013   2.55050
    R9        1.99041   0.00163  -0.00183   0.01916   0.01733   2.00774
   R10        1.91220   0.00219   0.00458  -0.02362  -0.01917   1.89303
   R11        1.90894  -0.00008   0.00173   0.00351   0.00524   1.91419
   R12        2.97401   0.00036  -0.01297   0.07712   0.06406   3.03807
   R13        2.97223  -0.00050  -0.00468  -0.00992  -0.01461   2.95762
   R14        1.81416  -0.00030  -0.00027  -0.00026  -0.00053   1.81362
   R15        1.85320  -0.00102   0.00005  -0.00097  -0.00092   1.85228
   R16        3.37042  -0.00018  -0.01247   0.02140   0.00885   3.37927
   R17        3.38093  -0.00051  -0.00711   0.01035   0.00326   3.38419
   R18        1.83988  -0.00010  -0.00051  -0.00224  -0.00266   1.83722
   R19        1.81526  -0.00006  -0.00013  -0.00016  -0.00029   1.81496
   R20        1.86499  -0.00091   0.00035   0.00196   0.00235   1.86734
   R21        1.81441  -0.00043  -0.00028  -0.00009  -0.00037   1.81404
   R22        3.28084  -0.00039  -0.00849  -0.01311  -0.02162   3.25922
   R23        1.83342  -0.00049  -0.00045  -0.00523  -0.00568   1.82774
   R24        1.82744  -0.00046  -0.00062   0.00453   0.00391   1.83135
   R25        1.85545  -0.00094   0.00038   0.00594   0.00631   1.86176
   R26        1.85727  -0.00074   0.00028  -0.00249  -0.00229   1.85498
    A1        2.24792   0.00012  -0.00009  -0.00017  -0.00025   2.24766
    A2        2.00697   0.00010  -0.00086   0.00026  -0.00062   2.00635
    A3        2.02807  -0.00022   0.00098   0.00007   0.00103   2.02910
    A4        2.11231  -0.00043  -0.00239   0.00397   0.00190   2.11421
    A5        2.07724  -0.00033   0.00281  -0.01007  -0.00734   2.06990
    A6        1.97055   0.00059   0.00081   0.00178   0.00259   1.97314
    A7        1.91254   0.00081   0.00231   0.00346   0.00576   1.91830
    A8        1.92586   0.00074  -0.00014  -0.00442  -0.00456   1.92130
    A9        1.89091  -0.00063  -0.00074  -0.00052  -0.00126   1.88965
   A10        1.88237  -0.00076  -0.00093   0.00006  -0.00087   1.88149
   A11        1.87900  -0.00087  -0.00152  -0.00044  -0.00194   1.87705
   A12        1.82018  -0.00017  -0.00236   0.00422   0.00166   1.82184
   A13        1.87612  -0.00003  -0.00427  -0.00431  -0.00837   1.86775
   A14        1.87104  -0.00072  -0.00122   0.00685   0.00596   1.87700
   A15        1.86424   0.00012  -0.00078  -0.00310  -0.00365   1.86059
   A16        2.14122   0.00028   0.00013   0.00913   0.00928   2.15051
   A17        1.78276  -0.00086  -0.00600  -0.00631  -0.01253   1.77023
   A18        1.97356  -0.00072  -0.00868   0.01751   0.00890   1.98246
   A19        2.11688   0.00024   0.00062   0.01156   0.01222   2.12910
   A20        1.84228   0.00044   0.00019  -0.00247  -0.00233   1.83995
   A21        2.73368   0.00147   0.00008  -0.02106  -0.02081   2.71287
   A22        1.81093  -0.00195  -0.00334  -0.01610  -0.01929   1.79164
   A23        2.17905   0.00100  -0.00253   0.00683   0.00473   2.18378
   A24        1.89753   0.00089  -0.00216   0.00094  -0.00122   1.89631
   A25        1.91807  -0.00011  -0.00230  -0.01616  -0.01896   1.89910
   A26        1.87435  -0.00106  -0.00141  -0.08424  -0.08645   1.78790
   A27        1.80889   0.00052   0.00184  -0.01668  -0.01744   1.79144
   A28        1.65966   0.00035  -0.00013  -0.02231  -0.02202   1.63764
   A29        2.20937  -0.00048  -0.02194   0.02328   0.00130   2.21067
   A30        1.81824   0.00002  -0.00108   0.00590   0.00527   1.82351
   A31        2.70111   0.00077   0.00538  -0.02788  -0.02297   2.67814
   A32        3.07659  -0.00062  -0.00216   0.02012   0.01753   3.09412
   A33        2.81437  -0.00072   0.00603  -0.02480  -0.01923   2.79513
   A34        2.89793  -0.00126   0.00172  -0.00180  -0.00005   2.89788
   A35        2.94896  -0.00049   0.00780   0.00794   0.01546   2.96442
   A36        2.86766  -0.00089   0.01210  -0.01958  -0.00767   2.85999
   A37        3.19243   0.00142   0.00981  -0.01304  -0.00330   3.18913
   A38        3.31233   0.00021  -0.00738   0.00208  -0.00556   3.30677
   A39        3.11855  -0.00166  -0.00341   0.01096   0.00752   3.12607
   A40        3.29240   0.00075   0.00147  -0.00130   0.00016   3.29255
   A41        2.95526  -0.00231  -0.00681  -0.03125  -0.03813   2.91714
    D1       -2.22413  -0.00051   0.00563   0.01313   0.01869  -2.20543
    D2        0.94167  -0.00039   0.00287   0.00499   0.00785   0.94952
    D3        0.00767   0.00001   0.00475  -0.03244  -0.02758  -0.01992
    D4        3.12481  -0.00010   0.00754  -0.02422  -0.01664   3.10817
    D5       -2.89007  -0.00004  -0.00353  -0.02140  -0.02495  -2.91501
    D6        1.28382  -0.00020  -0.00479  -0.02436  -0.02917   1.25465
    D7       -0.78224  -0.00009  -0.00426  -0.02327  -0.02755  -0.80979
    D8        0.27255   0.00006  -0.00592  -0.02846  -0.03436   0.23819
    D9       -1.83675  -0.00011  -0.00718  -0.03142  -0.03858  -1.87533
   D10        2.38037   0.00001  -0.00666  -0.03033  -0.03696   2.34341
   D11        1.60129   0.00098  -0.03775   0.02880  -0.00884   1.59245
   D12        0.49374  -0.00024  -0.00915   0.00755  -0.00169   0.49205
   D13       -1.46957   0.00105  -0.00332  -0.00582  -0.00892  -1.47849
   D14        1.27698   0.00016  -0.00107   0.10079   0.09952   1.37651
   D15       -2.85453  -0.00060  -0.01084   0.10136   0.09044  -2.76409
   D16       -0.60640   0.00091   0.00288   0.09527   0.09824  -0.50816
   D17        1.54528   0.00015  -0.00689   0.09584   0.08916   1.63443
   D18       -0.25663   0.00048  -0.00529   0.07420   0.06902  -0.18761
   D19        1.60894   0.00052  -0.00983   0.06633   0.05628   1.66522
   D20        1.64758   0.00018  -0.00921   0.06709   0.05803   1.70561
   D21       -2.77003   0.00022  -0.01375   0.05922   0.04528  -2.72475
   D22        2.46042  -0.00021   0.00561  -0.03937  -0.03377   2.42664
   D23       -1.63602  -0.00010  -0.00104  -0.01170  -0.01265  -1.64867
   D24        0.23638   0.00015   0.00855  -0.04516  -0.03674   0.19964
   D25        2.42313   0.00026   0.00189  -0.01749  -0.01562   2.40751
   D26       -2.24873   0.00008   0.00555  -0.02083  -0.01508  -2.26382
   D27       -0.16631  -0.00033  -0.00039  -0.02483  -0.02514  -0.19145
   D28        0.20617   0.00048   0.02122   0.04031   0.06150   0.26767
   D29       -2.14645   0.00035   0.02684   0.01250   0.03942  -2.10703
   D30       -1.00705  -0.00026   0.00115  -0.22606  -0.22631  -1.23336
   D31        0.89148  -0.00042   0.00246  -0.29138  -0.28792   0.60356
   D32        2.97675   0.00008   0.00938  -0.21711  -0.20873   2.76801
   D33       -1.40791  -0.00008   0.01069  -0.28243  -0.27034  -1.67825
   D34       -1.92753  -0.00039   0.00050   0.02100   0.02202  -1.90551
   D35       -0.05044  -0.00014  -0.00994   0.00775  -0.00234  -0.05278
         Item               Value     Threshold  Converged?
 Maximum Force            0.003695     0.000015     NO 
 RMS     Force            0.000802     0.000010     NO 
 Maximum Displacement     0.469015     0.000060     NO 
 RMS     Displacement     0.098763     0.000040     NO 
 Predicted change in Energy=-7.891116D-04
 GradGradGradGradGradGradGradGradGradGradGradGradGradGradGradGradGradGrad

                          Input orientation:                          
 ---------------------------------------------------------------------
 Center     Atomic      Atomic             Coordinates (Angstroms)
 Number     Number       Type             X           Y           Z
 ---------------------------------------------------------------------
      1          6           0       -0.913171   -0.467859   -1.258891
      2          8           0        0.277456   -0.627824   -0.896879
      3          8           0       -1.506009    0.590079   -1.548083
      4          6           0       -1.755288   -1.771394   -1.337480
      5          9           0       -2.910089   -1.607830   -1.977879
      6          9           0       -2.020330   -2.220319   -0.099025
      7          9           0       -1.060333   -2.734104   -1.979219
      8          8           0       -0.215729    2.680007   -1.359665
      9          1           0       -0.803784    1.800200   -1.454162
     10          1           0        0.722752    2.370973   -1.524753
     11          1           0       -0.274795    2.973469   -0.391962
     12          8           0        3.301177    0.134474   -3.491749
     13          1           0        4.244694    0.002320   -3.607465
     14          1           0        2.925188   -0.735324   -3.241066
     15          8           0        2.083124   -2.114277   -2.468728
     16          1           0        1.427104   -1.846128   -1.803198
     17          1           0        1.656915   -2.803507   -2.984238
     18          8           0       -0.287500    3.060049    1.170693
     19          1           0        0.389383    2.388533    1.430203
     20          1           0       -0.138149    3.859449    1.680748
     21          8           0        1.540969    1.113228    1.281704
     22          1           0        1.080054    0.306590    1.012695
     23          1           0        2.023231    1.359963    0.478141
     24          8           0        1.999321    1.394462   -1.486925
     25          1           0        1.455356    0.578761   -1.390183
     26          1           0        2.608174    1.196621   -2.231051
 ---------------------------------------------------------------------
                    Distance matrix (angstroms):
                    1          2          3          4          5
     1  C    0.000000
     2  O    1.254686   0.000000
     3  O    1.246725   2.255683   0.000000
     4  C    1.553879   2.373590   2.383914   0.000000
     5  F    2.409182   3.505627   2.643288   1.330575   0.000000
     6  F    2.375333   2.907307   3.203534   1.343707   2.167234
     7  F    2.382518   2.719845   3.381523   1.349668   2.165662
     8  O    3.225777   3.376262   2.463356   4.710170   5.101697
     9  H    2.279076   2.715685   1.402260   3.698007   4.040479
    10  H    3.287232   3.096013   2.852982   4.830627   5.406823
    11  H    3.605805   3.678211   2.921139   5.059603   5.517990
    12  O    4.807202   4.056764   5.205233   5.817306   6.626254
    13  H    5.686865   4.845960   6.136538   6.655725   7.512593
    14  H    4.328228   3.537973   4.925281   5.157900   6.033851
    15  O    3.626594   2.817923   4.587266   4.016304   5.042777
    16  H    2.769979   1.904565   3.821432   3.217157   4.347246
    17  H    3.877810   3.315655   4.856239   3.926856   4.827000
    18  O    4.329028   4.265494   3.870047   5.638100   6.211327
    19  H    4.133624   3.811331   3.961962   5.437340   6.202617
    20  H    5.288453   5.191580   4.794286   6.590238   7.138652
    21  O    3.870047   3.061690   4.191116   5.103574   6.151500
    22  H    3.119747   2.272392   3.650435   4.228534   5.341328
    23  H    3.870488   2.981561   4.141720   5.232502   6.259192
    24  O    3.464513   2.720774   3.596959   4.913457   5.775561
    25  H    2.592792   1.756884   2.965593   3.979226   4.917690
    26  H    4.014407   3.246669   4.214362   5.352325   6.195181
                    6          7          8          9         10
     6  F    0.000000
     7  F    2.172717   0.000000
     8  O    5.372056   5.514508   0.000000
     9  H    4.413723   4.571806   1.062450   0.000000
    10  H    5.535085   5.426577   1.001750   1.631282   0.000000
    11  H    5.487088   5.976022   1.012945   1.668730   1.625213
    12  O    6.736027   5.435002   4.836750   4.876178   3.939451
    13  H    7.516635   6.187286   5.667273   5.775484   4.727819
    14  H    6.044483   4.633762   5.006947   4.850479   4.176785
    15  O    4.739734   3.241161   5.431382   4.968573   4.781127
    16  H    3.863810   2.647041   4.835444   4.288869   4.284575
    17  H    4.710275   2.897984   6.017886   5.439696   5.456922
    18  O    5.700629   6.640137   2.559745   2.956964   2.959876
    19  H    5.420957   6.321965   2.869579   3.176373   2.973754
    20  H    6.608614   7.597416   3.262088   3.809362   3.637575
    21  O    5.069694   5.674711   3.538024   3.668073   3.182389
    22  H    4.151334   4.772696   3.597256   3.444575   3.290590
    23  H    5.431568   5.684045   3.183236   3.452480   2.593255
    24  O    5.581263   5.162256   2.564228   2.832507   1.607678
    25  H    4.645679   4.201277   2.684900   2.568992   1.940835
    26  H    6.135476   5.382561   3.306686   3.550961   2.330831
                   11         12         13         14         15
    11  H    0.000000
    12  O    5.518708   0.000000
    13  H    6.292294   0.959729   0.000000
    14  H    5.666783   0.980183   1.555462   0.000000
    15  O    5.979791   2.754470   3.232505   1.790835   0.000000
    16  H    5.302505   3.207200   3.822427   2.354911   0.972213
    17  H    6.620034   3.404834   3.867515   2.439643   0.960438
    18  O    1.565104   6.570841   7.260942   6.647544   6.755657
    19  H    2.025727   6.146946   6.777576   6.165189   6.192393
    20  H    2.258265   7.242867   7.877306   7.397312   7.605105
    21  O    3.091707   5.180940   5.696334   5.078253   4.977596
    22  H    3.304682   5.025239   5.608334   4.752325   4.357414
    23  H    2.939627   4.346837   4.844612   4.363056   4.556092
    24  O    2.977214   2.702170   3.387692   2.910367   3.644478
    25  H    3.118412   2.832142   3.609575   2.704255   2.968132
    26  H    3.853692   1.788231   2.449300   2.202962   3.360687
                   16         17         18         19         20
    16  H    0.000000
    17  H    1.537609   0.000000
    18  O    5.987860   7.444829   0.000000
    19  H    5.428084   6.931897   0.988155   0.000000
    20  H    6.865967   8.329426   0.959949   1.582611   0.000000
    21  O    4.276373   5.792453   2.673150   1.724704   3.243517
    22  H    3.561445   5.097151   3.078425   2.232896   3.814855
    23  H    3.979810   5.427406   2.951169   2.152636   3.516427
    24  O    3.305886   4.470138   3.881579   3.477026   4.547426
    25  H    2.459973   3.744512   3.968932   3.516554   4.767891
    26  H    3.291854   4.180097   4.840367   4.443925   5.471299
                   21         22         23         24         25
    21  O    0.000000
    22  H    0.967198   0.000000
    23  H    0.969107   1.511598   0.000000
    24  O    2.820369   2.876911   1.965513   0.000000
    25  H    2.726163   2.447193   2.103186   0.985203   0.000000
    26  H    3.672237   3.694481   2.776428   0.981615   1.554928
                   26
    26  H    0.000000
 Stoichiometry    C2H13F3O8
 Framework group  C1[X(C2H13F3O8)]
 Deg. of freedom    72
 Full point group                 C1      NOp   1
 Largest Abelian subgroup         C1      NOp   1
 Largest concise Abelian subgroup C1      NOp   1
                         Standard orientation:                         
 ---------------------------------------------------------------------
 Center     Atomic      Atomic             Coordinates (Angstroms)
 Number     Number       Type             X           Y           Z
 ---------------------------------------------------------------------
      1          6           0        0.851942   -0.522286   -0.243586
      2          8           0        0.231900    0.211892    0.563115
      3          8           0        0.403041   -1.187815   -1.197463
      4          6           0        2.383410   -0.618290    0.001214
      5          9           0        3.040029   -1.170318   -1.015913
      6          9           0        2.625763   -1.346717    1.104033
      7          9           0        2.898168    0.612556    0.205286
      8          8           0       -2.031996   -1.113312   -1.562386
      9          1           0       -0.978393   -1.169259   -1.437524
     10          1           0       -2.278222   -0.212964   -1.198725
     11          1           0       -2.440250   -1.811172   -0.952159
     12          8           0       -1.523025    3.626896   -0.746588
     13          1           0       -1.923861    4.437769   -0.425818
     14          1           0       -0.670706    3.529165   -0.272499
     15          8           0        0.738712    2.981104    0.686802
     16          1           0        0.751406    2.022185    0.846524
     17          1           0        1.639233    3.211744    0.445331
     18          8           0       -2.836858   -2.733945    0.248150
     19          1           0       -2.737388   -2.132366    1.025747
     20          1           0       -3.668314   -3.206667    0.330110
     21          8           0       -2.335758   -0.727025    1.941344
     22          1           0       -1.374762   -0.617678    1.939420
     23          1           0       -2.632112   -0.008785    1.362143
     24          8           0       -2.225373    1.069193   -0.230267
     25          1           0       -1.288718    0.914258    0.032978
     26          1           0       -2.250812    2.011636   -0.503618
 ---------------------------------------------------------------------
 Rotational constants (GHZ):           0.5675418           0.4176343           0.2980967
 Standard basis: 6-31++G(d,p) (6D, 7F)
 There are   325 symmetry adapted cartesian basis functions of A   symmetry.
 There are   325 symmetry adapted basis functions of A   symmetry.
   325 basis functions,   520 primitive gaussians,   325 cartesian basis functions
    58 alpha electrons       58 beta electrons
       nuclear repulsion energy      1016.1712143658 Hartrees.
 NAtoms=   26 NActive=   26 NUniq=   26 SFac= 1.00D+00 NAtFMM=   60 NAOKFM=F Big=F
 Integral buffers will be    131072 words long.
 Raffenetti 2 integral format.
 Two-electron integral symmetry is turned on.
 Nuclear repulsion after empirical dispersion term =     1016.1561220179 Hartrees.
 One-electron integrals computed using PRISM.
 NBasis=   325 RedAO= T EigKep=  2.55D-05  NBF=   325
 NBsUse=   325 1.00D-06 EigRej= -1.00D+00 NBFU=   325
 Initial guess from the checkpoint file:  "/local_scratch/slurm.5787584/Gau-1826281.chk"
 B after Tr=     0.000000   -0.000000   -0.000000
         Rot=    0.999892    0.005773    0.005708   -0.012244 Ang=   1.68 deg.
 ExpMin= 3.60D-02 ExpMax= 7.00D+03 ExpMxC= 1.05D+03 IAcc=3 IRadAn=         5 AccDes= 0.00D+00
 Harris functional with IExCor= 4639 and IRadAn=       5 diagonalized for initial guess.
 HarFok:  IExCor= 4639 AccDes= 0.00D+00 IRadAn=         5 IDoV= 1 UseB2=F ITyADJ=14
 ICtDFT=  3500011 ScaDFX=  1.000000  1.000000  1.000000  1.000000
 FoFCou: FMM=F IPFlag=           0 FMFlag=      100000 FMFlg1=           0
         NFxFlg=           0 DoJE=T BraDBF=F KetDBF=T FulRan=T
         wScrn=  0.000000 ICntrl=       500 IOpCl=  0 I1Cent=   200000004 NGrid=           0
         NMat0=    1 NMatS0=      1 NMatT0=    0 NMatD0=    1 NMtDS0=    0 NMtDT0=    0
 Petite list used in FoFCou.
 Requested convergence on RMS density matrix=1.00D-10 within 128 cycles.
 Requested convergence on MAX density matrix=1.00D-08.
 Requested convergence on             energy=1.00D-08.
 No special actions if energy rises.
 SCF Done:  E(RwB97XD) =  -985.241596241     A.U. after   16 cycles
            NFock= 16  Conv=0.65D-10     -V/T= 2.0083
 Calling FoFJK, ICntrl=      2127 FMM=F ISym2X=0 I1Cent= 0 IOpClX= 0 NMat=1 NMatS=1 NMatT=0.
 ***** Axes restored to original set *****
 -------------------------------------------------------------------
 Center     Atomic                   Forces (Hartrees/Bohr)
 Number     Number              X              Y              Z
 -------------------------------------------------------------------
      1        6           0.002120891   -0.001992340    0.000794903
      2        8          -0.000684828    0.000774818   -0.000918856
      3        8          -0.001032260    0.000586758   -0.000182880
      4        6           0.000023441    0.000361014    0.000161864
      5        9          -0.000025755   -0.000072001   -0.000023607
      6        9           0.000075159   -0.000012316   -0.000133931
      7        9          -0.000279353   -0.000254056   -0.000093544
      8        8          -0.003091102    0.003429398    0.002208773
      9        1          -0.002204925   -0.001639347   -0.000864130
     10        1           0.004420307   -0.000245309   -0.001171203
     11        1          -0.000483995    0.000207199   -0.000688979
     12        8          -0.000149624   -0.000274626    0.000306873
     13        1           0.000114132    0.000220597    0.000103495
     14        1           0.000134193    0.000120242   -0.000070726
     15        8           0.000081788   -0.001102435   -0.000074758
     16        1          -0.000449103    0.001694032    0.000338405
     17        1           0.000343189   -0.000097427   -0.000457508
     18        8           0.001325997    0.000474176   -0.000204178
     19        1          -0.000767192   -0.000192800    0.000729831
     20        1          -0.000193750   -0.000039028    0.000015600
     21        8          -0.002889135    0.000025601   -0.000419381
     22        1          -0.000273821   -0.000778110    0.001688390
     23        1           0.004293656   -0.000086079   -0.000962120
     24        8          -0.002773596   -0.001395518   -0.000466564
     25        1           0.001922561    0.000769599    0.000457058
     26        1           0.000443124   -0.000482042   -0.000072827
 -------------------------------------------------------------------
 Cartesian Forces:  Max     0.004420307 RMS     0.001258282

 GradGradGradGradGradGradGradGradGradGradGradGradGradGradGradGradGradGrad
 Berny optimization.
 Using GEDIIS/GDIIS optimizer.
 FormGI is forming the generalized inverse of G from B-inverse, IUseBI=4.
 Internal  Forces:  Max     0.005632843 RMS     0.001381806
 Search for a local minimum.
 Step number   5 out of a maximum of  156
 All quantities printed in internal units (Hartrees-Bohrs-Radians)
 Mixed Optimization -- RFO/linear search
 Update second derivatives using D2CorX and points    2    5    4
 ITU=  0  1 -1  1  0
 Use linear search instead of GDIIS.
     Eigenvalues ---   -0.00020   0.00022   0.00061   0.00097   0.00229
     Eigenvalues ---    0.00320   0.00442   0.00517   0.00582   0.00775
     Eigenvalues ---    0.00879   0.00917   0.01139   0.01273   0.01326
     Eigenvalues ---    0.01541   0.01564   0.01793   0.01897   0.02098
     Eigenvalues ---    0.02184   0.02241   0.02802   0.02906   0.03035
     Eigenvalues ---    0.03403   0.03530   0.03772   0.04024   0.04278
     Eigenvalues ---    0.04570   0.04797   0.04936   0.05445   0.06104
     Eigenvalues ---    0.06355   0.06852   0.07082   0.07738   0.08117
     Eigenvalues ---    0.09427   0.10083   0.11212   0.13448   0.14047
     Eigenvalues ---    0.16940   0.20215   0.21293   0.22936   0.23708
     Eigenvalues ---    0.26354   0.30427   0.32986   0.35263   0.36260
     Eigenvalues ---    0.38030   0.38237   0.42959   0.45712   0.47554
     Eigenvalues ---    0.47857   0.50453   0.52147   0.52824   0.55050
     Eigenvalues ---    0.56965   0.57057   0.57554   0.57716   0.68804
     Eigenvalues ---    0.85656   1.48982
 RFO step:  Lambda=-7.32737162D-04 EMin=-2.01194861D-04
 Quartic linear search produced a step of -0.54585.
 Iteration  1 RMS(Cart)=  0.09266835 RMS(Int)=  0.02511305
 Iteration  2 RMS(Cart)=  0.03506538 RMS(Int)=  0.00408498
 Iteration  3 RMS(Cart)=  0.00154007 RMS(Int)=  0.00382771
 Iteration  4 RMS(Cart)=  0.00001913 RMS(Int)=  0.00382770
 Iteration  5 RMS(Cart)=  0.00000032 RMS(Int)=  0.00382770
 Variable       Old X    -DE/DX   Delta X   Delta X   Delta X     New X
                                 (Linear)    (Quad)   (Total)
    R1        2.37101  -0.00103   0.00443  -0.00273   0.00476   2.37577
    R2        2.35597   0.00155   0.00023  -0.00035   0.00175   2.35772
    R3        2.93641   0.00010  -0.00119  -0.00147  -0.00266   2.93374
    R4        3.59911  -0.00010  -0.01190  -0.05353  -0.06477   3.53434
    R5        2.64989   0.00045   0.02825   0.01834   0.04533   2.69522
    R6        2.51442   0.00002  -0.00021  -0.00187  -0.00208   2.51234
    R7        2.53924  -0.00013   0.00050  -0.00301  -0.00251   2.53673
    R8        2.55050   0.00008  -0.00007   0.00531   0.00524   2.55575
    R9        2.00774   0.00308  -0.00946   0.00603  -0.00491   2.00283
   R10        1.89303   0.00432   0.01046   0.01395   0.02258   1.91561
   R11        1.91419  -0.00007  -0.00286  -0.00330  -0.00612   1.90806
   R12        3.03807   0.00011  -0.03497  -0.00319  -0.04040   2.99767
   R13        2.95762   0.00074   0.00798   0.00828   0.01624   2.97386
   R14        1.81362   0.00007   0.00029   0.00003   0.00032   1.81395
   R15        1.85228  -0.00060   0.00050  -0.00196  -0.00086   1.85141
   R16        3.37927  -0.00030  -0.00483   0.00442  -0.00041   3.37886
   R17        3.38419  -0.00044  -0.00178   0.01228   0.01093   3.39512
   R18        1.83722   0.00091   0.00145  -0.00061   0.00114   1.83836
   R19        1.81496   0.00016   0.00016   0.00040   0.00056   1.81552
   R20        1.86734   0.00121  -0.00128  -0.00151  -0.00280   1.86454
   R21        1.81404  -0.00005   0.00020  -0.00041  -0.00021   1.81383
   R22        3.25922   0.00134   0.01180   0.00632   0.01813   3.27734
   R23        1.82774   0.00031   0.00310  -0.00283   0.00027   1.82801
   R24        1.83135   0.00291  -0.00213   0.00184  -0.00029   1.83105
   R25        1.86176  -0.00165  -0.00345   0.00077  -0.00268   1.85908
   R26        1.85498   0.00034   0.00125   0.00007   0.00102   1.85601
    A1        2.24766  -0.00006   0.00014  -0.00954  -0.00238   2.24529
    A2        2.00635   0.00058   0.00034   0.00105  -0.00215   2.00421
    A3        2.02910  -0.00051  -0.00056   0.00869   0.00459   2.03369
    A4        2.11421   0.00051  -0.00104   0.03064   0.01627   2.13048
    A5        2.06990  -0.00042   0.00401   0.00102   0.00960   2.07950
    A6        1.97314  -0.00001  -0.00141   0.00356   0.00214   1.97527
    A7        1.91830  -0.00006  -0.00315   0.00908   0.00593   1.92423
    A8        1.92130   0.00063   0.00249  -0.01382  -0.01133   1.90997
    A9        1.88965  -0.00003   0.00069   0.00083   0.00150   1.89115
   A10        1.88149  -0.00034   0.00048  -0.00049  -0.00002   1.88147
   A11        1.87705  -0.00022   0.00106   0.00075   0.00182   1.87887
   A12        1.82184  -0.00022  -0.00091   0.00921   0.00562   1.82746
   A13        1.86775   0.00073   0.00457  -0.00109   0.00269   1.87043
   A14        1.87700   0.00038  -0.00325   0.00390   0.00061   1.87761
   A15        1.86059   0.00038   0.00199   0.00192   0.00670   1.86729
   A16        2.15051  -0.00006  -0.00507   0.01165  -0.00075   2.14976
   A17        1.77023  -0.00034   0.00684   0.01495   0.02552   1.79576
   A18        1.98246  -0.00062  -0.00486  -0.07148  -0.07571   1.90675
   A19        2.12910   0.00001  -0.00667   0.00716   0.00192   2.13102
   A20        1.83995   0.00070   0.00127   0.01784   0.01032   1.85027
   A21        2.71287   0.00167   0.01136   0.17449   0.17693   2.88980
   A22        1.79164   0.00563   0.01053   0.01100   0.02064   1.81229
   A23        2.18378  -0.00214  -0.00258   0.03195   0.02837   2.21215
   A24        1.89631  -0.00199   0.00066   0.00156   0.00129   1.89760
   A25        1.89910   0.00082   0.01035   0.00637   0.01673   1.91584
   A26        1.78790   0.00501   0.04719   0.01011   0.05732   1.84522
   A27        1.79144   0.00059   0.00952   0.00554   0.01511   1.80656
   A28        1.63764   0.00126   0.01202  -0.00075   0.00829   1.64593
   A29        2.21067   0.00033  -0.00071   0.03687   0.04902   2.25969
   A30        1.82351  -0.00026  -0.00288   0.01221   0.00981   1.83332
   A31        2.67814   0.00104   0.01254   0.02762   0.04465   2.72280
   A32        3.09412  -0.00110  -0.00957  -0.00478  -0.01341   3.08071
   A33        2.79513   0.00026   0.01050  -0.01462  -0.01153   2.78361
   A34        2.89788   0.00289   0.00003  -0.02005  -0.01936   2.87852
   A35        2.96442  -0.00081  -0.00844  -0.06868  -0.07826   2.88617
   A36        2.85999   0.00349   0.00419  -0.00499  -0.00078   2.85920
   A37        3.18913   0.00087   0.00180  -0.00229   0.00501   3.19414
   A38        3.30677   0.00051   0.00303   0.00252   0.01285   3.31962
   A39        3.12607   0.00090  -0.00410   0.01808   0.01387   3.13995
   A40        3.29255   0.00028  -0.00009   0.02228   0.01797   3.31052
   A41        2.91714   0.00468   0.02081   0.01658   0.03722   2.95436
    D1       -2.20543  -0.00050  -0.01020   0.09511   0.08733  -2.11811
    D2        0.94952  -0.00031  -0.00428   0.07660   0.07342   1.02293
    D3       -0.01992  -0.00032   0.01506  -0.00291   0.01021  -0.00971
    D4        3.10817  -0.00051   0.00908   0.01575   0.02427   3.13244
    D5       -2.91501  -0.00018   0.01362  -0.24805  -0.23380   3.13438
    D6        1.25465  -0.00009   0.01592  -0.25803  -0.24148   1.01317
    D7       -0.80979  -0.00017   0.01504  -0.25609  -0.24040  -1.05020
    D8        0.23819  -0.00001   0.01875  -0.26401  -0.24589  -0.00770
    D9       -1.87533   0.00008   0.02106  -0.27399  -0.25358  -2.12891
   D10        2.34341  -0.00001   0.02018  -0.27204  -0.25250   2.09092
   D11        1.59245   0.00119   0.00482  -0.30277  -0.29217   1.30028
   D12        0.49205  -0.00023   0.00092   0.00958   0.00716   0.49920
   D13       -1.47849  -0.00054   0.00487   0.00183   0.00606  -1.47243
   D14        1.37651  -0.00114  -0.05432   0.05253  -0.00356   1.37295
   D15       -2.76409   0.00095  -0.04937   0.09986   0.04914  -2.71495
   D16       -0.50816  -0.00189  -0.05362   0.04546  -0.00684  -0.51500
   D17        1.63443   0.00020  -0.04867   0.09280   0.04586   1.68030
   D18       -0.18761  -0.00079  -0.03768   0.01748  -0.01680  -0.20440
   D19        1.66522   0.00005  -0.03072   0.03734   0.01104   1.67626
   D20        1.70561   0.00007  -0.03167   0.01737  -0.01406   1.69155
   D21       -2.72475   0.00091  -0.02472   0.03723   0.01377  -2.71098
   D22        2.42664  -0.00022   0.01843  -0.13968  -0.11386   2.31278
   D23       -1.64867   0.00003   0.00690  -0.21174  -0.20384  -1.85251
   D24        0.19964   0.00003   0.02006  -0.15036  -0.11591   0.08373
   D25        2.40751   0.00028   0.00853  -0.22242  -0.20588   2.20163
   D26       -2.26382   0.00007   0.00823   0.07848   0.09128  -2.17254
   D27       -0.19145   0.00025   0.01372   0.10073   0.12216  -0.06928
   D28        0.26767   0.00054  -0.03357   0.35365   0.32495   0.59262
   D29       -2.10703   0.00041  -0.02152   0.38821   0.37318  -1.73385
   D30       -1.23336  -0.00056   0.12353  -0.10952   0.01428  -1.21908
   D31        0.60356   0.00255   0.15716  -0.09828   0.05910   0.66266
   D32        2.76801  -0.00217   0.11394  -0.16868  -0.05496   2.71305
   D33       -1.67825   0.00095   0.14757  -0.15744  -0.01014  -1.68839
   D34       -1.90551  -0.00072  -0.01202  -0.08593  -0.09862  -2.00412
   D35       -0.05278   0.00091   0.00128  -0.05869  -0.05274  -0.10552
         Item               Value     Threshold  Converged?
 Maximum Force            0.005633     0.000015     NO 
 RMS     Force            0.001382     0.000010     NO 
 Maximum Displacement     0.555366     0.000060     NO 
 RMS     Displacement     0.124172     0.000040     NO 
 Predicted change in Energy=-7.250374D-04
 GradGradGradGradGradGradGradGradGradGradGradGradGradGradGradGradGradGrad

                          Input orientation:                          
 ---------------------------------------------------------------------
 Center     Atomic      Atomic             Coordinates (Angstroms)
 Number     Number       Type             X           Y           Z
 ---------------------------------------------------------------------
      1          6           0       -0.938537   -0.480051   -1.238603
      2          8           0        0.258003   -0.630027   -0.883129
      3          8           0       -1.537058    0.573780   -1.534987
      4          6           0       -1.765674   -1.791680   -1.313699
      5          9           0       -3.027178   -1.594216   -1.683993
      6          9           0       -1.766705   -2.409215   -0.121797
      7          9           0       -1.198258   -2.630783   -2.209827
      8          8           0       -0.242204    2.689753   -1.404544
      9          1           0       -0.833467    1.812909   -1.474096
     10          1           0        0.704176    2.377340   -1.589876
     11          1           0       -0.278808    2.998477   -0.443892
     12          8           0        3.411679    0.098609   -3.430077
     13          1           0        4.364361   -0.014727   -3.461044
     14          1           0        3.025404   -0.778983   -3.228862
     15          8           0        2.060633   -2.098758   -2.483715
     16          1           0        1.446739   -1.718527   -1.831850
     17          1           0        1.541386   -2.711685   -3.010701
     18          8           0       -0.272727    3.078536    1.127756
     19          1           0        0.401369    2.409630    1.395492
     20          1           0       -0.153665    3.866921    1.662138
     21          8           0        1.523944    1.090580    1.307661
     22          1           0        1.061420    0.284665    1.038726
     23          1           0        2.098532    1.284655    0.551980
     24          8           0        1.957300    1.405658   -1.546801
     25          1           0        1.417235    0.594630   -1.411176
     26          1           0        2.591824    1.173126   -2.259500
 ---------------------------------------------------------------------
                    Distance matrix (angstroms):
                    1          2          3          4          5
     1  C    0.000000
     2  O    1.257204   0.000000
     3  O    1.247650   2.257502   0.000000
     4  C    1.552470   2.372782   2.386762   0.000000
     5  F    2.408767   3.516171   2.634933   1.329474   0.000000
     6  F    2.377981   2.800818   3.308792   1.342379   2.166441
     7  F    2.374106   2.807819   3.292328   1.352443   2.167008
     8  O    3.249627   3.397502   2.484150   4.734179   5.117281
     9  H    2.307415   2.740162   1.426249   3.726633   4.057700
    10  H    3.314601   3.121349   2.877319   4.853571   5.450240
    11  H    3.628631   3.694203   2.941570   5.090475   5.494016
    12  O    4.905281   4.118680   5.320446   5.904001   6.882830
    13  H    5.768578   4.887372   6.235605   6.733941   7.764505
    14  H    4.445596   3.630862   5.051261   5.258120   6.299602
    15  O    3.628434   2.822857   4.581040   4.012961   5.174934
    16  H    2.752327   1.870293   3.774366   3.254754   4.478085
    17  H    3.777637   3.241440   4.738020   3.829213   4.886786
    18  O    4.325101   4.251914   3.868143   5.648769   6.109627
    19  H    4.133287   3.801603   3.964284   5.448559   6.104829
    20  H    5.284552   5.183666   4.793762   6.593477   7.019806
    21  O    3.874811   3.059846   4.209211   5.099072   6.072136
    22  H    3.125835   2.275009   3.668742   4.223455   5.259280
    23  H    3.942609   3.018790   4.251856   5.279837   6.289704
    24  O    3.469403   2.733512   3.592032   4.913027   5.819200
    25  H    2.595069   1.767042   2.956960   3.979307   4.961682
    26  H    4.029724   3.254609   4.234595   5.354661   6.289879
                    6          7          8          9         10
     6  F    0.000000
     7  F    2.175338   0.000000
     8  O    5.474397   5.465403   0.000000
     9  H    4.530561   4.518935   1.059851   0.000000
    10  H    5.583155   5.393041   1.013698   1.642051   0.000000
    11  H    5.617893   5.970970   1.009704   1.665694   1.632588
    12  O    6.636984   5.494553   4.916062   4.978549   3.988675
    13  H    7.380658   6.273118   5.723970   5.857101   4.756071
    14  H    5.939345   4.723020   5.102698   4.968702   4.246970
    15  O    4.508165   3.313372   5.421947   4.969536   4.761762
    16  H    3.705071   2.823311   4.740047   4.218811   4.169661
    17  H    4.402354   2.855450   5.910708   5.336014   5.349565
    18  O    5.823123   6.677754   2.562153   2.947181   2.971790
    19  H    5.497634   6.400226   2.886669   3.180477   3.000859
    20  H    6.721176   7.635669   3.286047   3.810126   3.678360
    21  O    5.012015   5.799280   3.610081   3.717166   3.274674
    22  H    4.074567   4.915189   3.667894   3.498629   3.378825
    23  H    5.388758   5.816103   3.358769   3.602868   2.779521
    24  O    5.518343   5.166237   2.550873   2.821262   1.586298
    25  H    4.563229   4.228704   2.672699   2.560044   1.928326
    26  H    6.033218   5.370001   3.326081   3.571946   2.337037
                   11         12         13         14         15
    11  H    0.000000
    12  O    5.562933   0.000000
    13  H    6.304095   0.959899   0.000000
    14  H    5.739606   0.979727   1.559102   0.000000
    15  O    5.967886   2.747608   3.256612   1.796618   0.000000
    16  H    5.210956   3.117259   3.750963   2.307936   0.972816
    17  H    6.519782   3.401709   3.930086   2.446475   0.960734
    18  O    1.573698   6.574850   7.219968   6.688665   6.729908
    19  H    2.047612   6.139129   6.720770   6.199795   6.174704
    20  H    2.281495   7.269285   7.856637   7.457398   7.594771
    21  O    3.155618   5.195547   5.659524   5.131246   4.983417
    22  H    3.370332   5.052577   5.589899   4.816730   4.368836
    23  H    3.095269   4.357504   4.788187   4.405958   4.545808
    24  O    2.958658   2.714834   3.387589   2.956828   3.628970
    25  H    3.096882   2.880938   3.641267   2.788728   2.969620
    26  H    3.856016   1.788015   2.448793   2.222248   3.322298
                   16         17         18         19         20
    16  H    0.000000
    17  H    1.544349   0.000000
    18  O    5.893016   7.344692   0.000000
    19  H    5.343240   6.851427   0.986673   0.000000
    20  H    6.779857   8.245404   0.959839   1.582043   0.000000
    21  O    4.213498   5.753762   2.685584   1.734296   3.263142
    22  H    3.521570   5.060271   3.097352   2.253536   3.833749
    23  H    3.889290   5.382736   3.028596   2.203961   3.601797
    24  O    3.178436   4.389591   3.863262   3.476488   4.561938
    25  H    2.351283   3.674999   3.933438   3.493364   4.756140
    26  H    3.139388   4.093834   4.828016   4.436891   5.493040
                   21         22         23         24         25
    21  O    0.000000
    22  H    0.967343   0.000000
    23  H    0.968952   1.520691   0.000000
    24  O    2.904311   2.957055   2.107006   0.000000
    25  H    2.765759   2.494935   2.189585   0.983784   0.000000
    26  H    3.724489   3.742966   2.856606   0.982157   1.560119
                   26
    26  H    0.000000
 Stoichiometry    C2H13F3O8
 Framework group  C1[X(C2H13F3O8)]
 Deg. of freedom    72
 Full point group                 C1      NOp   1
 Largest Abelian subgroup         C1      NOp   1
 Largest concise Abelian subgroup C1      NOp   1
                         Standard orientation:                         
 ---------------------------------------------------------------------
 Center     Atomic      Atomic             Coordinates (Angstroms)
 Number     Number       Type             X           Y           Z
 ---------------------------------------------------------------------
      1          6           0        0.879970   -0.520366   -0.235480
      2          8           0        0.230943    0.204340    0.560842
      3          8           0        0.455294   -1.207691   -1.186198
      4          6           0        2.412259   -0.551206    0.012113
      5          9           0        3.064645   -1.333524   -0.842213
      6          9           0        2.673073   -0.976337    1.258396
      7          9           0        2.912681    0.699526   -0.107681
      8          8           0       -1.995319   -1.191741   -1.592699
      9          1           0       -0.944877   -1.229151   -1.456840
     10          1           0       -2.267075   -0.278218   -1.247434
     11          1           0       -2.400149   -1.882905   -0.977957
     12          8           0       -1.703144    3.627378   -0.666206
     13          1           0       -2.164946    4.378846   -0.287468
     14          1           0       -0.823494    3.585914   -0.236833
     15          8           0        0.639639    2.996755    0.623381
     16          1           0        0.574732    2.033624    0.743946
     17          1           0        1.526878    3.163508    0.294734
     18          8           0       -2.765864   -2.795930    0.250523
     19          1           0       -2.683480   -2.191840    1.026288
     20          1           0       -3.558873   -3.326336    0.355866
     21          8           0       -2.282988   -0.803124    1.984858
     22          1           0       -1.325824   -0.663527    1.974684
     23          1           0       -2.628241   -0.039700    1.498182
     24          8           0       -2.241760    0.992143   -0.297759
     25          1           0       -1.312195    0.849824   -0.008819
     26          1           0       -2.293817    1.945364   -0.528608
 ---------------------------------------------------------------------
 Rotational constants (GHZ):           0.5640509           0.4146938           0.2962672
 Standard basis: 6-31++G(d,p) (6D, 7F)
 There are   325 symmetry adapted cartesian basis functions of A   symmetry.
 There are   325 symmetry adapted basis functions of A   symmetry.
   325 basis functions,   520 primitive gaussians,   325 cartesian basis functions
    58 alpha electrons       58 beta electrons
       nuclear repulsion energy      1013.5850610953 Hartrees.
 NAtoms=   26 NActive=   26 NUniq=   26 SFac= 1.00D+00 NAtFMM=   60 NAOKFM=F Big=F
 Integral buffers will be    131072 words long.
 Raffenetti 2 integral format.
 Two-electron integral symmetry is turned on.
 Nuclear repulsion after empirical dispersion term =     1013.5700926665 Hartrees.
 One-electron integrals computed using PRISM.
 NBasis=   325 RedAO= T EigKep=  2.30D-05  NBF=   325
 NBsUse=   325 1.00D-06 EigRej= -1.00D+00 NBFU=   325
 Lowest energy guess from the checkpoint file:  "/local_scratch/slurm.5787584/Gau-1826281.chk"
 B after Tr=     0.000000   -0.000000    0.000000
         Rot=    0.999449    0.016821    0.004435   -0.028265 Ang=   3.80 deg.
 B after Tr=    -0.000000   -0.000000    0.000000
         Rot=    0.999809    0.011213   -0.001369   -0.015975 Ang=   2.24 deg.
 Requested convergence on RMS density matrix=1.00D-10 within 128 cycles.
 Requested convergence on MAX density matrix=1.00D-08.
 Requested convergence on             energy=1.00D-08.
 No special actions if energy rises.
 SCF Done:  E(RwB97XD) =  -985.241768889     A.U. after   17 cycles
            NFock= 17  Conv=0.45D-10     -V/T= 2.0083
 Calling FoFJK, ICntrl=      2127 FMM=F ISym2X=0 I1Cent= 0 IOpClX= 0 NMat=1 NMatS=1 NMatT=0.
 ***** Axes restored to original set *****
 -------------------------------------------------------------------
 Center     Atomic                   Forces (Hartrees/Bohr)
 Number     Number              X              Y              Z
 -------------------------------------------------------------------
      1        6           0.002329496    0.001790283    0.001561096
      2        8          -0.001390628    0.001371483   -0.002337670
      3        8           0.000817937   -0.000677866    0.000126504
      4        6           0.000649630    0.000172669    0.000027788
      5        9          -0.000331675   -0.000212031    0.000068127
      6        9          -0.000278366   -0.000234187   -0.000687156
      7        9          -0.000087276   -0.000099270    0.000498957
      8        8           0.001127040   -0.000143382   -0.000831579
      9        1          -0.000329199   -0.000676277   -0.000297582
     10        1          -0.001496275    0.000539165    0.000617478
     11        1          -0.000568330   -0.000378288    0.000471898
     12        8           0.000162812    0.000376752   -0.000092157
     13        1          -0.000247910   -0.000034798    0.000098279
     14        1          -0.000291251    0.000127815    0.000522606
     15        8           0.001989121    0.001067098   -0.000847879
     16        1          -0.002166773   -0.002340607    0.000379531
     17        1          -0.000360180    0.000347899    0.000677130
     18        8           0.001479276    0.000679849   -0.000025851
     19        1          -0.000783397   -0.000696762    0.000291185
     20        1          -0.000124813   -0.000046304   -0.000217256
     21        8          -0.000129170   -0.000207587   -0.000884050
     22        1          -0.000343651    0.000134933    0.000276514
     23        1           0.000280575    0.000300482   -0.000508774
     24        8          -0.001103520   -0.001429878    0.000747437
     25        1           0.001443983    0.000587962    0.000629126
     26        1          -0.000247454   -0.000319155   -0.000263702
 -------------------------------------------------------------------
 Cartesian Forces:  Max     0.002340607 RMS     0.000869266

 GradGradGradGradGradGradGradGradGradGradGradGradGradGradGradGradGradGrad
 Berny optimization.
 Using GEDIIS/GDIIS optimizer.
 FormGI is forming the generalized inverse of G from B-inverse, IUseBI=4.
 Internal  Forces:  Max     0.003725984 RMS     0.001080986
 Search for a local minimum.
 Step number   6 out of a maximum of  156
 All quantities printed in internal units (Hartrees-Bohrs-Radians)
 Mixed Optimization -- RFO/linear search
 Update second derivatives using D2CorX and points    2    5    6    4
 DE=  5.63D-05 DEPred=-7.25D-04 R=-7.77D-02
 Trust test=-7.77D-02 RLast= 1.19D+00 DXMaxT set to 2.12D-01
 ITU= -1  0  1 -1  1  0
 Use linear search instead of GDIIS.
 Energy rises -- skip Quadratic/GDIIS search.
 Quartic linear search produced a step of -0.53363.
 Iteration  1 RMS(Cart)=  0.09101624 RMS(Int)=  0.00860225
 Iteration  2 RMS(Cart)=  0.00781442 RMS(Int)=  0.00093432
 Iteration  3 RMS(Cart)=  0.00004592 RMS(Int)=  0.00093301
 Iteration  4 RMS(Cart)=  0.00000025 RMS(Int)=  0.00093301
 Variable       Old X    -DE/DX   Delta X   Delta X   Delta X     New X
                                 (Linear)    (Quad)   (Total)
    R1        2.37577  -0.00239   0.00179   0.00000   0.00108   2.37685
    R2        2.35772  -0.00124  -0.00070   0.00000  -0.00112   2.35660
    R3        2.93374   0.00034   0.00026   0.00000   0.00026   2.93400
    R4        3.53434  -0.00013   0.02293   0.00000   0.02288   3.55722
    R5        2.69522  -0.00136   0.00343   0.00000   0.00373   2.69896
    R6        2.51234   0.00026   0.00090   0.00000   0.00090   2.51324
    R7        2.53673  -0.00050   0.00182   0.00000   0.00182   2.53855
    R8        2.55575  -0.00030  -0.00287   0.00000  -0.00287   2.55288
    R9        2.00283  -0.00062  -0.00663   0.00000  -0.00628   1.99655
   R10        1.91561  -0.00177  -0.00182   0.00000  -0.00148   1.91414
   R11        1.90806  -0.00061   0.00047   0.00000   0.00046   1.90852
   R12        2.99767   0.00021  -0.01262   0.00000  -0.01215   2.98552
   R13        2.97386  -0.00103  -0.00087   0.00000  -0.00086   2.97300
   R14        1.81395  -0.00024   0.00011   0.00000   0.00011   1.81406
   R15        1.85141  -0.00037   0.00095   0.00000   0.00088   1.85230
   R16        3.37886  -0.00055  -0.00451   0.00000  -0.00467   3.37419
   R17        3.39512  -0.00055  -0.00757   0.00000  -0.00756   3.38755
   R18        1.83836   0.00023   0.00081   0.00000   0.00086   1.83922
   R19        1.81552  -0.00040  -0.00014   0.00000  -0.00014   1.81538
   R20        1.86454  -0.00056   0.00024   0.00000   0.00024   1.86478
   R21        1.81383  -0.00017   0.00031   0.00000   0.00031   1.81414
   R22        3.27734  -0.00024   0.00187   0.00000   0.00187   3.27921
   R23        1.82801  -0.00002   0.00288   0.00000   0.00288   1.83090
   R24        1.83105   0.00062  -0.00193   0.00000  -0.00193   1.82912
   R25        1.85908  -0.00119  -0.00194   0.00000  -0.00194   1.85714
   R26        1.85601  -0.00019   0.00067   0.00000   0.00057   1.85657
    A1        2.24529   0.00121   0.00140   0.00000  -0.00014   2.24515
    A2        2.00421  -0.00075   0.00148   0.00000   0.00228   2.00648
    A3        2.03369  -0.00046  -0.00300   0.00000  -0.00221   2.03149
    A4        2.13048   0.00091  -0.00970   0.00000  -0.00656   2.12393
    A5        2.07950  -0.00085  -0.00120   0.00000  -0.00214   2.07736
    A6        1.97527   0.00030  -0.00252   0.00000  -0.00251   1.97276
    A7        1.92423   0.00084  -0.00624   0.00000  -0.00624   1.91800
    A8        1.90997   0.00016   0.00848   0.00000   0.00848   1.91844
    A9        1.89115  -0.00059  -0.00013   0.00000  -0.00011   1.89104
   A10        1.88147  -0.00012   0.00048   0.00000   0.00048   1.88195
   A11        1.87887  -0.00067   0.00007   0.00000   0.00006   1.87893
   A12        1.82746   0.00017  -0.00388   0.00000  -0.00333   1.82413
   A13        1.87043  -0.00003   0.00303   0.00000   0.00332   1.87376
   A14        1.87761  -0.00264  -0.00350   0.00000  -0.00363   1.87397
   A15        1.86729   0.00021  -0.00162   0.00000  -0.00244   1.86485
   A16        2.14976   0.00024  -0.00456   0.00000  -0.00281   2.14694
   A17        1.79576  -0.00061  -0.00693   0.00000  -0.00770   1.78805
   A18        1.90675  -0.00033   0.03565   0.00000   0.03617   1.94292
   A19        2.13102   0.00068  -0.00755   0.00000  -0.00818   2.12284
   A20        1.85027  -0.00034  -0.00426   0.00000  -0.00268   1.84760
   A21        2.88980  -0.00136  -0.08331   0.00000  -0.08136   2.80844
   A22        1.81229  -0.00330  -0.00072   0.00000  -0.00053   1.81175
   A23        2.21215   0.00113  -0.01766   0.00000  -0.01760   2.19456
   A24        1.89760   0.00268  -0.00004   0.00000   0.00025   1.89785
   A25        1.91584  -0.00044   0.00119   0.00000   0.00121   1.91705
   A26        1.84522  -0.00019   0.01554   0.00000   0.01557   1.86079
   A27        1.80656   0.00050   0.00124   0.00000   0.00131   1.80786
   A28        1.64593   0.00112   0.00733   0.00000   0.00808   1.65401
   A29        2.25969  -0.00223  -0.02685   0.00000  -0.03010   2.22959
   A30        1.83332  -0.00011  -0.00805   0.00000  -0.00830   1.82502
   A31        2.72280   0.00081  -0.01157   0.00000  -0.01302   2.70977
   A32        3.08071  -0.00097  -0.00220   0.00000  -0.00239   3.07831
   A33        2.78361   0.00068   0.01641   0.00000   0.01805   2.80166
   A34        2.87852  -0.00314   0.01036   0.00000   0.01023   2.88875
   A35        2.88617  -0.00022   0.03351   0.00000   0.03433   2.92050
   A36        2.85920  -0.00292   0.00451   0.00000   0.00452   2.86372
   A37        3.19414   0.00142  -0.00091   0.00000  -0.00225   3.19189
   A38        3.31962   0.00107  -0.00389   0.00000  -0.00544   3.31418
   A39        3.13995  -0.00373  -0.01142   0.00000  -0.01136   3.12858
   A40        3.31052   0.00011  -0.00967   0.00000  -0.00890   3.30162
   A41        2.95436  -0.00258   0.00048   0.00000   0.00046   2.95482
    D1       -2.11811  -0.00120  -0.05658   0.00000  -0.05730  -2.17541
    D2        1.02293  -0.00117  -0.04337   0.00000  -0.04382   0.97912
    D3       -0.00971  -0.00028   0.00927   0.00000   0.00949  -0.00022
    D4        3.13244  -0.00031  -0.00407   0.00000  -0.00416   3.12828
    D5        3.13438   0.00002   0.13807   0.00000   0.13793  -3.01088
    D6        1.01317  -0.00004   0.14443   0.00000   0.14430   1.15747
    D7       -1.05020   0.00018   0.14299   0.00000   0.14284  -0.90735
    D8       -0.00770   0.00004   0.14955   0.00000   0.14969   0.14199
    D9       -2.12891  -0.00002   0.15591   0.00000   0.15606  -1.97285
   D10        2.09092   0.00021   0.15447   0.00000   0.15460   2.24552
   D11        1.30028   0.00114   0.16063   0.00000   0.15932   1.45960
   D12        0.49920  -0.00105  -0.00292   0.00000  -0.00241   0.49680
   D13       -1.47243   0.00229   0.00152   0.00000   0.00152  -1.47091
   D14        1.37295  -0.00081  -0.05121   0.00000  -0.05075   1.32220
   D15       -2.71495  -0.00142  -0.07449   0.00000  -0.07424  -2.78919
   D16       -0.51500   0.00053  -0.04877   0.00000  -0.04901  -0.56401
   D17        1.68030  -0.00008  -0.07205   0.00000  -0.07251   1.60779
   D18       -0.20440  -0.00040  -0.02787   0.00000  -0.02880  -0.23320
   D19        1.67626   0.00048  -0.03592   0.00000  -0.03710   1.63915
   D20        1.69155  -0.00078  -0.02346   0.00000  -0.02357   1.66797
   D21       -2.71098   0.00010  -0.03151   0.00000  -0.03188  -2.74286
   D22        2.31278   0.00011   0.07878   0.00000   0.07679   2.38957
   D23       -1.85251  -0.00030   0.11552   0.00000   0.11545  -1.73706
   D24        0.08373   0.00014   0.08146   0.00000   0.07768   0.16141
   D25        2.20163  -0.00026   0.11820   0.00000   0.11634   2.31797
   D26       -2.17254   0.00026  -0.04066   0.00000  -0.04189  -2.21443
   D27       -0.06928   0.00016  -0.05178   0.00000  -0.05380  -0.12308
   D28        0.59262   0.00041  -0.20622   0.00000  -0.20761   0.38500
   D29       -1.73385   0.00003  -0.22018   0.00000  -0.22193  -1.95577
   D30       -1.21908  -0.00014   0.11315   0.00000   0.11321  -1.10587
   D31        0.66266  -0.00030   0.12211   0.00000   0.12212   0.78478
   D32        2.71305   0.00006   0.14072   0.00000   0.14071   2.85376
   D33       -1.68839  -0.00011   0.14967   0.00000   0.14961  -1.53878
   D34       -2.00412   0.00030   0.04087   0.00000   0.04100  -1.96312
   D35       -0.10552   0.00051   0.02939   0.00000   0.02814  -0.07738
         Item               Value     Threshold  Converged?
 Maximum Force            0.003726     0.000015     NO 
 RMS     Force            0.001081     0.000010     NO 
 Maximum Displacement     0.363098     0.000060     NO 
 RMS     Displacement     0.089112     0.000040     NO 
 Predicted change in Energy=-1.719782D-04
 GradGradGradGradGradGradGradGradGradGradGradGradGradGradGradGradGradGrad

                          Input orientation:                          
 ---------------------------------------------------------------------
 Center     Atomic      Atomic             Coordinates (Angstroms)
 Number     Number       Type             X           Y           Z
 ---------------------------------------------------------------------
      1          6           0       -0.923413   -0.474298   -1.248527
      2          8           0        0.269877   -0.619969   -0.878615
      3          8           0       -1.525150    0.578233   -1.540490
      4          6           0       -1.748166   -1.787023   -1.332912
      5          9           0       -2.949537   -1.612704   -1.876136
      6          9           0       -1.910811   -2.304460   -0.103937
      7          9           0       -1.086107   -2.699472   -2.077300
      8          8           0       -0.236152    2.694955   -1.391522
      9          1           0       -0.824432    1.820516   -1.465958
     10          1           0        0.709520    2.380978   -1.573523
     11          1           0       -0.272279    3.001461   -0.429886
     12          8           0        3.317124    0.123978   -3.495236
     13          1           0        4.266750    0.020848   -3.590607
     14          1           0        2.959869   -0.753542   -3.244020
     15          8           0        2.093016   -2.100767   -2.439643
     16          1           0        1.453072   -1.769319   -1.785523
     17          1           0        1.628252   -2.773309   -2.944170
     18          8           0       -0.249662    3.096403    1.140325
     19          1           0        0.390191    2.395026    1.409455
     20          1           0       -0.071425    3.889118    1.651637
     21          8           0        1.459842    1.031021    1.328543
     22          1           0        0.987847    0.263729    0.971902
     23          1           0        2.114679    1.232978    0.644955
     24          8           0        1.971461    1.431027   -1.540607
     25          1           0        1.452624    0.611404   -1.383005
     26          1           0        2.572732    1.203802   -2.283617
 ---------------------------------------------------------------------
                    Distance matrix (angstroms):
                    1          2          3          4          5
     1  C    0.000000
     2  O    1.257775   0.000000
     3  O    1.247057   2.257408   0.000000
     4  C    1.552606   2.375057   2.384797   0.000000
     5  F    2.407288   3.513573   2.634718   1.329951   0.000000
     6  F    2.373717   2.862348   3.243815   1.343345   2.167526
     7  F    2.380070   2.756787   3.350265   1.350926   2.166542
     8  O    3.246065   3.392324   2.482784   4.730512   5.114023
     9  H    2.307216   2.738330   1.428225   3.726301   4.058487
    10  H    3.305253   3.111570   2.871364   4.844620   5.424921
    11  H    3.629745   3.689180   2.945362   5.091490   5.527193
    12  O    4.836092   4.084835   5.241660   5.829642   6.701387
    13  H    5.715619   4.872427   6.169260   6.674189   7.594913
    14  H    4.374911   3.584556   4.979060   5.185172   6.126202
    15  O    3.628085   2.820178   4.590930   4.009734   5.097360
    16  H    2.759189   1.882402   3.800111   3.233125   4.406325
    17  H    3.830359   3.278501   4.811143   3.868994   4.841885
    18  O    4.348616   4.261157   3.892919   5.675408   6.209995
    19  H    4.125948   3.786811   3.958717   5.438996   6.165289
    20  H    5.308129   5.181750   4.823375   6.628542   7.141341
    21  O    3.819317   3.002221   4.164918   5.031503   6.058206
    22  H    3.021242   2.172743   3.567376   4.123532   5.209156
    23  H    3.966115   3.026214   4.295720   5.287148   6.332463
    24  O    3.477912   2.745944   3.599103   4.922866   5.795955
    25  H    2.615795   1.780331   2.982119   4.000002   4.956697
    26  H    4.013783   3.256273   4.211438   5.340321   6.212423
                    6          7          8          9         10
     6  F    0.000000
     7  F    2.174934   0.000000
     8  O    5.427384   5.503868   0.000000
     9  H    4.477806   4.568644   1.056530   0.000000
    10  H    5.565891   5.411935   1.012917   1.636672   0.000000
    11  H    5.562717   5.989735   1.009948   1.665217   1.629980
    12  O    6.688013   5.419488   4.864289   4.914132   3.947990
    13  H    7.464998   6.192198   5.680049   5.802851   4.721518
    14  H    5.999083   4.638729   5.053556   4.910012   4.204741
    15  O    4.639789   3.255236   5.433464   4.983576   4.769724
    16  H    3.798660   2.719880   4.789410   4.263339   4.221703
    17  H    4.561985   2.850379   5.982359   5.413317   5.411970
    18  O    5.785924   6.681686   2.563512   2.958202   2.965946
    19  H    5.447030   6.347506   2.885781   3.173857   3.000054
    20  H    6.695206   7.638329   3.273221   3.816481   3.645000
    21  O    4.953658   5.656695   3.611623   3.694651   3.287455
    22  H    4.019358   4.730695   3.604830   3.413370   3.322559
    23  H    5.410996   5.754987   3.436716   3.665996   2.866011
    24  O    5.575834   5.166990   2.548194   2.823879   1.579869
    25  H    4.631519   4.229551   2.682018   2.579499   1.928703
    26  H    6.095987   5.353991   3.302908   3.548186   2.315499
                   11         12         13         14         15
    11  H    0.000000
    12  O    5.528118   0.000000
    13  H    6.283072   0.959959   0.000000
    14  H    5.697910   0.980195   1.558121   0.000000
    15  O    5.972141   2.749947   3.248244   1.792616   0.000000
    16  H    5.251183   3.159490   3.792072   2.330119   0.973272
    17  H    6.578876   3.398563   3.897033   2.437739   0.960659
    18  O    1.573242   6.560922   7.227637   6.659253   6.731633
    19  H    2.046901   6.146592   6.757592   6.178313   6.158516
    20  H    2.271787   7.221416   7.827158   7.396654   7.569815
    21  O    3.158315   5.247959   5.753019   5.132551   4.940469
    22  H    3.323868   5.039879   5.623761   4.764211   4.295448
    23  H    3.159174   4.451622   4.903128   4.448004   4.541924
    24  O    2.955390   2.709199   3.385182   2.941243   3.646452
    25  H    3.097757   2.859277   3.625131   2.756491   2.980345
    26  H    3.842133   1.785542   2.444852   2.214372   3.342850
                   16         17         18         19         20
    16  H    0.000000
    17  H    1.543096   0.000000
    18  O    5.927490   7.393455   0.000000
    19  H    5.355312   6.870119   0.986799   0.000000
    20  H    6.793826   8.270325   0.960003   1.582419   0.000000
    21  O    4.188001   5.723405   2.687682   1.735284   3.258510
    22  H    3.457327   4.996932   3.095777   2.256341   3.837648
    23  H    3.919022   5.400812   3.050877   2.215552   3.584346
    24  O    3.251296   4.445697   3.859308   3.483184   4.517302
    25  H    2.414510   3.731536   3.929401   3.479641   4.719660
    26  H    3.215770   4.140746   4.824026   4.452109   5.448735
                   21         22         23         24         25
    21  O    0.000000
    22  H    0.968870   0.000000
    23  H    0.967931   1.521870   0.000000
    24  O    2.941731   2.939861   2.199186   0.000000
    25  H    2.743833   2.425382   2.222002   0.982758   0.000000
    26  H    3.783659   3.740855   2.964321   0.982457   1.554567
                   26
    26  H    0.000000
 Stoichiometry    C2H13F3O8
 Framework group  C1[X(C2H13F3O8)]
 Deg. of freedom    72
 Full point group                 C1      NOp   1
 Largest Abelian subgroup         C1      NOp   1
 Largest concise Abelian subgroup C1      NOp   1
                         Standard orientation:                         
 ---------------------------------------------------------------------
 Center     Atomic      Atomic             Coordinates (Angstroms)
 Number     Number       Type             X           Y           Z
 ---------------------------------------------------------------------
      1          6           0        0.853348   -0.532558   -0.245944
      2          8           0        0.226462    0.192602    0.568398
      3          8           0        0.405136   -1.200236   -1.199077
      4          6           0        2.386098   -0.608568   -0.010389
      5          9           0        3.030185   -1.252339   -0.979658
      6          9           0        2.639522   -1.231919    1.152274
      7          9           0        2.901439    0.637482    0.071961
      8          8           0       -2.046146   -1.115128   -1.584033
      9          1           0       -0.999630   -1.184155   -1.456372
     10          1           0       -2.285744   -0.198635   -1.225378
     11          1           0       -2.469967   -1.798359   -0.972833
     12          8           0       -1.537185    3.644610   -0.719650
     13          1           0       -1.966104    4.437203   -0.388975
     14          1           0       -0.684502    3.563154   -0.243125
     15          8           0        0.716542    2.966620    0.702759
     16          1           0        0.673857    2.002459    0.828577
     17          1           0        1.620395    3.157187    0.438942
     18          8           0       -2.882089   -2.704000    0.245797
     19          1           0       -2.732423   -2.124982    1.030723
     20          1           0       -3.723497   -3.154175    0.350588
     21          8           0       -2.219202   -0.786361    2.008429
     22          1           0       -1.265678   -0.649702    1.904383
     23          1           0       -2.607021    0.008450    1.615031
     24          8           0       -2.235966    1.064622   -0.277913
     25          1           0       -1.320081    0.895470    0.035703
     26          1           0       -2.237017    2.011990   -0.538135
 ---------------------------------------------------------------------
 Rotational constants (GHZ):           0.5647705           0.4160168           0.2987330
 Standard basis: 6-31++G(d,p) (6D, 7F)
 There are   325 symmetry adapted cartesian basis functions of A   symmetry.
 There are   325 symmetry adapted basis functions of A   symmetry.
   325 basis functions,   520 primitive gaussians,   325 cartesian basis functions
    58 alpha electrons       58 beta electrons
       nuclear repulsion energy      1014.6403857750 Hartrees.
 NAtoms=   26 NActive=   26 NUniq=   26 SFac= 1.00D+00 NAtFMM=   60 NAOKFM=F Big=F
 Integral buffers will be    131072 words long.
 Raffenetti 2 integral format.
 Two-electron integral symmetry is turned on.
 Nuclear repulsion after empirical dispersion term =     1014.6253999140 Hartrees.
 One-electron integrals computed using PRISM.
 NBasis=   325 RedAO= T EigKep=  2.38D-05  NBF=   325
 NBsUse=   325 1.00D-06 EigRej= -1.00D+00 NBFU=   325
 Lowest energy guess from the checkpoint file:  "/local_scratch/slurm.5787584/Gau-1826281.chk"
 B after Tr=     0.000000    0.000000   -0.000000
         Rot=    0.999880    0.007518    0.002037   -0.013355 Ang=   1.77 deg.
 B after Tr=     0.000000    0.000000   -0.000000
         Rot=    0.999842   -0.009386   -0.002411    0.014908 Ang=  -2.04 deg.
 Requested convergence on RMS density matrix=1.00D-10 within 128 cycles.
 Requested convergence on MAX density matrix=1.00D-08.
 Requested convergence on             energy=1.00D-08.
 No special actions if energy rises.
 SCF Done:  E(RwB97XD) =  -985.241988530     A.U. after   15 cycles
            NFock= 15  Conv=0.54D-10     -V/T= 2.0083
 Calling FoFJK, ICntrl=      2127 FMM=F ISym2X=0 I1Cent= 0 IOpClX= 0 NMat=1 NMatS=1 NMatT=0.
 ***** Axes restored to original set *****
 -------------------------------------------------------------------
 Center     Atomic                   Forces (Hartrees/Bohr)
 Number     Number              X              Y              Z
 -------------------------------------------------------------------
      1        6           0.002597334    0.001698050    0.001143824
      2        8          -0.001748062    0.000718694   -0.001383212
      3        8           0.000659164   -0.000964352    0.000241607
      4        6           0.000509634    0.000475183    0.000006663
      5        9          -0.000115515   -0.000440892    0.000098517
      6        9          -0.000127069   -0.000419802   -0.000492180
      7        9          -0.000426218   -0.000120659    0.000352614
      8        8           0.000214658    0.000919635   -0.000188430
      9        1          -0.000866104   -0.000891319   -0.000406270
     10        1           0.000287577    0.000099762    0.000151672
     11        1          -0.000353921   -0.000249844    0.000392190
     12        8           0.000282275   -0.000148605    0.000011191
     13        1          -0.000242868    0.000066805    0.000100159
     14        1          -0.000154974    0.000327980    0.000276661
     15        8           0.001034434    0.000203074   -0.000139945
     16        1          -0.001158849   -0.000622011   -0.000310364
     17        1          -0.000189709    0.000260842    0.000374192
     18        8           0.001283474    0.000513020   -0.000075049
     19        1          -0.000773443   -0.000293072    0.000135156
     20        1          -0.000170709   -0.000294895   -0.000066794
     21        8           0.000310738   -0.000435909   -0.001138875
     22        1          -0.000209574    0.000366873    0.000299943
     23        1          -0.000307208    0.000426152   -0.000065731
     24        8          -0.000660196   -0.001903159    0.000775594
     25        1           0.000846507    0.000823795   -0.000137997
     26        1          -0.000521376   -0.000115346    0.000044863
 -------------------------------------------------------------------
 Cartesian Forces:  Max     0.002597334 RMS     0.000690739

 GradGradGradGradGradGradGradGradGradGradGradGradGradGradGradGradGradGrad
 Berny optimization.
 Using GEDIIS/GDIIS optimizer.
 FormGI is forming the generalized inverse of G from B-inverse, IUseBI=4.
 Internal  Forces:  Max     0.003189954 RMS     0.000916951
 Search for a local minimum.
 Step number   7 out of a maximum of  156
 All quantities printed in internal units (Hartrees-Bohrs-Radians)
 Mixed Optimization -- En-DIIS/RFO-DIIS
 Update second derivatives using D2CorX and points    5    4    7
 ITU=  0 -1  0  1 -1  1  0
 Use linear search instead of GDIIS.
     Eigenvalues ---   -0.00637   0.00017   0.00058   0.00081   0.00140
     Eigenvalues ---    0.00243   0.00420   0.00473   0.00578   0.00719
     Eigenvalues ---    0.00848   0.00915   0.01154   0.01218   0.01322
     Eigenvalues ---    0.01542   0.01653   0.01794   0.01873   0.02091
     Eigenvalues ---    0.02194   0.02255   0.02748   0.02997   0.03123
     Eigenvalues ---    0.03347   0.03624   0.03678   0.04036   0.04216
     Eigenvalues ---    0.04461   0.04600   0.04865   0.05240   0.05867
     Eigenvalues ---    0.06098   0.06762   0.06974   0.07627   0.08042
     Eigenvalues ---    0.09245   0.09871   0.11219   0.13485   0.13970
     Eigenvalues ---    0.14854   0.20195   0.21475   0.22841   0.23746
     Eigenvalues ---    0.26852   0.29365   0.31031   0.35254   0.35971
     Eigenvalues ---    0.37527   0.38152   0.42046   0.45718   0.47237
     Eigenvalues ---    0.47899   0.50368   0.52205   0.52702   0.54843
     Eigenvalues ---    0.56520   0.57023   0.57533   0.57633   0.67635
     Eigenvalues ---    0.82027   1.54793
 RFO step:  Lambda=-6.62422799D-03 EMin=-6.36873566D-03
 I=     1 Eig=   -6.37D-03 Dot1= -6.73D-04
 I=     1 Stepn= -5.30D-01 RXN=   5.30D-01 EDone=F
 Mixed    1 eigenvectors in step.  Raw Step.Grad=  6.73D-04.
 RFO eigenvector is Hessian eigenvector with negative curvature.
 Taking step of  5.30D-01 in eigenvector direction(s).  Step.Grad=  5.32D-04.
 Quartic linear search produced a step of  0.03142.
 Maximum step size (   0.212) exceeded in Quadratic search.
    -- Step size not scaled.
 Iteration  1 RMS(Cart)=  0.10832779 RMS(Int)=  0.00849587
 Iteration  2 RMS(Cart)=  0.02541924 RMS(Int)=  0.00088551
 Iteration  3 RMS(Cart)=  0.00030352 RMS(Int)=  0.00086784
 Iteration  4 RMS(Cart)=  0.00000041 RMS(Int)=  0.00086784
 Variable       Old X    -DE/DX   Delta X   Delta X   Delta X     New X
                                 (Linear)    (Quad)   (Total)
    R1        2.37685  -0.00250  -0.00007  -0.01926  -0.01966   2.35719
    R2        2.35660  -0.00110   0.00001   0.00142   0.00115   2.35774
    R3        2.93400   0.00051  -0.00001   0.00693   0.00692   2.94092
    R4        3.55722  -0.00021  -0.00063  -0.08278  -0.08372   3.47350
    R5        2.69896  -0.00083  -0.00008   0.01316   0.01317   2.71213
    R6        2.51324   0.00001  -0.00002   0.00184   0.00181   2.51506
    R7        2.53855  -0.00027  -0.00005   0.00086   0.00081   2.53936
    R8        2.55288  -0.00032   0.00008  -0.00226  -0.00218   2.55070
    R9        1.99655   0.00039   0.00019   0.03256   0.03290   2.02945
   R10        1.91414   0.00017   0.00006   0.05459   0.05501   1.96914
   R11        1.90852  -0.00045  -0.00001  -0.00955  -0.00953   1.89900
   R12        2.98552   0.00023   0.00036  -0.03012  -0.02943   2.95609
   R13        2.97300  -0.00086   0.00002   0.02900   0.02900   3.00200
   R14        1.81406  -0.00026  -0.00000  -0.00146  -0.00146   1.81260
   R15        1.85230  -0.00072  -0.00003  -0.00255  -0.00266   1.84964
   R16        3.37419  -0.00031   0.00012  -0.01594  -0.01555   3.35863
   R17        3.38755  -0.00061   0.00021  -0.00608  -0.00602   3.38153
   R18        1.83922  -0.00009  -0.00002   0.00193   0.00159   1.84081
   R19        1.81538  -0.00029   0.00000  -0.00162  -0.00161   1.81377
   R20        1.86478  -0.00088  -0.00001  -0.00843  -0.00840   1.85638
   R21        1.81414  -0.00031  -0.00001  -0.00315  -0.00316   1.81099
   R22        3.27921  -0.00036  -0.00005   0.02992   0.02984   3.30906
   R23        1.83090  -0.00030  -0.00008  -0.01195  -0.01202   1.81887
   R24        1.82912  -0.00007   0.00005   0.00491   0.00496   1.83409
   R25        1.85714  -0.00116   0.00005  -0.00424  -0.00418   1.85296
   R26        1.85657  -0.00036  -0.00002  -0.00538  -0.00508   1.85149
    A1        2.24515   0.00109  -0.00009   0.00204   0.00030   2.24545
    A2        2.00648  -0.00077  -0.00002   0.00479   0.00559   2.01208
    A3        2.03149  -0.00032   0.00011  -0.00682  -0.00589   2.02560
    A4        2.12393   0.00022   0.00036   0.03017   0.03368   2.15760
    A5        2.07736  -0.00071   0.00000   0.00874   0.00690   2.08426
    A6        1.97276   0.00057   0.00007   0.00362   0.00367   1.97643
    A7        1.91800   0.00074   0.00017   0.00366   0.00382   1.92182
    A8        1.91844   0.00048  -0.00023   0.00788   0.00763   1.92607
    A9        1.89104  -0.00062   0.00000  -0.00411  -0.00411   1.88693
   A10        1.88195  -0.00051  -0.00001  -0.00503  -0.00506   1.87689
   A11        1.87893  -0.00076  -0.00000  -0.00685  -0.00686   1.87207
   A12        1.82413  -0.00004   0.00012   0.01482   0.01549   1.83961
   A13        1.87376  -0.00020  -0.00007   0.01366   0.01377   1.88753
   A14        1.87397  -0.00169   0.00009  -0.03233  -0.03129   1.84268
   A15        1.86485   0.00013   0.00002   0.01030   0.01018   1.87503
   A16        2.14694   0.00038   0.00018   0.00604   0.00768   2.15463
   A17        1.78805  -0.00080   0.00017   0.00376   0.00349   1.79154
   A18        1.94292  -0.00056  -0.00096  -0.03525  -0.03754   1.90538
   A19        2.12284   0.00052   0.00019   0.02865   0.02910   2.15194
   A20        1.84760   0.00002   0.00017   0.02414   0.02599   1.87359
   A21        2.80844  -0.00002   0.00235   0.08549   0.08645   2.89489
   A22        1.81175  -0.00319   0.00003   0.03273   0.03106   1.84281
   A23        2.19456   0.00132   0.00049   0.05649   0.05618   2.25073
   A24        1.89785   0.00204   0.00001   0.00307   0.00077   1.89863
   A25        1.91705  -0.00043  -0.00003   0.02817   0.02757   1.94461
   A26        1.86079  -0.00078  -0.00043   0.02480   0.02368   1.88447
   A27        1.80786   0.00054  -0.00003   0.02666   0.02496   1.83283
   A28        1.65401   0.00056  -0.00018   0.00593   0.00509   1.65910
   A29        2.22959  -0.00131   0.00064   0.05502   0.05341   2.28300
   A30        1.82502   0.00005   0.00021   0.00144   0.00057   1.82559
   A31        2.70977   0.00093   0.00027   0.03568   0.03519   2.74496
   A32        3.07831  -0.00081   0.00005  -0.03175  -0.03335   3.04497
   A33        2.80166  -0.00019  -0.00040  -0.02272  -0.02337   2.77829
   A34        2.88875  -0.00272  -0.00029  -0.01166  -0.01200   2.87675
   A35        2.92050  -0.00029  -0.00089  -0.05133  -0.05297   2.86754
   A36        2.86372  -0.00240  -0.00012   0.04322   0.04288   2.90661
   A37        3.19189   0.00185  -0.00002   0.02086   0.01992   3.21180
   A38        3.31418   0.00075   0.00006   0.04808   0.04551   3.35968
   A39        3.12858  -0.00272   0.00032  -0.06398  -0.06419   3.06440
   A40        3.30162   0.00063   0.00029  -0.02874  -0.02822   3.27339
   A41        2.95482  -0.00274  -0.00001  -0.04147  -0.04144   2.91338
    D1       -2.17541  -0.00086   0.00153  -0.01168  -0.01017  -2.18558
    D2        0.97912  -0.00071   0.00118  -0.01251  -0.01094   0.96818
    D3       -0.00022  -0.00008  -0.00025  -0.00225  -0.00119  -0.00141
    D4        3.12828  -0.00023   0.00011  -0.00134  -0.00035   3.12793
    D5       -3.01088  -0.00008  -0.00380   0.04399   0.03999  -2.97089
    D6        1.15747  -0.00019  -0.00397   0.04417   0.04001   1.19748
    D7       -0.90735  -0.00000  -0.00393   0.04556   0.04144  -0.86592
    D8        0.14199   0.00004  -0.00410   0.04321   0.03929   0.18128
    D9       -1.97285  -0.00007  -0.00428   0.04339   0.03931  -1.93354
   D10        2.24552   0.00011  -0.00424   0.04478   0.04074   2.28625
   D11        1.45960   0.00108  -0.00445   0.25693   0.25213   1.71173
   D12        0.49680  -0.00065   0.00010  -0.04380  -0.04213   0.45467
   D13       -1.47091   0.00185  -0.00004  -0.01013  -0.00952  -1.48042
   D14        1.32220  -0.00037   0.00142  -0.03131  -0.03108   1.29112
   D15       -2.78919  -0.00120   0.00205   0.03038   0.03281  -2.75638
   D16       -0.56401   0.00091   0.00133  -0.03792  -0.03703  -0.60103
   D17        1.60779   0.00008   0.00196   0.02377   0.02686   1.63465
   D18       -0.23320   0.00026   0.00074   0.05722   0.05718  -0.17602
   D19        1.63915   0.00065   0.00095   0.07554   0.07624   1.71540
   D20        1.66797  -0.00032   0.00064   0.06530   0.06577   1.73375
   D21       -2.74286   0.00006   0.00085   0.08362   0.08484  -2.65802
   D22        2.38957  -0.00016  -0.00223  -0.01414  -0.01728   2.37229
   D23       -1.73706  -0.00029  -0.00317  -0.00536  -0.00910  -1.74616
   D24        0.16141   0.00000  -0.00236  -0.02816  -0.03174   0.12967
   D25        2.31797  -0.00013  -0.00330  -0.01938  -0.02356   2.29440
   D26       -2.21443  -0.00001   0.00108  -0.03457  -0.03407  -2.24851
   D27       -0.12308  -0.00030   0.00136  -0.01361  -0.01221  -0.13529
   D28        0.38500   0.00037   0.00562  -0.12077  -0.11567   0.26933
   D29       -1.95577   0.00011   0.00599  -0.15118  -0.14592  -2.10169
   D30       -1.10587  -0.00012  -0.00310  -0.11648  -0.12055  -1.22642
   D31        0.78478  -0.00043  -0.00335  -0.06585  -0.06875   0.71603
   D32        2.85376   0.00018  -0.00386  -0.20250  -0.20681   2.64695
   D33       -1.53878  -0.00013  -0.00411  -0.15187  -0.15501  -1.69379
   D34       -1.96312  -0.00015  -0.00112  -0.00881  -0.00912  -1.97224
   D35       -0.07738  -0.00002  -0.00085   0.02952   0.02844  -0.04894
         Item               Value     Threshold  Converged?
 Maximum Force            0.003190     0.000015     NO 
 RMS     Force            0.000917     0.000010     NO 
 Maximum Displacement     0.512328     0.000060     NO 
 RMS     Displacement     0.128312     0.000040     NO 
 Predicted change in Energy=-1.565819D-03
 GradGradGradGradGradGradGradGradGradGradGradGradGradGradGradGradGradGrad

                          Input orientation:                          
 ---------------------------------------------------------------------
 Center     Atomic      Atomic             Coordinates (Angstroms)
 Number     Number       Type             X           Y           Z
 ---------------------------------------------------------------------
      1          6           0       -0.982381   -0.487016   -1.268912
      2          8           0        0.221871   -0.609983   -0.967927
      3          8           0       -1.620466    0.555367   -1.519810
      4          6           0       -1.793138   -1.814357   -1.321949
      5          9           0       -3.008869   -1.666717   -1.843029
      6          9           0       -1.927522   -2.323435   -0.085623
      7          9           0       -1.141059   -2.733464   -2.064863
      8          8           0       -0.338220    2.704321   -1.411123
      9          1           0       -0.947307    1.822097   -1.474673
     10          1           0        0.633479    2.384661   -1.609714
     11          1           0       -0.331037    3.011448   -0.454328
     12          8           0        3.435321    0.148282   -3.317523
     13          1           0        4.391008    0.066467   -3.319495
     14          1           0        3.065521   -0.738426   -3.130382
     15          8           0        2.072018   -2.070268   -2.466144
     16          1           0        1.391925   -1.698454   -1.876121
     17          1           0        1.644708   -2.732603   -3.013816
     18          8           0       -0.131383    3.109383    1.118618
     19          1           0        0.496119    2.389957    1.350321
     20          1           0        0.069776    3.878530    1.653733
     21          8           0        1.606931    1.044120    1.205095
     22          1           0        1.140516    0.220892    1.028539
     23          1           0        2.158107    1.194077    0.420428
     24          8           0        1.866456    1.426297   -1.518508
     25          1           0        1.333909    0.610768   -1.405491
     26          1           0        2.543440    1.188669   -2.185719
 ---------------------------------------------------------------------
                    Distance matrix (angstroms):
                    1          2          3          4          5
     1  C    0.000000
     2  O    1.247372   0.000000
     3  O    1.247664   2.248738   0.000000
     4  C    1.556270   2.374050   2.384232   0.000000
     5  F    2.414116   3.510010   2.640036   1.330910   0.000000
     6  F    2.380315   2.886914   3.230895   1.343772   2.165425
     7  F    2.388565   2.751366   3.367985   1.349772   2.162377
     8  O    3.258804   3.390389   2.504790   4.747968   5.140514
     9  H    2.318528   2.745685   1.435195   3.736651   4.069096
    10  H    3.312654   3.090178   2.904249   4.858295   5.452961
    11  H    3.650623   3.699223   2.971567   5.116532   5.566372
    12  O    4.910856   4.052385   5.381308   5.930519   6.855357
    13  H    5.777937   4.834166   6.294102   6.765454   7.742225
    14  H    4.462487   3.574779   5.121163   5.294773   6.278312
    15  O    3.642720   2.792871   4.628601   4.039073   5.134835
    16  H    2.733791   1.838100   3.779043   3.234991   4.401032
    17  H    3.871556   3.273475   4.868692   3.940098   4.915549
    18  O    4.399839   4.279269   3.962533   5.741169   6.313668
    19  H    4.162129   3.801201   4.010400   5.482517   6.240114
    20  H    5.357881   5.200287   4.896091   6.688356   7.242594
    21  O    3.894820   3.062103   4.252068   5.110511   6.159976
    22  H    3.207196   2.349498   3.772132   4.274735   5.387612
    23  H    3.942412   2.988507   4.295357   5.262974   6.324952
    24  O    3.440776   2.674740   3.594044   4.892148   5.782806
    25  H    2.566901   1.708309   2.957105   3.958110   4.923219
    26  H    4.009971   3.179284   4.264108   5.345108   6.252903
                    6          7          8          9         10
     6  F    0.000000
     7  F    2.168879   0.000000
     8  O    5.437019   5.535471   0.000000
     9  H    4.480594   4.597717   1.073939   0.000000
    10  H    5.572051   5.436115   1.042026   1.683330   0.000000
    11  H    5.580832   6.021127   1.004906   1.683879   1.630359
    12  O    6.731615   5.551294   4.940375   5.040356   3.970935
    13  H    7.489552   6.325937   5.741581   5.914662   4.734596
    14  H    6.059149   4.776067   5.137490   5.039885   4.240392
    15  O    4.661255   3.305256   5.451515   5.024923   4.759124
    16  H    3.822984   2.742786   4.753320   4.245874   4.161495
    17  H    4.637085   2.942959   6.005062   5.461941   5.401896
    18  O    5.847378   6.729996   2.570301   3.007989   2.924728
    19  H    5.491087   6.371285   2.901813   3.222815   2.963225
    20  H    6.743807   7.681962   3.307351   3.879472   3.633111
    21  O    5.049628   5.702123   3.658480   3.782927   3.266161
    22  H    4.138576   4.847983   3.782331   3.631657   3.449545
    23  H    5.414919   5.699714   3.444861   3.691804   2.804186
    24  O    5.523398   5.162099   2.550583   2.841803   1.564293
    25  H    4.581324   4.212377   2.679368   2.583806   1.918074
    26  H    6.060922   5.382682   3.346813   3.618305   2.325968
                   11         12         13         14         15
    11  H    0.000000
    12  O    5.530014   0.000000
    13  H    6.259377   0.959185   0.000000
    14  H    5.723584   0.978787   1.562221   0.000000
    15  O    5.970420   2.739599   3.266736   1.789431   0.000000
    16  H    5.212798   3.108624   3.767330   2.301249   0.974115
    17  H    6.591560   3.405588   3.933243   2.451334   0.959805
    18  O    1.588588   6.416295   7.029097   6.563522   6.673401
    19  H    2.080190   5.954224   6.509681   6.038650   6.078032
    20  H    2.314391   7.067888   7.611693   7.292361   7.508033
    21  O    3.221766   4.959799   5.401741   4.909308   4.836705
    22  H    3.485909   4.915248   5.430925   4.682153   4.281346
    23  H    3.203727   4.086226   4.499375   4.143214   4.358401
    24  O    2.911041   2.707603   3.386156   2.953289   3.628531
    25  H    3.072461   2.878488   3.647675   2.791783   2.976196
    26  H    3.818750   1.777312   2.440962   2.208767   3.304777
                   16         17         18         19         20
    16  H    0.000000
    17  H    1.558112   0.000000
    18  O    5.865511   7.372944   0.000000
    19  H    5.284648   6.826827   0.982353   0.000000
    20  H    6.731322   8.244605   0.958333   1.577871   0.000000
    21  O    4.130597   5.662532   2.700837   1.751077   3.255457
    22  H    3.490580   5.031697   3.157406   2.285527   3.862081
    23  H    3.771990   5.241797   3.065555   2.248785   3.617797
    24  O    3.180745   4.425107   3.711950   3.322144   4.393703
    25  H    2.357406   3.723094   3.842042   3.385544   4.651361
    26  H    3.123671   4.107291   4.665025   4.258895   5.300543
                   21         22         23         24         25
    21  O    0.000000
    22  H    0.962507   0.000000
    23  H    0.970558   1.533747   0.000000
    24  O    2.762503   2.909887   1.974452   0.000000
    25  H    2.660356   2.472632   2.086513   0.980545   0.000000
    26  H    3.520733   3.638165   2.634485   0.979767   1.551029
                   26
    26  H    0.000000
 Stoichiometry    C2H13F3O8
 Framework group  C1[X(C2H13F3O8)]
 Deg. of freedom    72
 Full point group                 C1      NOp   1
 Largest Abelian subgroup         C1      NOp   1
 Largest concise Abelian subgroup C1      NOp   1
                         Standard orientation:                         
 ---------------------------------------------------------------------
 Center     Atomic      Atomic             Coordinates (Angstroms)
 Number     Number       Type             X           Y           Z
 ---------------------------------------------------------------------
      1          6           0        0.925980   -0.503724   -0.248344
      2          8           0        0.234547    0.246726    0.469070
      3          8           0        0.552722   -1.280588   -1.150467
      4          6           0        2.455638   -0.471367    0.036390
      5          9           0        3.173670   -1.120952   -0.876731
      6          9           0        2.713851   -1.017376    1.236774
      7          9           0        2.899733    0.802758    0.072043
      8          8           0       -1.909297   -1.367098   -1.603185
      9          1           0       -0.844854   -1.380344   -1.461298
     10          1           0       -2.219142   -0.424306   -1.285447
     11          1           0       -2.319359   -2.018022   -0.956669
     12          8           0       -1.896400    3.489755   -0.698687
     13          1           0       -2.414979    4.209577   -0.334039
     14          1           0       -1.018328    3.512881   -0.266855
     15          8           0        0.500055    3.025906    0.545200
     16          1           0        0.523121    2.055331    0.624902
     17          1           0        1.368820    3.309728    0.252082
     18          8           0       -2.793211   -2.775237    0.356991
     19          1           0       -2.659875   -2.137265    1.091994
     20          1           0       -3.604599   -3.260696    0.513135
     21          8           0       -2.270305   -0.673626    1.970782
     22          1           0       -1.318534   -0.549274    2.042112
     23          1           0       -2.584108    0.081798    1.448436
     24          8           0       -2.245187    0.827709   -0.348008
     25          1           0       -1.309983    0.743685   -0.065515
     26          1           0       -2.356557    1.779198   -0.553455
 ---------------------------------------------------------------------
 Rotational constants (GHZ):           0.5781916           0.4067505           0.2952568
 Standard basis: 6-31++G(d,p) (6D, 7F)
 There are   325 symmetry adapted cartesian basis functions of A   symmetry.
 There are   325 symmetry adapted basis functions of A   symmetry.
   325 basis functions,   520 primitive gaussians,   325 cartesian basis functions
    58 alpha electrons       58 beta electrons
       nuclear repulsion energy      1014.2785348527 Hartrees.
 NAtoms=   26 NActive=   26 NUniq=   26 SFac= 1.00D+00 NAtFMM=   60 NAOKFM=F Big=F
 Integral buffers will be    131072 words long.
 Raffenetti 2 integral format.
 Two-electron integral symmetry is turned on.
 Nuclear repulsion after empirical dispersion term =     1014.2636196019 Hartrees.
 One-electron integrals computed using PRISM.
 NBasis=   325 RedAO= T EigKep=  2.65D-05  NBF=   325
 NBsUse=   325 1.00D-06 EigRej= -1.00D+00 NBFU=   325
 Initial guess from the checkpoint file:  "/local_scratch/slurm.5787584/Gau-1826281.chk"
 B after Tr=     0.000000   -0.000000   -0.000000
         Rot=    0.999270    0.021229    0.005498   -0.031295 Ang=   4.38 deg.
 ExpMin= 3.60D-02 ExpMax= 7.00D+03 ExpMxC= 1.05D+03 IAcc=3 IRadAn=         5 AccDes= 0.00D+00
 Harris functional with IExCor= 4639 and IRadAn=       5 diagonalized for initial guess.
 HarFok:  IExCor= 4639 AccDes= 0.00D+00 IRadAn=         5 IDoV= 1 UseB2=F ITyADJ=14
 ICtDFT=  3500011 ScaDFX=  1.000000  1.000000  1.000000  1.000000
 FoFCou: FMM=F IPFlag=           0 FMFlag=      100000 FMFlg1=           0
         NFxFlg=           0 DoJE=T BraDBF=F KetDBF=T FulRan=T
         wScrn=  0.000000 ICntrl=       500 IOpCl=  0 I1Cent=   200000004 NGrid=           0
         NMat0=    1 NMatS0=      1 NMatT0=    0 NMatD0=    1 NMtDS0=    0 NMtDT0=    0
 Petite list used in FoFCou.
 Requested convergence on RMS density matrix=1.00D-10 within 128 cycles.
 Requested convergence on MAX density matrix=1.00D-08.
 Requested convergence on             energy=1.00D-08.
 No special actions if energy rises.
 SCF Done:  E(RwB97XD) =  -985.240415056     A.U. after   16 cycles
            NFock= 16  Conv=0.94D-10     -V/T= 2.0083
 Calling FoFJK, ICntrl=      2127 FMM=F ISym2X=0 I1Cent= 0 IOpClX= 0 NMat=1 NMatS=1 NMatT=0.
 ***** Axes restored to original set *****
 -------------------------------------------------------------------
 Center     Atomic                   Forces (Hartrees/Bohr)
 Number     Number              X              Y              Z
 -------------------------------------------------------------------
      1        6          -0.009020333    0.002003207   -0.002373753
      2        8           0.008376347   -0.002847489    0.001318449
      3        8           0.000242306    0.002599485   -0.000219046
      4        6          -0.000939068   -0.001592492    0.000002794
      5        9           0.000259253    0.001017053    0.000177258
      6        9           0.000330066    0.000792195    0.000682620
      7        9           0.001205533    0.000768184   -0.000493616
      8        8           0.010838605   -0.010260856   -0.006120686
      9        1           0.006033377    0.003296741    0.001221710
     10        1          -0.016397629    0.003018345    0.003990402
     11        1          -0.000006266   -0.000133710    0.001626567
     12        8          -0.000029816    0.001803077    0.000249328
     13        1           0.000329474   -0.000477797    0.000120661
     14        1          -0.000635595   -0.001177511    0.000041451
     15        8           0.003752040    0.002037262   -0.000107562
     16        1          -0.002054098   -0.003663190   -0.000628098
     17        1          -0.001670283    0.000494692    0.001096165
     18        8          -0.002373843    0.000463667   -0.000331244
     19        1           0.002689637   -0.001635544   -0.000367709
     20        1           0.000243115    0.000888849    0.000304690
     21        8           0.002225130    0.002068854    0.005397784
     22        1          -0.000961250   -0.001924272   -0.001540429
     23        1          -0.003531803    0.000955447   -0.000083532
     24        8           0.002914992    0.002829678   -0.001292424
     25        1          -0.003102652   -0.002217334    0.001215235
     26        1           0.001282762    0.000893460   -0.003887017
 -------------------------------------------------------------------
 Cartesian Forces:  Max     0.016397629 RMS     0.003517200

 GradGradGradGradGradGradGradGradGradGradGradGradGradGradGradGradGradGrad
 Berny optimization.
 Using GEDIIS/GDIIS optimizer.
 FormGI is forming the generalized inverse of G from B-inverse, IUseBI=4.
 Internal  Forces:  Max     0.015443991 RMS     0.003545320
 Search for a local minimum.
 Step number   8 out of a maximum of  156
 All quantities printed in internal units (Hartrees-Bohrs-Radians)
 Mixed Optimization -- RFO/linear search
 Update second derivatives using D2CorX and points    5    4    8    7
 ITU=  0  0 -1  0  1 -1  1  0
 Use linear search instead of GDIIS.
     Eigenvalues ---    0.00017   0.00058   0.00079   0.00125   0.00236
     Eigenvalues ---    0.00395   0.00431   0.00510   0.00692   0.00781
     Eigenvalues ---    0.00875   0.00974   0.01194   0.01221   0.01335
     Eigenvalues ---    0.01540   0.01665   0.01787   0.01878   0.02098
     Eigenvalues ---    0.02190   0.02246   0.02824   0.02993   0.03114
     Eigenvalues ---    0.03448   0.03625   0.03758   0.04035   0.04358
     Eigenvalues ---    0.04532   0.04834   0.05123   0.05548   0.06040
     Eigenvalues ---    0.06427   0.06865   0.07551   0.07619   0.08096
     Eigenvalues ---    0.09209   0.10002   0.11221   0.13457   0.13966
     Eigenvalues ---    0.17190   0.20193   0.21488   0.22859   0.23748
     Eigenvalues ---    0.26926   0.30927   0.33728   0.35254   0.36029
     Eigenvalues ---    0.37822   0.38201   0.45103   0.45785   0.47375
     Eigenvalues ---    0.47944   0.50319   0.52202   0.53165   0.54957
     Eigenvalues ---    0.56528   0.57024   0.57539   0.57698   0.68200
     Eigenvalues ---    0.83222   1.76614
 RFO step:  Lambda=-3.24980307D-04 EMin= 1.71463326D-04
 Quartic linear search produced a step of -0.83686.
 Iteration  1 RMS(Cart)=  0.10229219 RMS(Int)=  0.00687467
 Iteration  2 RMS(Cart)=  0.00652942 RMS(Int)=  0.00023528
 Iteration  3 RMS(Cart)=  0.00002922 RMS(Int)=  0.00023454
 Iteration  4 RMS(Cart)=  0.00000001 RMS(Int)=  0.00023454
 Variable       Old X    -DE/DX   Delta X   Delta X   Delta X     New X
                                 (Linear)    (Quad)   (Total)
    R1        2.35719   0.00782   0.01645  -0.00407   0.01249   2.36968
    R2        2.35774  -0.00051  -0.00096   0.00075  -0.00010   2.35764
    R3        2.94092  -0.00130  -0.00579   0.00001  -0.00578   2.93514
    R4        3.47350  -0.00009   0.07006  -0.01416   0.05609   3.52960
    R5        2.71213  -0.00194  -0.01102  -0.03348  -0.04451   2.66762
    R6        2.51506  -0.00019  -0.00152  -0.00118  -0.00269   2.51236
    R7        2.53936   0.00029  -0.00068  -0.00108  -0.00176   2.53760
    R8        2.55070   0.00033   0.00182   0.00188   0.00371   2.55441
    R9        2.02945  -0.00799  -0.02753   0.01125  -0.01630   2.01315
   R10        1.96914  -0.01544  -0.04603  -0.01305  -0.05927   1.90987
   R11        1.89900   0.00495   0.00797   0.00132   0.00928   1.90828
   R12        2.95609   0.00053   0.02463   0.03728   0.06176   3.01785
   R13        3.00200   0.00312  -0.02427  -0.00239  -0.02665   2.97535
   R14        1.81260   0.00037   0.00122  -0.00015   0.00107   1.81367
   R15        1.84964   0.00209   0.00223  -0.00014   0.00211   1.85175
   R16        3.35863  -0.00011   0.01301  -0.00052   0.01230   3.37094
   R17        3.38153   0.00072   0.00504   0.00165   0.00675   3.38829
   R18        1.84081  -0.00045  -0.00133   0.00045  -0.00068   1.84013
   R19        1.81377  -0.00022   0.00135   0.00013   0.00148   1.81525
   R20        1.85638   0.00138   0.00703   0.00004   0.00707   1.86344
   R21        1.81099   0.00093   0.00264  -0.00035   0.00229   1.81328
   R22        3.30906  -0.00257  -0.02498  -0.00115  -0.02612   3.28294
   R23        1.81887   0.00239   0.01006  -0.00192   0.00814   1.82701
   R24        1.83409  -0.00179  -0.00415   0.00161  -0.00254   1.83155
   R25        1.85296   0.00367   0.00350  -0.00061   0.00289   1.85585
   R26        1.85149   0.00292   0.00425  -0.00025   0.00381   1.85530
    A1        2.24545   0.00000  -0.00025   0.00056   0.00074   2.24619
    A2        2.01208  -0.00072  -0.00468  -0.00259  -0.00752   2.00455
    A3        2.02560   0.00073   0.00493   0.00216   0.00684   2.03244
    A4        2.15760  -0.00099  -0.02818   0.03471   0.00587   2.16348
    A5        2.08426   0.00111  -0.00578  -0.00558  -0.01085   2.07341
    A6        1.97643  -0.00105  -0.00307   0.00350   0.00042   1.97686
    A7        1.92182  -0.00116  -0.00320   0.00576   0.00256   1.92438
    A8        1.92607  -0.00199  -0.00638  -0.00850  -0.01488   1.91119
    A9        1.88693   0.00113   0.00344  -0.00029   0.00315   1.89008
   A10        1.87689   0.00168   0.00423   0.00031   0.00454   1.88143
   A11        1.87207   0.00165   0.00574  -0.00100   0.00475   1.87682
   A12        1.83961  -0.00251  -0.01296   0.00438  -0.00898   1.83063
   A13        1.88753   0.00096  -0.01153   0.00178  -0.00964   1.87789
   A14        1.84268   0.00867   0.02619  -0.00322   0.02269   1.86537
   A15        1.87503  -0.00101  -0.00852  -0.00065  -0.00920   1.86583
   A16        2.15463  -0.00028  -0.00643  -0.00956  -0.01630   2.13833
   A17        1.79154   0.00118  -0.00292  -0.00208  -0.00534   1.78620
   A18        1.90538   0.00054   0.03142  -0.00517   0.02662   1.93200
   A19        2.15194  -0.00011  -0.02435  -0.02293  -0.04760   2.10434
   A20        1.87359  -0.00159  -0.02175  -0.00054  -0.02291   1.85068
   A21        2.89489  -0.00510  -0.07235  -0.00598  -0.07770   2.81720
   A22        1.84281   0.00787  -0.02599  -0.00151  -0.02716   1.81565
   A23        2.25073  -0.00336  -0.04701   0.00754  -0.03942   2.21132
   A24        1.89863  -0.00468  -0.00065   0.00077   0.00065   1.89928
   A25        1.94461  -0.00019  -0.02307   0.01307  -0.01004   1.93458
   A26        1.88447  -0.00515  -0.01981  -0.03035  -0.05021   1.83425
   A27        1.83283  -0.00055  -0.02089  -0.00026  -0.02128   1.81154
   A28        1.65910  -0.00135  -0.00426  -0.00580  -0.00995   1.64914
   A29        2.28300   0.00145  -0.04470   0.01157  -0.03273   2.25026
   A30        1.82559   0.00063  -0.00047  -0.00263  -0.00298   1.82261
   A31        2.74496  -0.00130  -0.02945  -0.00190  -0.03176   2.71320
   A32        3.04497   0.00295   0.02791   0.01071   0.03889   3.08386
   A33        2.77829   0.00318   0.01955  -0.00540   0.01399   2.79228
   A34        2.87675   0.01339   0.01004   0.00293   0.01298   2.88974
   A35        2.86754   0.00164   0.04432   0.00534   0.04970   2.91724
   A36        2.90661   0.00364  -0.03589   0.01082  -0.02508   2.88152
   A37        3.21180  -0.00325  -0.01667  -0.00760  -0.02415   3.18765
   A38        3.35968  -0.00620  -0.03808   0.00609  -0.03125   3.32843
   A39        3.06440   0.00920   0.05372  -0.01230   0.04155   3.10594
   A40        3.27339  -0.00059   0.02362  -0.01551   0.00816   3.28155
   A41        2.91338   0.00559   0.03468  -0.02964   0.00496   2.91834
    D1       -2.18558   0.00171   0.00851  -0.04719  -0.03881  -2.22439
    D2        0.96818   0.00026   0.00915  -0.06081  -0.05186   0.91632
    D3       -0.00141  -0.00299   0.00099   0.01781   0.01832   0.01691
    D4        3.12793  -0.00154   0.00029   0.03150   0.03146  -3.12379
    D5       -2.97089   0.00054  -0.03347  -0.11215  -0.14557  -3.11646
    D6        1.19748   0.00065  -0.03348  -0.11835  -0.15179   1.04569
    D7       -0.86592   0.00055  -0.03468  -0.11545  -0.15008  -1.01599
    D8        0.18128  -0.00071  -0.03288  -0.12398  -0.15692   0.02436
    D9       -1.93354  -0.00061  -0.03290  -0.13018  -0.16313  -2.09667
   D10        2.28625  -0.00071  -0.03409  -0.12729  -0.16142   2.12483
   D11        1.71173  -0.00393  -0.21100   0.09879  -0.11222   1.59951
   D12        0.45467   0.00007   0.03525  -0.03174   0.00286   0.45753
   D13       -1.48042  -0.01012   0.00796  -0.03374  -0.02600  -1.50642
   D14        1.29112  -0.00120   0.02601  -0.03102  -0.00469   1.28643
   D15       -2.75638   0.00296  -0.02745  -0.03138  -0.05893  -2.81531
   D16       -0.60103  -0.00467   0.03099  -0.03520  -0.00411  -0.60514
   D17        1.63465  -0.00050  -0.02248  -0.03556  -0.05835   1.57630
   D18       -0.17602  -0.00221  -0.04785   0.02268  -0.02507  -0.20110
   D19        1.71540  -0.00153  -0.06380   0.01661  -0.04729   1.66811
   D20        1.73375   0.00019  -0.05504   0.02360  -0.03146   1.70228
   D21       -2.65802   0.00086  -0.07100   0.01753  -0.05368  -2.71170
   D22        2.37229   0.00095   0.01446  -0.01422   0.00029   2.37258
   D23       -1.74616  -0.00080   0.00761  -0.03894  -0.03109  -1.77724
   D24        0.12967   0.00049   0.02657  -0.00352   0.02304   0.15270
   D25        2.29440  -0.00126   0.01972  -0.02823  -0.00834   2.28606
   D26       -2.24851  -0.00006   0.02852   0.07233   0.10091  -2.14759
   D27       -0.13529  -0.00056   0.01022   0.06325   0.07342  -0.06187
   D28        0.26933  -0.00250   0.09680  -0.05628   0.04071   0.31004
   D29       -2.10169  -0.00149   0.12211  -0.02115   0.10097  -2.00072
   D30       -1.22642   0.00045   0.10088  -0.01574   0.08519  -1.14124
   D31        0.71603  -0.00179   0.05753  -0.02654   0.03115   0.74718
   D32        2.64695   0.00102   0.17307  -0.01318   0.15974   2.80668
   D33       -1.69379  -0.00121   0.12972  -0.02398   0.10570  -1.58809
   D34       -1.97224  -0.00074   0.00763  -0.06300  -0.05549  -2.02774
   D35       -0.04894  -0.00119  -0.02380  -0.06720  -0.09102  -0.13995
         Item               Value     Threshold  Converged?
 Maximum Force            0.015444     0.000015     NO 
 RMS     Force            0.003545     0.000010     NO 
 Maximum Displacement     0.347294     0.000060     NO 
 RMS     Displacement     0.102469     0.000040     NO 
 Predicted change in Energy=-3.403798D-04
 GradGradGradGradGradGradGradGradGradGradGradGradGradGradGradGradGradGrad

                          Input orientation:                          
 ---------------------------------------------------------------------
 Center     Atomic      Atomic             Coordinates (Angstroms)
 Number     Number       Type             X           Y           Z
 ---------------------------------------------------------------------
      1          6           0       -0.950460   -0.473663   -1.249333
      2          8           0        0.252638   -0.619156   -0.927062
      3          8           0       -1.568909    0.580549   -1.499718
      4          6           0       -1.764495   -1.792926   -1.346040
      5          9           0       -3.026696   -1.605025   -1.718965
      6          9           0       -1.764656   -2.427022   -0.162342
      7          9           0       -1.185085   -2.615592   -2.248643
      8          8           0       -0.280967    2.691532   -1.389526
      9          1           0       -0.871463    1.806772   -1.447931
     10          1           0        0.663248    2.386697   -1.581806
     11          1           0       -0.297644    3.006900   -0.430361
     12          8           0        3.374195    0.108227   -3.420588
     13          1           0        4.328480    0.011835   -3.454865
     14          1           0        3.007950   -0.767364   -3.176841
     15          8           0        2.103208   -2.115977   -2.416873
     16          1           0        1.433464   -1.775206   -1.797584
     17          1           0        1.654960   -2.770216   -2.958880
     18          8           0       -0.206880    3.123939    1.137144
     19          1           0        0.418181    2.406052    1.394661
     20          1           0        0.002440    3.912545    1.642131
     21          8           0        1.500973    1.053069    1.271966
     22          1           0        1.029441    0.260251    0.982438
     23          1           0        2.082254    1.261913    0.525059
     24          8           0        1.939094    1.427072   -1.540914
     25          1           0        1.415174    0.608646   -1.398934
     26          1           0        2.561275    1.196762   -2.264613
 ---------------------------------------------------------------------
                    Distance matrix (angstroms):
                    1          2          3          4          5
     1  C    0.000000
     2  O    1.253983   0.000000
     3  O    1.247611   2.255053   0.000000
     4  C    1.553210   2.371098   2.386473   0.000000
     5  F    2.410662   3.514695   2.636274   1.329485   0.000000
     6  F    2.379092   2.814721   3.297329   1.342841   2.165987
     7  F    2.375190   2.792737   3.305075   1.351734   2.166410
     8  O    3.238261   3.385153   2.475316   4.723676   5.109595
     9  H    2.290429   2.723974   1.411644   3.710218   4.044607
    10  H    3.300946   3.103617   2.872531   4.839294   5.437678
    11  H    3.634721   3.701054   2.940548   5.101808   5.511631
    12  O    4.873970   4.060896   5.324200   5.858691   6.841210
    13  H    5.741715   4.837399   6.239009   6.695420   7.728273
    14  H    4.412545   3.560227   5.057396   5.213429   6.264505
    15  O    3.658584   2.807957   4.647244   4.026186   5.202313
    16  H    2.770865   1.867783   3.827865   3.229729   4.464098
    17  H    3.871037   3.274424   4.873409   3.905000   4.981261
    18  O    4.380745   4.299170   3.908581   5.724329   6.202566
    19  H    4.142057   3.817025   3.957072   5.468723   6.136007
    20  H    5.339232   5.215330   4.841751   6.678595   7.135559
    21  O    3.833717   3.031567   4.162894   5.061317   6.042427
    22  H    3.072368   2.241198   3.607647   4.176533   5.218149
    23  H    3.918934   2.999094   4.230245   5.256475   6.273463
    24  O    3.470927   2.721763   3.608931   4.911510   5.821029
    25  H    2.605763   1.755463   2.985917   3.985053   4.973225
    26  H    4.019129   3.227446   4.245375   5.338005   6.274804
                    6          7          8          9         10
     6  F    0.000000
     7  F    2.173502   0.000000
     8  O    5.468722   5.451704   0.000000
     9  H    4.513929   4.505197   1.065315   0.000000
    10  H    5.575077   5.374374   1.010662   1.646078   0.000000
    11  H    5.634844   5.975459   1.009819   1.674821   1.622896
    12  O    6.591771   5.438720   4.915169   4.980165   3.990211
    13  H    7.342686   6.225572   5.717814   5.855680   4.752078
    14  H    5.883828   4.675365   5.096610   4.966402   4.241446
    15  O    4.487765   3.330284   5.463687   5.017517   4.800510
    16  H    3.650596   2.786845   4.801826   4.273817   4.238069
    17  H    4.430822   2.931587   6.003447   5.441930   5.428957
    18  O    5.910035   6.735181   2.564475   2.976444   2.948447
    19  H    5.526992   6.407888   2.884789   3.178467   2.986601
    20  H    6.824139   7.691873   3.280570   3.840113   3.627485
    21  O    4.983233   5.750537   3.597695   3.687054   3.259503
    22  H    4.042145   4.859474   3.640675   3.451357   3.351301
    23  H    5.373963   5.779617   3.360693   3.593606   2.778056
    24  O    5.520169   5.157955   2.559384   2.837613   1.596977
    25  H    4.566811   4.228364   2.686149   2.581979   1.939149
    26  H    6.022046   5.345045   3.328431   3.580890   2.341939
                   11         12         13         14         15
    11  H    0.000000
    12  O    5.552132   0.000000
    13  H    6.286419   0.959753   0.000000
    14  H    5.719718   0.979902   1.558284   0.000000
    15  O    5.996181   2.751351   3.249130   1.793005   0.000000
    16  H    5.266362   3.154029   3.784338   2.323166   0.973756
    17  H    6.601601   3.384431   3.890182   2.426830   0.960586
    18  O    1.574487   6.533877   7.165280   6.639867   6.739753
    19  H    2.050397   6.099561   6.673875   6.138086   6.149460
    20  H    2.281549   7.174448   7.740125   7.359153   7.565172
    21  O    3.154424   5.140210   5.605524   5.037543   4.900314
    22  H    3.361731   4.990754   5.534892   4.719120   4.284245
    23  H    3.101889   4.309088   4.737935   4.321914   4.479459
    24  O    2.955026   2.707775   3.372725   2.938411   3.653414
    25  H    3.102177   2.859242   3.615299   2.755229   2.988840
    26  H    3.848961   1.783823   2.437984   2.211214   3.347723
                   16         17         18         19         20
    16  H    0.000000
    17  H    1.545223   0.000000
    18  O    5.941800   7.415183   0.000000
    19  H    5.357625   6.875805   0.986093   0.000000
    20  H    6.799264   8.280062   0.959544   1.582279   0.000000
    21  O    4.174427   5.704497   2.687646   1.737254   3.249496
    22  H    3.469127   5.010888   3.123001   2.268926   3.850868
    23  H    3.878104   5.345884   3.013623   2.198726   3.549553
    24  O    3.252095   4.439435   3.828388   3.448068   4.478837
    25  H    2.417025   3.729295   3.922940   3.468261   4.707403
    26  H    3.212891   4.127993   4.790475   4.409708   5.402386
                   21         22         23         24         25
    21  O    0.000000
    22  H    0.966814   0.000000
    23  H    0.969212   1.523462   0.000000
    24  O    2.871258   2.925106   2.077503   0.000000
    25  H    2.708982   2.437438   2.138575   0.982074   0.000000
    26  H    3.694900   3.710379   2.831251   0.981781   1.552040
                   26
    26  H    0.000000
 Stoichiometry    C2H13F3O8
 Framework group  C1[X(C2H13F3O8)]
 Deg. of freedom    72
 Full point group                 C1      NOp   1
 Largest Abelian subgroup         C1      NOp   1
 Largest concise Abelian subgroup C1      NOp   1
                         Standard orientation:                         
 ---------------------------------------------------------------------
 Center     Atomic      Atomic             Coordinates (Angstroms)
 Number     Number       Type             X           Y           Z
 ---------------------------------------------------------------------
      1          6           0        0.870567   -0.551133   -0.235135
      2          8           0        0.236965    0.221829    0.522198
      3          8           0        0.433087   -1.282087   -1.146645
      4          6           0        2.404236   -0.590521    0.007287
      5          9           0        3.048013   -1.396095   -0.831839
      6          9           0        2.666557   -0.991840    1.261620
      7          9           0        2.916179    0.652030   -0.138199
      8          8           0       -2.003521   -1.205548   -1.575916
      9          1           0       -0.950982   -1.268559   -1.423968
     10          1           0       -2.257393   -0.281544   -1.254663
     11          1           0       -2.442407   -1.864675   -0.949287
     12          8           0       -1.603619    3.619232   -0.727112
     13          1           0       -2.061791    4.383462   -0.370522
     14          1           0       -0.747826    3.553863   -0.254299
     15          8           0        0.684793    2.990175    0.664789
     16          1           0        0.666416    2.022429    0.771240
     17          1           0        1.572146    3.207696    0.368116
     18          8           0       -2.909209   -2.699749    0.301215
     19          1           0       -2.744994   -2.098255    1.065163
     20          1           0       -3.760335   -3.126443    0.420557
     21          8           0       -2.256514   -0.702872    1.977495
     22          1           0       -1.297349   -0.586911    1.941630
     23          1           0       -2.599711    0.055800    1.481505
     24          8           0       -2.225669    1.015058   -0.322915
     25          1           0       -1.304972    0.866157   -0.015317
     26          1           0       -2.246865    1.961746   -0.582192
 ---------------------------------------------------------------------
 Rotational constants (GHZ):           0.5683999           0.4134039           0.2966041
 Standard basis: 6-31++G(d,p) (6D, 7F)
 There are   325 symmetry adapted cartesian basis functions of A   symmetry.
 There are   325 symmetry adapted basis functions of A   symmetry.
   325 basis functions,   520 primitive gaussians,   325 cartesian basis functions
    58 alpha electrons       58 beta electrons
       nuclear repulsion energy      1014.4539084395 Hartrees.
 NAtoms=   26 NActive=   26 NUniq=   26 SFac= 1.00D+00 NAtFMM=   60 NAOKFM=F Big=F
 Integral buffers will be    131072 words long.
 Raffenetti 2 integral format.
 Two-electron integral symmetry is turned on.
 Nuclear repulsion after empirical dispersion term =     1014.4389270609 Hartrees.
 One-electron integrals computed using PRISM.
 NBasis=   325 RedAO= T EigKep=  2.36D-05  NBF=   325
 NBsUse=   325 1.00D-06 EigRej= -1.00D+00 NBFU=   325
 Lowest energy guess from the checkpoint file:  "/local_scratch/slurm.5787584/Gau-1826281.chk"
 B after Tr=     0.000000   -0.000000    0.000000
         Rot=    0.999847    0.016879    0.002028   -0.004162 Ang=   2.01 deg.
 B after Tr=     0.000000   -0.000000    0.000000
         Rot=    0.999617   -0.004270   -0.003095    0.027184 Ang=  -3.17 deg.
 Requested convergence on RMS density matrix=1.00D-10 within 128 cycles.
 Requested convergence on MAX density matrix=1.00D-08.
 Requested convergence on             energy=1.00D-08.
 No special actions if energy rises.
 SCF Done:  E(RwB97XD) =  -985.242229756     A.U. after   16 cycles
            NFock= 16  Conv=0.55D-10     -V/T= 2.0083
 Calling FoFJK, ICntrl=      2127 FMM=F ISym2X=0 I1Cent= 0 IOpClX= 0 NMat=1 NMatS=1 NMatT=0.
 ***** Axes restored to original set *****
 -------------------------------------------------------------------
 Center     Atomic                   Forces (Hartrees/Bohr)
 Number     Number              X              Y              Z
 -------------------------------------------------------------------
      1        6          -0.000407487    0.000653730    0.000274234
      2        8           0.000871008    0.000076741   -0.000177439
      3        8           0.000304044   -0.000114972   -0.000118357
      4        6           0.000208910   -0.000316978   -0.000069870
      5        9          -0.000158572    0.000130483    0.000070663
      6        9          -0.000069721    0.000084787   -0.000275032
      7        9           0.000128472   -0.000007499    0.000253950
      8        8           0.000212969   -0.000041195   -0.000034740
      9        1           0.000011582   -0.000022860   -0.000083530
     10        1          -0.000520369    0.000050528    0.000101046
     11        1          -0.000081631   -0.000057039    0.000132770
     12        8           0.000046367    0.000321317   -0.000074425
     13        1          -0.000042392   -0.000043908    0.000068325
     14        1          -0.000202561   -0.000150815    0.000260148
     15        8           0.001021325    0.000522578   -0.000128554
     16        1          -0.000914405   -0.000905049   -0.000522982
     17        1          -0.000367732    0.000192251    0.000443521
     18        8           0.000001929    0.000057303   -0.000135613
     19        1           0.000202587   -0.000175274    0.000106214
     20        1           0.000003103   -0.000006291    0.000015066
     21        8           0.000064922    0.000409092    0.000335982
     22        1          -0.000232395   -0.000181359    0.000058476
     23        1          -0.000051218    0.000151492   -0.000299245
     24        8          -0.000206552   -0.000519680    0.000334154
     25        1          -0.000247620   -0.000163513   -0.000263608
     26        1           0.000425437    0.000056130   -0.000271157
 -------------------------------------------------------------------
 Cartesian Forces:  Max     0.001021325 RMS     0.000312801

 GradGradGradGradGradGradGradGradGradGradGradGradGradGradGradGradGradGrad
 Berny optimization.
 Using GEDIIS/GDIIS optimizer.
 FormGI is forming the generalized inverse of G from B-inverse, IUseBI=4.
 Internal  Forces:  Max     0.001367234 RMS     0.000293676
 Search for a local minimum.
 Step number   9 out of a maximum of  156
 All quantities printed in internal units (Hartrees-Bohrs-Radians)
 Mixed Optimization -- En-DIIS/RFO-DIIS
 Update second derivatives using D2CorX and points    8    7    9
 DE= -2.41D-04 DEPred=-3.40D-04 R= 7.09D-01
 TightC=F SS=  1.41D+00  RLast= 4.03D-01 DXNew= 3.5676D-01 1.2091D+00
 Trust test= 7.09D-01 RLast= 4.03D-01 DXMaxT set to 3.57D-01
 ITU=  1  0  0 -1  0  1 -1  1  0
 Use linear search instead of GDIIS.
     Eigenvalues ---    0.00026   0.00058   0.00085   0.00132   0.00251
     Eigenvalues ---    0.00296   0.00434   0.00476   0.00721   0.00798
     Eigenvalues ---    0.00894   0.00978   0.01203   0.01224   0.01337
     Eigenvalues ---    0.01532   0.01665   0.01794   0.01880   0.02101
     Eigenvalues ---    0.02174   0.02268   0.02740   0.02907   0.03021
     Eigenvalues ---    0.03457   0.03557   0.03762   0.04030   0.04242
     Eigenvalues ---    0.04512   0.04871   0.05009   0.05604   0.06038
     Eigenvalues ---    0.06409   0.06859   0.07131   0.07648   0.08104
     Eigenvalues ---    0.09172   0.10012   0.11218   0.12801   0.13800
     Eigenvalues ---    0.16893   0.20101   0.21325   0.22818   0.23717
     Eigenvalues ---    0.26583   0.30960   0.33413   0.35251   0.36089
     Eigenvalues ---    0.37861   0.38195   0.45039   0.45691   0.47375
     Eigenvalues ---    0.47855   0.50241   0.52090   0.53128   0.54950
     Eigenvalues ---    0.56604   0.57008   0.57538   0.57708   0.68268
     Eigenvalues ---    0.83358   1.81348
 RFO step:  Lambda=-2.93272283D-04 EMin= 2.63625353D-04
 Quartic linear search produced a step of  0.13862.
 Iteration  1 RMS(Cart)=  0.07637958 RMS(Int)=  0.00333183
 Iteration  2 RMS(Cart)=  0.00367718 RMS(Int)=  0.00024694
 Iteration  3 RMS(Cart)=  0.00001014 RMS(Int)=  0.00024675
 Iteration  4 RMS(Cart)=  0.00000000 RMS(Int)=  0.00024675
 Variable       Old X    -DE/DX   Delta X   Delta X   Delta X     New X
                                 (Linear)    (Quad)   (Total)
    R1        2.36968   0.00025  -0.00099  -0.00801  -0.00891   2.36077
    R2        2.35764  -0.00029   0.00015   0.00084   0.00103   2.35867
    R3        2.93514   0.00004   0.00016   0.00378   0.00394   2.93908
    R4        3.52960  -0.00015  -0.00383   0.01973   0.01588   3.54548
    R5        2.66762  -0.00035  -0.00434  -0.04534  -0.04974   2.61788
    R6        2.51236   0.00015  -0.00012   0.00219   0.00206   2.51443
    R7        2.53760  -0.00028  -0.00013  -0.00007  -0.00020   2.53740
    R8        2.55441  -0.00011   0.00021  -0.00313  -0.00291   2.55149
    R9        2.01315  -0.00034   0.00230   0.01871   0.02095   2.03410
   R10        1.90987  -0.00029  -0.00059  -0.00863  -0.00926   1.90061
   R11        1.90828   0.00028  -0.00003   0.00286   0.00283   1.91112
   R12        3.01785   0.00030   0.00448   0.04594   0.05037   3.06822
   R13        2.97535   0.00011   0.00033  -0.00807  -0.00775   2.96760
   R14        1.81367  -0.00004  -0.00005  -0.00036  -0.00042   1.81325
   R15        1.85175   0.00003  -0.00008  -0.00081  -0.00085   1.85090
   R16        3.37094  -0.00017  -0.00045  -0.01949  -0.01990   3.35104
   R17        3.38829  -0.00028   0.00010  -0.01168  -0.01157   3.37672
   R18        1.84013  -0.00026   0.00013  -0.00056  -0.00046   1.83967
   R19        1.81525  -0.00021  -0.00002  -0.00076  -0.00078   1.81447
   R20        1.86344  -0.00010  -0.00018   0.00113   0.00094   1.86439
   R21        1.81328   0.00000  -0.00012  -0.00050  -0.00062   1.81266
   R22        3.28294  -0.00044   0.00052  -0.02225  -0.02174   3.26120
   R23        1.82701   0.00024  -0.00054  -0.00355  -0.00409   1.82292
   R24        1.83155   0.00023   0.00034   0.00370   0.00404   1.83558
   R25        1.85585   0.00023  -0.00018   0.00042   0.00024   1.85609
   R26        1.85530   0.00038  -0.00018   0.00055   0.00041   1.85570
    A1        2.24619   0.00049   0.00014   0.00187   0.00210   2.24829
    A2        2.00455  -0.00038  -0.00027   0.00350   0.00319   2.00774
    A3        2.03244  -0.00011   0.00013  -0.00537  -0.00529   2.02715
    A4        2.16348  -0.00051   0.00548  -0.02484  -0.01973   2.14375
    A5        2.07341   0.00017  -0.00055   0.00535   0.00472   2.07814
    A6        1.97686  -0.00015   0.00057  -0.00109  -0.00053   1.97633
    A7        1.92438   0.00012   0.00088  -0.00104  -0.00016   1.92422
    A8        1.91119  -0.00004  -0.00101   0.00741   0.00640   1.91759
    A9        1.89008  -0.00005  -0.00013  -0.00197  -0.00211   1.88797
   A10        1.88143   0.00025  -0.00007  -0.00058  -0.00066   1.88077
   A11        1.87682  -0.00013  -0.00029  -0.00292  -0.00321   1.87361
   A12        1.83063  -0.00060   0.00090  -0.00578  -0.00496   1.82567
   A13        1.87789   0.00050   0.00057   0.00543   0.00599   1.88389
   A14        1.86537   0.00044  -0.00119  -0.00481  -0.00597   1.85940
   A15        1.86583  -0.00019   0.00014  -0.00033  -0.00022   1.86561
   A16        2.13833   0.00026  -0.00119  -0.01319  -0.01498   2.12335
   A17        1.78620  -0.00018  -0.00026  -0.01488  -0.01542   1.77078
   A18        1.93200  -0.00018  -0.00151   0.01710   0.01454   1.94653
   A19        2.10434   0.00029  -0.00257   0.04290   0.04011   2.14445
   A20        1.85068  -0.00019   0.00043  -0.00257  -0.00335   1.84733
   A21        2.81720  -0.00066   0.00121  -0.02413  -0.02349   2.79371
   A22        1.81565   0.00029   0.00054  -0.00040   0.00008   1.81573
   A23        2.21132  -0.00009   0.00232  -0.01241  -0.01016   2.20116
   A24        1.89928  -0.00021   0.00020   0.00208   0.00222   1.90150
   A25        1.93458  -0.00013   0.00243   0.00920   0.01167   1.94625
   A26        1.83425  -0.00035  -0.00368  -0.01602  -0.01965   1.81461
   A27        1.81154   0.00009   0.00051   0.00262   0.00327   1.81481
   A28        1.64914   0.00002  -0.00067  -0.00087  -0.00166   1.64748
   A29        2.25026  -0.00034   0.00287  -0.00150   0.00199   2.25226
   A30        1.82261   0.00012  -0.00033   0.00444   0.00406   1.82667
   A31        2.71320   0.00036   0.00047   0.01837   0.01870   2.73190
   A32        3.08386  -0.00010   0.00077   0.00301   0.00344   3.08730
   A33        2.79228  -0.00024  -0.00130  -0.01675  -0.01846   2.77382
   A34        2.88974   0.00137   0.00014   0.01584   0.01605   2.90578
   A35        2.91724   0.00018  -0.00045   0.00950   0.00851   2.92575
   A36        2.88152   0.00013   0.00247   0.00060   0.00308   2.88460
   A37        3.18765   0.00021  -0.00059   0.00327   0.00270   3.19036
   A38        3.32843  -0.00044   0.00198   0.00004   0.00232   3.33075
   A39        3.10594  -0.00036  -0.00314  -0.02193  -0.02507   3.08088
   A40        3.28155   0.00022  -0.00278   0.00662   0.00385   3.28540
   A41        2.91834  -0.00022  -0.00506  -0.01605  -0.02111   2.89724
    D1       -2.22439  -0.00012  -0.00679   0.03533   0.02890  -2.19550
    D2        0.91632  -0.00029  -0.00871   0.03979   0.03137   0.94769
    D3        0.01691  -0.00046   0.00237  -0.03791  -0.03542  -0.01852
    D4       -3.12379  -0.00029   0.00431  -0.04243  -0.03792   3.12147
    D5       -3.11646   0.00005  -0.01464   0.10936   0.09475  -3.02171
    D6        1.04569   0.00014  -0.01549   0.11343   0.09796   1.14365
    D7       -1.01599   0.00024  -0.01506   0.11312   0.09809  -0.91790
    D8        0.02436  -0.00010  -0.01631   0.11325   0.09691   0.12127
    D9       -2.09667  -0.00001  -0.01716   0.11732   0.10012  -1.99656
   D10        2.12483   0.00009  -0.01673   0.11701   0.10025   2.22508
   D11        1.59951  -0.00002   0.01939   0.06338   0.08309   1.68260
   D12        0.45753  -0.00008  -0.00544   0.01078   0.00524   0.46276
   D13       -1.50642  -0.00044  -0.00492   0.01690   0.01192  -1.49450
   D14        1.28643   0.00008  -0.00496   0.01602   0.01087   1.29731
   D15       -2.81531   0.00001  -0.00362   0.00381   0.00003  -2.81528
   D16       -0.60514   0.00017  -0.00570   0.01963   0.01409  -0.59106
   D17        1.57630   0.00011  -0.00437   0.00742   0.00324   1.57954
   D18       -0.20110   0.00005   0.00445   0.02098   0.02545  -0.17565
   D19        1.66811   0.00008   0.00401   0.02398   0.02801   1.69612
   D20        1.70228   0.00047   0.00476   0.02152   0.02631   1.72860
   D21       -2.71170   0.00051   0.00432   0.02451   0.02888  -2.68283
   D22        2.37258  -0.00010  -0.00236  -0.08657  -0.08887   2.28371
   D23       -1.77724  -0.00028  -0.00557  -0.03686  -0.04193  -1.81917
   D24        0.15270  -0.00020  -0.00121  -0.05889  -0.06001   0.09269
   D25        2.28606  -0.00038  -0.00442  -0.00918  -0.01306   2.27300
   D26       -2.14759  -0.00013   0.00926   0.07748   0.08688  -2.06072
   D27       -0.06187  -0.00037   0.00848   0.05622   0.06497   0.00310
   D28        0.31004  -0.00019  -0.01039  -0.00659  -0.01694   0.29311
   D29       -2.00072  -0.00029  -0.00623  -0.07279  -0.07847  -2.07919
   D30       -1.14124  -0.00021  -0.00490  -0.08777  -0.09259  -1.23383
   D31        0.74718  -0.00030  -0.00521  -0.09059  -0.09585   0.65133
   D32        2.80668   0.00004  -0.00653  -0.06558  -0.07206   2.73463
   D33       -1.58809  -0.00005  -0.00684  -0.06840  -0.07532  -1.66340
   D34       -2.02774  -0.00015  -0.00896  -0.02304  -0.03205  -2.05978
   D35       -0.13995  -0.00018  -0.00867  -0.02091  -0.02947  -0.16943
         Item               Value     Threshold  Converged?
 Maximum Force            0.001367     0.000015     NO 
 RMS     Force            0.000294     0.000010     NO 
 Maximum Displacement     0.253110     0.000060     NO 
 RMS     Displacement     0.076462     0.000040     NO 
 Predicted change in Energy=-1.731186D-04
 GradGradGradGradGradGradGradGradGradGradGradGradGradGradGradGradGradGrad

                          Input orientation:                          
 ---------------------------------------------------------------------
 Center     Atomic      Atomic             Coordinates (Angstroms)
 Number     Number       Type             X           Y           Z
 ---------------------------------------------------------------------
      1          6           0       -0.946632   -0.484329   -1.258298
      2          8           0        0.256739   -0.633298   -0.957676
      3          8           0       -1.565123    0.569831   -1.511489
      4          6           0       -1.776985   -1.797946   -1.320434
      5          9           0       -3.011510   -1.617213   -1.782733
      6          9           0       -1.863629   -2.351144   -0.100023
      7          9           0       -1.162667   -2.691545   -2.124868
      8          8           0       -0.302167    2.676785   -1.377687
      9          1           0       -0.889728    1.777795   -1.449990
     10          1           0        0.640422    2.379304   -1.563662
     11          1           0       -0.321963    2.985233   -0.414758
     12          8           0        3.433064    0.130126   -3.367720
     13          1           0        4.384078    0.011449   -3.320925
     14          1           0        3.027994   -0.742545   -3.184154
     15          8           0        2.070317   -2.100203   -2.526457
     16          1           0        1.402199   -1.790616   -1.889670
     17          1           0        1.623419   -2.741140   -3.084508
     18          8           0       -0.199989    3.122160    1.144885
     19          1           0        0.442712    2.417498    1.397375
     20          1           0        0.011379    3.923865    1.627264
     21          8           0        1.563668    1.114379    1.243880
     22          1           0        1.114392    0.281488    1.056814
     23          1           0        2.042436    1.312463    0.422257
     24          8           0        1.924398    1.386929   -1.510901
     25          1           0        1.385743    0.572542   -1.404408
     26          1           0        2.567154    1.168747   -2.220533
 ---------------------------------------------------------------------
                    Distance matrix (angstroms):
                    1          2          3          4          5
     1  C    0.000000
     2  O    1.249266   0.000000
     3  O    1.248155   2.252423   0.000000
     4  C    1.555293   2.371504   2.384902   0.000000
     5  F    2.412920   3.511447   2.636052   1.330578   0.000000
     6  F    2.380647   2.860511   3.257827   1.342735   2.165132
     7  F    2.381054   2.759245   3.342870   1.350192   2.165517
     8  O    3.228348   3.383110   2.460125   4.711856   5.093429
     9  H    2.270944   2.714797   1.385322   3.686453   4.017307
    10  H    3.288219   3.096805   2.853304   4.832436   5.418187
    11  H    3.624863   3.704514   2.929579   5.080959   5.503411
    12  O    4.899893   4.059577   5.349841   5.920595   6.862791
    13  H    5.737307   4.799539   6.243304   6.725665   7.727438
    14  H    4.424167   3.556543   5.061311   5.260718   6.261361
    15  O    3.649830   2.811041   4.623382   4.043214   5.158621
    16  H    2.760801   1.876187   3.810476   3.229751   4.418408
    17  H    3.877293   3.291539   4.858366   3.945164   4.943723
    18  O    4.397672   4.328143   3.928651   5.724697   6.239973
    19  H    4.171747   3.858524   3.988329   5.484844   6.190609
    20  H    5.355037   5.244983   4.856611   6.680291   7.174224
    21  O    3.888234   3.099885   4.204512   5.120284   6.128151
    22  H    3.192810   2.372883   3.722784   4.281988   5.356413
    23  H    3.871337   2.979750   4.159971   5.224901   6.243985
    24  O    3.436310   2.677398   3.583910   4.886711   5.784631
    25  H    2.564819   1.711219   2.952810   3.953368   4.926865
    26  H    4.000656   3.190641   4.235228   5.336946   6.250979
                    6          7          8          9         10
     6  F    0.000000
     7  F    2.169612   0.000000
     8  O    5.417625   5.487960   0.000000
     9  H    4.451857   4.528240   1.076401   0.000000
    10  H    5.548842   5.411062   1.005762   1.648058   0.000000
    11  H    5.563516   5.988078   1.011319   1.688778   1.616576
    12  O    6.699962   5.534189   4.939398   5.007897   4.014009
    13  H    7.415517   6.285150   5.730714   5.867998   4.765466
    14  H    6.002286   4.741554   5.103442   4.970713   4.251169
    15  O    4.628875   3.311064   5.456003   4.995950   4.799745
    16  H    3.765987   2.728650   4.808811   4.263778   4.251449
    17  H    4.606382   2.947142   5.997918   5.422944   5.431224
    18  O    5.854447   6.739228   2.563624   3.002737   2.931613
    19  H    5.504667   6.409817   2.884969   3.208131   2.967876
    20  H    6.773102   7.695487   3.268524   3.858381   3.600469
    21  O    5.055917   5.767705   3.577019   3.703539   3.214764
    22  H    4.139763   4.913962   3.697416   3.541115   3.390040
    23  H    5.380719   5.726483   3.255508   3.509903   2.654744
    24  O    5.505717   5.151784   2.576638   2.841793   1.623633
    25  H    4.561555   4.203299   2.697701   2.575360   1.960931
    26  H    6.043015   5.368666   3.349264   3.593704   2.368380
                   11         12         13         14         15
    11  H    0.000000
    12  O    5.565236   0.000000
    13  H    6.279810   0.959532   0.000000
    14  H    5.726090   0.979454   1.557618   0.000000
    15  O    6.003660   2.745754   3.231678   1.786882   0.000000
    16  H    5.287422   3.162008   3.766634   2.327521   0.973511
    17  H    6.610856   3.405758   3.905621   2.444819   0.960176
    18  O    1.570386   6.520348   7.115732   6.640512   6.775405
    19  H    2.047163   6.072924   6.601954   6.136772   6.201224
    20  H    2.272003   7.144946   7.675420   7.350177   7.601448
    21  O    3.131578   5.072499   5.478011   5.019951   4.980529
    22  H    3.396892   4.997564   5.470682   4.764067   4.407502
    23  H    3.014819   4.206624   4.602970   4.266214   4.510208
    24  O    2.966857   2.702481   3.349352   2.924442   3.634933
    25  H    3.117169   2.870862   3.602482   2.755711   2.978457
    26  H    3.861016   1.773294   2.418969   2.189515   3.320612
                   16         17         18         19         20
    16  H    0.000000
    17  H    1.542748   0.000000
    18  O    5.992570   7.455928   0.000000
    19  H    5.425265   6.934903   0.986592   0.000000
    20  H    6.852627   8.319961   0.959217   1.583679   0.000000
    21  O    4.276003   5.796855   2.674223   1.725753   3.232615
    22  H    3.613615   5.152275   3.131257   2.264878   3.848241
    23  H    3.922245   5.376306   2.970801   2.175103   3.520888
    24  O    3.242369   4.428067   3.818015   3.422796   4.465844
    25  H    2.412523   3.722864   3.938780   3.484703   4.723481
    26  H    3.197565   4.113915   4.774823   4.377430   5.378495
                   21         22         23         24         25
    21  O    0.000000
    22  H    0.964650   0.000000
    23  H    0.971349   1.525397   0.000000
    24  O    2.791635   2.910545   1.938189   0.000000
    25  H    2.708998   2.493182   2.077362   0.982200   0.000000
    26  H    3.607228   3.693067   2.698207   0.981996   1.554751
                   26
    26  H    0.000000
 Stoichiometry    C2H13F3O8
 Framework group  C1[X(C2H13F3O8)]
 Deg. of freedom    72
 Full point group                 C1      NOp   1
 Largest Abelian subgroup         C1      NOp   1
 Largest concise Abelian subgroup C1      NOp   1
                         Standard orientation:                         
 ---------------------------------------------------------------------
 Center     Atomic      Atomic             Coordinates (Angstroms)
 Number     Number       Type             X           Y           Z
 ---------------------------------------------------------------------
      1          6           0        0.891024   -0.517540   -0.237190
      2          8           0        0.245301    0.254504    0.502848
      3          8           0        0.473014   -1.255079   -1.153266
      4          6           0        2.422622   -0.557869    0.030239
      5          9           0        3.093357   -1.276252   -0.866687
      6          9           0        2.668681   -1.070950    1.246438
      7          9           0        2.924660    0.695397    0.012863
      8          8           0       -1.949994   -1.259472   -1.578975
      9          1           0       -0.884684   -1.284713   -1.426937
     10          1           0       -2.230651   -0.349062   -1.256575
     11          1           0       -2.370459   -1.930019   -0.949419
     12          8           0       -1.739434    3.592720   -0.679228
     13          1           0       -2.211488    4.308533   -0.248555
     14          1           0       -0.851880    3.548740   -0.267350
     15          8           0        0.647322    3.036087    0.558802
     16          1           0        0.669283    2.072187    0.693489
     17          1           0        1.522793    3.277198    0.246787
     18          8           0       -2.856188   -2.757134    0.293988
     19          1           0       -2.727228   -2.142835    1.055152
     20          1           0       -3.705533   -3.193269    0.386162
     21          8           0       -2.327239   -0.713719    1.935980
     22          1           0       -1.372262   -0.601483    2.013261
     23          1           0       -2.601606    0.008848    1.347644
     24          8           0       -2.211094    0.959512   -0.295619
     25          1           0       -1.276117    0.837068   -0.020771
     26          1           0       -2.275827    1.908163   -0.540951
 ---------------------------------------------------------------------
 Rotational constants (GHZ):           0.5698223           0.4119685           0.2940493
 Standard basis: 6-31++G(d,p) (6D, 7F)
 There are   325 symmetry adapted cartesian basis functions of A   symmetry.
 There are   325 symmetry adapted basis functions of A   symmetry.
   325 basis functions,   520 primitive gaussians,   325 cartesian basis functions
    58 alpha electrons       58 beta electrons
       nuclear repulsion energy      1014.4454304391 Hartrees.
 NAtoms=   26 NActive=   26 NUniq=   26 SFac= 1.00D+00 NAtFMM=   60 NAOKFM=F Big=F
 Integral buffers will be    131072 words long.
 Raffenetti 2 integral format.
 Two-electron integral symmetry is turned on.
 Nuclear repulsion after empirical dispersion term =     1014.4304487826 Hartrees.
 One-electron integrals computed using PRISM.
 NBasis=   325 RedAO= T EigKep=  2.56D-05  NBF=   325
 NBsUse=   325 1.00D-06 EigRej= -1.00D+00 NBFU=   325
 Initial guess from the checkpoint file:  "/local_scratch/slurm.5787584/Gau-1826281.chk"
 B after Tr=    -0.000000   -0.000000    0.000000
         Rot=    0.999948   -0.002056    0.003199   -0.009512 Ang=  -1.17 deg.
 ExpMin= 3.60D-02 ExpMax= 7.00D+03 ExpMxC= 1.05D+03 IAcc=3 IRadAn=         5 AccDes= 0.00D+00
 Harris functional with IExCor= 4639 and IRadAn=       5 diagonalized for initial guess.
 HarFok:  IExCor= 4639 AccDes= 0.00D+00 IRadAn=         5 IDoV= 1 UseB2=F ITyADJ=14
 ICtDFT=  3500011 ScaDFX=  1.000000  1.000000  1.000000  1.000000
 FoFCou: FMM=F IPFlag=           0 FMFlag=      100000 FMFlg1=           0
         NFxFlg=           0 DoJE=T BraDBF=F KetDBF=T FulRan=T
         wScrn=  0.000000 ICntrl=       500 IOpCl=  0 I1Cent=   200000004 NGrid=           0
         NMat0=    1 NMatS0=      1 NMatT0=    0 NMatD0=    1 NMtDS0=    0 NMtDT0=    0
 Petite list used in FoFCou.
 Requested convergence on RMS density matrix=1.00D-10 within 128 cycles.
 Requested convergence on MAX density matrix=1.00D-08.
 Requested convergence on             energy=1.00D-08.
 No special actions if energy rises.
 SCF Done:  E(RwB97XD) =  -985.242246533     A.U. after   16 cycles
            NFock= 16  Conv=0.51D-10     -V/T= 2.0083
 Calling FoFJK, ICntrl=      2127 FMM=F ISym2X=0 I1Cent= 0 IOpClX= 0 NMat=1 NMatS=1 NMatT=0.
 ***** Axes restored to original set *****
 -------------------------------------------------------------------
 Center     Atomic                   Forces (Hartrees/Bohr)
 Number     Number              X              Y              Z
 -------------------------------------------------------------------
      1        6          -0.003809670   -0.001252140   -0.001172240
      2        8           0.003218705   -0.001682516    0.000841230
      3        8          -0.001210742    0.000972081   -0.000070212
      4        6          -0.000733662   -0.000576094   -0.000077436
      5        9           0.000394620    0.000458317    0.000004946
      6        9           0.000259079    0.000527844    0.000665792
      7        9           0.000507653    0.000276394   -0.000523839
      8        8          -0.000389643   -0.000399664    0.000610223
      9        1           0.000674548    0.000640038    0.000259824
     10        1           0.000008961   -0.000026586   -0.000289194
     11        1           0.000088673    0.000114368   -0.000623935
     12        8          -0.000369839    0.000692261   -0.000206598
     13        1           0.000212475   -0.000145744    0.000060793
     14        1           0.000031842   -0.000560106   -0.000018796
     15        8           0.000122145    0.000257877    0.000524924
     16        1          -0.000114983   -0.000411081   -0.000147651
     17        1          -0.000031991   -0.000128651   -0.000209264
     18        8          -0.000977689   -0.000089000   -0.000237762
     19        1           0.000695109    0.000116806    0.000073542
     20        1           0.000199008    0.000182932    0.000265157
     21        8          -0.000448512    0.000930355    0.001889580
     22        1          -0.000178634   -0.000777443    0.000097139
     23        1           0.000864187   -0.000471237   -0.000792263
     24        8           0.000504086    0.002006003   -0.001261231
     25        1          -0.000608540   -0.000945279    0.000372037
     26        1           0.001092815    0.000290265   -0.000034762
 -------------------------------------------------------------------
 Cartesian Forces:  Max     0.003809670 RMS     0.000856968

 GradGradGradGradGradGradGradGradGradGradGradGradGradGradGradGradGradGrad
 Berny optimization.
 Using GEDIIS/GDIIS optimizer.
 FormGI is forming the generalized inverse of G from B-inverse, IUseBI=4.
 Internal  Forces:  Max     0.004996023 RMS     0.001303713
 Search for a local minimum.
 Step number  10 out of a maximum of  156
 All quantities printed in internal units (Hartrees-Bohrs-Radians)
 Mixed Optimization -- RFO/linear search
 Update second derivatives using D2CorX and points    5    8    7    9   10
 DE= -1.68D-05 DEPred=-1.73D-04 R= 9.69D-02
 Trust test= 9.69D-02 RLast= 3.85D-01 DXMaxT set to 1.78D-01
 ITU= -1  1  0  0 -1  0  1 -1  1  0
 Use linear search instead of GDIIS.
     Eigenvalues ---    0.00026   0.00057   0.00080   0.00126   0.00232
     Eigenvalues ---    0.00333   0.00441   0.00464   0.00743   0.00795
     Eigenvalues ---    0.00901   0.01012   0.01211   0.01233   0.01368
     Eigenvalues ---    0.01549   0.01657   0.01788   0.01879   0.02106
     Eigenvalues ---    0.02210   0.02254   0.02647   0.02895   0.03069
     Eigenvalues ---    0.03425   0.03664   0.03754   0.04024   0.04295
     Eigenvalues ---    0.04575   0.04865   0.05102   0.05612   0.06188
     Eigenvalues ---    0.06427   0.06909   0.07308   0.07691   0.08167
     Eigenvalues ---    0.09475   0.09692   0.11225   0.13512   0.14103
     Eigenvalues ---    0.18208   0.20209   0.21360   0.22886   0.23743
     Eigenvalues ---    0.26591   0.30920   0.33329   0.35288   0.36587
     Eigenvalues ---    0.38135   0.38424   0.45097   0.46119   0.47374
     Eigenvalues ---    0.48126   0.51288   0.52115   0.53715   0.54953
     Eigenvalues ---    0.56839   0.57051   0.57552   0.57773   0.68379
     Eigenvalues ---    0.85537   1.97962
 RFO step:  Lambda=-1.17277338D-04 EMin= 2.56437418D-04
 Quartic linear search produced a step of -0.45133.
 Iteration  1 RMS(Cart)=  0.03170670 RMS(Int)=  0.00063946
 Iteration  2 RMS(Cart)=  0.00079960 RMS(Int)=  0.00010496
 Iteration  3 RMS(Cart)=  0.00000076 RMS(Int)=  0.00010496
 Variable       Old X    -DE/DX   Delta X   Delta X   Delta X     New X
                                 (Linear)    (Quad)   (Total)
    R1        2.36077   0.00370   0.00402  -0.00072   0.00337   2.36414
    R2        2.35867   0.00155  -0.00046   0.00028  -0.00013   2.35854
    R3        2.93908  -0.00081  -0.00178  -0.00009  -0.00187   2.93721
    R4        3.54548   0.00002  -0.00717  -0.00276  -0.00988   3.53560
    R5        2.61788   0.00132   0.02245  -0.00343   0.01901   2.63689
    R6        2.51443  -0.00031  -0.00093   0.00013  -0.00080   2.51363
    R7        2.53740   0.00037   0.00009   0.00037   0.00046   2.53786
    R8        2.55149   0.00036   0.00132  -0.00085   0.00046   2.55196
    R9        2.03410   0.00043  -0.00945   0.00394  -0.00553   2.02857
   R10        1.90061   0.00046   0.00418   0.00044   0.00456   1.90517
   R11        1.91112   0.00062  -0.00128   0.00105  -0.00023   1.91088
   R12        3.06822   0.00001  -0.02273   0.00946  -0.01335   3.05488
   R13        2.96760   0.00126   0.00350  -0.00333   0.00016   2.96776
   R14        1.81325   0.00023   0.00019   0.00008   0.00027   1.81352
   R15        1.85090   0.00133   0.00038   0.00062   0.00100   1.85190
   R16        3.35104   0.00008   0.00898  -0.00016   0.00878   3.35982
   R17        3.37672   0.00087   0.00522   0.00018   0.00541   3.38212
   R18        1.83967   0.00005   0.00021   0.00016   0.00042   1.84009
   R19        1.81447   0.00022   0.00035   0.00003   0.00038   1.81485
   R20        1.86439   0.00104  -0.00043   0.00097   0.00054   1.86493
   R21        1.81266   0.00033   0.00028   0.00014   0.00042   1.81308
   R22        3.26120   0.00029   0.00981  -0.00993  -0.00012   3.26108
   R23        1.82292   0.00074   0.00185  -0.00072   0.00112   1.82405
   R24        1.83558   0.00100  -0.00182   0.00208   0.00025   1.83584
   R25        1.85609   0.00116  -0.00011   0.00191   0.00180   1.85789
   R26        1.85570   0.00040  -0.00018   0.00026   0.00004   1.85575
    A1        2.24829  -0.00061  -0.00095   0.00163   0.00096   2.24925
    A2        2.00774   0.00019  -0.00144  -0.00124  -0.00281   2.00493
    A3        2.02715   0.00042   0.00239  -0.00039   0.00186   2.02901
    A4        2.14375   0.00135   0.00890   0.02212   0.03095   2.17470
    A5        2.07814   0.00119  -0.00213   0.00207   0.00026   2.07840
    A6        1.97633  -0.00055   0.00024  -0.00008   0.00016   1.97648
    A7        1.92422  -0.00102   0.00007  -0.00061  -0.00054   1.92368
    A8        1.91759  -0.00077  -0.00289   0.00051  -0.00237   1.91521
    A9        1.88797   0.00080   0.00095  -0.00019   0.00077   1.88874
   A10        1.88077   0.00063   0.00030   0.00052   0.00082   1.88159
   A11        1.87361   0.00106   0.00145  -0.00015   0.00130   1.87490
   A12        1.82567  -0.00003   0.00224   0.00031   0.00251   1.82818
   A13        1.88389   0.00099  -0.00271  -0.00039  -0.00307   1.88081
   A14        1.85940   0.00188   0.00269  -0.00063   0.00211   1.86152
   A15        1.86561  -0.00023   0.00010  -0.00376  -0.00359   1.86201
   A16        2.12335  -0.00062   0.00676  -0.01037  -0.00347   2.11988
   A17        1.77078   0.00140   0.00696  -0.00337   0.00377   1.77455
   A18        1.94653   0.00078  -0.00656   0.00730   0.00119   1.94773
   A19        2.14445  -0.00063  -0.01810  -0.00971  -0.02772   2.11673
   A20        1.84733  -0.00029   0.00151  -0.00293  -0.00125   1.84608
   A21        2.79371  -0.00076   0.01060  -0.03125  -0.02031   2.77340
   A22        1.81573   0.00483  -0.00004  -0.00001  -0.00004   1.81569
   A23        2.20116  -0.00194   0.00458  -0.01228  -0.00769   2.19347
   A24        1.90150  -0.00260  -0.00100  -0.00105  -0.00205   1.89944
   A25        1.94625   0.00030  -0.00527   0.00087  -0.00440   1.94185
   A26        1.81461   0.00119   0.00887  -0.00158   0.00728   1.82189
   A27        1.81481  -0.00055  -0.00148  -0.00142  -0.00291   1.81190
   A28        1.64748  -0.00044   0.00075  -0.00066   0.00008   1.64756
   A29        2.25226   0.00177  -0.00090   0.02107   0.02003   2.27229
   A30        1.82667  -0.00010  -0.00183  -0.00089  -0.00273   1.82394
   A31        2.73190  -0.00135  -0.00844  -0.01317  -0.02154   2.71036
   A32        3.08730   0.00086  -0.00155   0.00534   0.00389   3.09119
   A33        2.77382   0.00078   0.00833  -0.00555   0.00278   2.77660
   A34        2.90578   0.00500  -0.00724   0.00759   0.00034   2.90612
   A35        2.92575   0.00080  -0.00384   0.02363   0.02003   2.94578
   A36        2.88460   0.00309  -0.00139  -0.00105  -0.00244   2.88216
   A37        3.19036  -0.00252  -0.00122   0.00353   0.00221   3.19256
   A38        3.33075  -0.00058  -0.00105   0.00593   0.00470   3.33546
   A39        3.08088   0.00243   0.01131  -0.00342   0.00789   3.08877
   A40        3.28540  -0.00141  -0.00174  -0.00909  -0.01081   3.27459
   A41        2.89724   0.00375   0.00953   0.00530   0.01483   2.91207
    D1       -2.19550   0.00087  -0.01304  -0.03624  -0.04937  -2.24487
    D2        0.94769   0.00065  -0.01416  -0.03656  -0.05076   0.89693
    D3       -0.01852  -0.00015   0.01599   0.00063   0.01668  -0.00184
    D4        3.12147   0.00008   0.01712   0.00095   0.01808   3.13955
    D5       -3.02171   0.00009  -0.04277   0.02561  -0.01718  -3.03888
    D6        1.14365   0.00019  -0.04421   0.02635  -0.01789   1.12577
    D7       -0.91790  -0.00002  -0.04427   0.02659  -0.01770  -0.93560
    D8        0.12127  -0.00010  -0.04374   0.02533  -0.01838   0.10289
    D9       -1.99656  -0.00001  -0.04519   0.02607  -0.01909  -2.01565
   D10        2.22508  -0.00022  -0.04524   0.02631  -0.01891   2.20617
   D11        1.68260  -0.00111  -0.03750   0.09470   0.05746   1.74005
   D12        0.46276   0.00021  -0.00236  -0.00613  -0.00834   0.45442
   D13       -1.49450  -0.00294  -0.00538  -0.00516  -0.01048  -1.50498
   D14        1.29731   0.00012  -0.00491   0.01067   0.00579   1.30309
   D15       -2.81528   0.00162  -0.00001  -0.00033  -0.00032  -2.81560
   D16       -0.59106  -0.00195  -0.00636   0.00919   0.00280  -0.58826
   D17        1.57954  -0.00045  -0.00146  -0.00182  -0.00331   1.57624
   D18       -0.17565  -0.00082  -0.01149   0.00917  -0.00229  -0.17794
   D19        1.69612  -0.00098  -0.01264   0.01227  -0.00035   1.69577
   D20        1.72860   0.00064  -0.01188   0.00758  -0.00431   1.72429
   D21       -2.68283   0.00048  -0.01303   0.01067  -0.00237  -2.68519
   D22        2.28371   0.00033   0.04011  -0.02021   0.01996   2.30367
   D23       -1.81917   0.00023   0.01892  -0.01821   0.00055  -1.81862
   D24        0.09269  -0.00005   0.02708  -0.00827   0.01907   0.11177
   D25        2.27300  -0.00015   0.00590  -0.00628  -0.00033   2.27267
   D26       -2.06072   0.00016  -0.03921   0.05638   0.01719  -2.04353
   D27        0.00310   0.00064  -0.02932   0.04294   0.01361   0.01671
   D28        0.29311  -0.00080   0.00764  -0.06039  -0.05244   0.24067
   D29       -2.07919  -0.00033   0.03541  -0.05072  -0.01531  -2.09449
   D30       -1.23383  -0.00021   0.04179  -0.03612   0.00566  -1.22817
   D31        0.65133   0.00043   0.04326  -0.03790   0.00536   0.65669
   D32        2.73463  -0.00071   0.03252  -0.02065   0.01186   2.74649
   D33       -1.66340  -0.00007   0.03399  -0.02244   0.01157  -1.65184
   D34       -2.05978   0.00026   0.01446  -0.04601  -0.03154  -2.09132
   D35       -0.16943   0.00051   0.01330  -0.03630  -0.02299  -0.19241
         Item               Value     Threshold  Converged?
 Maximum Force            0.004996     0.000015     NO 
 RMS     Force            0.001304     0.000010     NO 
 Maximum Displacement     0.102513     0.000060     NO 
 RMS     Displacement     0.031733     0.000040     NO 
 Predicted change in Energy=-1.286679D-04
 GradGradGradGradGradGradGradGradGradGradGradGradGradGradGradGradGradGrad

                          Input orientation:                          
 ---------------------------------------------------------------------
 Center     Atomic      Atomic             Coordinates (Angstroms)
 Number     Number       Type             X           Y           Z
 ---------------------------------------------------------------------
      1          6           0       -0.959897   -0.480915   -1.262235
      2          8           0        0.249431   -0.633028   -0.980249
      3          8           0       -1.584058    0.575465   -1.490714
      4          6           0       -1.784947   -1.796212   -1.333956
      5          9           0       -3.032640   -1.610883   -1.756118
      6          9           0       -1.832980   -2.380454   -0.125676
      7          9           0       -1.187554   -2.663685   -2.179115
      8          8           0       -0.315931    2.688612   -1.371938
      9          1           0       -0.901261    1.791306   -1.439607
     10          1           0        0.626918    2.396009   -1.576466
     11          1           0       -0.323071    2.989526   -0.406579
     12          8           0        3.429580    0.118015   -3.364974
     13          1           0        4.380554    0.001997   -3.308737
     14          1           0        3.027237   -0.750419   -3.154474
     15          8           0        2.094348   -2.118777   -2.475878
     16          1           0        1.405306   -1.812300   -1.859884
     17          1           0        1.667020   -2.762505   -3.046252
     18          8           0       -0.192583    3.112771    1.153603
     19          1           0        0.458041    2.411254    1.395452
     20          1           0        0.022465    3.914016    1.635565
     21          8           0        1.572757    1.103342    1.238038
     22          1           0        1.116069    0.275968    1.041613
     23          1           0        2.060387    1.298813    0.420854
     24          8           0        1.913395    1.417578   -1.545631
     25          1           0        1.382127    0.598022   -1.433074
     26          1           0        2.559007    1.197099   -2.251984
 ---------------------------------------------------------------------
                    Distance matrix (angstroms):
                    1          2          3          4          5
     1  C    0.000000
     2  O    1.251051   0.000000
     3  O    1.248086   2.254487   0.000000
     4  C    1.554303   2.369979   2.385327   0.000000
     5  F    2.411849   3.511434   2.636086   1.330153   0.000000
     6  F    2.379557   2.849602   3.265387   1.342977   2.165587
     7  F    2.378441   2.761480   3.335146   1.350437   2.166024
     8  O    3.236143   3.392101   2.467315   4.719438   5.100369
     9  H    2.279887   2.722590   1.395383   3.696262   4.027139
    10  H    3.300517   3.110151   2.865335   4.842584   5.429533
    11  H    3.630654   3.712109   2.931403   5.089243   5.506976
    12  O    4.903849   4.045284   5.372027   5.914439   6.880247
    13  H    5.739494   4.784484   6.261842   6.719130   7.743866
    14  H    4.421588   3.529482   5.078396   5.250246   6.278369
    15  O    3.672048   2.801442   4.664778   4.056718   5.202117
    16  H    2.779201   1.870959   3.843697   3.233353   4.443727
    17  H    3.910123   3.288252   4.912357   3.972626   5.007743
    18  O    4.397683   4.333557   3.920018   5.729022   6.232601
    19  H    4.175941   3.867186   3.983747   5.493945   6.188282
    20  H    5.355155   5.250676   4.847727   6.685170   7.166707
    21  O    3.895583   3.112390   4.205974   5.128035   6.127126
    22  H    3.192212   2.380181   3.713901   4.284058   5.347831
    23  H    3.888744   2.995774   4.178433   5.238810   6.256554
    24  O    3.455487   2.700633   3.597825   4.904180   5.803373
    25  H    2.584253   1.733071   2.966830   3.971465   4.947099
    26  H    4.022191   3.209489   4.258045   5.354682   6.276717
                    6          7          8          9         10
     6  F    0.000000
     7  F    2.171038   0.000000
     8  O    5.435995   5.482549   0.000000
     9  H    4.471924   4.525017   1.073474   0.000000
    10  H    5.565114   5.408881   1.008173   1.649159   0.000000
    11  H    5.585286   5.987320   1.011196   1.684393   1.619684
    12  O    6.665579   5.519243   4.960748   5.026244   4.030253
    13  H    7.376717   6.275805   5.746831   5.881568   4.777221
    14  H    5.954188   4.730368   5.116751   4.983396   4.260476
    15  O    4.584303   3.340041   5.489911   5.033516   4.831727
    16  H    3.717093   2.747670   4.843445   4.299170   4.289066
    17  H    4.574465   2.985011   6.037392   5.469422   5.463731
    18  O    5.873924   6.742731   2.563880   2.995535   2.939150
    19  H    5.524770   6.421878   2.886937   3.204620   2.976751
    20  H    6.794483   7.699485   3.265149   3.849136   3.603727
    21  O    5.059209   5.786773   3.590570   3.709964   3.238369
    22  H    4.137153   4.931666   3.700905   3.538689   3.404142
    23  H    5.384609   5.745463   3.285199   3.532028   2.692204
    24  O    5.520566   5.164677   2.572079   2.841337   1.616571
    25  H    4.573568   4.218835   2.694013   2.576398   1.955418
    26  H    6.050589   5.380305   3.356242   3.603678   2.372062
                   11         12         13         14         15
    11  H    0.000000
    12  O    5.574950   0.000000
    13  H    6.282669   0.959674   0.000000
    14  H    5.723869   0.979983   1.556082   0.000000
    15  O    6.018361   2.752557   3.227704   1.789742   0.000000
    16  H    5.306309   3.176334   3.773983   2.331140   0.973733
    17  H    6.634319   3.391989   3.882606   2.431130   0.960375
    18  O    1.570473   6.519675   7.106544   6.622009   6.765522
    19  H    2.047400   6.062231   6.581794   6.107272   6.179472
    20  H    2.268133   7.143070   7.664395   7.330080   7.588890
    21  O    3.139524   5.060275   5.456175   4.984587   4.944420
    22  H    3.395847   4.979487   5.445867   4.723683   4.366301
    23  H    3.037108   4.195410   4.579820   4.232862   4.480193
    24  O    2.961458   2.701424   3.346534   2.920485   3.661135
    25  H    3.111379   2.855645   3.586631   2.736403   2.995947
    26  H    3.863248   1.777939   2.421369   2.196942   3.355752
                   16         17         18         19         20
    16  H    0.000000
    17  H    1.542353   0.000000
    18  O    5.990883   7.457598   0.000000
    19  H    5.415989   6.925182   0.986878   0.000000
    20  H    6.849898   8.318647   0.959440   1.582932   0.000000
    21  O    4.257480   5.771378   2.676071   1.725689   3.234396
    22  H    3.586532   5.123135   3.126109   2.262222   3.845014
    23  H    3.912789   5.354424   2.983830   2.180569   3.530996
    24  O    3.284665   4.448107   3.820299   3.428617   4.464059
    25  H    2.447929   3.738536   3.936314   3.484581   4.718160
    26  H    3.246730   4.135815   4.779024   4.380869   5.378542
                   21         22         23         24         25
    21  O    0.000000
    22  H    0.965243   0.000000
    23  H    0.971484   1.524234   0.000000
    24  O    2.821984   2.938169   1.975544   0.000000
    25  H    2.725165   2.509697   2.094801   0.983151   0.000000
    26  H    3.627910   3.711918   2.720851   0.982019   1.553884
                   26
    26  H    0.000000
 Stoichiometry    C2H13F3O8
 Framework group  C1[X(C2H13F3O8)]
 Deg. of freedom    72
 Full point group                 C1      NOp   1
 Largest Abelian subgroup         C1      NOp   1
 Largest concise Abelian subgroup C1      NOp   1
                         Standard orientation:                         
 ---------------------------------------------------------------------
 Center     Atomic      Atomic             Coordinates (Angstroms)
 Number     Number       Type             X           Y           Z
 ---------------------------------------------------------------------
      1          6           0        0.895852   -0.526818   -0.237621
      2          8           0        0.250962    0.266401    0.483524
      3          8           0        0.476571   -1.290861   -1.131019
      4          6           0        2.427234   -0.553486    0.026987
      5          9           0        3.096137   -1.311906   -0.837116
      6          9           0        2.676369   -1.008709    1.265652
      7          9           0        2.925364    0.699282   -0.051229
      8          8           0       -1.950794   -1.291943   -1.573217
      9          1           0       -0.889207   -1.316359   -1.415788
     10          1           0       -2.233190   -0.370901   -1.275986
     11          1           0       -2.373358   -1.946724   -0.928842
     12          8           0       -1.733276    3.586667   -0.700942
     13          1           0       -2.210602    4.299222   -0.270362
     14          1           0       -0.856463    3.532615   -0.266609
     15          8           0        0.631940    3.039522    0.596348
     16          1           0        0.673563    2.074093    0.716219
     17          1           0        1.500720    3.301187    0.281589
     18          8           0       -2.854209   -2.752571    0.330435
     19          1           0       -2.731948   -2.121571    1.079314
     20          1           0       -3.704922   -3.185744    0.426221
     21          8           0       -2.326478   -0.685287    1.945735
     22          1           0       -1.369873   -0.573956    2.010597
     23          1           0       -2.604849    0.037246    1.359018
     24          8           0       -2.224428    0.953648   -0.349275
     25          1           0       -1.291153    0.838697   -0.062274
     26          1           0       -2.290368    1.901416   -0.597766
 ---------------------------------------------------------------------
 Rotational constants (GHZ):           0.5683953           0.4108489           0.2936134
 Standard basis: 6-31++G(d,p) (6D, 7F)
 There are   325 symmetry adapted cartesian basis functions of A   symmetry.
 There are   325 symmetry adapted basis functions of A   symmetry.
   325 basis functions,   520 primitive gaussians,   325 cartesian basis functions
    58 alpha electrons       58 beta electrons
       nuclear repulsion energy      1013.2051218454 Hartrees.
 NAtoms=   26 NActive=   26 NUniq=   26 SFac= 1.00D+00 NAtFMM=   60 NAOKFM=F Big=F
 Integral buffers will be    131072 words long.
 Raffenetti 2 integral format.
 Two-electron integral symmetry is turned on.
 Nuclear repulsion after empirical dispersion term =     1013.1902135993 Hartrees.
 One-electron integrals computed using PRISM.
 NBasis=   325 RedAO= T EigKep=  2.51D-05  NBF=   325
 NBsUse=   325 1.00D-06 EigRej= -1.00D+00 NBFU=   325
 Initial guess from the checkpoint file:  "/local_scratch/slurm.5787584/Gau-1826281.chk"
 B after Tr=     0.000000    0.000000   -0.000000
         Rot=    0.999986    0.005206   -0.000032   -0.000649 Ang=   0.60 deg.
 ExpMin= 3.60D-02 ExpMax= 7.00D+03 ExpMxC= 1.05D+03 IAcc=3 IRadAn=         5 AccDes= 0.00D+00
 Harris functional with IExCor= 4639 and IRadAn=       5 diagonalized for initial guess.
 HarFok:  IExCor= 4639 AccDes= 0.00D+00 IRadAn=         5 IDoV= 1 UseB2=F ITyADJ=14
 ICtDFT=  3500011 ScaDFX=  1.000000  1.000000  1.000000  1.000000
 FoFCou: FMM=F IPFlag=           0 FMFlag=      100000 FMFlg1=           0
         NFxFlg=           0 DoJE=T BraDBF=F KetDBF=T FulRan=T
         wScrn=  0.000000 ICntrl=       500 IOpCl=  0 I1Cent=   200000004 NGrid=           0
         NMat0=    1 NMatS0=      1 NMatT0=    0 NMatD0=    1 NMtDS0=    0 NMtDT0=    0
 Petite list used in FoFCou.
 Requested convergence on RMS density matrix=1.00D-10 within 128 cycles.
 Requested convergence on MAX density matrix=1.00D-08.
 Requested convergence on             energy=1.00D-08.
 No special actions if energy rises.
 SCF Done:  E(RwB97XD) =  -985.242377414     A.U. after   15 cycles
            NFock= 15  Conv=0.61D-10     -V/T= 2.0083
 Calling FoFJK, ICntrl=      2127 FMM=F ISym2X=0 I1Cent= 0 IOpClX= 0 NMat=1 NMatS=1 NMatT=0.
 ***** Axes restored to original set *****
 -------------------------------------------------------------------
 Center     Atomic                   Forces (Hartrees/Bohr)
 Number     Number              X              Y              Z
 -------------------------------------------------------------------
      1        6          -0.001762483   -0.001151061   -0.000697120
      2        8           0.001964028   -0.000050123    0.000524118
      3        8          -0.000332065    0.001099049   -0.000156719
      4        6          -0.000331841   -0.000271874   -0.000056954
      5        9           0.000093052    0.000241195   -0.000014543
      6        9           0.000116116    0.000262480    0.000403402
      7        9           0.000255369    0.000044092   -0.000274411
      8        8           0.000529551   -0.001123459   -0.000069074
      9        1           0.000460445    0.000544615    0.000455872
     10        1          -0.001103684    0.000303442    0.000102006
     11        1          -0.000000055    0.000068378   -0.000317163
     12        8          -0.000310569    0.000249995   -0.000068661
     13        1           0.000172805   -0.000002011   -0.000022863
     14        1           0.000057302   -0.000401125   -0.000027155
     15        8           0.000052238    0.000072277    0.000215377
     16        1          -0.000122189    0.000211847   -0.000248124
     17        1           0.000053892   -0.000108472   -0.000112206
     18        8          -0.000356547   -0.000009104   -0.000194465
     19        1           0.000239954    0.000155129    0.000033466
     20        1           0.000076616    0.000092302    0.000201886
     21        8          -0.000043568    0.000305487    0.000378025
     22        1          -0.000172163   -0.000481849    0.000281155
     23        1           0.000355601   -0.000022573   -0.000238262
     24        8          -0.000427163    0.000290088   -0.000255086
     25        1          -0.000164236   -0.000380133    0.000089431
     26        1           0.000699595    0.000061408    0.000068066
 -------------------------------------------------------------------
 Cartesian Forces:  Max     0.001964028 RMS     0.000471805

 GradGradGradGradGradGradGradGradGradGradGradGradGradGradGradGradGradGrad
 Berny optimization.
 Using GEDIIS/GDIIS optimizer.
 FormGI is forming the generalized inverse of G from B-inverse, IUseBI=4.
 Internal  Forces:  Max     0.002125485 RMS     0.000510130
 Search for a local minimum.
 Step number  11 out of a maximum of  156
 All quantities printed in internal units (Hartrees-Bohrs-Radians)
 Mixed Optimization -- En-DIIS/RFO-DIIS
 Update second derivatives using D2CorX and points    8    7    9   10   11
 DE= -1.31D-04 DEPred=-1.29D-04 R= 1.02D+00
 TightC=F SS=  1.41D+00  RLast= 1.49D-01 DXNew= 3.0000D-01 4.4668D-01
 Trust test= 1.02D+00 RLast= 1.49D-01 DXMaxT set to 3.00D-01
 ITU=  1 -1  1  0  0 -1  0  1 -1  1  0
 Use linear search instead of GDIIS.
     Eigenvalues ---    0.00030   0.00056   0.00086   0.00122   0.00187
     Eigenvalues ---    0.00333   0.00459   0.00476   0.00746   0.00792
     Eigenvalues ---    0.00906   0.01014   0.01215   0.01248   0.01520
     Eigenvalues ---    0.01556   0.01713   0.01779   0.01879   0.02098
     Eigenvalues ---    0.02214   0.02247   0.02737   0.02959   0.03134
     Eigenvalues ---    0.03448   0.03675   0.03774   0.04039   0.04365
     Eigenvalues ---    0.04595   0.04870   0.05110   0.05575   0.06151
     Eigenvalues ---    0.06518   0.06876   0.07407   0.07720   0.08164
     Eigenvalues ---    0.09440   0.09783   0.11228   0.13519   0.14096
     Eigenvalues ---    0.18130   0.20350   0.21389   0.22907   0.23752
     Eigenvalues ---    0.26899   0.31189   0.33346   0.35299   0.36663
     Eigenvalues ---    0.37878   0.38190   0.44764   0.46117   0.47321
     Eigenvalues ---    0.48045   0.51324   0.52135   0.54191   0.55321
     Eigenvalues ---    0.56566   0.57051   0.57579   0.57732   0.67842
     Eigenvalues ---    0.83359   1.68075
 RFO step:  Lambda=-9.98724688D-05 EMin= 3.02841872D-04
 Quartic linear search produced a step of  0.04443.
 Iteration  1 RMS(Cart)=  0.03612918 RMS(Int)=  0.00078552
 Iteration  2 RMS(Cart)=  0.00095574 RMS(Int)=  0.00005748
 Iteration  3 RMS(Cart)=  0.00000098 RMS(Int)=  0.00005747
 Variable       Old X    -DE/DX   Delta X   Delta X   Delta X     New X
                                 (Linear)    (Quad)   (Total)
    R1        2.36414   0.00190   0.00015  -0.00141  -0.00126   2.36288
    R2        2.35854   0.00082  -0.00001   0.00312   0.00312   2.36166
    R3        2.93721  -0.00031  -0.00008  -0.00142  -0.00150   2.93571
    R4        3.53560  -0.00002  -0.00044  -0.01692  -0.01736   3.51824
    R5        2.63689  -0.00013   0.00084  -0.04416  -0.04331   2.59358
    R6        2.51363  -0.00005  -0.00004  -0.00026  -0.00030   2.51333
    R7        2.53786   0.00024   0.00002   0.00077   0.00080   2.53865
    R8        2.55196   0.00026   0.00002  -0.00108  -0.00106   2.55089
    R9        2.02857  -0.00084  -0.00025   0.01375   0.01351   2.04208
   R10        1.90517  -0.00098   0.00020  -0.01580  -0.01559   1.88958
   R11        1.91088   0.00016  -0.00001  -0.00025  -0.00026   1.91063
   R12        3.05488   0.00010  -0.00059   0.05054   0.04994   3.10482
   R13        2.96776   0.00046   0.00001   0.00006   0.00007   2.96783
   R14        1.81352   0.00017   0.00001   0.00015   0.00016   1.81368
   R15        1.85190   0.00019   0.00004   0.00068   0.00072   1.85262
   R16        3.35982   0.00009   0.00039   0.00853   0.00891   3.36873
   R17        3.38212  -0.00013   0.00024  -0.00064  -0.00040   3.38172
   R18        1.84009   0.00001   0.00002   0.00032   0.00034   1.84043
   R19        1.81485   0.00012   0.00002   0.00001   0.00003   1.81488
   R20        1.86493   0.00039   0.00002   0.00032   0.00035   1.86528
   R21        1.81308   0.00020   0.00002   0.00031   0.00033   1.81341
   R22        3.26108   0.00020  -0.00001  -0.00114  -0.00114   3.25994
   R23        1.82405   0.00044   0.00005  -0.00156  -0.00151   1.82254
   R24        1.83584   0.00037   0.00001   0.00299   0.00300   1.83884
   R25        1.85789   0.00042   0.00008   0.00002   0.00010   1.85799
   R26        1.85575   0.00048   0.00000  -0.00071  -0.00071   1.85504
    A1        2.24925  -0.00045   0.00004  -0.00048  -0.00031   2.24894
    A2        2.00493   0.00024  -0.00012   0.00127   0.00108   2.00601
    A3        2.02901   0.00021   0.00008  -0.00079  -0.00078   2.02823
    A4        2.17470  -0.00017   0.00138   0.02466   0.02584   2.20054
    A5        2.07840   0.00004   0.00001  -0.00754  -0.00733   2.07107
    A6        1.97648  -0.00028   0.00001   0.00017   0.00018   1.97666
    A7        1.92368  -0.00058  -0.00002  -0.00289  -0.00291   1.92077
    A8        1.91521  -0.00026  -0.00011   0.00029   0.00019   1.91540
    A9        1.88874   0.00039   0.00003   0.00038   0.00042   1.88915
   A10        1.88159   0.00029   0.00004   0.00094   0.00098   1.88257
   A11        1.87490   0.00050   0.00006   0.00124   0.00130   1.87620
   A12        1.82818  -0.00017   0.00011   0.00647   0.00669   1.83486
   A13        1.88081   0.00051  -0.00014   0.00432   0.00414   1.88495
   A14        1.86152   0.00071   0.00009  -0.00228  -0.00230   1.85922
   A15        1.86201  -0.00003  -0.00016  -0.00191  -0.00210   1.85991
   A16        2.11988  -0.00003  -0.00015  -0.00149  -0.00169   2.11819
   A17        1.77455   0.00016   0.00017   0.00188   0.00212   1.77667
   A18        1.94773  -0.00013   0.00005  -0.00439  -0.00428   1.94344
   A19        2.11673  -0.00008  -0.00123  -0.00432  -0.00557   2.11116
   A20        1.84608   0.00018  -0.00006   0.00060   0.00044   1.84652
   A21        2.77340   0.00011  -0.00090   0.00600   0.00520   2.77861
   A22        1.81569   0.00179  -0.00000  -0.00212  -0.00214   1.81355
   A23        2.19347  -0.00068  -0.00034  -0.00381  -0.00416   2.18930
   A24        1.89944  -0.00096  -0.00009  -0.00209  -0.00221   1.89723
   A25        1.94185   0.00022  -0.00020   0.00729   0.00709   1.94894
   A26        1.82189   0.00034   0.00032  -0.00171  -0.00139   1.82050
   A27        1.81190  -0.00001  -0.00013   0.00104   0.00091   1.81281
   A28        1.64756   0.00005   0.00000  -0.00601  -0.00609   1.64148
   A29        2.27229   0.00023   0.00089   0.02797   0.02889   2.30118
   A30        1.82394   0.00002  -0.00012   0.00141   0.00119   1.82514
   A31        2.71036   0.00026  -0.00096  -0.01044  -0.01128   2.69909
   A32        3.09119   0.00011   0.00017   0.01256   0.01295   3.10414
   A33        2.77660   0.00035   0.00012  -0.01053  -0.01026   2.76635
   A34        2.90612   0.00213   0.00001   0.00340   0.00340   2.90952
   A35        2.94578  -0.00027   0.00089   0.00001   0.00099   2.94678
   A36        2.88216   0.00120  -0.00011  -0.00195  -0.00206   2.88010
   A37        3.19256  -0.00081   0.00010  -0.01835  -0.01823   3.17434
   A38        3.33546  -0.00028   0.00021   0.01485   0.01517   3.35062
   A39        3.08877   0.00061   0.00035  -0.00523  -0.00489   3.08388
   A40        3.27459  -0.00006  -0.00048  -0.01138  -0.01185   3.26273
   A41        2.91207   0.00128   0.00066   0.00727   0.00793   2.91999
    D1       -2.24487   0.00003  -0.00219  -0.02694  -0.02915  -2.27402
    D2        0.89693   0.00006  -0.00226  -0.02274  -0.02502   0.87190
    D3       -0.00184  -0.00030   0.00074   0.00384   0.00452   0.00268
    D4        3.13955  -0.00033   0.00080  -0.00041   0.00034   3.13989
    D5       -3.03888  -0.00004  -0.00076   0.01978   0.01902  -3.01986
    D6        1.12577   0.00008  -0.00079   0.02126   0.02047   1.14624
    D7       -0.93560  -0.00003  -0.00079   0.02130   0.02052  -0.91508
    D8        0.10289  -0.00001  -0.00082   0.02343   0.02260   0.12549
    D9       -2.01565   0.00010  -0.00085   0.02491   0.02405  -1.99159
   D10        2.20617  -0.00000  -0.00084   0.02495   0.02410   2.23027
   D11        1.74005  -0.00019   0.00255   0.06455   0.06713   1.80719
   D12        0.45442   0.00000  -0.00037  -0.01056  -0.01090   0.44352
   D13       -1.50498  -0.00111  -0.00047  -0.01811  -0.01867  -1.52364
   D14        1.30309   0.00010   0.00026   0.00267   0.00295   1.30604
   D15       -2.81560   0.00055  -0.00001  -0.00672  -0.00670  -2.82229
   D16       -0.58826  -0.00058   0.00012  -0.00559  -0.00551  -0.59377
   D17        1.57624  -0.00013  -0.00015  -0.01498  -0.01515   1.56108
   D18       -0.17794  -0.00031  -0.00010   0.02521   0.02509  -0.15284
   D19        1.69577  -0.00007  -0.00002   0.02894   0.02900   1.72476
   D20        1.72429   0.00034  -0.00019   0.02822   0.02798   1.75227
   D21       -2.68519   0.00058  -0.00011   0.03195   0.03188  -2.65331
   D22        2.30367   0.00004   0.00089  -0.00445  -0.00356   2.30011
   D23       -1.81862   0.00000   0.00002  -0.01256  -0.01252  -1.83113
   D24        0.11177   0.00001   0.00085  -0.00497  -0.00408   0.10769
   D25        2.27267  -0.00002  -0.00001  -0.01309  -0.01304   2.25963
   D26       -2.04353  -0.00007   0.00076  -0.00433  -0.00358  -2.04711
   D27        0.01671  -0.00000   0.00060  -0.00614  -0.00556   0.01114
   D28        0.24067  -0.00018  -0.00233  -0.02225  -0.02454   0.21613
   D29       -2.09449  -0.00011  -0.00068  -0.01364  -0.01428  -2.10878
   D30       -1.22817  -0.00026   0.00025  -0.05389  -0.05365  -1.28181
   D31        0.65669   0.00017   0.00024  -0.05094  -0.05070   0.60599
   D32        2.74649  -0.00041   0.00053  -0.04739  -0.04686   2.69963
   D33       -1.65184   0.00002   0.00051  -0.04443  -0.04391  -1.69575
   D34       -2.09132  -0.00008  -0.00140   0.00309   0.00158  -2.08975
   D35       -0.19241   0.00014  -0.00102   0.01161   0.01060  -0.18182
         Item               Value     Threshold  Converged?
 Maximum Force            0.002125     0.000015     NO 
 RMS     Force            0.000510     0.000010     NO 
 Maximum Displacement     0.121659     0.000060     NO 
 RMS     Displacement     0.036327     0.000040     NO 
 Predicted change in Energy=-5.178187D-05
 GradGradGradGradGradGradGradGradGradGradGradGradGradGradGradGradGradGrad

                          Input orientation:                          
 ---------------------------------------------------------------------
 Center     Atomic      Atomic             Coordinates (Angstroms)
 Number     Number       Type             X           Y           Z
 ---------------------------------------------------------------------
      1          6           0       -0.977931   -0.485650   -1.271290
      2          8           0        0.237245   -0.639523   -1.020037
      3          8           0       -1.609813    0.574537   -1.467697
      4          6           0       -1.803901   -1.799558   -1.340669
      5          9           0       -3.054479   -1.612491   -1.752919
      6          9           0       -1.842670   -2.383650   -0.131516
      7          9           0       -1.212771   -2.665450   -2.190939
      8          8           0       -0.350957    2.676311   -1.358910
      9          1           0       -0.929670    1.765503   -1.416039
     10          1           0        0.585499    2.404860   -1.580734
     11          1           0       -0.341469    2.980485   -0.394736
     12          8           0        3.466461    0.112246   -3.329462
     13          1           0        4.414761   -0.008686   -3.244358
     14          1           0        3.054915   -0.754228   -3.127057
     15          8           0        2.099075   -2.122831   -2.482302
     16          1           0        1.395519   -1.813334   -1.884198
     17          1           0        1.681304   -2.755046   -3.072322
     18          8           0       -0.176002    3.116425    1.161104
     19          1           0        0.491050    2.425819    1.390007
     20          1           0        0.045107    3.924762    1.628609
     21          8           0        1.616589    1.129970    1.217207
     22          1           0        1.169796    0.285347    1.086284
     23          1           0        2.049427    1.299793    0.362406
     24          8           0        1.901516    1.421506   -1.557165
     25          1           0        1.371878    0.599048   -1.458475
     26          1           0        2.569241    1.204451   -2.243207
 ---------------------------------------------------------------------
                    Distance matrix (angstroms):
                    1          2          3          4          5
     1  C    0.000000
     2  O    1.250383   0.000000
     3  O    1.249738   2.255208   0.000000
     4  C    1.553510   2.369549   2.385399   0.000000
     5  F    2.411180   3.509876   2.636570   1.329997   0.000000
     6  F    2.376818   2.856133   3.254301   1.343398   2.166130
     7  F    2.377484   2.752805   3.343386   1.349875   2.166212
     8  O    3.224713   3.384607   2.452348   4.705824   5.085086
     9  H    2.256318   2.702343   1.372466   3.671460   4.004890
    10  H    3.300776   3.115113   2.860464   4.841900   5.423855
    11  H    3.631463   3.718920   2.923787   5.087466   5.504590
    12  O    4.934184   4.040598   5.426641   5.948698   6.926967
    13  H    5.762084   4.774640   6.308102   6.745591   7.783709
    14  H    4.447455   3.520221   5.126283   5.281287   6.320567
    15  O    3.689835   2.793714   4.696921   4.079345   5.229873
    16  H    2.787771   1.861775   3.861012   3.245289   4.456462
    17  H    3.932608   3.282167   4.948979   4.007272   5.047167
    18  O    4.419794   4.362946   3.927800   5.751158   6.256182
    19  H    4.209163   3.907563   4.000918   5.529665   6.225488
    20  H    5.376593   5.280619   4.852822   6.708449   7.190503
    21  O    3.941367   3.168431   4.234015   5.179248   6.177509
    22  H    3.281055   2.482262   3.785852   4.368043   5.432068
    23  H    3.875779   2.992674   4.155154   5.230160   6.245466
    24  O    3.465571   2.702987   3.613141   4.914492   5.814236
    25  H    2.594843   1.735994   2.981806   3.981552   4.956837
    26  H    4.047653   3.214745   4.296824   5.381729   6.308864
                    6          7          8          9         10
     6  F    0.000000
     7  F    2.171959   0.000000
     8  O    5.416171   5.474432   0.000000
     9  H    4.438360   4.507100   1.080622   0.000000
    10  H    5.561121   5.414256   0.999921   1.652768   0.000000
    11  H    5.576454   5.988496   1.011060   1.692697   1.611584
    12  O    6.681559   5.559410   5.003017   5.071530   4.076036
    13  H    7.381441   6.311671   5.785861   5.920594   4.822457
    14  H    5.967799   4.768881   5.147320   5.015331   4.297554
    15  O    4.596909   3.368628   5.504220   5.042753   4.858367
    16  H    3.725992   2.761044   4.845928   4.293454   4.305971
    17  H    4.604852   3.026637   6.046942   5.476844   5.481812
    18  O    5.890627   6.763221   2.564133   3.005774   2.933238
    19  H    5.558082   6.453464   2.885873   3.213776   2.972316
    20  H    6.815997   7.720239   3.262018   3.857781   3.591936
    21  O    5.111854   5.833176   3.591487   3.717704   3.242987
    22  H    4.204941   5.012386   3.742776   3.586118   3.456403
    23  H    5.381461   5.734514   3.258768   3.500682   2.672087
    24  O    5.525451   5.177224   2.586015   2.855497   1.642998
    25  H    4.581552   4.227748   2.700573   2.580609   1.973397
    26  H    6.066190   5.411328   3.387611   3.638869   2.411449
                   11         12         13         14         15
    11  H    0.000000
    12  O    5.598190   0.000000
    13  H    6.298984   0.959760   0.000000
    14  H    5.740129   0.980364   1.555240   0.000000
    15  O    6.029761   2.753724   3.226877   1.789529   0.000000
    16  H    5.311904   3.175759   3.771287   2.328090   0.973914
    17  H    6.645103   3.387370   3.878644   2.427567   0.960392
    18  O    1.570509   6.515966   7.088689   6.618845   6.774968
    19  H    2.045984   6.039791   6.542144   6.090153   6.186335
    20  H    2.266060   7.129053   7.636209   7.319033   7.595509
    21  O    3.139547   5.012981   5.388122   4.948900   4.949735
    22  H    3.426530   4.980306   5.419475   4.731452   4.404281
    23  H    3.019002   4.128939   4.507290   4.172093   4.450751
    24  O    2.968608   2.702638   3.347905   2.920395   3.668410
    25  H    3.120631   2.850412   3.580203   2.729127   2.997610
    26  H    3.878579   1.782656   2.424860   2.203064   3.368832
                   16         17         18         19         20
    16  H    0.000000
    17  H    1.542768   0.000000
    18  O    6.003838   7.472995   0.000000
    19  H    5.432209   6.940493   0.987062   0.000000
    20  H    6.862155   8.330410   0.959614   1.581970   0.000000
    21  O    4.281427   5.787711   2.676291   1.725086   3.232595
    22  H    3.644060   5.176836   3.135566   2.265957   3.847647
    23  H    3.894404   5.326780   2.981712   2.180008   3.537094
    24  O    3.290467   4.448346   3.818091   3.418169   4.456647
    25  H    2.449772   3.734996   3.949091   3.496684   4.727661
    26  H    3.257842   4.141676   4.772980   4.360145   5.363050
                   21         22         23         24         25
    21  O    0.000000
    22  H    0.964444   0.000000
    23  H    0.973074   1.525402   0.000000
    24  O    2.804160   2.968854   1.929105   0.000000
    25  H    2.738802   2.571973   2.065363   0.983205   0.000000
    26  H    3.589925   3.726756   2.658668   0.981644   1.554347
                   26
    26  H    0.000000
 Stoichiometry    C2H13F3O8
 Framework group  C1[X(C2H13F3O8)]
 Deg. of freedom    72
 Full point group                 C1      NOp   1
 Largest Abelian subgroup         C1      NOp   1
 Largest concise Abelian subgroup C1      NOp   1
                         Standard orientation:                         
 ---------------------------------------------------------------------
 Center     Atomic      Atomic             Coordinates (Angstroms)
 Number     Number       Type             X           Y           Z
 ---------------------------------------------------------------------
      1          6           0        0.917698   -0.519890   -0.236034
      2          8           0        0.260733    0.291960    0.451538
      3          8           0        0.510541   -1.322592   -1.103062
      4          6           0        2.446652   -0.524362    0.039057
      5          9           0        3.130295   -1.288942   -0.807666
      6          9           0        2.688850   -0.958474    1.287097
      7          9           0        2.930531    0.732319   -0.054623
      8          8           0       -1.897436   -1.359559   -1.565975
      9          1           0       -0.832121   -1.362236   -1.384752
     10          1           0       -2.204259   -0.444344   -1.305050
     11          1           0       -2.326697   -2.003234   -0.915084
     12          8           0       -1.808690    3.566687   -0.697410
     13          1           0       -2.299159    4.260614   -0.251264
     14          1           0       -0.928335    3.526220   -0.267932
     15          8           0        0.582197    3.064450    0.573185
     16          1           0        0.646908    2.098708    0.681184
     17          1           0        1.438170    3.348563    0.243121
     18          8           0       -2.833566   -2.782204    0.350929
     19          1           0       -2.740926   -2.128433    1.084614
     20          1           0       -3.684810   -3.217636    0.432426
     21          8           0       -2.374599   -0.667544    1.925760
     22          1           0       -1.425378   -0.562616    2.060375
     23          1           0       -2.599742    0.036955    1.293411
     24          8           0       -2.232930    0.916002   -0.384138
     25          1           0       -1.295910    0.827185   -0.099888
     26          1           0       -2.330928    1.864039   -0.619185
 ---------------------------------------------------------------------
 Rotational constants (GHZ):           0.5678520           0.4083382           0.2912186
 Standard basis: 6-31++G(d,p) (6D, 7F)
 There are   325 symmetry adapted cartesian basis functions of A   symmetry.
 There are   325 symmetry adapted basis functions of A   symmetry.
   325 basis functions,   520 primitive gaussians,   325 cartesian basis functions
    58 alpha electrons       58 beta electrons
       nuclear repulsion energy      1011.7422760801 Hartrees.
 NAtoms=   26 NActive=   26 NUniq=   26 SFac= 1.00D+00 NAtFMM=   60 NAOKFM=F Big=F
 Integral buffers will be    131072 words long.
 Raffenetti 2 integral format.
 Two-electron integral symmetry is turned on.
 Nuclear repulsion after empirical dispersion term =     1011.7274587557 Hartrees.
 One-electron integrals computed using PRISM.
 NBasis=   325 RedAO= T EigKep=  2.58D-05  NBF=   325
 NBsUse=   325 1.00D-06 EigRej= -1.00D+00 NBFU=   325
 Initial guess from the checkpoint file:  "/local_scratch/slurm.5787584/Gau-1826281.chk"
 B after Tr=     0.000000    0.000000   -0.000000
         Rot=    0.999960    0.005008    0.002795   -0.006894 Ang=   1.03 deg.
 ExpMin= 3.60D-02 ExpMax= 7.00D+03 ExpMxC= 1.05D+03 IAcc=3 IRadAn=         5 AccDes= 0.00D+00
 Harris functional with IExCor= 4639 and IRadAn=       5 diagonalized for initial guess.
 HarFok:  IExCor= 4639 AccDes= 0.00D+00 IRadAn=         5 IDoV= 1 UseB2=F ITyADJ=14
 ICtDFT=  3500011 ScaDFX=  1.000000  1.000000  1.000000  1.000000
 FoFCou: FMM=F IPFlag=           0 FMFlag=      100000 FMFlg1=           0
         NFxFlg=           0 DoJE=T BraDBF=F KetDBF=T FulRan=T
         wScrn=  0.000000 ICntrl=       500 IOpCl=  0 I1Cent=   200000004 NGrid=           0
         NMat0=    1 NMatS0=      1 NMatT0=    0 NMatD0=    1 NMtDS0=    0 NMtDT0=    0
 Petite list used in FoFCou.
 Requested convergence on RMS density matrix=1.00D-10 within 128 cycles.
 Requested convergence on MAX density matrix=1.00D-08.
 Requested convergence on             energy=1.00D-08.
 No special actions if energy rises.
 SCF Done:  E(RwB97XD) =  -985.242430266     A.U. after   16 cycles
            NFock= 16  Conv=0.32D-10     -V/T= 2.0083
 Calling FoFJK, ICntrl=      2127 FMM=F ISym2X=0 I1Cent= 0 IOpClX= 0 NMat=1 NMatS=1 NMatT=0.
 ***** Axes restored to original set *****
 -------------------------------------------------------------------
 Center     Atomic                   Forces (Hartrees/Bohr)
 Number     Number              X              Y              Z
 -------------------------------------------------------------------
      1        6          -0.000783557   -0.001092484   -0.000414606
      2        8           0.000903579    0.000456287    0.000195391
      3        8          -0.000165346    0.000147403   -0.000045250
      4        6          -0.000128317   -0.000183210    0.000093934
      5        9          -0.000008600    0.000153468   -0.000049869
      6        9           0.000038218    0.000127804    0.000137906
      7        9           0.000070432   -0.000026409   -0.000134805
      8        8          -0.001223830    0.000861858    0.000953446
      9        1          -0.000444354    0.000040336    0.000025294
     10        1           0.001828517   -0.000487059   -0.000653295
     11        1          -0.000076953    0.000144743   -0.000319952
     12        8          -0.000175478   -0.000137519    0.000103344
     13        1           0.000167627    0.000100615   -0.000084394
     14        1           0.000035661   -0.000121295   -0.000191921
     15        8           0.000018196    0.000131247    0.000137374
     16        1          -0.000103366    0.000102856   -0.000209541
     17        1           0.000105225   -0.000122659   -0.000086871
     18        8          -0.000128447    0.000015666    0.000018523
     19        1           0.000156164    0.000102006   -0.000003180
     20        1          -0.000005878    0.000046119    0.000082081
     21        8          -0.000173526    0.000096825    0.000020172
     22        1          -0.000140115   -0.000468808    0.000571775
     23        1           0.000548705    0.000415634   -0.000031160
     24        8          -0.000620351   -0.000093853    0.000106315
     25        1          -0.000126723   -0.000051860   -0.000237953
     26        1           0.000432518   -0.000157711    0.000017242
 -------------------------------------------------------------------
 Cartesian Forces:  Max     0.001828517 RMS     0.000405937

 GradGradGradGradGradGradGradGradGradGradGradGradGradGradGradGradGradGrad
 Berny optimization.
 Using GEDIIS/GDIIS optimizer.
 FormGI is forming the generalized inverse of G from B-inverse, IUseBI=4.
 Internal  Forces:  Max     0.003101754 RMS     0.000654230
 Search for a local minimum.
 Step number  12 out of a maximum of  156
 All quantities printed in internal units (Hartrees-Bohrs-Radians)
 Mixed Optimization -- En-DIIS/RFO-DIIS
 Swapping is turned off.
 Update second derivatives using D2CorX and points    8    9   10   11   12
 DE= -5.29D-05 DEPred=-5.18D-05 R= 1.02D+00
 TightC=F SS=  1.41D+00  RLast= 1.79D-01 DXNew= 5.0454D-01 5.3728D-01
 Trust test= 1.02D+00 RLast= 1.79D-01 DXMaxT set to 5.05D-01
 ITU=  1  1 -1  1  0  0 -1  0  1 -1  1  0
     Eigenvalues ---    0.00029   0.00048   0.00059   0.00112   0.00175
     Eigenvalues ---    0.00318   0.00462   0.00487   0.00777   0.00879
     Eigenvalues ---    0.00972   0.01089   0.01223   0.01243   0.01531
     Eigenvalues ---    0.01552   0.01712   0.01821   0.01893   0.02086
     Eigenvalues ---    0.02208   0.02237   0.02733   0.02906   0.03105
     Eigenvalues ---    0.03507   0.03757   0.03806   0.04050   0.04432
     Eigenvalues ---    0.04567   0.04867   0.05169   0.05641   0.06139
     Eigenvalues ---    0.06592   0.06870   0.07486   0.07762   0.08069
     Eigenvalues ---    0.09359   0.09724   0.11216   0.13551   0.14159
     Eigenvalues ---    0.20226   0.21340   0.21665   0.22911   0.23754
     Eigenvalues ---    0.27066   0.31114   0.35243   0.35875   0.37377
     Eigenvalues ---    0.38184   0.40159   0.45188   0.47144   0.47735
     Eigenvalues ---    0.48373   0.51283   0.52120   0.54098   0.55081
     Eigenvalues ---    0.56450   0.57052   0.57600   0.57641   0.67346
     Eigenvalues ---    0.80741   1.56538
 En-DIIS/RFO-DIIS/Sim-DIIS IScMMF=       -3 using points:    12   11
 RFO step:  Lambda=-1.55451743D-04.
 DidBck=F Rises=F RFO-DIIS coefs:    2.95194   -1.95194
 Iteration  1 RMS(Cart)=  0.07376478 RMS(Int)=  0.00521206
 Iteration  2 RMS(Cart)=  0.00760683 RMS(Int)=  0.00055035
 Iteration  3 RMS(Cart)=  0.00004489 RMS(Int)=  0.00054914
 Iteration  4 RMS(Cart)=  0.00000008 RMS(Int)=  0.00054914
 Variable       Old X    -DE/DX   Delta X   Delta X   Delta X     New X
                                 (Linear)    (Quad)   (Total)
    R1        2.36288   0.00072  -0.00246   0.00293   0.00058   2.36346
    R2        2.36166   0.00047   0.00610  -0.00171   0.00444   2.36610
    R3        2.93571  -0.00005  -0.00293   0.00068  -0.00225   2.93346
    R4        3.51824   0.00007  -0.03388   0.01803  -0.01602   3.50222
    R5        2.59358   0.00054  -0.08453   0.05278  -0.03184   2.56174
    R6        2.51333   0.00005  -0.00058   0.00036  -0.00022   2.51311
    R7        2.53865   0.00007   0.00155   0.00014   0.00169   2.54035
    R8        2.55089   0.00013  -0.00207   0.00030  -0.00177   2.54912
    R9        2.04208   0.00074   0.02637  -0.01078   0.01549   2.05757
   R10        1.88958   0.00197  -0.03044   0.02882  -0.00150   1.88807
   R11        1.91063   0.00046  -0.00050  -0.00171  -0.00221   1.90842
   R12        3.10482   0.00003   0.09748  -0.06277   0.03464   3.13946
   R13        2.96783   0.00071   0.00014   0.00977   0.00991   2.97774
   R14        1.81368   0.00015   0.00032   0.00002   0.00034   1.81402
   R15        1.85262  -0.00017   0.00141   0.00065   0.00206   1.85468
   R16        3.36873   0.00015   0.01740  -0.02428  -0.00667   3.36207
   R17        3.38172  -0.00021  -0.00079  -0.01032  -0.01116   3.37056
   R18        1.84043   0.00004   0.00067   0.00017   0.00065   1.84108
   R19        1.81488   0.00009   0.00006  -0.00005   0.00001   1.81488
   R20        1.86528   0.00030   0.00068   0.00032   0.00101   1.86628
   R21        1.81341   0.00008   0.00064   0.00005   0.00069   1.81409
   R22        3.25994   0.00006  -0.00223  -0.00642  -0.00865   3.25129
   R23        1.82254   0.00040  -0.00295  -0.00031  -0.00326   1.81928
   R24        1.83884   0.00034   0.00586   0.00104   0.00690   1.84574
   R25        1.85799   0.00009   0.00020   0.00514   0.00534   1.86333
   R26        1.85504   0.00052  -0.00138   0.00354   0.00238   1.85741
    A1        2.24894  -0.00040  -0.00061   0.00305   0.00332   2.25226
    A2        2.00601   0.00038   0.00211  -0.00365  -0.00200   2.00401
    A3        2.02823   0.00002  -0.00152   0.00060  -0.00137   2.02686
    A4        2.20054  -0.00060   0.05043  -0.01022   0.03815   2.23869
    A5        2.07107   0.00055  -0.01430   0.01430   0.00101   2.07208
    A6        1.97666  -0.00023   0.00035  -0.00028   0.00007   1.97673
    A7        1.92077  -0.00022  -0.00568   0.00090  -0.00478   1.91599
    A8        1.91540   0.00000   0.00037   0.00082   0.00119   1.91659
    A9        1.88915   0.00019   0.00082  -0.00048   0.00033   1.88948
   A10        1.88257   0.00010   0.00190  -0.00017   0.00173   1.88430
   A11        1.87620   0.00019   0.00254  -0.00087   0.00167   1.87787
   A12        1.83486  -0.00069   0.01305  -0.01010   0.00336   1.83823
   A13        1.88495   0.00100   0.00807  -0.00169   0.00597   1.89092
   A14        1.85922   0.00119  -0.00450   0.00782   0.00299   1.86220
   A15        1.85991   0.00003  -0.00411   0.00225  -0.00172   1.85819
   A16        2.11819   0.00001  -0.00329  -0.00783  -0.01230   2.10589
   A17        1.77667   0.00006   0.00413  -0.00056   0.00440   1.78107
   A18        1.94344  -0.00014  -0.00836   0.01529   0.00666   1.95011
   A19        2.11116  -0.00004  -0.01088   0.00577  -0.00460   2.10656
   A20        1.84652   0.00017   0.00086  -0.00425  -0.00419   1.84233
   A21        2.77861   0.00014   0.01016  -0.04285  -0.03301   2.74559
   A22        1.81355   0.00242  -0.00417  -0.00325  -0.00770   1.80585
   A23        2.18930  -0.00075  -0.00813  -0.01146  -0.01977   2.16954
   A24        1.89723  -0.00152  -0.00432   0.00003  -0.00467   1.89256
   A25        1.94894   0.00033   0.01384   0.01306   0.02686   1.97580
   A26        1.82050   0.00013  -0.00271  -0.00117  -0.00396   1.81654
   A27        1.81281   0.00030   0.00177   0.00561   0.00721   1.82002
   A28        1.64148   0.00002  -0.01188   0.00813  -0.00471   1.63676
   A29        2.30118   0.00011   0.05639  -0.00056   0.05728   2.35845
   A30        1.82514   0.00015   0.00233   0.00049   0.00201   1.82715
   A31        2.69909   0.00074  -0.02201   0.01392  -0.00683   2.69226
   A32        3.10414  -0.00010   0.02527  -0.01436   0.01185   3.11599
   A33        2.76635  -0.00048  -0.02002  -0.00094  -0.02066   2.74568
   A34        2.90952   0.00310   0.00664   0.00531   0.01186   2.92138
   A35        2.94678  -0.00021   0.00194   0.00773   0.00989   2.95666
   A36        2.88010   0.00219  -0.00403   0.00096  -0.00309   2.87701
   A37        3.17434  -0.00062  -0.03558   0.03059  -0.00474   3.16959
   A38        3.35062  -0.00049   0.02960  -0.01177   0.01871   3.36933
   A39        3.08388   0.00079  -0.00954   0.00202  -0.00761   3.07627
   A40        3.26273   0.00025  -0.02314   0.00270  -0.02050   3.24223
   A41        2.91999   0.00099   0.01547   0.00002   0.01547   2.93546
    D1       -2.27402  -0.00003  -0.05690  -0.00195  -0.05809  -2.33211
    D2        0.87190  -0.00008  -0.04885  -0.00234  -0.05062   0.82128
    D3        0.00268  -0.00051   0.00881  -0.01491  -0.00600  -0.00333
    D4        3.13989  -0.00045   0.00067  -0.01453  -0.01355   3.12634
    D5       -3.01986   0.00002   0.03712   0.00211   0.03934  -2.98052
    D6        1.14624   0.00010   0.03996   0.00227   0.04233   1.18857
    D7       -0.91508  -0.00000   0.04005   0.00229   0.04245  -0.87263
    D8        0.12549  -0.00003   0.04412   0.00177   0.04578   0.17128
    D9       -1.99159   0.00005   0.04695   0.00193   0.04878  -1.94282
   D10        2.23027  -0.00005   0.04705   0.00195   0.04890   2.27917
   D11        1.80719  -0.00012   0.13104   0.08775   0.21962   2.02681
   D12        0.44352  -0.00001  -0.02128  -0.00350  -0.02469   0.41882
   D13       -1.52364  -0.00159  -0.03644   0.00186  -0.03476  -1.55841
   D14        1.30604   0.00038   0.00575   0.02630   0.03206   1.33810
   D15       -2.82229   0.00081  -0.01307   0.01623   0.00344  -2.81885
   D16       -0.59377  -0.00027  -0.01075   0.03429   0.02325  -0.57052
   D17        1.56108   0.00016  -0.02958   0.02422  -0.00538   1.55571
   D18       -0.15284  -0.00025   0.04898  -0.00910   0.04001  -0.11284
   D19        1.72476  -0.00034   0.05660  -0.00253   0.05494   1.77970
   D20        1.75227   0.00079   0.05461  -0.01093   0.04342   1.79569
   D21       -2.65331   0.00070   0.06223  -0.00436   0.05836  -2.59495
   D22        2.30011  -0.00003  -0.00694  -0.01107  -0.01691   2.28319
   D23       -1.83113   0.00002  -0.02443   0.00650  -0.01782  -1.84895
   D24        0.10769  -0.00001  -0.00797  -0.00205  -0.00803   0.09966
   D25        2.25963   0.00005  -0.02546   0.01552  -0.00893   2.25069
   D26       -2.04711  -0.00022  -0.00700   0.01801   0.01147  -2.03564
   D27        0.01114  -0.00014  -0.01086   0.01610   0.00589   0.01704
   D28        0.21613  -0.00011  -0.04790  -0.07205  -0.11892   0.09721
   D29       -2.10878  -0.00008  -0.02788  -0.08777  -0.11454  -2.22332
   D30       -1.28181  -0.00038  -0.10471  -0.03658  -0.14136  -1.42317
   D31        0.60599   0.00045  -0.09895  -0.02691  -0.12579   0.48021
   D32        2.69963  -0.00046  -0.09148  -0.01984  -0.11139   2.58823
   D33       -1.69575   0.00037  -0.08572  -0.01017  -0.09582  -1.79157
   D34       -2.08975  -0.00029   0.00308  -0.03086  -0.02858  -2.11832
   D35       -0.18182  -0.00003   0.02068  -0.01876   0.00245  -0.17937
         Item               Value     Threshold  Converged?
 Maximum Force            0.003102     0.000015     NO 
 RMS     Force            0.000654     0.000010     NO 
 Maximum Displacement     0.296134     0.000060     NO 
 RMS     Displacement     0.076031     0.000040     NO 
 Predicted change in Energy=-9.033347D-05
 GradGradGradGradGradGradGradGradGradGradGradGradGradGradGradGradGradGrad

                          Input orientation:                          
 ---------------------------------------------------------------------
 Center     Atomic      Atomic             Coordinates (Angstroms)
 Number     Number       Type             X           Y           Z
 ---------------------------------------------------------------------
      1          6           0       -1.001158   -0.496479   -1.299920
      2          8           0        0.225524   -0.660627   -1.119542
      3          8           0       -1.642344    0.570124   -1.437623
      4          6           0       -1.834432   -1.805493   -1.342760
      5          9           0       -3.093096   -1.614434   -1.727259
      6          9           0       -1.847834   -2.376219   -0.125707
      7          9           0       -1.266697   -2.681120   -2.197503
      8          8           0       -0.396601    2.670322   -1.335394
      9          1           0       -0.968955    1.745722   -1.390635
     10          1           0        0.537461    2.417910   -1.584528
     11          1           0       -0.368887    2.969806   -0.371330
     12          8           0        3.527726    0.101860   -3.247970
     13          1           0        4.465360   -0.027061   -3.087650
     14          1           0        3.095141   -0.762766   -3.079015
     15          8           0        2.105185   -2.141248   -2.530304
     16          1           0        1.361683   -1.851568   -1.971313
     17          1           0        1.726928   -2.756115   -3.163722
     18          8           0       -0.163008    3.121037    1.183577
     19          1           0        0.540895    2.459117    1.387844
     20          1           0        0.059056    3.945525    1.622281
     21          8           0        1.699599    1.203057    1.188152
     22          1           0        1.310565    0.322535    1.201011
     23          1           0        2.014440    1.313946    0.270236
     24          8           0        1.863906    1.417643   -1.580018
     25          1           0        1.324516    0.594698   -1.516176
     26          1           0        2.574752    1.200442   -2.223149
 ---------------------------------------------------------------------
                    Distance matrix (angstroms):
                    1          2          3          4          5
     1  C    0.000000
     2  O    1.250691   0.000000
     3  O    1.252087   2.259392   0.000000
     4  C    1.552321   2.367269   2.385257   0.000000
     5  F    2.410114   3.506038   2.638345   1.329879   0.000000
     6  F    2.372564   2.868758   3.231762   1.344294   2.167018
     7  F    2.376726   2.733334   3.359928   1.348937   2.166721
     8  O    3.224186   3.395417   2.444005   4.701100   5.077773
     9  H    2.244266   2.700146   1.355615   3.655472   3.989479
    10  H    3.307872   3.129043   2.861372   4.849894   5.427810
    11  H    3.643786   3.754090   2.918415   5.088712   5.502283
    12  O    4.966256   4.002017   5.497841   6.001714   7.006677
    13  H    5.770541   4.717104   6.354783   6.774573   7.842237
    14  H    4.473896   3.476301   5.187921   5.329405   6.391155
    15  O    3.724040   2.777699   4.752837   4.128386   5.286259
    16  H    2.805361   1.853298   3.895330   3.257661   4.467757
    17  H    4.002769   3.289978   5.039372   4.111310   5.157469
    18  O    4.467289   4.444805   3.945412   5.783315   6.283555
    19  H    4.282236   4.014878   4.039565   5.593324   6.285187
    20  H    5.421689   5.363017   4.863241   6.741735   7.215860
    21  O    4.046358   3.312351   4.296961   5.286423   6.277563
    22  H    3.502785   2.743882   3.967790   4.570589   5.631949
    23  H    3.851864   3.005103   4.103915   5.210228   6.217099
    24  O    3.457008   2.686176   3.610035   4.911477   5.812662
    25  H    2.578020   1.714918   2.968001   3.971139   4.943694
    26  H    4.064360   3.193807   4.335695   5.408479   6.347751
                    6          7          8          9         10
     6  F    0.000000
     7  F    2.173252   0.000000
     8  O    5.388599   5.489830   0.000000
     9  H    4.400326   4.509614   1.088818   0.000000
    10  H    5.549907   5.443422   0.999126   1.660940   0.000000
    11  H    5.552261   6.006158   1.009890   1.702188   1.611802
    12  O    6.692239   5.642248   5.065105   5.135379   4.131926
    13  H    7.358537   6.379097   5.829661   5.962751   4.864735
    14  H    5.979821   4.845904   5.197939   5.065571   4.346483
    15  O    4.632889   3.431007   5.553193   5.085048   4.913061
    16  H    3.739321   2.765448   4.893204   4.325455   4.365477
    17  H    4.706674   3.146585   6.107240   5.538787   5.538883
    18  O    5.896837   6.805502   2.569616   3.027805   2.940654
    19  H    5.601548   6.522587   2.887825   3.241685   2.972659
    20  H    6.830530   7.762783   3.252939   3.869574   3.584146
    21  O    5.207852   5.945452   3.593773   3.750440   3.242558
    22  H    4.361071   5.216715   3.854851   3.733403   3.570366
    23  H    5.356421   5.728538   3.198582   3.441739   2.615406
    24  O    5.503220   5.194403   2.595947   2.858077   1.661328
    25  H    4.563283   4.231970   2.702433   2.569168   1.987016
    26  H    6.062264   5.461128   3.431851   3.680798   2.457767
                   11         12         13         14         15
    11  H    0.000000
    12  O    5.628834   0.000000
    13  H    6.303138   0.959937   0.000000
    14  H    5.767420   0.981455   1.555261   0.000000
    15  O    6.074954   2.751400   3.217273   1.783623   0.000000
    16  H    5.366607   3.183941   3.769329   2.327524   0.974259
    17  H    6.706420   3.379052   3.866851   2.419220   0.960395
    18  O    1.575751   6.509651   7.041001   6.623378   6.828561
    19  H    2.045287   5.997382   6.450779   6.071040   6.241974
    20  H    2.260453   7.108079   7.574986   7.313549   7.647183
    21  O    3.135605   4.922791   5.238808   4.901092   5.017548
    22  H    3.507258   4.975735   5.335500   4.762479   4.541404
    23  H    2.972158   4.017084   4.368147   4.086334   4.448553
    24  O    2.975820   2.698452   3.335818   2.918409   3.691471
    25  H    3.133596   2.845371   3.566654   2.724020   3.020480
    26  H    3.901909   1.779129   2.414233   2.203972   3.388470
                   16         17         18         19         20
    16  H    0.000000
    17  H    1.540600   0.000000
    18  O    6.083158   7.550614   0.000000
    19  H    5.526267   7.022967   0.987594   0.000000
    20  H    6.943850   8.402357   0.959977   1.580044   0.000000
    21  O    4.407623   5.883417   2.673569   1.720511   3.225055
    22  H    3.846164   5.357456   3.162805   2.278658   3.856138
    23  H    3.933334   5.332929   2.973390   2.175270   3.546373
    24  O    3.330627   4.466221   3.827191   3.412218   4.461210
    25  H    2.488523   3.755568   3.985446   3.538849   4.762284
    26  H    3.293892   4.154254   4.773866   4.331294   5.352714
                   21         22         23         24         25
    21  O    0.000000
    22  H    0.962721   0.000000
    23  H    0.976724   1.531234   0.000000
    24  O    2.781332   3.039666   1.859262   0.000000
    25  H    2.797173   2.730818   2.045625   0.986031   0.000000
    26  H    3.521772   3.754166   2.558086   0.982902   1.558791
                   26
    26  H    0.000000
 Stoichiometry    C2H13F3O8
 Framework group  C1[X(C2H13F3O8)]
 Deg. of freedom    72
 Full point group                 C1      NOp   1
 Largest Abelian subgroup         C1      NOp   1
 Largest concise Abelian subgroup C1      NOp   1
                         Standard orientation:                         
 ---------------------------------------------------------------------
 Center     Atomic      Atomic             Coordinates (Angstroms)
 Number     Number       Type             X           Y           Z
 ---------------------------------------------------------------------
      1          6           0        0.949692   -0.503766   -0.242986
      2          8           0        0.290153    0.358525    0.378054
      3          8           0        0.550846   -1.363549   -1.061165
      4          6           0        2.471390   -0.506014    0.063823
      5          9           0        3.169648   -1.294482   -0.748170
      6          9           0        2.679935   -0.912821    1.328000
      7          9           0        2.962204    0.745475   -0.048009
      8          8           0       -1.841353   -1.443652   -1.555258
      9          1           0       -0.771575   -1.420213   -1.353885
     10          1           0       -2.170514   -0.524931   -1.341112
     11          1           0       -2.275886   -2.069398   -0.892309
     12          8           0       -1.899184    3.542199   -0.664618
     13          1           0       -2.405042    4.190864   -0.169824
     14          1           0       -1.004583    3.520686   -0.261530
     15          8           0        0.550883    3.120607    0.514210
     16          1           0        0.674513    2.157978    0.599302
     17          1           0        1.377175    3.455901    0.157587
     18          8           0       -2.820894   -2.816005    0.383832
     19          1           0       -2.783682   -2.124723    1.088166
     20          1           0       -3.674430   -3.252725    0.431874
     21          8           0       -2.490303   -0.627814    1.883998
     22          1           0       -1.579717   -0.527671    2.180033
     23          1           0       -2.588936    0.039946    1.178052
     24          8           0       -2.215669    0.871599   -0.442405
     25          1           0       -1.267213    0.810589   -0.179792
     26          1           0       -2.358499    1.823543   -0.641147
 ---------------------------------------------------------------------
 Rotational constants (GHZ):           0.5654701           0.4039633           0.2865088
 Standard basis: 6-31++G(d,p) (6D, 7F)
 There are   325 symmetry adapted cartesian basis functions of A   symmetry.
 There are   325 symmetry adapted basis functions of A   symmetry.
   325 basis functions,   520 primitive gaussians,   325 cartesian basis functions
    58 alpha electrons       58 beta electrons
       nuclear repulsion energy      1008.5690555010 Hartrees.
 NAtoms=   26 NActive=   26 NUniq=   26 SFac= 1.00D+00 NAtFMM=   60 NAOKFM=F Big=F
 Integral buffers will be    131072 words long.
 Raffenetti 2 integral format.
 Two-electron integral symmetry is turned on.
 Nuclear repulsion after empirical dispersion term =     1008.5544740322 Hartrees.
 One-electron integrals computed using PRISM.
 NBasis=   325 RedAO= T EigKep=  2.78D-05  NBF=   325
 NBsUse=   325 1.00D-06 EigRej= -1.00D+00 NBFU=   325
 Initial guess from the checkpoint file:  "/local_scratch/slurm.5787584/Gau-1826281.chk"
 B after Tr=    -0.000000   -0.000000   -0.000000
         Rot=    0.999943    0.007461    0.005090   -0.005607 Ang=   1.22 deg.
 ExpMin= 3.60D-02 ExpMax= 7.00D+03 ExpMxC= 1.05D+03 IAcc=3 IRadAn=         5 AccDes= 0.00D+00
 Harris functional with IExCor= 4639 and IRadAn=       5 diagonalized for initial guess.
 HarFok:  IExCor= 4639 AccDes= 0.00D+00 IRadAn=         5 IDoV= 1 UseB2=F ITyADJ=14
 ICtDFT=  3500011 ScaDFX=  1.000000  1.000000  1.000000  1.000000
 FoFCou: FMM=F IPFlag=           0 FMFlag=      100000 FMFlg1=           0
         NFxFlg=           0 DoJE=T BraDBF=F KetDBF=T FulRan=T
         wScrn=  0.000000 ICntrl=       500 IOpCl=  0 I1Cent=   200000004 NGrid=           0
         NMat0=    1 NMatS0=      1 NMatT0=    0 NMatD0=    1 NMtDS0=    0 NMtDT0=    0
 Petite list used in FoFCou.
 Requested convergence on RMS density matrix=1.00D-10 within 128 cycles.
 Requested convergence on MAX density matrix=1.00D-08.
 Requested convergence on             energy=1.00D-08.
 No special actions if energy rises.
 SCF Done:  E(RwB97XD) =  -985.242479143     A.U. after   16 cycles
            NFock= 16  Conv=0.75D-10     -V/T= 2.0083
 Calling FoFJK, ICntrl=      2127 FMM=F ISym2X=0 I1Cent= 0 IOpClX= 0 NMat=1 NMatS=1 NMatT=0.
 ***** Axes restored to original set *****
 -------------------------------------------------------------------
 Center     Atomic                   Forces (Hartrees/Bohr)
 Number     Number              X              Y              Z
 -------------------------------------------------------------------
      1        6           0.000830734   -0.001036621   -0.000053645
      2        8          -0.002387914    0.001722085   -0.000590052
      3        8           0.001129705   -0.001011358    0.000037667
      4        6           0.000128596    0.000074894    0.000401075
      5        9          -0.000170797   -0.000058292   -0.000154636
      6        9          -0.000119401   -0.000117737   -0.000256938
      7        9          -0.000295242   -0.000189774    0.000035502
      8        8           0.000430645    0.000279311   -0.000290793
      9        1          -0.000683085    0.000008629    0.000253582
     10        1           0.000399040   -0.000032246   -0.000003843
     11        1          -0.000012612    0.000295766    0.000264368
     12        8          -0.000133601   -0.000752236    0.000340609
     13        1           0.000096410    0.000110503   -0.000189911
     14        1           0.000295655    0.000520080   -0.000419507
     15        8          -0.001067217   -0.000554729   -0.000086504
     16        1           0.000742207    0.001109720    0.000379719
     17        1           0.000669308   -0.000309755   -0.000417280
     18        8           0.000481899    0.000166015   -0.000126764
     19        1          -0.000281248   -0.000007675    0.000067395
     20        1          -0.000166987   -0.000082012   -0.000021031
     21        8          -0.000140882    0.000200562   -0.001051223
     22        1          -0.000131006   -0.000606579    0.000880009
     23        1           0.001027907    0.000636024    0.000741375
     24        8          -0.000947749   -0.000884809   -0.000095117
     25        1           0.001016323    0.000612444   -0.000086089
     26        1          -0.000710687   -0.000092208    0.000442029
 -------------------------------------------------------------------
 Cartesian Forces:  Max     0.002387914 RMS     0.000606306

 GradGradGradGradGradGradGradGradGradGradGradGradGradGradGradGradGradGrad
 Berny optimization.
 Using GEDIIS/GDIIS optimizer.
 FormGI is forming the generalized inverse of G from B-inverse, IUseBI=4.
 Internal  Forces:  Max     0.003930245 RMS     0.000947660
 Search for a local minimum.
 Step number  13 out of a maximum of  156
 All quantities printed in internal units (Hartrees-Bohrs-Radians)
 Mixed Optimization -- En-DIIS/RFO-DIIS
 Swapping is turned off.
 Update second derivatives using D2CorX and points   11   12   13
 DE= -4.89D-05 DEPred=-9.03D-05 R= 5.41D-01
 TightC=F SS=  1.41D+00  RLast= 4.23D-01 DXNew= 8.4853D-01 1.2683D+00
 Trust test= 5.41D-01 RLast= 4.23D-01 DXMaxT set to 8.49D-01
 ITU=  1  1  1 -1  1  0  0 -1  0  1 -1  1  0
     Eigenvalues ---    0.00025   0.00054   0.00058   0.00106   0.00193
     Eigenvalues ---    0.00313   0.00475   0.00485   0.00782   0.00878
     Eigenvalues ---    0.00984   0.01125   0.01222   0.01291   0.01509
     Eigenvalues ---    0.01575   0.01718   0.01804   0.01879   0.02121
     Eigenvalues ---    0.02205   0.02255   0.02751   0.02999   0.03072
     Eigenvalues ---    0.03498   0.03781   0.03886   0.04088   0.04412
     Eigenvalues ---    0.04556   0.04853   0.05171   0.05689   0.06104
     Eigenvalues ---    0.06593   0.06818   0.07514   0.07913   0.08321
     Eigenvalues ---    0.09259   0.09861   0.11279   0.13583   0.14463
     Eigenvalues ---    0.20103   0.21278   0.22532   0.22901   0.23864
     Eigenvalues ---    0.27578   0.31066   0.35285   0.37122   0.37754
     Eigenvalues ---    0.38341   0.40328   0.45720   0.47113   0.47937
     Eigenvalues ---    0.49210   0.51319   0.52094   0.53803   0.54885
     Eigenvalues ---    0.56418   0.57043   0.57557   0.57639   0.68035
     Eigenvalues ---    0.81576   1.62300
 En-DIIS/RFO-DIIS/Sim-DIIS IScMMF=       -3 using points:    13   12   11
 RFO step:  Lambda=-1.66621652D-04.
 DidBck=F Rises=F RFO-DIIS coefs:    0.95811    1.04449   -1.00260
 Iteration  1 RMS(Cart)=  0.02725485 RMS(Int)=  0.00050285
 Iteration  2 RMS(Cart)=  0.00050961 RMS(Int)=  0.00025953
 Iteration  3 RMS(Cart)=  0.00000035 RMS(Int)=  0.00025953
 Variable       Old X    -DE/DX   Delta X   Delta X   Delta X     New X
                                 (Linear)    (Quad)   (Total)
    R1        2.36346  -0.00223  -0.00129  -0.00105  -0.00235   2.36111
    R2        2.36610  -0.00126   0.00294  -0.00123   0.00173   2.36783
    R3        2.93346   0.00049  -0.00141   0.00147   0.00006   2.93352
    R4        3.50222   0.00027  -0.01673   0.00359  -0.01318   3.48905
    R5        2.56174   0.00072  -0.04209   0.01944  -0.02263   2.53911
    R6        2.51311   0.00020  -0.00029   0.00078   0.00049   2.51360
    R7        2.54035  -0.00018   0.00073   0.00001   0.00074   2.54109
    R8        2.54912  -0.00002  -0.00099  -0.00051  -0.00150   2.54762
    R9        2.05757   0.00107   0.01289  -0.00280   0.01011   2.06768
   R10        1.88807   0.00003  -0.01557   0.00825  -0.00725   1.88082
   R11        1.90842   0.00098  -0.00017   0.00016  -0.00001   1.90841
   R12        3.13946  -0.00021   0.04862  -0.02078   0.02782   3.16728
   R13        2.97774   0.00066  -0.00035  -0.00013  -0.00047   2.97726
   R14        1.81402   0.00005   0.00015  -0.00017  -0.00002   1.81400
   R15        1.85468  -0.00083   0.00064  -0.00075  -0.00015   1.85453
   R16        3.36207   0.00023   0.00922  -0.00626   0.00300   3.36507
   R17        3.37056  -0.00015   0.00006  -0.00107  -0.00106   3.36950
   R18        1.84108   0.00033   0.00032   0.00020   0.00047   1.84155
   R19        1.81488   0.00021   0.00003  -0.00022  -0.00019   1.81469
   R20        1.86628   0.00035   0.00031  -0.00029   0.00003   1.86631
   R21        1.81409  -0.00012   0.00030  -0.00028   0.00002   1.81412
   R22        3.25129   0.00026  -0.00078  -0.00318  -0.00396   3.24733
   R23        1.81928   0.00062  -0.00138   0.00038  -0.00100   1.81828
   R24        1.84574  -0.00029   0.00272  -0.00110   0.00163   1.84737
   R25        1.86333  -0.00107  -0.00012  -0.00111  -0.00123   1.86210
   R26        1.85741  -0.00045  -0.00081  -0.00026  -0.00101   1.85641
    A1        2.25226  -0.00167  -0.00045  -0.00122  -0.00113   2.25112
    A2        2.00401   0.00147   0.00117   0.00180   0.00268   2.00669
    A3        2.02686   0.00020  -0.00072  -0.00059  -0.00161   2.02526
    A4        2.23869  -0.00049   0.02431  -0.01033   0.01310   2.25179
    A5        2.07208   0.00086  -0.00739   0.00315  -0.00338   2.06869
    A6        1.97673  -0.00009   0.00018  -0.00090  -0.00072   1.97601
    A7        1.91599   0.00037  -0.00272   0.00052  -0.00220   1.91379
    A8        1.91659   0.00052   0.00014   0.00273   0.00287   1.91946
    A9        1.88948  -0.00016   0.00041  -0.00060  -0.00021   1.88927
   A10        1.88430  -0.00035   0.00091  -0.00089   0.00001   1.88431
   A11        1.87787  -0.00034   0.00123  -0.00094   0.00029   1.87817
   A12        1.83823  -0.00051   0.00656  -0.00297   0.00406   1.84228
   A13        1.89092   0.00154   0.00390  -0.00131   0.00234   1.89326
   A14        1.86220   0.00056  -0.00243   0.00159  -0.00122   1.86098
   A15        1.85819   0.00040  -0.00204   0.00211  -0.00002   1.85817
   A16        2.10589  -0.00025  -0.00118   0.00284   0.00136   2.10725
   A17        1.78107   0.00004   0.00194  -0.00286  -0.00056   1.78051
   A18        1.95011  -0.00034  -0.00457  -0.00049  -0.00492   1.94519
   A19        2.10656  -0.00017  -0.00539   0.01170   0.00638   2.11294
   A20        1.84233   0.00052   0.00062   0.00266   0.00303   1.84536
   A21        2.74559   0.00113   0.00660   0.00133   0.00821   2.75380
   A22        1.80585   0.00350  -0.00182   0.00085  -0.00113   1.80472
   A23        2.16954  -0.00083  -0.00335   0.00149  -0.00195   2.16759
   A24        1.89256  -0.00227  -0.00202   0.00099  -0.00125   1.89131
   A25        1.97580   0.00034   0.00598   0.00095   0.00687   1.98267
   A26        1.81654   0.00076  -0.00123   0.01298   0.01165   1.82819
   A27        1.82002   0.00045   0.00061   0.00701   0.00738   1.82740
   A28        1.63676   0.00058  -0.00590   0.00577  -0.00071   1.63605
   A29        2.35845  -0.00027   0.02656  -0.01457   0.01211   2.37057
   A30        1.82715  -0.00008   0.00111  -0.00072  -0.00024   1.82691
   A31        2.69226   0.00105  -0.01102   0.00901  -0.00136   2.69089
   A32        3.11599   0.00021   0.01248  -0.00589   0.00750   3.12348
   A33        2.74568  -0.00055  -0.00942   0.00347  -0.00536   2.74032
   A34        2.92138   0.00367   0.00291  -0.00167   0.00116   2.92254
   A35        2.95666  -0.00058   0.00058  -0.00027   0.00065   2.95732
   A36        2.87701   0.00393  -0.00194   0.00293   0.00096   2.87797
   A37        3.16959  -0.00167  -0.01808   0.01184  -0.00620   3.16339
   A38        3.36933  -0.00031   0.01442  -0.00818   0.00658   3.37591
   A39        3.07627   0.00063  -0.00458   0.00417  -0.00047   3.07580
   A40        3.24223  -0.00004  -0.01103   0.00889  -0.00205   3.24018
   A41        2.93546   0.00071   0.00730   0.00164   0.00892   2.94438
    D1       -2.33211   0.00007  -0.02679   0.01383  -0.01287  -2.34498
    D2        0.82128  -0.00007  -0.02297   0.01528  -0.00764   0.81364
    D3       -0.00333  -0.00053   0.00478  -0.00272   0.00195  -0.00137
    D4        3.12634  -0.00037   0.00091  -0.00417  -0.00329   3.12304
    D5       -2.98052   0.00011   0.01742   0.02844   0.04590  -2.93463
    D6        1.18857   0.00010   0.01875   0.02945   0.04823   1.23680
    D7       -0.87263  -0.00002   0.01880   0.02865   0.04748  -0.82516
    D8        0.17128  -0.00000   0.02074   0.02971   0.05042   0.22170
    D9       -1.94282  -0.00001   0.02207   0.03072   0.05276  -1.89006
   D10        2.27917  -0.00013   0.02212   0.02991   0.05200   2.33116
   D11        2.02681   0.00003   0.05811   0.00128   0.05964   2.08646
   D12        0.41882  -0.00026  -0.00990  -0.00130  -0.01106   0.40777
   D13       -1.55841  -0.00172  -0.01726   0.00237  -0.01511  -1.57352
   D14        1.33810   0.00097   0.00161   0.01299   0.01469   1.35280
   D15       -2.81885   0.00139  -0.00686   0.01810   0.01148  -2.80738
   D16       -0.57052  -0.00002  -0.00650   0.01631   0.00957  -0.56095
   D17        1.55571   0.00039  -0.01497   0.02141   0.00635   1.56206
   D18       -0.11284  -0.00057   0.02348  -0.01376   0.00962  -0.10322
   D19        1.77970  -0.00055   0.02677  -0.01415   0.01298   1.79269
   D20        1.79569   0.00095   0.02623  -0.01448   0.01153   1.80723
   D21       -2.59495   0.00097   0.02952  -0.01487   0.01490  -2.58005
   D22        2.28319   0.00021  -0.00286   0.00882   0.00619   2.28939
   D23       -1.84895   0.00035  -0.01180   0.02372   0.01195  -1.83700
   D24        0.09966   0.00038  -0.00375   0.00811   0.00482   0.10448
   D25        2.25069   0.00052  -0.01270   0.02301   0.01058   2.26127
   D26       -2.03564   0.00012  -0.00407   0.00795   0.00388  -2.03176
   D27        0.01704   0.00053  -0.00582   0.01000   0.00417   0.02120
   D28        0.09721   0.00021  -0.01962  -0.01688  -0.03617   0.06104
   D29       -2.22332   0.00028  -0.00952  -0.03401  -0.04328  -2.26660
   D30       -1.42317  -0.00038  -0.04786  -0.00189  -0.04986  -1.47303
   D31        0.48021   0.00123  -0.04556   0.01333  -0.03213   0.44808
   D32        2.58823  -0.00072  -0.04232  -0.00630  -0.04871   2.53952
   D33       -1.79157   0.00089  -0.04001   0.00893  -0.03098  -1.82255
   D34       -2.11832  -0.00013   0.00278  -0.00347  -0.00118  -2.11950
   D35       -0.17937   0.00051   0.01052  -0.00502   0.00561  -0.17376
         Item               Value     Threshold  Converged?
 Maximum Force            0.003930     0.000015     NO 
 RMS     Force            0.000948     0.000010     NO 
 Maximum Displacement     0.111917     0.000060     NO 
 RMS     Displacement     0.027402     0.000040     NO 
 Predicted change in Energy=-7.033511D-05
 GradGradGradGradGradGradGradGradGradGradGradGradGradGradGradGradGradGrad

                          Input orientation:                          
 ---------------------------------------------------------------------
 Center     Atomic      Atomic             Coordinates (Angstroms)
 Number     Number       Type             X           Y           Z
 ---------------------------------------------------------------------
      1          6           0       -1.011742   -0.501253   -1.309927
      2          8           0        0.216558   -0.665709   -1.150711
      3          8           0       -1.655307    0.567512   -1.426486
      4          6           0       -1.848713   -1.808136   -1.346407
      5          9           0       -3.097812   -1.619394   -1.762818
      6          9           0       -1.892246   -2.351731   -0.117266
      7          9           0       -1.267358   -2.704602   -2.168513
      8          8           0       -0.412222    2.661953   -1.327513
      9          1           0       -0.982842    1.729833   -1.379919
     10          1           0        0.518656    2.419775   -1.583275
     11          1           0       -0.378224    2.962647   -0.364032
     12          8           0        3.544556    0.100681   -3.232678
     13          1           0        4.479077   -0.033559   -3.059154
     14          1           0        3.105465   -0.762618   -3.074527
     15          8           0        2.103937   -2.140645   -2.547941
     16          1           0        1.351336   -1.846619   -2.003144
     17          1           0        1.738298   -2.759400   -3.184821
     18          8           0       -0.161327    3.118136    1.188701
     19          1           0        0.557527    2.470136    1.385461
     20          1           0        0.051517    3.947199    1.623364
     21          8           0        1.732529    1.232294    1.185296
     22          1           0        1.369789    0.343242    1.247080
     23          1           0        2.026749    1.316245    0.256824
     24          8           0        1.859908    1.414693   -1.583248
     25          1           0        1.322688    0.590641   -1.525748
     26          1           0        2.578927    1.199294   -2.217017
 ---------------------------------------------------------------------
                    Distance matrix (angstroms):
                    1          2          3          4          5
     1  C    0.000000
     2  O    1.249447   0.000000
     3  O    1.253004   2.258487   0.000000
     4  C    1.552351   2.368287   2.384853   0.000000
     5  F    2.409779   3.502748   2.641306   1.330139   0.000000
     6  F    2.371075   2.890974   3.208142   1.344686   2.167383
     7  F    2.378499   2.719378   3.377549   1.348141   2.166293
     8  O    3.219566   3.391159   2.437568   4.695270   5.072654
     9  H    2.232371   2.688813   1.343640   3.642538   3.979577
    10  H    3.308964   3.130269   2.860345   4.851368   5.424570
    11  H    3.646186   3.760000   2.914862   5.088003   5.508890
    12  O    4.981882   3.999689   5.524385   6.024031   7.017136
    13  H    5.781663   4.712837   6.376328   6.791432   7.848860
    14  H    4.487039   3.472210   5.210588   5.350083   6.398069
    15  O    3.731989   2.773064   4.766937   4.144597   5.286427
    16  H    2.806190   1.846324   3.898777   3.266971   4.461424
    17  H    4.022086   3.291936   5.067212   4.141415   5.168140
    18  O    4.479546   4.464653   3.946754   5.791563   6.307028
    19  H    4.307769   4.047462   4.052611   5.617536   6.324352
    20  H    5.433548   5.385317   4.861802   6.749392   7.236813
    21  O    4.094185   3.370090   4.329061   5.336575   6.336852
    22  H    3.594878   2.845580   4.043446   4.659760   5.733314
    23  H    3.871749   3.030856   4.117241   5.229849   6.241639
    24  O    3.462936   2.686216   3.619257   4.919003   5.815231
    25  H    2.586190   1.715399   2.979739   3.980463   4.947857
    26  H    4.075239   3.193122   4.353484   5.422785   6.354263
                    6          7          8          9         10
     6  F    0.000000
     7  F    2.173159   0.000000
     8  O    5.365836   5.498950   0.000000
     9  H    4.368120   4.512987   1.094167   0.000000
    10  H    5.543365   5.458168   0.995288   1.664893   0.000000
    11  H    5.531344   6.013687   1.009886   1.708046   1.607998
    12  O    6.728962   5.670677   5.083882   5.155985   4.153890
    13  H    7.390696   6.399158   5.847150   5.980129   4.886922
    14  H    6.020614   4.869676   5.210936   5.079198   4.363833
    15  O    4.682117   3.439134   5.557467   5.086558   4.923528
    16  H    3.785829   2.760624   4.888132   4.315994   4.367123
    17  H    4.770424   3.173304   6.120898   5.551170   5.556648
    18  O    5.883968   6.811643   2.569511   3.033163   2.938356
    19  H    5.613375   6.537496   2.887462   3.250863   2.969418
    20  H    6.817955   7.769441   3.251859   3.873798   3.582426
    21  O    5.261263   5.978838   3.599735   3.768435   3.247859
    22  H    4.445806   5.283008   3.896218   3.789278   3.612109
    23  H    5.380754   5.735906   3.204627   3.450742   2.622612
    24  O    5.514863   5.204894   2.604541   2.867382   1.676051
    25  H    4.580085   4.240297   2.709159   2.575751   1.998877
    26  H    6.083594   5.480572   3.446383   3.697080   2.477079
                   11         12         13         14         15
    11  H    0.000000
    12  O    5.639875   0.000000
    13  H    6.311443   0.959927   0.000000
    14  H    5.775852   0.981375   1.555176   0.000000
    15  O    6.080639   2.750962   3.215966   1.783062   0.000000
    16  H    5.367226   3.180242   3.766312   2.323766   0.974506
    17  H    6.721484   3.383034   3.867540   2.422488   0.960295
    18  O    1.575500   6.510545   7.036391   6.626258   6.837301
    19  H    2.044241   5.988645   6.434411   6.069117   6.254785
    20  H    2.259150   7.111833   7.574674   7.319778   7.659899
    21  O    3.138442   4.907391   5.211647   4.900073   5.044969
    22  H    3.537304   4.985647   5.324782   4.786626   4.594654
    23  H    2.979933   3.994742   4.339539   4.072248   4.452275
    24  O    2.981927   2.699127   3.337031   2.918219   3.691965
    25  H    3.141512   2.844357   3.564232   2.721822   3.019131
    26  H    3.909950   1.780719   2.416546   2.204918   3.389737
                   16         17         18         19         20
    16  H    0.000000
    17  H    1.542488   0.000000
    18  O    6.093014   7.568468   0.000000
    19  H    5.545012   7.044839   0.987608   0.000000
    20  H    6.957688   8.422728   0.959989   1.579353   0.000000
    21  O    4.448726   5.918748   2.672658   1.718415   3.223106
    22  H    3.919157   5.422540   3.169821   2.280921   3.855896
    23  H    3.945548   5.342192   2.983770   2.182636   3.562427
    24  O    3.327328   4.472457   3.830250   3.409310   4.468359
    25  H    2.483740   3.761387   3.994842   3.548677   4.774857
    26  H    3.290943   4.161077   4.773873   4.321914   5.356053
                   21         22         23         24         25
    21  O    0.000000
    22  H    0.962191   0.000000
    23  H    0.977585   1.535884   0.000000
    24  O    2.777469   3.065776   1.850242   0.000000
    25  H    2.815927   2.784242   2.049333   0.985379   0.000000
    26  H    3.506168   3.767600   2.537414   0.982368   1.557705
                   26
    26  H    0.000000
 Stoichiometry    C2H13F3O8
 Framework group  C1[X(C2H13F3O8)]
 Deg. of freedom    72
 Full point group                 C1      NOp   1
 Largest Abelian subgroup         C1      NOp   1
 Largest concise Abelian subgroup C1      NOp   1
                         Standard orientation:                         
 ---------------------------------------------------------------------
 Center     Atomic      Atomic             Coordinates (Angstroms)
 Number     Number       Type             X           Y           Z
 ---------------------------------------------------------------------
      1          6           0        0.964567   -0.493677   -0.244732
      2          8           0        0.297725    0.376239    0.355006
      3          8           0        0.573045   -1.372296   -1.047701
      4          6           0        2.484199   -0.488730    0.072267
      5          9           0        3.195357   -1.247281   -0.757265
      6          9           0        2.686135   -0.931812    1.325694
      7          9           0        2.965339    0.768648    0.001646
      8          8           0       -1.809329   -1.472317   -1.553690
      9          1           0       -0.736669   -1.435821   -1.340926
     10          1           0       -2.152265   -0.559586   -1.353902
     11          1           0       -2.246031   -2.096594   -0.890788
     12          8           0       -1.943188    3.530356   -0.658586
     13          1           0       -2.453767    4.168356   -0.154875
     14          1           0       -1.045217    3.518051   -0.262868
     15          8           0        0.521235    3.136543    0.498704
     16          1           0        0.658200    2.174301    0.569354
     17          1           0        1.341956    3.491321    0.148397
     18          8           0       -2.799943   -2.838844    0.383750
     19          1           0       -2.790654   -2.137622    1.079142
     20          1           0       -3.646715   -3.289658    0.420106
     21          8           0       -2.538353   -0.633064    1.870090
     22          1           0       -1.649403   -0.527657    2.222890
     23          1           0       -2.604354    0.035546    1.159965
     24          8           0       -2.218843    0.853113   -0.454459
     25          1           0       -1.270396    0.806503   -0.191312
     26          1           0       -2.377542    1.803469   -0.645990
 ---------------------------------------------------------------------
 Rotational constants (GHZ):           0.5645178           0.4018261           0.2846626
 Standard basis: 6-31++G(d,p) (6D, 7F)
 There are   325 symmetry adapted cartesian basis functions of A   symmetry.
 There are   325 symmetry adapted basis functions of A   symmetry.
   325 basis functions,   520 primitive gaussians,   325 cartesian basis functions
    58 alpha electrons       58 beta electrons
       nuclear repulsion energy      1007.2040835742 Hartrees.
 NAtoms=   26 NActive=   26 NUniq=   26 SFac= 1.00D+00 NAtFMM=   60 NAOKFM=F Big=F
 Integral buffers will be    131072 words long.
 Raffenetti 2 integral format.
 Two-electron integral symmetry is turned on.
 Nuclear repulsion after empirical dispersion term =     1007.1896127328 Hartrees.
 One-electron integrals computed using PRISM.
 NBasis=   325 RedAO= T EigKep=  2.92D-05  NBF=   325
 NBsUse=   325 1.00D-06 EigRej= -1.00D+00 NBFU=   325
 Initial guess from the checkpoint file:  "/local_scratch/slurm.5787584/Gau-1826281.chk"
 B after Tr=     0.000000   -0.000000    0.000000
         Rot=    0.999989    0.000119    0.002252   -0.004210 Ang=   0.55 deg.
 ExpMin= 3.60D-02 ExpMax= 7.00D+03 ExpMxC= 1.05D+03 IAcc=3 IRadAn=         5 AccDes= 0.00D+00
 Harris functional with IExCor= 4639 and IRadAn=       5 diagonalized for initial guess.
 HarFok:  IExCor= 4639 AccDes= 0.00D+00 IRadAn=         5 IDoV= 1 UseB2=F ITyADJ=14
 ICtDFT=  3500011 ScaDFX=  1.000000  1.000000  1.000000  1.000000
 FoFCou: FMM=F IPFlag=           0 FMFlag=      100000 FMFlg1=           0
         NFxFlg=           0 DoJE=T BraDBF=F KetDBF=T FulRan=T
         wScrn=  0.000000 ICntrl=       500 IOpCl=  0 I1Cent=   200000004 NGrid=           0
         NMat0=    1 NMatS0=      1 NMatT0=    0 NMatD0=    1 NMtDS0=    0 NMtDT0=    0
 Petite list used in FoFCou.
 Requested convergence on RMS density matrix=1.00D-10 within 128 cycles.
 Requested convergence on MAX density matrix=1.00D-08.
 Requested convergence on             energy=1.00D-08.
 No special actions if energy rises.
 SCF Done:  E(RwB97XD) =  -985.242563233     A.U. after   15 cycles
            NFock= 15  Conv=0.88D-10     -V/T= 2.0083
 Calling FoFJK, ICntrl=      2127 FMM=F ISym2X=0 I1Cent= 0 IOpClX= 0 NMat=1 NMatS=1 NMatT=0.
 ***** Axes restored to original set *****
 -------------------------------------------------------------------
 Center     Atomic                   Forces (Hartrees/Bohr)
 Number     Number              X              Y              Z
 -------------------------------------------------------------------
      1        6           0.000659481   -0.000830205   -0.000181260
      2        8          -0.002061004    0.001466986   -0.000549561
      3        8           0.000958285   -0.001323271   -0.000014478
      4        6           0.000076098    0.000081660    0.000514321
      5        9          -0.000154946   -0.000020327   -0.000167191
      6        9          -0.000092548   -0.000117379   -0.000303894
      7        9          -0.000307592   -0.000135317    0.000024778
      8        8          -0.000559131    0.001052716    0.000299465
      9        1          -0.000947437   -0.000124377    0.000184683
     10        1           0.001773808   -0.000464425   -0.000456761
     11        1          -0.000154741    0.000206172    0.000125033
     12        8          -0.000093000   -0.000715230    0.000324685
     13        1           0.000091306    0.000111617   -0.000189392
     14        1           0.000335093    0.000419096   -0.000497415
     15        8          -0.000943167   -0.000342726   -0.000031525
     16        1           0.000735963    0.000746802    0.000359895
     17        1           0.000555291   -0.000263864   -0.000351059
     18        8           0.000622067    0.000230011   -0.000035242
     19        1          -0.000320686   -0.000099597    0.000025275
     20        1          -0.000200587   -0.000035081   -0.000055314
     21        8           0.000175246    0.000258190   -0.000973492
     22        1          -0.000048379   -0.000601215    0.000686144
     23        1           0.000562955    0.000756485    0.000855803
     24        8          -0.000650346   -0.000766913    0.000357406
     25        1           0.000570113    0.000612332   -0.000127751
     26        1          -0.000582142   -0.000102140    0.000176847
 -------------------------------------------------------------------
 Cartesian Forces:  Max     0.002061004 RMS     0.000593644

 GradGradGradGradGradGradGradGradGradGradGradGradGradGradGradGradGradGrad
 Berny optimization.
 Using GEDIIS/GDIIS optimizer.
 FormGI is forming the generalized inverse of G from B-inverse, IUseBI=4.
 Internal  Forces:  Max     0.003824432 RMS     0.000932163
 Search for a local minimum.
 Step number  14 out of a maximum of  156
 All quantities printed in internal units (Hartrees-Bohrs-Radians)
 Mixed Optimization -- En-DIIS/RFO-DIIS
 Swapping is turned off.
 Update second derivatives using D2CorX and points   12   13   14
 DE= -8.41D-05 DEPred=-7.03D-05 R= 1.20D+00
 TightC=F SS=  1.41D+00  RLast= 1.82D-01 DXNew= 1.4270D+00 5.4541D-01
 Trust test= 1.20D+00 RLast= 1.82D-01 DXMaxT set to 8.49D-01
 ITU=  1  1  1  1 -1  1  0  0 -1  0  1 -1  1  0
     Eigenvalues ---    0.00015   0.00040   0.00059   0.00103   0.00191
     Eigenvalues ---    0.00324   0.00466   0.00485   0.00788   0.00876
     Eigenvalues ---    0.00986   0.01145   0.01203   0.01302   0.01509
     Eigenvalues ---    0.01621   0.01685   0.01769   0.01873   0.02114
     Eigenvalues ---    0.02203   0.02237   0.02754   0.02978   0.03196
     Eigenvalues ---    0.03519   0.03839   0.03925   0.04120   0.04401
     Eigenvalues ---    0.04744   0.04936   0.05157   0.05688   0.06034
     Eigenvalues ---    0.06490   0.06847   0.07471   0.07915   0.08171
     Eigenvalues ---    0.09338   0.09578   0.11259   0.13696   0.14977
     Eigenvalues ---    0.19929   0.21282   0.21508   0.22978   0.23698
     Eigenvalues ---    0.26571   0.31862   0.35271   0.36745   0.37530
     Eigenvalues ---    0.38299   0.40786   0.45559   0.47362   0.47822
     Eigenvalues ---    0.50625   0.51320   0.52205   0.54820   0.56411
     Eigenvalues ---    0.57006   0.57503   0.57636   0.66098   0.69202
     Eigenvalues ---    0.81707   1.24888
 En-DIIS/RFO-DIIS/Sim-DIIS IScMMF=       -3 using points:    14   13   12   11
 RFO step:  Lambda=-4.00404592D-04.
 DidBck=F Rises=F RFO-DIIS coefs:    3.00000   -1.52067    0.28827   -0.76759
 Iteration  1 RMS(Cart)=  0.16035827 RMS(Int)=  0.02829350
 Iteration  2 RMS(Cart)=  0.05350035 RMS(Int)=  0.00223390
 Iteration  3 RMS(Cart)=  0.00247235 RMS(Int)=  0.00105770
 Iteration  4 RMS(Cart)=  0.00000826 RMS(Int)=  0.00105767
 Iteration  5 RMS(Cart)=  0.00000004 RMS(Int)=  0.00105767
 Variable       Old X    -DE/DX   Delta X   Delta X   Delta X     New X
                                 (Linear)    (Quad)   (Total)
    R1        2.36111  -0.00184  -0.00539  -0.00421  -0.00953   2.35158
    R2        2.36783  -0.00118   0.00799   0.00285   0.01113   2.37896
    R3        2.93352   0.00042  -0.00211   0.00058  -0.00153   2.93199
    R4        3.48905   0.00028  -0.04736  -0.02570  -0.07278   3.41627
    R5        2.53911   0.00100  -0.09377  -0.01529  -0.10880   2.43031
    R6        2.51360   0.00019   0.00065   0.00141   0.00206   2.51566
    R7        2.54109  -0.00023   0.00290  -0.00010   0.00280   2.54389
    R8        2.54762  -0.00006  -0.00467  -0.00163  -0.00631   2.54131
    R9        2.06768   0.00160   0.03801   0.01717   0.05543   2.12311
   R10        1.88082   0.00155  -0.02720  -0.00059  -0.02786   1.85296
   R11        1.90841   0.00091  -0.00127  -0.00099  -0.00227   1.90614
   R12        3.16728  -0.00015   0.11058   0.02615   0.13649   3.30377
   R13        2.97726   0.00071   0.00385   0.00532   0.00916   2.98642
   R14        1.81400   0.00004   0.00025  -0.00018   0.00007   1.81407
   R15        1.85453  -0.00072   0.00124  -0.00128  -0.00028   1.85425
   R16        3.36507   0.00036   0.00966   0.00077   0.01014   3.37521
   R17        3.36950  -0.00011  -0.00778   0.00145  -0.00651   3.36299
   R18        1.84155   0.00020   0.00151   0.00170   0.00341   1.84496
   R19        1.81469   0.00019  -0.00035  -0.00026  -0.00061   1.81408
   R20        1.86631   0.00022   0.00080  -0.00036   0.00054   1.86684
   R21        1.81412  -0.00010   0.00063  -0.00009   0.00054   1.81465
   R22        3.24733   0.00009  -0.01294  -0.00636  -0.01936   3.22797
   R23        1.81828   0.00062  -0.00472  -0.00217  -0.00690   1.81138
   R24        1.84737  -0.00058   0.00887   0.00263   0.01149   1.85886
   R25        1.86210  -0.00083   0.00017  -0.00034  -0.00016   1.86193
   R26        1.85641  -0.00008  -0.00142  -0.00139  -0.00299   1.85342
    A1        2.25112  -0.00131  -0.00092  -0.00331  -0.00271   2.24841
    A2        2.00669   0.00142   0.00523   0.00657   0.01094   2.01763
    A3        2.02526  -0.00011  -0.00446  -0.00329  -0.00863   2.01662
    A4        2.25179  -0.00029   0.06432   0.03728   0.10065   2.35244
    A5        2.06869   0.00121  -0.01191   0.00044  -0.00876   2.05994
    A6        1.97601  -0.00016  -0.00128  -0.00266  -0.00397   1.97203
    A7        1.91379   0.00041  -0.00893   0.00121  -0.00774   1.90605
    A8        1.91946   0.00048   0.00645   0.00241   0.00888   1.92834
    A9        1.88927  -0.00012   0.00006  -0.00055  -0.00054   1.88873
   A10        1.88431  -0.00032   0.00160  -0.00035   0.00125   1.88556
   A11        1.87817  -0.00032   0.00239  -0.00002   0.00239   1.88056
   A12        1.84228  -0.00069   0.01486   0.00415   0.01982   1.86210
   A13        1.89326   0.00184   0.01072   0.00505   0.01545   1.90871
   A14        1.86098   0.00045  -0.00278   0.00023  -0.00361   1.85737
   A15        1.85817   0.00031  -0.00248   0.00351   0.00092   1.85909
   A16        2.10725  -0.00025  -0.00447   0.01113   0.00701   2.11426
   A17        1.78051   0.00023   0.00261   0.00456   0.00665   1.78716
   A18        1.94519  -0.00025  -0.00993  -0.02403  -0.03301   1.91218
   A19        2.11294  -0.00018   0.00628   0.01275   0.01889   2.13183
   A20        1.84536   0.00041   0.00439   0.00785   0.01246   1.85782
   A21        2.75380   0.00084   0.00459   0.03424   0.04005   2.79385
   A22        1.80472   0.00300  -0.00758  -0.00005  -0.00814   1.79658
   A23        2.16759  -0.00060  -0.01657  -0.00581  -0.02270   2.14489
   A24        1.89131  -0.00212  -0.00643   0.00051  -0.00663   1.88469
   A25        1.98267   0.00042   0.03206   0.02886   0.05865   2.04132
   A26        1.82819   0.00009   0.02033   0.02263   0.03973   1.86792
   A27        1.82740   0.00041   0.01892   0.02477   0.03787   1.86527
   A28        1.63605   0.00026  -0.00835  -0.00146  -0.01200   1.62405
   A29        2.37057  -0.00039   0.07385   0.01003   0.08212   2.45268
   A30        1.82691   0.00025   0.00139   0.00224   0.00129   1.82819
   A31        2.69089   0.00118  -0.01466   0.01039  -0.00420   2.68669
   A32        3.12348   0.00012   0.03061   0.00832   0.04109   3.16458
   A33        2.74032  -0.00098  -0.02851  -0.00988  -0.03743   2.70289
   A34        2.92254   0.00378   0.01061   0.00284   0.01319   2.93573
   A35        2.95732  -0.00050   0.00681  -0.00939  -0.00245   2.95487
   A36        2.87797   0.00382  -0.00115   0.00666   0.00448   2.88245
   A37        3.16339  -0.00184  -0.02866   0.00635  -0.02247   3.14093
   A38        3.37591  -0.00012   0.03376   0.00488   0.03820   3.41411
   A39        3.07580   0.00011  -0.00835  -0.00384  -0.01234   3.06346
   A40        3.24018  -0.00001  -0.02303   0.00885  -0.01380   3.22638
   A41        2.94438  -0.00011   0.03134   0.00929   0.04045   2.98484
    D1       -2.34498   0.00004  -0.07595  -0.01548  -0.09209  -2.43707
    D2        0.81364  -0.00011  -0.05875  -0.01331  -0.07251   0.74113
    D3       -0.00137  -0.00056   0.00450   0.00048   0.00470   0.00332
    D4        3.12304  -0.00040  -0.01282  -0.00163  -0.01472   3.10832
    D5       -2.93463   0.00011   0.12525   0.02857   0.15379  -2.78084
    D6        1.23680   0.00008   0.13247   0.03020   0.16258   1.39938
    D7       -0.82516  -0.00006   0.13105   0.02805   0.15905  -0.66610
    D8        0.22170   0.00000   0.14014   0.03046   0.17067   0.39237
    D9       -1.89006  -0.00003   0.14735   0.03209   0.17947  -1.71060
   D10        2.33116  -0.00018   0.14594   0.02994   0.17594   2.50710
   D11        2.08646  -0.00010   0.27609   0.10487   0.38124   2.46770
   D12        0.40777  -0.00038  -0.04232  -0.03949  -0.08083   0.32694
   D13       -1.57352  -0.00181  -0.06122  -0.04371  -0.10561  -1.67913
   D14        1.35280   0.00121   0.04702   0.05813   0.10527   1.45806
   D15       -2.80738   0.00134   0.01946   0.05791   0.07797  -2.72941
   D16       -0.56095   0.00035   0.02605   0.05133   0.07679  -0.48416
   D17        1.56206   0.00048  -0.00151   0.05111   0.04949   1.61155
   D18       -0.10322  -0.00056   0.05767   0.01981   0.07699  -0.02623
   D19        1.79269  -0.00075   0.07456   0.02434   0.09938   1.89207
   D20        1.80723   0.00117   0.06536   0.02438   0.08909   1.89631
   D21       -2.58005   0.00098   0.08225   0.02891   0.11148  -2.46858
   D22        2.28939   0.00021   0.00155   0.01873   0.01999   2.30937
   D23       -1.83700   0.00030   0.00575   0.01729   0.02293  -1.81407
   D24        0.10448   0.00031   0.00266   0.00614   0.00842   0.11289
   D25        2.26127   0.00041   0.00687   0.00470   0.01136   2.27264
   D26       -2.03176   0.00005   0.01051   0.00759   0.01789  -2.01387
   D27        0.02120   0.00049   0.00689   0.02180   0.02830   0.04950
   D28        0.06104   0.00011  -0.14818  -0.05229  -0.20024  -0.13920
   D29       -2.26660   0.00021  -0.15242  -0.05716  -0.20988  -2.47648
   D30       -1.47303  -0.00036  -0.20865  -0.14498  -0.35584  -1.82887
   D31        0.44808   0.00089  -0.16346  -0.09224  -0.25336   0.19472
   D32        2.53952  -0.00043  -0.18679  -0.14129  -0.33036   2.20916
   D33       -1.82255   0.00082  -0.14160  -0.08855  -0.22788  -2.05043
   D34       -2.11950  -0.00008  -0.01485  -0.01378  -0.02910  -2.14861
   D35       -0.17376   0.00037   0.02053  -0.00650   0.01429  -0.15947
         Item               Value     Threshold  Converged?
 Maximum Force            0.003824     0.000015     NO 
 RMS     Force            0.000932     0.000010     NO 
 Maximum Displacement     0.869473     0.000060     NO 
 RMS     Displacement     0.174457     0.000040     NO 
 Predicted change in Energy=-3.244869D-04
 GradGradGradGradGradGradGradGradGradGradGradGradGradGradGradGradGradGrad

                          Input orientation:                          
 ---------------------------------------------------------------------
 Center     Atomic      Atomic             Coordinates (Angstroms)
 Number     Number       Type             X           Y           Z
 ---------------------------------------------------------------------
      1          6           0       -1.078255   -0.542392   -1.381823
      2          8           0        0.153795   -0.716499   -1.364988
      3          8           0       -1.722922    0.538711   -1.361101
      4          6           0       -1.937905   -1.834008   -1.384470
      5          9           0       -3.174874   -1.634360   -1.834157
      6          9           0       -2.018779   -2.314778   -0.129683
      7          9           0       -1.364303   -2.779565   -2.149583
      8          8           0       -0.497234    2.611320   -1.276116
      9          1           0       -1.057408    1.638429   -1.320173
     10          1           0        0.420140    2.421433   -1.565659
     11          1           0       -0.435765    2.918676   -0.317367
     12          8           0        3.648482    0.065912   -3.087398
     13          1           0        4.554443   -0.104258   -2.819429
     14          1           0        3.171969   -0.789091   -3.018737
     15          8           0        2.093313   -2.160077   -2.666684
     16          1           0        1.293209   -1.837476   -2.209579
     17          1           0        1.791321   -2.761313   -3.351418
     18          8           0       -0.158385    3.112237    1.226360
     19          1           0        0.649513    2.563849    1.376364
     20          1           0       -0.010870    3.972940    1.625802
     21          8           0        1.939212    1.465753    1.155676
     22          1           0        1.829894    0.587421    1.523623
     23          1           0        2.061110    1.355850    0.185799
     24          8           0        1.822939    1.378326   -1.589320
     25          1           0        1.277889    0.557536   -1.594409
     26          1           0        2.599194    1.166039   -2.149947
 ---------------------------------------------------------------------
                    Distance matrix (angstroms):
                    1          2          3          4          5
     1  C    0.000000
     2  O    1.244405   0.000000
     3  O    1.258892   2.257794   0.000000
     4  C    1.551540   2.371584   2.382553   0.000000
     5  F    2.406826   3.484626   2.655971   1.331229   0.000000
     6  F    2.365120   2.966571   3.121909   1.346169   2.169045
     7  F    2.382483   2.678890   3.429470   1.344803   2.165446
     8  O    3.208529   3.392067   2.409407   4.674208   5.050442
     9  H    2.181791   2.648529   1.286065   3.582907   3.931792
    10  H    3.326145   3.155603   2.859931   4.868468   5.426387
    11  H    3.677615   3.828784   2.900067   5.097366   5.525713
    12  O    5.061726   3.973878   5.661769   6.141448   7.142810
    13  H    5.829748   4.675034   6.476530   6.870351   7.940674
    14  H    4.561223   3.442315   5.335801   5.465665   6.511538
    15  O    3.785052   2.745917   4.853005   4.242772   5.359410
    16  H    2.825997   1.807812   3.932330   3.334803   4.488425
    17  H    4.127636   3.287653   5.215498   4.316932   5.313680
    18  O    4.583131   4.633763   3.970613   5.869281   6.402824
    19  H    4.499056   4.303653   4.150102   5.801558   6.523675
    20  H    5.529316   5.564421   4.862781   6.818786   7.309175
    21  O    4.424552   3.782022   4.539252   5.689710   6.686081
    22  H    4.263265   3.585190   4.576736   5.340097   6.423293
    23  H    3.989533   3.215186   4.168874   5.350986   6.359017
    24  O    3.485562   2.687873   3.651050   4.950252   5.840749
    25  H    2.608917   1.714464   3.009926   4.013089   4.968801
    26  H    4.127030   3.184350   4.438074   5.492859   6.425092
                    6          7          8          9         10
     6  F    0.000000
     7  F    2.173560   0.000000
     8  O    5.281652   5.529593   0.000000
     9  H    4.239026   4.505638   1.123501   0.000000
    10  H    5.517431   5.529520   0.980545   1.690121   0.000000
    11  H    5.470850   6.057157   1.008685   1.741003   1.593128
    12  O    6.821555   5.839885   5.191032   5.267001   4.276256
    13  H    7.438305   6.529741   5.939329   6.064454   5.004350
    14  H    6.133369   5.029431   5.297412   5.163875   4.471181
    15  O    4.834212   3.550531   5.604538   5.115543   5.000200
    16  H    3.939929   2.820195   4.885573   4.289330   4.394904
    17  H    5.009574   3.376789   6.197544   5.621293   5.650657
    18  O    5.895117   6.896707   2.574514   3.076554   2.933815
    19  H    5.760985   6.711172   2.890144   3.322844   2.954385
    20  H    6.829994   7.853766   3.242173   3.901788   3.574684
    21  O    5.622300   6.313532   3.627976   3.890935   3.259842
    22  H    5.095926   5.918778   4.165361   4.186681   3.859361
    23  H    5.497138   5.855691   3.202894   3.474616   2.625996
    24  O    5.525247   5.268820   2.646049   2.904564   1.748279
    25  H    4.611249   4.292509   2.733204   2.587884   2.051992
    26  H    6.125620   5.592593   3.527079   3.779208   2.581798
                   11         12         13         14         15
    11  H    0.000000
    12  O    5.700211   0.000000
    13  H    6.348277   0.959963   0.000000
    14  H    5.836152   0.981229   1.555620   0.000000
    15  O    6.140786   2.747832   3.210433   1.779619   0.000000
    16  H    5.402850   3.152898   3.743209   2.298606   0.976311
    17  H    6.813784   3.392928   3.870116   2.430335   0.959972
    18  O    1.580348   6.510057   6.994641   6.658263   6.929879
    19  H    2.042659   5.929475   6.322338   6.076339   6.383280
    20  H    2.251203   7.132320   7.564767   7.374221   7.776047
    21  O    3.149819   4.783810   5.010572   4.902013   5.270752
    22  H    3.735934   4.984049   5.173363   4.932441   5.017649
    23  H    2.988308   3.859730   4.168936   4.012958   4.527630
    24  O    3.015342   2.701717   3.342504   2.925886   3.708653
    25  H    3.184718   2.844367   3.560120   2.725739   3.033168
    26  H    3.954878   1.786085   2.425873   2.214813   3.403818
                   16         17         18         19         20
    16  H    0.000000
    17  H    1.550931   0.000000
    18  O    6.197778   7.697792   0.000000
    19  H    5.713579   7.212003   0.987892   0.000000
    20  H    7.083198   8.565674   0.960273   1.576027   0.000000
    21  O    4.759578   6.180927   2.667550   1.708169   3.210891
    22  H    4.483854   5.914519   3.227431   2.306783   3.854943
    23  H    4.065075   5.434678   3.015596   2.206652   3.635364
    24  O    3.317637   4.499177   3.854887   3.402598   4.520165
    25  H    2.472802   3.790178   4.067692   3.639456   4.867817
    26  H    3.275706   4.185723   4.774032   4.264973   5.380280
                   21         22         23         24         25
    21  O    0.000000
    22  H    0.958542   0.000000
    23  H    0.983666   1.560036   0.000000
    24  O    2.748848   3.211852   1.791167   0.000000
    25  H    2.970720   3.166658   2.102351   0.985293   0.000000
    26  H    3.384162   3.797596   2.404428   0.980785   1.557159
                   26
    26  H    0.000000
 Stoichiometry    C2H13F3O8
 Framework group  C1[X(C2H13F3O8)]
 Deg. of freedom    72
 Full point group                 C1      NOp   1
 Largest Abelian subgroup         C1      NOp   1
 Largest concise Abelian subgroup C1      NOp   1
                         Standard orientation:                         
 ---------------------------------------------------------------------
 Center     Atomic      Atomic             Coordinates (Angstroms)
 Number     Number       Type             X           Y           Z
 ---------------------------------------------------------------------
      1          6           0        1.050007   -0.452735   -0.249383
      2          8           0        0.374839    0.489183    0.203917
      3          8           0        0.672013   -1.431791   -0.944638
      4          6           0        2.554312   -0.442968    0.130417
      5          9           0        3.303343   -1.172420   -0.693611
      6          9           0        2.699833   -0.932554    1.375928
      7          9           0        3.032829    0.813810    0.125453
      8          8           0       -1.658818   -1.598334   -1.531776
      9          1           0       -0.573696   -1.507276   -1.255238
     10          1           0       -2.055034   -0.709179   -1.413944
     11          1           0       -2.121805   -2.206317   -0.873411
     12          8           0       -2.109600    3.486912   -0.591630
     13          1           0       -2.627977    4.064893   -0.027047
     14          1           0       -1.188377    3.521476   -0.255529
     15          8           0        0.442892    3.227782    0.392351
     16          1           0        0.631222    2.269866    0.381746
     17          1           0        1.220590    3.661635    0.033880
     18          8           0       -2.762292   -2.916318    0.384832
     19          1           0       -2.915653   -2.165466    1.008236
     20          1           0       -3.570931   -3.432030    0.337200
     21          8           0       -2.902351   -0.618522    1.732547
     22          1           0       -2.264038   -0.471863    2.432439
     23          1           0       -2.700648    0.030645    1.021564
     24          8           0       -2.196062    0.787492   -0.521439
     25          1           0       -1.240212    0.796364   -0.282538
     26          1           0       -2.428350    1.730709   -0.656802
 ---------------------------------------------------------------------
 Rotational constants (GHZ):           0.5610416           0.3870196           0.2721556
 Standard basis: 6-31++G(d,p) (6D, 7F)
 There are   325 symmetry adapted cartesian basis functions of A   symmetry.
 There are   325 symmetry adapted basis functions of A   symmetry.
   325 basis functions,   520 primitive gaussians,   325 cartesian basis functions
    58 alpha electrons       58 beta electrons
       nuclear repulsion energy       998.4404851547 Hartrees.
 NAtoms=   26 NActive=   26 NUniq=   26 SFac= 1.00D+00 NAtFMM=   60 NAOKFM=F Big=F
 Integral buffers will be    131072 words long.
 Raffenetti 2 integral format.
 Two-electron integral symmetry is turned on.
 Nuclear repulsion after empirical dispersion term =      998.4266959192 Hartrees.
 One-electron integrals computed using PRISM.
 NBasis=   325 RedAO= T EigKep=  3.67D-05  NBF=   325
 NBsUse=   325 1.00D-06 EigRej= -1.00D+00 NBFU=   325
 Initial guess from the checkpoint file:  "/local_scratch/slurm.5787584/Gau-1826281.chk"
 B after Tr=    -0.000000    0.000000   -0.000000
         Rot=    0.999799    0.006346    0.014731   -0.012006 Ang=   2.30 deg.
 ExpMin= 3.60D-02 ExpMax= 7.00D+03 ExpMxC= 1.05D+03 IAcc=3 IRadAn=         5 AccDes= 0.00D+00
 Harris functional with IExCor= 4639 and IRadAn=       5 diagonalized for initial guess.
 HarFok:  IExCor= 4639 AccDes= 0.00D+00 IRadAn=         5 IDoV= 1 UseB2=F ITyADJ=14
 ICtDFT=  3500011 ScaDFX=  1.000000  1.000000  1.000000  1.000000
 FoFCou: FMM=F IPFlag=           0 FMFlag=      100000 FMFlg1=           0
         NFxFlg=           0 DoJE=T BraDBF=F KetDBF=T FulRan=T
         wScrn=  0.000000 ICntrl=       500 IOpCl=  0 I1Cent=   200000004 NGrid=           0
         NMat0=    1 NMatS0=      1 NMatT0=    0 NMatD0=    1 NMtDS0=    0 NMtDT0=    0
 Petite list used in FoFCou.
 Requested convergence on RMS density matrix=1.00D-10 within 128 cycles.
 Requested convergence on MAX density matrix=1.00D-08.
 Requested convergence on             energy=1.00D-08.
 No special actions if energy rises.
 SCF Done:  E(RwB97XD) =  -985.242678316     A.U. after   18 cycles
            NFock= 18  Conv=0.89D-10     -V/T= 2.0083
 Calling FoFJK, ICntrl=      2127 FMM=F ISym2X=0 I1Cent= 0 IOpClX= 0 NMat=1 NMatS=1 NMatT=0.
 ***** Axes restored to original set *****
 -------------------------------------------------------------------
 Center     Atomic                   Forces (Hartrees/Bohr)
 Number     Number              X              Y              Z
 -------------------------------------------------------------------
      1        6          -0.000303549    0.000588494    0.000029128
      2        8          -0.002089025    0.002105929   -0.000902663
      3        8           0.001583714   -0.004265746   -0.000482658
      4        6          -0.000098845   -0.000024892    0.001175987
      5        9          -0.000236692    0.000038661   -0.000284491
      6        9          -0.000062264   -0.000106630   -0.000962066
      7        9          -0.000446997    0.000136259    0.000174937
      8        8          -0.003807400    0.004151855    0.002353279
      9        1          -0.002566199   -0.000980760    0.000090180
     10        1           0.007297129   -0.001829099   -0.002400361
     11        1          -0.000748119   -0.000149815    0.000038328
     12        8           0.000200083   -0.000465699    0.000191872
     13        1          -0.000036902    0.000085949   -0.000221719
     14        1           0.000563682    0.000042422   -0.000605910
     15        8          -0.001029139    0.000903481    0.000132240
     16        1           0.001411771   -0.001463939    0.000232201
     17        1           0.000131612   -0.000067570   -0.000094987
     18        8           0.001408761    0.000786549    0.000008743
     19        1          -0.000714964   -0.000681114    0.000170897
     20        1          -0.000366447   -0.000056363   -0.000247775
     21        8           0.000838754    0.001717396   -0.002748777
     22        1          -0.000102359   -0.002301713    0.000592922
     23        1           0.000090796    0.002010872    0.002546010
     24        8          -0.001265641   -0.001510716    0.002000041
     25        1           0.000829923    0.001663134    0.000149812
     26        1          -0.000481684   -0.000326943   -0.000935171
 -------------------------------------------------------------------
 Cartesian Forces:  Max     0.007297129 RMS     0.001570625

 GradGradGradGradGradGradGradGradGradGradGradGradGradGradGradGradGradGrad
 Berny optimization.
 Using GEDIIS/GDIIS optimizer.
 FormGI is forming the generalized inverse of G from B-inverse, IUseBI=4.
 Internal  Forces:  Max     0.007199440 RMS     0.001529367
 Search for a local minimum.
 Step number  15 out of a maximum of  156
 All quantities printed in internal units (Hartrees-Bohrs-Radians)
 Mixed Optimization -- RFO/linear search
 Update second derivatives using D2CorX and points   14   15
 DE= -1.15D-04 DEPred=-3.24D-04 R= 3.55D-01
 Trust test= 3.55D-01 RLast= 9.60D-01 DXMaxT set to 8.49D-01
 ITU=  0  1  1  1  1 -1  1  0  0 -1  0  1 -1  1  0
 Use linear search instead of GDIIS.
     Eigenvalues ---    0.00028   0.00054   0.00072   0.00115   0.00202
     Eigenvalues ---    0.00327   0.00462   0.00542   0.00790   0.00905
     Eigenvalues ---    0.00992   0.01109   0.01164   0.01282   0.01456
     Eigenvalues ---    0.01598   0.01655   0.01741   0.01872   0.02090
     Eigenvalues ---    0.02181   0.02196   0.02735   0.02958   0.03165
     Eigenvalues ---    0.03496   0.03725   0.03903   0.04107   0.04360
     Eigenvalues ---    0.04719   0.04895   0.05135   0.05636   0.05797
     Eigenvalues ---    0.06331   0.06769   0.07426   0.07766   0.07883
     Eigenvalues ---    0.09215   0.09367   0.11251   0.13697   0.14766
     Eigenvalues ---    0.19062   0.20632   0.21321   0.22932   0.23635
     Eigenvalues ---    0.26075   0.31831   0.35252   0.36349   0.37500
     Eigenvalues ---    0.38296   0.40879   0.45535   0.47376   0.47708
     Eigenvalues ---    0.50260   0.51116   0.52198   0.54816   0.56372
     Eigenvalues ---    0.56993   0.57493   0.57635   0.67115   0.75803
     Eigenvalues ---    0.81894   1.11969
 RFO step:  Lambda=-5.85606127D-04 EMin= 2.82623574D-04
 Quartic linear search produced a step of -0.32980.
 Iteration  1 RMS(Cart)=  0.05261547 RMS(Int)=  0.00156487
 Iteration  2 RMS(Cart)=  0.00189011 RMS(Int)=  0.00031884
 Iteration  3 RMS(Cart)=  0.00000322 RMS(Int)=  0.00031883
 Iteration  4 RMS(Cart)=  0.00000000 RMS(Int)=  0.00031883
 Variable       Old X    -DE/DX   Delta X   Delta X   Delta X     New X
                                 (Linear)    (Quad)   (Total)
    R1        2.35158  -0.00137   0.00314   0.00048   0.00350   2.35508
    R2        2.37896  -0.00292  -0.00367   0.00087  -0.00297   2.37599
    R3        2.93199   0.00043   0.00051  -0.00017   0.00033   2.93232
    R4        3.41627   0.00092   0.02400   0.00443   0.02817   3.44444
    R5        2.43031   0.00228   0.03588   0.01185   0.04766   2.47797
    R6        2.51566   0.00032  -0.00068   0.00176   0.00108   2.51674
    R7        2.54389  -0.00085  -0.00092  -0.00063  -0.00155   2.54234
    R8        2.54131  -0.00039   0.00208  -0.00151   0.00057   2.54188
    R9        2.12311   0.00444  -0.01828   0.00587  -0.01248   2.11063
   R10        1.85296   0.00720   0.00919   0.00760   0.01700   1.86996
   R11        1.90614   0.00090   0.00075  -0.00341  -0.00266   1.90348
   R12        3.30377  -0.00015  -0.04501  -0.00979  -0.05464   3.24913
   R13        2.98642   0.00080  -0.00302   0.01206   0.00904   2.99546
   R14        1.81407  -0.00011  -0.00002   0.00001  -0.00001   1.81406
   R15        1.85425  -0.00033   0.00009  -0.00052  -0.00037   1.85388
   R16        3.37521   0.00064  -0.00334   0.00092  -0.00215   3.37306
   R17        3.36299   0.00008   0.00215  -0.00038   0.00175   3.36475
   R18        1.84496  -0.00068  -0.00113   0.00099  -0.00038   1.84458
   R19        1.81408   0.00007   0.00020  -0.00005   0.00015   1.81423
   R20        1.86684  -0.00020  -0.00018  -0.00104  -0.00124   1.86561
   R21        1.81465  -0.00021  -0.00018  -0.00002  -0.00020   1.81446
   R22        3.22797  -0.00035   0.00639   0.00381   0.01021   3.23818
   R23        1.81138   0.00235   0.00227   0.00304   0.00532   1.81670
   R24        1.85886  -0.00272  -0.00379  -0.00198  -0.00577   1.85308
   R25        1.86193  -0.00185   0.00005  -0.00338  -0.00332   1.85861
   R26        1.85342   0.00090   0.00099  -0.00069   0.00055   1.85397
    A1        2.24841  -0.00080   0.00089  -0.00666  -0.00606   2.24235
    A2        2.01763   0.00182  -0.00361   0.00986   0.00643   2.02405
    A3        2.01662  -0.00101   0.00285  -0.00338  -0.00035   2.01627
    A4        2.35244   0.00012  -0.03320   0.01310  -0.02053   2.33192
    A5        2.05994   0.00243   0.00289  -0.00266  -0.00023   2.05970
    A6        1.97203  -0.00030   0.00131  -0.00521  -0.00389   1.96814
    A7        1.90605   0.00080   0.00255  -0.00045   0.00210   1.90815
    A8        1.92834   0.00034  -0.00293   0.00460   0.00166   1.93000
    A9        1.88873  -0.00013   0.00018   0.00040   0.00060   1.88933
   A10        1.88556  -0.00031  -0.00041  -0.00045  -0.00086   1.88470
   A11        1.88056  -0.00044  -0.00079   0.00132   0.00052   1.88108
   A12        1.86210  -0.00116  -0.00653   0.00199  -0.00428   1.85782
   A13        1.90871   0.00287  -0.00509   0.00771   0.00229   1.91100
   A14        1.85737  -0.00007   0.00119   0.00625   0.00749   1.86486
   A15        1.85909   0.00027  -0.00030   0.00448   0.00408   1.86316
   A16        2.11426  -0.00032  -0.00231   0.01578   0.01285   2.12711
   A17        1.78716   0.00047  -0.00219   0.00322   0.00161   1.78877
   A18        1.91218   0.00053   0.01089  -0.01352  -0.00324   1.90894
   A19        2.13183  -0.00017  -0.00623   0.00968   0.00373   2.13557
   A20        1.85782  -0.00030  -0.00411   0.00837   0.00405   1.86187
   A21        2.79385   0.00015  -0.01321   0.02959   0.01585   2.80971
   A22        1.79658   0.00175   0.00269  -0.00748  -0.00474   1.79184
   A23        2.14489   0.00063   0.00749   0.00794   0.01546   2.16035
   A24        1.88469  -0.00225   0.00219   0.00074   0.00300   1.88768
   A25        2.04132   0.00062  -0.01934   0.03296   0.01412   2.05544
   A26        1.86792  -0.00115  -0.01310   0.03522   0.02278   1.89071
   A27        1.86527   0.00037  -0.01249   0.02292   0.01158   1.87685
   A28        1.62405   0.00013   0.00396   0.00904   0.01312   1.63717
   A29        2.45268  -0.00144  -0.02708  -0.02181  -0.04796   2.40472
   A30        1.82819   0.00098  -0.00043   0.00036   0.00020   1.82840
   A31        2.68669   0.00132   0.00139   0.01132   0.01355   2.70024
   A32        3.16458  -0.00022  -0.01355  -0.00731  -0.02085   3.14373
   A33        2.70289  -0.00236   0.01234   0.01012   0.02286   2.72575
   A34        2.93573   0.00356  -0.00435  -0.00316  -0.00751   2.92822
   A35        2.95487  -0.00049   0.00081  -0.01882  -0.01788   2.93699
   A36        2.88245   0.00458  -0.00148   0.00389   0.00262   2.88507
   A37        3.14093  -0.00268   0.00741   0.00576   0.01328   3.15421
   A38        3.41411   0.00065  -0.01260  -0.00850  -0.02053   3.39358
   A39        3.06346  -0.00106   0.00407   0.00381   0.00788   3.07134
   A40        3.22638  -0.00016   0.00455   0.01384   0.01838   3.24476
   A41        2.98484  -0.00339  -0.01334   0.00090  -0.01240   2.97244
    D1       -2.43707  -0.00017   0.03037  -0.00631   0.02470  -2.41238
    D2        0.74113  -0.00052   0.02391  -0.00023   0.02413   0.76527
    D3        0.00332  -0.00075  -0.00155   0.01469   0.01330   0.01662
    D4        3.10832  -0.00035   0.00486   0.00885   0.01397   3.12229
    D5       -2.78084   0.00029  -0.05072   0.05827   0.00761  -2.77322
    D6        1.39938   0.00009  -0.05362   0.06148   0.00794   1.40732
    D7       -0.66610  -0.00007  -0.05246   0.05740   0.00501  -0.66110
    D8        0.39237  -0.00001  -0.05629   0.06364   0.00727   0.39965
    D9       -1.71060  -0.00021  -0.05919   0.06685   0.00760  -1.70299
   D10        2.50710  -0.00037  -0.05802   0.06277   0.00467   2.51177
   D11        2.46770  -0.00033  -0.12573   0.06796  -0.05756   2.41014
   D12        0.32694  -0.00079   0.02666  -0.04930  -0.02289   0.30405
   D13       -1.67913  -0.00216   0.03483  -0.05878  -0.02385  -1.70298
   D14        1.45806   0.00247  -0.03472   0.04129   0.00663   1.46469
   D15       -2.72941   0.00154  -0.02571   0.04314   0.01743  -2.71198
   D16       -0.48416   0.00204  -0.02532   0.03433   0.00900  -0.47517
   D17        1.61155   0.00111  -0.01632   0.03618   0.01980   1.63135
   D18       -0.02623  -0.00087  -0.02539   0.00337  -0.02190  -0.04813
   D19        1.89207  -0.00162  -0.03277   0.00989  -0.02280   1.86927
   D20        1.89631   0.00163  -0.02938   0.01456  -0.01463   1.88168
   D21       -2.46858   0.00088  -0.03676   0.02109  -0.01553  -2.48411
   D22        2.30937   0.00041  -0.00659   0.04817   0.04212   2.35150
   D23       -1.81407   0.00023  -0.00756   0.05374   0.04619  -1.76787
   D24        0.11289   0.00044  -0.00278   0.03134   0.02943   0.14232
   D25        2.27264   0.00026  -0.00375   0.03691   0.03350   2.30614
   D26       -2.01387   0.00013  -0.00590  -0.02813  -0.03394  -2.04781
[truncated: 1,288,943 more chars]
