# Supplementary material for: The Hydration of Trifluoroacetic Acid from 0 to 298 K
Source: J Phys Chem A. 2026 Jan 20;130(4):927–35. doi: 10.1021/acs.jpca.5c08151 (PMC12862820; doi:10.1021/acs.jpca.5c08151)
Supplement: Supplementary file 1 [file jp5c08151_si_001.zip › TFA_SI/within1kcal-hightemps/6-H2O/20K-Charged-1-618-19994-wb97xd.log]

 Entering Gaussian System, Link 0=g16
 Initial command:
 /software/commercial/MERCURY/GAUSSIAN/AVX2/g16/l1.exe "/local_scratch/slurm.5787588/Gau-3069769.inp" -scrdir="/local_scratch/slurm.5787588/"
 Entering Link 1 = /software/commercial/MERCURY/GAUSSIAN/AVX2/g16/l1.exe PID=   3069770.
  
 Copyright (c) 1988-2019, Gaussian, Inc.  All Rights Reserved.
  
 This is part of the Gaussian(R) 16 program.  It is based on
 the Gaussian(R) 09 system (copyright 2009, Gaussian, Inc.),
 the Gaussian(R) 03 system (copyright 2003, Gaussian, Inc.),
 the Gaussian(R) 98 system (copyright 1998, Gaussian, Inc.),
 the Gaussian(R) 94 system (copyright 1995, Gaussian, Inc.),
 the Gaussian 92(TM) system (copyright 1992, Gaussian, Inc.),
 the Gaussian 90(TM) system (copyright 1990, Gaussian, Inc.),
 the Gaussian 88(TM) system (copyright 1988, Gaussian, Inc.),
 the Gaussian 86(TM) system (copyright 1986, Carnegie Mellon
 University), and the Gaussian 82(TM) system (copyright 1983,
 Carnegie Mellon University). Gaussian is a federally registered
 trademark of Gaussian, Inc.
  
 This software contains proprietary and confidential information,
 including trade secrets, belonging to Gaussian, Inc.
  
 This software is provided under written license and may be
 used, copied, transmitted, or stored only in accord with that
 written license.
  
 The following legend is applicable only to US Government
 contracts under FAR:
  
                    RESTRICTED RIGHTS LEGEND
  
 Use, reproduction and disclosure by the US Government is
 subject to restrictions as set forth in subparagraphs (a)
 and (c) of the Commercial Computer Software - Restricted
 Rights clause in FAR 52.227-19.
  
 Gaussian, Inc.
 340 Quinnipiac St., Bldg. 40, Wallingford CT 06492
  
  
 ---------------------------------------------------------------
 Warning -- This program may not be used in any manner that
 competes with the business of Gaussian, Inc. or will provide
 assistance to any competitor of Gaussian, Inc.  The licensee
 of this program is prohibited from giving any competitor of
 Gaussian, Inc. access to this program.  By using this program,
 the user acknowledges that Gaussian, Inc. is engaged in the
 business of creating and licensing software in the field of
 computational chemistry and represents and warrants to the
 licensee that it is not a competitor of Gaussian, Inc. and that
 it will not use this program in any manner prohibited above.
 ---------------------------------------------------------------
  

 Cite this work as:
 Gaussian 16, Revision C.01,
 M. J. Frisch, G. W. Trucks, H. B. Schlegel, G. E. Scuseria, 
 M. A. Robb, J. R. Cheeseman, G. Scalmani, V. Barone, 
 G. A. Petersson, H. Nakatsuji, X. Li, M. Caricato, A. V. Marenich, 
 J. Bloino, B. G. Janesko, R. Gomperts, B. Mennucci, H. P. Hratchian, 
 J. V. Ortiz, A. F. Izmaylov, J. L. Sonnenberg, D. Williams-Young, 
 F. Ding, F. Lipparini, F. Egidi, J. Goings, B. Peng, A. Petrone, 
 T. Henderson, D. Ranasinghe, V. G. Zakrzewski, J. Gao, N. Rega, 
 G. Zheng, W. Liang, M. Hada, M. Ehara, K. Toyota, R. Fukuda, 
 J. Hasegawa, M. Ishida, T. Nakajima, Y. Honda, O. Kitao, H. Nakai, 
 T. Vreven, K. Throssell, J. A. Montgomery, Jr., J. E. Peralta, 
 F. Ogliaro, M. J. Bearpark, J. J. Heyd, E. N. Brothers, K. N. Kudin, 
 V. N. Staroverov, T. A. Keith, R. Kobayashi, J. Normand, 
 K. Raghavachari, A. P. Rendell, J. C. Burant, S. S. Iyengar, 
 J. Tomasi, M. Cossi, J. M. Millam, M. Klene, C. Adamo, R. Cammi, 
 J. W. Ochterski, R. L. Martin, K. Morokuma, O. Farkas, 
 J. B. Foresman, and D. J. Fox, Gaussian, Inc., Wallingford CT, 2019.
 
 ******************************************
 Gaussian 16:  ES64L-G16RevC.01  3-Jul-2019
                29-Sep-2025 
 ******************************************
 %nproc=20
 Will use up to   20 processors via shared memory.
 %mem=18gb
 ----------------------------------------------------------------------
 # wb97xd/6-31++g** scf(conver=10) opt(tight,maxcycles=300,calcfc) freq
 ----------------------------------------------------------------------
 1/6=300,7=10,10=4,18=20,19=15,26=3,38=1/1,3;
 2/9=110,12=2,17=6,18=5,40=1/2;
 3/5=1,6=6,7=1111,11=2,25=1,30=1,71=2,74=-58,140=1/1,2,3;
 4//1;
 5/5=2,6=10,38=5/2;
 8/6=4,10=90,11=11/1;
 11/6=1,8=1,9=11,15=111,16=1/1,2,10;
 10/6=1,13=1/2;
 6/7=2,8=2,9=2,10=2,28=1/1;
 7/10=1,25=1/1,2,3,16;
 1/6=300,7=10,10=4,18=20,19=15,26=3/3(2);
 2/9=110/2;
 99//99;
 2/9=110/2;
 3/5=1,6=6,7=1111,11=2,25=1,30=1,71=1,74=-58/1,2,3;
 4/5=5,16=3,69=1/1;
 5/5=2,6=10,38=5/2;
 7//1,2,3,16;
 1/6=300,7=10,18=20,19=15,26=3/3(-5);
 2/9=110/2;
 6/7=2,8=2,9=2,10=2,19=2,28=1/1;
 99/9=1/99;
 -----------------------
 20K-Charged-1-618-19994
 -----------------------
 Symbolic Z-matrix:
 Charge =  0 Multiplicity = 1
 C                     0.48424  -1.13605   0.14079 
 O                     1.25016  -1.01154   1.10445 
 O                    -0.57292  -0.54112  -0.08779 
 C                     0.90411  -2.19965  -0.9303 
 F                     2.22785  -2.27499  -1.09835 
 F                     0.36804  -1.91714  -2.13064 
 F                     0.47284  -3.42645  -0.59217 
 O                     0.653     0.79605   2.73507 
 H                     0.97623   0.02283   2.06967 
 H                    -0.22924   1.13157   2.31267 
 H                     0.37272   0.3339    3.60265 
 O                    -0.35732  -0.29973   4.80808 
 H                    -0.25647   0.12146   5.66353 
 H                    -1.30553  -0.20249   4.54977 
 O                    -1.15188   1.35094  -2.02355 
 H                    -0.92875   0.59672  -1.45397 
 H                    -1.56246   0.98223  -2.80716 
 O                    -2.77587   0.17218   3.81737 
 H                    -2.51659   0.653     3.00834 
 H                    -3.34402  -0.54794   3.53863 
 O                    -1.88159   3.17375  -0.16624 
 H                    -1.70086   2.59163  -0.93318 
 H                    -1.26662   3.90574  -0.23503 
 O                    -1.57201   1.252     1.61592 
 H                    -1.74943   2.05729   1.07204 
 H                    -1.38142   0.54694   0.95441 
 
 Add virtual bond connecting atoms H9         and O2         Dist= 2.72D+00.
 Add virtual bond connecting atoms O24        and H10        Dist= 2.87D+00.
 Add virtual bond connecting atoms O12        and H11        Dist= 2.92D+00.
 Add virtual bond connecting atoms H25        and O21        Dist= 3.16D+00.
 Add virtual bond connecting atoms O18        and H14        Dist= 3.18D+00.
 Add virtual bond connecting atoms H19        and O24        Dist= 3.38D+00.
 Add virtual bond connecting atoms O3         and H16        Dist= 3.43D+00.
 Add virtual bond connecting atoms H22        and O15        Dist= 3.29D+00.

 GradGradGradGradGradGradGradGradGradGradGradGradGradGradGradGradGradGrad
 Berny optimization.
 Initialization pass.
                           ----------------------------
                           !    Initial Parameters    !
                           ! (Angstroms and Degrees)  !
 --------------------------                            --------------------------
 ! Name  Definition              Value          Derivative Info.                !
 --------------------------------------------------------------------------------
 ! R1    R(1,2)                  1.2372         calculate D2E/DX2 analytically  !
 ! R2    R(1,3)                  1.2344         calculate D2E/DX2 analytically  !
 ! R3    R(1,4)                  1.5668         calculate D2E/DX2 analytically  !
 ! R4    R(2,9)                  1.441          calculate D2E/DX2 analytically  !
 ! R5    R(3,16)                 1.8132         calculate D2E/DX2 analytically  !
 ! R6    R(4,5)                  1.3365         calculate D2E/DX2 analytically  !
 ! R7    R(4,6)                  1.3446         calculate D2E/DX2 analytically  !
 ! R8    R(4,7)                  1.3436         calculate D2E/DX2 analytically  !
 ! R9    R(8,9)                  1.0701         calculate D2E/DX2 analytically  !
 ! R10   R(8,10)                 1.0341         calculate D2E/DX2 analytically  !
 ! R11   R(8,11)                 1.0222         calculate D2E/DX2 analytically  !
 ! R12   R(10,24)                1.5176         calculate D2E/DX2 analytically  !
 ! R13   R(11,12)                1.5452         calculate D2E/DX2 analytically  !
 ! R14   R(12,13)                0.9588         calculate D2E/DX2 analytically  !
 ! R15   R(12,14)                0.9876         calculate D2E/DX2 analytically  !
 ! R16   R(14,18)                1.6848         calculate D2E/DX2 analytically  !
 ! R17   R(15,16)                0.9711         calculate D2E/DX2 analytically  !
 ! R18   R(15,17)                0.9584         calculate D2E/DX2 analytically  !
 ! R19   R(15,22)                1.7406         calculate D2E/DX2 analytically  !
 ! R20   R(18,19)                0.9762         calculate D2E/DX2 analytically  !
 ! R21   R(18,20)                0.9587         calculate D2E/DX2 analytically  !
 ! R22   R(19,24)                1.786          calculate D2E/DX2 analytically  !
 ! R23   R(21,22)                0.9797         calculate D2E/DX2 analytically  !
 ! R24   R(21,23)                0.9585         calculate D2E/DX2 analytically  !
 ! R25   R(21,25)                1.6725         calculate D2E/DX2 analytically  !
 ! R26   R(24,25)                0.9878         calculate D2E/DX2 analytically  !
 ! R27   R(24,26)                0.9854         calculate D2E/DX2 analytically  !
 ! A1    A(2,1,3)              128.747          calculate D2E/DX2 analytically  !
 ! A2    A(2,1,4)              115.7778         calculate D2E/DX2 analytically  !
 ! A3    A(3,1,4)              115.4734         calculate D2E/DX2 analytically  !
 ! A4    A(1,2,9)              118.4413         calculate D2E/DX2 analytically  !
 ! A5    A(1,3,16)             127.5913         calculate D2E/DX2 analytically  !
 ! A6    A(1,4,5)              112.9328         calculate D2E/DX2 analytically  !
 ! A7    A(1,4,6)              111.1497         calculate D2E/DX2 analytically  !
 ! A8    A(1,4,7)              111.2086         calculate D2E/DX2 analytically  !
 ! A9    A(5,4,6)              107.1258         calculate D2E/DX2 analytically  !
 ! A10   A(5,4,7)              107.3428         calculate D2E/DX2 analytically  !
 ! A11   A(6,4,7)              106.7695         calculate D2E/DX2 analytically  !
 ! A12   A(9,8,10)             103.778          calculate D2E/DX2 analytically  !
 ! A13   A(9,8,11)             106.4935         calculate D2E/DX2 analytically  !
 ! A14   A(10,8,11)            105.0385         calculate D2E/DX2 analytically  !
 ! A15   A(11,12,13)           117.7868         calculate D2E/DX2 analytically  !
 ! A16   A(11,12,14)           102.0763         calculate D2E/DX2 analytically  !
 ! A17   A(13,12,14)           106.9232         calculate D2E/DX2 analytically  !
 ! A18   A(16,15,17)           106.2127         calculate D2E/DX2 analytically  !
 ! A19   A(16,15,22)           104.9898         calculate D2E/DX2 analytically  !
 ! A20   A(17,15,22)           130.6386         calculate D2E/DX2 analytically  !
 ! A21   A(14,18,19)           103.7691         calculate D2E/DX2 analytically  !
 ! A22   A(14,18,20)           118.4593         calculate D2E/DX2 analytically  !
 ! A23   A(19,18,20)           106.6438         calculate D2E/DX2 analytically  !
 ! A24   A(18,19,24)           162.1355         calculate D2E/DX2 analytically  !
 ! A25   A(22,21,23)           106.2148         calculate D2E/DX2 analytically  !
 ! A26   A(22,21,25)            99.6934         calculate D2E/DX2 analytically  !
 ! A27   A(23,21,25)           120.8117         calculate D2E/DX2 analytically  !
 ! A28   A(10,24,19)            94.7841         calculate D2E/DX2 analytically  !
 ! A29   A(10,24,25)           118.4511         calculate D2E/DX2 analytically  !
 ! A30   A(10,24,26)            94.6057         calculate D2E/DX2 analytically  !
 ! A31   A(19,24,25)           127.4212         calculate D2E/DX2 analytically  !
 ! A32   A(19,24,26)           112.6867         calculate D2E/DX2 analytically  !
 ! A33   A(25,24,26)           104.3838         calculate D2E/DX2 analytically  !
 ! A34   L(2,9,8,15,-1)        174.5713         calculate D2E/DX2 analytically  !
 ! A35   L(8,10,24,1,-1)       168.5253         calculate D2E/DX2 analytically  !
 ! A36   L(8,11,12,7,-1)       178.8174         calculate D2E/DX2 analytically  !
 ! A37   L(12,14,18,1,-1)      170.4732         calculate D2E/DX2 analytically  !
 ! A38   L(3,16,15,25,-1)      167.1936         calculate D2E/DX2 analytically  !
 ! A39   L(15,22,21,8,-1)      166.4498         calculate D2E/DX2 analytically  !
 ! A40   L(21,25,24,6,-1)      165.0264         calculate D2E/DX2 analytically  !
 ! A41   L(2,9,8,15,-2)        175.4591         calculate D2E/DX2 analytically  !
 ! A42   L(8,10,24,1,-2)       171.1239         calculate D2E/DX2 analytically  !
 ! A43   L(8,11,12,7,-2)       192.9338         calculate D2E/DX2 analytically  !
 ! A44   L(12,14,18,1,-2)      189.1854         calculate D2E/DX2 analytically  !
 ! A45   L(3,16,15,25,-2)      177.7524         calculate D2E/DX2 analytically  !
 ! A46   L(15,22,21,8,-2)      179.9539         calculate D2E/DX2 analytically  !
 ! A47   L(21,25,24,6,-2)      179.63           calculate D2E/DX2 analytically  !
 ! D1    D(3,1,2,9)             -5.3579         calculate D2E/DX2 analytically  !
 ! D2    D(4,1,2,9)            175.1739         calculate D2E/DX2 analytically  !
 ! D3    D(2,1,3,16)           115.2256         calculate D2E/DX2 analytically  !
 ! D4    D(4,1,3,16)           -65.3049         calculate D2E/DX2 analytically  !
 ! D5    D(2,1,4,5)            -35.0411         calculate D2E/DX2 analytically  !
 ! D6    D(2,1,4,6)           -155.473          calculate D2E/DX2 analytically  !
 ! D7    D(2,1,4,7)             85.7136         calculate D2E/DX2 analytically  !
 ! D8    D(3,1,4,5)            145.4183         calculate D2E/DX2 analytically  !
 ! D9    D(3,1,4,6)             24.9864         calculate D2E/DX2 analytically  !
 ! D10   D(3,1,4,7)            -93.827          calculate D2E/DX2 analytically  !
 ! D11   D(1,2,8,10)             2.6008         calculate D2E/DX2 analytically  !
 ! D12   D(1,2,8,11)           111.77           calculate D2E/DX2 analytically  !
 ! D13   D(1,3,15,17)           96.3946         calculate D2E/DX2 analytically  !
 ! D14   D(1,3,15,22)         -123.6838         calculate D2E/DX2 analytically  !
 ! D15   D(9,8,12,13)          146.1098         calculate D2E/DX2 analytically  !
 ! D16   D(9,8,12,14)          -99.7286         calculate D2E/DX2 analytically  !
 ! D17   D(10,8,12,13)        -106.5731         calculate D2E/DX2 analytically  !
 ! D18   D(10,8,12,14)           7.5885         calculate D2E/DX2 analytically  !
 ! D19   D(9,8,24,19)          113.4908         calculate D2E/DX2 analytically  !
 ! D20   D(9,8,24,25)         -106.4254         calculate D2E/DX2 analytically  !
 ! D21   D(9,8,24,26)            0.7689         calculate D2E/DX2 analytically  !
 ! D22   D(11,8,24,19)           4.8435         calculate D2E/DX2 analytically  !
 ! D23   D(11,8,24,25)         144.9274         calculate D2E/DX2 analytically  !
 ! D24   D(11,8,24,26)        -107.8783         calculate D2E/DX2 analytically  !
 ! D25   D(11,12,18,19)         -3.1313         calculate D2E/DX2 analytically  !
 ! D26   D(11,12,18,20)        112.4758         calculate D2E/DX2 analytically  !
 ! D27   D(13,12,18,19)        118.4539         calculate D2E/DX2 analytically  !
 ! D28   D(13,12,18,20)       -125.9391         calculate D2E/DX2 analytically  !
 ! D29   D(16,15,21,23)        117.5142         calculate D2E/DX2 analytically  !
 ! D30   D(16,15,21,25)         -5.6757         calculate D2E/DX2 analytically  !
 ! D31   D(17,15,21,23)       -116.616          calculate D2E/DX2 analytically  !
 ! D32   D(17,15,21,25)        120.1941         calculate D2E/DX2 analytically  !
 ! D33   D(14,18,19,24)         22.8371         calculate D2E/DX2 analytically  !
 ! D34   D(20,18,19,24)       -102.9904         calculate D2E/DX2 analytically  !
 ! D35   D(18,19,24,10)        -30.2895         calculate D2E/DX2 analytically  !
 ! D36   D(18,19,24,25)       -162.0487         calculate D2E/DX2 analytically  !
 ! D37   D(18,19,24,26)         66.7367         calculate D2E/DX2 analytically  !
 ! D38   D(22,21,24,10)         97.4479         calculate D2E/DX2 analytically  !
 ! D39   D(22,21,24,19)       -130.3917         calculate D2E/DX2 analytically  !
 ! D40   D(22,21,24,26)         -0.5981         calculate D2E/DX2 analytically  !
 ! D41   D(23,21,24,10)        -14.6707         calculate D2E/DX2 analytically  !
 ! D42   D(23,21,24,19)        117.4897         calculate D2E/DX2 analytically  !
 ! D43   D(23,21,24,26)       -112.7168         calculate D2E/DX2 analytically  !
 --------------------------------------------------------------------------------
 Trust Radius=3.00D-01 FncErr=1.00D-07 GrdErr=1.00D-06 EigMax=2.50D+02 EigMin=1.00D-04
 Number of steps in this run=    156 maximum allowed number of steps=    156.
 GradGradGradGradGradGradGradGradGradGradGradGradGradGradGradGradGradGrad

                          Input orientation:                          
 ---------------------------------------------------------------------
 Center     Atomic      Atomic             Coordinates (Angstroms)
 Number     Number       Type             X           Y           Z
 ---------------------------------------------------------------------
      1          6           0        0.484237   -1.136055    0.140789
      2          8           0        1.250157   -1.011542    1.104445
      3          8           0       -0.572920   -0.541118   -0.087790
      4          6           0        0.904108   -2.199655   -0.930301
      5          9           0        2.227854   -2.274989   -1.098349
      6          9           0        0.368040   -1.917141   -2.130642
      7          9           0        0.472837   -3.426452   -0.592170
      8          8           0        0.652996    0.796046    2.735067
      9          1           0        0.976231    0.022828    2.069673
     10          1           0       -0.229237    1.131568    2.312670
     11          1           0        0.372723    0.333902    3.602653
     12          8           0       -0.357318   -0.299733    4.808078
     13          1           0       -0.256467    0.121462    5.663535
     14          1           0       -1.305532   -0.202489    4.549771
     15          8           0       -1.151881    1.350935   -2.023552
     16          1           0       -0.928749    0.596719   -1.453969
     17          1           0       -1.562461    0.982233   -2.807162
     18          8           0       -2.775869    0.172184    3.817372
     19          1           0       -2.516593    0.653003    3.008341
     20          1           0       -3.344017   -0.547937    3.538634
     21          8           0       -1.881590    3.173752   -0.166243
     22          1           0       -1.700858    2.591626   -0.933182
     23          1           0       -1.266618    3.905738   -0.235031
     24          8           0       -1.572009    1.252001    1.615919
     25          1           0       -1.749432    2.057293    1.072038
     26          1           0       -1.381420    0.546942    0.954407
 ---------------------------------------------------------------------
                    Distance matrix (angstroms):
                    1          2          3          4          5
     1  C    0.000000
     2  O    1.237243   0.000000
     3  O    1.234414   2.228527   0.000000
     4  C    1.566770   2.381502   2.375327   0.000000
     5  F    2.423393   2.721120   3.445558   1.336496   0.000000
     6  F    2.404786   3.473331   2.636681   1.344619   2.156987
     7  F    2.404844   3.051970   3.110170   1.343636   2.159205
     8  O    3.239100   2.506572   3.355502   4.740485   5.158150
     9  H    2.303402   1.441048   2.715243   3.734230   4.108879
    10  H    3.219972   2.870772   2.945879   4.785224   5.410820
    11  H    3.762673   2.970042   3.908870   5.220052   5.687463
    12  O    4.815728   4.099700   4.906554   6.174940   6.743191
    13  H    5.712330   4.933448   5.798007   7.086126   7.591963
    14  H    4.849117   4.365361   4.707266   6.237175   6.977200
    15  O    3.680540   4.597331   2.768075   4.246054   5.042414
    16  H    2.746323   3.725536   1.813211   3.384272   4.282210
    17  H    4.167317   5.214080   3.270287   4.441957   5.281669
    18  O    5.084982   4.997006   4.540053   6.458192   7.429012
    19  H    4.519797   4.536952   3.845753   5.945733   6.924436
    20  H    5.152355   5.219831   4.563987   6.383267   7.451849
    21  O    4.926037   5.379514   3.939421   6.100606   6.888043
    22  H    4.452377   5.083624   3.435261   5.453644   6.256677
    23  H    5.350365   5.684012   4.503046   6.516998   7.152485
    24  O    3.479506   3.653745   2.667598   4.952606   5.851997
    25  H    4.006741   4.291426   3.079143   5.401133   6.268816
    26  H    2.641047   3.062120   1.709890   4.039747   5.020355
                    6          7          8          9         10
     6  F    0.000000
     7  F    2.157752   0.000000
     8  O    5.578324   5.378889   0.000000
     9  H    4.666478   4.385926   1.070092   0.000000
    10  H    5.421659   5.450371   1.034084   1.655749   0.000000
    11  H    6.159374   5.634432   1.022172   1.676608   1.631773
    12  O    7.161563   6.295093   2.553202   3.062884   2.879599
    13  H    8.080538   7.228653   3.139763   3.800673   3.499908
    14  H    7.097097   6.324246   2.850623   3.377587   2.818287
    15  O    3.605822   5.245187   5.119564   4.800752   4.438717
    16  H    2.908443   4.346613   4.482150   4.046523   3.868197
    17  H    3.548364   5.337146   5.971534   5.581123   5.292680
    18  O    7.044737   6.553498   3.649343   4.141861   3.109643
    19  H    6.429300   6.208246   3.184562   3.671244   2.438233
    20  H    6.913376   6.318050   4.292799   4.598713   3.745074
    21  O    5.902279   7.020501   4.527163   4.805703   3.611896
    22  H    5.103258   6.407691   4.713892   4.773119   3.851362
    23  H    6.338088   7.544154   4.709202   5.041728   3.906783
    24  O    5.276738   5.562820   2.532001   2.865359   1.517564
    25  H    5.526027   6.146505   3.182462   3.544511   2.169591
    26  H    4.318547   4.649519   2.715078   2.660269   1.874617
                   11         12         13         14         15
    11  H    0.000000
    12  O    1.545155   0.000000
    13  H    2.165236   0.958845   0.000000
    14  H    2.000322   0.987566   1.563953   0.000000
    15  O    5.917174   7.072991   7.836113   6.756131   0.000000
    16  H    5.228033   6.351644   7.164963   6.068409   0.971110
    17  H    6.726886   7.815861   8.613899   7.456141   0.958417
    18  O    3.160046   2.655860   3.123823   1.684838   6.176017
    19  H    2.967015   2.968034   3.527146   2.138818   5.260180
    20  H    3.820458   3.254760   3.807395   2.301555   6.272885
    21  O    5.229843   6.255587   6.778186   5.828519   2.702727
    22  H    5.474564   6.567124   7.190594   6.166533   1.740574
    23  H    5.493020   6.629160   7.080553   6.306613   3.120735
    24  O    2.927798   3.751430   4.403630   3.285428   3.664975
    25  H    3.725269   4.631581   5.201752   4.171125   3.230896
    26  H    3.183647   4.076324   4.860292   3.673424   3.093110
                   16         17         18         19         20
    16  H    0.000000
    17  H    1.543160   0.000000
    18  O    5.601707   6.783288   0.000000
    19  H    4.736731   5.902443   0.976188   0.000000
    20  H    5.663023   6.766423   0.958677   1.551804   0.000000
    21  O    3.034344   3.446600   5.067380   4.103095   5.451218
    22  H    2.201597   2.474086   5.438484   4.467582   5.705608
    23  H    3.542537   3.905158   5.713076   4.760482   6.196076
    24  O    3.204276   4.431310   2.731608   1.786023   3.174370
    25  H    3.031090   4.029752   3.484834   2.511939   3.926069
    26  H    2.451053   3.790997   3.206478   2.349151   3.424730
                   21         22         23         24         25
    21  O    0.000000
    22  H    0.979658   0.000000
    23  H    0.958502   1.550118   0.000000
    24  O    2.639142   2.882553   3.249861   0.000000
    25  H    1.672509   2.075760   2.314798   0.987816   0.000000
    26  H    2.899337   2.801029   3.565031   0.985408   1.558983
                   26
    26  H    0.000000
 Stoichiometry    C2H13F3O8
 Framework group  C1[X(C2H13F3O8)]
 Deg. of freedom    72
 Full point group                 C1      NOp   1
 Largest Abelian subgroup         C1      NOp   1
 Largest concise Abelian subgroup C1      NOp   1
                         Standard orientation:                         
 ---------------------------------------------------------------------
 Center     Atomic      Atomic             Coordinates (Angstroms)
 Number     Number       Type             X           Y           Z
 ---------------------------------------------------------------------
      1          6           0       -1.106901   -0.493460   -0.142345
      2          8           0       -0.610256   -1.318255   -0.919407
      3          8           0       -0.560332    0.451182    0.434450
      4          6           0       -2.632971   -0.676587    0.161535
      5          9           0       -3.324110   -1.121387   -0.892362
      6          9           0       -3.194611    0.484367    0.541993
      7          9           0       -2.827542   -1.548590    1.165084
      8          8           0        1.792168   -0.929663   -1.519624
      9          1           0        0.762207   -1.142186   -1.321857
     10          1           0        1.989344   -0.100390   -0.934170
     11          1           0        2.331426   -1.687675   -1.096004
     12          8           0        3.219907   -2.605984   -0.227205
     13          1           0        4.048159   -2.911107   -0.601749
     14          1           0        3.447487   -2.015875    0.531257
     15          8           0       -0.848657    3.174049    0.028124
     16          1           0       -0.885163    2.221003    0.210946
     17          1           0       -1.472597    3.585684    0.627972
     18          8           0        3.660535   -0.738764    1.609348
     19          1           0        3.183856    0.002166    1.188942
     20          1           0        3.306264   -0.825401    2.495941
     21          8           0        1.787318    3.477864   -0.485752
     22          1           0        0.833357    3.512024   -0.265479
     23          1           0        1.863391    3.777300   -1.393097
     24          8           0        2.049817    0.935765    0.172956
     25          1           0        2.113843    1.889103   -0.077698
     26          1           0        1.110031    0.816577    0.444297
 ---------------------------------------------------------------------
 Rotational constants (GHZ):           0.6014390           0.3468824           0.2560966
 Standard basis: 6-31++G(d,p) (6D, 7F)
 There are   325 symmetry adapted cartesian basis functions of A   symmetry.
 There are   325 symmetry adapted basis functions of A   symmetry.
   325 basis functions,   520 primitive gaussians,   325 cartesian basis functions
    58 alpha electrons       58 beta electrons
       nuclear repulsion energy       991.1991393851 Hartrees.
 NAtoms=   26 NActive=   26 NUniq=   26 SFac= 1.00D+00 NAtFMM=   60 NAOKFM=F Big=F
 Integral buffers will be    131072 words long.
 Raffenetti 2 integral format.
 Two-electron integral symmetry is turned on.
 Nuclear repulsion after empirical dispersion term =      991.1855640721 Hartrees.
 One-electron integrals computed using PRISM.
 NBasis=   325 RedAO= T EigKep=  3.95D-05  NBF=   325
 NBsUse=   325 1.00D-06 EigRej= -1.00D+00 NBFU=   325
 ExpMin= 3.60D-02 ExpMax= 7.00D+03 ExpMxC= 1.05D+03 IAcc=3 IRadAn=         5 AccDes= 0.00D+00
 Harris functional with IExCor= 4639 and IRadAn=       5 diagonalized for initial guess.
 HarFok:  IExCor= 4639 AccDes= 0.00D+00 IRadAn=         5 IDoV= 1 UseB2=F ITyADJ=14
 ICtDFT=  3500011 ScaDFX=  1.000000  1.000000  1.000000  1.000000
 FoFCou: FMM=F IPFlag=           0 FMFlag=      100000 FMFlg1=           0
         NFxFlg=           0 DoJE=T BraDBF=F KetDBF=T FulRan=T
         wScrn=  0.000000 ICntrl=       500 IOpCl=  0 I1Cent=   200000004 NGrid=           0
         NMat0=    1 NMatS0=      1 NMatT0=    0 NMatD0=    1 NMtDS0=    0 NMtDT0=    0
 Petite list used in FoFCou.
 Requested convergence on RMS density matrix=1.00D-10 within 128 cycles.
 Requested convergence on MAX density matrix=1.00D-08.
 Requested convergence on             energy=1.00D-08.
 No special actions if energy rises.
 SCF Done:  E(RwB97XD) =  -985.240973926     A.U. after   17 cycles
            NFock= 17  Conv=0.66D-10     -V/T= 2.0082
 DoSCS=F DFT=T ScalE2(SS,OS)=  1.000000  1.000000
 Range of M.O.s used for correlation:     1   325
 NBasis=   325 NAE=    58 NBE=    58 NFC=     0 NFV=     0
 NROrb=    325 NOA=    58 NOB=    58 NVA=   267 NVB=   267

 **** Warning!!: The largest alpha MO coefficient is  0.46038222D+02

 Symmetrizing basis deriv contribution to polar:
 IMax=3 JMax=2 DiffMx= 0.00D+00
 G2DrvN: will do    27 centers at a time, making    1 passes.
 Calling FoFCou, ICntrl=  3107 FMM=F I1Cent=   0 AccDes= 0.00D+00.
 End of G2Drv F.D. properties file   721 does not exist.
 End of G2Drv F.D. properties file   722 does not exist.
 End of G2Drv F.D. properties file   788 does not exist.
          IDoAtm=11111111111111111111111111
          Differentiating once with respect to nuclear coordinates.
 CalDSu exits because no D1Ps are significant.
          There are    81 degrees of freedom in the 1st order CPHF.  IDoFFX=6 NUNeed=     0.
     75 vectors produced by pass  0 Test12= 1.91D-14 1.23D-09 XBig12= 1.51D-01 8.10D-02.
 AX will form    75 AO Fock derivatives at one time.
     75 vectors produced by pass  1 Test12= 1.91D-14 1.23D-09 XBig12= 5.23D-02 1.04D-01.
     75 vectors produced by pass  2 Test12= 1.91D-14 1.23D-09 XBig12= 1.14D-03 4.93D-03.
     75 vectors produced by pass  3 Test12= 1.91D-14 1.23D-09 XBig12= 1.01D-05 3.92D-04.
     75 vectors produced by pass  4 Test12= 1.91D-14 1.23D-09 XBig12= 8.10D-08 2.91D-05.
     75 vectors produced by pass  5 Test12= 1.91D-14 1.23D-09 XBig12= 4.64D-10 2.20D-06.
     69 vectors produced by pass  6 Test12= 1.91D-14 1.23D-09 XBig12= 2.55D-12 1.39D-07.
     16 vectors produced by pass  7 Test12= 1.91D-14 1.23D-09 XBig12= 1.13D-14 8.19D-09.
 InvSVY:  IOpt=1 It=  1 EMax= 3.05D-16
 Solved reduced A of dimension   535 with    81 vectors.
 End of Minotr F.D. properties file   721 does not exist.
 End of Minotr F.D. properties file   722 does not exist.
 End of Minotr F.D. properties file   788 does not exist.

 **********************************************************************

            Population analysis using the SCF Density.

 **********************************************************************

 Orbital symmetries:
       Occupied  (A) (A) (A) (A) (A) (A) (A) (A) (A) (A) (A) (A)
                 (A) (A) (A) (A) (A) (A) (A) (A) (A) (A) (A) (A)
                 (A) (A) (A) (A) (A) (A) (A) (A) (A) (A) (A) (A)
                 (A) (A) (A) (A) (A) (A) (A) (A) (A) (A) (A) (A)
                 (A) (A) (A) (A) (A) (A) (A) (A) (A) (A)
       Virtual   (A) (A) (A) (A) (A) (A) (A) (A) (A) (A) (A) (A)
                 (A) (A) (A) (A) (A) (A) (A) (A) (A) (A) (A) (A)
                 (A) (A) (A) (A) (A) (A) (A) (A) (A) (A) (A) (A)
                 (A) (A) (A) (A) (A) (A) (A) (A) (A) (A) (A) (A)
                 (A) (A) (A) (A) (A) (A) (A) (A) (A) (A) (A) (A)
                 (A) (A) (A) (A) (A) (A) (A) (A) (A) (A) (A) (A)
                 (A) (A) (A) (A) (A) (A) (A) (A) (A) (A) (A) (A)
                 (A) (A) (A) (A) (A) (A) (A) (A) (A) (A) (A) (A)
                 (A) (A) (A) (A) (A) (A) (A) (A) (A) (A) (A) (A)
                 (A) (A) (A) (A) (A) (A) (A) (A) (A) (A) (A) (A)
                 (A) (A) (A) (A) (A) (A) (A) (A) (A) (A) (A) (A)
                 (A) (A) (A) (A) (A) (A) (A) (A) (A) (A) (A) (A)
                 (A) (A) (A) (A) (A) (A) (A) (A) (A) (A) (A) (A)
                 (A) (A) (A) (A) (A) (A) (A) (A) (A) (A) (A) (A)
                 (A) (A) (A) (A) (A) (A) (A) (A) (A) (A) (A) (A)
                 (A) (A) (A) (A) (A) (A) (A) (A) (A) (A) (A) (A)
                 (A) (A) (A) (A) (A) (A) (A) (A) (A) (A) (A) (A)
                 (A) (A) (A) (A) (A) (A) (A) (A) (A) (A) (A) (A)
                 (A) (A) (A) (A) (A) (A) (A) (A) (A) (A) (A) (A)
                 (A) (A) (A) (A) (A) (A) (A) (A) (A) (A) (A) (A)
                 (A) (A) (A) (A) (A) (A) (A) (A) (A) (A) (A) (A)
                 (A) (A) (A) (A) (A) (A) (A) (A) (A) (A) (A) (A)
                 (A) (A) (A)
 The electronic state is 1-A.
 Alpha  occ. eigenvalues --  -24.87280 -24.87153 -24.87072 -19.34635 -19.31593
 Alpha  occ. eigenvalues --  -19.31132 -19.31038 -19.29941 -19.29920 -19.28462
 Alpha  occ. eigenvalues --  -19.28390 -10.55443 -10.45086  -1.42701  -1.33500
 Alpha  occ. eigenvalues --   -1.33420  -1.21243  -1.19162  -1.15541  -1.15313
 Alpha  occ. eigenvalues --   -1.14026  -1.13388  -1.12655  -1.11385  -0.83472
 Alpha  occ. eigenvalues --   -0.73456  -0.68979  -0.68882  -0.68324  -0.67726
 Alpha  occ. eigenvalues --   -0.66396  -0.66116  -0.65430  -0.65198  -0.63775
 Alpha  occ. eigenvalues --   -0.60182  -0.58333  -0.56650  -0.56172  -0.54742
 Alpha  occ. eigenvalues --   -0.53981  -0.53497  -0.52690  -0.52070  -0.51498
 Alpha  occ. eigenvalues --   -0.51366  -0.51178  -0.50064  -0.48789  -0.47479
 Alpha  occ. eigenvalues --   -0.44573  -0.44241  -0.43482  -0.42379  -0.42132
 Alpha  occ. eigenvalues --   -0.40077  -0.39067  -0.38780
 Alpha virt. eigenvalues --    0.02832   0.04038   0.05116   0.05853   0.06177
 Alpha virt. eigenvalues --    0.08363   0.08852   0.09959   0.10441   0.10657
 Alpha virt. eigenvalues --    0.10861   0.11389   0.12649   0.13680   0.14076
 Alpha virt. eigenvalues --    0.14647   0.14978   0.15899   0.17127   0.18981
 Alpha virt. eigenvalues --    0.19852   0.20123   0.21453   0.22037   0.22734
 Alpha virt. eigenvalues --    0.23333   0.23874   0.24470   0.24880   0.25964
 Alpha virt. eigenvalues --    0.26411   0.26934   0.27384   0.27635   0.28753
 Alpha virt. eigenvalues --    0.29306   0.29509   0.29829   0.30481   0.30902
 Alpha virt. eigenvalues --    0.31142   0.31410   0.31658   0.32114   0.32342
 Alpha virt. eigenvalues --    0.32974   0.33417   0.33818   0.34123   0.34874
 Alpha virt. eigenvalues --    0.35640   0.35845   0.36747   0.37181   0.37378
 Alpha virt. eigenvalues --    0.37694   0.37876   0.38637   0.38877   0.39859
 Alpha virt. eigenvalues --    0.40501   0.40917   0.41864   0.42871   0.42988
 Alpha virt. eigenvalues --    0.43236   0.44621   0.44815   0.45798   0.45957
 Alpha virt. eigenvalues --    0.47136   0.47626   0.48551   0.49193   0.50286
 Alpha virt. eigenvalues --    0.51188   0.51794   0.52885   0.54576   0.55808
 Alpha virt. eigenvalues --    0.57095   0.58431   0.60419   0.62399   0.64683
 Alpha virt. eigenvalues --    0.82556   0.87056   0.90503   0.92312   0.93138
 Alpha virt. eigenvalues --    0.95976   1.05043   1.05369   1.06730   1.07340
 Alpha virt. eigenvalues --    1.14141   1.15091   1.16860   1.18126   1.19518
 Alpha virt. eigenvalues --    1.20765   1.21491   1.22261   1.22689   1.22829
 Alpha virt. eigenvalues --    1.23974   1.24679   1.26380   1.26596   1.26998
 Alpha virt. eigenvalues --    1.27506   1.28749   1.29510   1.29821   1.31351
 Alpha virt. eigenvalues --    1.31632   1.32050   1.32598   1.33775   1.34649
 Alpha virt. eigenvalues --    1.35242   1.36005   1.36951   1.38297   1.39598
 Alpha virt. eigenvalues --    1.39753   1.42037   1.42551   1.45954   1.47610
 Alpha virt. eigenvalues --    1.48598   1.49699   1.50965   1.52693   1.54357
 Alpha virt. eigenvalues --    1.56263   1.57610   1.58329   1.59554   1.60013
 Alpha virt. eigenvalues --    1.60987   1.62621   1.62840   1.63817   1.64598
 Alpha virt. eigenvalues --    1.64848   1.65899   1.66756   1.67950   1.68219
 Alpha virt. eigenvalues --    1.69322   1.70381   1.70464   1.71859   1.73289
 Alpha virt. eigenvalues --    1.74444   1.75371   1.75781   1.76384   1.76485
 Alpha virt. eigenvalues --    1.78362   1.79246   1.79906   1.82231   1.84099
 Alpha virt. eigenvalues --    1.84772   1.85824   1.87321   1.88355   1.90182
 Alpha virt. eigenvalues --    1.91670   1.92534   1.93181   1.94656   1.96351
 Alpha virt. eigenvalues --    1.97447   1.98627   2.01608   2.05582   2.12792
 Alpha virt. eigenvalues --    2.13966   2.16603   2.18246   2.19357   2.22425
 Alpha virt. eigenvalues --    2.23906   2.25302   2.29168   2.30588   2.32818
 Alpha virt. eigenvalues --    2.33509   2.34349   2.34722   2.37327   2.38421
 Alpha virt. eigenvalues --    2.39443   2.41084   2.42133   2.43595   2.46806
 Alpha virt. eigenvalues --    2.47844   2.50952   2.53396   2.55401   2.60127
 Alpha virt. eigenvalues --    2.63400   2.64904   2.65406   2.65580   2.68809
 Alpha virt. eigenvalues --    2.69312   2.69824   2.70520   2.72415   2.74858
 Alpha virt. eigenvalues --    2.75633   2.76117   2.78980   2.79937   2.82514
 Alpha virt. eigenvalues --    2.83800   2.84699   2.86681   2.87503   2.90070
 Alpha virt. eigenvalues --    2.93474   2.99283   3.03177   3.08640   3.10073
 Alpha virt. eigenvalues --    3.11035   3.11793   3.12942   3.16845   3.18823
 Alpha virt. eigenvalues --    3.20010   3.24032   3.27243   3.31198   3.34600
 Alpha virt. eigenvalues --    3.36979   3.43088   3.48260   3.51819   3.55132
 Alpha virt. eigenvalues --    3.58304   3.66773   3.73196   3.73401   3.76377
 Alpha virt. eigenvalues --    3.78002   3.85349   3.85513   3.88547   4.36381
 Alpha virt. eigenvalues --    4.39830   4.42004   4.44167   4.48150   4.51032
 Alpha virt. eigenvalues --    4.63362   4.73657   4.77570   4.84162   5.67007
 Alpha virt. eigenvalues --    5.93588   6.50650
          Condensed to atoms (all electrons):
               1          2          3          4          5          6
     1  C    5.337699   0.469949   0.315807  -0.369388  -0.055573  -0.061638
     2  O    0.469949   8.333296  -0.158479  -0.167979   0.011399   0.009682
     3  O    0.315807  -0.158479   8.592621  -0.115956   0.006900   0.010544
     4  C   -0.369388  -0.167979  -0.115956   5.292781   0.167470   0.149020
     5  F   -0.055573   0.011399   0.006900   0.167470   9.245871  -0.040105
     6  F   -0.061638   0.009682   0.010544   0.149020  -0.040105   9.283534
     7  F   -0.039689   0.006075   0.006815   0.172947  -0.044215  -0.039050
     8  O    0.009313  -0.049143   0.005241  -0.042064  -0.000032   0.000255
     9  H   -0.031516   0.099916  -0.000197   0.016131  -0.000156   0.000112
    10  H   -0.001700  -0.000600   0.000634  -0.002792   0.000092   0.000249
    11  H    0.000830   0.001798   0.000301   0.005964  -0.000048  -0.000147
    12  O    0.002879   0.000999  -0.000306  -0.000221   0.000004   0.000001
    13  H    0.000320  -0.000181  -0.000139  -0.000488   0.000000   0.000001
    14  H   -0.002212  -0.000073   0.000279   0.000806   0.000004   0.000004
    15  O   -0.002040  -0.001520  -0.012935   0.002471   0.000053   0.001277
    16  H   -0.011937   0.005378   0.018243  -0.005970   0.001119   0.006347
    17  H   -0.000391  -0.000211   0.001434   0.000087  -0.000172  -0.000819
    18  O    0.000703   0.000259  -0.002906  -0.001757   0.000001  -0.000004
    19  H   -0.001283   0.000593   0.000675   0.001617  -0.000011   0.000037
    20  H   -0.000022  -0.000207  -0.000146  -0.000852   0.000002  -0.000004
    21  O    0.001614   0.000343  -0.003396  -0.003162   0.000000   0.000025
    22  H    0.000556  -0.000285   0.001448   0.000936  -0.000019   0.000048
    23  H    0.000016   0.000045   0.000378  -0.000113   0.000000  -0.000005
    24  O   -0.003505  -0.001155  -0.024156  -0.016568   0.000147   0.000251
    25  H    0.005710   0.000200  -0.003386  -0.001933  -0.000035  -0.000172
    26  H   -0.029178  -0.001433   0.063863   0.014721   0.000085   0.000399
               7          8          9         10         11         12
     1  C   -0.039689   0.009313  -0.031516  -0.001700   0.000830   0.002879
     2  O    0.006075  -0.049143   0.099916  -0.000600   0.001798   0.000999
     3  O    0.006815   0.005241  -0.000197   0.000634   0.000301  -0.000306
     4  C    0.172947  -0.042064   0.016131  -0.002792   0.005964  -0.000221
     5  F   -0.044215  -0.000032  -0.000156   0.000092  -0.000048   0.000004
     6  F   -0.039050   0.000255   0.000112   0.000249  -0.000147   0.000001
     7  F    9.233283  -0.000081   0.000103   0.000197  -0.000176   0.000016
     8  O   -0.000081   8.504612   0.160211   0.207017   0.198763  -0.104608
     9  H    0.000103   0.160211   0.255245  -0.012296  -0.017648   0.001248
    10  H    0.000197   0.207017  -0.012296   0.260049  -0.021485  -0.000843
    11  H   -0.000176   0.198763  -0.017648  -0.021485   0.269052   0.079373
    12  O    0.000016  -0.104608   0.001248  -0.000843   0.079373   8.392934
    13  H    0.000008   0.004643  -0.000378   0.000460  -0.010204   0.269430
    14  H   -0.000012   0.011165   0.001974   0.000305  -0.011892   0.232819
    15  O    0.000019   0.000015   0.000025   0.001892  -0.000330  -0.000011
    16  H   -0.000073   0.002123   0.000843   0.000873  -0.000291   0.000106
    17  H   -0.000044  -0.000074  -0.000207  -0.000346   0.000058  -0.000004
    18  O    0.000005  -0.002767   0.002184  -0.003087   0.001445  -0.062799
    19  H   -0.000033   0.001726   0.001132  -0.002477  -0.000607  -0.000597
    20  H    0.000011  -0.000340  -0.000461   0.001229   0.000009   0.005950
    21  O    0.000000  -0.001938   0.001119  -0.002879  -0.000506   0.000052
    22  H    0.000016   0.000122   0.000215   0.001117  -0.000060  -0.000090
    23  H    0.000000   0.000495  -0.000216  -0.001688   0.000224  -0.000014
    24  O    0.000134  -0.078578   0.002901   0.086872   0.002565   0.004924
    25  H   -0.000020   0.001098   0.001982  -0.005181  -0.000551   0.003773
    26  H    0.000057   0.004953  -0.001837  -0.012498  -0.000255  -0.004189
              13         14         15         16         17         18
     1  C    0.000320  -0.002212  -0.002040  -0.011937  -0.000391   0.000703
     2  O   -0.000181  -0.000073  -0.001520   0.005378  -0.000211   0.000259
     3  O   -0.000139   0.000279  -0.012935   0.018243   0.001434  -0.002906
     4  C   -0.000488   0.000806   0.002471  -0.005970   0.000087  -0.001757
     5  F    0.000000   0.000004   0.000053   0.001119  -0.000172   0.000001
     6  F    0.000001   0.000004   0.001277   0.006347  -0.000819  -0.000004
     7  F    0.000008  -0.000012   0.000019  -0.000073  -0.000044   0.000005
     8  O    0.004643   0.011165   0.000015   0.002123  -0.000074  -0.002767
     9  H   -0.000378   0.001974   0.000025   0.000843  -0.000207   0.002184
    10  H    0.000460   0.000305   0.001892   0.000873  -0.000346  -0.003087
    11  H   -0.010204  -0.011892  -0.000330  -0.000291   0.000058   0.001445
    12  O    0.269430   0.232819  -0.000011   0.000106  -0.000004  -0.062799
    13  H    0.351196  -0.019170   0.000004  -0.000014   0.000000   0.002706
    14  H   -0.019170   0.294869  -0.000048  -0.000065   0.000001   0.041234
    15  O    0.000004  -0.000048   8.338736   0.233767   0.266898   0.000059
    16  H   -0.000014  -0.000065   0.233767   0.329762  -0.015110   0.000225
    17  H    0.000000   0.000001   0.266898  -0.015110   0.356518  -0.000009
    18  O    0.002706   0.041234   0.000059   0.000225  -0.000009   8.326445
    19  H   -0.000686  -0.003176   0.000581  -0.000107   0.000083   0.252091
    20  H   -0.000232  -0.005478   0.000025  -0.000005  -0.000012   0.278628
    21  O    0.000031   0.000055  -0.048834  -0.001406   0.005540  -0.000701
    22  H   -0.000007   0.000010   0.037652  -0.003920  -0.004877   0.000047
    23  H   -0.000011   0.000032   0.001809   0.000583  -0.000226   0.000029
    24  O   -0.000062   0.001882   0.002033   0.004948  -0.000435  -0.014728
    25  H    0.000292  -0.001339  -0.002277  -0.001035   0.000519   0.002259
    26  H    0.000387   0.001202  -0.003611  -0.006408   0.000872  -0.013040
              19         20         21         22         23         24
     1  C   -0.001283  -0.000022   0.001614   0.000556   0.000016  -0.003505
     2  O    0.000593  -0.000207   0.000343  -0.000285   0.000045  -0.001155
     3  O    0.000675  -0.000146  -0.003396   0.001448   0.000378  -0.024156
     4  C    0.001617  -0.000852  -0.003162   0.000936  -0.000113  -0.016568
     5  F   -0.000011   0.000002   0.000000  -0.000019   0.000000   0.000147
     6  F    0.000037  -0.000004   0.000025   0.000048  -0.000005   0.000251
     7  F   -0.000033   0.000011   0.000000   0.000016   0.000000   0.000134
     8  O    0.001726  -0.000340  -0.001938   0.000122   0.000495  -0.078578
     9  H    0.001132  -0.000461   0.001119   0.000215  -0.000216   0.002901
    10  H   -0.002477   0.001229  -0.002879   0.001117  -0.001688   0.086872
    11  H   -0.000607   0.000009  -0.000506  -0.000060   0.000224   0.002565
    12  O   -0.000597   0.005950   0.000052  -0.000090  -0.000014   0.004924
    13  H   -0.000686  -0.000232   0.000031  -0.000007  -0.000011  -0.000062
    14  H   -0.003176  -0.005478   0.000055   0.000010   0.000032   0.001882
    15  O    0.000581   0.000025  -0.048834   0.037652   0.001809   0.002033
    16  H   -0.000107  -0.000005  -0.001406  -0.003920   0.000583   0.004948
    17  H    0.000083  -0.000012   0.005540  -0.004877  -0.000226  -0.000435
    18  O    0.252091   0.278628  -0.000701   0.000047   0.000029  -0.014728
    19  H    0.308972  -0.022361  -0.002640   0.000461   0.000295   0.007616
    20  H   -0.022361   0.352576   0.000272  -0.000009  -0.000073   0.001831
    21  O   -0.002640   0.000272   8.329492   0.247147   0.282941  -0.056257
    22  H    0.000461  -0.000009   0.247147   0.299584  -0.024792   0.006551
    23  H    0.000295  -0.000073   0.282941  -0.024792   0.356763   0.000991
    24  O    0.007616   0.001831  -0.056257   0.006551   0.000991   8.649228
    25  H   -0.007805   0.000868   0.061010  -0.008795  -0.005045   0.238871
    26  H    0.005327   0.000536  -0.002808  -0.003503   0.002076   0.193850
              25         26
     1  C    0.005710  -0.029178
     2  O    0.000200  -0.001433
     3  O   -0.003386   0.063863
     4  C   -0.001933   0.014721
     5  F   -0.000035   0.000085
     6  F   -0.000172   0.000399
     7  F   -0.000020   0.000057
     8  O    0.001098   0.004953
     9  H    0.001982  -0.001837
    10  H   -0.005181  -0.012498
    11  H   -0.000551  -0.000255
    12  O    0.003773  -0.004189
    13  H    0.000292   0.000387
    14  H   -0.001339   0.001202
    15  O   -0.002277  -0.003611
    16  H   -0.001035  -0.006408
    17  H    0.000519   0.000872
    18  O    0.002259  -0.013040
    19  H   -0.007805   0.005327
    20  H    0.000868   0.000536
    21  O    0.061010  -0.002808
    22  H   -0.008795  -0.003503
    23  H   -0.005045   0.002076
    24  O    0.238871   0.193850
    25  H    0.264908  -0.016883
    26  H   -0.016883   0.294974
 Mulliken charges:
               1
     1  C    0.464678
     2  O   -0.558668
     3  O   -0.703183
     4  C    0.904292
     5  F   -0.292784
     6  F   -0.319842
     7  F   -0.296293
     8  O   -0.832127
     9  H    0.519568
    10  H    0.506886
    11  H    0.503822
    12  O   -0.820827
    13  H    0.402095
    14  H    0.456823
    15  O   -0.815709
    16  H    0.442022
    17  H    0.390928
    18  O   -0.806521
    19  H    0.460577
    20  H    0.388265
    21  O   -0.805114
    22  H    0.450447
    23  H    0.385507
    24  O   -1.010149
    25  H    0.472968
    26  H    0.512341
 Sum of Mulliken charges =  -0.00000
 Mulliken charges with hydrogens summed into heavy atoms:
               1
     1  C    0.464678
     2  O   -0.558668
     3  O   -0.703183
     4  C    0.904292
     5  F   -0.292784
     6  F   -0.319842
     7  F   -0.296293
     8  O    0.698149
    12  O    0.038091
    15  O    0.017241
    18  O    0.042320
    21  O    0.030839
    24  O   -0.024839
 APT charges:
               1
     1  C    0.213117
     2  O   -0.474080
     3  O   -0.681950
     4  C    0.352927
     5  F   -0.023647
     6  F   -0.139799
     7  F   -0.091842
     8  O   -0.520469
     9  H    0.329192
    10  H    0.340904
    11  H    0.636685
    12  O   -1.548351
    13  H    1.211833
    14  H    0.288470
    15  O   -0.905033
    16  H    0.025129
    17  H    0.918188
    18  O   -0.442270
    19  H   -0.051717
    20  H    0.558043
    21  O   -0.977226
    22  H    0.161031
    23  H    0.825282
    24  O   -0.937265
    25  H    0.671031
    26  H    0.261820
 Sum of APT charges =  -0.00000
 APT charges with hydrogens summed into heavy atoms:
               1
     1  C    0.213117
     2  O   -0.474080
     3  O   -0.681950
     4  C    0.352927
     5  F   -0.023647
     6  F   -0.139799
     7  F   -0.091842
     8  O    0.786311
    12  O   -0.048048
    15  O    0.038284
    18  O    0.064055
    21  O    0.009087
    24  O   -0.004414
 Electronic spatial extent (au):  <R**2>=           4196.1640
 Charge=             -0.0000 electrons
 Dipole moment (field-independent basis, Debye):
    X=              4.1300    Y=              1.4189    Z=              0.5013  Tot=              4.3956
 Quadrupole moment (field-independent basis, Debye-Ang):
   XX=            -76.5719   YY=            -74.5483   ZZ=            -72.8945
   XY=            -12.9102   XZ=             -4.6505   YZ=             -2.5631
 Traceless Quadrupole moment (field-independent basis, Debye-Ang):
   XX=             -1.9003   YY=              0.1232   ZZ=              1.7771
   XY=            -12.9102   XZ=             -4.6505   YZ=             -2.5631
 Octapole moment (field-independent basis, Debye-Ang**2):
  XXX=             32.9304  YYY=             22.2140  ZZZ=             21.3462  XYY=              4.4472
  XXY=            -29.3560  XXZ=            -15.8727  XZZ=             17.6889  YZZ=              8.4813
  YYZ=            -11.2105  XYZ=            -11.1079
 Hexadecapole moment (field-independent basis, Debye-Ang**3):
 XXXX=          -2638.0944 YYYY=          -1473.4377 ZZZZ=           -346.4622 XXXY=           -214.0435
 XXXZ=           -118.5029 YYYX=           -118.6658 YYYZ=            -20.0444 ZZZX=             45.3413
 ZZZY=            -39.5337 XXYY=           -592.3844 XXZZ=           -476.4529 YYZZ=           -265.1301
 XXYZ=             19.5847 YYXZ=           -102.3994 ZZXY=             -5.8078
 N-N= 9.911855640721D+02 E-N=-4.310362498334D+03  KE= 9.772737055886D+02
  Exact polarizability:       0.000       0.000       0.000       0.000       0.000       0.000
 Approx polarizability:      82.358      -0.808      89.078      -1.994       7.382      81.447
 Calling FoFJK, ICntrl=    100127 FMM=F ISym2X=0 I1Cent= 0 IOpClX= 0 NMat=1 NMatS=1 NMatT=0.
 ***** Axes restored to original set *****
 -------------------------------------------------------------------
 Center     Atomic                   Forces (Hartrees/Bohr)
 Number     Number              X              Y              Z
 -------------------------------------------------------------------
      1        6           0.010295021   -0.012647934   -0.011373858
      2        8           0.012603191    0.001564310    0.015439330
      3        8          -0.022536749    0.010910445   -0.005534630
      4        6           0.000949646   -0.001249266   -0.004355390
      5        9           0.001180492    0.002519316    0.002733263
      6        9          -0.000927821    0.002533512    0.000055903
      7        9          -0.002102190   -0.000284904    0.004616103
      8        8          -0.005226681   -0.010781173   -0.004183096
      9        1          -0.002145843    0.004364228    0.000527902
     10        1           0.008901152   -0.000460156    0.003577734
     11        1           0.002292429    0.005074173   -0.002093131
     12        8           0.000258456    0.000135358   -0.001330500
     13        1           0.001031939    0.000268789    0.002303858
     14        1          -0.001990345   -0.001500264    0.001645744
     15        8          -0.000432723    0.002721123    0.000671275
     16        1           0.002302593   -0.005367460    0.000755208
     17        1          -0.001161551    0.000408592   -0.001361586
     18        8           0.001065030    0.000368576    0.002573409
     19        1          -0.001379345    0.000700642   -0.003369414
     20        1          -0.001619715   -0.001258761   -0.000296699
     21        8          -0.001873640   -0.000726869    0.001409418
     22        1          -0.000086333    0.000705967   -0.004480345
     23        1           0.000937368    0.001645316    0.000359103
     24        8          -0.002312473   -0.001059556    0.001292107
     25        1           0.000096050    0.004580071    0.000723748
     26        1           0.001882042   -0.003164079   -0.000305453
 -------------------------------------------------------------------
 Cartesian Forces:  Max     0.022536749 RMS     0.005060866
 FormGI is forming the generalized inverse of G from B-inverse, IUseBI=4.

 GradGradGradGradGradGradGradGradGradGradGradGradGradGradGradGradGradGrad
 Berny optimization.
 Internal  Forces:  Max     0.023402963 RMS     0.003422293
 Search for a local minimum.
 Step number   1 out of a maximum of  156
 All quantities printed in internal units (Hartrees-Bohrs-Radians)
 Mixed Optimization -- RFO/linear search
 Second derivative matrix not updated -- analytic derivatives used.
 ITU=  0
     Eigenvalues ---    0.00002   0.00035   0.00060   0.00106   0.00154
     Eigenvalues ---    0.00213   0.00317   0.00422   0.00511   0.00538
     Eigenvalues ---    0.00630   0.00702   0.00839   0.00939   0.01060
     Eigenvalues ---    0.01195   0.01281   0.01379   0.01550   0.01577
     Eigenvalues ---    0.01583   0.01704   0.01943   0.02000   0.02186
     Eigenvalues ---    0.02327   0.02413   0.02578   0.02649   0.02927
     Eigenvalues ---    0.03338   0.03478   0.03662   0.03885   0.03951
     Eigenvalues ---    0.04244   0.04487   0.04700   0.05675   0.06053
     Eigenvalues ---    0.06245   0.06746   0.07042   0.07614   0.09556
     Eigenvalues ---    0.11470   0.13574   0.15396   0.20589   0.20698
     Eigenvalues ---    0.22053   0.24138   0.26047   0.31380   0.33743
     Eigenvalues ---    0.36135   0.36361   0.36436   0.37686   0.43659
     Eigenvalues ---    0.45369   0.46517   0.49447   0.50228   0.51576
     Eigenvalues ---    0.54898   0.57208   0.57257   0.57349   0.57427
     Eigenvalues ---    0.69178   0.84769
 RFO step:  Lambda=-5.52668136D-03 EMin= 1.78402160D-05
 Linear search not attempted -- first point.
 Maximum step size (   0.300) exceeded in Quadratic search.
    -- Step size scaled by   0.825
 Iteration  1 RMS(Cart)=  0.07203262 RMS(Int)=  0.00179655
 Iteration  2 RMS(Cart)=  0.00262449 RMS(Int)=  0.00047772
 Iteration  3 RMS(Cart)=  0.00000385 RMS(Int)=  0.00047771
 Iteration  4 RMS(Cart)=  0.00000000 RMS(Int)=  0.00047771
 Variable       Old X    -DE/DX   Delta X   Delta X   Delta X     New X
                                 (Linear)    (Quad)   (Total)
    R1        2.33805   0.01754   0.00000   0.02408   0.02419   2.36224
    R2        2.33270   0.02340   0.00000   0.01874   0.01866   2.35137
    R3        2.96077  -0.00471   0.00000  -0.02085  -0.02085   2.93992
    R4        2.72319  -0.00251   0.00000  -0.14339  -0.14314   2.58004
    R5        3.42647  -0.00139   0.00000  -0.00248  -0.00256   3.42391
    R6        2.52561   0.00068   0.00000  -0.00198  -0.00198   2.52363
    R7        2.54096   0.00087   0.00000  -0.00449  -0.00449   2.53648
    R8        2.53910   0.00209   0.00000   0.00288   0.00288   2.54199
    R9        2.02218  -0.00644   0.00000   0.02900   0.02924   2.05142
   R10        1.95413  -0.00518   0.00000  -0.04915  -0.04933   1.90480
   R11        1.93163  -0.00264   0.00000  -0.02011  -0.02007   1.91156
   R12        2.86778   0.00411   0.00000   0.13886   0.13848   3.00626
   R13        2.91992   0.00212   0.00000   0.05612   0.05622   2.97614
   R14        1.81195   0.00228   0.00000   0.00241   0.00241   1.81436
   R15        1.86623   0.00202   0.00000  -0.00018   0.00015   1.86638
   R16        3.18388   0.00086   0.00000   0.04161   0.04191   3.22579
   R17        1.83513   0.00342   0.00000   0.00695   0.00677   1.84190
   R18        1.81114   0.00145   0.00000   0.00188   0.00188   1.81303
   R19        3.28921   0.00051   0.00000   0.01817   0.01794   3.30715
   R20        1.84473   0.00332   0.00000   0.00578   0.00572   1.85045
   R21        1.81164   0.00199   0.00000   0.00243   0.00243   1.81407
   R22        3.37509   0.00087   0.00000   0.01031   0.01019   3.38529
   R23        1.85128   0.00367   0.00000   0.00422   0.00400   1.85528
   R24        1.81131   0.00183   0.00000   0.00237   0.00237   1.81367
   R25        3.16058   0.00288   0.00000   0.05992   0.06003   3.22061
   R26        1.86670   0.00595   0.00000   0.00047   0.00059   1.86730
   R27        1.86215   0.00283   0.00000   0.00020   0.00020   1.86235
    A1        2.24706   0.00075   0.00000   0.00067   0.00058   2.24764
    A2        2.02070  -0.00253   0.00000  -0.01355  -0.01360   2.00710
    A3        2.01539   0.00178   0.00000   0.01273   0.01268   2.02807
    A4        2.06719  -0.00135   0.00000  -0.00153  -0.00099   2.06620
    A5        2.22689  -0.00048   0.00000   0.01694   0.01710   2.24398
    A6        1.97105  -0.00484   0.00000  -0.01043  -0.01053   1.96052
    A7        1.93993  -0.00161   0.00000   0.00305   0.00306   1.94299
    A8        1.94096  -0.00629   0.00000  -0.02445  -0.02456   1.91639
    A9        1.86970   0.00387   0.00000   0.01038   0.01040   1.88009
   A10        1.87348   0.00505   0.00000   0.01087   0.01067   1.88415
   A11        1.86348   0.00487   0.00000   0.01325   0.01325   1.87673
   A12        1.81127   0.00065   0.00000   0.01487   0.01494   1.82620
   A13        1.85866   0.00210   0.00000   0.05431   0.05361   1.91227
   A14        1.83327   0.00061   0.00000   0.00994   0.00822   1.84149
   A15        2.05577   0.00016   0.00000   0.01835   0.01750   2.07326
   A16        1.78157   0.00120   0.00000   0.02986   0.02987   1.81144
   A17        1.86616   0.00018   0.00000   0.01044   0.00968   1.87585
   A18        1.85376   0.00040   0.00000   0.00671   0.00742   1.86118
   A19        1.83242  -0.00119   0.00000   0.05912   0.05879   1.89121
   A20        2.28007   0.00110   0.00000  -0.04876  -0.04821   2.23187
   A21        1.81111   0.00008   0.00000   0.02591   0.02576   1.83688
   A22        2.06751   0.00015   0.00000   0.01758   0.01751   2.08502
   A23        1.86129   0.00043   0.00000  -0.00070  -0.00122   1.86007
   A24        2.82980  -0.00067   0.00000  -0.00056  -0.00100   2.82880
   A25        1.85380  -0.00069   0.00000   0.00362   0.00326   1.85706
   A26        1.73998   0.00359   0.00000   0.02852   0.02805   1.76803
   A27        2.10856  -0.00181   0.00000  -0.00794  -0.00818   2.10038
   A28        1.65429   0.00092   0.00000   0.00159   0.00116   1.65546
   A29        2.06736   0.00103   0.00000   0.03519   0.03598   2.10334
   A30        1.65118  -0.00157   0.00000  -0.02409  -0.02371   1.62748
   A31        2.22392  -0.00181   0.00000  -0.03041  -0.03052   2.19340
   A32        1.96675  -0.00031   0.00000   0.01542   0.01488   1.98163
   A33        1.82184   0.00166   0.00000   0.00542   0.00585   1.82769
   A34        3.04684   0.00184   0.00000   0.02954   0.03048   3.07733
   A35        2.94132  -0.00042   0.00000  -0.04662  -0.04582   2.89550
   A36        3.12095  -0.00064   0.00000  -0.00425  -0.00458   3.11637
   A37        2.97532  -0.00203   0.00000  -0.05011  -0.05011   2.92521
   A38        2.91808  -0.00440   0.00000  -0.06684  -0.06716   2.85092
   A39        2.90510  -0.00141   0.00000  -0.01407  -0.01513   2.88996
   A40        2.88025   0.00180   0.00000  -0.01770  -0.01771   2.86254
   A41        3.06234   0.00117   0.00000   0.05708   0.05590   3.11824
   A42        2.98668  -0.00167   0.00000  -0.04141  -0.04143   2.94524
   A43        3.36733  -0.00099   0.00000   0.01246   0.01272   3.38005
   A44        3.30191   0.00090   0.00000   0.00597   0.00534   3.30725
   A45        3.10236   0.00234   0.00000   0.00283   0.00295   3.10532
   A46        3.14079   0.00123   0.00000   0.02969   0.02849   3.16928
   A47        3.13513   0.00117   0.00000   0.04372   0.04420   3.17934
    D1       -0.09351   0.00083   0.00000   0.01147   0.01158  -0.08194
    D2        3.05736   0.00131   0.00000   0.03324   0.03339   3.09075
    D3        2.01107   0.00084   0.00000   0.09203   0.09267   2.10374
    D4       -1.13978   0.00034   0.00000   0.07020   0.07052  -1.06927
    D5       -0.61158   0.00053   0.00000   0.00090   0.00073  -0.61085
    D6       -2.71352   0.00007   0.00000  -0.00742  -0.00750  -2.72102
    D7        1.49599  -0.00088   0.00000  -0.01006  -0.01006   1.48593
    D8        2.53803   0.00095   0.00000   0.01975   0.01973   2.55776
    D9        0.43610   0.00049   0.00000   0.01143   0.01150   0.44760
   D10       -1.63759  -0.00047   0.00000   0.00879   0.00894  -1.62865
   D11        0.04539   0.00011   0.00000  -0.05385  -0.05582  -0.01043
   D12        1.95075   0.00200   0.00000  -0.00703  -0.00635   1.94440
   D13        1.68240   0.00275   0.00000   0.03951   0.03964   1.72204
   D14       -2.15869   0.00212   0.00000   0.01416   0.01492  -2.14377
   D15        2.55010  -0.00152   0.00000  -0.02438  -0.02479   2.52530
   D16       -1.74059  -0.00005   0.00000   0.01721   0.01782  -1.72277
   D17       -1.86005   0.00001   0.00000   0.00516   0.00515  -1.85490
   D18        0.13244   0.00148   0.00000   0.04675   0.04776   0.18021
   D19        1.98079   0.00119   0.00000   0.02758   0.02683   2.00761
   D20       -1.85747   0.00044   0.00000   0.02566   0.02541  -1.83206
   D21        0.01342   0.00159   0.00000   0.01477   0.01407   0.02749
   D22        0.08454  -0.00107   0.00000  -0.02535  -0.02527   0.05926
   D23        2.52946  -0.00181   0.00000  -0.02728  -0.02669   2.50277
   D24       -1.88283  -0.00066   0.00000  -0.03816  -0.03802  -1.92085
   D25       -0.05465  -0.00038   0.00000  -0.00751  -0.00746  -0.06211
   D26        1.96307  -0.00019   0.00000   0.00850   0.00864   1.97171
   D27        2.06741   0.00008   0.00000   0.02616   0.02639   2.09380
   D28       -2.19805   0.00027   0.00000   0.04218   0.04249  -2.15556
   D29        2.05101   0.00096   0.00000  -0.00143  -0.00123   2.04978
   D30       -0.09906   0.00190   0.00000  -0.00354  -0.00354  -0.10260
   D31       -2.03533   0.00033   0.00000   0.02835   0.02827  -2.00706
   D32        2.09778   0.00126   0.00000   0.02623   0.02596   2.12375
   D33        0.39858  -0.00029   0.00000  -0.01640  -0.01595   0.38263
   D34       -1.79752  -0.00074   0.00000  -0.05065  -0.05051  -1.84803
   D35       -0.52865   0.00072   0.00000   0.01994   0.02018  -0.50847
   D36       -2.82828  -0.00038   0.00000  -0.01003  -0.00994  -2.83823
   D37        1.16477  -0.00064   0.00000  -0.00360  -0.00331   1.16147
   D38        1.70079   0.00118   0.00000  -0.01542  -0.01586   1.68493
   D39       -2.27576   0.00099   0.00000   0.03518   0.03415  -2.24161
   D40       -0.01044   0.00116   0.00000   0.00889   0.00899  -0.00145
   D41       -0.25605  -0.00031   0.00000  -0.03761  -0.03768  -0.29373
   D42        2.05058  -0.00051   0.00000   0.01299   0.01234   2.06292
   D43       -1.96728  -0.00033   0.00000  -0.01330  -0.01283  -1.98011
         Item               Value     Threshold  Converged?
 Maximum Force            0.023403     0.000015     NO 
 RMS     Force            0.003422     0.000010     NO 
 Maximum Displacement     0.260726     0.000060     NO 
 RMS     Displacement     0.071708     0.000040     NO 
 Predicted change in Energy=-3.032213D-03
 GradGradGradGradGradGradGradGradGradGradGradGradGradGradGradGradGradGrad

                          Input orientation:                          
 ---------------------------------------------------------------------
 Center     Atomic      Atomic             Coordinates (Angstroms)
 Number     Number       Type             X           Y           Z
 ---------------------------------------------------------------------
      1          6           0        0.511959   -1.124597    0.118111
      2          8           0        1.268620   -1.023292    1.107964
      3          8           0       -0.553338   -0.524664   -0.113152
      4          6           0        0.954065   -2.173089   -0.942799
      5          9           0        2.282173   -2.243933   -1.063366
      6          9           0        0.448709   -1.886183   -2.152725
      7          9           0        0.503760   -3.391778   -0.594254
      8          8           0        0.691610    0.689121    2.761618
      9          1           0        0.978993   -0.081023    2.052575
     10          1           0       -0.136869    1.104161    2.364902
     11          1           0        0.390986    0.258486    3.626150
     12          8           0       -0.398696   -0.338487    4.851042
     13          1           0       -0.262775    0.045661    5.720402
     14          1           0       -1.346449   -0.199721    4.610303
     15          8           0       -1.231975    1.315429   -2.054283
     16          1           0       -0.963127    0.551377   -1.512093
     17          1           0       -1.700431    0.962308   -2.813446
     18          8           0       -2.795147    0.245519    3.824847
     19          1           0       -2.513987    0.715071    3.012856
     20          1           0       -3.410756   -0.436797    3.547351
     21          8           0       -1.911223    3.182814   -0.209024
     22          1           0       -1.739635    2.601387   -0.981279
     23          1           0       -1.322887    3.935554   -0.300509
     24          8           0       -1.533800    1.282680    1.624970
     25          1           0       -1.714998    2.088721    1.082875
     26          1           0       -1.338572    0.576393    0.965966
 ---------------------------------------------------------------------
                    Distance matrix (angstroms):
                    1          2          3          4          5
     1  C    0.000000
     2  O    1.250043   0.000000
     3  O    1.244291   2.249285   0.000000
     4  C    1.555739   2.372047   2.382831   0.000000
     5  F    2.404675   2.689225   3.449481   1.335450   0.000000
     6  F    2.395978   3.471157   2.649093   1.342245   2.162471
     7  F    2.376476   3.015341   3.093422   1.345162   2.168033
     8  O    3.210915   2.449463   3.359683   4.688692   5.075746
     9  H    2.247069   1.365300   2.689838   3.653714   4.010679
    10  H    3.230543   2.842771   2.994540   4.782404   5.367916
    11  H    3.772783   2.958793   3.935410   5.206238   5.641831
    12  O    4.883431   4.154459   4.970090   6.226100   6.767423
    13  H    5.775412   4.976184   5.868565   7.127538   7.598586
    14  H    4.948623   4.447834   4.800588   6.326412   7.038198
    15  O    3.703286   4.660729   2.759435   4.264262   5.099041
    16  H    2.764476   3.784834   1.811857   3.379709   4.306633
    17  H    4.224200   5.304275   3.289148   4.514021   5.404063
    18  O    5.153063   5.050300   4.596381   6.529679   7.474703
    19  H    4.573868   4.578059   3.892687   6.001338   6.955174
    20  H    5.255515   5.309532   4.644549   6.498293   7.545455
    21  O    4.953041   5.434812   3.949486   6.118334   6.911155
    22  H    4.490133   5.152944   3.454438   5.482073   6.297524
    23  H    5.398799   5.769736   4.529995   6.550769   7.194753
    24  O    3.500104   3.665836   2.692371   4.972449   5.850282
    25  H    4.026849   4.311290   3.099954   5.421280   6.273405
    26  H    2.652676   3.062124   1.730149   4.056997   5.018190
                    6          7          8          9         10
     6  F    0.000000
     7  F    2.167643   0.000000
     8  O    5.553554   5.286861   0.000000
     9  H    4.606990   4.265284   1.085566   0.000000
    10  H    5.449222   5.420376   1.007978   1.657516   0.000000
    11  H    6.164279   5.581125   1.011552   1.713814   1.607652
    12  O    7.222618   6.307794   2.571077   3.129814   2.886292
    13  H    8.137835   7.230383   3.174791   3.874402   3.520747
    14  H    7.197590   6.379649   2.891602   3.458865   2.864440
    15  O    3.617280   5.225156   5.223537   4.868752   4.557750
    16  H    2.888839   4.306118   4.584946   4.108359   4.002419
    17  H    3.628947   5.361094   6.072712   5.652081   5.411113
    18  O    7.127280   6.606146   3.672154   4.182309   3.152007
    19  H    6.498255   6.243736   3.215532   3.709018   2.494378
    20  H    7.034703   6.419364   4.326022   4.650895   3.806714
    21  O    5.919628   7.014685   4.670970   4.911295   3.754228
    22  H    5.128297   6.410978   4.855614   4.877554   4.000934
    23  H    6.360966   7.557296   4.896340   5.193125   4.065445
    24  O    5.314416   5.561219   2.568410   2.890789   1.590844
    25  H    5.563326   6.145853   3.250972   3.592450   2.259080
    26  H    4.357166   4.644874   2.712695   2.642731   1.918242
                   11         12         13         14         15
    11  H    0.000000
    12  O    1.574907   0.000000
    13  H    2.204221   0.960120   0.000000
    14  H    2.048704   0.987647   1.570631   0.000000
    15  O    6.001538   7.149357   7.937090   6.835605   0.000000
    16  H    5.321743   6.449800   7.283902   6.180195   0.974693
    17  H    6.807187   7.882320   8.702509   7.522478   0.959414
    18  O    3.192349   2.671539   3.169540   1.707017   6.176761
    19  H    3.003908   2.993889   3.584254   2.179869   5.261167
    20  H    3.865600   3.283562   3.855477   2.333974   6.260645
    21  O    5.344195   6.347564   6.907764   5.914933   2.711731
    22  H    5.590808   6.667605   7.322936   6.266307   1.750070
    23  H    5.645958   6.757221   7.246135   6.420057   3.154211
    24  O    2.959476   3.784731   4.462991   3.338387   3.691757
    25  H    3.775338   4.671517   5.271594   4.220846   3.266963
    26  H    3.188889   4.100511   4.903436   3.726072   3.111180
                   16         17         18         19         20
    16  H    0.000000
    17  H    1.551130   0.000000
    18  O    5.650909   6.766027   0.000000
    19  H    4.786138   5.888021   0.979214   0.000000
    20  H    5.706605   6.733679   0.959965   1.554567   0.000000
    21  O    3.085667   3.429009   5.067656   4.102876   5.427756
    22  H    2.255498   2.458649   5.455554   4.484521   5.703656
    23  H    3.612481   3.911213   5.727344   4.771647   6.187299
    24  O    3.271335   4.453082   2.739737   1.791417   3.189845
    25  H    3.108471   4.055902   3.475992   2.500025   3.915032
    26  H    2.506464   3.816259   3.225568   2.364442   3.461798
                   21         22         23         24         25
    21  O    0.000000
    22  H    0.981773   0.000000
    23  H    0.959753   1.554712   0.000000
    24  O    2.667675   2.928121   3.284767   0.000000
    25  H    1.704273   2.127009   2.340576   0.988130   0.000000
    26  H    2.915812   2.837819   3.590009   0.985515   1.562850
                   26
    26  H    0.000000
 Stoichiometry    C2H13F3O8
 Framework group  C1[X(C2H13F3O8)]
 Deg. of freedom    72
 Full point group                 C1      NOp   1
 Largest Abelian subgroup         C1      NOp   1
 Largest concise Abelian subgroup C1      NOp   1
                         Standard orientation:                         
 ---------------------------------------------------------------------
 Center     Atomic      Atomic             Coordinates (Angstroms)
 Number     Number       Type             X           Y           Z
 ---------------------------------------------------------------------
      1          6           0       -1.124553   -0.492284   -0.133691
      2          8           0       -0.619802   -1.357153   -0.881913
      3          8           0       -0.573663    0.475725    0.421050
      4          6           0       -2.638786   -0.685459    0.166484
      5          9           0       -3.303508   -1.184991   -0.878522
      6          9           0       -3.221450    0.475599    0.504224
      7          9           0       -2.794045   -1.532369    1.199973
      8          8           0        1.733911   -1.049173   -1.486109
      9          1           0        0.690713   -1.220871   -1.239716
     10          1           0        1.970170   -0.192332   -1.010690
     11          1           0        2.305747   -1.763929   -1.055567
     12          8           0        3.269532   -2.622900   -0.153557
     13          1           0        4.073106   -2.976854   -0.541908
     14          1           0        3.536663   -2.000186    0.564994
     15          8           0       -0.876835    3.196726    0.076482
     16          1           0       -0.948371    2.239985    0.248401
     17          1           0       -1.445917    3.633598    0.713477
     18          8           0        3.740047   -0.628682    1.560745
     19          1           0        3.235762    0.086082    1.120668
     20          1           0        3.437016   -0.657075    2.471184
     21          8           0        1.742335    3.525816   -0.544112
     22          1           0        0.791086    3.565113   -0.304403
     23          1           0        1.807920    3.846446   -1.446344
     24          8           0        2.055175    0.953465    0.089632
     25          1           0        2.112195    1.902920   -0.178109
     26          1           0        1.119375    0.828816    0.372443
 ---------------------------------------------------------------------
 Rotational constants (GHZ):           0.5930958           0.3457297           0.2526946
 Standard basis: 6-31++G(d,p) (6D, 7F)
 There are   325 symmetry adapted cartesian basis functions of A   symmetry.
 There are   325 symmetry adapted basis functions of A   symmetry.
   325 basis functions,   520 primitive gaussians,   325 cartesian basis functions
    58 alpha electrons       58 beta electrons
       nuclear repulsion energy       987.8825155961 Hartrees.
 NAtoms=   26 NActive=   26 NUniq=   26 SFac= 1.00D+00 NAtFMM=   60 NAOKFM=F Big=F
 Integral buffers will be    131072 words long.
 Raffenetti 2 integral format.
 Two-electron integral symmetry is turned on.
 Nuclear repulsion after empirical dispersion term =      987.8691590229 Hartrees.
 One-electron integrals computed using PRISM.
 NBasis=   325 RedAO= T EigKep=  3.99D-05  NBF=   325
 NBsUse=   325 1.00D-06 EigRej= -1.00D+00 NBFU=   325
 Initial guess from the checkpoint file:  "/local_scratch/slurm.5787588/Gau-3069770.chk"
 B after Tr=    -0.000000    0.000000    0.000000
         Rot=    0.999940    0.009636   -0.003381   -0.004035 Ang=   1.26 deg.
 ExpMin= 3.60D-02 ExpMax= 7.00D+03 ExpMxC= 1.05D+03 IAcc=3 IRadAn=         5 AccDes= 0.00D+00
 Harris functional with IExCor= 4639 and IRadAn=       5 diagonalized for initial guess.
 HarFok:  IExCor= 4639 AccDes= 0.00D+00 IRadAn=         5 IDoV= 1 UseB2=F ITyADJ=14
 ICtDFT=  3500011 ScaDFX=  1.000000  1.000000  1.000000  1.000000
 FoFCou: FMM=F IPFlag=           0 FMFlag=      100000 FMFlg1=           0
         NFxFlg=           0 DoJE=T BraDBF=F KetDBF=T FulRan=T
         wScrn=  0.000000 ICntrl=       500 IOpCl=  0 I1Cent=   200000004 NGrid=           0
         NMat0=    1 NMatS0=      1 NMatT0=    0 NMatD0=    1 NMtDS0=    0 NMtDT0=    0
 Petite list used in FoFCou.
 Requested convergence on RMS density matrix=1.00D-10 within 128 cycles.
 Requested convergence on MAX density matrix=1.00D-08.
 Requested convergence on             energy=1.00D-08.
 No special actions if energy rises.
 SCF Done:  E(RwB97XD) =  -985.243976468     A.U. after   16 cycles
            NFock= 16  Conv=0.76D-10     -V/T= 2.0082
 Calling FoFJK, ICntrl=      2127 FMM=F ISym2X=0 I1Cent= 0 IOpClX= 0 NMat=1 NMatS=1 NMatT=0.
 ***** Axes restored to original set *****
 -------------------------------------------------------------------
 Center     Atomic                   Forces (Hartrees/Bohr)
 Number     Number              X              Y              Z
 -------------------------------------------------------------------
      1        6           0.001899064   -0.002240168   -0.002658276
      2        8           0.002877782    0.000091981    0.003232947
      3        8          -0.004527214    0.002296045   -0.000735280
      4        6           0.000302990   -0.000217056   -0.000927841
      5        9           0.000262803    0.000416118    0.000480259
      6        9          -0.000141394    0.000485181   -0.000000650
      7        9          -0.000461770   -0.000157395    0.000850662
      8        8          -0.000208974   -0.003098475    0.000850838
      9        1           0.000184334   -0.000090579   -0.001061330
     10        1           0.000913557    0.001403433    0.000253648
     11        1           0.000762841    0.001467037   -0.000111673
     12        8          -0.000286383    0.000607819   -0.000237428
     13        1           0.000184464   -0.000292571    0.000599789
     14        1          -0.000149171   -0.000658640    0.000694787
     15        8           0.000062820    0.000376119    0.000425325
     16        1           0.000444305   -0.001556132   -0.000374233
     17        1          -0.000375645    0.000265012   -0.000203608
     18        8           0.000592108    0.000506705    0.000480535
     19        1          -0.000802510   -0.000710760   -0.001275001
     20        1          -0.000562780   -0.000110764    0.000138645
     21        8          -0.000268139   -0.000336276   -0.000091632
     22        1          -0.000142418    0.000489107   -0.001078875
     23        1           0.000021649    0.000473979    0.000135444
     24        8          -0.001153382    0.000307277    0.000118506
     25        1           0.000139117    0.000876456    0.000595304
     26        1           0.000431946   -0.000593455   -0.000100864
 -------------------------------------------------------------------
 Cartesian Forces:  Max     0.004527214 RMS     0.001102435

 GradGradGradGradGradGradGradGradGradGradGradGradGradGradGradGradGradGrad
 Berny optimization.
 Using GEDIIS/GDIIS optimizer.
 FormGI is forming the generalized inverse of G from B-inverse, IUseBI=4.
 Internal  Forces:  Max     0.004777284 RMS     0.000748157
 Search for a local minimum.
 Step number   2 out of a maximum of  156
 All quantities printed in internal units (Hartrees-Bohrs-Radians)
 Mixed Optimization -- En-DIIS/RFO-DIIS
 Update second derivatives using D2CorX and points    1    2
 DE= -3.00D-03 DEPred=-3.03D-03 R= 9.90D-01
 TightC=F SS=  1.41D+00  RLast= 3.58D-01 DXNew= 5.0454D-01 1.0732D+00
 Trust test= 9.90D-01 RLast= 3.58D-01 DXMaxT set to 5.05D-01
 ITU=  1  0
 Use linear search instead of GDIIS.
     Eigenvalues ---    0.00002   0.00035   0.00060   0.00106   0.00154
     Eigenvalues ---    0.00214   0.00319   0.00427   0.00511   0.00540
     Eigenvalues ---    0.00649   0.00705   0.00839   0.00937   0.01059
     Eigenvalues ---    0.01199   0.01279   0.01363   0.01553   0.01575
     Eigenvalues ---    0.01583   0.01703   0.01939   0.01990   0.02165
     Eigenvalues ---    0.02323   0.02411   0.02567   0.02649   0.02920
     Eigenvalues ---    0.03342   0.03474   0.03631   0.03882   0.03932
     Eigenvalues ---    0.04202   0.04487   0.04696   0.05665   0.06052
     Eigenvalues ---    0.06243   0.06748   0.07039   0.07603   0.09524
     Eigenvalues ---    0.11473   0.13578   0.15445   0.20616   0.20750
     Eigenvalues ---    0.22078   0.24122   0.26114   0.31514   0.34581
     Eigenvalues ---    0.36163   0.36348   0.36800   0.37725   0.43638
     Eigenvalues ---    0.45319   0.46648   0.49419   0.50126   0.51497
     Eigenvalues ---    0.54864   0.57202   0.57253   0.57347   0.57430
     Eigenvalues ---    0.69200   0.82688
 RFO step:  Lambda=-4.97277004D-04 EMin= 1.78539754D-05
 Quartic linear search produced a step of  0.41209.
 Iteration  1 RMS(Cart)=  0.10595755 RMS(Int)=  0.00401233
 Iteration  2 RMS(Cart)=  0.00745400 RMS(Int)=  0.00095141
 Iteration  3 RMS(Cart)=  0.00004137 RMS(Int)=  0.00095123
 Iteration  4 RMS(Cart)=  0.00000003 RMS(Int)=  0.00095123
 Variable       Old X    -DE/DX   Delta X   Delta X   Delta X     New X
                                 (Linear)    (Quad)   (Total)
    R1        2.36224   0.00398   0.00997   0.00160   0.01223   2.37447
    R2        2.35137   0.00478   0.00769  -0.00742   0.00068   2.35205
    R3        2.93992  -0.00064  -0.00859   0.00394  -0.00464   2.93528
    R4        2.58004  -0.00015  -0.05899  -0.05145  -0.11010   2.46994
    R5        3.42391  -0.00015  -0.00105   0.01108   0.01039   3.43430
    R6        2.52363   0.00020  -0.00081   0.00042  -0.00039   2.52324
    R7        2.53648   0.00016  -0.00185   0.00006  -0.00177   2.53470
    R8        2.54199   0.00052   0.00119  -0.00084   0.00035   2.54234
    R9        2.05142   0.00068   0.01205   0.03387   0.04626   2.09768
   R10        1.90480   0.00124  -0.02033  -0.00159  -0.02253   1.88227
   R11        1.91156  -0.00023  -0.00827  -0.00155  -0.00961   1.90195
   R12        3.00626   0.00158   0.05707   0.05129   0.10741   3.11367
   R13        2.97614   0.00079   0.02317   0.01287   0.03631   3.01246
   R14        1.81436   0.00045   0.00099  -0.00082   0.00017   1.81453
   R15        1.86638   0.00035   0.00006  -0.00227  -0.00188   1.86450
   R16        3.22579   0.00056   0.01727   0.00713   0.02463   3.25043
   R17        1.84190   0.00082   0.00279  -0.00173   0.00126   1.84316
   R18        1.81303   0.00025   0.00078  -0.00062   0.00015   1.81318
   R19        3.30715   0.00035   0.00739   0.01040   0.01749   3.32465
   R20        1.85045   0.00071   0.00236  -0.00033   0.00181   1.85225
   R21        1.81407   0.00040   0.00100  -0.00099   0.00002   1.81409
   R22        3.38529   0.00027   0.00420  -0.01494  -0.01101   3.37428
   R23        1.85528   0.00082   0.00165  -0.00210  -0.00084   1.85444
   R24        1.81367   0.00037   0.00097  -0.00081   0.00016   1.81383
   R25        3.22061   0.00091   0.02474   0.02811   0.05259   3.27320
   R26        1.86730   0.00114   0.00024  -0.00466  -0.00463   1.86267
   R27        1.86235   0.00058   0.00008  -0.00349  -0.00340   1.85895
    A1        2.24764   0.00014   0.00024  -0.00175   0.00025   2.24789
    A2        2.00710  -0.00049  -0.00560  -0.00246  -0.00901   1.99809
    A3        2.02807   0.00034   0.00522   0.00428   0.00859   2.03665
    A4        2.06620  -0.00021  -0.00041  -0.01550  -0.01293   2.05327
    A5        2.24398   0.00007   0.00704   0.05399   0.06048   2.30447
    A6        1.96052  -0.00083  -0.00434   0.00094  -0.00345   1.95708
    A7        1.94299  -0.00033   0.00126  -0.00074   0.00052   1.94351
    A8        1.91639  -0.00117  -0.01012   0.00435  -0.00583   1.91057
    A9        1.88009   0.00069   0.00428  -0.00120   0.00310   1.88319
   A10        1.88415   0.00088   0.00440  -0.00136   0.00292   1.88707
   A11        1.87673   0.00089   0.00546  -0.00225   0.00321   1.87994
   A12        1.82620   0.00030   0.00615   0.01416   0.02041   1.84662
   A13        1.91227   0.00085   0.02209   0.00697   0.02777   1.94004
   A14        1.84149   0.00006   0.00339   0.00137   0.00367   1.84515
   A15        2.07326   0.00006   0.00721   0.01461   0.02116   2.09443
   A16        1.81144   0.00052   0.01231   0.00357   0.01564   1.82708
   A17        1.87585   0.00011   0.00399  -0.00052   0.00269   1.87854
   A18        1.86118  -0.00007   0.00306   0.00359   0.00681   1.86800
   A19        1.89121   0.00032   0.02423   0.01473   0.03967   1.93088
   A20        2.23187  -0.00010  -0.01987  -0.01055  -0.03030   2.20157
   A21        1.83688   0.00037   0.01062   0.00452   0.01383   1.85070
   A22        2.08502   0.00005   0.00722   0.02346   0.03094   2.11596
   A23        1.86007  -0.00000  -0.00050   0.00489   0.00370   1.86377
   A24        2.82880  -0.00007  -0.00041   0.01010   0.00837   2.83717
   A25        1.85706  -0.00015   0.00134   0.00216   0.00284   1.85990
   A26        1.76803   0.00090   0.01156   0.00625   0.01692   1.78495
   A27        2.10038  -0.00038  -0.00337   0.02077   0.01739   2.11777
   A28        1.65546   0.00001   0.00048   0.01014   0.00974   1.66520
   A29        2.10334   0.00037   0.01483   0.04462   0.06071   2.16405
   A30        1.62748  -0.00037  -0.00977  -0.01578  -0.02372   1.60376
   A31        2.19340  -0.00034  -0.01258  -0.02440  -0.03806   2.15534
   A32        1.98163  -0.00001   0.00613  -0.00173   0.00252   1.98415
   A33        1.82769   0.00033   0.00241  -0.00718  -0.00408   1.82361
   A34        3.07733   0.00034   0.01256   0.01156   0.02632   3.10365
   A35        2.89550  -0.00052  -0.01888  -0.01806  -0.03662   2.85887
   A36        3.11637  -0.00020  -0.00189   0.00161  -0.00150   3.11487
   A37        2.92521  -0.00059  -0.02065   0.00588  -0.01515   2.91006
   A38        2.85092  -0.00095  -0.02767  -0.04740  -0.07360   2.77732
   A39        2.88996  -0.00029  -0.00624   0.01958   0.01224   2.90220
   A40        2.86254   0.00004  -0.00730  -0.02601  -0.03373   2.82881
   A41        3.11824   0.00054   0.02304   0.01937   0.04074   3.15898
   A42        2.94524  -0.00081  -0.01707  -0.02732  -0.04386   2.90139
   A43        3.38005   0.00009   0.00524   0.00005   0.00552   3.38558
   A44        3.30725   0.00004   0.00220   0.00689   0.00900   3.31625
   A45        3.10532   0.00046   0.00122  -0.01292  -0.01209   3.09323
   A46        3.16928   0.00029   0.01174  -0.00998  -0.00043   3.16885
   A47        3.17934   0.00050   0.01822   0.03846   0.05796   3.23730
    D1       -0.08194   0.00001   0.00477   0.01063   0.01537  -0.06657
    D2        3.09075   0.00026   0.01376   0.00747   0.02162   3.11237
    D3        2.10374   0.00066   0.03819   0.14191   0.18150   2.28524
    D4       -1.06927   0.00040   0.02906   0.14499   0.17487  -0.89440
    D5       -0.61085   0.00003   0.00030  -0.04131  -0.04125  -0.65210
    D6       -2.72102  -0.00004  -0.00309  -0.03989  -0.04320  -2.76421
    D7        1.48593  -0.00019  -0.00414  -0.03944  -0.04376   1.44217
    D8        2.55776   0.00025   0.00813  -0.04396  -0.03569   2.52207
    D9        0.44760   0.00018   0.00474  -0.04254  -0.03764   0.40996
   D10       -1.62865   0.00003   0.00369  -0.04208  -0.03820  -1.66684
   D11       -0.01043  -0.00052  -0.02300  -0.03725  -0.06301  -0.07344
   D12        1.94440   0.00019  -0.00262  -0.02083  -0.02347   1.92093
   D13        1.72204   0.00070   0.01633  -0.02290  -0.00655   1.71549
   D14       -2.14377   0.00047   0.00615  -0.03002  -0.02356  -2.16733
   D15        2.52530  -0.00048  -0.01022  -0.01849  -0.02906   2.49625
   D16       -1.72277   0.00013   0.00734  -0.00815  -0.00004  -1.72281
   D17       -1.85490   0.00007   0.00212  -0.00045   0.00155  -1.85335
   D18        0.18021   0.00068   0.01968   0.00988   0.03056   0.21077
   D19        2.00761   0.00041   0.01105   0.00588   0.01479   2.02240
   D20       -1.83206   0.00038   0.01047   0.02486   0.03555  -1.79652
   D21        0.02749   0.00044   0.00580   0.00870   0.01379   0.04129
   D22        0.05926  -0.00046  -0.01041  -0.00033  -0.01155   0.04772
   D23        2.50277  -0.00048  -0.01100   0.01865   0.00921   2.51198
   D24       -1.92085  -0.00042  -0.01567   0.00249  -0.01254  -1.93340
   D25       -0.06211  -0.00016  -0.00307   0.04026   0.03705  -0.02506
   D26        1.97171   0.00003   0.00356   0.06629   0.07020   2.04192
   D27        2.09380   0.00019   0.01087   0.05825   0.06904   2.16284
   D28       -2.15556   0.00037   0.01751   0.08428   0.10219  -2.05337
   D29        2.04978   0.00018  -0.00051   0.00257   0.00164   2.05142
   D30       -0.10260   0.00027  -0.00146  -0.02936  -0.03176  -0.13436
   D31       -2.00706   0.00022   0.01165   0.01846   0.03033  -1.97673
   D32        2.12375   0.00031   0.01070  -0.01347  -0.00307   2.12068
   D33        0.38263  -0.00015  -0.00657  -0.12637  -0.13194   0.25069
   D34       -1.84803  -0.00043  -0.02081  -0.15981  -0.18003  -2.02806
   D35       -0.50847   0.00020   0.00832   0.09496   0.10312  -0.40535
   D36       -2.83823  -0.00007  -0.00410   0.03812   0.03491  -2.80332
   D37        1.16147  -0.00020  -0.00136   0.08193   0.08173   1.24320
   D38        1.68493   0.00007  -0.00654   0.01313   0.00501   1.68993
   D39       -2.24161   0.00032   0.01407   0.10655   0.11778  -2.12383
   D40       -0.00145   0.00021   0.00370   0.03977   0.04489   0.04343
   D41       -0.29373  -0.00030  -0.01553   0.00073  -0.01557  -0.30930
   D42        2.06292  -0.00006   0.00508   0.09414   0.09721   2.16013
   D43       -1.98011  -0.00016  -0.00529   0.02737   0.02431  -1.95580
         Item               Value     Threshold  Converged?
 Maximum Force            0.004777     0.000015     NO 
 RMS     Force            0.000748     0.000010     NO 
 Maximum Displacement     0.432594     0.000060     NO 
 RMS     Displacement     0.108654     0.000040     NO 
 Predicted change in Energy=-6.557319D-04
 GradGradGradGradGradGradGradGradGradGradGradGradGradGradGradGradGradGrad

                          Input orientation:                          
 ---------------------------------------------------------------------
 Center     Atomic      Atomic             Coordinates (Angstroms)
 Number     Number       Type             X           Y           Z
 ---------------------------------------------------------------------
      1          6           0        0.568475   -1.102702    0.119329
      2          8           0        1.311202   -1.050334    1.131476
      3          8           0       -0.481478   -0.475157   -0.110755
      4          6           0        1.017681   -2.129316   -0.956294
      5          9           0        2.346407   -2.182913   -1.076668
      6          9           0        0.506419   -1.830947   -2.159910
      7          9           0        0.578445   -3.354955   -0.617411
      8          8           0        0.743404    0.584991    2.817625
      9          1           0        1.009106   -0.182660    2.061110
     10          1           0       -0.025850    1.088563    2.434490
     11          1           0        0.397424    0.159036    3.661330
     12          8           0       -0.473543   -0.427647    4.860684
     13          1           0       -0.331267   -0.112329    5.756416
     14          1           0       -1.406928   -0.221659    4.616052
     15          8           0       -1.379562    1.232205   -2.070623
     16          1           0       -1.037582    0.478738   -1.554228
     17          1           0       -1.929351    0.868554   -2.767845
     18          8           0       -2.809341    0.357045    3.805548
     19          1           0       -2.488223    0.804528    2.994763
     20          1           0       -3.509368   -0.240854    3.533467
     21          8           0       -1.928408    3.184654   -0.254530
     22          1           0       -1.799959    2.571081   -1.009534
     23          1           0       -1.376543    3.950691   -0.427514
     24          8           0       -1.450180    1.354273    1.649927
     25          1           0       -1.640077    2.156027    1.108914
     26          1           0       -1.254694    0.652209    0.989181
 ---------------------------------------------------------------------
                    Distance matrix (angstroms):
                    1          2          3          4          5
     1  C    0.000000
     2  O    1.256514   0.000000
     3  O    1.244650   2.255586   0.000000
     4  C    1.553282   2.368362   2.387186   0.000000
     5  F    2.399647   2.688919   3.441853   1.335243   0.000000
     6  F    2.393558   3.477104   2.648234   1.341307   2.163989
     7  F    2.369710   2.984428   3.110205   1.345348   2.170320
     8  O    3.187431   2.416564   3.346589   4.656732   5.039487
     9  H    2.193433   1.307035   2.650357   3.590859   3.954116
    10  H    3.242659   2.839091   3.021769   4.789688   5.353353
    11  H    3.763910   2.949192   3.924703   5.190735   5.633107
    12  O    4.901220   4.180915   4.971672   6.241527   6.803325
    13  H    5.793715   4.996762   5.880297   7.137812   7.625503
    14  H    4.989887   4.496354   4.823217   6.369374   7.095147
    15  O    3.747336   4.764833   2.750041   4.276485   5.151099
    16  H    2.807341   3.881733   1.817356   3.373956   4.331723
    17  H    4.296599   5.421072   3.310895   4.577548   5.518481
    18  O    5.208524   5.109820   4.631300   6.595698   7.541165
    19  H    4.609670   4.620388   3.912654   6.042322   6.991066
    20  H    5.387757   5.446349   4.743771   6.649693   7.701626
    21  O    4.975502   5.509193   3.938083   6.116387   6.910914
    22  H    4.514476   5.232389   3.438860   5.480480   6.308511
    23  H    5.442326   5.887672   4.526545   6.555792   7.204364
    24  O    3.529083   3.698129   2.717572   5.001811   5.861747
    25  H    4.059100   4.357902   3.122990   5.449121   6.284522
    26  H    2.675873   3.082648   1.754615   4.084781   5.027283
                    6          7          8          9         10
     6  F    0.000000
     7  F    2.169583   0.000000
     8  O    5.537940   5.229709   0.000000
     9  H    4.559227   4.174134   1.110046   0.000000
    10  H    5.469493   5.424401   0.996057   1.681236   0.000000
    11  H    6.152946   5.539723   1.006468   1.746888   1.596346
    12  O    7.226224   6.299630   2.584663   3.177402   2.895815
    13  H    8.143929   7.208874   3.205879   3.931518   3.545507
    14  H    7.222490   6.414701   2.917010   3.516599   2.895388
    15  O    3.598305   5.194964   5.368504   4.977830   4.706295
    16  H    2.843490   4.264548   4.721896   4.206786   4.159971
    17  H    3.686444   5.362036   6.198508   5.749643   5.544007
    18  O    7.167166   6.694670   3.694583   4.232598   3.187906
    19  H    6.517995   6.305042   3.243915   3.752007   2.541233
    20  H    7.146291   6.605878   4.390959   4.752666   3.887159
    21  O    5.891953   7.013022   4.830627   5.032890   3.904376
    22  H    5.101038   6.397536   5.006035   4.990269   4.148086
    23  H    6.322506   7.565084   5.133521   5.382301   4.266991
    24  O    5.337487   5.606511   2.601369   2.929048   1.647682
    25  H    5.584676   6.186514   3.326985   3.659823   2.345711
    26  H    4.379994   4.690298   2.709266   2.640232   1.946633
                   11         12         13         14         15
    11  H    0.000000
    12  O    1.594124   0.000000
    13  H    2.234729   0.960210   0.000000
    14  H    2.076561   0.986652   1.571441   0.000000
    15  O    6.096282   7.184636   8.010570   6.842959   0.000000
    16  H    5.418810   6.503136   7.368430   6.220878   0.975360
    17  H    6.873980   7.873625   8.728060   7.482208   0.959494
    18  O    3.216108   2.680486   3.188581   1.720052   6.110611
    19  H    3.031160   3.009793   3.622128   2.202462   5.202900
    20  H    3.929286   3.318529   3.880509   2.364871   6.173475
    21  O    5.467890   6.428901   7.039349   5.966362   2.722404
    22  H    5.697668   6.723928   7.425350   6.292939   1.759327
    23  H    5.851688   6.924615   7.472732   6.545761   3.176474
    24  O    2.981270   3.799739   4.501793   3.359067   3.723222
    25  H    3.828082   4.702335   5.334576   4.243556   3.321260
    26  H    3.180109   4.094487   4.915665   3.733767   3.116791
                   16         17         18         19         20
    16  H    0.000000
    17  H    1.555659   0.000000
    18  O    5.646339   6.651732   0.000000
    19  H    4.785793   5.790000   0.980169   0.000000
    20  H    5.701945   6.590431   0.959974   1.557487   0.000000
    21  O    3.131257   3.417759   5.025500   4.066485   5.346257
    22  H    2.292555   2.450918   5.394981   4.430441   5.609627
    23  H    3.665902   3.909260   5.734633   4.779765   6.148769
    24  O    3.347149   4.470150   2.736510   1.785591   3.214407
    25  H    3.204469   4.095183   3.446064   2.470289   3.888155
    26  H    2.558546   3.823246   3.230476   2.359482   3.514898
                   21         22         23         24         25
    21  O    0.000000
    22  H    0.981327   0.000000
    23  H    0.959839   1.556069   0.000000
    24  O    2.684391   2.945454   3.326044   0.000000
    25  H    1.732105   2.164636   2.377158   0.985680   0.000000
    26  H    2.900687   2.823870   3.591915   0.983715   1.557024
                   26
    26  H    0.000000
 Stoichiometry    C2H13F3O8
 Framework group  C1[X(C2H13F3O8)]
 Deg. of freedom    72
 Full point group                 C1      NOp   1
 Largest Abelian subgroup         C1      NOp   1
 Largest concise Abelian subgroup C1      NOp   1
                         Standard orientation:                         
 ---------------------------------------------------------------------
 Center     Atomic      Atomic             Coordinates (Angstroms)
 Number     Number       Type             X           Y           Z
 ---------------------------------------------------------------------
      1          6           0       -1.133920   -0.504947   -0.142267
      2          8           0       -0.641166   -1.428859   -0.836823
      3          8           0       -0.567073    0.487662    0.350242
      4          6           0       -2.646978   -0.669665    0.167906
      5          9           0       -3.318884   -1.185239   -0.864374
      6          9           0       -3.211973    0.505625    0.481879
      7          9           0       -2.801816   -1.492540    1.220931
      8          8           0        1.686591   -1.211117   -1.448314
      9          1           0        0.621095   -1.335311   -1.162839
     10          1           0        1.958634   -0.318685   -1.099480
     11          1           0        2.270260   -1.879196   -0.972942
     12          8           0        3.267058   -2.657576   -0.002505
     13          1           0        4.048828   -3.085423   -0.359977
     14          1           0        3.568586   -1.976684    0.644758
     15          8           0       -0.863974    3.217290    0.196274
     16          1           0       -0.977699    2.257909    0.330370
     17          1           0       -1.347286    3.658338    0.898068
     18          8           0        3.813090   -0.497232    1.487383
     19          1           0        3.275533    0.174170    1.017295
     20          1           0        3.604285   -0.415602    2.420811
     21          8           0        1.710257    3.548817   -0.625254
     22          1           0        0.778235    3.580717   -0.319772
     23          1           0        1.721308    3.921921   -1.509539
     24          8           0        2.079513    0.951413   -0.056840
     25          1           0        2.134558    1.893822   -0.340387
     26          1           0        1.148728    0.837908    0.240567
 ---------------------------------------------------------------------
 Rotational constants (GHZ):           0.5870384           0.3450352           0.2497493
 Standard basis: 6-31++G(d,p) (6D, 7F)
 There are   325 symmetry adapted cartesian basis functions of A   symmetry.
 There are   325 symmetry adapted basis functions of A   symmetry.
   325 basis functions,   520 primitive gaussians,   325 cartesian basis functions
    58 alpha electrons       58 beta electrons
       nuclear repulsion energy       985.2373643664 Hartrees.
 NAtoms=   26 NActive=   26 NUniq=   26 SFac= 1.00D+00 NAtFMM=   60 NAOKFM=F Big=F
 Integral buffers will be    131072 words long.
 Raffenetti 2 integral format.
 Two-electron integral symmetry is turned on.
 Nuclear repulsion after empirical dispersion term =      985.2241832058 Hartrees.
 One-electron integrals computed using PRISM.
 NBasis=   325 RedAO= T EigKep=  4.05D-05  NBF=   325
 NBsUse=   325 1.00D-06 EigRej= -1.00D+00 NBFU=   325
 Initial guess from the checkpoint file:  "/local_scratch/slurm.5787588/Gau-3069770.chk"
 B after Tr=     0.000000   -0.000000   -0.000000
         Rot=    0.999921    0.012031   -0.003521    0.000429 Ang=   1.44 deg.
 ExpMin= 3.60D-02 ExpMax= 7.00D+03 ExpMxC= 1.05D+03 IAcc=3 IRadAn=         5 AccDes= 0.00D+00
 Harris functional with IExCor= 4639 and IRadAn=       5 diagonalized for initial guess.
 HarFok:  IExCor= 4639 AccDes= 0.00D+00 IRadAn=         5 IDoV= 1 UseB2=F ITyADJ=14
 ICtDFT=  3500011 ScaDFX=  1.000000  1.000000  1.000000  1.000000
 FoFCou: FMM=F IPFlag=           0 FMFlag=      100000 FMFlg1=           0
         NFxFlg=           0 DoJE=T BraDBF=F KetDBF=T FulRan=T
         wScrn=  0.000000 ICntrl=       500 IOpCl=  0 I1Cent=   200000004 NGrid=           0
         NMat0=    1 NMatS0=      1 NMatT0=    0 NMatD0=    1 NMtDS0=    0 NMtDT0=    0
 Petite list used in FoFCou.
 Requested convergence on RMS density matrix=1.00D-10 within 128 cycles.
 Requested convergence on MAX density matrix=1.00D-08.
 Requested convergence on             energy=1.00D-08.
 No special actions if energy rises.
 SCF Done:  E(RwB97XD) =  -985.244638101     A.U. after   16 cycles
            NFock= 16  Conv=0.62D-10     -V/T= 2.0083
 Calling FoFJK, ICntrl=      2127 FMM=F ISym2X=0 I1Cent= 0 IOpClX= 0 NMat=1 NMatS=1 NMatT=0.
 ***** Axes restored to original set *****
 -------------------------------------------------------------------
 Center     Atomic                   Forces (Hartrees/Bohr)
 Number     Number              X              Y              Z
 -------------------------------------------------------------------
      1        6          -0.000597137   -0.000044554   -0.000884508
      2        8          -0.000179157   -0.000590639   -0.000937423
      3        8           0.000662214   -0.000249667    0.001254812
      4        6          -0.000007039    0.000005018   -0.000133048
      5        9           0.000090563    0.000003996   -0.000024232
      6        9           0.000058376   -0.000003002    0.000105781
      7        9          -0.000003299   -0.000037534   -0.000000673
      8        8           0.000924196   -0.000259450    0.003309835
      9        1           0.001234512   -0.001210178   -0.001615368
     10        1          -0.001454994    0.002003754   -0.000709997
     11        1           0.000135470    0.000393610    0.000226803
     12        8          -0.000387117    0.000300038    0.000081812
     13        1           0.000027485   -0.000167339    0.000105134
     14        1           0.000170126   -0.000252318    0.000150698
     15        8           0.000120735   -0.000078906    0.000025149
     16        1          -0.000060085    0.000083962   -0.000183808
     17        1          -0.000053338   -0.000024912    0.000032530
     18        8           0.000257947    0.000403175    0.000199259
     19        1          -0.000238210   -0.000768444   -0.000575728
     20        1          -0.000177237    0.000015204    0.000167485
     21        8          -0.000067875    0.000014697    0.000115730
     22        1           0.000048335    0.000003405   -0.000385581
     23        1          -0.000033156    0.000151947    0.000044541
     24        8          -0.000323116   -0.000001568   -0.000029224
     25        1          -0.000056692    0.000370919   -0.000201084
     26        1          -0.000091506   -0.000061212   -0.000138895
 -------------------------------------------------------------------
 Cartesian Forces:  Max     0.003309835 RMS     0.000631913

 GradGradGradGradGradGradGradGradGradGradGradGradGradGradGradGradGradGrad
 Berny optimization.
 Using GEDIIS/GDIIS optimizer.
 FormGI is forming the generalized inverse of G from B-inverse, IUseBI=4.
 Internal  Forces:  Max     0.003426949 RMS     0.000479660
 Search for a local minimum.
 Step number   3 out of a maximum of  156
 All quantities printed in internal units (Hartrees-Bohrs-Radians)
 Mixed Optimization -- En-DIIS/RFO-DIIS
 Swapping is turned off.
 Update second derivatives using D2CorX and points    2    3
 DE= -6.62D-04 DEPred=-6.56D-04 R= 1.01D+00
 TightC=F SS=  1.41D+00  RLast= 5.15D-01 DXNew= 8.4853D-01 1.5442D+00
 Trust test= 1.01D+00 RLast= 5.15D-01 DXMaxT set to 8.49D-01
 ITU=  1  1  0
     Eigenvalues ---    0.00002   0.00035   0.00064   0.00105   0.00152
     Eigenvalues ---    0.00222   0.00315   0.00428   0.00504   0.00540
     Eigenvalues ---    0.00651   0.00689   0.00841   0.00948   0.01052
     Eigenvalues ---    0.01199   0.01251   0.01291   0.01549   0.01566
     Eigenvalues ---    0.01580   0.01696   0.01890   0.01970   0.02101
     Eigenvalues ---    0.02310   0.02406   0.02547   0.02642   0.02902
     Eigenvalues ---    0.03342   0.03435   0.03603   0.03872   0.03902
     Eigenvalues ---    0.04140   0.04470   0.04687   0.05645   0.06049
     Eigenvalues ---    0.06234   0.06751   0.07043   0.07590   0.09427
     Eigenvalues ---    0.11474   0.13574   0.15963   0.20567   0.20871
     Eigenvalues ---    0.22108   0.24094   0.26184   0.31470   0.33922
     Eigenvalues ---    0.36126   0.36350   0.37557   0.38242   0.43600
     Eigenvalues ---    0.45274   0.46727   0.49359   0.49981   0.51461
     Eigenvalues ---    0.54884   0.57204   0.57254   0.57345   0.57433
     Eigenvalues ---    0.69225   0.83832
 Eigenvalue     1 is   1.90D-05 Eigenvector:
                          D10       D8        D7        D9        D5
   1                    0.39282   0.38350   0.38341   0.37725   0.37409
                          D6        D4        D3        D42       D39
   1                    0.36785  -0.14820  -0.13770  -0.09323  -0.09178
 En-DIIS/RFO-DIIS/Sim-DIIS IScMMF=       -3 using points:     3    2
 RFO step:  Lambda=-3.52145298D-04.
 DidBck=F Rises=F RFO-DIIS coefs:    1.44188   -0.44188
 Iteration  1 RMS(Cart)=  0.04772286 RMS(Int)=  0.00118474
 Iteration  2 RMS(Cart)=  0.00151567 RMS(Int)=  0.00055295
 Iteration  3 RMS(Cart)=  0.00000183 RMS(Int)=  0.00055295
 Iteration  4 RMS(Cart)=  0.00000000 RMS(Int)=  0.00055295
 Variable       Old X    -DE/DX   Delta X   Delta X   Delta X     New X
                                 (Linear)    (Quad)   (Total)
    R1        2.37447  -0.00004   0.00540  -0.00299   0.00295   2.37742
    R2        2.35205  -0.00071   0.00030  -0.00164  -0.00081   2.35124
    R3        2.93528   0.00010  -0.00205   0.00055  -0.00150   2.93378
    R4        2.46994   0.00119  -0.04865   0.02071  -0.02791   2.44203
    R5        3.43430   0.00033   0.00459   0.02270   0.02769   3.46199
    R6        2.52324   0.00009  -0.00017  -0.00034  -0.00051   2.52274
    R7        2.53470  -0.00012  -0.00078   0.00084   0.00005   2.53476
    R8        2.54234   0.00004   0.00016  -0.00034  -0.00018   2.54216
    R9        2.09768   0.00343   0.02044   0.00630   0.02678   2.12446
   R10        1.88227   0.00284  -0.00995   0.01493   0.00438   1.88665
   R11        1.90195   0.00022  -0.00425  -0.00166  -0.00568   1.89627
   R12        3.11367   0.00053   0.04746  -0.00628   0.04043   3.15410
   R13        3.01246   0.00029   0.01605   0.01034   0.02664   3.03909
   R14        1.81453   0.00005   0.00007  -0.00010  -0.00003   1.81450
   R15        1.86450  -0.00004  -0.00083  -0.00148  -0.00212   1.86238
   R16        3.25043   0.00024   0.01088   0.00289   0.01388   3.26430
   R17        1.84316   0.00011   0.00056  -0.00208  -0.00115   1.84201
   R18        1.81318   0.00002   0.00007   0.00039   0.00045   1.81363
   R19        3.32465  -0.00000   0.00773  -0.00249   0.00526   3.32991
   R20        1.85225   0.00025   0.00080  -0.00043   0.00015   1.85240
   R21        1.81409   0.00007   0.00001   0.00001   0.00002   1.81411
   R22        3.37428   0.00014  -0.00486   0.00802   0.00290   3.37718
   R23        1.85444   0.00023  -0.00037   0.00119   0.00073   1.85517
   R24        1.81383   0.00009   0.00007   0.00015   0.00022   1.81406
   R25        3.27320   0.00005   0.02324   0.00112   0.02401   3.29722
   R26        1.86267   0.00048  -0.00205   0.00276   0.00038   1.86304
   R27        1.85895   0.00012  -0.00150   0.00145  -0.00005   1.85890
    A1        2.24789  -0.00036   0.00011  -0.00754  -0.00632   2.24157
    A2        1.99809   0.00006  -0.00398   0.00498   0.00041   1.99850
    A3        2.03665   0.00029   0.00379   0.00261   0.00587   2.04252
    A4        2.05327   0.00017  -0.00571  -0.00105  -0.00547   2.04780
    A5        2.30447  -0.00051   0.02673  -0.10740  -0.08042   2.22405
    A6        1.95708   0.00000  -0.00152   0.00103  -0.00050   1.95658
    A7        1.94351  -0.00003   0.00023  -0.00193  -0.00170   1.94181
    A8        1.91057   0.00004  -0.00257   0.00110  -0.00147   1.90910
    A9        1.88319  -0.00001   0.00137  -0.00049   0.00087   1.88407
   A10        1.88707  -0.00001   0.00129   0.00015   0.00143   1.88851
   A11        1.87994   0.00001   0.00142   0.00014   0.00156   1.88150
   A12        1.84662  -0.00004   0.00902  -0.00115   0.00730   1.85392
   A13        1.94004   0.00032   0.01227   0.01007   0.02193   1.96197
   A14        1.84515   0.00004   0.00162   0.00217   0.00374   1.84889
   A15        2.09443  -0.00005   0.00935   0.00670   0.01573   2.11015
   A16        1.82708   0.00020   0.00691   0.00198   0.00861   1.83569
   A17        1.87854   0.00011   0.00119   0.00078   0.00174   1.88028
   A18        1.86800  -0.00009   0.00301  -0.00306  -0.00033   1.86767
   A19        1.93088   0.00047   0.01753  -0.00513   0.01328   1.94416
   A20        2.20157  -0.00037  -0.01339  -0.00705  -0.02091   2.18066
   A21        1.85070   0.00031   0.00611   0.00683   0.01138   1.86208
   A22        2.11596  -0.00005   0.01367   0.00618   0.02000   2.13596
   A23        1.86377  -0.00005   0.00163   0.00279   0.00392   1.86769
   A24        2.83717   0.00014   0.00370  -0.00324  -0.00115   2.83602
   A25        1.85990   0.00013   0.00126   0.00286   0.00383   1.86372
   A26        1.78495  -0.00018   0.00748  -0.00036   0.00644   1.79138
   A27        2.11777   0.00010   0.00768  -0.00476   0.00301   2.12078
   A28        1.66520  -0.00034   0.00431   0.00438   0.00778   1.67298
   A29        2.16405   0.00003   0.02683  -0.01114   0.01595   2.18000
   A30        1.60376   0.00013  -0.01048   0.00909  -0.00045   1.60330
   A31        2.15534   0.00022  -0.01682   0.01141  -0.00566   2.14968
   A32        1.98415  -0.00004   0.00111  -0.02686  -0.02667   1.95748
   A33        1.82361  -0.00003  -0.00180   0.00805   0.00629   1.82990
   A34        3.10365  -0.00048   0.01163  -0.01373  -0.00196   3.10169
   A35        2.85887  -0.00039  -0.01618  -0.00325  -0.01994   2.83893
   A36        3.11487  -0.00012  -0.00066   0.00227   0.00119   3.11606
   A37        2.91006  -0.00004  -0.00669   0.00081  -0.00666   2.90341
   A38        2.77732   0.00060  -0.03252   0.03241   0.00116   2.77848
   A39        2.90220  -0.00008   0.00541  -0.01487  -0.00986   2.89235
   A40        2.82881  -0.00019  -0.01490   0.01725   0.00144   2.83025
   A41        3.15898  -0.00026   0.01800  -0.00581   0.01165   3.17063
   A42        2.90139  -0.00030  -0.01938  -0.00206  -0.02097   2.88042
   A43        3.38558   0.00031   0.00244   0.00222   0.00484   3.39042
   A44        3.31625  -0.00019   0.00398   0.00312   0.00708   3.32332
   A45        3.09323   0.00002  -0.00534  -0.01316  -0.01859   3.07464
   A46        3.16885   0.00041  -0.00019   0.03729   0.03592   3.20477
   A47        3.23730  -0.00000   0.02561  -0.01916   0.00673   3.24404
    D1       -0.06657  -0.00038   0.00679  -0.00232   0.00417  -0.06240
    D2        3.11237  -0.00028   0.00955  -0.00408   0.00552   3.11790
    D3        2.28524   0.00023   0.08020  -0.09061  -0.00958   2.27566
    D4       -0.89440   0.00012   0.07727  -0.08878  -0.01107  -0.90547
    D5       -0.65210  -0.00007  -0.01823   0.04002   0.02164  -0.63046
    D6       -2.76421  -0.00003  -0.01909   0.04130   0.02207  -2.74215
    D7        1.44217  -0.00005  -0.01933   0.04161   0.02213   1.46430
    D8        2.52207   0.00004  -0.01577   0.03872   0.02309   2.54516
    D9        0.40996   0.00007  -0.01663   0.04001   0.02352   0.43348
   D10       -1.66684   0.00005  -0.01688   0.04032   0.02358  -1.64326
   D11       -0.07344  -0.00060  -0.02784  -0.06240  -0.09165  -0.16509
   D12        1.92093  -0.00057  -0.01037  -0.05905  -0.06986   1.85108
   D13        1.71549  -0.00026  -0.00289   0.03581   0.03262   1.74811
   D14       -2.16733  -0.00028  -0.01041   0.03322   0.02273  -2.14460
   D15        2.49625  -0.00002  -0.01284  -0.01633  -0.02909   2.46716
   D16       -1.72281   0.00020  -0.00002  -0.01044  -0.00978  -1.73259
   D17       -1.85335  -0.00003   0.00068  -0.01331  -0.01280  -1.86615
   D18        0.21077   0.00019   0.01351  -0.00743   0.00651   0.21728
   D19        2.02240   0.00008   0.00654   0.01521   0.02067   2.04307
   D20       -1.79652   0.00018   0.01571   0.02833   0.04446  -1.75206
   D21        0.04129   0.00010   0.00609   0.04217   0.04801   0.08930
   D22        0.04772  -0.00021  -0.00510   0.00456  -0.00113   0.04659
   D23        2.51198  -0.00011   0.00407   0.01768   0.02266   2.53465
   D24       -1.93340  -0.00019  -0.00554   0.03151   0.02622  -1.90718
   D25       -0.02506  -0.00009   0.01637   0.02406   0.04052   0.01547
   D26        2.04192   0.00008   0.03102   0.03954   0.07087   2.11279
   D27        2.16284   0.00008   0.03051   0.03318   0.06368   2.22652
   D28       -2.05337   0.00024   0.04516   0.04866   0.09404  -1.95934
   D29        2.05142   0.00004   0.00073   0.06541   0.06580   2.11722
   D30       -0.13436  -0.00005  -0.01403   0.07056   0.05587  -0.07848
   D31       -1.97673  -0.00003   0.01340   0.03615   0.04971  -1.92702
   D32        2.12068  -0.00012  -0.00136   0.04130   0.03978   2.16046
   D33        0.25069  -0.00003  -0.05830  -0.08931  -0.14725   0.10344
   D34       -2.02806  -0.00015  -0.07955  -0.10303  -0.18218  -2.21024
   D35       -0.40535   0.00001   0.04557   0.07359   0.11900  -0.28636
   D36       -2.80332   0.00015   0.01542   0.07549   0.09175  -2.71157
   D37        1.24320   0.00000   0.03611   0.08208   0.11834   1.36154
   D38        1.68993   0.00004   0.00221  -0.03991  -0.03868   1.65125
   D39       -2.12383  -0.00002   0.05205  -0.05441  -0.00382  -2.12765
   D40        0.04343  -0.00005   0.01983  -0.06495  -0.04465  -0.00122
   D41       -0.30930   0.00001  -0.00688  -0.04667  -0.05396  -0.36325
   D42        2.16013  -0.00004   0.04296  -0.06117  -0.01910   2.14103
   D43       -1.95580  -0.00007   0.01074  -0.07171  -0.05993  -2.01572
         Item               Value     Threshold  Converged?
 Maximum Force            0.003427     0.000015     NO 
 RMS     Force            0.000480     0.000010     NO 
 Maximum Displacement     0.188736     0.000060     NO 
 RMS     Displacement     0.047917     0.000040     NO 
 Predicted change in Energy=-2.044446D-04
 GradGradGradGradGradGradGradGradGradGradGradGradGradGradGradGradGradGrad

                          Input orientation:                          
 ---------------------------------------------------------------------
 Center     Atomic      Atomic             Coordinates (Angstroms)
 Number     Number       Type             X           Y           Z
 ---------------------------------------------------------------------
      1          6           0        0.565869   -1.105191    0.124595
      2          8           0        1.344512   -1.032175    1.110057
      3          8           0       -0.519549   -0.522052   -0.048337
      4          6           0        1.019896   -2.093813   -0.982976
      5          9           0        2.346085   -2.102586   -1.135619
      6          9           0        0.469628   -1.784339   -2.166451
      7          9           0        0.625902   -3.338648   -0.659158
      8          8           0        0.759892    0.554749    2.835122
      9          1           0        1.032724   -0.204857    2.052546
     10          1           0        0.007397    1.089264    2.454606
     11          1           0        0.401593    0.130970    3.671164
     12          8           0       -0.500205   -0.451893    4.868409
     13          1           0       -0.355812   -0.172463    5.775627
     14          1           0       -1.427997   -0.222616    4.627774
     15          8           0       -1.357572    1.181089   -2.056940
     16          1           0       -1.052375    0.424366   -1.523681
     17          1           0       -1.908986    0.826427   -2.757830
     18          8           0       -2.814162    0.408361    3.812723
     19          1           0       -2.489594    0.825992    2.987421
     20          1           0       -3.564161   -0.140980    3.573355
     21          8           0       -1.933442    3.170187   -0.288644
     22          1           0       -1.779289    2.556239   -1.039023
     23          1           0       -1.412660    3.957490   -0.463168
     24          8           0       -1.430359    1.368291    1.654094
     25          1           0       -1.623139    2.160873    1.100371
     26          1           0       -1.247983    0.648436    1.008966
 ---------------------------------------------------------------------
                    Distance matrix (angstroms):
                    1          2          3          4          5
     1  C    0.000000
     2  O    1.258074   0.000000
     3  O    1.244222   2.253181   0.000000
     4  C    1.552491   2.369227   2.390371   0.000000
     5  F    2.398355   2.681789   3.448497   1.334974   0.000000
     6  F    2.391526   3.473712   2.656736   1.341336   2.164484
     7  F    2.367742   2.994385   3.101350   1.345253   2.171151
     8  O    3.184337   2.415773   3.333287   4.654069   5.034305
     9  H    2.178428   1.292266   2.631325   3.575292   3.935821
    10  H    3.249073   2.845381   3.023034   4.793131   5.342948
    11  H    3.759419   2.966694   3.887110   5.195477   5.645794
    12  O    4.905822   4.226692   4.917285   6.264609   6.846497
    13  H    5.801176   5.039618   5.836743   7.159809   7.667525
    14  H    5.003305   4.551541   4.772939   6.401099   7.141056
    15  O    3.699432   4.714834   2.763595   4.186972   5.034722
    16  H    2.770392   3.847486   1.832008   3.305736   4.252718
    17  H    4.261975   5.385183   3.330208   4.500695   5.414454
    18  O    5.226637   5.164699   4.586796   6.630204   7.577539
    19  H    4.610975   4.655926   3.861881   6.050276   6.997130
    20  H    5.466333   5.563914   4.746739   6.751836   7.807263
    21  O    4.969525   5.510099   3.960993   6.075689   6.843527
    22  H    4.501094   5.220478   3.470487   5.427850   6.223560
    23  H    5.467246   5.913864   4.586505   6.542614   7.162743
    24  O    3.527380   3.709194   2.702081   4.994402   5.838752
    25  H    4.051058   4.359197   3.120180   5.424787   6.239509
    26  H    2.673458   3.091229   1.737397   4.078117   5.008463
                    6          7          8          9         10
     6  F    0.000000
     7  F    2.170768   0.000000
     8  O    5.529134   5.233210   0.000000
     9  H    4.540019   4.164071   1.124217   0.000000
    10  H    5.461266   5.448347   0.998373   1.699323   0.000000
    11  H    6.144167   5.553400   1.003461   1.769472   1.598040
    12  O    7.225320   6.336835   2.595271   3.215585   2.908483
    13  H    8.145925   7.238435   3.228034   3.973715   3.571142
    14  H    7.225057   6.471461   2.933386   3.561918   2.916169
    15  O    3.484883   5.129911   5.367330   4.951993   4.714406
    16  H    2.758264   4.210023   4.722338   4.187237   4.170369
    17  H    3.581009   5.308289   6.203050   5.732095   5.559775
    18  O    7.165315   6.772875   3.708234   4.274669   3.204576
    19  H    6.491011   6.352014   3.264342   3.787263   2.566742
    20  H    7.205377   6.759872   4.441448   4.842344   3.939686
    21  O    5.817923   7.003746   4.883899   5.066580   3.952533
    22  H    5.016905   6.378004   5.046028   5.008879   4.189237
    23  H    6.277960   7.578112   5.213189   5.443698   4.330899
    24  O    5.305242   5.633349   2.617991   2.949633   1.669077
    25  H    5.533217   6.196681   3.356759   3.681972   2.375067
    26  H    4.353373   4.710724   2.715729   2.649300   1.964734
                   11         12         13         14         15
    11  H    0.000000
    12  O    1.608218   0.000000
    13  H    2.257099   0.960195   0.000000
    14  H    2.094642   0.985531   1.571516   0.000000
    15  O    6.083469   7.166741   8.011538   6.830867   0.000000
    16  H    5.402455   6.475457   7.356718   6.196779   0.974751
    17  H    6.866906   7.859917   8.730980   7.475225   0.959734
    18  O    3.230800   2.684941   3.199037   1.727395   6.096861
    19  H    3.051151   3.021386   3.650209   2.217504   5.182003
    20  H    3.976271   3.340907   3.891593   2.383623   6.190083
    21  O    5.510835   6.462881   7.101943   5.994810   2.723052
    22  H    5.729227   6.751494   7.477403   6.321236   1.762112
    23  H    5.918316   6.978606   7.556189   6.587200   3.201804
    24  O    2.992588   3.809210   4.529416   3.372500   3.716466
    25  H    3.850846   4.720766   5.376671   4.261650   3.316492
    26  H    3.174298   4.082303   4.918424   3.726514   3.113762
                   16         17         18         19         20
    16  H    0.000000
    17  H    1.555172   0.000000
    18  O    5.619730   6.645773   0.000000
    19  H    4.751521   5.774515   0.980247   0.000000
    20  H    5.710382   6.615088   0.959985   1.559823   0.000000
    21  O    3.137057   3.404510   5.022406   4.066590   5.342107
    22  H    2.303948   2.442001   5.405903   4.439656   5.633364
    23  H    3.706407   3.913486   5.730948   4.782534   6.141655
    24  O    3.336484   4.470769   2.737893   1.787128   3.242618
    25  H    3.197949   4.092453   3.441902   2.468524   3.896376
    26  H    2.550053   3.828494   3.220498   2.342522   3.544566
                   21         22         23         24         25
    21  O    0.000000
    22  H    0.981715   0.000000
    23  H    0.959957   1.558695   0.000000
    24  O    2.697063   2.964094   3.344706   0.000000
    25  H    1.744811   2.181217   2.390981   0.985880   0.000000
    26  H    2.917683   2.848905   3.625484   0.983688   1.560949
                   26
    26  H    0.000000
 Stoichiometry    C2H13F3O8
 Framework group  C1[X(C2H13F3O8)]
 Deg. of freedom    72
 Full point group                 C1      NOp   1
 Largest Abelian subgroup         C1      NOp   1
 Largest concise Abelian subgroup C1      NOp   1
                         Standard orientation:                         
 ---------------------------------------------------------------------
 Center     Atomic      Atomic             Coordinates (Angstroms)
 Number     Number       Type             X           Y           Z
 ---------------------------------------------------------------------
      1          6           0       -1.120996   -0.533962   -0.124570
      2          8           0       -0.643376   -1.439572   -0.855666
      3          8           0       -0.529197    0.421241    0.409704
      4          6           0       -2.638250   -0.678209    0.171000
      5          9           0       -3.310509   -1.160380   -0.876728
      6          9           0       -3.183037    0.501288    0.504430
      7          9           0       -2.813475   -1.519454    1.206039
      8          8           0        1.691342   -1.237159   -1.442247
      9          1           0        0.610223   -1.358050   -1.158644
     10          1           0        1.960867   -0.327142   -1.132449
     11          1           0        2.288480   -1.881384   -0.957134
     12          8           0        3.316041   -2.620680    0.034796
     13          1           0        4.093513   -3.069651   -0.305696
     14          1           0        3.622192   -1.920872    0.657541
     15          8           0       -0.935215    3.146664    0.198340
     16          1           0       -1.006058    2.189636    0.369269
     17          1           0       -1.419395    3.593139    0.896422
     18          8           0        3.862397   -0.402742    1.445879
     19          1           0        3.284666    0.245314    0.990760
     20          1           0        3.726793   -0.286062    2.389048
     21          8           0        1.620101    3.579405   -0.637190
     22          1           0        0.682214    3.584135   -0.347172
     23          1           0        1.641909    3.975337   -1.511421
     24          8           0        2.066917    0.975578   -0.094426
     25          1           0        2.092279    1.920217   -0.375448
     26          1           0        1.148908    0.833442    0.229148
 ---------------------------------------------------------------------
 Rotational constants (GHZ):           0.5920217           0.3441268           0.2500042
 Standard basis: 6-31++G(d,p) (6D, 7F)
 There are   325 symmetry adapted cartesian basis functions of A   symmetry.
 There are   325 symmetry adapted basis functions of A   symmetry.
   325 basis functions,   520 primitive gaussians,   325 cartesian basis functions
    58 alpha electrons       58 beta electrons
       nuclear repulsion energy       985.5916769179 Hartrees.
 NAtoms=   26 NActive=   26 NUniq=   26 SFac= 1.00D+00 NAtFMM=   60 NAOKFM=F Big=F
 Integral buffers will be    131072 words long.
 Raffenetti 2 integral format.
 Two-electron integral symmetry is turned on.
 Nuclear repulsion after empirical dispersion term =      985.5784788517 Hartrees.
 One-electron integrals computed using PRISM.
 NBasis=   325 RedAO= T EigKep=  3.97D-05  NBF=   325
 NBsUse=   325 1.00D-06 EigRej= -1.00D+00 NBFU=   325
 Initial guess from the checkpoint file:  "/local_scratch/slurm.5787588/Gau-3069770.chk"
 B after Tr=     0.000000   -0.000000   -0.000000
         Rot=    0.999977    0.001686   -0.001772   -0.006376 Ang=   0.78 deg.
 ExpMin= 3.60D-02 ExpMax= 7.00D+03 ExpMxC= 1.05D+03 IAcc=3 IRadAn=         5 AccDes= 0.00D+00
 Harris functional with IExCor= 4639 and IRadAn=       5 diagonalized for initial guess.
 HarFok:  IExCor= 4639 AccDes= 0.00D+00 IRadAn=         5 IDoV= 1 UseB2=F ITyADJ=14
 ICtDFT=  3500011 ScaDFX=  1.000000  1.000000  1.000000  1.000000
 FoFCou: FMM=F IPFlag=           0 FMFlag=      100000 FMFlg1=           0
         NFxFlg=           0 DoJE=T BraDBF=F KetDBF=T FulRan=T
         wScrn=  0.000000 ICntrl=       500 IOpCl=  0 I1Cent=   200000004 NGrid=           0
         NMat0=    1 NMatS0=      1 NMatT0=    0 NMatD0=    1 NMtDS0=    0 NMtDT0=    0
 Petite list used in FoFCou.
 Requested convergence on RMS density matrix=1.00D-10 within 128 cycles.
 Requested convergence on MAX density matrix=1.00D-08.
 Requested convergence on             energy=1.00D-08.
 No special actions if energy rises.
 SCF Done:  E(RwB97XD) =  -985.244750269     A.U. after   16 cycles
            NFock= 16  Conv=0.78D-10     -V/T= 2.0083
 Calling FoFJK, ICntrl=      2127 FMM=F ISym2X=0 I1Cent= 0 IOpClX= 0 NMat=1 NMatS=1 NMatT=0.
 ***** Axes restored to original set *****
 -------------------------------------------------------------------
 Center     Atomic                   Forces (Hartrees/Bohr)
 Number     Number              X              Y              Z
 -------------------------------------------------------------------
      1        6          -0.001110719    0.001140586    0.001636796
      2        8           0.000004512   -0.000462941   -0.000664273
      3        8           0.001361234   -0.001093838   -0.001506586
      4        6          -0.000022589    0.000073775    0.000350969
      5        9          -0.000225162   -0.000179908   -0.000161462
      6        9           0.000068200   -0.000227900    0.000081301
      7        9           0.000177014    0.000164735   -0.000351343
      8        8          -0.000795741    0.002048961    0.000452343
      9        1           0.000545938   -0.001030928   -0.001096205
     10        1           0.000564232   -0.000615644    0.000468778
     11        1          -0.000380241   -0.000297274    0.000282935
     12        8           0.000032713   -0.000041736    0.000174518
     13        1          -0.000023333   -0.000014908   -0.000169137
     14        1          -0.000006635    0.000113672   -0.000200815
     15        8          -0.000226202    0.000228410   -0.000484090
     16        1          -0.000103200    0.000013904    0.000189450
     17        1           0.000171392   -0.000110735    0.000156995
     18        8          -0.000113871    0.000066058    0.000124865
     19        1           0.000215481   -0.000218118   -0.000189800
     20        1           0.000082765    0.000055838    0.000099903
     21        8           0.000288557   -0.000008538   -0.000237998
     22        1          -0.000114824   -0.000024648    0.000608310
     23        1          -0.000084577   -0.000083547    0.000001645
     24        8          -0.000342140    0.000972786    0.000133227
     25        1           0.000049798   -0.000728529    0.000169102
     26        1          -0.000012599    0.000260468    0.000130571
 -------------------------------------------------------------------
 Cartesian Forces:  Max     0.002048961 RMS     0.000549080

 GradGradGradGradGradGradGradGradGradGradGradGradGradGradGradGradGradGrad
 Berny optimization.
 Using GEDIIS/GDIIS optimizer.
 FormGI is forming the generalized inverse of G from B-inverse, IUseBI=4.
 Internal  Forces:  Max     0.002007785 RMS     0.000351730
 Search for a local minimum.
 Step number   4 out of a maximum of  156
 All quantities printed in internal units (Hartrees-Bohrs-Radians)
 Mixed Optimization -- En-DIIS/RFO-DIIS
 Swapping is turned off.
 Update second derivatives using D2CorX and points    3    4
 DE= -1.12D-04 DEPred=-2.04D-04 R= 5.49D-01
 TightC=F SS=  1.41D+00  RLast= 4.20D-01 DXNew= 1.4270D+00 1.2597D+00
 Trust test= 5.49D-01 RLast= 4.20D-01 DXMaxT set to 1.26D+00
 ITU=  1  1  1  0
     Eigenvalues ---    0.00002   0.00034   0.00068   0.00104   0.00155
     Eigenvalues ---    0.00236   0.00285   0.00427   0.00524   0.00545
     Eigenvalues ---    0.00613   0.00731   0.00842   0.00948   0.01050
     Eigenvalues ---    0.01193   0.01280   0.01416   0.01547   0.01557
     Eigenvalues ---    0.01587   0.01704   0.01926   0.01987   0.02258
     Eigenvalues ---    0.02305   0.02479   0.02565   0.02636   0.02894
     Eigenvalues ---    0.03337   0.03500   0.03603   0.03879   0.03905
     Eigenvalues ---    0.04131   0.04510   0.04750   0.05644   0.06061
     Eigenvalues ---    0.06245   0.06737   0.07048   0.07587   0.09508
     Eigenvalues ---    0.11474   0.13582   0.17056   0.20499   0.20767
     Eigenvalues ---    0.21788   0.24067   0.25853   0.31029   0.33347
     Eigenvalues ---    0.36118   0.36359   0.36823   0.37703   0.43635
     Eigenvalues ---    0.45355   0.46738   0.49312   0.49901   0.51482
     Eigenvalues ---    0.54941   0.57208   0.57257   0.57351   0.57438
     Eigenvalues ---    0.69184   0.83590
 Eigenvalue     1 is   2.06D-05 Eigenvector:
                          D10       D7        D8        D9        D5
   1                   -0.39703  -0.38772  -0.38758  -0.38090  -0.37828
                          D6        D4        D3        D39       D42
   1                   -0.37159   0.14844   0.13794   0.09248   0.08611
 En-DIIS/RFO-DIIS/Sim-DIIS IScMMF=       -3 using points:     4    3    2
 RFO step:  Lambda=-2.07078593D-04.
 DidBck=T Rises=F RFO-DIIS coefs:    0.74485    0.79305   -0.53790
 Iteration  1 RMS(Cart)=  0.03946230 RMS(Int)=  0.00112406
 Iteration  2 RMS(Cart)=  0.00152422 RMS(Int)=  0.00065061
 Iteration  3 RMS(Cart)=  0.00000269 RMS(Int)=  0.00065060
 Iteration  4 RMS(Cart)=  0.00000000 RMS(Int)=  0.00065060
 Variable       Old X    -DE/DX   Delta X   Delta X   Delta X     New X
                                 (Linear)    (Quad)   (Total)
    R1        2.37742  -0.00035   0.00583  -0.00343   0.00245   2.37987
    R2        2.35124  -0.00125   0.00057  -0.00429  -0.00376   2.34747
    R3        2.93378   0.00016  -0.00212   0.00316   0.00105   2.93484
    R4        2.44203   0.00042  -0.05210   0.01997  -0.03199   2.41003
    R5        3.46199  -0.00006  -0.00147  -0.00035  -0.00190   3.46009
    R6        2.52274  -0.00020  -0.00008   0.00150   0.00142   2.52415
    R7        2.53476  -0.00015  -0.00097  -0.00071  -0.00166   2.53309
    R8        2.54216  -0.00029   0.00023  -0.00112  -0.00088   2.54128
    R9        2.12446   0.00201   0.01805   0.00236   0.02057   2.14503
   R10        1.88665  -0.00076  -0.01323   0.00424  -0.00888   1.87777
   R11        1.89627   0.00043  -0.00372   0.00506   0.00166   1.89792
   R12        3.15410   0.00012   0.04746  -0.01511   0.03227   3.18636
   R13        3.03909  -0.00009   0.01274  -0.01334  -0.00029   3.03880
   R14        1.81450  -0.00017   0.00010  -0.00029  -0.00019   1.81431
   R15        1.86238  -0.00013  -0.00047   0.00088   0.00050   1.86288
   R16        3.26430  -0.00024   0.00971  -0.01713  -0.00745   3.25685
   R17        1.84201   0.00014   0.00097  -0.00066   0.00012   1.84213
   R18        1.81363  -0.00017  -0.00003  -0.00014  -0.00017   1.81346
   R19        3.32991   0.00039   0.00807  -0.00025   0.00765   3.33756
   R20        1.85240   0.00002   0.00093  -0.00037   0.00027   1.85266
   R21        1.81411  -0.00012   0.00000  -0.00035  -0.00034   1.81376
   R22        3.37718  -0.00012  -0.00666  -0.00821  -0.01518   3.36201
   R23        1.85517  -0.00001  -0.00064  -0.00034  -0.00112   1.85405
   R24        1.81406  -0.00012   0.00003  -0.00023  -0.00020   1.81385
   R25        3.29722  -0.00012   0.02216  -0.01982   0.00248   3.29970
   R26        1.86304  -0.00085  -0.00259   0.00055  -0.00194   1.86110
   R27        1.85890  -0.00028  -0.00182  -0.00095  -0.00277   1.85613
    A1        2.24157   0.00063   0.00175   0.00174   0.00321   2.24478
    A2        1.99850  -0.00016  -0.00495  -0.00201  -0.00687   1.99162
    A3        2.04252  -0.00046   0.00312   0.00048   0.00376   2.04628
    A4        2.04780   0.00017  -0.00556   0.00452  -0.00099   2.04681
    A5        2.22405   0.00144   0.05305   0.01317   0.06649   2.29054
    A6        1.95658   0.00035  -0.00173  -0.00151  -0.00324   1.95334
    A7        1.94181   0.00013   0.00071   0.00152   0.00224   1.94404
    A8        1.90910   0.00042  -0.00276   0.00511   0.00235   1.91145
    A9        1.88407  -0.00024   0.00144  -0.00181  -0.00035   1.88371
   A10        1.88851  -0.00034   0.00121  -0.00184  -0.00066   1.88785
   A11        1.88150  -0.00036   0.00133  -0.00168  -0.00036   1.88115
   A12        1.85392   0.00015   0.00912  -0.00434   0.00461   1.85853
   A13        1.96197   0.00005   0.00934  -0.01183  -0.00346   1.95851
   A14        1.84889  -0.00024   0.00102  -0.00297  -0.00211   1.84678
   A15        2.11015  -0.00002   0.00737  -0.01080  -0.00358   2.10657
   A16        1.83569  -0.00010   0.00622  -0.00816  -0.00225   1.83343
   A17        1.88028   0.00001   0.00100  -0.00072  -0.00036   1.87992
   A18        1.86767  -0.00025   0.00375  -0.00680  -0.00273   1.86494
   A19        1.94416  -0.00006   0.01795  -0.02830  -0.01074   1.93342
   A20        2.18066   0.00031  -0.01096   0.01513   0.00462   2.18528
   A21        1.86208  -0.00020   0.00453  -0.00496  -0.00212   1.85996
   A22        2.13596  -0.00003   0.01154  -0.00734   0.00446   2.14042
   A23        1.86769   0.00011   0.00099   0.00271   0.00329   1.87098
   A24        2.83602   0.00017   0.00480   0.00356   0.00676   2.84277
   A25        1.86372  -0.00019   0.00055  -0.00139  -0.00153   1.86219
   A26        1.79138   0.00036   0.00746  -0.00427   0.00286   1.79424
   A27        2.12078  -0.00007   0.00859  -0.00017   0.00806   2.12884
   A28        1.67298   0.00007   0.00326  -0.00226  -0.00008   1.67290
   A29        2.18000   0.00012   0.02859  -0.01154   0.01823   2.19823
   A30        1.60330  -0.00006  -0.01264   0.00458  -0.00670   1.59660
   A31        2.14968  -0.00008  -0.01903   0.00592  -0.01429   2.13539
   A32        1.95748   0.00010   0.00816   0.00596   0.01267   1.97015
   A33        1.82990  -0.00012  -0.00380  -0.00188  -0.00545   1.82445
   A34        3.10169   0.00009   0.01466  -0.00309   0.01208   3.11377
   A35        2.83893  -0.00007  -0.01461   0.00997  -0.00439   2.83455
   A36        3.11606   0.00015  -0.00111   0.00653   0.00407   3.12014
   A37        2.90341   0.00002  -0.00645   0.01050   0.00353   2.90694
   A38        2.77848  -0.00027  -0.03989   0.04092   0.00089   2.77937
   A39        2.89235   0.00056   0.00910  -0.00097   0.00731   2.89965
   A40        2.83025  -0.00013  -0.01851   0.00966  -0.00909   2.82116
   A41        3.17063   0.00006   0.01894  -0.01930  -0.00170   3.16893
   A42        2.88042  -0.00016  -0.01824   0.00877  -0.00918   2.87124
   A43        3.39042  -0.00023   0.00174  -0.00388  -0.00224   3.38818
   A44        3.32332  -0.00005   0.00304  -0.00566  -0.00231   3.32102
   A45        3.07464   0.00002  -0.00176   0.02038   0.01877   3.09341
   A46        3.20477  -0.00082  -0.00940  -0.01122  -0.02226   3.18251
   A47        3.24404   0.00005   0.02946  -0.01804   0.01219   3.25623
    D1       -0.06240   0.00014   0.00720  -0.00524   0.00201  -0.06039
    D2        3.11790  -0.00002   0.01022  -0.01189  -0.00145   3.11645
    D3        2.27566  -0.00047   0.10007  -0.04930   0.05144   2.32710
    D4       -0.90547  -0.00031   0.09689  -0.04255   0.05479  -0.85068
    D5       -0.63046   0.00004  -0.02771  -0.05208  -0.07991  -0.71037
    D6       -2.74215   0.00002  -0.02887  -0.04979  -0.07878  -2.82092
    D7        1.46430   0.00012  -0.02918  -0.05192  -0.08123   1.38307
    D8        2.54516  -0.00012  -0.02509  -0.05797  -0.08297   2.46219
    D9        0.43348  -0.00014  -0.02625  -0.05567  -0.08183   0.35165
   D10       -1.64326  -0.00004  -0.02656  -0.05781  -0.08429  -1.72755
   D11       -0.16509   0.00050  -0.01051   0.03365   0.02161  -0.14349
   D12        1.85108   0.00036   0.00520   0.01612   0.02128   1.87236
   D13        1.74811   0.00018  -0.01184  -0.00669  -0.01827   1.72984
   D14       -2.14460   0.00031  -0.01847  -0.01485  -0.03252  -2.17711
   D15        2.46716  -0.00005  -0.00821   0.00451  -0.00400   2.46315
   D16       -1.73259  -0.00010   0.00247  -0.01046  -0.00755  -1.74014
   D17       -1.86615   0.00009   0.00410  -0.00440  -0.00049  -1.86664
   D18        0.21728   0.00005   0.01478  -0.01937  -0.00404   0.21324
   D19        2.04307   0.00011   0.00268  -0.00396  -0.00288   2.04019
   D20       -1.75206   0.00024   0.00778  -0.01341  -0.00531  -1.75737
   D21        0.08930   0.00002  -0.00483  -0.01036  -0.01551   0.07379
   D22        0.04659   0.00010  -0.00592   0.00857   0.00197   0.04857
   D23        2.53465   0.00023  -0.00083  -0.00088  -0.00046   2.53419
   D24       -1.90718   0.00001  -0.01344   0.00218  -0.01066  -1.91784
   D25        0.01547   0.00008   0.00959   0.01675   0.02588   0.04135
   D26        2.11279   0.00003   0.01968   0.01413   0.03403   2.14683
   D27        2.22652   0.00001   0.02089   0.00049   0.02097   2.24749
   D28       -1.95934  -0.00003   0.03097  -0.00213   0.02913  -1.93021
   D29        2.11722  -0.00005  -0.01591  -0.01346  -0.02933   2.08789
   D30       -0.07848  -0.00015  -0.03134  -0.00842  -0.03996  -0.11845
   D31       -1.92702   0.00010   0.00363  -0.04257  -0.03885  -1.96588
   D32        2.16046  -0.00000  -0.01180  -0.03753  -0.04948   2.11098
   D33        0.10344  -0.00014  -0.03340  -0.04558  -0.07831   0.02512
   D34       -2.21024  -0.00004  -0.05035  -0.03483  -0.08470  -2.29494
   D35       -0.28636   0.00004   0.02510   0.03855   0.06352  -0.22283
   D36       -2.71157  -0.00014  -0.00463   0.05301   0.04930  -2.66226
   D37        1.36154   0.00001   0.01377   0.04340   0.05787   1.41942
   D38        1.65125  -0.00027   0.01256   0.00343   0.01521   1.66646
   D39       -2.12765   0.00010   0.06433  -0.02698   0.03531  -2.09233
   D40       -0.00122  -0.00000   0.03554  -0.00574   0.03102   0.02980
   D41       -0.36325  -0.00026   0.00539   0.00791   0.01290  -0.35035
   D42        2.14103   0.00011   0.05716  -0.02250   0.03300   2.17403
   D43       -2.01572   0.00001   0.02837  -0.00126   0.02871  -1.98702
         Item               Value     Threshold  Converged?
 Maximum Force            0.002008     0.000015     NO 
 RMS     Force            0.000352     0.000010     NO 
 Maximum Displacement     0.152412     0.000060     NO 
 RMS     Displacement     0.039970     0.000040     NO 
 Predicted change in Energy=-1.087582D-04
 GradGradGradGradGradGradGradGradGradGradGradGradGradGradGradGradGradGrad

                          Input orientation:                          
 ---------------------------------------------------------------------
 Center     Atomic      Atomic             Coordinates (Angstroms)
 Number     Number       Type             X           Y           Z
 ---------------------------------------------------------------------
      1          6           0        0.588146   -1.103752    0.119793
      2          8           0        1.342614   -1.061676    1.127276
      3          8           0       -0.468777   -0.483568   -0.083733
      4          6           0        1.046917   -2.105201   -0.975008
      5          9           0        2.370863   -2.080341   -1.150253
      6          9           0        0.469422   -1.837989   -2.154804
      7          9           0        0.694543   -3.353089   -0.618547
      8          8           0        0.770821    0.527594    2.846392
      9          1           0        1.037510   -0.237968    2.051883
     10          1           0        0.035448    1.079946    2.470194
     11          1           0        0.396164    0.100540    3.674614
     12          8           0       -0.525269   -0.482585    4.856475
     13          1           0       -0.379714   -0.217423    5.767673
     14          1           0       -1.445747   -0.227039    4.613152
     15          8           0       -1.411619    1.189973   -2.070534
     16          1           0       -1.059080    0.448456   -1.545050
     17          1           0       -1.989639    0.809686   -2.735505
     18          8           0       -2.811743    0.445517    3.805677
     19          1           0       -2.476345    0.848507    2.977265
     20          1           0       -3.584869   -0.074603    3.575519
     21          8           0       -1.948381    3.178418   -0.281177
     22          1           0       -1.818238    2.557790   -1.029831
     23          1           0       -1.434238    3.963808   -0.481500
     24          8           0       -1.410304    1.386864    1.658586
     25          1           0       -1.608834    2.181345    1.111485
     26          1           0       -1.223436    0.677910    1.004962
 ---------------------------------------------------------------------
                    Distance matrix (angstroms):
                    1          2          3          4          5
     1  C    0.000000
     2  O    1.259371   0.000000
     3  O    1.242230   2.254305   0.000000
     4  C    1.553049   2.365583   2.391943   0.000000
     5  F    2.396836   2.698540   3.427929   1.335725   0.000000
     6  F    2.393113   3.483846   2.646508   1.340456   2.164101
     7  F    2.369806   2.952705   3.142210   1.344789   2.170864
     8  O    3.182610   2.409997   3.338366   4.648757   5.033352
     9  H    2.164367   1.275335   2.624896   3.556503   3.927575
    10  H    3.255518   2.845813   3.036670   4.799755   5.343146
    11  H    3.758182   2.955578   3.900574   5.187269   5.651108
    12  O    4.905273   4.210850   4.940532   6.253867   6.857200
    13  H    5.798352   5.021201   5.858133   7.145819   7.674232
    14  H    5.009553   4.541244   4.804269   6.400656   7.156680
    15  O    3.749368   4.783483   2.763525   4.254732   5.084194
    16  H    2.809698   3.897430   1.831003   3.358770   4.279625
    17  H    4.296387   5.433873   3.319250   4.562520   5.466192
    18  O    5.248354   5.167605   4.634674   6.652095   7.602671
    19  H    4.622507   4.653569   3.895442   6.062857   7.007852
    20  H    5.515001   5.590017   4.823630   6.803239   7.862992
    21  O    4.993167   5.549124   3.954536   6.113087   6.860445
    22  H    4.529813   5.267317   3.459192   5.473171   6.251026
    23  H    5.489239   5.962764   4.568314   6.575146   7.173406
    24  O    3.544694   3.722391   2.724091   5.016799   5.848787
    25  H    4.074559   4.385029   3.135289   5.457192   6.254232
    26  H    2.690664   3.102536   1.761760   4.101279   5.017159
                    6          7          8          9         10
     6  F    0.000000
     7  F    2.169400   0.000000
     8  O    5.540649   5.203011   0.000000
     9  H    4.536409   4.117378   1.135101   0.000000
    10  H    5.485735   5.443025   0.993675   1.707633   0.000000
    11  H    6.143727   5.517953   1.004337   1.777405   1.593731
    12  O    7.210033   6.301079   2.596295   3.219916   2.906931
    13  H    8.130984   7.195153   3.226866   3.976939   3.567758
    14  H    7.215834   6.459388   2.933272   3.567462   2.914518
    15  O    3.565665   5.213789   5.420143   5.003156   4.767003
    16  H    2.817082   4.287813   4.758105   4.219573   4.209389
    17  H    3.659833   5.386561   6.233561   5.760234   5.592255
    18  O    7.176892   6.804205   3.709680   4.284822   3.208195
    19  H    6.498688   6.374779   3.265609   3.792617   2.572896
    20  H    7.237638   6.830228   4.457163   4.869758   3.957452
    21  O    5.875422   7.054037   4.919615   5.102000   3.988634
    22  H    5.081518   6.435970   5.084292   5.046634   4.227333
    23  H    6.331249   7.621513   5.267326   5.493859   4.380540
    24  O    5.336197   5.664174   2.628029   2.964213   1.686151
    25  H    5.580577   6.239272   3.377507   3.706826   2.400590
    26  H    4.379456   4.750092   2.718552   2.654572   1.973152
                   11         12         13         14         15
    11  H    0.000000
    12  O    1.608064   0.000000
    13  H    2.254769   0.960093   0.000000
    14  H    2.093035   0.985793   1.571444   0.000000
    15  O    6.120593   7.180984   8.030136   6.832331   0.000000
    16  H    5.429886   6.490864   7.374337   6.207193   0.974815
    17  H    6.876377   7.839165   8.714978   7.441328   0.959641
    18  O    3.229063   2.682072   3.194320   1.723453   6.086413
    19  H    3.049107   3.018267   3.649444   2.212478   5.170157
    20  H    3.986115   3.341923   3.885737   2.382386   6.180622
    21  O    5.533398   6.467121   7.112035   5.983664   2.728338
    22  H    5.750952   6.750129   7.481792   6.303751   1.766162
    23  H    5.962255   7.006470   7.592554   6.596879   3.196827
    24  O    2.997052   3.808493   4.529950   3.366808   3.734315
    25  H    3.862563   4.721820   5.380047   4.253067   3.338706
    26  H    3.175453   4.082688   4.919035   3.726579   3.123507
                   16         17         18         19         20
    16  H    0.000000
    17  H    1.553580   0.000000
    18  O    5.630463   6.602692   0.000000
    19  H    4.756051   5.733597   0.980387   0.000000
    20  H    5.733535   6.569303   0.959803   1.561686   0.000000
    21  O    3.137024   3.411205   4.991645   4.040381   5.304181
    22  H    2.300231   2.448381   5.369440   4.405857   5.591039
    23  H    3.691826   3.916311   5.714524   4.770131   6.115013
    24  O    3.356673   4.469541   2.731330   1.779097   3.246421
    25  H    3.219054   4.101925   3.423268   2.451564   3.881427
    26  H    2.565584   3.820408   3.228116   2.342833   3.570771
                   21         22         23         24         25
    21  O    0.000000
    22  H    0.981121   0.000000
    23  H    0.959849   1.557244   0.000000
    24  O    2.694786   2.960585   3.349803   0.000000
    25  H    1.746125   2.184215   2.396928   0.984852   0.000000
    26  H    2.903832   2.833393   3.612635   0.982223   1.555698
                   26
    26  H    0.000000
 Stoichiometry    C2H13F3O8
 Framework group  C1[X(C2H13F3O8)]
 Deg. of freedom    72
 Full point group                 C1      NOp   1
 Largest Abelian subgroup         C1      NOp   1
 Largest concise Abelian subgroup C1      NOp   1
                         Standard orientation:                         
 ---------------------------------------------------------------------
 Center     Atomic      Atomic             Coordinates (Angstroms)
 Number     Number       Type             X           Y           Z
 ---------------------------------------------------------------------
      1          6           0       -1.138981   -0.515820   -0.132509
      2          8           0       -0.666483   -1.455661   -0.824941
      3          8           0       -0.547415    0.462540    0.353285
      4          6           0       -2.655974   -0.651984    0.171057
      5          9           0       -3.339366   -1.090113   -0.889688
      6          9           0       -3.186115    0.520017    0.548133
      7          9           0       -2.836248   -1.526716    1.176444
      8          8           0        1.660688   -1.294684   -1.430288
      9          1           0        0.569126   -1.389971   -1.133866
     10          1           0        1.950906   -0.386752   -1.149531
     11          1           0        2.247795   -1.936949   -0.928795
     12          8           0        3.262217   -2.671282    0.079953
     13          1           0        4.026767   -3.146649   -0.253615
     14          1           0        3.589337   -1.958841    0.677624
     15          8           0       -0.861772    3.205457    0.232205
     16          1           0       -0.966719    2.244871    0.360758
     17          1           0       -1.309977    3.634725    0.964156
     18          8           0        3.874445   -0.428720    1.417715
     19          1           0        3.292209    0.215074    0.961986
     20          1           0        3.774545   -0.283399    2.361178
     21          8           0        1.697177    3.561645   -0.644569
     22          1           0        0.768627    3.588044   -0.328823
     23          1           0        1.705132    3.971815   -1.512329
     24          8           0        2.090044    0.946446   -0.126629
     25          1           0        2.138736    1.888852   -0.408466
     26          1           0        1.167600    0.831386    0.190580
 ---------------------------------------------------------------------
 Rotational constants (GHZ):           0.5872005           0.3434077           0.2480495
 Standard basis: 6-31++G(d,p) (6D, 7F)
 There are   325 symmetry adapted cartesian basis functions of A   symmetry.
 There are   325 symmetry adapted basis functions of A   symmetry.
   325 basis functions,   520 primitive gaussians,   325 cartesian basis functions
    58 alpha electrons       58 beta electrons
       nuclear repulsion energy       983.7985504702 Hartrees.
 NAtoms=   26 NActive=   26 NUniq=   26 SFac= 1.00D+00 NAtFMM=   60 NAOKFM=F Big=F
 Integral buffers will be    131072 words long.
 Raffenetti 2 integral format.
 Two-electron integral symmetry is turned on.
 Nuclear repulsion after empirical dispersion term =      983.7854464760 Hartrees.
 One-electron integrals computed using PRISM.
 NBasis=   325 RedAO= T EigKep=  4.01D-05  NBF=   325
 NBsUse=   325 1.00D-06 EigRej= -1.00D+00 NBFU=   325
 Initial guess from the checkpoint file:  "/local_scratch/slurm.5787588/Gau-3069770.chk"
 B after Tr=     0.000000    0.000000   -0.000000
         Rot=    0.999971    0.000988   -0.000567    0.007567 Ang=   0.88 deg.
 ExpMin= 3.60D-02 ExpMax= 7.00D+03 ExpMxC= 1.05D+03 IAcc=3 IRadAn=         5 AccDes= 0.00D+00
 Harris functional with IExCor= 4639 and IRadAn=       5 diagonalized for initial guess.
 HarFok:  IExCor= 4639 AccDes= 0.00D+00 IRadAn=         5 IDoV= 1 UseB2=F ITyADJ=14
 ICtDFT=  3500011 ScaDFX=  1.000000  1.000000  1.000000  1.000000
 FoFCou: FMM=F IPFlag=           0 FMFlag=      100000 FMFlg1=           0
         NFxFlg=           0 DoJE=T BraDBF=F KetDBF=T FulRan=T
         wScrn=  0.000000 ICntrl=       500 IOpCl=  0 I1Cent=   200000004 NGrid=           0
         NMat0=    1 NMatS0=      1 NMatT0=    0 NMatD0=    1 NMtDS0=    0 NMtDT0=    0
 Petite list used in FoFCou.
 Requested convergence on RMS density matrix=1.00D-10 within 128 cycles.
 Requested convergence on MAX density matrix=1.00D-08.
 Requested convergence on             energy=1.00D-08.
 No special actions if energy rises.
 SCF Done:  E(RwB97XD) =  -985.244858890     A.U. after   16 cycles
            NFock= 16  Conv=0.63D-10     -V/T= 2.0083
 Calling FoFJK, ICntrl=      2127 FMM=F ISym2X=0 I1Cent= 0 IOpClX= 0 NMat=1 NMatS=1 NMatT=0.
 ***** Axes restored to original set *****
 -------------------------------------------------------------------
 Center     Atomic                   Forces (Hartrees/Bohr)
 Number     Number              X              Y              Z
 -------------------------------------------------------------------
      1        6          -0.000506287    0.000180021    0.000188030
      2        8          -0.000189912   -0.000107015   -0.000479945
      3        8           0.000636038   -0.000266328    0.000007343
      4        6          -0.000051935   -0.000112153    0.000163801
      5        9           0.000007357   -0.000008091   -0.000031923
      6        9          -0.000020984    0.000025935    0.000039020
      7        9           0.000053163    0.000110651   -0.000128276
      8        8          -0.000055086    0.000772555    0.002015207
      9        1           0.000716452   -0.001259402   -0.001278215
     10        1          -0.000506528    0.000506328   -0.000121236
     11        1           0.000020064    0.000163793   -0.000298724
     12        8          -0.000047694   -0.000058337    0.000054928
     13        1          -0.000007093    0.000029292   -0.000060588
     14        1           0.000064578    0.000017547   -0.000021211
     15        8          -0.000020383   -0.000137432   -0.000015243
     16        1           0.000015310    0.000094974    0.000035953
     17        1           0.000010683    0.000058487   -0.000010645
     18        8          -0.000122325   -0.000041012    0.000370161
     19        1           0.000120263   -0.000029428   -0.000249715
     20        1           0.000039923    0.000022418   -0.000043920
     21        8           0.000092127    0.000048216   -0.000039036
     22        1           0.000004617   -0.000084024    0.000069765
     23        1          -0.000021154    0.000012248    0.000046759
     24        8          -0.000200077    0.000144755   -0.000087737
     25        1          -0.000095781   -0.000066337   -0.000115593
     26        1           0.000064664   -0.000017660   -0.000008961
 -------------------------------------------------------------------
 Cartesian Forces:  Max     0.002015207 RMS     0.000368777

 GradGradGradGradGradGradGradGradGradGradGradGradGradGradGradGradGradGrad
 Berny optimization.
 Using GEDIIS/GDIIS optimizer.
 FormGI is forming the generalized inverse of G from B-inverse, IUseBI=4.
 Internal  Forces:  Max     0.002157548 RMS     0.000235556
 Search for a local minimum.
 Step number   5 out of a maximum of  156
 All quantities printed in internal units (Hartrees-Bohrs-Radians)
 Mixed Optimization -- En-DIIS/RFO-DIIS
 Swapping is turned off.
 Update second derivatives using D2CorX and points    3    4    5
 DE= -1.09D-04 DEPred=-1.09D-04 R= 9.99D-01
 TightC=F SS=  1.41D+00  RLast= 3.09D-01 DXNew= 2.1185D+00 9.2725D-01
 Trust test= 9.99D-01 RLast= 3.09D-01 DXMaxT set to 1.26D+00
 ITU=  1  1  1  1  0
     Eigenvalues ---    0.00003   0.00033   0.00073   0.00100   0.00156
     Eigenvalues ---    0.00215   0.00257   0.00413   0.00509   0.00563
     Eigenvalues ---    0.00586   0.00740   0.00841   0.00960   0.01051
     Eigenvalues ---    0.01189   0.01287   0.01380   0.01543   0.01550
     Eigenvalues ---    0.01581   0.01708   0.01932   0.01978   0.02234
     Eigenvalues ---    0.02308   0.02491   0.02541   0.02635   0.02929
     Eigenvalues ---    0.03333   0.03491   0.03598   0.03840   0.03891
     Eigenvalues ---    0.04139   0.04463   0.04671   0.05639   0.06055
     Eigenvalues ---    0.06255   0.06736   0.07064   0.07590   0.09584
     Eigenvalues ---    0.11484   0.13571   0.17600   0.20289   0.20690
     Eigenvalues ---    0.21449   0.23984   0.24651   0.30406   0.33511
     Eigenvalues ---    0.36323   0.36385   0.36944   0.37700   0.43656
     Eigenvalues ---    0.45347   0.46638   0.49276   0.49951   0.51445
     Eigenvalues ---    0.54914   0.57199   0.57250   0.57347   0.57437
     Eigenvalues ---    0.69174   0.82977
 Eigenvalue     1 is   2.99D-05 Eigenvector:
                          D10       D7        D8        D9        D5
   1                   -0.40273  -0.39412  -0.39253  -0.38563  -0.38392
                          D6        D4        D3        D39       D42
   1                   -0.37702   0.12668   0.11690   0.07434   0.07406
 En-DIIS/RFO-DIIS/Sim-DIIS IScMMF=       -3 using points:     5    4    3    2
 RFO step:  Lambda=-1.45918187D-04.
 DidBck=F Rises=F RFO-DIIS coefs:    0.99205    0.00870    0.38932   -0.39007
 Iteration  1 RMS(Cart)=  0.02607835 RMS(Int)=  0.00073616
 Iteration  2 RMS(Cart)=  0.00048244 RMS(Int)=  0.00064056
 Iteration  3 RMS(Cart)=  0.00000031 RMS(Int)=  0.00064056
 Variable       Old X    -DE/DX   Delta X   Delta X   Delta X     New X
                                 (Linear)    (Quad)   (Total)
    R1        2.37987  -0.00025   0.00475  -0.00084   0.00411   2.38398
    R2        2.34747  -0.00064   0.00029  -0.00585  -0.00545   2.34203
    R3        2.93484  -0.00004  -0.00182   0.00149  -0.00032   2.93452
    R4        2.41003   0.00025  -0.04272  -0.03790  -0.08048   2.32955
    R5        3.46009  -0.00000   0.00409   0.00653   0.01067   3.47077
    R6        2.52415   0.00001  -0.00016  -0.00027  -0.00043   2.52372
    R7        2.53309  -0.00002  -0.00068   0.00010  -0.00056   2.53253
    R8        2.54128  -0.00015   0.00014  -0.00119  -0.00104   2.54024
    R9        2.14503   0.00216   0.01790   0.02788   0.04593   2.19096
   R10        1.87777   0.00078  -0.00871  -0.00111  -0.00987   1.86791
   R11        1.89792  -0.00032  -0.00377  -0.00067  -0.00408   1.89384
   R12        3.18636   0.00010   0.04167   0.01822   0.05963   3.24599
   R13        3.03880   0.00001   0.01419   0.00528   0.01982   3.05862
   R14        1.81431  -0.00005   0.00007  -0.00028  -0.00021   1.81410
   R15        1.86288  -0.00004  -0.00074  -0.00058  -0.00122   1.86166
   R16        3.25685   0.00000   0.00968  -0.00833   0.00133   3.25818
   R17        1.84213  -0.00003   0.00049  -0.00111  -0.00065   1.84148
   R18        1.81346  -0.00002   0.00006  -0.00013  -0.00007   1.81339
   R19        3.33756   0.00001   0.00677  -0.00111   0.00552   3.34308
   R20        1.85266   0.00029   0.00070   0.00024   0.00062   1.85328
   R21        1.81376  -0.00003   0.00001  -0.00028  -0.00027   1.81349
   R22        3.36201   0.00002  -0.00417  -0.00731  -0.01182   3.35018
   R23        1.85405   0.00001  -0.00032  -0.00023  -0.00070   1.85335
   R24        1.81385  -0.00001   0.00006  -0.00020  -0.00014   1.81371
   R25        3.29970  -0.00009   0.02051  -0.01214   0.00838   3.30808
   R26        1.86110  -0.00005  -0.00179   0.00012  -0.00168   1.85942
   R27        1.85613   0.00003  -0.00131  -0.00341  -0.00471   1.85142
    A1        2.24478   0.00011   0.00007  -0.00069  -0.00033   2.24445
    A2        1.99162   0.00004  -0.00346   0.00067  -0.00298   1.98864
    A3        2.04628  -0.00015   0.00332   0.00019   0.00340   2.04968
    A4        2.04681   0.00004  -0.00504  -0.00581  -0.01013   2.03669
    A5        2.29054   0.00003   0.02300  -0.01449   0.00865   2.29919
    A6        1.95334   0.00004  -0.00132   0.00223   0.00090   1.95424
    A7        1.94404  -0.00013   0.00018  -0.00324  -0.00306   1.94098
    A8        1.91145   0.00018  -0.00229   0.00345   0.00116   1.91261
    A9        1.88371   0.00000   0.00121  -0.00076   0.00046   1.88417
   A10        1.88785  -0.00006   0.00115  -0.00078   0.00034   1.88819
   A11        1.88115  -0.00004   0.00126  -0.00101   0.00025   1.88139
   A12        1.85853  -0.00002   0.00793   0.00026   0.00811   1.86664
   A13        1.95851   0.00003   0.01087  -0.00658   0.00337   1.96188
   A14        1.84678  -0.00004   0.00145  -0.00322  -0.00186   1.84492
   A15        2.10657  -0.00004   0.00830  -0.01002  -0.00173   2.10484
   A16        1.83343   0.00003   0.00613  -0.00829  -0.00247   1.83096
   A17        1.87992  -0.00001   0.00105  -0.00146  -0.00086   1.87906
   A18        1.86494   0.00003   0.00268  -0.00300  -0.00030   1.86464
   A19        1.93342   0.00008   0.01557  -0.01606  -0.00044   1.93298
   A20        2.18528  -0.00011  -0.01187   0.00766  -0.00383   2.18145
   A21        1.85996   0.00000   0.00542  -0.00314   0.00041   1.86037
   A22        2.14042  -0.00001   0.01205  -0.00516   0.00718   2.14760
   A23        1.87098  -0.00003   0.00142   0.00127   0.00245   1.87343
   A24        2.84277  -0.00001   0.00321   0.00807   0.00927   2.85204
   A25        1.86219   0.00004   0.00112   0.00152   0.00202   1.86421
   A26        1.79424  -0.00002   0.00658  -0.00692  -0.00065   1.79359
   A27        2.12884   0.00000   0.00672  -0.00351   0.00302   2.13186
   A28        1.67290  -0.00014   0.00381  -0.00873  -0.00608   1.66682
   A29        2.19823  -0.00001   0.02355  -0.01653   0.00806   2.20629
   A30        1.59660   0.00000  -0.00920  -0.00223  -0.01004   1.58656
   A31        2.13539   0.00012  -0.01474   0.01362  -0.00192   2.13347
   A32        1.97015   0.00000   0.00086   0.00995   0.00936   1.97951
   A33        1.82445  -0.00000  -0.00155   0.00162   0.00031   1.82476
   A34        3.11377  -0.00027   0.01017   0.00666   0.01761   3.13138
   A35        2.83455  -0.00015  -0.01427   0.00507  -0.00899   2.82556
   A36        3.12014  -0.00002  -0.00062   0.00508   0.00311   3.12325
   A37        2.90694   0.00004  -0.00594   0.00768   0.00109   2.90802
   A38        2.77937   0.00012  -0.02872   0.03375   0.00549   2.78486
   A39        2.89965   0.00015   0.00471   0.00016   0.00424   2.90389
   A40        2.82116  -0.00008  -0.01308   0.01239  -0.00102   2.82014
   A41        3.16893  -0.00013   0.01591  -0.00654   0.00825   3.17718
   A42        2.87124  -0.00005  -0.01705   0.00453  -0.01217   2.85907
   A43        3.38818  -0.00005   0.00218  -0.00446  -0.00223   3.38595
   A44        3.32102  -0.00010   0.00353  -0.00467  -0.00077   3.32025
   A45        3.09341  -0.00004  -0.00488   0.00408  -0.00076   3.09264
   A46        3.18251  -0.00000   0.00004   0.00695   0.00546   3.18797
   A47        3.25623  -0.00018   0.02252  -0.02725  -0.00408   3.25214
    D1       -0.06039  -0.00003   0.00598   0.00750   0.01339  -0.04700
    D2        3.11645  -0.00009   0.00845   0.00144   0.01008   3.12653
    D3        2.32710  -0.00005   0.07038  -0.07172  -0.00053   2.32657
    D4       -0.85068   0.00002   0.06777  -0.06550   0.00277  -0.84792
    D5       -0.71037  -0.00001  -0.01544   0.02382   0.00824  -0.70213
    D6       -2.82092   0.00004  -0.01621   0.02553   0.00918  -2.81175
    D7        1.38307   0.00007  -0.01641   0.02658   0.01003   1.39309
    D8        2.46219  -0.00007  -0.01325   0.01852   0.00539   2.46759
    D9        0.35165  -0.00002  -0.01401   0.02023   0.00632   0.35797
   D10       -1.72755   0.00001  -0.01421   0.02128   0.00718  -1.72038
   D11       -0.14349   0.00001  -0.02482   0.01226  -0.01416  -0.15765
   D12        1.87236  -0.00011  -0.00938   0.00489  -0.00478   1.86758
   D13        1.72984  -0.00008  -0.00238  -0.00588  -0.00789   1.72194
   D14       -2.17711  -0.00011  -0.00891  -0.00450  -0.01313  -2.19024
   D15        2.46315   0.00003  -0.01132  -0.00301  -0.01455   2.44860
   D16       -1.74014   0.00003   0.00004  -0.01808  -0.01767  -1.75782
   D17       -1.86664   0.00001   0.00060  -0.00487  -0.00443  -1.87108
   D18        0.21324   0.00001   0.01196  -0.01994  -0.00755   0.20569
   D19        2.04019   0.00001   0.00581   0.01075   0.01507   2.05527
   D20       -1.75737   0.00007   0.01394   0.00080   0.01498  -1.74239
   D21        0.07379  -0.00000   0.00554   0.00027   0.00545   0.07924
   D22        0.04857   0.00000  -0.00452   0.01763   0.01250   0.06107
   D23        2.53419   0.00007   0.00361   0.00767   0.01241   2.54659
   D24       -1.91784  -0.00001  -0.00479   0.00715   0.00288  -1.91496
   D25        0.04135   0.00001   0.01428   0.01951   0.03331   0.07466
   D26        2.14683  -0.00003   0.02717   0.01772   0.04503   2.19186
   D27        2.24749   0.00001   0.02681   0.00313   0.02955   2.27704
   D28       -1.93021  -0.00003   0.03970   0.00135   0.04127  -1.88894
   D29        2.08789  -0.00004   0.00092   0.00358   0.00429   2.09218
   D30       -0.11845  -0.00008  -0.01203   0.01104  -0.00140  -0.11984
   D31       -1.96588   0.00002   0.01218  -0.01430  -0.00195  -1.96782
   D32        2.11098  -0.00001  -0.00077  -0.00685  -0.00764   2.10334
   D33        0.02512  -0.00005  -0.05096  -0.02949  -0.07989  -0.05477
   D34       -2.29494  -0.00002  -0.06969  -0.02169  -0.09095  -2.38589
   D35       -0.22283  -0.00000   0.03981   0.01510   0.05476  -0.16807
   D36       -2.66226   0.00005   0.01329   0.03701   0.05118  -2.61109
   D37        1.41942  -0.00006   0.03151   0.01023   0.04232   1.46173
   D38        1.66646   0.00001   0.00180  -0.02786  -0.02688   1.63958
   D39       -2.09233  -0.00006   0.04566  -0.07222  -0.02858  -2.12091
   D40        0.02980   0.00003   0.01723  -0.03202  -0.01367   0.01613
   D41       -0.35035  -0.00000  -0.00621  -0.02390  -0.03052  -0.38087
   D42        2.17403  -0.00007   0.03764  -0.06826  -0.03221   2.14182
   D43       -1.98702   0.00002   0.00921  -0.02806  -0.01730  -2.00432
         Item               Value     Threshold  Converged?
 Maximum Force            0.002158     0.000015     NO 
 RMS     Force            0.000236     0.000010     NO 
 Maximum Displacement     0.134199     0.000060     NO 
 RMS     Displacement     0.026227     0.000040     NO 
 Predicted change in Energy=-6.460527D-05
 GradGradGradGradGradGradGradGradGradGradGradGradGradGradGradGradGradGrad

                          Input orientation:                          
 ---------------------------------------------------------------------
 Center     Atomic      Atomic             Coordinates (Angstroms)
 Number     Number       Type             X           Y           Z
 ---------------------------------------------------------------------
      1          6           0        0.600883   -1.103615    0.118938
      2          8           0        1.354761   -1.060773    1.129546
      3          8           0       -0.450439   -0.480931   -0.088354
      4          6           0        1.063682   -2.109017   -0.970290
      5          9           0        2.389025   -2.093394   -1.133905
      6          9           0        0.498020   -1.835774   -2.154092
      7          9           0        0.699071   -3.354076   -0.618352
      8          8           0        0.774524    0.508966    2.838297
      9          1           0        1.043388   -0.266524    2.019423
     10          1           0        0.049266    1.073126    2.473925
     11          1           0        0.396932    0.079922    3.661523
     12          8           0       -0.532683   -0.507891    4.848962
     13          1           0       -0.375881   -0.256685    5.762129
     14          1           0       -1.448342   -0.229463    4.615372
     15          8           0       -1.406549    1.192846   -2.077653
     16          1           0       -1.048880    0.455210   -1.550816
     17          1           0       -1.983142    0.806959   -2.740582
     18          8           0       -2.806573    0.483220    3.827967
     19          1           0       -2.474612    0.865211    2.987917
     20          1           0       -3.607998   -0.003588    3.623806
     21          8           0       -1.974805    3.178007   -0.289744
     22          1           0       -1.829605    2.559261   -1.036702
     23          1           0       -1.473171    3.972419   -0.485813
     24          8           0       -1.427983    1.391630    1.657348
     25          1           0       -1.633568    2.182441    1.109137
     26          1           0       -1.239107    0.683633    1.007015
 ---------------------------------------------------------------------
                    Distance matrix (angstroms):
                    1          2          3          4          5
     1  C    0.000000
     2  O    1.261545   0.000000
     3  O    1.239348   2.253496   0.000000
     4  C    1.552879   2.364922   2.391869   0.000000
     5  F    2.397234   2.694295   3.428669   1.335496   0.000000
     6  F    2.390251   3.480935   2.646213   1.340157   2.164035
     7  F    2.370192   2.957079   3.139623   1.344237   2.170497
     8  O    3.166304   2.391774   3.323509   4.630635   5.015703
     9  H    2.123294   1.232747   2.592337   3.511919   3.884800
    10  H    3.253990   2.839929   3.038103   4.797676   5.340203
    11  H    3.740624   2.937605   3.885122   5.166208   5.629198
    12  O    4.900305   4.207395   4.938074   6.243050   6.844333
    13  H    5.789384   5.010239   5.855254   7.129442   7.653332
    14  H    5.018106   4.549664   4.814985   6.406450   7.159177
    15  O    3.758794   4.794764   2.770016   4.269730   5.108465
    16  H    2.817753   3.906409   1.836651   3.372711   4.299812
    17  H    4.301667   5.441315   3.322974   4.573837   5.487195
    18  O    5.280692   5.194428   4.671031   6.687439   7.632389
    19  H    4.643920   4.671943   3.920819   6.085472   7.028352
    20  H    5.586488   5.654021   4.896752   6.882089   7.935200
    21  O    5.013330   5.573836   3.968888   6.135810   6.895164
    22  H    4.545265   5.285590   3.470480   5.492571   6.281201
    23  H    5.516661   5.994965   4.586532   6.607133   7.220157
    24  O    3.565004   3.746534   2.740357   5.036607   5.874184
    25  H    4.095294   4.410098   3.150767   5.478667   6.284526
    26  H    2.714498   3.128277   1.782706   4.124496   5.045668
                    6          7          8          9         10
     6  F    0.000000
     7  F    2.168908   0.000000
     8  O    5.522518   5.184323   0.000000
     9  H    4.492015   4.075462   1.159408   0.000000
    10  H    5.484671   5.439167   0.988455   1.729020   0.000000
    11  H    6.123845   5.495539   1.002176   1.798450   1.586731
    12  O    7.201970   6.285658   2.604911   3.247853   2.911885
    13  H    8.119345   7.173554   3.233952   4.002782   3.572314
    14  H    7.224555   6.462697   2.940137   3.598478   2.919822
    15  O    3.578514   5.218975   5.421378   4.991791   4.780230
    16  H    2.829389   4.293655   4.753105   4.200606   4.217379
    17  H    3.672081   5.386311   6.230362   5.741942   5.602911
    18  O    7.216862   6.839893   3.715423   4.319160   3.215157
    19  H    6.524731   6.393733   3.272031   3.820357   2.584062
    20  H    7.321229   6.911767   4.481768   4.927329   3.982100
    21  O    5.893102   7.065812   4.946436   5.128989   4.020604
    22  H    5.097326   6.444903   5.099099   5.057573   4.250089
    23  H    6.356402   7.642887   5.300693   5.529730   4.414042
    24  O    5.352822   5.676698   2.650429   2.998040   1.717704
    25  H    5.598070   6.251276   3.404324   3.740607   2.434165
    26  H    4.399729   4.764603   2.727419   2.671619   1.990838
                   11         12         13         14         15
    11  H    0.000000
    12  O    1.618554   0.000000
    13  H    2.263424   0.959982   0.000000
    14  H    2.100139   0.985148   1.570339   0.000000
    15  O    6.117948   7.185690   8.039005   6.842608   0.000000
    16  H    5.422148   6.492394   7.378271   6.216930   0.974470
    17  H    6.868791   7.837974   8.718413   7.447834   0.959605
    18  O    3.233078   2.682407   3.193228   1.724156   6.110645
    19  H    3.052244   3.019931   3.655075   2.213628   5.187303
    20  H    4.005979   3.348565   3.883692   2.387119   6.227718
    21  O    5.552998   6.486282   7.139947   5.995680   2.731372
    22  H    5.760027   6.762431   7.501131   6.314134   1.769080
    23  H    5.987422   7.029759   7.624051   6.608972   3.203813
    24  O    3.011247   3.820489   4.546767   3.373168   3.740349
    25  H    3.880489   4.736678   5.401985   4.259727   3.344618
    26  H    3.176083   4.084032   4.923461   3.727970   3.130896
                   16         17         18         19         20
    16  H    0.000000
    17  H    1.553099   0.000000
    18  O    5.658761   6.627872   0.000000
    19  H    4.775031   5.749838   0.980713   0.000000
    20  H    5.791054   6.618352   0.959660   1.563244   0.000000
    21  O    3.140265   3.410064   4.990918   4.042511   5.301485
    22  H    2.302364   2.448947   5.378608   4.414001   5.608139
    23  H    3.699327   3.919718   5.706239   4.767015   6.103695
    24  O    3.363469   4.471223   2.727142   1.772841   3.250548
    25  H    3.224988   4.102986   3.413990   2.443822   3.873068
    26  H    2.575047   3.822732   3.233401   2.341670   3.596042
                   21         22         23         24         25
    21  O    0.000000
    22  H    0.980752   0.000000
    23  H    0.959776   1.558056   0.000000
    24  O    2.698393   2.963540   3.354944   0.000000
    25  H    1.750561   2.187476   2.402834   0.983963   0.000000
    26  H    2.905983   2.836098   3.619314   0.979729   1.553208
                   26
    26  H    0.000000
 Stoichiometry    C2H13F3O8
 Framework group  C1[X(C2H13F3O8)]
 Deg. of freedom    72
 Full point group                 C1      NOp   1
 Largest Abelian subgroup         C1      NOp   1
 Largest concise Abelian subgroup C1      NOp   1
                         Standard orientation:                         
 ---------------------------------------------------------------------
 Center     Atomic      Atomic             Coordinates (Angstroms)
 Number     Number       Type             X           Y           Z
 ---------------------------------------------------------------------
      1          6           0       -1.148098   -0.508551   -0.134018
      2          8           0       -0.683327   -1.454830   -0.826869
      3          8           0       -0.550426    0.467295    0.341899
      4          6           0       -2.664348   -0.639247    0.174749
      5          9           0       -3.351953   -1.087450   -0.878751
      6          9           0       -3.188303    0.539207    0.539084
      7          9           0       -2.844658   -1.500739    1.190767
      8          8           0        1.628891   -1.316575   -1.422782
      9          1           0        0.513493   -1.393645   -1.115905
     10          1           0        1.938239   -0.415076   -1.160778
     11          1           0        2.209121   -1.959652   -0.918658
     12          8           0        3.226930   -2.703796    0.096248
     13          1           0        3.975970   -3.201061   -0.240251
     14          1           0        3.578897   -1.986907    0.673056
     15          8           0       -0.838307    3.219945    0.227752
     16          1           0       -0.950085    2.259907    0.351947
     17          1           0       -1.281690    3.648778    0.962841
     18          8           0        3.911271   -0.448761    1.377576
     19          1           0        3.315034    0.194765    0.939200
     20          1           0        3.864585   -0.284579    2.321934
     21          8           0        1.730816    3.565323   -0.632897
     22          1           0        0.799534    3.593772   -0.326664
     23          1           0        1.751687    3.982174   -1.497172
     24          8           0        2.108143    0.942660   -0.122418
     25          1           0        2.164010    1.885518   -0.398246
     26          1           0        1.188170    0.833542    0.196346
 ---------------------------------------------------------------------
 Rotational constants (GHZ):           0.5854770           0.3426551           0.2467013
 Standard basis: 6-31++G(d,p) (6D, 7F)
 There are   325 symmetry adapted cartesian basis functions of A   symmetry.
 There are   325 symmetry adapted basis functions of A   symmetry.
   325 basis functions,   520 primitive gaussians,   325 cartesian basis functions
    58 alpha electrons       58 beta electrons
       nuclear repulsion energy       982.8430882239 Hartrees.
 NAtoms=   26 NActive=   26 NUniq=   26 SFac= 1.00D+00 NAtFMM=   60 NAOKFM=F Big=F
 Integral buffers will be    131072 words long.
 Raffenetti 2 integral format.
 Two-electron integral symmetry is turned on.
 Nuclear repulsion after empirical dispersion term =      982.8300407249 Hartrees.
 One-electron integrals computed using PRISM.
 NBasis=   325 RedAO= T EigKep=  4.06D-05  NBF=   325
 NBsUse=   325 1.00D-06 EigRej= -1.00D+00 NBFU=   325
 Initial guess from the checkpoint file:  "/local_scratch/slurm.5787588/Gau-3069770.chk"
 B after Tr=     0.000000   -0.000000    0.000000
         Rot=    0.999992    0.000876   -0.001306    0.003659 Ang=   0.46 deg.
 ExpMin= 3.60D-02 ExpMax= 7.00D+03 ExpMxC= 1.05D+03 IAcc=3 IRadAn=         5 AccDes= 0.00D+00
 Harris functional with IExCor= 4639 and IRadAn=       5 diagonalized for initial guess.
 HarFok:  IExCor= 4639 AccDes= 0.00D+00 IRadAn=         5 IDoV= 1 UseB2=F ITyADJ=14
 ICtDFT=  3500011 ScaDFX=  1.000000  1.000000  1.000000  1.000000
 FoFCou: FMM=F IPFlag=           0 FMFlag=      100000 FMFlg1=           0
         NFxFlg=           0 DoJE=T BraDBF=F KetDBF=T FulRan=T
         wScrn=  0.000000 ICntrl=       500 IOpCl=  0 I1Cent=   200000004 NGrid=           0
         NMat0=    1 NMatS0=      1 NMatT0=    0 NMatD0=    1 NMtDS0=    0 NMtDT0=    0
 Petite list used in FoFCou.
 Requested convergence on RMS density matrix=1.00D-10 within 128 cycles.
 Requested convergence on MAX density matrix=1.00D-08.
 Requested convergence on             energy=1.00D-08.
 No special actions if energy rises.
 SCF Done:  E(RwB97XD) =  -985.244912968     A.U. after   15 cycles
            NFock= 15  Conv=0.82D-10     -V/T= 2.0083
 Calling FoFJK, ICntrl=      2127 FMM=F ISym2X=0 I1Cent= 0 IOpClX= 0 NMat=1 NMatS=1 NMatT=0.
 ***** Axes restored to original set *****
 -------------------------------------------------------------------
 Center     Atomic                   Forces (Hartrees/Bohr)
 Number     Number              X              Y              Z
 -------------------------------------------------------------------
      1        6          -0.000122654   -0.000264770   -0.000887981
      2        8           0.000387784   -0.001469057   -0.001194704
      3        8          -0.000042189    0.000030567    0.000181176
      4        6           0.000014164   -0.000052065   -0.000242220
      5        9          -0.000008270    0.000063048    0.000092671
      6        9          -0.000045956    0.000054000   -0.000002755
      7        9          -0.000024729    0.000032385    0.000128949
      8        8          -0.000302807    0.001739895    0.004122215
      9        1           0.001476200   -0.001733456   -0.001606787
     10        1          -0.001330266    0.001315487   -0.000417868
     11        1           0.000154387    0.000388481   -0.000206849
     12        8           0.000137436   -0.000305957    0.000128262
     13        1          -0.000002924    0.000088472   -0.000014954
     14        1          -0.000162350    0.000107308    0.000001093
     15        8           0.000124582   -0.000174119    0.000218828
     16        1          -0.000043416    0.000127558   -0.000160856
     17        1          -0.000038434    0.000020542   -0.000049607
     18        8          -0.000105031   -0.000098656    0.000345733
     19        1           0.000001531    0.000154460   -0.000112891
     20        1           0.000041569    0.000003932   -0.000162161
     21        8          -0.000029614   -0.000029120    0.000112661
     22        1           0.000001792    0.000029751   -0.000072282
     23        1           0.000043052   -0.000040220   -0.000031428
     24        8          -0.000238628    0.000085944    0.000346532
     25        1          -0.000083969    0.000212497   -0.000249167
     26        1           0.000198740   -0.000286908   -0.000265610
 -------------------------------------------------------------------
 Cartesian Forces:  Max     0.004122215 RMS     0.000693839

 GradGradGradGradGradGradGradGradGradGradGradGradGradGradGradGradGradGrad
 Berny optimization.
 Using GEDIIS/GDIIS optimizer.
 FormGI is forming the generalized inverse of G from B-inverse, IUseBI=4.
 Internal  Forces:  Max     0.005067602 RMS     0.000568683
 Search for a local minimum.
 Step number   6 out of a maximum of  156
 All quantities printed in internal units (Hartrees-Bohrs-Radians)
 Mixed Optimization -- En-DIIS/RFO-DIIS
 Swapping is turned off.
 Update second derivatives using D2CorX and points    4    5    6
 DE= -5.41D-05 DEPred=-6.46D-05 R= 8.37D-01
 TightC=F SS=  1.41D+00  RLast= 2.21D-01 DXNew= 2.1185D+00 6.6368D-01
 Trust test= 8.37D-01 RLast= 2.21D-01 DXMaxT set to 1.26D+00
 ITU=  1  1  1  1  1  0
     Eigenvalues ---    0.00003   0.00028   0.00076   0.00104   0.00155
     Eigenvalues ---    0.00187   0.00247   0.00439   0.00510   0.00562
     Eigenvalues ---    0.00595   0.00734   0.00841   0.00987   0.01049
     Eigenvalues ---    0.01185   0.01293   0.01318   0.01540   0.01548
     Eigenvalues ---    0.01581   0.01703   0.01909   0.01978   0.02176
     Eigenvalues ---    0.02309   0.02467   0.02539   0.02628   0.02959
     Eigenvalues ---    0.03334   0.03494   0.03578   0.03799   0.03950
     Eigenvalues ---    0.04292   0.04527   0.04644   0.05628   0.06064
     Eigenvalues ---    0.06262   0.06732   0.07074   0.07591   0.09618
     Eigenvalues ---    0.11491   0.13559   0.17268   0.20636   0.20924
     Eigenvalues ---    0.22646   0.24197   0.25989   0.32453   0.36175
     Eigenvalues ---    0.36359   0.36862   0.37572   0.42343   0.44899
     Eigenvalues ---    0.46516   0.49206   0.49487   0.51344   0.53157
     Eigenvalues ---    0.56493   0.57221   0.57247   0.57345   0.57628
     Eigenvalues ---    0.69191   0.85403
 Eigenvalue     1 is   2.73D-05 Eigenvector:
                          D10       D8        D7        D9        D5
   1                   -0.40247  -0.39403  -0.39064  -0.38626  -0.38220
                          D6        D4        D3        D34       D32
   1                   -0.37443   0.14151   0.12802  -0.06650  -0.06104
 En-DIIS/RFO-DIIS/Sim-DIIS IScMMF=       -3 using points:     6    5    4    3    2
 RFO step:  Lambda=-1.98185075D-04.
 DidBck=F Rises=F RFO-DIIS coefs:    1.59919    0.04417   -0.63404    0.08349   -0.09281
 Iteration  1 RMS(Cart)=  0.04062998 RMS(Int)=  0.00092401
 Iteration  2 RMS(Cart)=  0.00129827 RMS(Int)=  0.00051257
 Iteration  3 RMS(Cart)=  0.00000146 RMS(Int)=  0.00051257
 Iteration  4 RMS(Cart)=  0.00000000 RMS(Int)=  0.00051257
 Variable       Old X    -DE/DX   Delta X   Delta X   Delta X     New X
                                 (Linear)    (Quad)   (Total)
    R1        2.38398   0.00073   0.00520   0.00069   0.00627   2.39025
    R2        2.34203   0.00006  -0.00563  -0.00091  -0.00611   2.33592
    R3        2.93452  -0.00007   0.00004  -0.00037  -0.00032   2.93419
    R4        2.32955   0.00243  -0.07929   0.00228  -0.07701   2.25254
    R5        3.47077   0.00002   0.00640   0.00266   0.00942   3.48018
    R6        2.52372  -0.00002   0.00061   0.00013   0.00074   2.52446
    R7        2.53253   0.00003  -0.00157  -0.00015  -0.00173   2.53080
    R8        2.54024   0.00001  -0.00116  -0.00055  -0.00169   2.53855
    R9        2.19096   0.00507   0.04530   0.01551   0.06081   2.25178
   R10        1.86791   0.00185  -0.01367   0.00561  -0.00847   1.85944
   R11        1.89384  -0.00026  -0.00233  -0.00316  -0.00517   1.88867
   R12        3.24599   0.00003   0.06683   0.00147   0.06783   3.31382
   R13        3.05862   0.00015   0.01531   0.01089   0.02652   3.08515
   R14        1.81410   0.00001  -0.00023   0.00001  -0.00023   1.81388
   R15        1.86166   0.00029  -0.00061  -0.00061  -0.00114   1.86053
   R16        3.25818   0.00011  -0.00158   0.00416   0.00257   3.26076
   R17        1.84148  -0.00016  -0.00021  -0.00029  -0.00012   1.84136
   R18        1.81339   0.00005  -0.00013   0.00002  -0.00011   1.81328
   R19        3.34308   0.00007   0.00990  -0.00113   0.00881   3.35189
   R20        1.85328   0.00023   0.00071   0.00047   0.00086   1.85414
   R21        1.81349  -0.00000  -0.00038   0.00007  -0.00031   1.81319
   R22        3.35018   0.00005  -0.01784   0.00417  -0.01400   3.33618
   R23        1.85335   0.00009  -0.00121   0.00027  -0.00098   1.85237
   R24        1.81371  -0.00001  -0.00020   0.00005  -0.00014   1.81357
   R25        3.30808  -0.00008   0.01173  -0.00177   0.00963   3.31771
   R26        1.85942   0.00021  -0.00268   0.00079  -0.00220   1.85722
   R27        1.85142   0.00042  -0.00492   0.00057  -0.00435   1.84707
    A1        2.24445  -0.00016   0.00183  -0.00091   0.00212   2.24657
    A2        1.98864   0.00012  -0.00704  -0.00059  -0.00832   1.98033
    A3        2.04968   0.00004   0.00531   0.00153   0.00631   2.05599
    A4        2.03669   0.00024  -0.00795   0.00018  -0.00626   2.03043
    A5        2.29919   0.00000   0.05282  -0.01181   0.04096   2.34015
    A6        1.95424  -0.00015  -0.00187  -0.00099  -0.00287   1.95137
    A7        1.94098  -0.00002  -0.00036  -0.00039  -0.00074   1.94024
    A8        1.91261  -0.00019   0.00166   0.00044   0.00211   1.91472
    A9        1.88417   0.00012   0.00034   0.00020   0.00053   1.88471
   A10        1.88819   0.00012   0.00006   0.00037   0.00042   1.88861
   A11        1.88139   0.00014   0.00023   0.00043   0.00068   1.88207
   A12        1.86664   0.00004   0.00979   0.00185   0.01155   1.87820
   A13        1.96188   0.00019   0.00258   0.00311   0.00532   1.96720
   A14        1.84492  -0.00009  -0.00210   0.00028  -0.00185   1.84307
   A15        2.10484  -0.00006  -0.00123  -0.00121  -0.00207   2.10277
   A16        1.83096   0.00006  -0.00140  -0.00155  -0.00325   1.82771
   A17        1.87906  -0.00003  -0.00048  -0.00051  -0.00116   1.87790
   A18        1.86464  -0.00010  -0.00131   0.00116  -0.00056   1.86408
   A19        1.93298   0.00033  -0.00336   0.00150  -0.00095   1.93204
   A20        2.18145  -0.00022  -0.00233  -0.00147  -0.00448   2.17698
   A21        1.86037   0.00010   0.00027   0.00061  -0.00073   1.85964
   A22        2.14760  -0.00001   0.01023  -0.00040   0.01007   2.15768
   A23        1.87343  -0.00011   0.00396  -0.00102   0.00346   1.87689
   A24        2.85204  -0.00004   0.01066   0.00277   0.01110   2.86314
   A25        1.86421  -0.00007   0.00052   0.00100   0.00144   1.86565
   A26        1.79359   0.00023   0.00308   0.00067   0.00336   1.79695
   A27        2.13186  -0.00010   0.00864  -0.00258   0.00615   2.13802
   A28        1.66682  -0.00013  -0.00272  -0.00301  -0.00686   1.65995
   A29        2.20629  -0.00005   0.02234  -0.00361   0.01884   2.22513
   A30        1.58656   0.00001  -0.01253  -0.00109  -0.01261   1.57395
   A31        2.13347   0.00012  -0.01393   0.00515  -0.00834   2.12513
   A32        1.97951   0.00002   0.01374   0.00022   0.01349   1.99300
   A33        1.82476  -0.00000  -0.00364   0.00069  -0.00261   1.82215
   A34        3.13138  -0.00077   0.02075  -0.00566   0.01569   3.14707
   A35        2.82556  -0.00025  -0.01179  -0.00226  -0.01415   2.81141
   A36        3.12325  -0.00013   0.00436   0.00107   0.00400   3.12725
   A37        2.90802   0.00004   0.00146  -0.00077   0.00002   2.90805
   A38        2.78486   0.00017  -0.00296  -0.00190  -0.00360   2.78126
   A39        2.90389   0.00032   0.00828  -0.00104   0.00732   2.91121
   A40        2.82014  -0.00014  -0.00957   0.00248  -0.00776   2.81238
   A41        3.17718  -0.00026   0.00774  -0.00396   0.00390   3.18108
   A42        2.85907  -0.00016  -0.01746  -0.00083  -0.01817   2.84090
   A43        3.38595   0.00005  -0.00222  -0.00014  -0.00209   3.38386
   A44        3.32025  -0.00014  -0.00104   0.00032  -0.00039   3.31986
   A45        3.09264   0.00000   0.01032  -0.00648   0.00408   3.09673
   A46        3.18797   0.00008  -0.01076   0.00613  -0.00504   3.18293
   A47        3.25214  -0.00015   0.01084  -0.00728   0.00330   3.25545
    D1       -0.04700  -0.00020   0.01078  -0.00531   0.00509  -0.04191
    D2        3.12653  -0.00017   0.00717  -0.00675   0.00034   3.12687
    D3        2.32657  -0.00002   0.04953   0.00139   0.05147   2.37804
    D4       -0.84792  -0.00006   0.05303   0.00285   0.05617  -0.79175
    D5       -0.70213   0.00001  -0.05010  -0.00919  -0.05941  -0.76154
    D6       -2.81175  -0.00002  -0.04899  -0.00849  -0.05759  -2.86933
    D7        1.39309  -0.00006  -0.05011  -0.00907  -0.05932   1.33377
    D8        2.46759   0.00004  -0.05324  -0.01043  -0.06355   2.40403
    D9        0.35797   0.00001  -0.05213  -0.00972  -0.06173   0.29624
   D10       -1.72038  -0.00002  -0.05325  -0.01030  -0.06347  -1.78384
   D11       -0.15765   0.00006  -0.00129  -0.00204  -0.00438  -0.16203
   D12        1.86758  -0.00012   0.00800  -0.00083   0.00678   1.87436
   D13        1.72194  -0.00011  -0.01679   0.00265  -0.01457   1.70738
   D14       -2.19024  -0.00015  -0.03076   0.00418  -0.02673  -2.21698
   D15        2.44860   0.00001  -0.01426   0.00125  -0.01300   2.43560
   D16       -1.75782  -0.00002  -0.01554  -0.00145  -0.01671  -1.77453
   D17       -1.87108   0.00006  -0.00295   0.00486   0.00164  -1.86944
   D18        0.20569   0.00003  -0.00423   0.00216  -0.00207   0.20362
   D19        2.05527   0.00012   0.00875   0.00397   0.01253   2.06780
   D20       -1.74239   0.00023   0.00927   0.00522   0.01467  -1.72772
   D21        0.07924   0.00009  -0.00499   0.00355  -0.00168   0.07756
   D22        0.06107  -0.00006   0.00768   0.00027   0.00820   0.06926
   D23        2.54659   0.00005   0.00820   0.00152   0.01033   2.55693
   D24       -1.91496  -0.00009  -0.00605  -0.00015  -0.00602  -1.92098
   D25        0.07466   0.00001   0.04043  -0.00116   0.03859   0.11325
   D26        2.19186  -0.00009   0.05605  -0.00243   0.05331   2.24517
   D27        2.27704   0.00002   0.03820  -0.00422   0.03359   2.31063
   D28       -1.88894  -0.00008   0.05383  -0.00548   0.04831  -1.84063
   D29        2.09218  -0.00000  -0.01553  -0.00054  -0.01626   2.07591
   D30       -0.11984  -0.00007  -0.02897   0.00155  -0.02769  -0.14753
   D31       -1.96782   0.00006  -0.02289   0.00021  -0.02262  -1.99044
   D32        2.10334  -0.00001  -0.03632   0.00230  -0.03404   2.06930
   D33       -0.05477  -0.00004  -0.11187   0.00170  -0.11016  -0.16493
   D34       -2.38589  -0.00002  -0.12739   0.00249  -0.12491  -2.51079
   D35       -0.16807  -0.00006   0.08436  -0.00256   0.08154  -0.08653
   D36       -2.61109   0.00005   0.06648   0.00147   0.06859  -2.54250
   D37        1.46173  -0.00009   0.07128  -0.00505   0.06618   1.52791
   D38        1.63958   0.00005  -0.00622   0.00049  -0.00628   1.63330
   D39       -2.12091  -0.00001   0.01649  -0.00783   0.00786  -2.11305
   D40        0.01613   0.00008   0.01551  -0.00019   0.01570   0.03183
   D41       -0.38087   0.00003  -0.01193  -0.00031  -0.01250  -0.39337
   D42        2.14182  -0.00003   0.01077  -0.00863   0.00164   2.14346
   D43       -2.00432   0.00006   0.00980  -0.00099   0.00948  -1.99484
         Item               Value     Threshold  Converged?
 Maximum Force            0.005068     0.000015     NO 
 RMS     Force            0.000569     0.000010     NO 
 Maximum Displacement     0.199975     0.000060     NO 
 RMS     Displacement     0.041325     0.000040     NO 
 Predicted change in Energy=-8.491414D-05
 GradGradGradGradGradGradGradGradGradGradGradGradGradGradGradGradGradGrad

                          Input orientation:                          
 ---------------------------------------------------------------------
 Center     Atomic      Atomic             Coordinates (Angstroms)
 Number     Number       Type             X           Y           Z
 ---------------------------------------------------------------------
      1          6           0        0.622090   -1.103664    0.111377
      2          8           0        1.361248   -1.083530    1.137594
      3          8           0       -0.409845   -0.460505   -0.110967
      4          6           0        1.096090   -2.109551   -0.972329
      5          9           0        2.418439   -2.056252   -1.154394
      6          9           0        0.506380   -1.865460   -2.149713
      7          9           0        0.773409   -3.359849   -0.601929
      8          8           0        0.783084    0.472381    2.847635
      9          1           0        1.052649   -0.316883    1.996587
     10          1           0        0.079232    1.062333    2.494438
     11          1           0        0.391442    0.043933    3.661226
     12          8           0       -0.564271   -0.545725    4.846242
     13          1           0       -0.401383   -0.314429    5.763470
     14          1           0       -1.469195   -0.233103    4.616646
     15          8           0       -1.444811    1.186440   -2.088999
     16          1           0       -1.057257    0.458866   -1.569471
     17          1           0       -2.042644    0.786158   -2.723899
     18          8           0       -2.802887    0.539381    3.840797
     19          1           0       -2.463997    0.896232    2.991971
     20          1           0       -3.637252    0.102234    3.658111
     21          8           0       -1.991286    3.181316   -0.296945
     22          1           0       -1.854401    2.556871   -1.040036
     23          1           0       -1.499149    3.977808   -0.507720
     24          8           0       -1.424016    1.410244    1.661190
     25          1           0       -1.635923    2.198465    1.113749
     26          1           0       -1.229531    0.707409    1.010372
 ---------------------------------------------------------------------
                    Distance matrix (angstroms):
                    1          2          3          4          5
     1  C    0.000000
     2  O    1.264865   0.000000
     3  O    1.236115   2.254737   0.000000
     4  C    1.552708   2.361103   2.393562   0.000000
     5  F    2.395093   2.705005   3.410915   1.335888   0.000000
     6  F    2.388775   3.485484   2.640048   1.339242   2.164030
     7  F    2.371090   2.924572   3.169752   1.343341   2.170416
     8  O    3.161795   2.383143   3.323655   4.621306   5.008453
     9  H    2.087684   1.191994   2.569300   3.468431   3.849607
    10  H    3.265764   2.844172   3.057183   4.807631   5.339610
    11  H    3.737861   2.929234   3.889211   5.157892   5.631136
    12  O    4.913013   4.213184   4.960346   6.249650   6.869198
    13  H    5.797978   5.009701   5.876259   7.129928   7.670866
    14  H    5.042697   4.564913   4.850181   6.429493   7.193224
    15  O    3.789236   4.841243   2.774201   4.308907   5.129643
    16  H    2.843757   3.944154   1.841634   3.404445   4.310286
    17  H    4.325624   5.476618   3.323795   4.615709   5.517599
    18  O    5.323405   5.223137   4.726823   6.736842   7.677987
    19  H    4.671332   4.689421   3.960871   6.117567   7.053204
    20  H    5.672346   5.722241   4.993874   6.981224   8.030608
    21  O    5.035625   5.611265   3.974720   6.162897   6.900218
    22  H    4.567086   5.323062   3.471955   5.521365   6.288970
    23  H    5.541146   6.042026   4.587223   6.633782   7.223266
    24  O    3.592799   3.775017   2.769257   5.067081   5.891398
    25  H    4.124006   4.444670   3.173849   5.511317   6.299598
    26  H    2.741656   3.152107   1.814747   4.156306   5.062778
                    6          7          8          9         10
     6  F    0.000000
     7  F    2.167980   0.000000
     8  O    5.524088   5.156120   0.000000
     9  H    4.459630   4.011222   1.191589   0.000000
    10  H    5.506592   5.442890   0.983971   1.760009   0.000000
    11  H    6.117679   5.468649   0.999441   1.827130   1.579876
    12  O    7.199401   6.276245   2.616551   3.284407   2.920775
    13  H    8.114690   7.153532   3.244091   4.037774   3.579530
    14  H    7.235405   6.483774   2.949554   3.637502   2.929087
    15  O    3.622834   5.272629   5.462944   5.018894   4.831771
    16  H    2.860792   4.343968   4.785171   4.215478   4.262761
    17  H    3.722673   5.442635   6.255013   5.751567   5.640006
    18  O    7.254014   6.908813   3.721566   4.358837   3.223783
    19  H    6.548817   6.442914   3.277808   3.850875   2.596757
    20  H    7.400833   7.041867   4.509241   4.993144   4.011008
    21  O    5.927987   7.107981   4.992378   5.173318   4.070498
    22  H    5.134363   6.488829   5.139592   5.092198   4.297102
    23  H    6.392345   7.682096   5.362370   5.588166   4.472609
    24  O    5.383274   5.718756   2.675543   3.037981   1.753597
    25  H    5.635169   6.296291   3.440541   3.786132   2.477671
    26  H    4.429354   4.811846   2.735213   2.688892   2.010294
                   11         12         13         14         15
    11  H    0.000000
    12  O    1.632589   0.000000
    13  H    2.275176   0.959863   0.000000
    14  H    2.109869   0.984547   1.569089   0.000000
    15  O    6.143471   7.202313   8.062420   6.854296   0.000000
    16  H    5.443444   6.512573   7.402714   6.238313   0.974408
    17  H    6.873536   7.827294   8.714382   7.433124   0.959545
    18  O    3.237508   2.683241   3.192630   1.725518   6.117641
    19  H    3.054153   3.021013   3.660776   2.214633   5.190301
    20  H    4.029117   3.357785   3.882910   2.394100   6.245925
    21  O    5.584593   6.509959   7.174723   6.006181   2.736718
    22  H    5.784508   6.777817   7.526175   6.319050   1.773745
    23  H    6.035712   7.071157   7.678295   6.632631   3.208604
    24  O    3.027018   3.835301   4.566068   3.381915   3.756919
    25  H    3.904082   4.755052   5.427580   4.267389   3.364271
    26  H    3.177228   4.089842   4.931726   3.734596   3.143552
                   16         17         18         19         20
    16  H    0.000000
    17  H    1.552679   0.000000
    18  O    5.685482   6.613176   0.000000
    19  H    4.793429   5.732436   0.981169   0.000000
    20  H    5.840477   6.613666   0.959498   1.565471   0.000000
    21  O    3.146977   3.410209   4.975883   4.032621   5.275643
    22  H    2.305941   2.450766   5.365857   4.403000   5.592529
    23  H    3.702099   3.923451   5.694920   4.761815   6.078298
    24  O    3.387743   4.472268   2.722200   1.765431   3.255303
    25  H    3.249727   4.109450   3.398698   2.430892   3.856589
    26  H    2.597507   3.822582   3.242682   2.342284   3.629583
                   21         22         23         24         25
    21  O    0.000000
    22  H    0.980231   0.000000
    23  H    0.959700   1.558405   0.000000
    24  O    2.700515   2.965907   3.361875   0.000000
    25  H    1.755658   2.194306   2.411210   0.982796   0.000000
    26  H    2.899925   2.831104   3.615634   0.977428   1.548900
                   26
    26  H    0.000000
 Stoichiometry    C2H13F3O8
 Framework group  C1[X(C2H13F3O8)]
 Deg. of freedom    72
 Full point group                 C1      NOp   1
 Largest Abelian subgroup         C1      NOp   1
 Largest concise Abelian subgroup C1      NOp   1
                         Standard orientation:                         
 ---------------------------------------------------------------------
 Center     Atomic      Atomic             Coordinates (Angstroms)
 Number     Number       Type             X           Y           Z
 ---------------------------------------------------------------------
      1          6           0       -1.164524   -0.497982   -0.134598
      2          8           0       -0.706676   -1.470253   -0.801641
      3          8           0       -0.563714    0.488034    0.306740
      4          6           0       -2.681199   -0.620105    0.174737
      5          9           0       -3.373869   -1.028696   -0.891967
      6          9           0       -3.189466    0.553091    0.573288
      7          9           0       -2.871557   -1.508404    1.164309
      8          8           0        1.596576   -1.369208   -1.405124
      9          1           0        0.450998   -1.421130   -1.081335
     10          1           0        1.928502   -0.470119   -1.182274
     11          1           0        2.172249   -2.003511   -0.890202
     12          8           0        3.196990   -2.742386    0.143875
     13          1           0        3.929421   -3.266633   -0.187855
     14          1           0        3.574865   -2.012494    0.685911
     15          8           0       -0.793415    3.252317    0.260168
     16          1           0       -0.928216    2.292452    0.359961
     17          1           0       -1.204490    3.670615    1.019622
     18          8           0        3.954644   -0.455408    1.325176
     19          1           0        3.340623    0.179490    0.897887
     20          1           0        3.970241   -0.255637    2.263517
     21          8           0        1.772309    3.561146   -0.640561
     22          1           0        0.846996    3.598112   -0.319184
     23          1           0        1.786511    3.988966   -1.499510
     24          8           0        2.132024    0.930589   -0.147047
     25          1           0        2.198200    1.872164   -0.420810
     26          1           0        1.212565    0.833671    0.170074
 ---------------------------------------------------------------------
 Rotational constants (GHZ):           0.5822802           0.3407287           0.2442591
 Standard basis: 6-31++G(d,p) (6D, 7F)
 There are   325 symmetry adapted cartesian basis functions of A   symmetry.
 There are   325 symmetry adapted basis functions of A   symmetry.
   325 basis functions,   520 primitive gaussians,   325 cartesian basis functions
    58 alpha electrons       58 beta electrons
       nuclear repulsion energy       980.6999425442 Hartrees.
 NAtoms=   26 NActive=   26 NUniq=   26 SFac= 1.00D+00 NAtFMM=   60 NAOKFM=F Big=F
 Integral buffers will be    131072 words long.
 Raffenetti 2 integral format.
 Two-electron integral symmetry is turned on.
 Nuclear repulsion after empirical dispersion term =      980.6870029221 Hartrees.
 One-electron integrals computed using PRISM.
 NBasis=   325 RedAO= T EigKep=  4.07D-05  NBF=   325
 NBsUse=   325 1.00D-06 EigRej= -1.00D+00 NBFU=   325
 Initial guess from the checkpoint file:  "/local_scratch/slurm.5787588/Gau-3069770.chk"
 B after Tr=    -0.000000    0.000000    0.000000
         Rot=    0.999987    0.001016   -0.001359    0.004863 Ang=   0.59 deg.
 ExpMin= 3.60D-02 ExpMax= 7.00D+03 ExpMxC= 1.05D+03 IAcc=3 IRadAn=         5 AccDes= 0.00D+00
 Harris functional with IExCor= 4639 and IRadAn=       5 diagonalized for initial guess.
 HarFok:  IExCor= 4639 AccDes= 0.00D+00 IRadAn=         5 IDoV= 1 UseB2=F ITyADJ=14
 ICtDFT=  3500011 ScaDFX=  1.000000  1.000000  1.000000  1.000000
 FoFCou: FMM=F IPFlag=           0 FMFlag=      100000 FMFlg1=           0
         NFxFlg=           0 DoJE=T BraDBF=F KetDBF=T FulRan=T
         wScrn=  0.000000 ICntrl=       500 IOpCl=  0 I1Cent=   200000004 NGrid=           0
         NMat0=    1 NMatS0=      1 NMatT0=    0 NMatD0=    1 NMtDS0=    0 NMtDT0=    0
 Petite list used in FoFCou.
 Requested convergence on RMS density matrix=1.00D-10 within 128 cycles.
 Requested convergence on MAX density matrix=1.00D-08.
 Requested convergence on             energy=1.00D-08.
 No special actions if energy rises.
 SCF Done:  E(RwB97XD) =  -985.244979205     A.U. after   16 cycles
            NFock= 16  Conv=0.49D-10     -V/T= 2.0083
 Calling FoFJK, ICntrl=      2127 FMM=F ISym2X=0 I1Cent= 0 IOpClX= 0 NMat=1 NMatS=1 NMatT=0.
 ***** Axes restored to original set *****
 -------------------------------------------------------------------
 Center     Atomic                   Forces (Hartrees/Bohr)
 Number     Number              X              Y              Z
 -------------------------------------------------------------------
      1        6           0.000419355   -0.000984491   -0.001875758
      2        8           0.000364600   -0.001849268   -0.001796723
      3        8          -0.000470890    0.000705109    0.001356588
      4        6          -0.000035757   -0.000137430   -0.000444270
      5        9           0.000108497    0.000164607    0.000166733
      6        9          -0.000103864    0.000148853   -0.000088236
      7        9          -0.000078983   -0.000093359    0.000281250
      8        8          -0.000465149    0.002455394    0.005157262
      9        1           0.001685211   -0.002052829   -0.001819955
     10        1          -0.001705395    0.001737655   -0.000582526
     11        1           0.000192953    0.000345323    0.000019505
     12        8           0.000260750   -0.000462903    0.000079095
     13        1           0.000008894    0.000149951    0.000044047
     14        1          -0.000276155    0.000168379    0.000054080
     15        8           0.000403701   -0.000463259    0.000611010
     16        1          -0.000174600    0.000455171   -0.000416937
     17        1          -0.000120452    0.000017767   -0.000140702
     18        8           0.000004298   -0.000155147    0.000296177
     19        1          -0.000246880    0.000351820    0.000142487
     20        1           0.000063790   -0.000018652   -0.000339099
     21        8          -0.000211832   -0.000019388    0.000301700
     22        1           0.000077811    0.000082747   -0.000322036
     23        1           0.000099742   -0.000086357   -0.000103565
     24        8           0.000109312   -0.000465619    0.000525565
     25        1          -0.000147429    0.000651509   -0.000507972
     26        1           0.000238472   -0.000645580   -0.000597720
 -------------------------------------------------------------------
 Cartesian Forces:  Max     0.005157262 RMS     0.000936652

 GradGradGradGradGradGradGradGradGradGradGradGradGradGradGradGradGradGrad
 Berny optimization.
 Using GEDIIS/GDIIS optimizer.
 FormGI is forming the generalized inverse of G from B-inverse, IUseBI=4.
 Internal  Forces:  Max     0.006399357 RMS     0.000754120
 Search for a local minimum.
 Step number   7 out of a maximum of  156
 All quantities printed in internal units (Hartrees-Bohrs-Radians)
 Mixed Optimization -- En-DIIS/RFO-DIIS
 Swapping is turned off.
 Update second derivatives using D2CorX and points    5    6    7
 DE= -6.62D-05 DEPred=-8.49D-05 R= 7.80D-01
 TightC=F SS=  1.41D+00  RLast= 3.23D-01 DXNew= 2.1185D+00 9.6941D-01
 Trust test= 7.80D-01 RLast= 3.23D-01 DXMaxT set to 1.26D+00
 ITU=  1  1  1  1  1  1  0
     Eigenvalues ---    0.00003   0.00032   0.00077   0.00101   0.00156
     Eigenvalues ---    0.00208   0.00264   0.00410   0.00500   0.00560
     Eigenvalues ---    0.00591   0.00729   0.00839   0.00970   0.01046
     Eigenvalues ---    0.01185   0.01290   0.01381   0.01530   0.01544
     Eigenvalues ---    0.01589   0.01700   0.01920   0.01975   0.02200
     Eigenvalues ---    0.02308   0.02517   0.02524   0.02625   0.02944
     Eigenvalues ---    0.03327   0.03530   0.03578   0.03806   0.03953
     Eigenvalues ---    0.04294   0.04500   0.04655   0.05616   0.06076
     Eigenvalues ---    0.06288   0.06722   0.07095   0.07593   0.09601
     Eigenvalues ---    0.11476   0.13555   0.17979   0.20651   0.21116
     Eigenvalues ---    0.22985   0.24206   0.26433   0.32636   0.36159
     Eigenvalues ---    0.36351   0.36868   0.37553   0.42408   0.45025
     Eigenvalues ---    0.46554   0.49143   0.49981   0.51351   0.54237
     Eigenvalues ---    0.57170   0.57246   0.57342   0.57372   0.67521
     Eigenvalues ---    0.69249   0.88897
 Eigenvalue     1 is   3.30D-05 Eigenvector:
                          D10       D7        D8        D9        D5
   1                   -0.40742  -0.39788  -0.39746  -0.39026  -0.38791
                          D6        D4        D3        D42       D39
   1                   -0.38072   0.11807   0.10710   0.06263   0.06231
 En-DIIS/RFO-DIIS/Sim-DIIS IScMMF=       -3 using points:     7    6    5    4    3    2
 RFO step:  Lambda=-1.32204342D-04.
 DidBck=F Rises=F RFO-DIIS coefs:    1.60351   -0.40791   -0.27049    0.10629   -0.06158
                  RFO-DIIS coefs:    0.03018
 Iteration  1 RMS(Cart)=  0.02536028 RMS(Int)=  0.00035398
 Iteration  2 RMS(Cart)=  0.00041447 RMS(Int)=  0.00014679
 Iteration  3 RMS(Cart)=  0.00000010 RMS(Int)=  0.00014679
 Variable       Old X    -DE/DX   Delta X   Delta X   Delta X     New X
                                 (Linear)    (Quad)   (Total)
    R1        2.39025   0.00077   0.00413   0.00087   0.00496   2.39521
    R2        2.33592   0.00049  -0.00452  -0.00084  -0.00536   2.33056
    R3        2.93419  -0.00003  -0.00024   0.00001  -0.00023   2.93396
    R4        2.25254   0.00334  -0.05738  -0.00139  -0.05878   2.19376
    R5        3.48018   0.00013   0.00847   0.00442   0.01288   3.49306
    R6        2.52446   0.00009   0.00025   0.00013   0.00038   2.52484
    R7        2.53080   0.00015  -0.00097  -0.00011  -0.00109   2.52971
    R8        2.53855   0.00019  -0.00118  -0.00043  -0.00161   2.53694
    R9        2.25178   0.00640   0.04359   0.01691   0.06048   2.31226
   R10        1.85944   0.00217  -0.00556  -0.00022  -0.00574   1.85369
   R11        1.88867  -0.00008  -0.00393  -0.00052  -0.00434   1.88433
   R12        3.31382  -0.00019   0.04821   0.00878   0.05707   3.37088
   R13        3.08515   0.00016   0.01965   0.00456   0.02431   3.10945
   R14        1.81388   0.00008  -0.00017   0.00003  -0.00014   1.81374
   R15        1.86053   0.00052  -0.00097   0.00007  -0.00092   1.85961
   R16        3.26076   0.00024   0.00206   0.00160   0.00362   3.26438
   R17        1.84136  -0.00055  -0.00028  -0.00068  -0.00096   1.84040
   R18        1.81328   0.00016  -0.00006   0.00005  -0.00001   1.81327
   R19        3.35189  -0.00023   0.00546   0.00047   0.00595   3.35784
   R20        1.85414   0.00009   0.00057   0.00034   0.00078   1.85492
   R21        1.81319   0.00002  -0.00021   0.00005  -0.00017   1.81302
   R22        3.33618   0.00015  -0.00920   0.00149  -0.00783   3.32835
   R23        1.85237  -0.00008  -0.00060  -0.00017  -0.00075   1.85162
   R24        1.81357   0.00000  -0.00010  -0.00001  -0.00011   1.81346
   R25        3.31771  -0.00009   0.00643   0.00082   0.00727   3.32498
   R26        1.85722   0.00075  -0.00136   0.00016  -0.00121   1.85600
   R27        1.84707   0.00091  -0.00324   0.00048  -0.00276   1.84432
    A1        2.24657  -0.00070   0.00077  -0.00034   0.00035   2.24692
    A2        1.98033   0.00039  -0.00480  -0.00066  -0.00546   1.97487
    A3        2.05599   0.00031   0.00411   0.00102   0.00520   2.06118
    A4        2.03043   0.00008  -0.00547  -0.00150  -0.00705   2.02338
    A5        2.34015  -0.00104   0.01708  -0.00644   0.01075   2.35090
    A6        1.95137  -0.00035  -0.00123  -0.00087  -0.00211   1.94927
    A7        1.94024  -0.00006  -0.00128  -0.00038  -0.00166   1.93859
    A8        1.91472  -0.00031   0.00145   0.00064   0.00210   1.91682
    A9        1.88471   0.00023   0.00037   0.00017   0.00054   1.88524
   A10        1.88861   0.00026   0.00033   0.00022   0.00054   1.88914
   A11        1.88207   0.00028   0.00044   0.00026   0.00070   1.88277
   A12        1.87820  -0.00006   0.00783   0.00215   0.00995   1.88815
   A13        1.96720   0.00016   0.00398   0.00206   0.00598   1.97317
   A14        1.84307   0.00004  -0.00132  -0.00015  -0.00147   1.84160
   A15        2.10277  -0.00004  -0.00146  -0.00204  -0.00326   2.09951
   A16        1.82771   0.00002  -0.00248  -0.00069  -0.00325   1.82447
   A17        1.87790  -0.00002  -0.00087  -0.00023  -0.00116   1.87675
   A18        1.86408   0.00000  -0.00041   0.00016  -0.00035   1.86374
   A19        1.93204   0.00044  -0.00063  -0.00007  -0.00074   1.93130
   A20        2.17698  -0.00045  -0.00354   0.00038  -0.00316   2.17382
   A21        1.85964   0.00026  -0.00026   0.00069  -0.00008   1.85956
   A22        2.15768   0.00002   0.00684  -0.00042   0.00645   2.16413
   A23        1.87689  -0.00026   0.00233  -0.00150   0.00119   1.87808
   A24        2.86314  -0.00013   0.00772   0.00140   0.00828   2.87142
   A25        1.86565   0.00002   0.00141  -0.00031   0.00113   1.86678
   A26        1.79695   0.00001   0.00138   0.00023   0.00166   1.79861
   A27        2.13802  -0.00006   0.00327  -0.00055   0.00265   2.14067
   A28        1.65995  -0.00016  -0.00538  -0.00182  -0.00751   1.65244
   A29        2.22513  -0.00015   0.01025   0.00121   0.01152   2.23665
   A30        1.57395   0.00010  -0.00837  -0.00144  -0.00970   1.56425
   A31        2.12513   0.00018  -0.00337   0.00079  -0.00236   2.12278
   A32        1.99300  -0.00002   0.00811   0.00009   0.00821   2.00121
   A33        1.82215   0.00003  -0.00079   0.00062  -0.00012   1.82203
   A34        3.14707  -0.00117   0.01115  -0.00265   0.00848   3.15555
   A35        2.81141  -0.00023  -0.00949  -0.00315  -0.01252   2.79889
   A36        3.12725  -0.00025   0.00280   0.00158   0.00382   3.13107
   A37        2.90805   0.00004   0.00021  -0.00038  -0.00034   2.90771
   A38        2.78126   0.00055   0.00109   0.00240   0.00350   2.78475
   A39        2.91121   0.00008   0.00402  -0.00207   0.00198   2.91318
   A40        2.81238  -0.00001  -0.00314   0.00242  -0.00085   2.81153
   A41        3.18108  -0.00041   0.00323  -0.00210   0.00114   3.18222
   A42        2.84090   0.00002  -0.01199  -0.00140  -0.01350   2.82741
   A43        3.38386   0.00027  -0.00154  -0.00018  -0.00169   3.38217
   A44        3.31986  -0.00013  -0.00026  -0.00064  -0.00078   3.31908
   A45        3.09673  -0.00001   0.00069  -0.00154  -0.00072   3.09601
   A46        3.18293   0.00067   0.00083   0.00133   0.00218   3.18511
   A47        3.25545  -0.00023  -0.00126  -0.00354  -0.00491   3.25054
    D1       -0.04191  -0.00033   0.00521   0.00099   0.00617  -0.03574
    D2        3.12687  -0.00020   0.00180   0.00005   0.00185   3.12872
    D3        2.37804   0.00016   0.02133  -0.00355   0.01779   2.39583
    D4       -0.79175   0.00003   0.02471  -0.00259   0.02215  -0.76960
    D5       -0.76154  -0.00003  -0.02633  -0.00842  -0.03476  -0.79630
    D6       -2.86933  -0.00004  -0.02506  -0.00778  -0.03285  -2.90218
    D7        1.33377  -0.00015  -0.02574  -0.00828  -0.03403   1.29974
    D8        2.40403   0.00010  -0.02928  -0.00923  -0.03851   2.36552
    D9        0.29624   0.00009  -0.02802  -0.00859  -0.03660   0.25963
   D10       -1.78384  -0.00002  -0.02869  -0.00909  -0.03779  -1.82163
   D11       -0.16203  -0.00020  -0.00801  -0.00520  -0.01328  -0.17530
   D12        1.87436  -0.00040   0.00008  -0.00385  -0.00377   1.87059
   D13        1.70738  -0.00035  -0.00774  -0.00586  -0.01355   1.69383
   D14       -2.21698  -0.00047  -0.01484  -0.00389  -0.01873  -2.23571
   D15        2.43560   0.00009  -0.01043   0.00137  -0.00908   2.42651
   D16       -1.77453   0.00002  -0.01328  -0.00089  -0.01419  -1.78872
   D17       -1.86944   0.00002  -0.00029   0.00483   0.00444  -1.86500
   D18        0.20362  -0.00005  -0.00314   0.00256  -0.00067   0.20295
   D19        2.06780   0.00008   0.01093   0.00307   0.01421   2.08201
   D20       -1.72772   0.00011   0.01250   0.00416   0.01666  -1.71106
   D21        0.07756   0.00008   0.00230   0.00280   0.00495   0.08250
   D22        0.06926  -0.00010   0.00756   0.00083   0.00870   0.07796
   D23        2.55693  -0.00006   0.00913   0.00193   0.01115   2.56807
   D24       -1.92098  -0.00009  -0.00107   0.00057  -0.00057  -1.92155
   D25        0.11325  -0.00001   0.02802  -0.00146   0.02617   0.13942
   D26        2.24517  -0.00016   0.03854  -0.00352   0.03477   2.27994
   D27        2.31063   0.00001   0.02440  -0.00443   0.01977   2.33039
   D28       -1.84063  -0.00013   0.03492  -0.00650   0.02837  -1.81227
   D29        2.07591   0.00007  -0.00476   0.00409  -0.00064   2.07527
   D30       -0.14753   0.00003  -0.01128   0.00512  -0.00613  -0.15366
   D31       -1.99044  -0.00001  -0.01047   0.00426  -0.00617  -1.99661
   D32        2.06930  -0.00005  -0.01699   0.00529  -0.01166   2.05764
   D33       -0.16493   0.00006  -0.07689   0.00303  -0.07406  -0.23899
   D34       -2.51079   0.00003  -0.08712   0.00416  -0.08312  -2.59391
   D35       -0.08653  -0.00011   0.05579  -0.00336   0.05244  -0.03409
   D36       -2.54250   0.00014   0.04954  -0.00387   0.04568  -2.49682
   D37        1.52791  -0.00007   0.04513  -0.00576   0.03914   1.56705
   D38        1.63330   0.00030  -0.01155  -0.00178  -0.01321   1.62009
   D39       -2.11305  -0.00008  -0.00717  -0.00528  -0.01242  -2.12547
   D40        0.03183   0.00007   0.00172  -0.00218  -0.00060   0.03123
   D41       -0.39337   0.00029  -0.01570  -0.00197  -0.01754  -0.41091
   D42        2.14346  -0.00008  -0.01132  -0.00547  -0.01675   2.12671
   D43       -1.99484   0.00006  -0.00243  -0.00237  -0.00493  -1.99977
         Item               Value     Threshold  Converged?
 Maximum Force            0.006399     0.000015     NO 
 RMS     Force            0.000754     0.000010     NO 
 Maximum Displacement     0.131583     0.000060     NO 
 RMS     Displacement     0.025560     0.000040     NO 
 Predicted change in Energy=-6.680579D-05
 GradGradGradGradGradGradGradGradGradGradGradGradGradGradGradGradGradGrad

                          Input orientation:                          
 ---------------------------------------------------------------------
 Center     Atomic      Atomic             Coordinates (Angstroms)
 Number     Number       Type             X           Y           Z
 ---------------------------------------------------------------------
      1          6           0        0.633122   -1.107002    0.106002
      2          8           0        1.370719   -1.096697    1.136719
      3          8           0       -0.390464   -0.456236   -0.117049
      4          6           0        1.112170   -2.110597   -0.977433
      5          9           0        2.430441   -2.027938   -1.178575
      6          9           0        0.500047   -1.885379   -2.146453
      7          9           0        0.823156   -3.364857   -0.595877
      8          8           0        0.787066    0.450856    2.853614
      9          1           0        1.063650   -0.352695    1.973279
     10          1           0        0.096662    1.056632    2.509224
     11          1           0        0.388040    0.023310    3.661254
     12          8           0       -0.584044   -0.567460    4.850185
     13          1           0       -0.415517   -0.345070    5.768517
     14          1           0       -1.481600   -0.233251    4.624185
     15          8           0       -1.450243    1.184887   -2.096669
     16          1           0       -1.054791    0.462292   -1.577098
     17          1           0       -2.051862    0.778143   -2.723830
     18          8           0       -2.800206    0.576239    3.856047
     19          1           0       -2.459835    0.914717    2.999844
     20          1           0       -3.654127    0.171865    3.689411
     21          8           0       -2.007240    3.181565   -0.305317
     22          1           0       -1.865031    2.557356   -1.047081
     23          1           0       -1.523509    3.982849   -0.517131
     24          8           0       -1.430864    1.418737    1.662189
     25          1           0       -1.648465    2.202745    1.112092
     26          1           0       -1.231064    0.716111    1.014953
 ---------------------------------------------------------------------
                    Distance matrix (angstroms):
                    1          2          3          4          5
     1  C    0.000000
     2  O    1.267491   0.000000
     3  O    1.233278   2.254748   0.000000
     4  C    1.552585   2.358915   2.394802   0.000000
     5  F    2.393453   2.711237   3.399204   1.336088   0.000000
     6  F    2.386867   3.487020   2.637032   1.338666   2.164147
     7  F    2.372057   2.906245   3.187824   1.342491   2.170312
     8  O    3.162277   2.383968   3.321782   4.619920   5.010355
     9  H    2.059382   1.160888   2.548458   3.435007   3.822138
    10  H    3.277892   2.853738   3.069751   4.818649   5.344246
    11  H    3.738647   2.931441   3.887364   5.157066   5.639411
    12  O    4.927461   4.229777   4.972248   6.262550   6.896815
    13  H    5.808981   5.020870   5.886669   7.138540   7.693738
    14  H    5.064530   4.587339   4.870277   6.452146   7.224749
    15  O    3.800648   4.859861   2.781243   4.321906   5.121021
    16  H    2.853868   3.959589   1.848450   3.416881   4.301966
    17  H    4.332535   5.489346   3.328550   4.626642   5.509351
    18  O    5.355734   5.252626   4.760079   6.774091   7.712900
    19  H    4.693405   4.710643   3.984574   6.142513   7.073415
    20  H    5.732087   5.777072   5.053231   7.050294   8.096813
    21  O    5.052970   5.638582   3.985350   6.179761   6.898879
    22  H    4.582345   5.347071   3.481529   5.536999   6.284369
    23  H    5.562907   6.075653   4.598840   6.654981   7.225011
    24  O    3.614016   3.801630   2.786332   5.088302   5.904167
    25  H    4.143945   4.472404   3.188030   5.531016   6.307401
    26  H    2.761363   3.173385   1.833694   4.177395   5.074248
                    6          7          8          9         10
     6  F    0.000000
     7  F    2.167381   0.000000
     8  O    5.526396   5.143925   0.000000
     9  H    4.431586   3.966297   1.223595   0.000000
    10  H    5.522090   5.451515   0.980932   1.791231   0.000000
    11  H    6.114335   5.458219   0.997146   1.856633   1.574748
    12  O    7.201743   6.282136   2.627395   3.322290   2.929358
    13  H    8.115267   7.152548   3.252132   4.073307   3.584702
    14  H    7.245550   6.509063   2.958001   3.676937   2.937307
    15  O    3.637670   5.302914   5.481757   5.024768   4.860412
    16  H    2.872846   4.374534   4.798310   4.213926   4.286853
    17  H    3.733624   5.473423   6.266938   5.748742   5.663794
    18  O    7.278822   6.962803   3.726810   4.397399   3.230565
    19  H    6.563978   6.482437   3.283126   3.882669   2.607014
    20  H    7.452967   7.135696   4.527758   5.047543   4.030393
    21  O    5.945603   7.138012   5.024318   5.207050   4.106505
    22  H    5.151709   6.519397   5.165887   5.115481   4.329863
    23  H    6.417598   7.713742   5.401449   5.629607   4.510711
    24  O    5.399199   5.749977   2.697314   3.075280   1.783794
    25  H    5.652166   6.326473   3.468981   3.824590   2.512174
    26  H    4.445108   4.844470   2.742970   2.706741   2.027721
                   11         12         13         14         15
    11  H    0.000000
    12  O    1.645453   0.000000
    13  H    2.285162   0.959789   0.000000
    14  H    2.118635   0.984062   1.567971   0.000000
    15  O    6.154853   7.216633   8.079145   6.868914   0.000000
    16  H    5.451128   6.526251   7.417450   6.254747   0.973900
    17  H    6.876932   7.831400   8.721192   7.439183   0.959540
    18  O    3.241695   2.684721   3.192662   1.727435   6.134141
    19  H    3.056544   3.023111   3.664949   2.216586   5.202568
    20  H    4.044994   3.364432   3.883105   2.399540   6.273917
    21  O    5.607641   6.531453   7.201542   6.019739   2.739692
    22  H    5.802253   6.795818   7.548347   6.332279   1.776894
    23  H    6.065548   7.099013   7.711543   6.649089   3.213860
    24  O    3.041692   3.850376   4.582998   3.391910   3.766175
    25  H    3.923712   4.772878   5.449203   4.277466   3.372161
    26  H    3.178738   4.095752   4.938379   3.740402   3.154360
                   16         17         18         19         20
    16  H    0.000000
    17  H    1.552065   0.000000
    18  O    5.707760   6.625373   0.000000
    19  H    4.809078   5.739820   0.981582   0.000000
    20  H    5.880222   6.638108   0.959410   1.566417   0.000000
    21  O    3.149450   3.409932   4.973276   4.033303   5.265774
    22  H    2.307964   2.451936   5.370293   4.407909   5.596944
    23  H    3.706420   3.926680   5.688553   4.760174   6.062848
    24  O    3.398411   4.475842   2.719910   1.761289   3.256872
    25  H    3.257817   4.111753   3.391359   2.425066   3.845741
    26  H    2.610407   3.828323   3.248628   2.342886   3.649679
                   21         22         23         24         25
    21  O    0.000000
    22  H    0.979834   0.000000
    23  H    0.959644   1.558690   0.000000
    24  O    2.703859   2.970707   3.366406   0.000000
    25  H    1.759505   2.198790   2.416351   0.982153   0.000000
    26  H    2.902418   2.836209   3.619998   0.975970   1.547171
                   26
    26  H    0.000000
 Stoichiometry    C2H13F3O8
 Framework group  C1[X(C2H13F3O8)]
 Deg. of freedom    72
 Full point group                 C1      NOp   1
 Largest Abelian subgroup         C1      NOp   1
 Largest concise Abelian subgroup C1      NOp   1
                         Standard orientation:                         
 ---------------------------------------------------------------------
 Center     Atomic      Atomic             Coordinates (Angstroms)
 Number     Number       Type             X           Y           Z
 ---------------------------------------------------------------------
      1          6           0       -1.174419   -0.495665   -0.132999
      2          8           0       -0.723451   -1.479168   -0.793213
      3          8           0       -0.568748    0.490368    0.293471
      4          6           0       -2.691365   -0.612307    0.176501
      5          9           0       -3.387541   -0.987306   -0.900460
      6          9           0       -3.186662    0.555713    0.603624
      7          9           0       -2.890172   -1.522384    1.143205
      8          8           0        1.581513   -1.395393   -1.396061
      9          1           0        0.404808   -1.434997   -1.062919
     10          1           0        1.926087   -0.498873   -1.196686
     11          1           0        2.155802   -2.023517   -0.876492
     12          8           0        3.191004   -2.761075    0.168438
     13          1           0        3.914184   -3.297345   -0.164157
     14          1           0        3.583615   -2.023840    0.688744
     15          8           0       -0.780915    3.263377    0.266607
     16          1           0       -0.920121    2.303927    0.359116
     17          1           0       -1.183338    3.676942    1.033246
     18          8           0        3.988881   -0.455637    1.289187
     19          1           0        3.360627    0.173738    0.873630
     20          1           0        4.045349   -0.236293    2.221478
     21          8           0        1.787801    3.566884   -0.636441
     22          1           0        0.862531    3.604960   -0.316283
     23          1           0        1.805909    4.000535   -1.492324
     24          8           0        2.146090    0.930845   -0.152931
     25          1           0        2.213418    1.873260   -0.421160
     26          1           0        1.227823    0.833515    0.163027
 ---------------------------------------------------------------------
 Rotational constants (GHZ):           0.5805942           0.3389817           0.2425158
 Standard basis: 6-31++G(d,p) (6D, 7F)
 There are   325 symmetry adapted cartesian basis functions of A   symmetry.
 There are   325 symmetry adapted basis functions of A   symmetry.
   325 basis functions,   520 primitive gaussians,   325 cartesian basis functions
    58 alpha electrons       58 beta electrons
       nuclear repulsion energy       979.1114818530 Hartrees.
 NAtoms=   26 NActive=   26 NUniq=   26 SFac= 1.00D+00 NAtFMM=   60 NAOKFM=F Big=F
 Integral buffers will be    131072 words long.
 Raffenetti 2 integral format.
 Two-electron integral symmetry is turned on.
 Nuclear repulsion after empirical dispersion term =      979.0986129191 Hartrees.
 One-electron integrals computed using PRISM.
 NBasis=   325 RedAO= T EigKep=  4.08D-05  NBF=   325
 NBsUse=   325 1.00D-06 EigRej= -1.00D+00 NBFU=   325
 Initial guess from the checkpoint file:  "/local_scratch/slurm.5787588/Gau-3069770.chk"
 B after Tr=    -0.000000   -0.000000   -0.000000
         Rot=    0.999998   -0.000088   -0.000933    0.001886 Ang=  -0.24 deg.
 ExpMin= 3.60D-02 ExpMax= 7.00D+03 ExpMxC= 1.05D+03 IAcc=3 IRadAn=         5 AccDes= 0.00D+00
 Harris functional with IExCor= 4639 and IRadAn=       5 diagonalized for initial guess.
 HarFok:  IExCor= 4639 AccDes= 0.00D+00 IRadAn=         5 IDoV= 1 UseB2=F ITyADJ=14
 ICtDFT=  3500011 ScaDFX=  1.000000  1.000000  1.000000  1.000000
 FoFCou: FMM=F IPFlag=           0 FMFlag=      100000 FMFlg1=           0
         NFxFlg=           0 DoJE=T BraDBF=F KetDBF=T FulRan=T
         wScrn=  0.000000 ICntrl=       500 IOpCl=  0 I1Cent=   200000004 NGrid=           0
         NMat0=    1 NMatS0=      1 NMatT0=    0 NMatD0=    1 NMtDS0=    0 NMtDT0=    0
 Petite list used in FoFCou.
 Requested convergence on RMS density matrix=1.00D-10 within 128 cycles.
 Requested convergence on MAX density matrix=1.00D-08.
 Requested convergence on             energy=1.00D-08.
 No special actions if energy rises.
 SCF Done:  E(RwB97XD) =  -985.245114090     A.U. after   15 cycles
            NFock= 15  Conv=0.95D-10     -V/T= 2.0083
 Calling FoFJK, ICntrl=      2127 FMM=F ISym2X=0 I1Cent= 0 IOpClX= 0 NMat=1 NMatS=1 NMatT=0.
 ***** Axes restored to original set *****
 -------------------------------------------------------------------
 Center     Atomic                   Forces (Hartrees/Bohr)
 Number     Number              X              Y              Z
 -------------------------------------------------------------------
      1        6           0.000981876   -0.001501269   -0.002393875
      2        8           0.000583952   -0.002025759   -0.001680805
      3        8          -0.001129297    0.001224618    0.001568687
      4        6          -0.000036330   -0.000100212   -0.000607440
      5        9           0.000145504    0.000222020    0.000211947
      6        9          -0.000135235    0.000182014   -0.000146556
      7        9          -0.000121188   -0.000190349    0.000422904
      8        8          -0.000447495    0.002559127    0.005274665
      9        1           0.001619175   -0.002016873   -0.001722869
     10        1          -0.001818632    0.001892660   -0.000659119
     11        1           0.000188505    0.000291961    0.000191559
     12        8           0.000361354   -0.000559080    0.000029712
     13        1           0.000008577    0.000183340    0.000077755
     14        1          -0.000340698    0.000214609    0.000063429
     15        8           0.000461832   -0.000410598    0.000687967
     16        1          -0.000184764    0.000384930   -0.000464886
     17        1          -0.000150912    0.000003219   -0.000166075
     18        8           0.000085833   -0.000172889    0.000093758
     19        1          -0.000388633    0.000505655    0.000405133
     20        1           0.000072783   -0.000050348   -0.000402710
     21        8          -0.000321560   -0.000033872    0.000394378
     22        1           0.000092015    0.000105042   -0.000420701
     23        1           0.000147119   -0.000103364   -0.000138208
     24        8           0.000218022   -0.000704498    0.000574875
     25        1          -0.000131998    0.000808194   -0.000555020
     26        1           0.000240196   -0.000708276   -0.000638506
 -------------------------------------------------------------------
 Cartesian Forces:  Max     0.005274665 RMS     0.001012942

 GradGradGradGradGradGradGradGradGradGradGradGradGradGradGradGradGradGrad
 Berny optimization.
 Using GEDIIS/GDIIS optimizer.
 FormGI is forming the generalized inverse of G from B-inverse, IUseBI=4.
 Internal  Forces:  Max     0.006650351 RMS     0.000816040
 Search for a local minimum.
 Step number   8 out of a maximum of  156
 All quantities printed in internal units (Hartrees-Bohrs-Radians)
 Mixed Optimization -- En-DIIS/RFO-DIIS
 Swapping is turned off.
 Update second derivatives using D2CorX and points    6    7    8
 DE= -1.35D-04 DEPred=-6.68D-05 R= 2.02D+00
 TightC=F SS=  1.41D+00  RLast= 2.15D-01 DXNew= 2.1185D+00 6.4380D-01
 Trust test= 2.02D+00 RLast= 2.15D-01 DXMaxT set to 1.26D+00
 ITU=  1  1  1  1  1  1  1  0
     Eigenvalues ---    0.00003   0.00036   0.00077   0.00101   0.00145
     Eigenvalues ---    0.00178   0.00251   0.00397   0.00488   0.00557
     Eigenvalues ---    0.00594   0.00729   0.00842   0.00966   0.01043
     Eigenvalues ---    0.01184   0.01286   0.01368   0.01517   0.01543
     Eigenvalues ---    0.01595   0.01699   0.01906   0.01967   0.02192
     Eigenvalues ---    0.02307   0.02506   0.02528   0.02622   0.02940
     Eigenvalues ---    0.03317   0.03528   0.03545   0.03736   0.03938
     Eigenvalues ---    0.04299   0.04367   0.04642   0.05600   0.06084
     Eigenvalues ---    0.06297   0.06714   0.07101   0.07581   0.09597
     Eigenvalues ---    0.11428   0.13467   0.16373   0.20630   0.21087
     Eigenvalues ---    0.22133   0.23141   0.24385   0.31688   0.34466
     Eigenvalues ---    0.36284   0.36380   0.37010   0.38003   0.44240
     Eigenvalues ---    0.45907   0.46846   0.49902   0.50091   0.51427
     Eigenvalues ---    0.55671   0.57227   0.57252   0.57344   0.57528
     Eigenvalues ---    0.69480   0.89076
 Eigenvalue     1 is   2.86D-05 Eigenvector:
                          D10       D8        D7        D9        D5
   1                   -0.40844  -0.39962  -0.39683  -0.39157  -0.38801
                          D6        D4        D3        D2        D40
   1                   -0.37995   0.13048   0.11704  -0.05266   0.05163
 En-DIIS/RFO-DIIS/Sim-DIIS IScMMF=       -3 using points:     8    7    6    5    4    3    2
 RFO step:  Lambda=-6.99965223D-04.
 DidBck=F Rises=F RFO-DIIS coefs:    2.68982   -2.00000   -1.42219    0.73391    0.86525
                  RFO-DIIS coefs:    0.09186    0.04135
 Iteration  1 RMS(Cart)=  0.04166641 RMS(Int)=  0.00160501
 Iteration  2 RMS(Cart)=  0.00139140 RMS(Int)=  0.00133875
 Iteration  3 RMS(Cart)=  0.00000382 RMS(Int)=  0.00133875
 Iteration  4 RMS(Cart)=  0.00000001 RMS(Int)=  0.00133875
 Variable       Old X    -DE/DX   Delta X   Delta X   Delta X     New X
                                 (Linear)    (Quad)   (Total)
    R1        2.39521   0.00115  -0.00402   0.00539   0.00077   2.39598
    R2        2.33056   0.00123   0.00611  -0.00472   0.00058   2.33114
    R3        2.93396  -0.00003  -0.00040  -0.00008  -0.00050   2.93346
    R4        2.19376   0.00370   0.10420  -0.06391   0.04038   2.23414
    R5        3.49306   0.00013  -0.00187   0.01662   0.01406   3.50712
    R6        2.52484   0.00013  -0.00017  -0.00001  -0.00018   2.52466
    R7        2.52971   0.00022   0.00140  -0.00080   0.00062   2.53034
    R8        2.53694   0.00033   0.00050  -0.00120  -0.00074   2.53620
    R9        2.31226   0.00665  -0.02225   0.07056   0.04838   2.36064
   R10        1.85369   0.00231   0.01923  -0.00966   0.01028   1.86398
   R11        1.88433   0.00005   0.00085  -0.00051  -0.00064   1.88369
   R12        3.37088  -0.00025  -0.06995   0.06606  -0.00321   3.36767
   R13        3.10945   0.00013  -0.00625   0.01397   0.00676   3.11621
   R14        1.81374   0.00012   0.00038  -0.00009   0.00029   1.81403
   R15        1.85961   0.00064   0.00078  -0.00010   0.00058   1.86019
   R16        3.26438   0.00029   0.00759   0.00070   0.00844   3.27282
   R17        1.84040  -0.00055  -0.00048  -0.00111  -0.00233   1.83807
   R18        1.81327   0.00020   0.00024   0.00003   0.00027   1.81354
   R19        3.35784  -0.00029  -0.01130   0.00742  -0.00406   3.35378
   R20        1.85492  -0.00014  -0.00038   0.00026   0.00088   1.85580
   R21        1.81302   0.00003   0.00062  -0.00015   0.00047   1.81350
   R22        3.32835   0.00016   0.02682  -0.01018   0.01763   3.34598
   R23        1.85162  -0.00008   0.00130  -0.00105   0.00023   1.85185
   R24        1.81346   0.00002   0.00027  -0.00006   0.00021   1.81367
   R25        3.32498  -0.00008  -0.01308   0.00648  -0.00599   3.31899
   R26        1.85600   0.00091   0.00362  -0.00142   0.00288   1.85889
   R27        1.84432   0.00098   0.00777  -0.00342   0.00435   1.84867
    A1        2.24692  -0.00093  -0.00188  -0.00003  -0.00401   2.24291
    A2        1.97487   0.00049   0.00570  -0.00400   0.00308   1.97795
    A3        2.06118   0.00043  -0.00395   0.00409   0.00095   2.06213
    A4        2.02338   0.00004   0.00982  -0.00945  -0.00236   2.02102
    A5        2.35090  -0.00130  -0.06770   0.00930  -0.05880   2.29211
    A6        1.94927  -0.00046  -0.00079  -0.00112  -0.00187   1.94740
    A7        1.93859  -0.00003   0.00070  -0.00227  -0.00160   1.93699
    A8        1.91682  -0.00048  -0.00102   0.00192   0.00086   1.91768
    A9        1.88524   0.00028   0.00005   0.00058   0.00067   1.88591
   A10        1.88914   0.00036   0.00054   0.00048   0.00107   1.89022
   A11        1.88277   0.00037   0.00056   0.00051   0.00102   1.88379
   A12        1.88815  -0.00005  -0.00724   0.00995   0.00280   1.89095
   A13        1.97317   0.00015   0.00199   0.00303   0.00592   1.97910
   A14        1.84160   0.00006   0.00277  -0.00208   0.00064   1.84224
   A15        2.09951  -0.00003  -0.00126  -0.00484  -0.00781   2.09170
   A16        1.82447   0.00000   0.00026  -0.00356  -0.00253   1.82194
   A17        1.87675  -0.00003  -0.00010  -0.00172  -0.00132   1.87543
   A18        1.86374   0.00000   0.00259  -0.00184   0.00200   1.86573
   A19        1.93130   0.00046   0.00712  -0.00249   0.00279   1.93409
   A20        2.17382  -0.00047   0.00210   0.00037   0.00394   2.17776
   A21        1.85956   0.00030  -0.00058  -0.00345   0.00051   1.86007
   A22        2.16413   0.00002  -0.01306  -0.00111  -0.01474   2.14938
   A23        1.87808  -0.00031  -0.00726  -0.00003  -0.00980   1.86828
   A24        2.87142  -0.00013  -0.01243   0.01310   0.00753   2.87895
   A25        1.86678   0.00001  -0.00114  -0.00092  -0.00196   1.86482
   A26        1.79861   0.00002  -0.00152  -0.00043  -0.00147   1.79715
   A27        2.14067  -0.00009  -0.01183   0.00066  -0.01109   2.12958
   A28        1.65244  -0.00013  -0.00139  -0.00744  -0.00564   1.64680
   A29        2.23665  -0.00017  -0.02318   0.01628  -0.00712   2.22953
   A30        1.56425   0.00012   0.01264  -0.00938   0.00093   1.56518
   A31        2.12278   0.00016   0.01852  -0.00199   0.01485   2.13762
   A32        2.00121  -0.00004  -0.01572   0.00071  -0.01446   1.98674
   A33        1.82203   0.00004   0.00485   0.00052   0.00451   1.82654
   A34        3.15555  -0.00123  -0.03394   0.01089  -0.02421   3.13134
   A35        2.79889  -0.00017   0.00735  -0.01417  -0.00704   2.79185
   A36        3.13107  -0.00028  -0.00434   0.00063   0.00134   3.13241
   A37        2.90771   0.00006  -0.00448   0.00346   0.00067   2.90838
   A38        2.78475   0.00057  -0.00048   0.00890   0.00581   2.79056
   A39        2.91318   0.00002  -0.01276   0.00093  -0.01234   2.90085
   A40        2.81153   0.00004   0.01301   0.00094   0.01572   2.82725
   A41        3.18222  -0.00036  -0.01511   0.00520  -0.01042   3.17180
   A42        2.82741   0.00004   0.01768  -0.01431   0.00352   2.83093
   A43        3.38217   0.00035   0.00303  -0.00323  -0.00081   3.38136
   A44        3.31908  -0.00012   0.00112  -0.00234  -0.00235   3.31673
   A45        3.09601   0.00000  -0.01692   0.00363  -0.01455   3.08147
   A46        3.18511   0.00077   0.01326  -0.00599   0.00780   3.19291
   A47        3.25054  -0.00019  -0.01771  -0.00161  -0.01806   3.23248
    D1       -0.03574  -0.00037  -0.01755   0.00881  -0.00792  -0.04367
    D2        3.12872  -0.00019  -0.01463   0.00555  -0.00896   3.11976
    D3        2.39583   0.00024  -0.04256   0.01042  -0.03335   2.36248
    D4       -0.76960   0.00005  -0.04524   0.01373  -0.03225  -0.80185
    D5       -0.79630  -0.00003   0.02402  -0.01747   0.00681  -0.78949
    D6       -2.90218  -0.00006   0.02396  -0.01587   0.00833  -2.89385
    D7        1.29974  -0.00020   0.02349  -0.01631   0.00752   1.30726
    D8        2.36552   0.00014   0.02653  -0.02031   0.00596   2.37148
    D9        0.25963   0.00012   0.02647  -0.01871   0.00749   0.26712
   D10       -1.82163  -0.00003   0.02599  -0.01915   0.00668  -1.81495
   D11       -0.17530  -0.00024  -0.00330  -0.01637  -0.01756  -0.19287
   D12        1.87059  -0.00041  -0.01116  -0.00778  -0.01807   1.85252
   D13        1.69383  -0.00036   0.00947  -0.02632  -0.01613   1.67770
   D14       -2.23571  -0.00050   0.02980  -0.02799   0.00224  -2.23346
   D15        2.42651   0.00010   0.02297   0.00305   0.02603   2.45254
   D16       -1.78872  -0.00001   0.02066  -0.00390   0.01633  -1.77239
   D17       -1.86500   0.00003   0.01681   0.01529   0.03301  -1.83199
   D18        0.20295  -0.00008   0.01451   0.00834   0.02331   0.22626
   D19        2.08201   0.00006  -0.00649   0.00622  -0.00082   2.08119
   D20       -1.71106   0.00008  -0.00444   0.01472   0.00988  -1.70118
   D21        0.08250   0.00008   0.00796   0.00424   0.01307   0.09557
   D22        0.07796  -0.00012  -0.01085   0.00450  -0.00801   0.06995
   D23        2.56807  -0.00010  -0.00880   0.01300   0.00270   2.57077
   D24       -1.92155  -0.00010   0.00360   0.00252   0.00588  -1.91566
   D25        0.13942  -0.00001  -0.05822   0.00936  -0.04610   0.09332
   D26        2.27994  -0.00018  -0.08212   0.00609  -0.07440   2.20555
   D27        2.33039   0.00001  -0.06048   0.00149  -0.05752   2.27287
   D28       -1.81227  -0.00016  -0.08438  -0.00178  -0.08582  -1.89809
   D29        2.07527   0.00009   0.01698   0.00266   0.01980   2.09508
   D30       -0.15366   0.00008   0.03442   0.00277   0.03738  -0.11628
   D31       -1.99661  -0.00003   0.03087  -0.00137   0.02930  -1.96732
   D32        2.05764  -0.00004   0.04832  -0.00127   0.04687   2.10451
   D33       -0.23899   0.00009   0.15069  -0.02133   0.13009  -0.10890
   D34       -2.59391   0.00006   0.17213  -0.01732   0.15548  -2.43843
   D35       -0.03409  -0.00013  -0.11509   0.01013  -0.10445  -0.13854
   D36       -2.49682   0.00013  -0.09564  -0.00407  -0.10107  -2.59789
   D37        1.56705  -0.00006  -0.10462  -0.00360  -0.10731   1.45974
   D38        1.62009   0.00035   0.01596  -0.01488   0.00157   1.62166
   D39       -2.12547  -0.00007  -0.01353  -0.00497  -0.01728  -2.14275
   D40        0.03123   0.00006  -0.00908  -0.00410  -0.01345   0.01778
   D41       -0.41091   0.00036   0.02205  -0.01422   0.00787  -0.40304
   D42        2.12671  -0.00007  -0.00744  -0.00431  -0.01098   2.11573
   D43       -1.99977   0.00007  -0.00298  -0.00343  -0.00715  -2.00693
         Item               Value     Threshold  Converged?
 Maximum Force            0.006650     0.000015     NO 
 RMS     Force            0.000816     0.000010     NO 
 Maximum Displacement     0.179988     0.000060     NO 
 RMS     Displacement     0.042362     0.000040     NO 
 Predicted change in Energy=-4.845415D-04
 GradGradGradGradGradGradGradGradGradGradGradGradGradGradGradGradGradGrad

                          Input orientation:                          
 ---------------------------------------------------------------------
 Center     Atomic      Atomic             Coordinates (Angstroms)
 Number     Number       Type             X           Y           Z
 ---------------------------------------------------------------------
      1          6           0        0.613459   -1.119287    0.107017
      2          8           0        1.379253   -1.102736    1.117389
      3          8           0       -0.426778   -0.482814   -0.078832
      4          6           0        1.076594   -2.104859   -0.999260
      5          9           0        2.388286   -2.002052   -1.231144
      6          9           0        0.432270   -1.871538   -2.149616
      7          9           0        0.812209   -3.366634   -0.626085
      8          8           0        0.783759    0.474162    2.869343
      9          1           0        1.079599   -0.349292    1.977772
     10          1           0        0.083962    1.074011    2.518062
     11          1           0        0.390901    0.052717    3.682772
     12          8           0       -0.571868   -0.529113    4.888527
     13          1           0       -0.410038   -0.266848    5.797660
     14          1           0       -1.476047   -0.222245    4.649198
     15          8           0       -1.398813    1.185271   -2.090554
     16          1           0       -1.043290    0.452942   -1.558224
     17          1           0       -1.970197    0.795012   -2.755544
     18          8           0       -2.814398    0.535470    3.852852
     19          1           0       -2.469330    0.896642    3.007332
     20          1           0       -3.632410    0.076619    3.649720
     21          8           0       -1.996474    3.177140   -0.313232
     22          1           0       -1.839303    2.559743   -1.057835
     23          1           0       -1.500970    3.976348   -0.505257
     24          8           0       -1.441450    1.410023    1.660118
     25          1           0       -1.657232    2.187609    1.097602
     26          1           0       -1.235483    0.694830    1.025222
 ---------------------------------------------------------------------
                    Distance matrix (angstroms):
                    1          2          3          4          5
     1  C    0.000000
     2  O    1.267898   0.000000
     3  O    1.233585   2.253218   0.000000
     4  C    1.552319   2.361367   2.395485   0.000000
     5  F    2.391644   2.709709   3.400073   1.335992   0.000000
     6  F    2.385603   3.487284   2.637170   1.338996   2.164861
     7  F    2.372236   2.913155   3.186062   1.342100   2.170760
     8  O    3.193513   2.431165   3.327602   4.658668   5.051746
     9  H    2.076030   1.182256   2.552766   3.456117   3.839455
    10  H    3.302130   2.894459   3.070573   4.843768   5.369229
    11  H    3.769503   2.982131   3.886522   5.200647   5.688426
    12  O    4.961467   4.284554   4.969693   6.313988   6.955749
    13  H    5.844451   5.079882   5.880482   7.196282   7.761805
    14  H    5.079580   4.626195   4.850065   6.478062   7.258044
    15  O    3.766901   4.821154   2.788258   4.259521   5.023916
    16  H    2.826614   3.930363   1.855890   3.368782   4.231985
    17  H    4.305122   5.460757   3.343616   4.558149   5.398494
    18  O    5.340385   5.268129   4.711238   6.756786   7.704152
    19  H    4.688218   4.730855   3.949598   6.134767   7.068489
    20  H    5.657592   5.737625   4.948852   6.967538   8.024493
    21  O    5.044566   5.635561   3.989254   6.149301   6.847826
    22  H    4.572547   5.338956   3.494400   5.501309   6.221939
    23  H    5.550783   6.060178   4.606501   6.623365   7.168996
    24  O    3.610012   3.816396   2.763392   5.076144   5.887999
    25  H    4.131932   4.477388   3.166887   5.504173   6.272363
    26  H    2.748219   3.174363   1.805486   4.157221   5.049362
                    6          7          8          9         10
     6  F    0.000000
     7  F    2.168135   0.000000
     8  O    5.551198   5.193316   0.000000
     9  H    4.446526   3.994486   1.249198   0.000000
    10  H    5.530352   5.489566   0.986374   1.819065   0.000000
    11  H    6.141760   5.516857   0.996805   1.882270   1.579177
    12  O    7.235044   6.354380   2.630854   3.351444   2.935852
    13  H    8.151300   7.236508   3.247966   4.100897   3.577388
    14  H    7.251601   6.553770   2.959661   3.699187   2.942049
    15  O    3.563767   5.268123   5.465334   5.004866   4.842555
    16  H    2.816066   4.347518   4.789771   4.201607   4.274638
    17  H    3.639984   5.440190   6.271090   5.745864   5.666421
    18  O    7.236308   6.959854   3.730655   4.411569   3.236075
    19  H    6.532703   6.491975   3.283310   3.899646   2.605791
    20  H    7.345014   7.063507   4.502175   5.017951   4.010843
    21  O    5.895783   7.127941   5.016431   5.210244   4.094825
    22  H    5.097871   6.506832   5.162638   5.118338   4.323585
    23  H    6.374881   7.699661   5.373381   5.615686   4.480628
    24  O    5.365961   5.755184   2.699930   3.090596   1.782093
    25  H    5.602421   6.318136   3.468920   3.834163   2.507900
    26  H    4.409902   4.838940   2.743505   2.712405   2.028124
                   11         12         13         14         15
    11  H    0.000000
    12  O    1.649029   0.000000
    13  H    2.283939   0.959944   0.000000
    14  H    2.120160   0.984371   1.567587   0.000000
    15  O    6.149556   7.233984   8.081475   6.885588   0.000000
    16  H    5.448405   6.538140   7.418095   6.259013   0.972665
    17  H    6.897658   7.882922   8.758934   7.490607   0.959684
    18  O    3.245908   2.689777   3.194831   1.731902   6.144119
    19  H    3.057670   3.028536   3.657912   2.221315   5.217064
    20  H    4.023517   3.356854   3.887839   2.395449   6.258499
    21  O    5.606213   6.544014   7.191720   6.037580   2.735620
    22  H    5.807955   6.819578   7.551836   6.359374   1.774744
    23  H    6.042652   7.089099   7.676041   6.648098   3.211497
    24  O    3.048101   3.865107   4.582026   3.405892   3.757641
    25  H    3.928831   4.788498   5.447054   4.295819   3.351985
    26  H    3.181195   4.106526   4.937849   3.745945   3.158365
                   16         17         18         19         20
    16  H    0.000000
    17  H    1.552335   0.000000
    18  O    5.694153   6.667153   0.000000
    19  H    4.803620   5.785344   0.982049   0.000000
    20  H    5.828194   6.656309   0.959661   1.561363   0.000000
    21  O    3.143218   3.411761   5.000368   4.055911   5.290984
    22  H    2.307085   2.452269   5.400309   4.437164   5.616245
    23  H    3.705753   3.924903   5.705948   4.770807   6.083975
    24  O    3.381162   4.489529   2.730918   1.770617   3.246042
    25  H    3.231007   4.109015   3.414674   2.444007   3.856282
    26  H    2.601853   3.852795   3.242509   2.343474   3.607691
                   21         22         23         24         25
    21  O    0.000000
    22  H    0.979956   0.000000
    23  H    0.959755   1.557748   0.000000
    24  O    2.706449   2.977819   3.358335   0.000000
    25  H    1.756334   2.194890   2.406899   0.983680   0.000000
    26  H    2.921033   2.860354   3.630594   0.978273   1.552901
                   26
    26  H    0.000000
 Stoichiometry    C2H13F3O8
 Framework group  C1[X(C2H13F3O8)]
 Deg. of freedom    72
 Full point group                 C1      NOp   1
 Largest Abelian subgroup         C1      NOp   1
 Largest concise Abelian subgroup C1      NOp   1
                         Standard orientation:                         
 ---------------------------------------------------------------------
 Center     Atomic      Atomic             Coordinates (Angstroms)
 Number     Number       Type             X           Y           Z
 ---------------------------------------------------------------------
      1          6           0       -1.161742   -0.527101   -0.124377
      2          8           0       -0.711274   -1.493375   -0.810640
      3          8           0       -0.550773    0.444608    0.327539
      4          6           0       -2.679154   -0.644834    0.181066
      5          9           0       -3.373217   -0.995742   -0.905219
      6          9           0       -3.169604    0.517697    0.629274
      7          9           0       -2.883079   -1.572436    1.129330
      8          8           0        1.639962   -1.356088   -1.413469
      9          1           0        0.436497   -1.436185   -1.088275
     10          1           0        1.960004   -0.448312   -1.197947
     11          1           0        2.230129   -1.975892   -0.902426
     12          8           0        3.289562   -2.703557    0.130727
     13          1           0        4.040639   -3.188672   -0.218616
     14          1           0        3.643293   -1.965802    0.678063
     15          8           0       -0.872596    3.212352    0.225519
     16          1           0       -0.968984    2.252614    0.350780
     17          1           0       -1.321448    3.636060    0.960363
     18          8           0        3.973836   -0.397648    1.334661
     19          1           0        3.350910    0.224953    0.900205
     20          1           0        3.951879   -0.207153    2.274968
     21          8           0        1.697442    3.598237   -0.628655
     22          1           0        0.764770    3.614773   -0.328382
     23          1           0        1.719017    4.016132   -1.492385
     24          8           0        2.122442    0.971644   -0.133431
     25          1           0        2.157101    1.919325   -0.394821
     26          1           0        1.205871    0.834715    0.179881
 ---------------------------------------------------------------------
 Rotational constants (GHZ):           0.5825707           0.3379129           0.2430391
 Standard basis: 6-31++G(d,p) (6D, 7F)
 There are   325 symmetry adapted cartesian basis functions of A   symmetry.
 There are   325 symmetry adapted basis functions of A   symmetry.
   325 basis functions,   520 primitive gaussians,   325 cartesian basis functions
    58 alpha electrons       58 beta electrons
       nuclear repulsion energy       978.8941389583 Hartrees.
 NAtoms=   26 NActive=   26 NUniq=   26 SFac= 1.00D+00 NAtFMM=   60 NAOKFM=F Big=F
 Integral buffers will be    131072 words long.
 Raffenetti 2 integral format.
 Two-electron integral symmetry is turned on.
 Nuclear repulsion after empirical dispersion term =      978.8812323011 Hartrees.
 One-electron integrals computed using PRISM.
 NBasis=   325 RedAO= T EigKep=  4.05D-05  NBF=   325
 NBsUse=   325 1.00D-06 EigRej= -1.00D+00 NBFU=   325
 Initial guess from the checkpoint file:  "/local_scratch/slurm.5787588/Gau-3069770.chk"
 B after Tr=     0.000000   -0.000000    0.000000
         Rot=    0.999954   -0.001755    0.000887   -0.009408 Ang=  -1.10 deg.
 ExpMin= 3.60D-02 ExpMax= 7.00D+03 ExpMxC= 1.05D+03 IAcc=3 IRadAn=         5 AccDes= 0.00D+00
 Harris functional with IExCor= 4639 and IRadAn=       5 diagonalized for initial guess.
 HarFok:  IExCor= 4639 AccDes= 0.00D+00 IRadAn=         5 IDoV= 1 UseB2=F ITyADJ=14
 ICtDFT=  3500011 ScaDFX=  1.000000  1.000000  1.000000  1.000000
 FoFCou: FMM=F IPFlag=           0 FMFlag=      100000 FMFlg1=           0
         NFxFlg=           0 DoJE=T BraDBF=F KetDBF=T FulRan=T
         wScrn=  0.000000 ICntrl=       500 IOpCl=  0 I1Cent=   200000004 NGrid=           0
         NMat0=    1 NMatS0=      1 NMatT0=    0 NMatD0=    1 NMtDS0=    0 NMtDT0=    0
 Petite list used in FoFCou.
 Requested convergence on RMS density matrix=1.00D-10 within 128 cycles.
 Requested convergence on MAX density matrix=1.00D-08.
 Requested convergence on             energy=1.00D-08.
 No special actions if energy rises.
 SCF Done:  E(RwB97XD) =  -985.245188557     A.U. after   16 cycles
            NFock= 16  Conv=0.51D-10     -V/T= 2.0083
 Calling FoFJK, ICntrl=      2127 FMM=F ISym2X=0 I1Cent= 0 IOpClX= 0 NMat=1 NMatS=1 NMatT=0.
 ***** Axes restored to original set *****
 -------------------------------------------------------------------
 Center     Atomic                   Forces (Hartrees/Bohr)
 Number     Number              X              Y              Z
 -------------------------------------------------------------------
      1        6           0.000253570   -0.000001272   -0.000386441
      2        8          -0.000967977    0.004431255    0.006365606
      3        8          -0.000821274    0.000464673   -0.000239325
      4        6           0.000174840    0.000210489   -0.000172902
      5        9           0.000009770    0.000002165    0.000001737
      6        9           0.000044304   -0.000045093   -0.000018616
      7        9          -0.000085246   -0.000141148    0.000255897
      8        8          -0.000178791   -0.000725147   -0.002817771
      9        1           0.000248929   -0.002632980   -0.003562351
     10        1           0.001064480   -0.001440142    0.000206551
     11        1           0.000121344   -0.000062965   -0.000066342
     12        8           0.000046061   -0.000188929   -0.000016035
     13        1          -0.000053197    0.000061663    0.000015447
     14        1          -0.000031308    0.000087986   -0.000015004
     15        8          -0.000048427    0.000422986   -0.000167329
     16        1           0.000025368   -0.000474717    0.000111713
     17        1           0.000014672   -0.000070699    0.000045661
     18        8           0.000228472    0.000113864   -0.001008084
     19        1          -0.000186661    0.000245766    0.000772537
     20        1          -0.000018617   -0.000102326    0.000111269
     21        8          -0.000156186    0.000023892    0.000069259
     22        1           0.000021079   -0.000010041   -0.000048098
     23        1           0.000073364   -0.000048314   -0.000004263
     24        8           0.000330338   -0.000739472   -0.000221733
     25        1           0.000136406   -0.000186857    0.000214808
     26        1          -0.000245312    0.000805363    0.000573809
 -------------------------------------------------------------------
 Cartesian Forces:  Max     0.006365606 RMS     0.001121476

 GradGradGradGradGradGradGradGradGradGradGradGradGradGradGradGradGradGrad
 Berny optimization.
 Using GEDIIS/GDIIS optimizer.
 FormGI is forming the generalized inverse of G from B-inverse, IUseBI=4.
 Internal  Forces:  Max     0.007651064 RMS     0.000825974
 Search for a local minimum.
 Step number   9 out of a maximum of  156
 All quantities printed in internal units (Hartrees-Bohrs-Radians)
 Mixed Optimization -- En-DIIS/RFO-DIIS
 Swapping is turned off.
 Update second derivatives using D2CorX and points    5    6    7    8    9
 DE= -7.45D-05 DEPred=-4.85D-04 R= 1.54D-01
 Trust test= 1.54D-01 RLast= 3.40D-01 DXMaxT set to 1.26D+00
 ITU=  0  1  1  1  1  1  1  1  0
     Eigenvalues ---    0.00002   0.00004   0.00066   0.00083   0.00115
     Eigenvalues ---    0.00159   0.00254   0.00353   0.00483   0.00559
     Eigenvalues ---    0.00597   0.00756   0.00842   0.00961   0.01049
     Eigenvalues ---    0.01234   0.01295   0.01390   0.01539   0.01545
     Eigenvalues ---    0.01595   0.01706   0.01910   0.02039   0.02305
     Eigenvalues ---    0.02408   0.02492   0.02587   0.02628   0.02927
     Eigenvalues ---    0.03388   0.03529   0.03586   0.03829   0.03964
     Eigenvalues ---    0.04295   0.04598   0.05305   0.05644   0.06181
     Eigenvalues ---    0.06312   0.06767   0.07010   0.07643   0.09560
     Eigenvalues ---    0.11663   0.13677   0.16354   0.20663   0.20895
     Eigenvalues ---    0.21618   0.23982   0.26672   0.30804   0.34916
     Eigenvalues ---    0.36340   0.36748   0.37537   0.37880   0.43889
     Eigenvalues ---    0.45507   0.46661   0.50027   0.50392   0.51658
     Eigenvalues ---    0.55386   0.57222   0.57274   0.57346   0.57476
     Eigenvalues ---    0.69489   0.93276
 Eigenvalue     1 is   1.78D-05 Eigenvector:
                          R9        R12       D34       R4        D33
   1                    0.39084   0.34340  -0.33670  -0.33608  -0.31194
                          D35       D36       D42       D39       R13
   1                    0.20587   0.17679  -0.15761  -0.14258   0.13912
 Eigenvalue     2 is   4.47D-05 Eigenvector:
                          D10       D8        D7        D9        D5
   1                    0.40139   0.39437   0.38627   0.38499   0.37925
                          D6        D4        D3        D34       D33
   1                    0.36987  -0.13370  -0.11621   0.09952   0.08991
 En-DIIS/RFO-DIIS/Sim-DIIS IScMMF=       -3 using points:     9    8    7    6    5    4    3    2
 RFO step:  Lambda=-1.51204037D-03.
 DidBck=T Rises=F RFO-DIIS coefs:   -0.08672    2.05861   -2.00000   -0.29664    1.13451
                  RFO-DIIS coefs:    0.11899    0.07447   -0.00322
 Iteration  1 RMS(Cart)=  0.02030148 RMS(Int)=  0.00071679
 Iteration  2 RMS(Cart)=  0.00023567 RMS(Int)=  0.00065673
 Iteration  3 RMS(Cart)=  0.00000031 RMS(Int)=  0.00065673
 Variable       Old X    -DE/DX   Delta X   Delta X   Delta X     New X
                                 (Linear)    (Quad)   (Total)
    R1        2.39598   0.00063  -0.00854   0.01503   0.00634   2.40232
    R2        2.33114   0.00084   0.00843  -0.01706  -0.00888   2.32226
    R3        2.93346  -0.00002   0.00097  -0.00139  -0.00043   2.93302
    R4        2.23414  -0.00765   0.09250  -0.17806  -0.08551   2.14863
    R5        3.50712  -0.00012  -0.02816   0.04634   0.01798   3.52510
    R6        2.52466   0.00001   0.00014  -0.00092  -0.00078   2.52388
    R7        2.53034  -0.00001   0.00110  -0.00155  -0.00044   2.52990
    R8        2.53620   0.00022   0.00254  -0.00501  -0.00248   2.53372
    R9        2.36064  -0.00332  -0.12284   0.22741   0.10461   2.46525
   R10        1.86398  -0.00176   0.00633  -0.01095  -0.00447   1.85950
   R11        1.88369  -0.00002   0.00727  -0.01391  -0.00719   1.87649
   R12        3.36767  -0.00018  -0.09844   0.17853   0.08018   3.44785
   R13        3.11621   0.00005  -0.03897   0.07212   0.03262   3.14883
   R14        1.81403   0.00002   0.00009  -0.00046  -0.00037   1.81366
   R15        1.86019  -0.00003   0.00131  -0.00292  -0.00161   1.85858
   R16        3.27282  -0.00010  -0.00955   0.01369   0.00428   3.27710
   R17        1.83807   0.00026   0.00265  -0.00428  -0.00186   1.83621
   R18        1.81354  -0.00001  -0.00010  -0.00006  -0.00015   1.81339
   R19        3.35378   0.00001  -0.00794   0.01383   0.00580   3.35958
   R20        1.85580  -0.00089  -0.00196   0.00355   0.00216   1.85797
   R21        1.81350   0.00004   0.00006  -0.00021  -0.00015   1.81334
   R22        3.34598  -0.00020   0.00594  -0.01008  -0.00359   3.34239
   R23        1.85185   0.00007   0.00111  -0.00208  -0.00099   1.85086
   R24        1.81367  -0.00000   0.00002  -0.00018  -0.00016   1.81352
   R25        3.31899   0.00004  -0.00944   0.01429   0.00502   3.32401
   R26        1.85889  -0.00025   0.00051  -0.00182  -0.00109   1.85780
   R27        1.84867  -0.00101   0.00383  -0.00768  -0.00385   1.84481
    A1        2.24291   0.00001   0.00279  -0.00126   0.00106   2.24397
    A2        1.97795  -0.00037   0.00510  -0.00903  -0.00354   1.97441
    A3        2.06213   0.00036  -0.00807   0.01053   0.00259   2.06472
    A4        2.02102  -0.00022   0.01610  -0.02434  -0.00887   2.01215
    A5        2.29211   0.00013   0.01405  -0.00074   0.01304   2.30515
    A6        1.94740   0.00003   0.00238  -0.00139   0.00102   1.94842
    A7        1.93699   0.00020   0.00464  -0.01149  -0.00685   1.93013
    A8        1.91768  -0.00041  -0.00296   0.00676   0.00377   1.92146
    A9        1.88591  -0.00003  -0.00135   0.00225   0.00093   1.88684
   A10        1.89022   0.00011  -0.00149   0.00228   0.00081   1.89103
   A11        1.88379   0.00011  -0.00148   0.00191   0.00041   1.88420
   A12        1.89095   0.00014  -0.01733   0.03002   0.01292   1.90388
   A13        1.97910  -0.00014  -0.01138   0.01653   0.00561   1.98471
   A14        1.84224  -0.00004   0.00238  -0.00604  -0.00357   1.83867
   A15        2.09170   0.00004   0.00937  -0.01275  -0.00423   2.08747
   A16        1.82194  -0.00007   0.00607  -0.01255  -0.00609   1.81585
   A17        1.87543  -0.00010   0.00259  -0.00446  -0.00155   1.87387
   A18        1.86573   0.00004  -0.00097   0.00207   0.00159   1.86733
   A19        1.93409  -0.00037  -0.00097   0.00246   0.00100   1.93509
   A20        2.17776   0.00032   0.00283  -0.00656  -0.00333   2.17443
   A21        1.86007  -0.00016  -0.00078  -0.00257  -0.00085   1.85922
   A22        2.14938  -0.00003   0.00025  -0.00015  -0.00015   2.14923
   A23        1.86828   0.00012   0.00411  -0.00431  -0.00155   1.86674
   A24        2.87895  -0.00001  -0.02499   0.04108   0.01976   2.89871
   A25        1.86482  -0.00003  -0.00090   0.00278   0.00184   1.86666
   A26        1.79715  -0.00010  -0.00033  -0.00315  -0.00337   1.79377
   A27        2.12958   0.00003   0.00260  -0.00043   0.00232   2.13191
   A28        1.64680   0.00039   0.01343  -0.03059  -0.01545   1.63135
   A29        2.22953  -0.00004  -0.01552   0.02245   0.00665   2.23618
   A30        1.56518  -0.00006   0.01706  -0.02860  -0.01258   1.55260
   A31        2.13762  -0.00023  -0.00432   0.01600   0.01088   2.14850
   A32        1.98674   0.00006  -0.00307   0.00606   0.00328   1.99002
   A33        1.82654  -0.00007  -0.00216   0.00415   0.00147   1.82801
   A34        3.13134   0.00112  -0.00699   0.01759   0.01036   3.14170
   A35        2.79185   0.00045   0.02407  -0.04383  -0.02005   2.77180
   A36        3.13241   0.00012  -0.00684   0.00312  -0.00110   3.13130
   A37        2.90838   0.00006  -0.00277   0.00211   0.00028   2.90866
   A38        2.79056  -0.00052  -0.00697   0.01216   0.00440   2.79496
   A39        2.90085  -0.00037   0.00154   0.00290   0.00436   2.90520
   A40        2.82725   0.00009  -0.00706   0.00767   0.00142   2.82866
   A41        3.17180   0.00029  -0.00288   0.00136  -0.00153   3.17027
   A42        2.83093   0.00014   0.02095  -0.03456  -0.01340   2.81753
   A43        3.38136  -0.00007   0.00445  -0.01092  -0.00661   3.37475
   A44        3.31673   0.00017   0.00317  -0.00577  -0.00314   3.31359
   A45        3.08147  -0.00014   0.00964  -0.00974  -0.00066   3.08080
   A46        3.19291  -0.00026  -0.00673   0.00554  -0.00093   3.19198
   A47        3.23248   0.00019   0.01425  -0.03218  -0.01744   3.21504
    D1       -0.04367   0.00017  -0.00900   0.02312   0.01440  -0.02927
    D2        3.11976   0.00024  -0.00221   0.00959   0.00736   3.12712
    D3        2.36248   0.00009  -0.00719   0.00878   0.00118   2.36366
    D4       -0.80185   0.00001  -0.01390   0.02266   0.00846  -0.79339
    D5       -0.78949   0.00003   0.02250  -0.00047   0.02211  -0.76737
    D6       -2.89385  -0.00009   0.01935   0.00550   0.02492  -2.86892
    D7        1.30726  -0.00008   0.02019   0.00601   0.02632   1.33358
    D8        2.37148   0.00009   0.02831  -0.01234   0.01588   2.38736
    D9        0.26712  -0.00002   0.02515  -0.00638   0.01869   0.28581
   D10       -1.81495  -0.00002   0.02599  -0.00587   0.02009  -1.79487
   D11       -0.19287   0.00014   0.03167  -0.04607  -0.01347  -0.20634
   D12        1.85252   0.00036   0.01619  -0.02110  -0.00481   1.84771
   D13        1.67770   0.00022   0.03092  -0.04602  -0.01500   1.66270
   D14       -2.23346   0.00029   0.02872  -0.04652  -0.01772  -2.25119
   D15        2.45254  -0.00003  -0.00173   0.00527   0.00361   2.45615
   D16       -1.77239  -0.00019   0.01119  -0.01502  -0.00402  -1.77641
   D17       -1.83199   0.00006  -0.02635   0.04626   0.02035  -1.81164
   D18        0.22626  -0.00010  -0.01344   0.02598   0.01272   0.23898
   D19        2.08119  -0.00005  -0.01903   0.02641   0.00692   2.08810
   D20       -1.70118  -0.00013  -0.03152   0.04707   0.01539  -1.68579
   D21        0.09557  -0.00006  -0.01531   0.01540   0.00079   0.09636
   D22        0.06995   0.00003  -0.00817   0.01171   0.00245   0.07241
   D23        2.57077  -0.00005  -0.02065   0.03237   0.01093   2.58169
   D24       -1.91566   0.00002  -0.00445   0.00070  -0.00368  -1.91934
   D25        0.09332   0.00005  -0.01596   0.02143   0.00699   0.10031
   D26        2.20555   0.00010  -0.01113   0.01429   0.00408   2.20963
   D27        2.27287  -0.00006  -0.00026  -0.00208  -0.00157   2.27130
   D28       -1.89809  -0.00001   0.00458  -0.00922  -0.00448  -1.90257
   D29        2.09508  -0.00004  -0.01021  -0.00544  -0.01565   2.07943
   D30       -0.11628   0.00012  -0.01274  -0.00514  -0.01782  -0.13410
   D31       -1.96732  -0.00009  -0.00806  -0.00636  -0.01457  -1.98189
   D32        2.10451   0.00007  -0.01059  -0.00606  -0.01674   2.08777
   D33       -0.10890   0.00007   0.03071  -0.05139  -0.02016  -0.12906
   D34       -2.43843   0.00013   0.02767  -0.04638  -0.01829  -2.45672
   D35       -0.13854   0.00003  -0.01214   0.02248   0.01052  -0.12802
   D36       -2.59789  -0.00014   0.00011   0.00828   0.00787  -2.59002
   D37        1.45974   0.00013   0.01139  -0.02193  -0.00990   1.44984
   D38        1.62166  -0.00021   0.02740  -0.03212  -0.00470   1.61696
   D39       -2.14275   0.00003   0.03042  -0.04356  -0.01270  -2.15545
   D40        0.01778  -0.00008   0.01344  -0.00473   0.00886   0.02664
   D41       -0.40304  -0.00011   0.02902  -0.03248  -0.00368  -0.40672
   D42        2.11573   0.00013   0.03203  -0.04392  -0.01168   2.10405
   D43       -2.00693   0.00003   0.01505  -0.00509   0.00989  -1.99704
         Item               Value     Threshold  Converged?
 Maximum Force            0.007651     0.000015     NO 
 RMS     Force            0.000826     0.000010     NO 
 Maximum Displacement     0.073792     0.000060     NO 
 RMS     Displacement     0.020283     0.000040     NO 
 Predicted change in Energy=-2.505776D-04
 GradGradGradGradGradGradGradGradGradGradGradGradGradGradGradGradGradGrad

                          Input orientation:                          
 ---------------------------------------------------------------------
 Center     Atomic      Atomic             Coordinates (Angstroms)
 Number     Number       Type             X           Y           Z
 ---------------------------------------------------------------------
      1          6           0        0.624615   -1.122227    0.102990
      2          8           0        1.394063   -1.107533    1.114831
      3          8           0       -0.404749   -0.478191   -0.086195
      4          6           0        1.084548   -2.114605   -0.998204
      5          9           0        2.400899   -2.038702   -1.210886
      6          9           0        0.460713   -1.857065   -2.154401
      7          9           0        0.786851   -3.371593   -0.638943
      8          8           0        0.788976    0.472314    2.874954
      9          1           0        1.099199   -0.381557    1.938723
     10          1           0        0.097740    1.084889    2.535522
     11          1           0        0.393997    0.052452    3.683503
     12          8           0       -0.576591   -0.538507    4.902210
     13          1           0       -0.412425   -0.273190    5.809830
     14          1           0       -1.477531   -0.224785    4.663059
     15          8           0       -1.399532    1.190816   -2.099130
     16          1           0       -1.035890    0.462941   -1.567972
     17          1           0       -1.971773    0.796400   -2.760805
     18          8           0       -2.814090    0.541604    3.867075
     19          1           0       -2.467257    0.898656    3.019200
     20          1           0       -3.634693    0.087284    3.664591
     21          8           0       -2.013200    3.184820   -0.324694
     22          1           0       -1.849734    2.565594   -1.065722
     23          1           0       -1.515254    3.983443   -0.512374
     24          8           0       -1.466114    1.420320    1.657607
     25          1           0       -1.690527    2.191487    1.090655
     26          1           0       -1.246029    0.706053    1.029580
 ---------------------------------------------------------------------
                    Distance matrix (angstroms):
                    1          2          3          4          5
     1  C    0.000000
     2  O    1.271254   0.000000
     3  O    1.228888   2.252612   0.000000
     4  C    1.552090   2.361125   2.393244   0.000000
     5  F    2.391941   2.699954   3.401733   1.335580   0.000000
     6  F    2.379636   3.481497   2.632070   1.338764   2.165072
     7  F    2.374117   2.927524   3.177612   1.340787   2.169993
     8  O    3.202087   2.441328   3.331193   4.666998   5.059405
     9  H    2.035617   1.137007   2.524181   3.410163   3.789536
    10  H    3.326584   2.916424   3.093398   4.868035   5.394156
    11  H    3.775331   2.990614   3.889756   5.204938   5.688200
    12  O    4.981579   4.307146   4.991728   6.329167   6.963186
    13  H    5.862111   5.099269   5.899593   7.209790   7.766742
    14  H    5.100848   4.649217   4.875499   6.495042   7.268819
    15  O    3.781094   4.839021   2.797693   4.278844   5.065772
    16  H    2.839393   3.945693   1.865404   3.385948   4.265824
    17  H    4.315517   5.474886   3.351669   4.574037   5.436940
    18  O    5.362962   5.291791   4.740596   6.776855   7.722679
    19  H    4.706158   4.749864   3.974057   6.150984   7.086652
    20  H    5.682396   5.763441   4.982037   6.990079   8.044778
    21  O    5.068692   5.666213   4.007698   6.175238   6.895998
    22  H    4.592202   5.363664   3.508858   5.524386   6.268054
    23  H    5.570060   6.085224   4.617469   6.646893   7.217368
    24  O    3.640401   3.855549   2.787774   5.104400   5.928479
    25  H    4.161258   4.516505   3.188320   5.532342   6.319127
    26  H    2.774975   3.204130   1.831704   4.183254   5.084629
                    6          7          8          9         10
     6  F    0.000000
     7  F    2.167205   0.000000
     8  O    5.552313   5.207984   0.000000
     9  H    4.397551   3.960080   1.304555   0.000000
    10  H    5.548172   5.514737   0.984006   1.873379   0.000000
    11  H    6.142624   5.528287   0.992997   1.931303   1.572118
    12  O    7.253299   6.371006   2.645052   3.408102   2.948109
    13  H    8.167008   7.254311   3.257705   4.157189   3.581305
    14  H    7.273162   6.568184   2.969902   3.753148   2.953496
    15  O    3.571155   5.265738   5.481544   5.002026   4.871657
    16  H    2.822437   4.346163   4.803105   4.191502   4.302394
    17  H    3.650424   5.429961   6.283992   5.736202   5.693610
    18  O    7.261964   6.970228   3.737805   4.459214   3.247606
    19  H    6.552340   6.496634   3.287191   3.940302   2.616837
    20  H    7.376552   7.073491   4.510058   5.060450   4.025055
    21  O    5.906664   7.136217   5.044564   5.246820   4.128755
    22  H    5.107181   6.510293   5.183970   5.138929   4.353631
    23  H    6.380613   7.707935   5.395506   5.647695   4.504779
    24  O    5.383801   5.771691   2.732413   3.147477   1.824524
    25  H    5.616850   6.330622   3.505312   3.888746   2.551490
    26  H    4.429478   4.852192   2.757043   2.740352   2.053556
                   11         12         13         14         15
    11  H    0.000000
    12  O    1.666289   0.000000
    13  H    2.297309   0.959749   0.000000
    14  H    2.130495   0.983519   1.565848   0.000000
    15  O    6.160476   7.258550   8.103663   6.909212   0.000000
    16  H    5.458119   6.563315   7.440602   6.284406   0.971682
    17  H    6.905030   7.902551   8.776753   7.510050   0.959603
    18  O    3.250352   2.691569   3.194711   1.734165   6.165878
    19  H    3.056818   3.030805   3.658302   2.223499   5.236669
    20  H    4.028885   3.357872   3.887801   2.397430   6.279666
    21  O    5.627786   6.576286   7.221683   6.065478   2.738843
    22  H    5.822830   6.846353   7.576132   6.383078   1.777816
    23  H    6.058326   7.116659   7.701002   6.670510   3.214024
    24  O    3.071698   3.893033   4.606430   3.426258   3.764329
    25  H    3.955196   4.818887   5.475289   4.318079   3.355704
    26  H    3.187505   4.122419   4.950213   3.757954   3.169761
                   16         17         18         19         20
    16  H    0.000000
    17  H    1.552393   0.000000
    18  O    5.719083   6.686046   0.000000
    19  H    4.825019   5.802105   0.983194   0.000000
    20  H    5.854452   6.674868   0.959581   1.561333   0.000000
    21  O    3.147935   3.411877   5.019855   4.076070   5.304561
    22  H    2.309923   2.453212   5.418395   4.454953   5.630627
    23  H    3.706481   3.926970   5.719511   4.784792   6.092546
    24  O    3.392052   4.490805   2.733300   1.768716   3.241559
    25  H    3.238011   4.105985   3.419505   2.448266   3.851311
    26  H    2.617353   3.860296   3.246111   2.342452   3.609969
                   21         22         23         24         25
    21  O    0.000000
    22  H    0.979430   0.000000
    23  H    0.959673   1.558321   0.000000
    24  O    2.709664   2.979151   3.358695   0.000000
    25  H    1.758989   2.194372   2.410711   0.983105   0.000000
    26  H    2.926926   2.865771   3.631995   0.976233   1.551716
                   26
    26  H    0.000000
 Stoichiometry    C2H13F3O8
 Framework group  C1[X(C2H13F3O8)]
 Deg. of freedom    72
 Full point group                 C1      NOp   1
 Largest Abelian subgroup         C1      NOp   1
 Largest concise Abelian subgroup C1      NOp   1
                         Standard orientation:                         
 ---------------------------------------------------------------------
 Center     Atomic      Atomic             Coordinates (Angstroms)
 Number     Number       Type             X           Y           Z
 ---------------------------------------------------------------------
      1          6           0       -1.171768   -0.525615   -0.128958
      2          8           0       -0.726833   -1.497439   -0.817201
      3          8           0       -0.560535    0.446468    0.308779
      4          6           0       -2.687194   -0.644200    0.184738
      5          9           0       -3.384090   -1.024628   -0.889219
      6          9           0       -3.174814    0.530530    0.602499
      7          9           0       -2.886989   -1.544369    1.158128
      8          8           0        1.635917   -1.367776   -1.417768
      9          1           0        0.377696   -1.440330   -1.080900
     10          1           0        1.970771   -0.464235   -1.218383
     11          1           0        2.222542   -1.984317   -0.906113
     12          8           0        3.289643   -2.725902    0.136897
     13          1           0        4.037912   -3.211852   -0.216749
     14          1           0        3.648606   -1.986274    0.676716
     15          8           0       -0.863584    3.226389    0.223412
     16          1           0       -0.965393    2.267137    0.340188
     17          1           0       -1.309158    3.647576    0.961587
     18          8           0        3.989012   -0.414468    1.325466
     19          1           0        3.363153    0.208216    0.892758
     20          1           0        3.972672   -0.219895    2.264971
     21          8           0        1.712468    3.613127   -0.622551
     22          1           0        0.779350    3.626845   -0.325250
     23          1           0        1.736378    4.026333   -1.488381
     24          8           0        2.140579    0.984629   -0.122551
     25          1           0        2.175453    1.934555   -0.373389
     26          1           0        1.223492    0.841103    0.179745
 ---------------------------------------------------------------------
 Rotational constants (GHZ):           0.5782382           0.3362576           0.2413557
 Standard basis: 6-31++G(d,p) (6D, 7F)
 There are   325 symmetry adapted cartesian basis functions of A   symmetry.
 There are   325 symmetry adapted basis functions of A   symmetry.
   325 basis functions,   520 primitive gaussians,   325 cartesian basis functions
    58 alpha electrons       58 beta electrons
       nuclear repulsion energy       976.8584159710 Hartrees.
 NAtoms=   26 NActive=   26 NUniq=   26 SFac= 1.00D+00 NAtFMM=   60 NAOKFM=F Big=F
 Integral buffers will be    131072 words long.
 Raffenetti 2 integral format.
 Two-electron integral symmetry is turned on.
 Nuclear repulsion after empirical dispersion term =      976.8455906117 Hartrees.
 One-electron integrals computed using PRISM.
 NBasis=   325 RedAO= T EigKep=  4.14D-05  NBF=   325
 NBsUse=   325 1.00D-06 EigRej= -1.00D+00 NBFU=   325
 Initial guess from the checkpoint file:  "/local_scratch/slurm.5787588/Gau-3069770.chk"
 B after Tr=    -0.000000   -0.000000    0.000000
         Rot=    0.999999    0.000971   -0.000413    0.001323 Ang=   0.19 deg.
 ExpMin= 3.60D-02 ExpMax= 7.00D+03 ExpMxC= 1.05D+03 IAcc=3 IRadAn=         5 AccDes= 0.00D+00
 Harris functional with IExCor= 4639 and IRadAn=       5 diagonalized for initial guess.
 HarFok:  IExCor= 4639 AccDes= 0.00D+00 IRadAn=         5 IDoV= 1 UseB2=F ITyADJ=14
 ICtDFT=  3500011 ScaDFX=  1.000000  1.000000  1.000000  1.000000
 FoFCou: FMM=F IPFlag=           0 FMFlag=      100000 FMFlg1=           0
         NFxFlg=           0 DoJE=T BraDBF=F KetDBF=T FulRan=T
         wScrn=  0.000000 ICntrl=       500 IOpCl=  0 I1Cent=   200000004 NGrid=           0
         NMat0=    1 NMatS0=      1 NMatT0=    0 NMatD0=    1 NMtDS0=    0 NMtDT0=    0
 Petite list used in FoFCou.
 Requested convergence on RMS density matrix=1.00D-10 within 128 cycles.
 Requested convergence on MAX density matrix=1.00D-08.
 Requested convergence on             energy=1.00D-08.
 No special actions if energy rises.
 SCF Done:  E(RwB97XD) =  -985.245489930     A.U. after   16 cycles
            NFock= 16  Conv=0.30D-10     -V/T= 2.0083
 Calling FoFJK, ICntrl=      2127 FMM=F ISym2X=0 I1Cent= 0 IOpClX= 0 NMat=1 NMatS=1 NMatT=0.
 ***** Axes restored to original set *****
 -------------------------------------------------------------------
 Center     Atomic                   Forces (Hartrees/Bohr)
 Number     Number              X              Y              Z
 -------------------------------------------------------------------
      1        6           0.001647844   -0.000969694   -0.001804314
      2        8          -0.000335708    0.004048839    0.007336472
      3        8          -0.002796114    0.001742266    0.000357965
      4        6           0.000383121    0.000701791   -0.000903140
      5        9          -0.000013858    0.000015139    0.000125036
      6        9           0.000120645   -0.000174260   -0.000197673
      7        9          -0.000264158   -0.000513277    0.000819626
      8        8          -0.001221098    0.001066630   -0.003175026
      9        1           0.000463877   -0.003266698   -0.004092674
     10        1           0.001762477   -0.002090706    0.000424191
     11        1           0.000093155   -0.000296422    0.000629538
     12        8           0.000204014   -0.000416110    0.000035318
     13        1          -0.000024810    0.000107678    0.000159547
     14        1          -0.000287778    0.000144991   -0.000058683
     15        8          -0.000009368    0.000847597   -0.000129550
     16        1          -0.000007435   -0.000796964    0.000024180
     17        1          -0.000004756   -0.000226952    0.000043118
     18        8           0.000658253    0.000466802   -0.001979182
     19        1          -0.000664801    0.000143710    0.001534934
     20        1          -0.000090628   -0.000144248    0.000133039
     21        8          -0.000470897   -0.000127478    0.000232048
     22        1           0.000122937    0.000181846   -0.000292586
     23        1           0.000152686   -0.000094876   -0.000065020
     24        8           0.000518864   -0.001065870    0.000102791
     25        1           0.000311145   -0.000040437    0.000282852
     26        1          -0.000247611    0.000756702    0.000457194
 -------------------------------------------------------------------
 Cartesian Forces:  Max     0.007336472 RMS     0.001393196

 GradGradGradGradGradGradGradGradGradGradGradGradGradGradGradGradGradGrad
 Berny optimization.
 Using GEDIIS/GDIIS optimizer.
 FormGI is forming the generalized inverse of G from B-inverse, IUseBI=4.
 Internal  Forces:  Max     0.007356915 RMS     0.000904512
 Search for a local minimum.
 Step number  10 out of a maximum of  156
 All quantities printed in internal units (Hartrees-Bohrs-Radians)
 Mixed Optimization -- En-DIIS/RFO-DIIS
 Swapping is turned off.
 Update second derivatives using D2CorX and points    6    7    8    9   10
 DE= -3.01D-04 DEPred=-2.51D-04 R= 1.20D+00
 TightC=F SS=  1.41D+00  RLast= 1.91D-01 DXNew= 2.1185D+00 5.7442D-01
 Trust test= 1.20D+00 RLast= 1.91D-01 DXMaxT set to 1.26D+00
 ITU=  1  0  1  1  1  1  1  1  1  0
     Eigenvalues ---   -0.10054   0.00001   0.00006   0.00059   0.00096
     Eigenvalues ---    0.00125   0.00183   0.00245   0.00424   0.00473
     Eigenvalues ---    0.00561   0.00597   0.00757   0.00869   0.00963
     Eigenvalues ---    0.01063   0.01189   0.01293   0.01434   0.01531
     Eigenvalues ---    0.01538   0.01582   0.01738   0.01848   0.02032
     Eigenvalues ---    0.02305   0.02409   0.02481   0.02607   0.02689
     Eigenvalues ---    0.02948   0.03385   0.03421   0.03672   0.03819
     Eigenvalues ---    0.04194   0.04467   0.04646   0.05503   0.05633
     Eigenvalues ---    0.06263   0.06725   0.06832   0.07509   0.08031
     Eigenvalues ---    0.09579   0.12760   0.14098   0.18929   0.20758
     Eigenvalues ---    0.21014   0.23509   0.26180   0.26537   0.35245
     Eigenvalues ---    0.35922   0.36367   0.37031   0.37615   0.43724
     Eigenvalues ---    0.45465   0.46542   0.48958   0.50186   0.51349
     Eigenvalues ---    0.54983   0.57137   0.57239   0.57345   0.57444
     Eigenvalues ---    0.68593   0.76076
 Eigenvalue     2 is   1.41D-05 Eigenvector:
                          R9        R4        D7        R12       D6
   1                   -0.39270   0.32414  -0.27660  -0.27002  -0.26340
                          D5        D10       D9        D8        D37
   1                   -0.25325  -0.25166  -0.23846  -0.22831   0.16765
 Eigenvalue     3 is   5.53D-05 Eigenvector:
                          D8        D10       D9        D5        D7
   1                    0.30799   0.30462   0.29363   0.28055   0.27717
                          D6        R9        D34       D43       D30
   1                    0.26619  -0.18908  -0.17329  -0.17207   0.16676
 Use linear search instead of GDIIS.
 RFO step:  Lambda=-1.00558999D-01 EMin=-1.00540610D-01
 I=     1 Eig=   -1.01D-01 Dot1=  8.15D-04
 I=     1 Stepn=  6.00D-01 RXN=   6.00D-01 EDone=F
 Mixed    1 eigenvectors in step.  Raw Step.Grad=  8.15D-04.
 RFO eigenvector is Hessian eigenvector with negative curvature.
 Taking step of  6.00D-01 in eigenvector direction(s).  Step.Grad=  2.00D-04.
 Skip linear search -- no minimum in search direction.
 Iteration  1 RMS(Cart)=  0.11686939 RMS(Int)=  0.00948739
 Iteration  2 RMS(Cart)=  0.01414348 RMS(Int)=  0.00167611
 Iteration  3 RMS(Cart)=  0.00007698 RMS(Int)=  0.00167531
 Iteration  4 RMS(Cart)=  0.00000032 RMS(Int)=  0.00167531
 Variable       Old X    -DE/DX   Delta X   Delta X   Delta X     New X
                                 (Linear)    (Quad)   (Total)
    R1        2.40232   0.00183   0.00000   0.07998   0.08035   2.48267
    R2        2.32226   0.00300   0.00000   0.12118   0.12139   2.44365
    R3        2.93302   0.00016   0.00000  -0.00960  -0.00960   2.92343
    R4        2.14863  -0.00736   0.00000   0.09509   0.09525   2.24388
    R5        3.52510  -0.00008   0.00000   0.05314   0.05346   3.57856
    R6        2.52388  -0.00003   0.00000  -0.02163  -0.02163   2.50225
    R7        2.52990   0.00009   0.00000  -0.01914  -0.01913   2.51077
    R8        2.53372   0.00076   0.00000   0.06634   0.06634   2.60006
    R9        2.46525  -0.00218   0.00000   0.27125   0.27138   2.73663
   R10        1.85950  -0.00284   0.00000  -0.14011  -0.14023   1.71927
   R11        1.87649   0.00078   0.00000   0.09485   0.09483   1.97132
   R12        3.44785  -0.00029   0.00000   0.03307   0.03292   3.48078
   R13        3.14883   0.00018   0.00000   0.05594   0.05585   3.20468
   R14        1.81366   0.00018   0.00000   0.01299   0.01299   1.82665
   R15        1.85858   0.00029   0.00000   0.03613   0.03592   1.89450
   R16        3.27710  -0.00003   0.00000   0.04389   0.04370   3.32080
   R17        1.83621   0.00043   0.00000   0.01765   0.01787   1.85408
   R18        1.81339   0.00007   0.00000   0.00815   0.00815   1.82154
   R19        3.35958  -0.00008   0.00000  -0.00851  -0.00858   3.35100
   R20        1.85797  -0.00188   0.00000  -0.08255  -0.08250   1.77547
   R21        1.81334   0.00012   0.00000   0.00546   0.00546   1.81880
   R22        3.34239  -0.00028   0.00000  -0.04094  -0.04085   3.30154
   R23        1.85086   0.00006   0.00000   0.00011  -0.00005   1.85081
   R24        1.81352   0.00001   0.00000   0.00283   0.00283   1.81634
   R25        3.32401   0.00015   0.00000   0.03730   0.03705   3.36105
   R26        1.85780  -0.00011   0.00000   0.00490   0.00454   1.86234
   R27        1.84481  -0.00090   0.00000   0.01608   0.01608   1.86089
    A1        2.24397  -0.00056   0.00000  -0.06703  -0.06890   2.17507
    A2        1.97441  -0.00053   0.00000  -0.04201  -0.04404   1.93037
    A3        2.06472   0.00109   0.00000   0.10750   0.10508   2.16980
    A4        2.01215  -0.00042   0.00000  -0.04979  -0.05022   1.96193
    A5        2.30515  -0.00022   0.00000  -0.10042  -0.10109   2.20406
    A6        1.94842  -0.00010   0.00000  -0.00971  -0.01383   1.93458
    A7        1.93013   0.00081   0.00000   0.12066   0.12068   2.05082
    A8        1.92146  -0.00126   0.00000  -0.17469  -0.17476   1.74669
    A9        1.88684  -0.00007   0.00000   0.01321   0.01007   1.89691
   A10        1.89103   0.00035   0.00000   0.02158   0.01531   1.90633
   A11        1.88420   0.00030   0.00000   0.03196   0.03675   1.92094
   A12        1.90388   0.00028   0.00000   0.03020   0.02895   1.93283
   A13        1.98471  -0.00013   0.00000   0.02919   0.02819   2.01290
   A14        1.83867  -0.00001   0.00000   0.01347   0.01345   1.85212
   A15        2.08747   0.00007   0.00000  -0.01170  -0.01183   2.07564
   A16        1.81585  -0.00020   0.00000  -0.00303  -0.00333   1.81252
   A17        1.87387  -0.00006   0.00000   0.00305   0.00347   1.87734
   A18        1.86733  -0.00005   0.00000  -0.04045  -0.03964   1.82769
   A19        1.93509  -0.00039   0.00000   0.03276   0.03194   1.96702
   A20        2.17443   0.00039   0.00000  -0.00247  -0.00170   2.17274
   A21        1.85922  -0.00008   0.00000   0.01735   0.01725   1.87646
   A22        2.14923  -0.00004   0.00000  -0.00840  -0.00837   2.14086
   A23        1.86674   0.00011   0.00000  -0.00065  -0.00055   1.86618
   A24        2.89871   0.00000   0.00000  -0.03328  -0.03310   2.86562
   A25        1.86666  -0.00015   0.00000  -0.03666  -0.03671   1.82996
   A26        1.79377   0.00007   0.00000   0.03304   0.03057   1.82435
   A27        2.13191  -0.00007   0.00000  -0.02306  -0.02237   2.10953
   A28        1.63135   0.00068   0.00000   0.05938   0.06013   1.69148
   A29        2.23618  -0.00005   0.00000   0.00810   0.00981   2.24599
   A30        1.55260  -0.00011   0.00000  -0.01301  -0.01442   1.53818
   A31        2.14850  -0.00048   0.00000  -0.06973  -0.07026   2.07824
   A32        1.99002   0.00015   0.00000   0.03624   0.03533   2.02535
   A33        1.82801  -0.00006   0.00000   0.00195   0.00176   1.82977
   A34        3.14170   0.00112   0.00000  -0.04855  -0.04952   3.09218
   A35        2.77180   0.00067   0.00000   0.01270   0.01180   2.78360
   A36        3.13130   0.00007   0.00000  -0.00886  -0.00971   3.12159
   A37        2.90866   0.00005   0.00000   0.00543   0.00445   2.91311
   A38        2.79496  -0.00064   0.00000   0.00777   0.00704   2.80200
   A39        2.90520  -0.00048   0.00000  -0.06754  -0.07017   2.83504
   A40        2.82866   0.00036   0.00000   0.04708   0.04322   2.87188
   A41        3.17027   0.00034   0.00000   0.01095   0.00958   3.17986
   A42        2.81753   0.00018   0.00000  -0.01026  -0.01109   2.80644
   A43        3.37475   0.00014   0.00000   0.07081   0.07018   3.44493
   A44        3.31359   0.00031   0.00000   0.00687   0.00619   3.31978
   A45        3.08080  -0.00011   0.00000   0.00834   0.00633   3.08713
   A46        3.19198   0.00004   0.00000   0.08287   0.08129   3.27327
   A47        3.21504   0.00045   0.00000   0.09445   0.09743   3.31248
    D1       -0.02927   0.00007   0.00000  -0.05195  -0.04593  -0.07520
    D2        3.12712   0.00043   0.00000   0.07448   0.06971  -3.08635
    D3        2.36366   0.00033   0.00000   0.12116   0.12051   2.48417
    D4       -0.79339  -0.00006   0.00000  -0.01207  -0.01199  -0.80537
    D5       -0.76737   0.00009   0.00000  -0.00558  -0.00878  -0.77615
    D6       -2.86892  -0.00030   0.00000  -0.09791  -0.10253  -2.97145
    D7        1.33358  -0.00039   0.00000  -0.10253  -0.09940   1.23419
    D8        2.38736   0.00042   0.00000   0.10815   0.10805   2.49541
    D9        0.28581   0.00003   0.00000   0.01582   0.01429   0.30010
   D10       -1.79487  -0.00005   0.00000   0.01120   0.01742  -1.77744
   D11       -0.20634   0.00010   0.00000  -0.04827  -0.04739  -0.25373
   D12        1.84771   0.00046   0.00000   0.00254   0.00341   1.85112
   D13        1.66270   0.00021   0.00000  -0.03800  -0.03768   1.62502
   D14       -2.25119   0.00026   0.00000  -0.04312  -0.04207  -2.29325
   D15        2.45615  -0.00009   0.00000  -0.00826  -0.00784   2.44831
   D16       -1.77641  -0.00033   0.00000  -0.02546  -0.02454  -1.80095
   D17       -1.81164   0.00014   0.00000   0.02843   0.02840  -1.78324
   D18        0.23898  -0.00010   0.00000   0.01122   0.01171   0.25069
   D19        2.08810   0.00001   0.00000   0.04544   0.04473   2.13284
   D20       -1.68579  -0.00017   0.00000   0.01974   0.02100  -1.66480
   D21        0.09636  -0.00002   0.00000   0.01899   0.01855   0.11491
   D22        0.07241   0.00002   0.00000   0.00377   0.00328   0.07569
   D23        2.58169  -0.00017   0.00000  -0.02193  -0.02046   2.56124
   D24       -1.91934  -0.00001   0.00000  -0.02268  -0.02290  -1.94224
   D25        0.10031   0.00006   0.00000   0.01230   0.01243   0.11274
   D26        2.20963   0.00016   0.00000   0.02689   0.02680   2.23643
   D27        2.27130  -0.00010   0.00000  -0.00452  -0.00428   2.26702
   D28       -1.90257   0.00000   0.00000   0.01007   0.01009  -1.89248
   D29        2.07943   0.00008   0.00000   0.02770   0.02702   2.10645
   D30       -0.13410   0.00031   0.00000   0.05626   0.05521  -0.07889
   D31       -1.98189  -0.00017   0.00000  -0.03954  -0.03952  -2.02141
   D32        2.08777   0.00005   0.00000  -0.01098  -0.01133   2.07643
   D33       -0.12906   0.00012   0.00000  -0.00955  -0.00946  -0.13852
   D34       -2.45672   0.00016   0.00000  -0.01069  -0.01071  -2.46744
   D35       -0.12802   0.00004   0.00000   0.00474   0.00472  -0.12330
   D36       -2.59002  -0.00020   0.00000  -0.01045  -0.01137  -2.60139
   D37        1.44984   0.00023   0.00000   0.01927   0.02036   1.47020
   D38        1.61696  -0.00010   0.00000  -0.00972  -0.00958   1.60738
   D39       -2.15545   0.00009   0.00000  -0.00196  -0.00408  -2.15953
   D40        0.02664  -0.00006   0.00000  -0.01698  -0.01738   0.00926
   D41       -0.40672  -0.00003   0.00000  -0.00223  -0.00137  -0.40809
   D42        2.10405   0.00017   0.00000   0.00553   0.00413   2.10818
   D43       -1.99704   0.00001   0.00000  -0.00950  -0.00917  -2.00621
         Item               Value     Threshold  Converged?
 Maximum Force            0.007357     0.000015     NO 
 RMS     Force            0.000905     0.000010     NO 
 Maximum Displacement     0.374428     0.000060     NO 
 RMS     Displacement     0.123909     0.000040     NO 
 Predicted change in Energy=-1.885606D-02
 GradGradGradGradGradGradGradGradGradGradGradGradGradGradGradGradGradGrad

                          Input orientation:                          
 ---------------------------------------------------------------------
 Center     Atomic      Atomic             Coordinates (Angstroms)
 Number     Number       Type             X           Y           Z
 ---------------------------------------------------------------------
      1          6           0        0.721419   -1.134581   -0.021386
      2          8           0        1.552501   -1.182900    0.994963
      3          8           0       -0.385904   -0.466859   -0.033881
      4          6           0        1.152677   -2.129245   -1.124974
      5          9           0        2.458314   -2.062649   -1.335239
      6          9           0        0.528694   -2.055203   -2.295638
      7          9           0        0.853776   -3.320798   -0.505341
      8          8           0        0.806167    0.456695    2.917031
      9          1           0        1.217895   -0.474713    1.887404
     10          1           0        0.182675    1.036518    2.596409
     11          1           0        0.388069    0.023858    3.769129
     12          8           0       -0.688852   -0.531468    4.955613
     13          1           0       -0.560091   -0.251448    5.871784
     14          1           0       -1.578821   -0.181627    4.654576
     15          8           0       -1.506445    1.204972   -2.033028
     16          1           0       -1.107594    0.479013   -1.507165
     17          1           0       -2.115390    0.764299   -2.636458
     18          8           0       -2.850869    0.649060    3.771444
     19          1           0       -2.477284    0.967632    2.970395
     20          1           0       -3.685359    0.227329    3.543165
     21          8           0       -2.085829    3.185069   -0.263868
     22          1           0       -1.918902    2.618768   -1.045323
     23          1           0       -1.641158    4.014089   -0.460940
     24          8           0       -1.375790    1.410658    1.688679
     25          1           0       -1.587475    2.189524    1.123189
     26          1           0       -1.140211    0.695127    1.054461
 ---------------------------------------------------------------------
                    Distance matrix (angstroms):
                    1          2          3          4          5
     1  C    0.000000
     2  O    1.313772   0.000000
     3  O    1.293125   2.308386   0.000000
     4  C    1.547012   2.355750   2.514208   0.000000
     5  F    2.367345   2.650339   3.511360   1.324135   0.000000
     6  F    2.461079   3.554877   2.911163   1.328643   2.155425
     7  F    2.243051   2.703653   3.147070   1.375895   2.201411
     8  O    3.342699   2.634318   3.313890   4.810921   5.211380
     9  H    2.079758   1.187409   2.502712   3.437463   3.800738
    10  H    3.443366   3.060533   3.082507   4.981129   5.499202
    11  H    3.977575   3.241629   3.911869   5.401177   5.890161
    12  O    5.207987   4.597257   4.999100   6.551157   7.198888
    13  H    6.095215   5.395742   5.912159   7.444079   8.020748
    14  H    5.297532   4.919399   4.846240   6.682626   7.464220
    15  O    3.805731   4.922176   2.836762   4.360332   5.184937
    16  H    2.855961   4.012319   1.893694   3.472449   4.382386
    17  H    4.300213   5.516541   3.358613   4.619246   5.532049
    18  O    5.507102   5.518567   4.669242   6.908130   7.849777
    19  H    4.858164   4.976574   3.931579   6.288029   7.216732
    20  H    5.829281   5.993101   4.915644   7.124012   8.172364
    21  O    5.157404   5.822478   4.034751   6.282623   7.023932
    22  H    4.701847   5.537696   3.590848   5.655489   6.415585
    23  H    5.681882   6.271188   4.673001   6.781371   7.382195
    24  O    3.714950   3.972741   2.733525   5.180801   5.992353
    25  H    4.206034   4.609678   3.136711   5.586988   6.363431
    26  H    2.823287   3.283477   1.761727   4.240796   5.124976
                    6          7          8          9         10
     6  F    0.000000
     7  F    2.216432   0.000000
     8  O    5.792974   5.097485   0.000000
     9  H    4.524466   3.736043   1.448162   0.000000
    10  H    5.797464   5.390495   0.909799   1.964226   0.000000
    11  H    6.412774   5.447449   1.043180   2.116145   1.562989
    12  O    7.508983   6.323138   2.714289   3.612867   2.963778
    13  H    8.434795   7.217178   3.331471   4.368795   3.597032
    14  H    7.500492   6.511273   3.019054   3.945220   2.970319
    15  O    3.852207   5.327952   5.514633   5.060944   4.930841
    16  H    3.117913   4.391946   4.820425   4.223813   4.337618
    17  H    3.880326   5.481389   6.282624   5.754239   5.721723
    18  O    7.452782   6.911950   3.760444   4.622479   3.276159
    19  H    6.775289   6.447274   3.323396   4.111883   2.687005
    20  H    7.553795   7.041545   4.540756   5.222673   4.063598
    21  O    6.198732   7.143241   5.091737   5.379272   4.235985
    22  H    5.422178   6.577064   5.272647   5.292448   4.492478
    23  H    6.701543   7.747725   5.482257   5.817065   4.641087
    24  O    5.613737   5.671981   2.679521   3.212681   1.841947
    25  H    5.846731   6.243034   3.456890   3.943639   2.575507
    26  H    4.644645   4.747276   2.704516   2.760975   2.060141
                   11         12         13         14         15
    11  H    0.000000
    12  O    1.695845   0.000000
    13  H    2.322921   0.966623   0.000000
    14  H    2.166771   1.002526   1.588798   0.000000
    15  O    6.216851   7.247399   8.093380   6.830223   0.000000
    16  H    5.503041   6.554687   7.435202   6.214946   0.981137
    17  H    6.917160   7.832852   8.708667   7.371693   0.963916
    18  O    3.298727   2.733171   3.235739   1.757291   5.984012
    19  H    3.120727   3.063802   3.685084   2.228115   5.102264
    20  H    4.084762   3.398506   3.926703   2.416606   6.066084
    21  O    5.690210   6.557986   7.196093   5.981872   2.717792
    22  H    5.935875   6.888269   7.611234   6.359773   1.773273
    23  H    6.158992   7.134986   7.711479   6.616376   3.221916
    24  O    3.059850   3.862201   4.574531   3.372408   3.729676
    25  H    3.948909   4.785269   5.437189   4.253602   3.307206
    26  H    3.186795   4.114274   4.943596   3.731207   3.150660
                   16         17         18         19         20
    16  H    0.000000
    17  H    1.540241   0.000000
    18  O    5.561621   6.451001   0.000000
    19  H    4.707797   5.622199   0.939538   0.000000
    20  H    5.675742   6.398506   0.962467   1.528253   0.000000
    21  O    3.134561   3.389718   4.827045   3.940904   5.079392
    22  H    2.334538   2.451403   5.286734   4.377675   5.467501
    23  H    3.725056   3.939405   5.540748   4.664126   5.878024
    24  O    3.339658   4.435268   2.663418   1.747100   3.189592
    25  H    3.174098   4.055232   3.313977   2.386829   3.756010
    26  H    2.570934   3.818199   3.210991   2.352196   3.590301
                   21         22         23         24         25
    21  O    0.000000
    22  H    0.979405   0.000000
    23  H    0.961168   1.538040   0.000000
    24  O    2.732239   3.037971   3.386611   0.000000
    25  H    1.778593   2.235294   2.416896   0.985506   0.000000
    26  H    2.971867   2.952261   3.682784   0.984741   1.561407
                   26
    26  H    0.000000
 Stoichiometry    C2H13F3O8
 Framework group  C1[X(C2H13F3O8)]
 Deg. of freedom    72
 Full point group                 C1      NOp   1
 Largest Abelian subgroup         C1      NOp   1
 Largest concise Abelian subgroup C1      NOp   1
                         Standard orientation:                         
 ---------------------------------------------------------------------
 Center     Atomic      Atomic             Coordinates (Angstroms)
 Number     Number       Type             X           Y           Z
 ---------------------------------------------------------------------
      1          6           0       -1.308909   -0.446214   -0.165033
      2          8           0       -0.960538   -1.513598   -0.847180
      3          8           0       -0.482021    0.440052    0.285480
      4          6           0       -2.815127   -0.491484    0.184974
      5          9           0       -3.531207   -0.868844   -0.862959
      6          9           0       -3.358859    0.606437    0.698995
      7          9           0       -2.814709   -1.500419    1.120461
      8          8           0        1.614427   -1.492911   -1.402840
      9          1           0        0.203196   -1.541218   -1.081493
     10          1           0        1.949927   -0.660010   -1.256383
     11          1           0        2.218391   -2.147948   -0.860273
     12          8           0        3.308018   -2.819625    0.252136
     13          1           0        4.065352   -3.320518   -0.079392
     14          1           0        3.664730   -2.024941    0.748413
     15          8           0       -0.616309    3.273355    0.245706
     16          1           0       -0.770801    2.310388    0.352750
     17          1           0       -1.004228    3.672595    1.032637
     18          8           0        4.004770   -0.384987    1.280386
     19          1           0        3.401875    0.185702    0.840427
     20          1           0        4.005908   -0.129651    2.208366
     21          8           0        1.939285    3.531237   -0.642456
     22          1           0        1.004413    3.641935   -0.372281
     23          1           0        2.004127    3.974739   -1.492718
     24          8           0        2.174849    0.842872   -0.215457
     25          1           0        2.241267    1.784342   -0.499083
     26          1           0        1.243188    0.735047    0.084705
 ---------------------------------------------------------------------
 Rotational constants (GHZ):           0.5797124           0.3223089           0.2342892
 Standard basis: 6-31++G(d,p) (6D, 7F)
 There are   325 symmetry adapted cartesian basis functions of A   symmetry.
 There are   325 symmetry adapted basis functions of A   symmetry.
   325 basis functions,   520 primitive gaussians,   325 cartesian basis functions
    58 alpha electrons       58 beta electrons
       nuclear repulsion energy       965.7542297510 Hartrees.
 NAtoms=   26 NActive=   26 NUniq=   26 SFac= 1.00D+00 NAtFMM=   60 NAOKFM=F Big=F
 Integral buffers will be    131072 words long.
 Raffenetti 2 integral format.
 Two-electron integral symmetry is turned on.
 Nuclear repulsion after empirical dispersion term =      965.7416880472 Hartrees.
 One-electron integrals computed using PRISM.
 NBasis=   325 RedAO= T EigKep=  4.36D-05  NBF=   325
 NBsUse=   325 1.00D-06 EigRej= -1.00D+00 NBFU=   325
 Initial guess from the checkpoint file:  "/local_scratch/slurm.5787588/Gau-3069770.chk"
 B after Tr=     0.000000   -0.000000   -0.000000
         Rot=    0.999818    0.006198   -0.003070    0.017766 Ang=   2.18 deg.
 ExpMin= 3.60D-02 ExpMax= 7.00D+03 ExpMxC= 1.05D+03 IAcc=3 IRadAn=         5 AccDes= 0.00D+00
 Harris functional with IExCor= 4639 and IRadAn=       5 diagonalized for initial guess.
 HarFok:  IExCor= 4639 AccDes= 0.00D+00 IRadAn=         5 IDoV= 1 UseB2=F ITyADJ=14
 ICtDFT=  3500011 ScaDFX=  1.000000  1.000000  1.000000  1.000000
 FoFCou: FMM=F IPFlag=           0 FMFlag=      100000 FMFlg1=           0
         NFxFlg=           0 DoJE=T BraDBF=F KetDBF=T FulRan=T
         wScrn=  0.000000 ICntrl=       500 IOpCl=  0 I1Cent=   200000004 NGrid=           0
         NMat0=    1 NMatS0=      1 NMatT0=    0 NMatD0=    1 NMtDS0=    0 NMtDT0=    0
 Petite list used in FoFCou.
 Requested convergence on RMS density matrix=1.00D-10 within 128 cycles.
 Requested convergence on MAX density matrix=1.00D-08.
 Requested convergence on             energy=1.00D-08.
 No special actions if energy rises.
 SCF Done:  E(RwB97XD) =  -985.214774311     A.U. after   18 cycles
            NFock= 18  Conv=0.22D-10     -V/T= 2.0088
 Calling FoFJK, ICntrl=      2127 FMM=F ISym2X=0 I1Cent= 0 IOpClX= 0 NMat=1 NMatS=1 NMatT=0.
 ***** Axes restored to original set *****
 -------------------------------------------------------------------
 Center     Atomic                   Forces (Hartrees/Bohr)
 Number     Number              X              Y              Z
 -------------------------------------------------------------------
      1        6          -0.043629235    0.047731810    0.042693831
      2        8          -0.034607181    0.029275958   -0.001666227
      3        8           0.068838701   -0.045029027   -0.016148798
      4        6          -0.006075261   -0.010669994    0.024852570
      5        9           0.002691132   -0.002560619   -0.003675452
      6        9          -0.002922207    0.001956301    0.007971985
      7        9           0.004834033    0.004937233   -0.021572327
      8        8           0.051570113   -0.081147196    0.046878258
      9        1           0.002659945   -0.011507065   -0.019644589
     10        1          -0.055407419    0.049695455   -0.028922197
     11        1           0.011454365    0.014323919   -0.030317964
     12        8          -0.010463181    0.007351239   -0.001308749
     13        1          -0.001779750   -0.001301582   -0.006593402
     14        1           0.013860314   -0.004017424    0.004337401
     15        8           0.001303657   -0.012118768   -0.000622685
     16        1          -0.001858490    0.007239086   -0.001109551
     17        1           0.001173031    0.003905228    0.001173381
     18        8          -0.021956642   -0.018185007    0.037842302
     19        1           0.019396557    0.014977349   -0.036268508
     20        1           0.002838534    0.001180237    0.001871201
     21        8           0.003299751    0.003620723   -0.004280827
     22        1          -0.002006220   -0.003633425    0.003254939
     23        1          -0.001134148    0.000841124    0.002595814
     24        8           0.000790808    0.000795959   -0.010581941
     25        1          -0.000683187   -0.004486169    0.002224440
     26        1          -0.002188022    0.006824653    0.007017095
 -------------------------------------------------------------------
 Cartesian Forces:  Max     0.081147196 RMS     0.022990986

 GradGradGradGradGradGradGradGradGradGradGradGradGradGradGradGradGradGrad
 Berny optimization.
 Using GEDIIS/GDIIS optimizer.
 FormGI is forming the generalized inverse of G from B-inverse, IUseBI=4.
 Internal  Forces:  Max     0.078292459 RMS     0.014204424
 Search for a local minimum.
 Step number  11 out of a maximum of  156
 All quantities printed in internal units (Hartrees-Bohrs-Radians)
 Mixed Optimization -- RFO/linear search
 Update second derivatives using D2CorX and points    6    7    8    9   11
                                                     10
 ITU=  0  1  0  1  1  1  1  1  1  1  0
 Use linear search instead of GDIIS.
     Eigenvalues ---    0.00001   0.00006   0.00057   0.00093   0.00119
     Eigenvalues ---    0.00177   0.00245   0.00415   0.00472   0.00561
     Eigenvalues ---    0.00591   0.00757   0.00865   0.00963   0.01053
     Eigenvalues ---    0.01181   0.01289   0.01414   0.01529   0.01534
     Eigenvalues ---    0.01579   0.01719   0.01844   0.02020   0.02302
     Eigenvalues ---    0.02387   0.02470   0.02595   0.02649   0.02927
     Eigenvalues ---    0.03355   0.03414   0.03667   0.03806   0.04124
     Eigenvalues ---    0.04281   0.04630   0.04863   0.05613   0.06227
     Eigenvalues ---    0.06298   0.06743   0.07043   0.07547   0.09453
     Eigenvalues ---    0.11677   0.13520   0.16243   0.20345   0.20802
     Eigenvalues ---    0.21902   0.23817   0.26514   0.32953   0.35352
     Eigenvalues ---    0.36166   0.36499   0.37547   0.42349   0.43849
     Eigenvalues ---    0.45589   0.46547   0.49879   0.51130   0.53311
     Eigenvalues ---    0.55421   0.57228   0.57341   0.57374   0.57503
     Eigenvalues ---    0.69846   0.85881
 RFO step:  Lambda=-1.88031963D-03 EMin= 8.37611853D-06
 Quartic linear search produced a step of -0.98756.
 Iteration  1 RMS(Cart)=  0.13878732 RMS(Int)=  0.03329234
 Iteration  2 RMS(Cart)=  0.03129569 RMS(Int)=  0.01142992
 Iteration  3 RMS(Cart)=  0.02040684 RMS(Int)=  0.00222012
 Iteration  4 RMS(Cart)=  0.00009876 RMS(Int)=  0.00221942
 Iteration  5 RMS(Cart)=  0.00000025 RMS(Int)=  0.00221942
 Variable       Old X    -DE/DX   Delta X   Delta X   Delta X     New X
                                 (Linear)    (Quad)   (Total)
    R1        2.48267  -0.03971  -0.07935   0.04623  -0.03374   2.44893
    R2        2.44365  -0.07829  -0.11988  -0.01570  -0.13636   2.30730
    R3        2.92343  -0.00176   0.00948  -0.00134   0.00816   2.93159
    R4        2.24388  -0.04493  -0.09406  -0.41987  -0.51371   1.73016
    R5        3.57856   0.00177  -0.05280   0.05670   0.00292   3.58148
    R6        2.50225   0.00311   0.02136  -0.00658   0.01478   2.51703
    R7        2.51077  -0.00566   0.01889  -0.00749   0.01145   2.52222
    R8        2.60006  -0.01509  -0.06552   0.00236  -0.06312   2.53694
    R9        2.73663  -0.02275  -0.26800   0.54575   0.27791   3.01453
   R10        1.71927   0.07553   0.13849  -0.04409   0.09455   1.81382
   R11        1.97132  -0.03745  -0.09365  -0.01467  -0.10890   1.86243
   R12        3.48078  -0.00481  -0.03252   0.31747   0.28500   3.76578
   R13        3.20468  -0.00172  -0.05516   0.15610   0.10055   3.30524
   R14        1.82665  -0.00686  -0.01283   0.00044  -0.01239   1.81426
   R15        1.89450  -0.01309  -0.03547  -0.00015  -0.03509   1.85941
   R16        3.32080   0.00125  -0.04316   0.01981  -0.02271   3.29809
   R17        1.85408  -0.00437  -0.01765  -0.00205  -0.02087   1.83321
   R18        1.82154  -0.00326  -0.00805   0.00036  -0.00769   1.81385
   R19        3.35100   0.00343   0.00848   0.00952   0.01762   3.36862
   R20        1.77547   0.04511   0.08147  -0.00961   0.07242   1.84789
   R21        1.81880  -0.00342  -0.00539   0.00040  -0.00499   1.81381
   R22        3.30154   0.00028   0.04034  -0.00257   0.03824   3.33978
   R23        1.85081   0.00220   0.00005  -0.00428  -0.00438   1.84643
   R24        1.81634  -0.00033  -0.00279  -0.00049  -0.00328   1.81306
   R25        3.36105  -0.00284  -0.03659   0.00775  -0.02751   3.33355
   R26        1.86234  -0.00709  -0.00448  -0.00386  -0.00770   1.85463
   R27        1.86089  -0.01000  -0.01588  -0.01703  -0.03291   1.82798
    A1        2.17507   0.01693   0.06804  -0.00179   0.06331   2.23838
    A2        1.93037   0.00336   0.04349  -0.03284   0.01136   1.94173
    A3        2.16980  -0.02009  -0.10378   0.03639  -0.06672   2.10308
    A4        1.96193   0.00401   0.04959  -0.02822   0.01892   1.98085
    A5        2.20406   0.00624   0.09983   0.08124   0.18471   2.38876
    A6        1.93458   0.00825   0.01366  -0.00057   0.01355   1.94813
    A7        2.05082  -0.01882  -0.11918  -0.00318  -0.12248   1.92833
    A8        1.74669   0.03185   0.17259  -0.01681   0.15603   1.90273
    A9        1.89691   0.00115  -0.00994   0.00497  -0.00486   1.89205
   A10        1.90633  -0.00899  -0.01512   0.00698  -0.00735   1.89898
   A11        1.92094  -0.01226  -0.03629   0.00830  -0.02833   1.89261
   A12        1.93283  -0.00519  -0.02859   0.05009   0.02318   1.95601
   A13        2.01290   0.00120  -0.02784   0.01380  -0.01636   1.99654
   A14        1.85212  -0.00045  -0.01328  -0.02162  -0.03298   1.81914
   A15        2.07564  -0.00317   0.01168  -0.00734   0.00504   2.08068
   A16        1.81252   0.00800   0.00328  -0.02924  -0.02664   1.78589
   A17        1.87734  -0.00289  -0.00342  -0.00230  -0.00531   1.87203
   A18        1.82769   0.00060   0.03915   0.00726   0.04661   1.87430
   A19        1.96702   0.00376  -0.03154   0.01970  -0.01398   1.95304
   A20        2.17274  -0.00350   0.00167  -0.01524  -0.01236   2.16038
   A21        1.87646  -0.00192  -0.01703  -0.00030  -0.01646   1.86001
   A22        2.14086  -0.00096   0.00827  -0.01658  -0.00832   2.13253
   A23        1.86618   0.00101   0.00055  -0.00604  -0.00621   1.85997
   A24        2.86562  -0.00565   0.03268   0.07980   0.11248   2.97809
   A25        1.82996   0.00324   0.03625   0.00453   0.03808   1.86803
   A26        1.82435  -0.00639  -0.03019  -0.02664  -0.05517   1.76917
   A27        2.10953   0.00278   0.02210   0.02511   0.04542   2.15495
   A28        1.69148  -0.00958  -0.05938  -0.06271  -0.11819   1.57329
   A29        2.24599  -0.00008  -0.00969  -0.00496  -0.01100   2.23500
   A30        1.53818   0.00219   0.01424  -0.04134  -0.02683   1.51135
   A31        2.07824   0.00729   0.06939   0.06124   0.12866   2.20690
   A32        2.02535  -0.00147  -0.03489   0.01894  -0.02624   1.99911
   A33        1.82977   0.00012  -0.00174   0.00642   0.00082   1.83059
   A34        3.09218  -0.00014   0.04890   0.04606   0.09519   3.18738
   A35        2.78360  -0.00682  -0.01165  -0.07486  -0.08474   2.69886
   A36        3.12159   0.00189   0.00959  -0.01163  -0.00512   3.11647
   A37        2.91311   0.00419  -0.00440  -0.00436  -0.00838   2.90473
   A38        2.80200   0.00644  -0.00696   0.01373   0.00460   2.80660
   A39        2.83504  -0.00011   0.06929   0.02683   0.09597   2.93100
   A40        2.87188  -0.00938  -0.04268   0.01046  -0.03690   2.83498
   A41        3.17986   0.00328  -0.00946  -0.00498  -0.01556   3.16430
   A42        2.80644  -0.00339   0.01095  -0.03455  -0.02175   2.78469
   A43        3.44493  -0.00286  -0.06931  -0.01710  -0.08317   3.36176
   A44        3.31978  -0.00721  -0.00611  -0.02770  -0.03302   3.28676
   A45        3.08713  -0.00091  -0.00625  -0.01542  -0.01852   3.06861
   A46        3.27327  -0.00853  -0.08028   0.00485  -0.07896   3.19431
   A47        3.31248  -0.00382  -0.09622  -0.07961  -0.17201   3.14047
    D1       -0.07520  -0.00186   0.04535   0.03854   0.08164   0.00645
    D2       -3.08635  -0.00175  -0.06884   0.02161  -0.04628  -3.13263
    D3        2.48417   0.00065  -0.11901   0.00429  -0.11344   2.37073
    D4       -0.80537   0.00275   0.01184   0.01798   0.03179  -0.77358
    D5       -0.77615  -0.00317   0.00867   0.03214   0.04051  -0.73564
    D6       -2.97145   0.00356   0.10125   0.02835   0.12909  -2.84237
    D7        1.23419   0.00580   0.09816   0.03137   0.12844   1.36262
    D8        2.49541  -0.00638  -0.10670   0.01869  -0.08716   2.40825
    D9        0.30010   0.00035  -0.01412   0.01490   0.00142   0.30152
   D10       -1.77744   0.00259  -0.01721   0.01792   0.00077  -1.77668
   D11       -0.25373  -0.00097   0.04681  -0.00250   0.04340  -0.21034
   D12        1.85112  -0.00405  -0.00336   0.02558   0.01556   1.86668
   D13        1.62502  -0.00064   0.03721  -0.03388   0.00443   1.62945
   D14       -2.29325   0.00016   0.04155  -0.03206   0.01075  -2.28250
   D15        2.44831   0.00300   0.00775   0.01925   0.02659   2.47490
   D16       -1.80095   0.00501   0.02423  -0.00348   0.01978  -1.78118
   D17       -1.78324  -0.00288  -0.02805   0.07316   0.04569  -1.73755
   D18        0.25069  -0.00087  -0.01156   0.05042   0.03888   0.28956
   D19        2.13284  -0.00142  -0.04418   0.00101  -0.04613   2.08671
   D20       -1.66480   0.00197  -0.02073   0.02135   0.00206  -1.66274
   D21        0.11491  -0.00135  -0.01832  -0.02488  -0.04493   0.06997
   D22        0.07569  -0.00100  -0.00324  -0.00715  -0.01263   0.06306
   D23        2.56124   0.00239   0.02020   0.01319   0.03555   2.59679
   D24       -1.94224  -0.00093   0.02262  -0.03304  -0.01144  -1.95368
   D25        0.11274  -0.00056  -0.01228   0.00453  -0.00934   0.10340
   D26        2.23643  -0.00066  -0.02646  -0.02115  -0.04754   2.18889
   D27        2.26702   0.00120   0.00423  -0.01451  -0.01138   2.25564
   D28       -1.89248   0.00109  -0.00996  -0.04020  -0.04958  -1.94206
   D29        2.10645  -0.00395  -0.02669  -0.08332  -0.10922   1.99723
   D30       -0.07889  -0.00350  -0.05453  -0.10272  -0.15613  -0.23503
   D31       -2.02141   0.00078   0.03903  -0.06091  -0.02182  -2.04323
   D32        2.07643   0.00123   0.01119  -0.08031  -0.06874   2.00770
   D33       -0.13852  -0.00221   0.00935  -0.00472   0.00570  -0.13282
   D34       -2.46744  -0.00035   0.01058   0.02093   0.03185  -2.43559
   D35       -0.12330  -0.00144  -0.00466  -0.00061  -0.00487  -0.12817
   D36       -2.60139   0.00220   0.01123   0.01736   0.02647  -2.57492
   D37        1.47020  -0.00389  -0.02011  -0.07526  -0.09179   1.37840
   D38        1.60738  -0.00530   0.00946   0.01617   0.02776   1.63514
   D39       -2.15953  -0.00272   0.00403  -0.03495  -0.03827  -2.19780
   D40        0.00926  -0.00214   0.01716   0.06004   0.08105   0.09031
   D41       -0.40809  -0.00274   0.00135   0.03156   0.03492  -0.37318
   D42        2.10818  -0.00015  -0.00408  -0.01956  -0.03112   2.07707
   D43       -2.00621   0.00043   0.00905   0.07543   0.08820  -1.91801
         Item               Value     Threshold  Converged?
 Maximum Force            0.078292     0.000015     NO 
 RMS     Force            0.014204     0.000010     NO 
 Maximum Displacement     0.440130     0.000060     NO 
 RMS     Displacement     0.136515     0.000040     NO 
 Predicted change in Energy=-1.075689D-03
 GradGradGradGradGradGradGradGradGradGradGradGradGradGradGradGradGradGrad

                          Input orientation:                          
 ---------------------------------------------------------------------
 Center     Atomic      Atomic             Coordinates (Angstroms)
 Number     Number       Type             X           Y           Z
 ---------------------------------------------------------------------
      1          6           0        0.662589   -1.142287    0.051756
      2          8           0        1.436653   -1.132209    1.091046
      3          8           0       -0.327158   -0.459481   -0.160232
      4          6           0        1.136222   -2.187631   -0.992061
      5          9           0        2.460583   -2.174631   -1.133511
      6          9           0        0.582892   -1.943469   -2.181867
      7          9           0        0.755976   -3.410726   -0.589892
      8          8           0        0.803432    0.504566    2.885553
      9          1           0        1.180235   -0.530072    1.731309
     10          1           0        0.140300    1.137212    2.600439
     11          1           0        0.413715    0.091560    3.691073
     12          8           0       -0.590587   -0.552329    4.970128
     13          1           0       -0.429034   -0.277972    5.875862
     14          1           0       -1.484160   -0.224448    4.720744
     15          8           0       -1.441956    1.250918   -2.116779
     16          1           0       -1.044135    0.523159   -1.613605
     17          1           0       -2.038367    0.862163   -2.760576
     18          8           0       -2.827041    0.526687    3.897064
     19          1           0       -2.474829    0.883930    3.057695
     20          1           0       -3.625776    0.043016    3.674912
     21          8           0       -2.043238    3.253000   -0.337926
     22          1           0       -1.875123    2.625652   -1.067907
     23          1           0       -1.511735    4.033051   -0.509781
     24          8           0       -1.579453    1.456947    1.645806
     25          1           0       -1.820382    2.214947    1.070836
     26          1           0       -1.303412    0.759567    1.034918
 ---------------------------------------------------------------------
                    Distance matrix (angstroms):
                    1          2          3          4          5
     1  C    0.000000
     2  O    1.295916   0.000000
     3  O    1.220968   2.264793   0.000000
     4  C    1.551331   2.354466   2.412451   0.000000
     5  F    2.388173   2.661527   3.414749   1.331957   0.000000
     6  F    2.374304   3.478363   2.667849   1.334701   2.162917
     7  F    2.359291   2.912132   3.172954   1.342493   2.174658
     8  O    3.280605   2.510032   3.388869   4.732290   5.106576
     9  H    1.861092   0.915563   2.419741   3.188446   3.542747
    10  H    3.459000   3.018123   3.223236   4.995247   5.504034
    11  H    3.850837   3.050271   3.960441   5.258182   5.709807
    12  O    5.109686   4.415115   5.137958   6.419017   7.013980
    13  H    5.988230   5.206244   6.039682   7.298301   7.815274
    14  H    5.220192   4.746565   5.021735   6.584575   7.323694
    15  O    3.854749   4.925020   2.827776   4.442478   5.284979
    16  H    2.908616   4.026125   1.895239   3.533929   4.448775
    17  H    4.384312   5.557721   3.381829   4.744144   5.666568
    18  O    5.454300   5.367007   4.866580   6.854088   7.782209
    19  H    4.794227   4.819980   4.095400   6.234957   7.160956
    20  H    5.737794   5.803939   5.083475   7.030864   8.067382
    21  O    5.176089   5.777686   4.093778   6.335402   7.097642
    22  H    4.678781   5.454398   3.569050   5.678173   6.468799
    23  H    5.641554   6.159184   4.659212   6.777991   7.396192
    24  O    3.784675   4.013524   2.915941   5.255109   6.102036
    25  H    4.298219   4.670346   3.301183   5.690320   6.515688
    26  H    2.906685   3.330153   1.966604   4.329715   5.242066
                    6          7          8          9         10
     6  F    0.000000
     7  F    2.171908   0.000000
     8  O    5.632075   5.235503   0.000000
     9  H    4.203268   3.723727   1.595223   0.000000
    10  H    5.705868   5.589366   0.959831   2.148647   0.000000
    11  H    6.217829   5.541644   0.985554   2.194232   1.535457
    12  O    7.379930   6.395115   2.721355   3.691375   3.000696
    13  H    8.290047   7.281785   3.327655   4.453158   3.613210
    14  H    7.407683   6.585851   3.021996   4.016108   2.998113
    15  O    3.782639   5.375241   5.533728   4.985539   4.976807
    16  H    3.009052   4.445654   4.863772   4.152779   4.420194
    17  H    3.882972   5.547774   6.331072   5.698662   5.793334
    18  O    7.394777   6.962329   3.768817   4.676056   3.295314
    19  H    6.693045   6.495157   3.304625   4.137413   2.666859
    20  H    7.480700   7.022581   4.522611   5.215723   4.066337
    21  O    6.107370   7.232173   5.103747   5.383693   4.228284
    22  H    5.306563   6.602200   5.225276   5.208591   4.442313
    23  H    6.549972   7.781951   5.416502   5.752502   4.559449
    24  O    5.557845   5.843528   2.849937   3.401680   1.992763
    25  H    5.800709   6.406547   3.619807   4.120080   2.710253
    26  H    4.605676   4.926706   2.815789   2.883857   2.162817
                   11         12         13         14         15
    11  H    0.000000
    12  O    1.749056   0.000000
    13  H    2.370671   0.960065   0.000000
    14  H    2.182203   0.983957   1.565392   0.000000
    15  O    6.206350   7.362118   8.200356   6.995013   0.000000
    16  H    5.518262   6.686399   7.557267   6.393474   0.970092
    17  H    6.944805   7.991286   8.858777   7.580107   0.959850
    18  O    3.276320   2.705082   3.211472   1.745274   6.213637
    19  H    3.061487   3.044767   3.671152   2.230618   5.289300
    20  H    4.039816   3.353266   3.894403   2.398296   6.306488
    21  O    5.680155   6.690752   7.326976   6.164037   2.744848
    22  H    5.857329   6.943160   7.664081   6.464085   1.782599
    23  H    6.073705   7.204417   7.780334   6.744290   3.213655
    24  O    3.165457   4.008262   4.714529   3.505911   3.770729
    25  H    4.045443   4.937073   5.589166   4.402899   3.351633
    26  H    3.232634   4.208928   5.027501   3.819197   3.192775
                   16         17         18         19         20
    16  H    0.000000
    17  H    1.555302   0.000000
    18  O    5.791912   6.712580   0.000000
    19  H    4.898784   5.834660   0.977863   0.000000
    20  H    5.904560   6.678801   0.959827   1.553310   0.000000
    21  O    3.174523   3.403727   5.097281   4.162813   5.376922
    22  H    2.325684   2.449831   5.473824   4.518168   5.677071
    23  H    3.708965   3.924023   5.783157   4.855039   6.156395
    24  O    3.432533   4.469964   2.736791   1.767336   3.209971
    25  H    3.266639   4.069061   3.442550   2.479419   3.841607
    26  H    2.671664   3.867358   3.250779   2.340793   3.588369
                   21         22         23         24         25
    21  O    0.000000
    22  H    0.977087   0.000000
    23  H    0.959432   1.557025   0.000000
    24  O    2.715897   2.969433   3.359681   0.000000
    25  H    1.764038   2.178508   2.428809   0.981429   0.000000
    26  H    2.940961   2.868972   3.625630   0.967327   1.544888
                   26
    26  H    0.000000
 Stoichiometry    C2H13F3O8
 Framework group  C1[X(C2H13F3O8)]
 Deg. of freedom    72
 Full point group                 C1      NOp   1
 Largest Abelian subgroup         C1      NOp   1
 Largest concise Abelian subgroup C1      NOp   1
                         Standard orientation:                         
 ---------------------------------------------------------------------
 Center     Atomic      Atomic             Coordinates (Angstroms)
 Number     Number       Type             X           Y           Z
 ---------------------------------------------------------------------
      1          6           0       -1.246980   -0.462714   -0.142225
      2          8           0       -0.822979   -1.470043   -0.838580
      3          8           0       -0.615452    0.507833    0.245038
      4          6           0       -2.755301   -0.604869    0.191525
      5          9           0       -3.450321   -1.045191   -0.855935
      6          9           0       -3.262684    0.570133    0.570154
      7          9           0       -2.899326   -1.475419    1.203299
      8          8           0        1.608165   -1.399160   -1.458880
      9          1           0        0.067267   -1.421013   -1.046703
     10          1           0        2.013303   -0.544625   -1.294842
     11          1           0        2.172168   -2.034541   -0.959372
     12          8           0        3.247467   -2.877981    0.132203
     13          1           0        3.981272   -3.381073   -0.228566
     14          1           0        3.630245   -2.141528    0.660682
     15          8           0       -0.701881    3.334280    0.238288
     16          1           0       -0.873937    2.383612    0.326080
     17          1           0       -1.103412    3.769442    0.993747
     18          8           0        4.003228   -0.574149    1.331642
     19          1           0        3.403193    0.064766    0.898097
     20          1           0        3.956907   -0.397190    2.273877
     21          8           0        1.886263    3.628680   -0.627176
     22          1           0        0.956908    3.660350   -0.327183
     23          1           0        1.910375    4.008684   -1.507815
     24          8           0        2.243353    0.997980   -0.054459
     25          1           0        2.306782    1.951116   -0.279648
     26          1           0        1.318264    0.862271    0.193561
 ---------------------------------------------------------------------
 Rotational constants (GHZ):           0.5568056           0.3269402           0.2334390
 Standard basis: 6-31++G(d,p) (6D, 7F)
 There are   325 symmetry adapted cartesian basis functions of A   symmetry.
 There are   325 symmetry adapted basis functions of A   symmetry.
   325 basis functions,   520 primitive gaussians,   325 cartesian basis functions
    58 alpha electrons       58 beta electrons
       nuclear repulsion energy       966.1357512489 Hartrees.
 NAtoms=   26 NActive=   26 NUniq=   26 SFac= 1.00D+00 NAtFMM=   60 NAOKFM=F Big=F
 Integral buffers will be    131072 words long.
 Raffenetti 2 integral format.
 Two-electron integral symmetry is turned on.
 Nuclear repulsion after empirical dispersion term =      966.1233152940 Hartrees.
 One-electron integrals computed using PRISM.
 NBasis=   325 RedAO= T EigKep=  4.60D-05  NBF=   325
 NBsUse=   325 1.00D-06 EigRej= -1.00D+00 NBFU=   325
 Lowest energy guess from the checkpoint file:  "/local_scratch/slurm.5787588/Gau-3069770.chk"
 B after Tr=    -0.000000    0.000000   -0.000000
         Rot=    0.999892   -0.001306   -0.000528    0.014624 Ang=  -1.68 deg.
 B after Tr=    -0.000000    0.000000    0.000000
         Rot=    0.999963   -0.007547    0.002689   -0.003272 Ang=  -0.99 deg.
 Requested convergence on RMS density matrix=1.00D-10 within 128 cycles.
 Requested convergence on MAX density matrix=1.00D-08.
 Requested convergence on             energy=1.00D-08.
 No special actions if energy rises.
 SCF Done:  E(RwB97XD) =  -985.234267489     A.U. after   17 cycles
            NFock= 17  Conv=0.40D-10     -V/T= 2.0081
 Calling FoFJK, ICntrl=      2127 FMM=F ISym2X=0 I1Cent= 0 IOpClX= 0 NMat=1 NMatS=1 NMatT=0.
 ***** Axes restored to original set *****
 -------------------------------------------------------------------
 Center     Atomic                   Forces (Hartrees/Bohr)
 Number     Number              X              Y              Z
 -------------------------------------------------------------------
      1        6           0.002717132    0.002930093   -0.000699642
      2        8           0.023783966   -0.068414473   -0.077238738
      3        8           0.004121608   -0.003267367    0.003272709
      4        6          -0.002335529   -0.000137918    0.001140363
      5        9           0.000504377   -0.000473026    0.000185522
      6        9          -0.000687494   -0.000019123    0.000123469
      7        9           0.000848556    0.000727034   -0.000980201
      8        8           0.003354559   -0.005750518    0.007423055
      9        1          -0.027517211    0.066356680    0.072287077
     10        1          -0.007239262    0.007984632   -0.004090811
     11        1           0.002303509    0.000624357   -0.000997038
     12        8          -0.001434585    0.000310704   -0.000206544
     13        1          -0.000304356    0.000136164   -0.000452437
     14        1           0.001689008   -0.000703225    0.000633154
     15        8           0.000644421    0.000509790    0.000204650
     16        1          -0.000778371   -0.000465654   -0.001106486
     17        1           0.000212501   -0.000553493    0.000401739
     18        8          -0.001101065   -0.001567459    0.001478893
     19        1           0.000340844    0.002579647   -0.002359819
     20        1           0.000117266    0.000022683    0.000490545
     21        8          -0.001514220   -0.000205234    0.000414713
     22        1           0.000249471    0.000398307   -0.001503014
     23        1           0.000363073   -0.000065486    0.000266252
     24        8          -0.000223584   -0.000171814    0.001088500
     25        1           0.001074068    0.000603691    0.001139843
     26        1           0.000811317   -0.001388992   -0.000915753
 -------------------------------------------------------------------
 Cartesian Forces:  Max     0.077238738 RMS     0.016772376

 GradGradGradGradGradGradGradGradGradGradGradGradGradGradGradGradGradGrad
 Berny optimization.
 Using GEDIIS/GDIIS optimizer.
 FormGI is forming the generalized inverse of G from B-inverse, IUseBI=4.
 Internal  Forces:  Max     0.104825643 RMS     0.009833412
 Search for a local minimum.
 Step number  12 out of a maximum of  156
 All quantities printed in internal units (Hartrees-Bohrs-Radians)
 Mixed Optimization -- RFO/linear search
 Update second derivatives using D2CorX and points    6    7    8    9   11
                                                     12   10
 DE=  1.12D-02 DEPred=-1.08D-03 R=-1.04D+01
 Trust test=-1.04D+01 RLast= 8.54D-01 DXMaxT set to 6.30D-01
 ITU= -1  0  1  0  1  1  1  1  1  1  1  0
 Use linear search instead of GDIIS.
 Energy rises -- skip Quadratic/GDIIS search.
 Quartic linear search produced a step of -0.74897.
 Iteration  1 RMS(Cart)=  0.05617431 RMS(Int)=  0.02244433
 Iteration  2 RMS(Cart)=  0.02174990 RMS(Int)=  0.00097226
 Iteration  3 RMS(Cart)=  0.00180088 RMS(Int)=  0.00017128
 Iteration  4 RMS(Cart)=  0.00000053 RMS(Int)=  0.00017128
 Variable       Old X    -DE/DX   Delta X   Delta X   Delta X     New X
                                 (Linear)    (Quad)   (Total)
    R1        2.44893  -0.00460  -0.03490   0.00000  -0.03489   2.41404
    R2        2.30730  -0.00458   0.01121   0.00000   0.01125   2.31854
    R3        2.93159  -0.00089   0.00107   0.00000   0.00107   2.93266
    R4        1.73016   0.10483   0.31342   0.00000   0.31339   2.04355
    R5        3.58148   0.00101  -0.04223   0.00000  -0.04217   3.53931
    R6        2.51703   0.00048   0.00513   0.00000   0.00513   2.52216
    R7        2.52222   0.00018   0.00575   0.00000   0.00575   2.52797
    R8        2.53694  -0.00118  -0.00241   0.00000  -0.00242   2.53453
    R9        3.01453   0.00295  -0.41140   0.00000  -0.41143   2.60310
   R10        1.81382   0.00906   0.03422   0.00000   0.03423   1.84805
   R11        1.86243  -0.00224   0.01053   0.00000   0.01057   1.87300
   R12        3.76578  -0.00215  -0.23812   0.00000  -0.23804   3.52774
   R13        3.30524  -0.00006  -0.11714   0.00000  -0.11713   3.18811
   R14        1.81426  -0.00044  -0.00045   0.00000  -0.00045   1.81381
   R15        1.85941  -0.00094  -0.00062   0.00000  -0.00070   1.85871
   R16        3.29809   0.00104  -0.01572   0.00000  -0.01581   3.28228
   R17        1.83321   0.00067   0.00225   0.00000   0.00233   1.83554
   R18        1.81385  -0.00018  -0.00035   0.00000  -0.00035   1.81350
   R19        3.36862   0.00116  -0.00677   0.00000  -0.00672   3.36191
   R20        1.84789   0.00300   0.00755   0.00000   0.00750   1.85540
   R21        1.81381  -0.00022  -0.00035   0.00000  -0.00035   1.81346
   R22        3.33978  -0.00010   0.00195   0.00000   0.00193   3.34171
   R23        1.84643   0.00183   0.00332   0.00000   0.00335   1.84978
   R24        1.81306   0.00010   0.00034   0.00000   0.00034   1.81340
   R25        3.33355   0.00003  -0.00715   0.00000  -0.00723   3.32632
   R26        1.85463  -0.00079   0.00237   0.00000   0.00232   1.85696
   R27        1.82798   0.00181   0.01261   0.00000   0.01261   1.84059
    A1        2.23838  -0.00127   0.00419   0.00000   0.00426   2.24263
    A2        1.94173   0.00282   0.02447   0.00000   0.02445   1.96619
    A3        2.10308  -0.00155  -0.02873   0.00000  -0.02877   2.07431
    A4        1.98085  -0.00146   0.02344   0.00000   0.02340   2.00425
    A5        2.38876  -0.00082  -0.06263   0.00000  -0.06290   2.32586
    A6        1.94813   0.00028   0.00021   0.00000   0.00022   1.94835
    A7        1.92833  -0.00087   0.00135   0.00000   0.00135   1.92969
    A8        1.90273   0.00144   0.01403   0.00000   0.01404   1.91676
    A9        1.89205   0.00054  -0.00390   0.00000  -0.00390   1.88815
   A10        1.89898  -0.00093  -0.00596   0.00000  -0.00595   1.89303
   A11        1.89261  -0.00050  -0.00630   0.00000  -0.00630   1.88631
   A12        1.95601  -0.00194  -0.03905   0.00000  -0.03924   1.91677
   A13        1.99654   0.00098  -0.00886   0.00000  -0.00863   1.98791
   A14        1.81914   0.00056   0.01462   0.00000   0.01471   1.83385
   A15        2.08068  -0.00069   0.00508   0.00000   0.00510   2.08578
   A16        1.78589   0.00055   0.02244   0.00000   0.02248   1.80837
   A17        1.87203   0.00030   0.00138   0.00000   0.00139   1.87342
   A18        1.87430  -0.00213  -0.00522   0.00000  -0.00522   1.86908
   A19        1.95304   0.00460  -0.01345   0.00000  -0.01329   1.93975
   A20        2.16038  -0.00223   0.01053   0.00000   0.01044   2.17081
   A21        1.86001   0.00060  -0.00059   0.00000  -0.00065   1.85936
   A22        2.13253  -0.00043   0.01251   0.00000   0.01247   2.14500
   A23        1.85997  -0.00001   0.00507   0.00000   0.00515   1.86512
   A24        2.97809  -0.00118  -0.05945   0.00000  -0.05937   2.91872
   A25        1.86803  -0.00054  -0.00103   0.00000  -0.00081   1.86722
   A26        1.76917   0.00220   0.01843   0.00000   0.01831   1.78749
   A27        2.15495  -0.00127  -0.01726   0.00000  -0.01721   2.13774
   A28        1.57329  -0.00079   0.04349   0.00000   0.04330   1.61659
   A29        2.23500  -0.00058   0.00089   0.00000   0.00069   2.23569
   A30        1.51135   0.00038   0.03089   0.00000   0.03083   1.54218
   A31        2.20690   0.00035  -0.04374   0.00000  -0.04374   2.16316
   A32        1.99911   0.00030  -0.00681   0.00000  -0.00595   1.99316
   A33        1.83059   0.00031  -0.00193   0.00000  -0.00155   1.82904
   A34        3.18738  -0.00560  -0.03421   0.00000  -0.03445   3.15292
   A35        2.69886  -0.00224   0.05463   0.00000   0.05444   2.75330
   A36        3.11647  -0.00033   0.01111   0.00000   0.01135   3.12782
   A37        2.90473  -0.00013   0.00294   0.00000   0.00290   2.90763
   A38        2.80660   0.00343  -0.00872   0.00000  -0.00863   2.79797
   A39        2.93100   0.00308  -0.01932   0.00000  -0.01926   2.91174
   A40        2.83498  -0.00125  -0.00473   0.00000  -0.00454   2.83044
   A41        3.16430   0.00145   0.00448   0.00000   0.00464   3.16893
   A42        2.78469  -0.00150   0.02460   0.00000   0.02442   2.80911
   A43        3.36176   0.00163   0.00972   0.00000   0.00942   3.37118
   A44        3.28676  -0.00145   0.02010   0.00000   0.02006   3.30682
   A45        3.06861   0.00031   0.00913   0.00000   0.00887   3.07747
   A46        3.19431   0.00133  -0.00174   0.00000  -0.00137   3.19294
   A47        3.14047   0.00051   0.05586   0.00000   0.05578   3.19625
    D1        0.00645  -0.00172  -0.02675   0.00000  -0.02659  -0.02015
    D2       -3.13263  -0.00044  -0.01755   0.00000  -0.01757   3.13298
    D3        2.37073   0.00071  -0.00530   0.00000  -0.00555   2.36519
    D4       -0.77358  -0.00068  -0.01483   0.00000  -0.01498  -0.78856
    D5       -0.73564  -0.00059  -0.02377   0.00000  -0.02371  -0.75935
    D6       -2.84237  -0.00086  -0.01989   0.00000  -0.01984  -2.86221
    D7        1.36262  -0.00062  -0.02175   0.00000  -0.02169   1.34093
    D8        2.40825   0.00059  -0.01564   0.00000  -0.01570   2.39255
    D9        0.30152   0.00031  -0.01177   0.00000  -0.01182   0.28970
   D10       -1.77668   0.00055  -0.01362   0.00000  -0.01367  -1.79035
   D11       -0.21034  -0.00059   0.00299   0.00000   0.00336  -0.20698
   D12        1.86668  -0.00051  -0.01420   0.00000  -0.01375   1.85293
   D13        1.62945  -0.00159   0.02491   0.00000   0.02481   1.65426
   D14       -2.28250  -0.00125   0.02346   0.00000   0.02337  -2.25914
   D15        2.47490   0.00150  -0.01404   0.00000  -0.01399   2.46091
   D16       -1.78118   0.00171   0.00357   0.00000   0.00360  -1.77758
   D17       -1.73755  -0.00053  -0.05549   0.00000  -0.05555  -1.79309
   D18        0.28956  -0.00031  -0.03789   0.00000  -0.03796   0.25160
   D19        2.08671   0.00101   0.00104   0.00000   0.00125   2.08796
   D20       -1.66274   0.00108  -0.01727   0.00000  -0.01718  -1.67992
   D21        0.06997   0.00040   0.01976   0.00000   0.01993   0.08991
   D22        0.06306   0.00053   0.00700   0.00000   0.00703   0.07009
   D23        2.59679   0.00061  -0.01131   0.00000  -0.01139   2.58540
   D24       -1.95368  -0.00008   0.02572   0.00000   0.02572  -1.92796
   D25        0.10340   0.00022  -0.00232   0.00000  -0.00225   0.10116
   D26        2.18889   0.00020   0.01554   0.00000   0.01550   2.20439
   D27        2.25564   0.00037   0.01173   0.00000   0.01178   2.26742
   D28       -1.94206   0.00035   0.02958   0.00000   0.02952  -1.91254
   D29        1.99723   0.00023   0.06156   0.00000   0.06157   2.05880
   D30       -0.23503  -0.00024   0.07559   0.00000   0.07549  -0.15953
   D31       -2.04323   0.00005   0.04595   0.00000   0.04597  -1.99726
   D32        2.00770  -0.00042   0.05997   0.00000   0.05990   2.06760
   D33       -0.13282  -0.00023   0.00282   0.00000   0.00265  -0.13017
   D34       -2.43559  -0.00009  -0.01583   0.00000  -0.01591  -2.45150
   D35       -0.12817  -0.00070   0.00012   0.00000  -0.00005  -0.12822
   D36       -2.57492   0.00079  -0.01131   0.00000  -0.01129  -2.58621
   D37        1.37840  -0.00065   0.05350   0.00000   0.05336   1.43177
   D38        1.63514   0.00033  -0.01362   0.00000  -0.01364   1.62150
   D39       -2.19780   0.00056   0.03172   0.00000   0.03232  -2.16548
   D40        0.09031   0.00035  -0.04769   0.00000  -0.04797   0.04234
   D41       -0.37318  -0.00012  -0.02512   0.00000  -0.02519  -0.39836
   D42        2.07707   0.00011   0.02021   0.00000   0.02077   2.09783
   D43       -1.91801  -0.00010  -0.05919   0.00000  -0.05952  -1.97753
         Item               Value     Threshold  Converged?
 Maximum Force            0.104826     0.000015     NO 
 RMS     Force            0.009833     0.000010     NO 
 Maximum Displacement     0.293010     0.000060     NO 
 RMS     Displacement     0.066122     0.000040     NO 
 Predicted change in Energy=-8.729751D-03
 GradGradGradGradGradGradGradGradGradGradGradGradGradGradGradGradGradGrad

                          Input orientation:                          
 ---------------------------------------------------------------------
 Center     Atomic      Atomic             Coordinates (Angstroms)
 Number     Number       Type             X           Y           Z
 ---------------------------------------------------------------------
      1          6           0        0.634725   -1.127197    0.090401
      2          8           0        1.405571   -1.114344    1.108987
      3          8           0       -0.384886   -0.473025   -0.103978
      4          6           0        1.098356   -2.132207   -0.997437
      5          9           0        2.417323   -2.072276   -1.192580
      6          9           0        0.492007   -1.876733   -2.162183
      7          9           0        0.780019   -3.381541   -0.627735
      8          8           0        0.792381    0.479899    2.877416
      9          1           0        1.119455   -0.419182    1.886364
     10          1           0        0.107895    1.097853    2.551858
     11          1           0        0.398751    0.061552    3.685139
     12          8           0       -0.580010   -0.542746    4.919265
     13          1           0       -0.416262   -0.275174    5.826383
     14          1           0       -1.479214   -0.225579    4.677863
     15          8           0       -1.410078    1.206543   -2.103470
     16          1           0       -1.037636    0.478649   -1.579131
     17          1           0       -1.988307    0.813496   -2.760830
     18          8           0       -2.817719    0.536909    3.875449
     19          1           0       -2.469793    0.894035    3.029631
     20          1           0       -3.632986    0.075052    3.668229
     21          8           0       -2.021638    3.202576   -0.328133
     22          1           0       -1.856431    2.581390   -1.066376
     23          1           0       -1.515459    3.996921   -0.511584
     24          8           0       -1.495218    1.429508    1.654653
     25          1           0       -1.724044    2.197514    1.085949
     26          1           0       -1.260589    0.719229    1.030855
 ---------------------------------------------------------------------
                    Distance matrix (angstroms):
                    1          2          3          4          5
     1  C    0.000000
     2  O    1.277453   0.000000
     3  O    1.226920   2.255728   0.000000
     4  C    1.551898   2.359544   2.398157   0.000000
     5  F    2.390997   2.690444   3.405148   1.334671   0.000000
     6  F    2.378299   3.480860   2.641125   1.337744   2.164534
     7  F    2.370421   2.923645   3.176600   1.341214   2.171172
     8  O    3.221035   2.458649   3.344060   4.683076   5.071381
     9  H    1.990410   1.081400   2.495477   3.354282   3.727878
    10  H    3.359638   2.942729   3.124734   4.900183   5.422545
    11  H    3.793540   3.005491   3.906055   5.218097   5.693856
    12  O    5.013491   4.334452   5.027515   6.352217   6.976970
    13  H    5.893386   5.126120   5.933743   7.232368   7.779757
    14  H    5.130932   4.674266   4.911699   6.518292   7.283913
    15  O    3.800084   4.861510   2.805341   4.320047   5.121462
    16  H    2.857074   3.966468   1.872924   3.423068   4.312004
    17  H    4.333141   5.496404   3.359309   4.616731   5.495149
    18  O    5.386576   5.311885   4.772262   6.797414   7.739407
    19  H    4.728899   4.768742   4.004397   6.173095   7.107037
    20  H    5.697334   5.775071   5.008003   7.001859   8.052622
    21  O    5.096898   5.696215   4.029795   6.216288   6.948072
    22  H    4.614933   5.388071   3.524359   5.563588   6.319613
    23  H    5.589479   6.106038   4.628689   6.680890   7.263999
    24  O    3.676994   3.896602   2.818733   5.142569   5.973040
    25  H    4.196262   4.556689   3.215750   5.572515   6.369750
    26  H    2.808195   3.236743   1.864450   4.220104   5.124764
                    6          7          8          9         10
     6  F    0.000000
     7  F    2.168393   0.000000
     8  O    5.571489   5.215070   0.000000
     9  H    4.348433   3.900190   1.377501   0.000000
    10  H    5.587297   5.534124   0.977945   1.941013   0.000000
    11  H    6.160910   5.531829   0.991148   1.996525   1.562959
    12  O    7.285303   6.377902   2.664283   3.478784   2.961316
    13  H    8.197995   7.261972   3.275265   4.231184   3.589214
    14  H    7.307410   6.573705   2.983196   3.818774   2.964842
    15  O    3.623254   5.293849   5.494367   4.996028   4.897769
    16  H    2.868376   4.371509   4.817653   4.179569   4.331366
    17  H    3.707785   5.460042   6.295501   5.724866   5.718355
    18  O    7.296091   6.969693   3.745950   4.513525   3.259719
    19  H    6.588197   6.497550   3.291877   3.989273   2.629503
    20  H    7.403967   7.062433   4.513664   5.099511   4.035666
    21  O    5.956637   7.161678   5.060357   5.280871   4.154410
    22  H    5.156628   6.534510   5.194802   5.155386   4.376194
    23  H    6.422944   7.728157   5.401934   5.674055   4.519353
    24  O    5.426650   5.790699   2.762248   3.210586   1.866800
    25  H    5.662219   6.350818   3.534395   3.946295   2.591166
    26  H    4.472818   4.871480   2.771598   2.773533   2.080759
                   11         12         13         14         15
    11  H    0.000000
    12  O    1.687073   0.000000
    13  H    2.315719   0.959829   0.000000
    14  H    2.143525   0.983584   1.565703   0.000000
    15  O    6.171779   7.284767   8.128082   6.931251   0.000000
    16  H    5.472633   6.594075   7.469671   6.311965   0.971326
    17  H    6.914765   7.925058   8.797542   7.528147   0.959665
    18  O    3.256971   2.694911   3.198846   1.736908   6.178781
    19  H    3.057983   3.034194   3.661401   2.225185   5.250656
    20  H    4.031796   3.356699   3.889422   2.397598   6.287615
    21  O    5.641867   6.606127   7.249140   6.091508   2.740433
    22  H    5.832008   6.871489   7.598958   6.404502   1.779044
    23  H    6.063317   7.139871   7.721972   6.690380   3.214252
    24  O    3.095366   3.922382   4.633941   3.446646   3.765694
    25  H    3.977986   4.848932   5.504197   4.339720   3.354548
    26  H    3.198620   4.144333   4.969790   3.773742   3.175503
                   16         17         18         19         20
    16  H    0.000000
    17  H    1.553161   0.000000
    18  O    5.737990   6.693625   0.000000
    19  H    4.843998   5.811003   0.981834   0.000000
    20  H    5.868009   6.677055   0.959642   1.559346   0.000000
    21  O    3.154843   3.409814   5.040796   4.099364   5.324355
    22  H    2.314058   2.452349   5.433747   4.472209   5.643967
    23  H    3.707588   3.926435   5.737040   4.804046   6.110304
    24  O    3.401599   4.485432   2.734534   1.768359   3.234053
    25  H    3.244735   4.096712   3.425645   2.456237   3.849296
    26  H    2.630517   3.862038   3.248016   2.342613   3.605409
                   21         22         23         24         25
    21  O    0.000000
    22  H    0.978861   0.000000
    23  H    0.959612   1.558135   0.000000
    24  O    2.711518   2.976794   3.359256   0.000000
    25  H    1.760210   2.190295   2.415261   0.982659   0.000000
    26  H    2.931392   2.867237   3.631438   0.973998   1.550210
                   26
    26  H    0.000000
 Stoichiometry    C2H13F3O8
 Framework group  C1[X(C2H13F3O8)]
 Deg. of freedom    72
 Full point group                 C1      NOp   1
 Largest Abelian subgroup         C1      NOp   1
 Largest concise Abelian subgroup C1      NOp   1
                         Standard orientation:                         
 ---------------------------------------------------------------------
 Center     Atomic      Atomic             Coordinates (Angstroms)
 Number     Number       Type             X           Y           Z
 ---------------------------------------------------------------------
      1          6           0       -1.190778   -0.510879   -0.132268
      2          8           0       -0.751547   -1.491999   -0.822459
      3          8           0       -0.573795    0.460838    0.292503
      4          6           0       -2.704561   -0.634492    0.186436
      5          9           0       -3.401391   -1.030051   -0.880947
      6          9           0       -3.196439    0.540901    0.593948
      7          9           0       -2.890867   -1.527129    1.169972
      8          8           0        1.628552   -1.375644   -1.427885
      9          1           0        0.299236   -1.437375   -1.072050
     10          1           0        1.981787   -0.483844   -1.237377
     11          1           0        2.209618   -1.997055   -0.919371
     12          8           0        3.279761   -2.764268    0.135330
     13          1           0        4.024243   -3.254556   -0.220527
     14          1           0        3.644996   -2.025586    0.672350
     15          8           0       -0.823458    3.254285    0.227249
     16          1           0       -0.942755    2.296531    0.336566
     17          1           0       -1.258046    3.679206    0.969902
     18          8           0        3.994093   -0.455066    1.326910
     19          1           0        3.374551    0.171913    0.894401
     20          1           0        3.970743   -0.265352    2.267323
     21          8           0        1.755939    3.618756   -0.623544
     22          1           0        0.823638    3.636686   -0.325783
     23          1           0        1.780292    4.023764   -1.493159
     24          8           0        2.166275    0.989039   -0.105333
     25          1           0        2.208483    1.939916   -0.349605
     26          1           0        1.246968    0.846957    0.183386
 ---------------------------------------------------------------------
 Rotational constants (GHZ):           0.5726034           0.3338678           0.2392860
 Standard basis: 6-31++G(d,p) (6D, 7F)
 There are   325 symmetry adapted cartesian basis functions of A   symmetry.
 There are   325 symmetry adapted basis functions of A   symmetry.
   325 basis functions,   520 primitive gaussians,   325 cartesian basis functions
    58 alpha electrons       58 beta electrons
       nuclear repulsion energy       974.0013944218 Hartrees.
 NAtoms=   26 NActive=   26 NUniq=   26 SFac= 1.00D+00 NAtFMM=   60 NAOKFM=F Big=F
 Integral buffers will be    131072 words long.
 Raffenetti 2 integral format.
 Two-electron integral symmetry is turned on.
 Nuclear repulsion after empirical dispersion term =      973.9886721374 Hartrees.
 One-electron integrals computed using PRISM.
 NBasis=   325 RedAO= T EigKep=  4.25D-05  NBF=   325
 NBsUse=   325 1.00D-06 EigRej= -1.00D+00 NBFU=   325
 Lowest energy guess from the checkpoint file:  "/local_scratch/slurm.5787588/Gau-3069770.chk"
 B after Tr=     0.000000   -0.000000   -0.000000
         Rot=    0.999993   -0.000348   -0.000158    0.003695 Ang=  -0.43 deg.
 B after Tr=     0.000000   -0.000000   -0.000000
         Rot=    0.999940    0.000957    0.000371   -0.010929 Ang=   1.26 deg.
 Requested convergence on RMS density matrix=1.00D-10 within 128 cycles.
 Requested convergence on MAX density matrix=1.00D-08.
 Requested convergence on             energy=1.00D-08.
 No special actions if energy rises.
 SCF Done:  E(RwB97XD) =  -985.245804757     A.U. after   14 cycles
            NFock= 14  Conv=0.75D-10     -V/T= 2.0083
 Calling FoFJK, ICntrl=      2127 FMM=F ISym2X=0 I1Cent= 0 IOpClX= 0 NMat=1 NMatS=1 NMatT=0.
 ***** Axes restored to original set *****
 -------------------------------------------------------------------
 Center     Atomic                   Forces (Hartrees/Bohr)
 Number     Number              X              Y              Z
 -------------------------------------------------------------------
      1        6           0.000694959    0.000726549   -0.001879992
      2        8           0.000300257    0.000015756    0.001750694
      3        8          -0.000366091    0.000107893    0.001156490
      4        6          -0.000120481    0.000292801   -0.000404131
      5        9           0.000078938   -0.000077940    0.000163412
      6        9          -0.000062795   -0.000072746    0.000111617
      7        9          -0.000021139   -0.000081846    0.000380450
      8        8          -0.000876749   -0.000056571   -0.000297622
      9        1          -0.000631402   -0.000455475   -0.000682516
     10        1           0.000290470   -0.000406419   -0.000323944
     11        1           0.000863075    0.000347591   -0.000255495
     12        8          -0.000318807   -0.000350079    0.000115816
     13        1          -0.000111598    0.000126377   -0.000014862
     14        1           0.000257689   -0.000054022    0.000131842
     15        8           0.000228792    0.000651300    0.000011908
     16        1          -0.000255217   -0.000620723   -0.000366980
     17        1           0.000034944   -0.000307238    0.000136276
     18        8           0.000171163   -0.000040996   -0.001107918
     19        1          -0.000383342    0.000764005    0.000522040
     20        1          -0.000030291   -0.000093523    0.000216377
     21        8          -0.000736824   -0.000181637    0.000233847
     22        1           0.000136718    0.000305356   -0.000551859
     23        1           0.000211723   -0.000095963    0.000009692
     24        8           0.000375388   -0.001095057    0.000047420
     25        1           0.000483834    0.000043487    0.000490457
     26        1          -0.000213213    0.000609119    0.000406982
 -------------------------------------------------------------------
 Cartesian Forces:  Max     0.001879992 RMS     0.000509235

 GradGradGradGradGradGradGradGradGradGradGradGradGradGradGradGradGradGrad
 Berny optimization.
 Using GEDIIS/GDIIS optimizer.
 FormGI is forming the generalized inverse of G from B-inverse, IUseBI=4.
 Internal  Forces:  Max     0.001072687 RMS     0.000284909
 Search for a local minimum.
 Step number  13 out of a maximum of  156
 All quantities printed in internal units (Hartrees-Bohrs-Radians)
 Mixed Optimization -- En-DIIS/RFO-DIIS
 Update second derivatives using D2CorX and points    7    8    9   11   10
                                                     13
 ITU=  0 -1  0  1  0  1  1  1  1  1  1  1  0
 Use linear search instead of GDIIS.
     Eigenvalues ---    0.00001   0.00005   0.00068   0.00081   0.00121
     Eigenvalues ---    0.00159   0.00245   0.00394   0.00480   0.00561
     Eigenvalues ---    0.00644   0.00759   0.00853   0.00965   0.01049
     Eigenvalues ---    0.01148   0.01294   0.01344   0.01527   0.01547
     Eigenvalues ---    0.01591   0.01701   0.01832   0.02001   0.02304
     Eigenvalues ---    0.02336   0.02494   0.02541   0.02624   0.02882
     Eigenvalues ---    0.03326   0.03494   0.03626   0.03824   0.03901
     Eigenvalues ---    0.04182   0.04533   0.04886   0.05583   0.06087
     Eigenvalues ---    0.06248   0.06743   0.06991   0.07556   0.09574
     Eigenvalues ---    0.11655   0.13620   0.16334   0.20315   0.20741
     Eigenvalues ---    0.21882   0.23994   0.25775   0.33358   0.35418
     Eigenvalues ---    0.36053   0.36468   0.37588   0.42678   0.43737
     Eigenvalues ---    0.45594   0.46473   0.49766   0.51156   0.52696
     Eigenvalues ---    0.55084   0.57221   0.57287   0.57346   0.57473
     Eigenvalues ---    0.68930   0.76154
 RFO step:  Lambda=-3.14909164D-04 EMin= 1.08011898D-05
 Quartic linear search produced a step of  0.01366.
 Iteration  1 RMS(Cart)=  0.11891652 RMS(Int)=  0.00453006
 Iteration  2 RMS(Cart)=  0.00719483 RMS(Int)=  0.00080948
 Iteration  3 RMS(Cart)=  0.00002012 RMS(Int)=  0.00080933
 Iteration  4 RMS(Cart)=  0.00000003 RMS(Int)=  0.00080933
 Variable       Old X    -DE/DX   Delta X   Delta X   Delta X     New X
                                 (Linear)    (Quad)   (Total)
    R1        2.41404   0.00055   0.00016   0.01377   0.01432   2.42835
    R2        2.31854   0.00021  -0.00005  -0.01148  -0.01119   2.30735
    R3        2.93266  -0.00025  -0.00000  -0.00372  -0.00372   2.92895
    R4        2.04355  -0.00107  -0.00144  -0.08063  -0.08202   1.96153
    R5        3.53931   0.00019   0.00019   0.07143   0.07205   3.61136
    R6        2.52216   0.00005  -0.00002   0.00104   0.00102   2.52318
    R7        2.52797  -0.00007  -0.00003  -0.00214  -0.00216   2.52581
    R8        2.53453   0.00019   0.00001  -0.00419  -0.00417   2.53036
    R9        2.60310  -0.00045   0.00188   0.14904   0.15098   2.75408
   R10        1.84805  -0.00069  -0.00016  -0.00746  -0.00786   1.84019
   R11        1.87300  -0.00038  -0.00005  -0.01602  -0.01569   1.85731
   R12        3.52774  -0.00045   0.00109   0.15040   0.15120   3.67894
   R13        3.18811   0.00036   0.00054   0.09296   0.09382   3.28193
   R14        1.81381   0.00000   0.00000   0.00030   0.00030   1.81411
   R15        1.85871  -0.00009   0.00000  -0.00317  -0.00329   1.85542
   R16        3.28228   0.00020   0.00007   0.03594   0.03578   3.31806
   R17        1.83554   0.00025  -0.00001  -0.00404  -0.00371   1.83183
   R18        1.81350   0.00001   0.00000   0.00078   0.00078   1.81428
   R19        3.36191   0.00006   0.00003   0.03137   0.03145   3.39335
   R20        1.85540  -0.00071  -0.00004   0.00304   0.00271   1.85811
   R21        1.81346   0.00002   0.00000  -0.00031  -0.00031   1.81315
   R22        3.34171  -0.00033  -0.00001  -0.03327  -0.03357   3.30814
   R23        1.84978   0.00027  -0.00001  -0.00154  -0.00160   1.84818
   R24        1.81340   0.00003  -0.00000   0.00043   0.00042   1.81383
   R25        3.32632   0.00017   0.00003   0.03447   0.03411   3.36043
   R26        1.85696  -0.00022  -0.00001  -0.00230  -0.00272   1.85424
   R27        1.84059  -0.00076  -0.00006  -0.00380  -0.00386   1.83673
    A1        2.24263  -0.00039  -0.00002  -0.00607  -0.00642   2.23622
    A2        1.96619  -0.00005  -0.00011  -0.01019  -0.01020   1.95598
    A3        2.07431   0.00044   0.00013   0.01619   0.01654   2.09085
    A4        2.00425  -0.00061  -0.00011  -0.04809  -0.04891   1.95534
    A5        2.32586  -0.00050   0.00028  -0.03977  -0.03955   2.28631
    A6        1.94835  -0.00001  -0.00000  -0.00690  -0.00692   1.94143
    A7        1.92969   0.00015  -0.00001  -0.00291  -0.00292   1.92677
    A8        1.91676  -0.00061  -0.00006   0.00207   0.00201   1.91877
    A9        1.88815   0.00019   0.00002   0.00352   0.00353   1.89168
   A10        1.89303   0.00009   0.00003   0.00176   0.00176   1.89480
   A11        1.88631   0.00021   0.00003   0.00286   0.00290   1.88922
   A12        1.91677   0.00014   0.00018   0.03901   0.03750   1.95426
   A13        1.98791   0.00005   0.00004   0.03500   0.03436   2.02227
   A14        1.83385   0.00004  -0.00007   0.00225   0.00174   1.83559
   A15        2.08578  -0.00007  -0.00002  -0.02501  -0.02543   2.06035
   A16        1.80837   0.00004  -0.00010  -0.00588  -0.00662   1.80174
   A17        1.87342  -0.00011  -0.00001  -0.01152  -0.01145   1.86197
   A18        1.86908  -0.00029   0.00002  -0.01131  -0.01142   1.85766
   A19        1.93975   0.00019   0.00006  -0.00568  -0.00598   1.93377
   A20        2.17081   0.00008  -0.00005  -0.00745  -0.00719   2.16362
   A21        1.85936  -0.00003   0.00000  -0.00612  -0.00787   1.85149
   A22        2.14500  -0.00009  -0.00006   0.01965   0.02031   2.16531
   A23        1.86512   0.00009  -0.00002   0.00142   0.00194   1.86705
   A24        2.91872  -0.00031   0.00027   0.01422   0.01224   2.93096
   A25        1.86722  -0.00018   0.00001  -0.00185  -0.00150   1.86572
   A26        1.78749   0.00011  -0.00009   0.03167   0.02983   1.81732
   A27        2.13774  -0.00013   0.00008  -0.02532  -0.02467   2.11306
   A28        1.61659   0.00044  -0.00020  -0.00108  -0.00269   1.61391
   A29        2.23569  -0.00011  -0.00001   0.07019   0.07131   2.30699
   A30        1.54218  -0.00006  -0.00014  -0.03881  -0.03750   1.50468
   A31        2.16316  -0.00035   0.00020  -0.05221  -0.05265   2.11051
   A32        1.99316   0.00018   0.00004   0.03344   0.03311   2.02628
   A33        1.82904   0.00001   0.00001   0.00138   0.00330   1.83235
   A34        3.15292   0.00046   0.00015   0.00588   0.00481   3.15773
   A35        2.75330   0.00031  -0.00025  -0.03593  -0.03655   2.71675
   A36        3.12782  -0.00000  -0.00005   0.01709   0.01538   3.14321
   A37        2.90763   0.00016  -0.00001   0.01393   0.01226   2.91989
   A38        2.79797  -0.00009   0.00004   0.00755   0.00784   2.80581
   A39        2.91174  -0.00043   0.00009  -0.01996  -0.02191   2.88983
   A40        2.83044   0.00006   0.00002   0.00970   0.00738   2.83782
   A41        3.16893   0.00058  -0.00002   0.01219   0.01033   3.17927
   A42        2.80911   0.00002  -0.00012  -0.06054  -0.06116   2.74795
   A43        3.37118   0.00038  -0.00005   0.01149   0.01098   3.38216
   A44        3.30682   0.00005  -0.00009   0.00727   0.00705   3.31386
   A45        3.07747  -0.00012  -0.00005  -0.00888  -0.00933   3.06815
   A46        3.19294   0.00012   0.00001   0.01781   0.01616   3.20910
   A47        3.19625   0.00057  -0.00026   0.02692   0.02775   3.22400
    D1       -0.02015  -0.00020   0.00012   0.00445   0.00538  -0.01477
    D2        3.13298   0.00040   0.00008   0.01137   0.01206  -3.13814
    D3        2.36519   0.00060   0.00002   0.11694   0.11730   2.48249
    D4       -0.78856  -0.00004   0.00007   0.10949   0.11001  -0.67856
    D5       -0.75935  -0.00011   0.00011  -0.10778  -0.10763  -0.86698
    D6       -2.86221  -0.00044   0.00009  -0.10564  -0.10553  -2.96773
    D7        1.34093  -0.00042   0.00010  -0.10867  -0.10856   1.23237
    D8        2.39255   0.00044   0.00007  -0.10145  -0.10143   2.29113
    D9        0.28970   0.00010   0.00005  -0.09932  -0.09933   0.19037
   D10       -1.79035   0.00013   0.00006  -0.10235  -0.10236  -1.89271
   D11       -0.20698  -0.00015  -0.00001  -0.09413  -0.09453  -0.30151
   D12        1.85293   0.00026   0.00007  -0.03754  -0.03647   1.81646
   D13        1.65426  -0.00006  -0.00012  -0.09982  -0.09957   1.55469
   D14       -2.25914   0.00003  -0.00011  -0.11854  -0.11748  -2.37661
   D15        2.46091   0.00004   0.00007  -0.02441  -0.02404   2.43687
   D16       -1.77758  -0.00017  -0.00002  -0.05780  -0.05665  -1.83422
   D17       -1.79309   0.00014   0.00025   0.03657   0.03669  -1.75641
   D18        0.25160  -0.00007   0.00017   0.00318   0.00408   0.25568
   D19        2.08796   0.00015  -0.00000   0.08891   0.08804   2.17600
   D20       -1.67992   0.00000   0.00008   0.09873   0.10008  -1.57984
   D21        0.08991   0.00005  -0.00009   0.05142   0.04986   0.13977
   D22        0.07009   0.00001  -0.00003   0.05121   0.05147   0.12156
   D23        2.58540  -0.00014   0.00005   0.06103   0.06351   2.64891
   D24       -1.92796  -0.00009  -0.00012   0.01372   0.01329  -1.91467
   D25        0.10116   0.00007   0.00001   0.08009   0.08008   0.18124
   D26        2.20439   0.00019  -0.00007   0.10116   0.10086   2.30525
   D27        2.26742  -0.00005  -0.00005   0.03995   0.04020   2.30762
   D28       -1.91254   0.00007  -0.00014   0.06102   0.06098  -1.85156
   D29        2.05880   0.00004  -0.00028   0.04688   0.04606   2.10485
   D30       -0.15953   0.00028  -0.00035   0.06098   0.06010  -0.09943
   D31       -1.99726  -0.00025  -0.00021   0.00437   0.00429  -1.99297
   D32        2.06760  -0.00001  -0.00028   0.01847   0.01833   2.08593
   D33       -0.13017   0.00006  -0.00002  -0.18739  -0.18683  -0.31700
   D34       -2.45150   0.00013   0.00007  -0.20872  -0.20816  -2.65966
   D35       -0.12822  -0.00005  -0.00000   0.09850   0.09829  -0.02994
   D36       -2.58621  -0.00007   0.00005   0.04110   0.04251  -2.54370
   D37        1.43177   0.00009  -0.00025   0.05680   0.05656   1.48833
   D38        1.62150  -0.00022   0.00006  -0.09044  -0.09127   1.53023
   D39       -2.16548   0.00004  -0.00014  -0.05399  -0.05555  -2.22104
   D40        0.04234  -0.00014   0.00021  -0.04892  -0.04922  -0.00688
   D41       -0.39836  -0.00009   0.00011  -0.11216  -0.11196  -0.51032
   D42        2.09783   0.00018  -0.00008  -0.07571  -0.07624   2.02160
   D43       -1.97753  -0.00001   0.00027  -0.07064  -0.06990  -2.04743
         Item               Value     Threshold  Converged?
 Maximum Force            0.001073     0.000015     NO 
 RMS     Force            0.000285     0.000010     NO 
 Maximum Displacement     0.619897     0.000060     NO 
 RMS     Displacement     0.119051     0.000040     NO 
 Predicted change in Energy=-2.282066D-04
 GradGradGradGradGradGradGradGradGradGradGradGradGradGradGradGradGradGrad

                          Input orientation:                          
 ---------------------------------------------------------------------
 Center     Atomic      Atomic             Coordinates (Angstroms)
 Number     Number       Type             X           Y           Z
 ---------------------------------------------------------------------
      1          6           0        0.694378   -1.134940    0.077279
      2          8           0        1.484460   -1.188392    1.089313
      3          8           0       -0.316054   -0.462465   -0.055548
      4          6           0        1.139831   -2.088751   -1.060308
      5          9           0        2.434466   -1.929702   -1.345634
      6          9           0        0.431757   -1.853688   -2.169306
      7          9           0        0.936944   -3.360938   -0.695188
      8          8           0        0.816055    0.362734    2.925559
      9          1           0        1.183774   -0.551853    1.852101
     10          1           0        0.196604    1.050175    2.622302
     11          1           0        0.383808   -0.046005    3.707915
     12          8           0       -0.693516   -0.620597    4.942995
     13          1           0       -0.515541   -0.366148    5.851375
     14          1           0       -1.552765   -0.212808    4.699239
     15          8           0       -1.408510    1.155031   -2.122103
     16          1           0       -1.022171    0.452136   -1.577725
     17          1           0       -1.976813    0.721104   -2.762796
     18          8           0       -2.812956    0.729098    3.919675
     19          1           0       -2.441265    1.020334    3.057209
     20          1           0       -3.698714    0.403087    3.747208
     21          8           0       -2.121055    3.145578   -0.360038
     22          1           0       -1.921357    2.541710   -1.102988
     23          1           0       -1.679804    3.976623   -0.549639
     24          8           0       -1.456211    1.457600    1.677700
     25          1           0       -1.713194    2.199800    1.089572
     26          1           0       -1.215938    0.732395    1.076833
 ---------------------------------------------------------------------
                    Distance matrix (angstroms):
                    1          2          3          4          5
     1  C    0.000000
     2  O    1.285028   0.000000
     3  O    1.221000   2.253781   0.000000
     4  C    1.549932   2.355904   2.402905   0.000000
     5  F    2.384163   2.716803   3.373791   1.335210   0.000000
     6  F    2.373334   3.488467   2.638692   1.336600   2.166808
     7  F    2.368673   2.864293   3.221846   1.339006   2.171195
     8  O    3.220331   2.494906   3.293877   4.690602   5.110539
     9  H    1.931189   1.037998   2.428291   3.293344   3.699757
    10  H    3.391113   3.003300   3.117977   4.929924   5.443547
    11  H    3.803123   3.061627   3.850571   5.242168   5.769910
    12  O    5.085862   4.462828   5.015268   6.446417   7.144570
    13  H    5.949381   5.230041   5.911076   7.312933   7.933737
    14  H    5.221350   4.817475   4.919328   6.628848   7.442192
    15  O    3.808332   4.916716   2.842605   4.259527   4.988682
    16  H    2.864331   4.010937   1.911051   3.376104   4.204207
    17  H    4.318124   5.519540   3.389417   4.528490   5.338024
    18  O    5.526304   5.491402   4.843216   6.954497   7.894816
    19  H    4.832954   4.915527   4.050243   6.280494   7.201423
    20  H    5.927324   6.038419   5.162608   7.261748   8.306313
    21  O    5.142056   5.820966   4.045827   6.206605   6.890764
    22  H    4.663996   5.506308   3.563593   5.551024   6.247047
    23  H    5.670789   6.275038   4.670058   6.708195   7.241927
    24  O    3.729296   3.999377   2.826793   5.178101   5.979275
    25  H    4.235757   4.658845   3.217290   5.581524   6.339251
    26  H    2.852254   3.313868   1.876104   4.251574   5.126456
                    6          7          8          9         10
     6  F    0.000000
     7  F    2.167958   0.000000
     8  O    5.569369   5.195206   0.000000
     9  H    4.293253   3.800075   1.457395   0.000000
    10  H    5.607783   5.568821   0.973786   2.033275   0.000000
    11  H    6.149126   5.539138   0.982846   2.083236   1.554095
    12  O    7.305586   6.477421   2.704773   3.616984   2.994897
    13  H    8.212277   7.344112   3.296183   4.349294   3.597226
    14  H    7.335376   6.723781   3.014714   3.963558   2.994843
    15  O    3.527209   5.285000   5.572730   5.042587   5.009668
    16  H    2.789390   4.376818   4.864837   4.199749   4.413988
    17  H    3.575331   5.424763   6.347119   5.736462   5.816469
    18  O    7.367132   7.217140   3.780504   4.678627   3.292980
    19  H    6.620477   6.684933   3.325644   4.130976   2.673647
    20  H    7.560355   7.442587   4.589104   5.323723   4.105806
    21  O    5.897708   7.197113   5.212099   5.430142   4.319329
    22  H    5.098402   6.570955   5.335780   5.286257   4.537425
    23  H    6.408942   7.791557   5.600581   5.871586   4.705977
    24  O    5.415581   5.880145   2.814086   3.322324   1.946809
    25  H    5.625999   6.413300   3.625295   4.067612   2.705223
    26  H    4.465439   4.952811   2.771901   2.830008   2.117719
                   11         12         13         14         15
    11  H    0.000000
    12  O    1.736723   0.000000
    13  H    2.346432   0.959987   0.000000
    14  H    2.181940   0.981844   1.557807   0.000000
    15  O    6.216430   7.319815   8.166256   6.958629   0.000000
    16  H    5.492077   6.616537   7.491181   6.334348   0.969365
    17  H    6.930446   7.926300   8.804622   7.532196   0.960077
    18  O    3.296198   2.713095   3.195175   1.755844   6.217473
    19  H    3.088938   3.050159   3.665803   2.237484   5.282992
    20  H    4.107336   3.392499   3.892535   2.427095   6.345019
    21  O    5.745326   6.659136   7.313791   6.099016   2.752249
    22  H    5.929152   6.932654   7.667798   6.433434   1.795686
    23  H    6.210217   7.230230   7.822286   6.717008   3.241547
    24  O    3.125423   3.944966   4.650858   3.453880   3.812130
    25  H    4.036927   4.882956   5.540148   4.344665   3.391052
    26  H    3.176112   4.129252   4.949102   3.758815   3.232475
                   16         17         18         19         20
    16  H    0.000000
    17  H    1.545341   0.000000
    18  O    5.788353   6.734584   0.000000
    19  H    4.880501   5.846170   0.983270   0.000000
    20  H    5.959967   6.741382   0.959477   1.561496   0.000000
    21  O    3.153560   3.416449   4.963269   4.036926   5.184567
    22  H    2.323840   2.464274   5.413655   4.460059   5.590806
    23  H    3.729806   3.947744   5.639612   4.725338   5.942142
    24  O    3.434697   4.531165   2.719912   1.750593   3.228572
    25  H    3.262869   4.134824   3.373711   2.406829   3.772731
    26  H    2.676335   3.914308   3.260710   2.346535   3.661083
                   21         22         23         24         25
    21  O    0.000000
    22  H    0.978014   0.000000
    23  H    0.959837   1.556765   0.000000
    24  O    2.728307   3.020577   3.369942   0.000000
    25  H    1.778261   2.228801   2.417690   0.981222   0.000000
    26  H    2.950811   2.919393   3.658633   0.971955   1.549421
                   26
    26  H    0.000000
 Stoichiometry    C2H13F3O8
 Framework group  C1[X(C2H13F3O8)]
 Deg. of freedom    72
 Full point group                 C1      NOp   1
 Largest Abelian subgroup         C1      NOp   1
 Largest concise Abelian subgroup C1      NOp   1
                         Standard orientation:                         
 ---------------------------------------------------------------------
 Center     Atomic      Atomic             Coordinates (Angstroms)
 Number     Number       Type             X           Y           Z
 ---------------------------------------------------------------------
      1          6           0       -1.216053   -0.552180   -0.133997
      2          8           0       -0.822820   -1.586486   -0.787353
      3          8           0       -0.550465    0.399865    0.242093
      4          6           0       -2.729400   -0.612068    0.195371
      5          9           0       -3.449724   -0.901185   -0.891059
      6          9           0       -3.147777    0.561846    0.678472
      7          9           0       -2.958344   -1.551957    1.121185
      8          8           0        1.602784   -1.504995   -1.365594
      9          1           0        0.191398   -1.547333   -1.004767
     10          1           0        1.971117   -0.606650   -1.290988
     11          1           0        2.199603   -2.073026   -0.829745
     12          8           0        3.351214   -2.751075    0.279420
     13          1           0        4.083262   -3.255831   -0.082385
     14          1           0        3.740511   -1.959696    0.710911
     15          8           0       -0.877334    3.223587    0.229664
     16          1           0       -0.965238    2.263338    0.328975
     17          1           0       -1.315611    3.616389    0.988194
     18          8           0        4.151472   -0.312527    1.159168
     19          1           0        3.465457    0.260483    0.749458
     20          1           0        4.262204   -0.013566    2.064130
     21          8           0        1.717875    3.646756   -0.583165
     22          1           0        0.779178    3.659863   -0.308962
     23          1           0        1.766930    4.092790   -1.431654
     24          8           0        2.180495    0.986569   -0.191951
     25          1           0        2.195815    1.942366   -0.413343
     26          1           0        1.274924    0.814473    0.116300
 ---------------------------------------------------------------------
 Rotational constants (GHZ):           0.5767873           0.3270774           0.2340117
 Standard basis: 6-31++G(d,p) (6D, 7F)
 There are   325 symmetry adapted cartesian basis functions of A   symmetry.
 There are   325 symmetry adapted basis functions of A   symmetry.
   325 basis functions,   520 primitive gaussians,   325 cartesian basis functions
    58 alpha electrons       58 beta electrons
       nuclear repulsion energy       970.1648805511 Hartrees.
 NAtoms=   26 NActive=   26 NUniq=   26 SFac= 1.00D+00 NAtFMM=   60 NAOKFM=F Big=F
 Integral buffers will be    131072 words long.
 Raffenetti 2 integral format.
 Two-electron integral symmetry is turned on.
 Nuclear repulsion after empirical dispersion term =      970.1522922893 Hartrees.
 One-electron integrals computed using PRISM.
 NBasis=   325 RedAO= T EigKep=  4.17D-05  NBF=   325
 NBsUse=   325 1.00D-06 EigRej= -1.00D+00 NBFU=   325
 Initial guess from the checkpoint file:  "/local_scratch/slurm.5787588/Gau-3069770.chk"
 B after Tr=    -0.000000    0.000000    0.000000
         Rot=    0.999971    0.006009   -0.004253   -0.001876 Ang=   0.87 deg.
 ExpMin= 3.60D-02 ExpMax= 7.00D+03 ExpMxC= 1.05D+03 IAcc=3 IRadAn=         5 AccDes= 0.00D+00
 Harris functional with IExCor= 4639 and IRadAn=       5 diagonalized for initial guess.
 HarFok:  IExCor= 4639 AccDes= 0.00D+00 IRadAn=         5 IDoV= 1 UseB2=F ITyADJ=14
 ICtDFT=  3500011 ScaDFX=  1.000000  1.000000  1.000000  1.000000
 FoFCou: FMM=F IPFlag=           0 FMFlag=      100000 FMFlg1=           0
         NFxFlg=           0 DoJE=T BraDBF=F KetDBF=T FulRan=T
         wScrn=  0.000000 ICntrl=       500 IOpCl=  0 I1Cent=   200000004 NGrid=           0
         NMat0=    1 NMatS0=      1 NMatT0=    0 NMatD0=    1 NMtDS0=    0 NMtDT0=    0
 Petite list used in FoFCou.
 Requested convergence on RMS density matrix=1.00D-10 within 128 cycles.
 Requested convergence on MAX density matrix=1.00D-08.
 Requested convergence on             energy=1.00D-08.
 No special actions if energy rises.
 SCF Done:  E(RwB97XD) =  -985.245386333     A.U. after   16 cycles
            NFock= 16  Conv=0.78D-10     -V/T= 2.0083
 Calling FoFJK, ICntrl=      2127 FMM=F ISym2X=0 I1Cent= 0 IOpClX= 0 NMat=1 NMatS=1 NMatT=0.
 ***** Axes restored to original set *****
 -------------------------------------------------------------------
 Center     Atomic                   Forces (Hartrees/Bohr)
 Number     Number              X              Y              Z
 -------------------------------------------------------------------
      1        6           0.003408138   -0.002657167    0.000234708
      2        8          -0.000516760   -0.002512416   -0.004607572
      3        8          -0.002507439    0.001607179   -0.001466243
      4        6          -0.000251731    0.000919879   -0.000081541
      5        9           0.000088103   -0.000106963   -0.000294497
      6        9           0.000137836   -0.000267732   -0.000535624
      7        9          -0.000010080   -0.000555735    0.000142597
      8        8           0.000853755    0.002083528   -0.002260580
      9        1          -0.000594970    0.003598350    0.006091774
     10        1          -0.000320112   -0.000664070   -0.000584553
     11        1          -0.001331440   -0.001507961    0.002502023
     12        8           0.000299327    0.000255324   -0.000119173
     13        1           0.000145427   -0.000135600    0.000021288
     14        1          -0.000353661    0.000230404   -0.000383859
     15        8          -0.000578615    0.000463917   -0.000739060
     16        1           0.000655497   -0.000981223    0.001093539
     17        1          -0.000065194    0.000396469   -0.000095222
     18        8           0.000543471   -0.000212311   -0.001263622
     19        1          -0.000444695    0.000463563    0.001262476
     20        1           0.000051995   -0.000221199    0.000118143
     21        8          -0.000046912    0.000439680    0.000128883
     22        1           0.000048408   -0.000447039    0.000101804
     23        1           0.000019283   -0.000084759   -0.000073203
     24        8           0.000773329   -0.000302071    0.000459619
     25        1           0.000144331   -0.000424626   -0.000174038
     26        1          -0.000147291    0.000622580    0.000521935
 -------------------------------------------------------------------
 Cartesian Forces:  Max     0.006091774 RMS     0.001347948

 GradGradGradGradGradGradGradGradGradGradGradGradGradGradGradGradGradGrad
 Berny optimization.
 Using GEDIIS/GDIIS optimizer.
 FormGI is forming the generalized inverse of G from B-inverse, IUseBI=4.
 Internal  Forces:  Max     0.006710390 RMS     0.000857129
 Search for a local minimum.
 Step number  14 out of a maximum of  156
 All quantities printed in internal units (Hartrees-Bohrs-Radians)
 Mixed Optimization -- En-DIIS/RFO-DIIS
 Swapping is turned off.
 Update second derivatives using D2CorX and points   13   14
 DE=  4.18D-04 DEPred=-2.28D-04 R=-1.83D+00
 Trust test=-1.83D+00 RLast= 6.44D-01 DXMaxT set to 3.15D-01
 ITU= -1  0 -1  0  1  0  1  1  1  1  1  1  1  0
     Eigenvalues ---    0.00005   0.00009   0.00074   0.00108   0.00143
     Eigenvalues ---    0.00167   0.00273   0.00295   0.00481   0.00547
     Eigenvalues ---    0.00573   0.00758   0.00796   0.00934   0.01024
     Eigenvalues ---    0.01180   0.01290   0.01387   0.01505   0.01532
     Eigenvalues ---    0.01568   0.01673   0.01849   0.01977   0.02204
     Eigenvalues ---    0.02306   0.02437   0.02479   0.02598   0.02849
     Eigenvalues ---    0.03292   0.03413   0.03608   0.03649   0.03795
     Eigenvalues ---    0.04170   0.04577   0.04875   0.05549   0.06030
     Eigenvalues ---    0.06250   0.06716   0.06986   0.07531   0.09624
     Eigenvalues ---    0.11558   0.13603   0.16297   0.20129   0.20672
     Eigenvalues ---    0.21936   0.24027   0.25586   0.34801   0.35435
     Eigenvalues ---    0.36172   0.37484   0.37897   0.42509   0.43365
     Eigenvalues ---    0.45599   0.46516   0.49965   0.51164   0.52380
     Eigenvalues ---    0.55026   0.57221   0.57276   0.57348   0.57478
     Eigenvalues ---    0.69039   0.76026
 Eigenvalue     1 is   4.54D-05 Eigenvector:
                          D10       D7        D8        D9        D5
   1                    0.38182   0.37516   0.37291   0.36700   0.36624
                          D6        D4        D3        D42       D39
   1                    0.36033  -0.15332  -0.14572  -0.10120  -0.09811
 Eigenvalue     2 is   8.88D-05 Eigenvector:
                          D34       D33       D35       D36       D37
   1                    0.46961   0.42177  -0.35552  -0.35387  -0.30779
                          R12       D8        D10       D26       D9
   1                   -0.17159   0.14560   0.13633  -0.12780   0.12710
 En-DIIS/RFO-DIIS/Sim-DIIS IScMMF=       -3 using points:    14   13
 RFO step:  Lambda=-1.35096707D-03.
 DidBck=T Rises=T En-DIIS coefs:    0.37125    0.62875
 Iteration  1 RMS(Cart)=  0.07218097 RMS(Int)=  0.01651532
 Iteration  2 RMS(Cart)=  0.01696300 RMS(Int)=  0.00123674
 Iteration  3 RMS(Cart)=  0.00014802 RMS(Int)=  0.00122863
 Iteration  4 RMS(Cart)=  0.00000046 RMS(Int)=  0.00122863
 Variable       Old X    -DE/DX   Delta X   Delta X   Delta X     New X
                                 (Linear)    (Quad)   (Total)
    R1        2.42835   0.00034  -0.00900   0.00313  -0.00642   2.42193
    R2        2.30735   0.00287   0.00703   0.01834   0.02515   2.33250
    R3        2.92895   0.00056   0.00234  -0.00154   0.00084   2.92979
    R4        1.96153   0.00671   0.05157   0.05479   0.10621   2.06775
    R5        3.61136  -0.00062  -0.04530  -0.02056  -0.06642   3.54495
    R6        2.52318   0.00014  -0.00064  -0.00126  -0.00190   2.52128
    R7        2.52581   0.00032   0.00136  -0.00173  -0.00036   2.52545
    R8        2.53036   0.00057   0.00262   0.01006   0.01274   2.54309
    R9        2.75408  -0.00015  -0.09493  -0.09667  -0.19171   2.56236
   R10        1.84019  -0.00066   0.00494   0.02228   0.02759   1.86778
   R11        1.85731   0.00261   0.00986  -0.01055  -0.00068   1.85663
   R12        3.67894  -0.00069  -0.09506  -0.22667  -0.32104   3.35789
   R13        3.28193  -0.00062  -0.05899   0.05705  -0.00198   3.27995
   R14        1.81411   0.00001  -0.00019   0.00069   0.00050   1.81461
   R15        1.85542   0.00016   0.00207  -0.00178   0.00007   1.85549
   R16        3.31806  -0.00033  -0.02250   0.03812   0.01545   3.33351
   R17        1.83183   0.00108   0.00233   0.00847   0.01034   1.84217
   R18        1.81428  -0.00008  -0.00049   0.00071   0.00022   1.81450
   R19        3.39335   0.00026  -0.01977   0.00420  -0.01553   3.37783
   R20        1.85811  -0.00108  -0.00171  -0.01067  -0.01248   1.84563
   R21        1.81315   0.00001   0.00020  -0.00004   0.00016   1.81331
   R22        3.30814   0.00009   0.02111   0.00955   0.03064   3.33878
   R23        1.84818   0.00057   0.00101   0.00232   0.00349   1.85167
   R24        1.81383  -0.00005  -0.00027   0.00111   0.00084   1.81467
   R25        3.36043   0.00016  -0.02145  -0.01356  -0.03436   3.32606
   R26        1.85424  -0.00018   0.00171  -0.00047   0.00162   1.85586
   R27        1.83673  -0.00082   0.00243  -0.00224   0.00018   1.83691
    A1        2.23622  -0.00112   0.00404  -0.00388  -0.00094   2.23528
    A2        1.95598   0.00083   0.00641  -0.00292   0.00329   1.95927
    A3        2.09085   0.00030  -0.01040   0.00599  -0.00408   2.08677
    A4        1.95534   0.00274   0.03075  -0.01241   0.01786   1.97319
    A5        2.28631   0.00155   0.02487   0.01258   0.03881   2.32512
    A6        1.94143   0.00030   0.00435   0.00514   0.00932   1.95075
    A7        1.92677   0.00086   0.00184   0.01935   0.02115   1.94791
    A8        1.91877  -0.00014  -0.00126  -0.02487  -0.02604   1.89273
    A9        1.89168  -0.00057  -0.00222   0.00147  -0.00097   1.89071
   A10        1.89480  -0.00019  -0.00111  -0.00127  -0.00248   1.89231
   A11        1.88922  -0.00029  -0.00183   0.00012  -0.00153   1.88769
   A12        1.95426  -0.00030  -0.02358  -0.01916  -0.04341   1.91086
   A13        2.02227   0.00003  -0.02161  -0.00968  -0.03238   1.98989
   A14        1.83559   0.00001  -0.00110   0.00653   0.00579   1.84139
   A15        2.06035   0.00004   0.01599   0.00777   0.02618   2.08653
   A16        1.80174  -0.00033   0.00416   0.00626   0.01017   1.81191
   A17        1.86197   0.00031   0.00720  -0.00333   0.00261   1.86458
   A18        1.85766   0.00012   0.00718  -0.01302  -0.00566   1.85201
   A19        1.93377  -0.00024   0.00376   0.00948   0.01300   1.94677
   A20        2.16362   0.00014   0.00452  -0.00357   0.00098   2.16460
   A21        1.85149   0.00016   0.00495  -0.00573  -0.00038   1.85111
   A22        2.16531  -0.00028  -0.01277  -0.02069  -0.03427   2.13104
   A23        1.86705   0.00009  -0.00122   0.00782   0.00827   1.87532
   A24        2.93096   0.00019  -0.00769  -0.07617  -0.08446   2.84649
   A25        1.86572  -0.00028   0.00094  -0.00947  -0.00881   1.85691
   A26        1.81732   0.00080  -0.01876   0.02127   0.00473   1.82205
   A27        2.11306  -0.00042   0.01551  -0.03570  -0.02062   2.09244
   A28        1.61391   0.00028   0.00169   0.07653   0.07889   1.69279
   A29        2.30699   0.00005  -0.04483  -0.01099  -0.05589   2.25111
   A30        1.50468  -0.00011   0.02358   0.02761   0.05102   1.55570
   A31        2.11051  -0.00013   0.03310  -0.07305  -0.04031   2.07021
   A32        2.02628  -0.00003  -0.02082   0.02910   0.00423   2.03051
   A33        1.83235  -0.00006  -0.00208  -0.01357  -0.01560   1.81674
   A34        3.15773  -0.00085  -0.00302   0.00299   0.00047   3.15820
   A35        2.71675   0.00016   0.02298   0.05782   0.08014   2.79689
   A36        3.14321   0.00001  -0.00967  -0.00171  -0.01760   3.12560
   A37        2.91989  -0.00013  -0.00771   0.02820   0.02199   2.94189
   A38        2.80581  -0.00067  -0.00493  -0.04152  -0.04744   2.75837
   A39        2.88983   0.00101   0.01378  -0.00442   0.01073   2.90056
   A40        2.83782   0.00025  -0.00464  -0.01468  -0.01890   2.81891
   A41        3.17927  -0.00003  -0.00650   0.03963   0.03432   3.21358
   A42        2.74795  -0.00040   0.03845   0.03529   0.07528   2.82323
   A43        3.38216   0.00012  -0.00690   0.06501   0.05887   3.44103
   A44        3.31386  -0.00018  -0.00443  -0.01467  -0.01794   3.29593
   A45        3.06815   0.00012   0.00587  -0.01728  -0.01164   3.05650
   A46        3.20910  -0.00051  -0.01016  -0.00716  -0.01778   3.19132
   A47        3.22400  -0.00004  -0.01745   0.10207   0.08511   3.30911
    D1       -0.01477   0.00009  -0.00338  -0.05194  -0.05667  -0.07144
    D2       -3.13814  -0.00011  -0.00758   0.00042  -0.00802   3.13702
    D3        2.48249  -0.00032  -0.07375   0.12571   0.05182   2.53431
    D4       -0.67856  -0.00010  -0.06917   0.06970   0.00012  -0.67843
    D5       -0.86698   0.00011   0.06767  -0.02240   0.04515  -0.82183
    D6       -2.96773   0.00006   0.06635  -0.04057   0.02543  -2.94230
    D7        1.23237  -0.00003   0.06826  -0.03714   0.03087   1.26324
    D8        2.29113  -0.00006   0.06377   0.02517   0.08915   2.38027
    D9        0.19037  -0.00011   0.06245   0.00700   0.06943   0.25980
   D10       -1.89271  -0.00020   0.06436   0.01043   0.07487  -1.81784
   D11       -0.30151   0.00076   0.05944   0.07862   0.13627  -0.16524
   D12        1.81646   0.00041   0.02293   0.07582   0.09779   1.91425
   D13        1.55469   0.00052   0.06260   0.02079   0.08330   1.63800
   D14       -2.37661   0.00041   0.07387   0.01123   0.08445  -2.29216
   D15        2.43687   0.00015   0.01511   0.01052   0.02467   2.46154
   D16       -1.83422   0.00027   0.03562   0.00544   0.03962  -1.79461
   D17       -1.75641  -0.00021  -0.02307  -0.03432  -0.05817  -1.81458
   D18        0.25568  -0.00008  -0.00256  -0.03939  -0.04322   0.21246
   D19        2.17600  -0.00008  -0.05535  -0.00759  -0.06069   2.11531
   D20       -1.57984   0.00022  -0.06292  -0.03804  -0.10123  -1.68106
   D21        0.13977  -0.00001  -0.03135  -0.01406  -0.04746   0.09231
   D22        0.12156   0.00001  -0.03236  -0.00623  -0.03527   0.08628
   D23        2.64891   0.00031  -0.03993  -0.03667  -0.07581   2.57310
   D24       -1.91467   0.00008  -0.00836  -0.01270  -0.02204  -1.93671
   D25        0.18124  -0.00003  -0.05035  -0.00838  -0.06369   0.11755
   D26        2.30525   0.00000  -0.06341  -0.01025  -0.07569   2.22956
   D27        2.30762  -0.00000  -0.02528   0.00839  -0.01973   2.28788
   D28       -1.85156   0.00003  -0.03834   0.00652  -0.03173  -1.88330
   D29        2.10485   0.00001  -0.02896   0.00038  -0.02845   2.07641
   D30       -0.09943  -0.00006  -0.03779   0.03443  -0.00375  -0.10318
   D31       -1.99297   0.00034  -0.00270  -0.01281  -0.01532  -2.00829
   D32        2.08593   0.00027  -0.01152   0.02124   0.00938   2.09530
   D33       -0.31700  -0.00002   0.11747   0.10414   0.22041  -0.09659
   D34       -2.65966   0.00015   0.13088   0.12874   0.25789  -2.40176
   D35       -0.02994   0.00004  -0.06180  -0.08397  -0.14639  -0.17633
   D36       -2.54370  -0.00022  -0.02673  -0.08474  -0.11228  -2.65598
   D37        1.48833   0.00006  -0.03556  -0.01536  -0.05012   1.43821
   D38        1.53023   0.00007   0.05739   0.00222   0.06036   1.59059
   D39       -2.22104   0.00024   0.03493   0.05815   0.09156  -2.12947
   D40       -0.00688   0.00015   0.03095  -0.00624   0.02534   0.01846
   D41       -0.51032  -0.00007   0.07039   0.00722   0.07838  -0.43194
   D42        2.02160   0.00010   0.04793   0.06316   0.10958   2.13118
   D43       -2.04743   0.00001   0.04395  -0.00123   0.04336  -2.00407
         Item               Value     Threshold  Converged?
 Maximum Force            0.006710     0.000015     NO 
 RMS     Force            0.000857     0.000010     NO 
 Maximum Displacement     0.277042     0.000060     NO 
 RMS     Displacement     0.080698     0.000040     NO 
 Predicted change in Energy=-9.560636D-04
 GradGradGradGradGradGradGradGradGradGradGradGradGradGradGradGradGradGrad

                          Input orientation:                          
 ---------------------------------------------------------------------
 Center     Atomic      Atomic             Coordinates (Angstroms)
 Number     Number       Type             X           Y           Z
 ---------------------------------------------------------------------
      1          6           0        0.687616   -1.113909    0.066799
      2          8           0        1.436091   -1.168567    1.105726
      3          8           0       -0.344604   -0.456483   -0.093914
      4          6           0        1.158666   -2.082958   -1.047975
      5          9           0        2.473160   -1.993690   -1.258309
      6          9           0        0.531036   -1.845804   -2.203757
      7          9           0        0.873538   -3.341616   -0.666507
      8          8           0        0.809221    0.405526    2.873437
      9          1           0        1.117858   -0.486002    1.899525
     10          1           0        0.124027    1.034662    2.539369
     11          1           0        0.421681   -0.001114    3.679501
     12          8           0       -0.663323   -0.565019    4.911309
     13          1           0       -0.515757   -0.310102    5.825271
     14          1           0       -1.531868   -0.190151    4.648254
     15          8           0       -1.493247    1.145999   -2.084303
     16          1           0       -1.093976    0.416582   -1.575542
     17          1           0       -2.105996    0.737134   -2.700207
     18          8           0       -2.850251    0.676522    3.859263
     19          1           0       -2.486171    1.014989    3.018572
     20          1           0       -3.689856    0.256483    3.660794
[truncated: 611,497 more chars]
