# Supplementary material for: The Hydration of Trifluoroacetic Acid from 0 to 298 K
Source: J Phys Chem A. 2026 Jan 20;130(4):927–35. doi: 10.1021/acs.jpca.5c08151 (PMC12862820; doi:10.1021/acs.jpca.5c08151)
Supplement: Supplementary file 1 [file jp5c08151_si_001.zip › TFA_SI/within1kcal-hightemps/6-H2O/PM7-69-17861-wb97xd.xyz]

26
PM7-69-17861-wb97xd.log	Energy: -618251.1389060
C         -1.77132       -0.05435       -0.13509
O         -1.05858        0.93687       -0.13990
O         -1.46225       -1.27612       -0.37557
H         -0.42968       -1.45759       -0.58793
C         -3.27575        0.09525        0.21660
F         -4.04619       -0.43406       -0.74291
F         -3.61378        1.37696        0.36192
F         -3.54506       -0.54063        1.36826
O          0.87649       -1.84258       -0.84754
H          1.40857       -2.08839       -0.06109
H          1.45253       -1.23051       -1.36253
O          2.64199       -0.07982       -1.90234
H          3.40993       -0.19744       -1.32032
H          2.27289        0.78679       -1.66648
O          3.19587        1.92002        1.25132
H          2.48080        2.11762        0.61232
H          3.42246        2.73514        1.70261
O          2.63303       -2.21454        1.22243
H          3.34796       -1.58845        1.00087
H          2.37944       -2.03206        2.13022
O          1.29470        2.11228       -0.71076
H          1.01649        2.91514       -1.15939
H          0.46976        1.62868       -0.48308
O          4.42469       -0.27157        0.34156
H          4.14567        0.58210        0.74354
H          5.38344       -0.31317        0.36326
