# Supplementary material for: The Hydration of Trifluoroacetic Acid from 0 to 298 K
Source: J Phys Chem A. 2026 Jan 20;130(4):927–35. doi: 10.1021/acs.jpca.5c08151 (PMC12862820; doi:10.1021/acs.jpca.5c08151)
Supplement: Supplementary file 1 [file jp5c08151_si_001.zip › TFA_SI/within1kcal-hightemps/7-H2O/20K-1-143-20435-wb97xd.log]

 Entering Gaussian System, Link 0=g16
 Initial command:
 /software/commercial/MERCURY/GAUSSIAN/AVX2/g16/l1.exe "/local_scratch/slurm.6305190/Gau-974761.inp" -scrdir="/local_scratch/slurm.6305190/"
 Entering Link 1 = /software/commercial/MERCURY/GAUSSIAN/AVX2/g16/l1.exe PID=    974762.
  
 Copyright (c) 1988-2019, Gaussian, Inc.  All Rights Reserved.
  
 This is part of the Gaussian(R) 16 program.  It is based on
 the Gaussian(R) 09 system (copyright 2009, Gaussian, Inc.),
 the Gaussian(R) 03 system (copyright 2003, Gaussian, Inc.),
 the Gaussian(R) 98 system (copyright 1998, Gaussian, Inc.),
 the Gaussian(R) 94 system (copyright 1995, Gaussian, Inc.),
 the Gaussian 92(TM) system (copyright 1992, Gaussian, Inc.),
 the Gaussian 90(TM) system (copyright 1990, Gaussian, Inc.),
 the Gaussian 88(TM) system (copyright 1988, Gaussian, Inc.),
 the Gaussian 86(TM) system (copyright 1986, Carnegie Mellon
 University), and the Gaussian 82(TM) system (copyright 1983,
 Carnegie Mellon University). Gaussian is a federally registered
 trademark of Gaussian, Inc.
  
 This software contains proprietary and confidential information,
 including trade secrets, belonging to Gaussian, Inc.
  
 This software is provided under written license and may be
 used, copied, transmitted, or stored only in accord with that
 written license.
  
 The following legend is applicable only to US Government
 contracts under FAR:
  
                    RESTRICTED RIGHTS LEGEND
  
 Use, reproduction and disclosure by the US Government is
 subject to restrictions as set forth in subparagraphs (a)
 and (c) of the Commercial Computer Software - Restricted
 Rights clause in FAR 52.227-19.
  
 Gaussian, Inc.
 340 Quinnipiac St., Bldg. 40, Wallingford CT 06492
  
  
 ---------------------------------------------------------------
 Warning -- This program may not be used in any manner that
 competes with the business of Gaussian, Inc. or will provide
 assistance to any competitor of Gaussian, Inc.  The licensee
 of this program is prohibited from giving any competitor of
 Gaussian, Inc. access to this program.  By using this program,
 the user acknowledges that Gaussian, Inc. is engaged in the
 business of creating and licensing software in the field of
 computational chemistry and represents and warrants to the
 licensee that it is not a competitor of Gaussian, Inc. and that
 it will not use this program in any manner prohibited above.
 ---------------------------------------------------------------
  

 Cite this work as:
 Gaussian 16, Revision C.01,
 M. J. Frisch, G. W. Trucks, H. B. Schlegel, G. E. Scuseria, 
 M. A. Robb, J. R. Cheeseman, G. Scalmani, V. Barone, 
 G. A. Petersson, H. Nakatsuji, X. Li, M. Caricato, A. V. Marenich, 
 J. Bloino, B. G. Janesko, R. Gomperts, B. Mennucci, H. P. Hratchian, 
 J. V. Ortiz, A. F. Izmaylov, J. L. Sonnenberg, D. Williams-Young, 
 F. Ding, F. Lipparini, F. Egidi, J. Goings, B. Peng, A. Petrone, 
 T. Henderson, D. Ranasinghe, V. G. Zakrzewski, J. Gao, N. Rega, 
 G. Zheng, W. Liang, M. Hada, M. Ehara, K. Toyota, R. Fukuda, 
 J. Hasegawa, M. Ishida, T. Nakajima, Y. Honda, O. Kitao, H. Nakai, 
 T. Vreven, K. Throssell, J. A. Montgomery, Jr., J. E. Peralta, 
 F. Ogliaro, M. J. Bearpark, J. J. Heyd, E. N. Brothers, K. N. Kudin, 
 V. N. Staroverov, T. A. Keith, R. Kobayashi, J. Normand, 
 K. Raghavachari, A. P. Rendell, J. C. Burant, S. S. Iyengar, 
 J. Tomasi, M. Cossi, J. M. Millam, M. Klene, C. Adamo, R. Cammi, 
 J. W. Ochterski, R. L. Martin, K. Morokuma, O. Farkas, 
 J. B. Foresman, and D. J. Fox, Gaussian, Inc., Wallingford CT, 2019.
 
 ******************************************
 Gaussian 16:  ES64L-G16RevC.01  3-Jul-2019
                 8-Oct-2025 
 ******************************************
 %nproc=20
 Will use up to   20 processors via shared memory.
 %mem=18gb
 ----------------------------------------------------------------------
 # wb97xd/6-31++g** scf(conver=10) opt(tight,maxcycles=300,calcfc) freq
 ----------------------------------------------------------------------
 1/6=300,7=10,10=4,18=20,19=15,26=3,38=1/1,3;
 2/9=110,12=2,17=6,18=5,40=1/2;
 3/5=1,6=6,7=1111,11=2,25=1,30=1,71=2,74=-58,140=1/1,2,3;
 4//1;
 5/5=2,6=10,38=5/2;
 8/6=4,10=90,11=11/1;
 11/6=1,8=1,9=11,15=111,16=1/1,2,10;
 10/6=1,13=1/2;
 6/7=2,8=2,9=2,10=2,28=1/1;
 7/10=1,25=1/1,2,3,16;
 1/6=300,7=10,10=4,18=20,19=15,26=3/3(2);
 2/9=110/2;
 99//99;
 2/9=110/2;
 3/5=1,6=6,7=1111,11=2,25=1,30=1,71=1,74=-58/1,2,3;
 4/5=5,16=3,69=1/1;
 5/5=2,6=10,38=5/2;
 7//1,2,3,16;
 1/6=300,7=10,18=20,19=15,26=3/3(-5);
 2/9=110/2;
 6/7=2,8=2,9=2,10=2,19=2,28=1/1;
 99/9=1/99;
 ---------------
 20K-1-143-20435
 ---------------
 Symbolic Z-matrix:
 Charge =  0 Multiplicity = 1
 C                     1.07643   0.83852   1.13384 
 O                     0.44604  -0.18809   1.23477 
 O                     1.31505   1.52026   0.08638 
 H                     0.86375   1.08317  -0.8478 
 C                     1.72016   1.46977   2.4116 
 F                     1.56812   2.79678   2.45283 
 F                     3.0343    1.21182   2.46473 
 F                     1.17192   0.97072   3.52612 
 O                    -0.06356  -2.8641    0.39486 
 H                     0.29463  -2.63832  -0.48586 
 H                     0.47658  -2.38015   1.0263 
 O                     0.29341   0.52222  -1.94764 
 H                     0.58413  -0.4168   -2.01991 
 H                    -0.68036   0.4741   -1.82233 
 O                    -2.31696   0.05046  -1.50329 
 H                    -2.31533  -0.42155  -0.62883 
 H                    -3.03253   0.686    -1.47928 
 O                    -2.56383  -3.79135  -0.66658 
 H                    -3.04406  -3.17416  -0.10598 
 H                    -1.70591  -3.91555  -0.24221 
 O                    -1.8008   -2.35967  -2.84304 
 H                    -2.14471  -1.48927  -2.59127 
 H                    -2.16856  -2.98957  -2.18849 
 O                    -2.18955  -1.24878   0.78743 
 H                    -1.89342  -0.66178   1.48662 
 H                    -1.42514  -1.85462   0.63963 
 O                     0.67125  -2.11522  -2.12661 
 H                    -0.26086  -2.25777  -2.48357 
 H                     1.2667   -2.55401  -2.7346 
 
 Add virtual bond connecting atoms O12        and H4         Dist= 2.57D+00.
 Add virtual bond connecting atoms H28        and O21        Dist= 2.99D+00.
 Add virtual bond connecting atoms O24        and H16        Dist= 3.11D+00.
 Add virtual bond connecting atoms O27        and H13        Dist= 3.22D+00.
 Add virtual bond connecting atoms H26        and O9         Dist= 3.24D+00.
 Add virtual bond connecting atoms H10        and O27        Dist= 3.33D+00.
 Add virtual bond connecting atoms O15        and H14        Dist= 3.25D+00.
 Add virtual bond connecting atoms H23        and O18        Dist= 3.34D+00.

 GradGradGradGradGradGradGradGradGradGradGradGradGradGradGradGradGradGrad
 Berny optimization.
 Initialization pass.
                           ----------------------------
                           !    Initial Parameters    !
                           ! (Angstroms and Degrees)  !
 --------------------------                            --------------------------
 ! Name  Definition              Value          Derivative Info.                !
 --------------------------------------------------------------------------------
 ! R1    R(1,2)                  1.2089         calculate D2E/DX2 analytically  !
 ! R2    R(1,3)                  1.2723         calculate D2E/DX2 analytically  !
 ! R3    R(1,5)                  1.5638         calculate D2E/DX2 analytically  !
 ! R4    R(3,4)                  1.1258         calculate D2E/DX2 analytically  !
 ! R5    R(4,12)                 1.36           calculate D2E/DX2 analytically  !
 ! R6    R(5,6)                  1.3363         calculate D2E/DX2 analytically  !
 ! R7    R(5,7)                  1.3403         calculate D2E/DX2 analytically  !
 ! R8    R(5,8)                  1.3386         calculate D2E/DX2 analytically  !
 ! R9    R(9,10)                 0.9772         calculate D2E/DX2 analytically  !
 ! R10   R(9,11)                 0.9616         calculate D2E/DX2 analytically  !
 ! R11   R(9,26)                 1.7126         calculate D2E/DX2 analytically  !
 ! R12   R(10,27)                1.7628         calculate D2E/DX2 analytically  !
 ! R13   R(12,13)                0.9856         calculate D2E/DX2 analytically  !
 ! R14   R(12,14)                0.983          calculate D2E/DX2 analytically  !
 ! R15   R(13,27)                1.704          calculate D2E/DX2 analytically  !
 ! R16   R(14,15)                1.7204         calculate D2E/DX2 analytically  !
 ! R17   R(15,16)                0.9937         calculate D2E/DX2 analytically  !
 ! R18   R(15,17)                0.9574         calculate D2E/DX2 analytically  !
 ! R19   R(16,24)                1.645          calculate D2E/DX2 analytically  !
 ! R20   R(18,19)                0.9622         calculate D2E/DX2 analytically  !
 ! R21   R(18,20)                0.9652         calculate D2E/DX2 analytically  !
 ! R22   R(18,23)                1.765          calculate D2E/DX2 analytically  !
 ! R23   R(21,22)                0.9692         calculate D2E/DX2 analytically  !
 ! R24   R(21,23)                0.98           calculate D2E/DX2 analytically  !
 ! R25   R(21,28)                1.5846         calculate D2E/DX2 analytically  !
 ! R26   R(24,25)                0.9598         calculate D2E/DX2 analytically  !
 ! R27   R(24,26)                0.9865         calculate D2E/DX2 analytically  !
 ! R28   R(27,28)                1.0083         calculate D2E/DX2 analytically  !
 ! R29   R(27,29)                0.9575         calculate D2E/DX2 analytically  !
 ! A1    A(2,1,3)              128.4275         calculate D2E/DX2 analytically  !
 ! A2    A(2,1,5)              119.2891         calculate D2E/DX2 analytically  !
 ! A3    A(3,1,5)              112.2826         calculate D2E/DX2 analytically  !
 ! A4    A(1,3,4)              113.5733         calculate D2E/DX2 analytically  !
 ! A5    A(1,5,6)              112.2853         calculate D2E/DX2 analytically  !
 ! A6    A(1,5,7)              110.9969         calculate D2E/DX2 analytically  !
 ! A7    A(1,5,8)              111.1758         calculate D2E/DX2 analytically  !
 ! A8    A(6,5,7)              107.545          calculate D2E/DX2 analytically  !
 ! A9    A(6,5,8)              107.3331         calculate D2E/DX2 analytically  !
 ! A10   A(7,5,8)              107.267          calculate D2E/DX2 analytically  !
 ! A11   A(10,9,11)            105.6431         calculate D2E/DX2 analytically  !
 ! A12   A(10,9,26)            106.5018         calculate D2E/DX2 analytically  !
 ! A13   A(11,9,26)             93.2144         calculate D2E/DX2 analytically  !
 ! A14   A(4,12,13)            109.1816         calculate D2E/DX2 analytically  !
 ! A15   A(4,12,14)            109.4224         calculate D2E/DX2 analytically  !
 ! A16   A(13,12,14)           104.7678         calculate D2E/DX2 analytically  !
 ! A17   A(14,15,16)           106.1763         calculate D2E/DX2 analytically  !
 ! A18   A(14,15,17)           123.5195         calculate D2E/DX2 analytically  !
 ! A19   A(16,15,17)           107.1262         calculate D2E/DX2 analytically  !
 ! A20   A(19,18,20)           105.6645         calculate D2E/DX2 analytically  !
 ! A21   A(19,18,23)           108.8303         calculate D2E/DX2 analytically  !
 ! A22   A(20,18,23)           103.7995         calculate D2E/DX2 analytically  !
 ! A23   A(22,21,23)           105.6987         calculate D2E/DX2 analytically  !
 ! A24   A(22,21,28)           103.1892         calculate D2E/DX2 analytically  !
 ! A25   A(23,21,28)           104.7447         calculate D2E/DX2 analytically  !
 ! A26   A(18,23,21)           162.1568         calculate D2E/DX2 analytically  !
 ! A27   A(16,24,25)           110.0745         calculate D2E/DX2 analytically  !
 ! A28   A(16,24,26)           103.8329         calculate D2E/DX2 analytically  !
 ! A29   A(25,24,26)           104.2214         calculate D2E/DX2 analytically  !
 ! A30   A(10,27,13)           103.0948         calculate D2E/DX2 analytically  !
 ! A31   A(10,27,28)            95.1674         calculate D2E/DX2 analytically  !
 ! A32   A(10,27,29)           126.0085         calculate D2E/DX2 analytically  !
 ! A33   A(13,27,28)            96.6505         calculate D2E/DX2 analytically  !
 ! A34   A(13,27,29)           121.8929         calculate D2E/DX2 analytically  !
 ! A35   A(28,27,29)           106.5787         calculate D2E/DX2 analytically  !
 ! A36   L(3,4,12,9,-1)        178.0744         calculate D2E/DX2 analytically  !
 ! A37   L(9,10,27,1,-1)       179.1026         calculate D2E/DX2 analytically  !
 ! A38   L(12,13,27,2,-1)      178.9638         calculate D2E/DX2 analytically  !
 ! A39   L(12,14,15,2,-1)      173.8525         calculate D2E/DX2 analytically  !
 ! A40   L(15,16,24,1,-1)      177.2703         calculate D2E/DX2 analytically  !
 ! A41   L(9,26,24,1,-1)       178.136          calculate D2E/DX2 analytically  !
 ! A42   L(21,28,27,9,-1)      173.6218         calculate D2E/DX2 analytically  !
 ! A43   L(3,4,12,9,-2)        179.0822         calculate D2E/DX2 analytically  !
 ! A44   L(9,10,27,1,-2)       189.6904         calculate D2E/DX2 analytically  !
 ! A45   L(12,13,27,2,-2)      165.6429         calculate D2E/DX2 analytically  !
 ! A46   L(12,14,15,2,-2)      190.4606         calculate D2E/DX2 analytically  !
 ! A47   L(15,16,24,1,-2)      183.9699         calculate D2E/DX2 analytically  !
 ! A48   L(9,26,24,1,-2)       180.1292         calculate D2E/DX2 analytically  !
 ! A49   L(21,28,27,9,-2)      186.6493         calculate D2E/DX2 analytically  !
 ! D1    D(2,1,3,4)              0.1622         calculate D2E/DX2 analytically  !
 ! D2    D(5,1,3,4)            179.8276         calculate D2E/DX2 analytically  !
 ! D3    D(2,1,5,6)           -137.5891         calculate D2E/DX2 analytically  !
 ! D4    D(2,1,5,7)            101.9964         calculate D2E/DX2 analytically  !
 ! D5    D(2,1,5,8)            -17.3205         calculate D2E/DX2 analytically  !
 ! D6    D(3,1,5,6)             42.7115         calculate D2E/DX2 analytically  !
 ! D7    D(3,1,5,7)            -77.703          calculate D2E/DX2 analytically  !
 ! D8    D(3,1,5,8)            162.9801         calculate D2E/DX2 analytically  !
 ! D9    D(1,3,12,13)          -53.7683         calculate D2E/DX2 analytically  !
 ! D10   D(1,3,12,14)           59.8101         calculate D2E/DX2 analytically  !
 ! D11   D(10,9,24,16)           3.6394         calculate D2E/DX2 analytically  !
 ! D12   D(10,9,24,25)        -111.1946         calculate D2E/DX2 analytically  !
 ! D13   D(11,9,24,16)         110.7816         calculate D2E/DX2 analytically  !
 ! D14   D(11,9,24,25)          -4.0524         calculate D2E/DX2 analytically  !
 ! D15   D(11,9,27,13)         -51.5186         calculate D2E/DX2 analytically  !
 ! D16   D(11,9,27,28)        -148.7832         calculate D2E/DX2 analytically  !
 ! D17   D(11,9,27,29)          97.7199         calculate D2E/DX2 analytically  !
 ! D18   D(26,9,27,13)          45.5372         calculate D2E/DX2 analytically  !
 ! D19   D(26,9,27,28)         -51.7274         calculate D2E/DX2 analytically  !
 ! D20   D(26,9,27,29)        -165.2243         calculate D2E/DX2 analytically  !
 ! D21   D(4,12,15,16)         -49.3786         calculate D2E/DX2 analytically  !
 ! D22   D(4,12,15,17)          74.9369         calculate D2E/DX2 analytically  !
 ! D23   D(13,12,15,16)         64.3251         calculate D2E/DX2 analytically  !
 ! D24   D(13,12,15,17)       -171.3594         calculate D2E/DX2 analytically  !
 ! D25   D(4,12,27,10)          46.1522         calculate D2E/DX2 analytically  !
 ! D26   D(4,12,27,28)         141.8134         calculate D2E/DX2 analytically  !
 ! D27   D(4,12,27,29)        -106.1739         calculate D2E/DX2 analytically  !
 ! D28   D(14,12,27,10)        -68.0133         calculate D2E/DX2 analytically  !
 ! D29   D(14,12,27,28)         27.6478         calculate D2E/DX2 analytically  !
 ! D30   D(14,12,27,29)        139.6605         calculate D2E/DX2 analytically  !
 ! D31   D(14,15,24,25)         64.5991         calculate D2E/DX2 analytically  !
 ! D32   D(14,15,24,26)        -45.7139         calculate D2E/DX2 analytically  !
 ! D33   D(17,15,24,25)        -69.2775         calculate D2E/DX2 analytically  !
 ! D34   D(17,15,24,26)       -179.5905         calculate D2E/DX2 analytically  !
 ! D35   D(19,18,20,23)       -114.4598         calculate D2E/DX2 analytically  !
 ! D36   D(19,18,23,21)         60.4355         calculate D2E/DX2 analytically  !
 ! D37   D(20,18,23,21)        -51.744          calculate D2E/DX2 analytically  !
 ! D38   D(22,21,23,18)        -58.7453         calculate D2E/DX2 analytically  !
 ! D39   D(28,21,23,18)         49.86           calculate D2E/DX2 analytically  !
 ! D40   D(22,21,27,10)         86.7476         calculate D2E/DX2 analytically  !
 ! D41   D(22,21,27,13)        -16.4725         calculate D2E/DX2 analytically  !
 ! D42   D(22,21,27,29)       -143.0977         calculate D2E/DX2 analytically  !
 ! D43   D(23,21,27,10)        -22.3903         calculate D2E/DX2 analytically  !
 ! D44   D(23,21,27,13)       -125.6104         calculate D2E/DX2 analytically  !
 ! D45   D(23,21,27,29)        107.7644         calculate D2E/DX2 analytically  !
 --------------------------------------------------------------------------------
 Trust Radius=3.00D-01 FncErr=1.00D-07 GrdErr=1.00D-06 EigMax=2.50D+02 EigMin=1.00D-04
 Number of steps in this run=    174 maximum allowed number of steps=    174.
 GradGradGradGradGradGradGradGradGradGradGradGradGradGradGradGradGradGrad

                          Input orientation:                          
 ---------------------------------------------------------------------
 Center     Atomic      Atomic             Coordinates (Angstroms)
 Number     Number       Type             X           Y           Z
 ---------------------------------------------------------------------
      1          6           0        1.076434    0.838524    1.133843
      2          8           0        0.446040   -0.188087    1.234769
      3          8           0        1.315048    1.520263    0.086385
      4          1           0        0.863747    1.083175   -0.847796
      5          6           0        1.720162    1.469765    2.411597
      6          9           0        1.568118    2.796784    2.452833
      7          9           0        3.034300    1.211816    2.464728
      8          9           0        1.171924    0.970721    3.526119
      9          8           0       -0.063561   -2.864100    0.394859
     10          1           0        0.294635   -2.638321   -0.485855
     11          1           0        0.476578   -2.380149    1.026304
     12          8           0        0.293413    0.522216   -1.947639
     13          1           0        0.584125   -0.416800   -2.019909
     14          1           0       -0.680360    0.474105   -1.822331
     15          8           0       -2.316965    0.050458   -1.503291
     16          1           0       -2.315331   -0.421546   -0.628831
     17          1           0       -3.032534    0.686000   -1.479276
     18          8           0       -2.563831   -3.791351   -0.666584
     19          1           0       -3.044064   -3.174161   -0.105983
     20          1           0       -1.705911   -3.915548   -0.242206
     21          8           0       -1.800796   -2.359674   -2.843035
     22          1           0       -2.144707   -1.489274   -2.591274
     23          1           0       -2.168565   -2.989569   -2.188495
     24          8           0       -2.189551   -1.248778    0.787426
     25          1           0       -1.893422   -0.661778    1.486620
     26          1           0       -1.425136   -1.854617    0.639625
     27          8           0        0.671251   -2.115225   -2.126606
     28          1           0       -0.260860   -2.257767   -2.483571
     29          1           0        1.266705   -2.554008   -2.734597
 ---------------------------------------------------------------------
                    Distance matrix (angstroms):
                    1          2          3          4          5
     1  C    0.000000
     2  O    1.208931   0.000000
     3  O    1.272349   2.234372   0.000000
     4  H    2.007980   2.475411   1.125794   0.000000
     5  C    1.563811   2.399330   2.360779   3.392129   0.000000
     6  F    2.411693   3.413530   2.700671   3.785068   1.336337
     7  F    2.396631   3.189297   2.950845   3.962406   1.340268
     8  F    2.397828   2.668338   3.486295   4.386200   1.338570
     9  O    3.943998   2.850647   4.606339   4.240881   5.102087
    10  H    3.914471   2.997852   4.320013   3.782118   5.225296
    11  H    3.275858   2.202164   4.098742   3.956862   4.276374
    12  O    3.195106   3.264283   2.485374   1.360004   4.683631
    13  H    3.429921   3.265625   2.953461   1.924048   4.948530
    14  H    3.458048   3.324625   2.952845   1.924825   4.967896
    15  O    4.369288   3.897187   4.228346   3.407801   5.799929
    16  H    4.024782   3.339562   4.178732   3.524013   5.395041
    17  H    4.871887   4.497838   4.695610   3.967055   6.192035
    18  O    6.158638   5.065371   6.620114   5.961722   7.450311
    19  H    5.883649   4.784880   6.409093   5.826335   7.113516
    20  H    5.677690   4.550419   6.227536   5.653062   6.912470
    21  O    5.858540   5.137368   5.774417   4.788943   7.394113
    22  H    5.447100   4.800381   5.310091   4.325275   6.980103
    23  H    6.018492   5.138403   6.135895   5.251631   7.494578
    24  O    3.891465   2.876025   4.521201   4.175474   5.031329
    25  H    3.345953   2.400186   4.125074   4.012024   4.296166
    26  H    3.708789   2.575426   4.382293   4.010240   4.907576
    27  O    4.418069   3.881162   4.304483   3.449952   5.877725
    28  H    4.945813   4.313854   4.833391   3.886180   6.463870
    29  H    5.148816   4.693286   4.955800   4.117219   6.548258
                    6          7          8          9         10
     6  F    0.000000
     7  F    2.159156   0.000000
     8  F    2.154859   2.157109   0.000000
     9  O    6.240452   5.522154   5.102653   0.000000
    10  H    6.308566   5.570929   5.467244   0.977209   0.000000
    11  H    5.479696   4.638234   4.238031   0.961604   1.544792
    12  O    5.114947   5.239941   5.561921   4.133021   3.482213
    13  H    5.594710   5.363554   5.747099   3.498554   2.715194
    14  H    5.359806   5.720296   5.681857   4.054625   3.524766
    15  O    6.187656   6.762393   6.189846   4.144328   3.883961
    16  H    5.910624   6.391911   5.600265   3.476274   3.427310
    17  H    6.409593   7.255214   6.543128   4.993035   4.807083
    18  O    8.378979   8.134855   7.362877   2.870158   3.087551
    19  H    7.966928   7.924131   6.938787   3.038155   3.402696
    20  H    7.939641   7.489122   6.808659   2.051514   2.385971
    21  O    8.123106   8.019105   7.777835   3.708961   3.166192
    22  H    7.589359   7.725358   7.380658   3.890797   3.421036
    23  H    8.305816   8.147018   7.713596   3.334741   3.014914
    24  O    5.767168   6.013026   4.870948   2.698742   3.118213
    25  H    4.987732   5.361855   4.027525   3.064402   3.547531
    26  H    5.820895   5.711443   4.801990   1.712558   2.199661
    27  O    6.775209   6.142763   6.459646   2.731034   1.762820
    28  H    7.298063   6.883440   6.970824   2.948207   2.108143
    29  H    7.458636   6.658738   7.185350   3.414565   2.451299
                   11         12         13         14         15
    11  H    0.000000
    12  O    4.159520   0.000000
    13  H    3.625703   0.985641   0.000000
    14  H    4.195234   0.982981   1.559382   0.000000
    15  O    4.484482   2.689624   2.983546   1.720389   0.000000
    16  H    3.790825   3.071724   3.215893   2.213541   0.993715
    17  H    5.290848   3.362754   3.819513   2.386485   0.957356
    18  O    3.755190   5.330273   4.809232   4.803887   3.939609
    19  H    3.782519   5.309770   4.942663   4.673627   3.588775
    20  H    2.954629   5.157475   4.543758   4.776777   4.206296
    21  O    4.489837   3.673246   3.184360   3.213645   2.805366
    22  H    4.555399   3.225646   2.987170   2.567186   1.893186
    23  H    4.207506   4.295577   3.771586   3.787593   3.119822
    24  O    2.906081   4.096598   4.033187   3.472292   2.636594
    25  H    2.963375   4.240074   4.300465   3.702824   3.102617
    26  H    2.010527   3.911098   3.630092   3.469707   3.002792
    27  O    3.170004   2.670372   1.704002   2.936676   3.742745
    28  H    3.588596   2.884918   2.078014   2.841891   3.242903
    29  H    3.846935   3.321108   2.354645   3.713860   4.598048
                   16         17         18         19         20
    16  H    0.000000
    17  H    1.569808   0.000000
    18  O    3.379166   4.574585   0.000000
    19  H    2.895049   4.097183   0.962196   0.000000
    20  H    3.567761   4.946162   0.965167   1.535860   0.000000
    21  O    2.987270   3.557126   2.714565   3.114572   3.032171
    22  H    2.240611   2.599345   3.029794   3.134383   3.405505
    23  H    3.008127   3.841775   1.765022   2.266590   2.204433
    24  O    1.644967   3.097083   2.952780   2.288115   2.899260
    25  H    2.170450   3.451177   3.857456   3.189425   3.689312
    26  H    2.110716   3.678071   2.598797   2.217669   2.259181
    27  O    3.745871   4.688702   3.925152   4.359797   3.527468
    28  H    3.321539   4.166120   3.310136   3.773451   3.140084
    29  H    4.670399   5.527833   4.525561   5.086937   4.111235
                   21         22         23         24         25
    21  O    0.000000
    22  H    0.969151   0.000000
    23  H    0.980023   1.553603   0.000000
    24  O    3.816473   3.387545   3.447737   0.000000
    25  H    4.651596   4.168586   4.358989   0.959758   0.000000
    26  H    3.539085   3.330160   3.136728   0.986517   1.536086
    27  O    2.585352   2.921875   2.972013   4.174506   4.663203
    28  H    1.584615   2.037416   2.064447   3.929037   4.579832
    29  H    3.075563   3.576581   3.505569   5.104309   5.602286
                   26         27         28         29
    26  H    0.000000
    27  O    3.480630   0.000000
    28  H    3.357443   1.008253   0.000000
    29  H    4.372702   0.957470   1.576143   0.000000
 Stoichiometry    C2H15F3O9
 Framework group  C1[X(C2H15F3O9)]
 Deg. of freedom    81
 Full point group                 C1      NOp   1
 Largest Abelian subgroup         C1      NOp   1
 Largest concise Abelian subgroup C1      NOp   1
                         Standard orientation:                         
 ---------------------------------------------------------------------
 Center     Atomic      Atomic             Coordinates (Angstroms)
 Number     Number       Type             X           Y           Z
 ---------------------------------------------------------------------
      1          6           0        1.821542    0.235588   -0.022629
      2          8           0        0.927251   -0.573746   -0.104706
      3          8           0        1.736492    1.502354    0.060686
      4          1           0        0.677250    1.883677    0.057263
      5          6           0        3.304539   -0.260613   -0.019656
      6          9           0        4.052001    0.381637    0.882902
      7          9           0        3.874224   -0.078695   -1.219107
      8          9           0        3.376549   -1.567601    0.260284
      9          8           0       -1.461836   -1.493307   -1.358845
     10          1           0       -1.660409   -0.572351   -1.618355
     11          1           0       -0.507573   -1.584160   -1.435070
     12          8           0       -0.618494    2.296781    0.057445
     13          1           0       -1.076335    1.927215   -0.733308
     14          1           0       -1.087383    1.901833    0.825828
     15          8           0       -2.018346    0.966650    1.929675
     16          1           0       -1.782457    0.017151    1.755670
     17          1           0       -1.997355    1.093047    2.878418
     18          8           0       -3.975893   -1.842525   -0.018931
     19          1           0       -3.522170   -2.087346    0.793485
     20          1           0       -3.345173   -2.009547   -0.730157
     21          8           0       -4.002288    0.871716   -0.051497
     22          1           0       -3.507198    1.046853    0.763038
     23          1           0       -4.188058   -0.090529   -0.047195
     24          8           0       -1.373374   -1.520503    1.338310
     25          1           0       -0.445290   -1.677009    1.526194
     26          1           0       -1.424297   -1.518970    0.353109
     27          8           0       -2.121876    1.118330   -1.808562
     28          1           0       -2.913098    1.067122   -1.185730
     29          1           0       -2.434968    1.529089   -2.614787
 ---------------------------------------------------------------------
 Rotational constants (GHZ):           0.8037969           0.2424035           0.2272121
 Standard basis: 6-31++G(d,p) (6D, 7F)
 There are   356 symmetry adapted cartesian basis functions of A   symmetry.
 There are   356 symmetry adapted basis functions of A   symmetry.
   356 basis functions,   568 primitive gaussians,   356 cartesian basis functions
    63 alpha electrons       63 beta electrons
       nuclear repulsion energy      1152.9541790292 Hartrees.
 NAtoms=   29 NActive=   29 NUniq=   29 SFac= 1.00D+00 NAtFMM=   60 NAOKFM=F Big=F
 Integral buffers will be    131072 words long.
 Raffenetti 2 integral format.
 Two-electron integral symmetry is turned on.
 Nuclear repulsion after empirical dispersion term =     1152.9358527485 Hartrees.
 One-electron integrals computed using PRISM.
 NBasis=   356 RedAO= T EigKep=  3.56D-05  NBF=   356
 NBsUse=   356 1.00D-06 EigRej= -1.00D+00 NBFU=   356
 ExpMin= 3.60D-02 ExpMax= 7.00D+03 ExpMxC= 1.05D+03 IAcc=3 IRadAn=         5 AccDes= 0.00D+00
 Harris functional with IExCor= 4639 and IRadAn=       5 diagonalized for initial guess.
 HarFok:  IExCor= 4639 AccDes= 0.00D+00 IRadAn=         5 IDoV= 1 UseB2=F ITyADJ=14
 ICtDFT=  3500011 ScaDFX=  1.000000  1.000000  1.000000  1.000000
 FoFCou: FMM=F IPFlag=           0 FMFlag=      100000 FMFlg1=           0
         NFxFlg=           0 DoJE=T BraDBF=F KetDBF=T FulRan=T
         wScrn=  0.000000 ICntrl=       500 IOpCl=  0 I1Cent=   200000004 NGrid=           0
         NMat0=    1 NMatS0=      1 NMatT0=    0 NMatD0=    1 NMtDS0=    0 NMtDT0=    0
 Petite list used in FoFCou.
 Requested convergence on RMS density matrix=1.00D-10 within 128 cycles.
 Requested convergence on MAX density matrix=1.00D-08.
 Requested convergence on             energy=1.00D-08.
 No special actions if energy rises.
 SCF Done:  E(RwB97XD) =  -1061.67182859     A.U. after   18 cycles
            NFock= 18  Conv=0.73D-10     -V/T= 2.0082
 DoSCS=F DFT=T ScalE2(SS,OS)=  1.000000  1.000000
 Range of M.O.s used for correlation:     1   356
 NBasis=   356 NAE=    63 NBE=    63 NFC=     0 NFV=     0
 NROrb=    356 NOA=    63 NOB=    63 NVA=   293 NVB=   293

 **** Warning!!: The largest alpha MO coefficient is  0.38014182D+02

 Symmetrizing basis deriv contribution to polar:
 IMax=3 JMax=2 DiffMx= 0.00D+00
 G2DrvN: will do    30 centers at a time, making    1 passes.
 Calling FoFCou, ICntrl=  3107 FMM=F I1Cent=   0 AccDes= 0.00D+00.
 End of G2Drv F.D. properties file   721 does not exist.
 End of G2Drv F.D. properties file   722 does not exist.
 End of G2Drv F.D. properties file   788 does not exist.
          IDoAtm=11111111111111111111111111111
          Differentiating once with respect to nuclear coordinates.
 CalDSu exits because no D1Ps are significant.
          There are    90 degrees of freedom in the 1st order CPHF.  IDoFFX=6 NUNeed=     0.
     84 vectors produced by pass  0 Test12= 2.05D-14 1.11D-09 XBig12= 1.60D-01 7.26D-02.
 AX will form    84 AO Fock derivatives at one time.
     84 vectors produced by pass  1 Test12= 2.05D-14 1.11D-09 XBig12= 3.88D-02 5.62D-02.
     84 vectors produced by pass  2 Test12= 2.05D-14 1.11D-09 XBig12= 1.20D-03 4.57D-03.
     84 vectors produced by pass  3 Test12= 2.05D-14 1.11D-09 XBig12= 1.23D-05 6.02D-04.
     84 vectors produced by pass  4 Test12= 2.05D-14 1.11D-09 XBig12= 8.86D-08 3.72D-05.
     84 vectors produced by pass  5 Test12= 2.05D-14 1.11D-09 XBig12= 5.16D-10 2.36D-06.
     74 vectors produced by pass  6 Test12= 2.05D-14 1.11D-09 XBig12= 2.89D-12 1.33D-07.
     19 vectors produced by pass  7 Test12= 2.05D-14 1.11D-09 XBig12= 1.43D-14 1.19D-08.
 InvSVY:  IOpt=1 It=  1 EMax= 2.22D-16
 Solved reduced A of dimension   597 with    90 vectors.
 End of Minotr F.D. properties file   721 does not exist.
 End of Minotr F.D. properties file   722 does not exist.
 End of Minotr F.D. properties file   788 does not exist.

 **********************************************************************

            Population analysis using the SCF Density.

 **********************************************************************

 Orbital symmetries:
       Occupied  (A) (A) (A) (A) (A) (A) (A) (A) (A) (A) (A) (A)
                 (A) (A) (A) (A) (A) (A) (A) (A) (A) (A) (A) (A)
                 (A) (A) (A) (A) (A) (A) (A) (A) (A) (A) (A) (A)
                 (A) (A) (A) (A) (A) (A) (A) (A) (A) (A) (A) (A)
                 (A) (A) (A) (A) (A) (A) (A) (A) (A) (A) (A) (A)
                 (A) (A) (A)
       Virtual   (A) (A) (A) (A) (A) (A) (A) (A) (A) (A) (A) (A)
                 (A) (A) (A) (A) (A) (A) (A) (A) (A) (A) (A) (A)
                 (A) (A) (A) (A) (A) (A) (A) (A) (A) (A) (A) (A)
                 (A) (A) (A) (A) (A) (A) (A) (A) (A) (A) (A) (A)
                 (A) (A) (A) (A) (A) (A) (A) (A) (A) (A) (A) (A)
                 (A) (A) (A) (A) (A) (A) (A) (A) (A) (A) (A) (A)
                 (A) (A) (A) (A) (A) (A) (A) (A) (A) (A) (A) (A)
                 (A) (A) (A) (A) (A) (A) (A) (A) (A) (A) (A) (A)
                 (A) (A) (A) (A) (A) (A) (A) (A) (A) (A) (A) (A)
                 (A) (A) (A) (A) (A) (A) (A) (A) (A) (A) (A) (A)
                 (A) (A) (A) (A) (A) (A) (A) (A) (A) (A) (A) (A)
                 (A) (A) (A) (A) (A) (A) (A) (A) (A) (A) (A) (A)
                 (A) (A) (A) (A) (A) (A) (A) (A) (A) (A) (A) (A)
                 (A) (A) (A) (A) (A) (A) (A) (A) (A) (A) (A) (A)
                 (A) (A) (A) (A) (A) (A) (A) (A) (A) (A) (A) (A)
                 (A) (A) (A) (A) (A) (A) (A) (A) (A) (A) (A) (A)
                 (A) (A) (A) (A) (A) (A) (A) (A) (A) (A) (A) (A)
                 (A) (A) (A) (A) (A) (A) (A) (A) (A) (A) (A) (A)
                 (A) (A) (A) (A) (A) (A) (A) (A) (A) (A) (A) (A)
                 (A) (A) (A) (A) (A) (A) (A) (A) (A) (A) (A) (A)
                 (A) (A) (A) (A) (A) (A) (A) (A) (A) (A) (A) (A)
                 (A) (A) (A) (A) (A) (A) (A) (A) (A) (A) (A) (A)
                 (A) (A) (A) (A) (A) (A) (A) (A) (A) (A) (A) (A)
                 (A) (A) (A) (A) (A) (A) (A) (A) (A) (A) (A) (A)
                 (A) (A) (A) (A) (A)
 The electronic state is 1-A.
 Alpha  occ. eigenvalues --  -24.88413 -24.88238 -24.88195 -19.32156 -19.32079
 Alpha  occ. eigenvalues --  -19.31833 -19.30948 -19.30858 -19.30797 -19.30480
 Alpha  occ. eigenvalues --  -19.29522 -19.29097 -10.56776 -10.46756  -1.43979
 Alpha  occ. eigenvalues --   -1.34745  -1.34619  -1.23377  -1.16843  -1.15746
 Alpha  occ. eigenvalues --   -1.15571  -1.14448  -1.14127  -1.13453  -1.13245
 Alpha  occ. eigenvalues --   -1.11897  -0.85242  -0.75557  -0.70181  -0.70125
 Alpha  occ. eigenvalues --   -0.67739  -0.67220  -0.67089  -0.65801  -0.65115
 Alpha  occ. eigenvalues --   -0.65013  -0.64257  -0.63735  -0.61041  -0.58024
 Alpha  occ. eigenvalues --   -0.57437  -0.56389  -0.56292  -0.55456  -0.54377
 Alpha  occ. eigenvalues --   -0.53410  -0.53219  -0.52709  -0.51465  -0.51151
 Alpha  occ. eigenvalues --   -0.50904  -0.50346  -0.48223  -0.47154  -0.44574
 Alpha  occ. eigenvalues --   -0.44429  -0.43704  -0.43334  -0.42619  -0.42072
 Alpha  occ. eigenvalues --   -0.41993  -0.41405  -0.39159
 Alpha virt. eigenvalues --    0.02379   0.03882   0.04614   0.05419   0.06774
 Alpha virt. eigenvalues --    0.07677   0.08590   0.09053   0.09309   0.09881
 Alpha virt. eigenvalues --    0.10584   0.11746   0.11860   0.12134   0.12636
 Alpha virt. eigenvalues --    0.13337   0.13455   0.14235   0.14356   0.15284
 Alpha virt. eigenvalues --    0.17216   0.17745   0.18367   0.18724   0.20840
 Alpha virt. eigenvalues --    0.21221   0.21887   0.22916   0.23225   0.24264
 Alpha virt. eigenvalues --    0.25118   0.25756   0.26320   0.26682   0.27119
 Alpha virt. eigenvalues --    0.27308   0.27726   0.28676   0.29465   0.29666
 Alpha virt. eigenvalues --    0.30023   0.30346   0.30998   0.31153   0.31433
 Alpha virt. eigenvalues --    0.31766   0.32190   0.32687   0.33017   0.33353
 Alpha virt. eigenvalues --    0.33588   0.34266   0.34803   0.34862   0.35391
 Alpha virt. eigenvalues --    0.36307   0.36456   0.36640   0.36710   0.36902
 Alpha virt. eigenvalues --    0.37524   0.37749   0.38115   0.38796   0.39075
 Alpha virt. eigenvalues --    0.39135   0.39264   0.40583   0.41119   0.41815
 Alpha virt. eigenvalues --    0.42153   0.42980   0.43453   0.44183   0.45106
 Alpha virt. eigenvalues --    0.45207   0.46368   0.47242   0.47758   0.48608
 Alpha virt. eigenvalues --    0.48957   0.51261   0.52554   0.53245   0.54730
 Alpha virt. eigenvalues --    0.55401   0.56908   0.57871   0.61051   0.61619
 Alpha virt. eigenvalues --    0.62577   0.64274   0.65930   0.82975   0.85500
 Alpha virt. eigenvalues --    0.87183   0.90550   0.91529   0.92299   1.04037
 Alpha virt. eigenvalues --    1.06958   1.09024   1.12424   1.13484   1.15512
 Alpha virt. eigenvalues --    1.17312   1.18239   1.19226   1.19453   1.21156
 Alpha virt. eigenvalues --    1.21630   1.22177   1.22629   1.24145   1.24721
 Alpha virt. eigenvalues --    1.25071   1.25828   1.26888   1.27614   1.27862
 Alpha virt. eigenvalues --    1.28746   1.29523   1.29849   1.30785   1.31014
 Alpha virt. eigenvalues --    1.31489   1.31956   1.32884   1.33430   1.33713
 Alpha virt. eigenvalues --    1.35065   1.35311   1.36224   1.36764   1.38156
 Alpha virt. eigenvalues --    1.38694   1.39729   1.39853   1.40866   1.42024
 Alpha virt. eigenvalues --    1.43803   1.46397   1.47168   1.49761   1.51975
 Alpha virt. eigenvalues --    1.53445   1.55510   1.56240   1.57619   1.58113
 Alpha virt. eigenvalues --    1.59117   1.60184   1.60496   1.61434   1.61812
 Alpha virt. eigenvalues --    1.62748   1.63003   1.64257   1.64646   1.65388
 Alpha virt. eigenvalues --    1.66014   1.67055   1.67910   1.68616   1.69685
 Alpha virt. eigenvalues --    1.69965   1.71051   1.72256   1.73375   1.74068
 Alpha virt. eigenvalues --    1.74193   1.74663   1.75165   1.76069   1.76320
 Alpha virt. eigenvalues --    1.76547   1.78421   1.79761   1.79968   1.81353
 Alpha virt. eigenvalues --    1.82428   1.84801   1.86367   1.88368   1.89985
 Alpha virt. eigenvalues --    1.91013   1.91823   1.92504   1.92979   1.93460
 Alpha virt. eigenvalues --    1.94269   1.95589   1.97107   2.00783   2.04267
 Alpha virt. eigenvalues --    2.04596   2.12709   2.13241   2.15462   2.17000
 Alpha virt. eigenvalues --    2.17749   2.19249   2.23776   2.26990   2.29352
 Alpha virt. eigenvalues --    2.31741   2.32302   2.33873   2.34968   2.35366
 Alpha virt. eigenvalues --    2.37934   2.38735   2.39093   2.39490   2.42519
 Alpha virt. eigenvalues --    2.46110   2.47330   2.48141   2.49805   2.51171
 Alpha virt. eigenvalues --    2.51710   2.54165   2.58232   2.59475   2.60735
 Alpha virt. eigenvalues --    2.61913   2.63558   2.64948   2.66773   2.66969
 Alpha virt. eigenvalues --    2.68087   2.69754   2.71753   2.72300   2.73762
 Alpha virt. eigenvalues --    2.75585   2.76264   2.77713   2.79496   2.79806
 Alpha virt. eigenvalues --    2.81584   2.81718   2.83128   2.85259   2.85695
 Alpha virt. eigenvalues --    2.88246   2.89747   2.92312   2.94695   2.96896
 Alpha virt. eigenvalues --    2.99755   3.10798   3.11321   3.12741   3.13262
 Alpha virt. eigenvalues --    3.15051   3.16337   3.17811   3.21844   3.24346
 Alpha virt. eigenvalues --    3.26387   3.29555   3.35190   3.39179   3.46371
 Alpha virt. eigenvalues --    3.51238   3.53285   3.56393   3.58177   3.60051
 Alpha virt. eigenvalues --    3.63438   3.71592   3.77043   3.78935   3.80369
 Alpha virt. eigenvalues --    3.80888   3.83217   3.84914   3.87076   4.32353
 Alpha virt. eigenvalues --    4.41241   4.45729   4.47768   4.48931   4.59101
 Alpha virt. eigenvalues --    4.61173   4.63471   4.76091   4.80651   4.83235
 Alpha virt. eigenvalues --    5.65397   5.88493   6.53790
          Condensed to atoms (all electrons):
               1          2          3          4          5          6
     1  C    5.515358   0.337469   0.400496  -0.040552  -0.342783  -0.057398
     2  O    0.337469   8.497564  -0.180837  -0.006497  -0.082122   0.006191
     3  O    0.400496  -0.180837   8.386471   0.161584  -0.253600   0.014863
     4  H   -0.040552  -0.006497   0.161584   0.254051   0.022762   0.000707
     5  C   -0.342783  -0.082122  -0.253600   0.022762   5.186443   0.170670
     6  F   -0.057398   0.006191   0.014863   0.000707   0.170670   9.238046
     7  F   -0.054440   0.004078   0.012104   0.000630   0.186414  -0.044925
     8  F   -0.063857  -0.000872   0.012064   0.001171   0.187801  -0.042264
     9  O   -0.003376  -0.011374  -0.002040  -0.000958   0.005757  -0.000020
    10  H    0.001499   0.002466   0.001012   0.000345  -0.003717   0.000016
    11  H   -0.007075   0.007997  -0.000173  -0.000112   0.004076   0.000058
    12  O   -0.010339   0.003555  -0.053535   0.077888   0.003370  -0.000079
    13  H    0.001805   0.001185   0.001898  -0.011654  -0.006899  -0.000040
    14  H    0.000189   0.000560   0.002000  -0.012883  -0.002427  -0.000023
    15  O   -0.003802  -0.000933  -0.000279  -0.000756  -0.004420   0.000002
    16  H   -0.004063   0.001551   0.000876   0.000050   0.001697   0.000032
    17  H    0.000308   0.000296   0.000119  -0.000282  -0.001786  -0.000020
    18  O    0.000980  -0.002143  -0.000044   0.000002   0.000632   0.000000
    19  H   -0.000071  -0.000059  -0.000043   0.000033  -0.000031   0.000002
    20  H    0.000356  -0.000049  -0.000208  -0.000007   0.000822  -0.000006
    21  O   -0.006086   0.000096   0.001009   0.001001  -0.001694   0.000000
    22  H    0.001325   0.000090  -0.000534   0.001256   0.001230  -0.000001
    23  H    0.000157  -0.000108   0.000239  -0.000786  -0.000393   0.000001
    24  O   -0.005772  -0.018130  -0.002117  -0.001049   0.006301   0.000147
    25  H   -0.003227   0.002961   0.000008   0.000468   0.000925  -0.000138
    26  H    0.013540   0.014240   0.001744  -0.000678  -0.015500   0.000077
    27  O   -0.005716   0.003435   0.002353  -0.000328  -0.009091   0.000000
    28  H    0.001290  -0.000330  -0.000017   0.002616   0.001171   0.000015
    29  H    0.001180  -0.000088  -0.000055  -0.001092  -0.000773  -0.000006
               7          8          9         10         11         12
     1  C   -0.054440  -0.063857  -0.003376   0.001499  -0.007075  -0.010339
     2  O    0.004078  -0.000872  -0.011374   0.002466   0.007997   0.003555
     3  O    0.012104   0.012064  -0.002040   0.001012  -0.000173  -0.053535
     4  H    0.000630   0.001171  -0.000958   0.000345  -0.000112   0.077888
     5  C    0.186414   0.187801   0.005757  -0.003717   0.004076   0.003370
     6  F   -0.044925  -0.042264  -0.000020   0.000016   0.000058  -0.000079
     7  F    9.226980  -0.040282   0.000099   0.000007  -0.000245   0.000115
     8  F   -0.040282   9.253348   0.000321  -0.000055  -0.000036   0.000151
     9  O    0.000099   0.000321   8.388608   0.238501   0.270528  -0.003691
    10  H    0.000007  -0.000055   0.238501   0.292931  -0.022973  -0.005423
    11  H   -0.000245  -0.000036   0.270528  -0.022973   0.317054   0.000766
    12  O    0.000115   0.000151  -0.003691  -0.005423   0.000766   8.478088
    13  H   -0.000104  -0.000197  -0.004258   0.003755  -0.000335   0.231269
    14  H   -0.000048  -0.000105   0.000403   0.001159  -0.001241   0.243276
    15  O    0.000001   0.000004  -0.002695   0.002741  -0.000681  -0.026731
    16  H    0.000054  -0.000272   0.003557  -0.000506  -0.000632  -0.006627
    17  H   -0.000005   0.000010  -0.000279  -0.000103   0.000155   0.003554
    18  O    0.000000  -0.000000   0.012071  -0.010377   0.008050   0.000824
    19  H   -0.000002  -0.000005  -0.003267   0.001965  -0.000946   0.000177
    20  H    0.000003   0.000015   0.004389  -0.001509   0.001174   0.000485
    21  O   -0.000000  -0.000000   0.006192  -0.005041   0.003171  -0.010828
    22  H    0.000005   0.000014   0.000360   0.000107  -0.000329   0.000813
    23  H   -0.000002  -0.000004  -0.001898   0.001459  -0.001005  -0.000805
    24  O   -0.000005  -0.000365  -0.043506  -0.002010   0.002146  -0.006356
    25  H   -0.000009   0.000796  -0.001369  -0.000150   0.001122   0.001595
    26  H    0.000050  -0.000267   0.054950  -0.001481  -0.012285  -0.003242
    27  O   -0.000010   0.000004  -0.014620   0.022530   0.003741  -0.032771
    28  H    0.000009   0.000024  -0.006822  -0.007888   0.002205  -0.002685
    29  H   -0.000010  -0.000000   0.005574  -0.005991  -0.000363   0.005066
              13         14         15         16         17         18
     1  C    0.001805   0.000189  -0.003802  -0.004063   0.000308   0.000980
     2  O    0.001185   0.000560  -0.000933   0.001551   0.000296  -0.002143
     3  O    0.001898   0.002000  -0.000279   0.000876   0.000119  -0.000044
     4  H   -0.011654  -0.012883  -0.000756   0.000050  -0.000282   0.000002
     5  C   -0.006899  -0.002427  -0.004420   0.001697  -0.001786   0.000632
     6  F   -0.000040  -0.000023   0.000002   0.000032  -0.000020   0.000000
     7  F   -0.000104  -0.000048   0.000001   0.000054  -0.000005   0.000000
     8  F   -0.000197  -0.000105   0.000004  -0.000272   0.000010  -0.000000
     9  O   -0.004258   0.000403  -0.002695   0.003557  -0.000279   0.012071
    10  H    0.003755   0.001159   0.002741  -0.000506  -0.000103  -0.010377
    11  H   -0.000335  -0.001241  -0.000681  -0.000632   0.000155   0.008050
    12  O    0.231269   0.243276  -0.026731  -0.006627   0.003554   0.000824
    13  H    0.279638  -0.018273   0.002717   0.001258   0.000351  -0.000992
    14  H   -0.018273   0.276993   0.030067  -0.001196  -0.000465  -0.000483
    15  O    0.002717   0.030067   8.509270   0.197526   0.259806  -0.002680
    16  H    0.001258  -0.001196   0.197526   0.294770  -0.011456  -0.005751
    17  H    0.000351  -0.000465   0.259806  -0.011456   0.331234  -0.000143
    18  O   -0.000992  -0.000483  -0.002680  -0.005751  -0.000143   8.215556
    19  H   -0.000060  -0.000097   0.000495  -0.002250   0.000100   0.293921
    20  H   -0.000230  -0.000135  -0.000308   0.001105  -0.000072   0.279327
    21  O    0.003391  -0.004223   0.004015  -0.013826   0.005831  -0.008291
    22  H   -0.004199  -0.004430   0.013028  -0.005903  -0.000807   0.001531
    23  H    0.002509   0.002716  -0.001418   0.002100  -0.000768   0.023651
    24  O   -0.000363  -0.000570  -0.035150   0.049508   0.001777   0.026972
    25  H   -0.001220  -0.000408   0.005473  -0.009919  -0.001082   0.008101
    26  H    0.002984   0.001981   0.002913  -0.002308   0.000714  -0.031373
    27  O    0.049233   0.001267   0.001563  -0.000553   0.000467  -0.006282
    28  H   -0.014174  -0.003076   0.001208   0.001163  -0.000477   0.004430
    29  H   -0.002089   0.000796   0.000215  -0.000543   0.000258   0.000195
              19         20         21         22         23         24
     1  C   -0.000071   0.000356  -0.006086   0.001325   0.000157  -0.005772
     2  O   -0.000059  -0.000049   0.000096   0.000090  -0.000108  -0.018130
     3  O   -0.000043  -0.000208   0.001009  -0.000534   0.000239  -0.002117
     4  H    0.000033  -0.000007   0.001001   0.001256  -0.000786  -0.001049
     5  C   -0.000031   0.000822  -0.001694   0.001230  -0.000393   0.006301
     6  F    0.000002  -0.000006   0.000000  -0.000001   0.000001   0.000147
     7  F   -0.000002   0.000003  -0.000000   0.000005  -0.000002  -0.000005
     8  F   -0.000005   0.000015  -0.000000   0.000014  -0.000004  -0.000365
     9  O   -0.003267   0.004389   0.006192   0.000360  -0.001898  -0.043506
    10  H    0.001965  -0.001509  -0.005041   0.000107   0.001459  -0.002010
    11  H   -0.000946   0.001174   0.003171  -0.000329  -0.001005   0.002146
    12  O    0.000177   0.000485  -0.010828   0.000813  -0.000805  -0.006356
    13  H   -0.000060  -0.000230   0.003391  -0.004199   0.002509  -0.000363
    14  H   -0.000097  -0.000135  -0.004223  -0.004430   0.002716  -0.000570
    15  O    0.000495  -0.000308   0.004015   0.013028  -0.001418  -0.035150
    16  H   -0.002250   0.001105  -0.013826  -0.005903   0.002100   0.049508
    17  H    0.000100  -0.000072   0.005831  -0.000807  -0.000768   0.001777
    18  O    0.293921   0.279327  -0.008291   0.001531   0.023651   0.026972
    19  H    0.329842  -0.027687   0.000056  -0.002479  -0.004712   0.005580
    20  H   -0.027687   0.325261  -0.010086   0.002991  -0.001438   0.000493
    21  O    0.000056  -0.010086   8.377188   0.258972   0.262545  -0.002132
    22  H   -0.002479   0.002991   0.258972   0.313049  -0.027922  -0.001115
    23  H   -0.004712  -0.001438   0.262545  -0.027922   0.286276  -0.002004
    24  O    0.005580   0.000493  -0.002132  -0.001115  -0.002004   8.433598
    25  H    0.001434  -0.000698   0.000899   0.001272  -0.000898   0.265889
    26  H   -0.002625   0.000392  -0.005461  -0.001313   0.003858   0.197824
    27  O    0.000093   0.000425  -0.054939   0.004823   0.005661  -0.002800
    28  H    0.001459  -0.002280   0.065901  -0.003651  -0.011669   0.001949
    29  H    0.000001   0.000306   0.004956  -0.000449  -0.001453  -0.000363
              25         26         27         28         29
     1  C   -0.003227   0.013540  -0.005716   0.001290   0.001180
     2  O    0.002961   0.014240   0.003435  -0.000330  -0.000088
     3  O    0.000008   0.001744   0.002353  -0.000017  -0.000055
     4  H    0.000468  -0.000678  -0.000328   0.002616  -0.001092
     5  C    0.000925  -0.015500  -0.009091   0.001171  -0.000773
     6  F   -0.000138   0.000077   0.000000   0.000015  -0.000006
     7  F   -0.000009   0.000050  -0.000010   0.000009  -0.000010
     8  F    0.000796  -0.000267   0.000004   0.000024  -0.000000
     9  O   -0.001369   0.054950  -0.014620  -0.006822   0.005574
    10  H   -0.000150  -0.001481   0.022530  -0.007888  -0.005991
    11  H    0.001122  -0.012285   0.003741   0.002205  -0.000363
    12  O    0.001595  -0.003242  -0.032771  -0.002685   0.005066
    13  H   -0.001220   0.002984   0.049233  -0.014174  -0.002089
    14  H   -0.000408   0.001981   0.001267  -0.003076   0.000796
    15  O    0.005473   0.002913   0.001563   0.001208   0.000215
    16  H   -0.009919  -0.002308  -0.000553   0.001163  -0.000543
    17  H   -0.001082   0.000714   0.000467  -0.000477   0.000258
    18  O    0.008101  -0.031373  -0.006282   0.004430   0.000195
    19  H    0.001434  -0.002625   0.000093   0.001459   0.000001
    20  H   -0.000698   0.000392   0.000425  -0.002280   0.000306
    21  O    0.000899  -0.005461  -0.054939   0.065901   0.004956
    22  H    0.001272  -0.001313   0.004823  -0.003651  -0.000449
    23  H   -0.000898   0.003858   0.005661  -0.011669  -0.001453
    24  O    0.265889   0.197824  -0.002800   0.001949  -0.000363
    25  H    0.337059  -0.024751  -0.000638  -0.000073   0.000153
    26  H   -0.024751   0.336427   0.005037  -0.002875  -0.000161
    27  O   -0.000638   0.005037   8.522239   0.201625   0.253539
    28  H   -0.000073  -0.002875   0.201625   0.284697  -0.010380
    29  H    0.000153  -0.000161   0.253539  -0.010380   0.337578
 Mulliken charges:
               1
     1  C    0.332605
     2  O   -0.580192
     3  O   -0.505359
     4  H    0.553072
     5  C    0.945168
     6  F   -0.285907
     7  F   -0.290461
     8  F   -0.307142
     9  O   -0.891130
    10  H    0.496730
    11  H    0.426188
    12  O   -0.887878
    13  H    0.483092
    14  H    0.488676
    15  O   -0.951193
    16  H    0.510558
    17  H    0.412766
    18  O   -0.807686
    19  H    0.409175
    20  H    0.427167
    21  O   -0.872616
    22  H    0.452266
    23  H    0.466110
    24  O   -0.868381
    25  H    0.416425
    26  H    0.467588
    27  O   -0.950283
    28  H    0.496637
    29  H    0.414003
 Sum of Mulliken charges =  -0.00000
 Mulliken charges with hydrogens summed into heavy atoms:
               1
     1  C    0.332605
     2  O   -0.580192
     3  O    0.047713
     5  C    0.945168
     6  F   -0.285907
     7  F   -0.290461
     8  F   -0.307142
     9  O    0.031788
    12  O    0.083891
    15  O   -0.027868
    18  O    0.028657
    21  O    0.045760
    24  O    0.015632
    27  O   -0.039644
 APT charges:
               1
     1  C    0.280050
     2  O   -0.689918
     3  O   -0.385108
     4  H    0.445538
     5  C    0.347586
     6  F    0.000130
     7  F   -0.047388
     8  F   -0.136838
     9  O   -0.652734
    10  H    0.430965
    11  H    0.272228
    12  O   -0.593352
    13  H    0.390468
    14  H    0.388650
    15  O   -1.205499
    16  H    0.254433
    17  H    0.922095
    18  O   -0.203326
    19  H    0.199618
    20  H    0.041124
    21  O   -0.403949
    22  H    0.066447
    23  H    0.389083
    24  O   -0.661635
    25  H    0.356098
    26  H    0.315794
    27  O   -1.658772
    28  H    0.485856
    29  H    1.052355
 Sum of APT charges =  -0.00000
 APT charges with hydrogens summed into heavy atoms:
               1
     1  C    0.280050
     2  O   -0.689918
     3  O    0.060430
     5  C    0.347586
     6  F    0.000130
     7  F   -0.047388
     8  F   -0.136838
     9  O    0.050459
    12  O    0.185766
    15  O   -0.028971
    18  O    0.037417
    21  O    0.051582
    24  O    0.010257
    27  O   -0.120561
 Electronic spatial extent (au):  <R**2>=           4792.7257
 Charge=              0.0000 electrons
 Dipole moment (field-independent basis, Debye):
    X=             -1.8469    Y=             -0.0225    Z=              0.8288  Tot=              2.0245
 Quadrupole moment (field-independent basis, Debye-Ang):
   XX=           -107.1355   YY=            -91.0916   ZZ=            -68.6558
   XY=             -4.7528   XZ=             -0.2949   YZ=             -2.5608
 Traceless Quadrupole moment (field-independent basis, Debye-Ang):
   XX=            -18.1745   YY=             -2.1307   ZZ=             20.3052
   XY=             -4.7528   XZ=             -0.2949   YZ=             -2.5608
 Octapole moment (field-independent basis, Debye-Ang**2):
  XXX=             59.1117  YYY=            -15.2309  ZZZ=             12.4009  XYY=              8.5946
  XXY=              7.6367  XXZ=             -0.5741  XZZ=            -30.8242  YZZ=             20.2724
  YYZ=             -2.0655  XYZ=              6.5619
 Hexadecapole moment (field-independent basis, Debye-Ang**3):
 XXXX=          -4399.8098 YYYY=           -960.6239 ZZZZ=           -431.3105 XXXY=            -54.0321
 XXXZ=             -4.8399 YYYX=            -33.7325 YYYZ=            -15.0458 ZZZX=             -2.3690
 ZZZY=            -10.6349 XXYY=           -862.6390 XXZZ=           -645.0856 YYZZ=           -213.9602
 XXYZ=            -28.3634 YYXZ=              1.4578 ZZXY=            -60.2300
 N-N= 1.152935852748D+03 E-N=-4.813414769681D+03  KE= 1.053073159625D+03
  Exact polarizability:       0.000       0.000       0.000       0.000       0.000       0.000
 Approx polarizability:      92.831       3.348      96.141       0.648       0.584      88.156
 Calling FoFJK, ICntrl=    100127 FMM=F ISym2X=0 I1Cent= 0 IOpClX= 0 NMat=1 NMatS=1 NMatT=0.
 ***** Axes restored to original set *****
 -------------------------------------------------------------------
 Center     Atomic                   Forces (Hartrees/Bohr)
 Number     Number              X              Y              Z
 -------------------------------------------------------------------
      1        6           0.008522528    0.011426631    0.012781917
      2        8          -0.009778915   -0.018029439    0.003118663
      3        8          -0.002155119    0.003828344   -0.027142116
      4        1           0.004426362    0.002766203    0.013435927
      5        6          -0.001020881    0.000816929    0.004074831
      6        9          -0.001835713    0.002595001   -0.002942734
      7        9           0.003210328   -0.002615385   -0.003545829
      8        9          -0.002204461   -0.002196326   -0.001538644
      9        8          -0.003676793   -0.004288963   -0.001076206
     10        1           0.004562775    0.000643863   -0.000162600
     11        1           0.003055202    0.001662402    0.001566526
     12        8           0.003593489    0.002121377    0.005692739
     13        1           0.001041078    0.002899806   -0.001824321
     14        1           0.000379020    0.001891578   -0.000944345
     15        8           0.000741849   -0.003011780   -0.000053833
     16        1          -0.000833727    0.002230367    0.002050075
     17        1          -0.002545444    0.002378040   -0.001549704
     18        8          -0.001799565   -0.003370948   -0.004183307
     19        1          -0.000539989    0.000379936    0.002931490
     20        1           0.000478553   -0.000192227    0.004242971
     21        8           0.004391223   -0.001634850   -0.001469275
     22        1          -0.003787595    0.001796277   -0.000648412
     23        1          -0.002539733    0.001088407   -0.000032613
     24        8          -0.004213874   -0.004569128   -0.003229734
     25        1           0.001797533    0.002079116    0.002460257
     26        1           0.000957039    0.002973265    0.001286885
     27        8          -0.005023163   -0.001295597    0.000544340
     28        1           0.000782212   -0.000970536   -0.002432424
     29        1           0.004015781   -0.001402364   -0.001410523
 -------------------------------------------------------------------
 Cartesian Forces:  Max     0.027142116 RMS     0.005082948
 FormGI is forming the generalized inverse of G from B-inverse, IUseBI=4.

 GradGradGradGradGradGradGradGradGradGradGradGradGradGradGradGradGradGrad
 Berny optimization.
 Internal  Forces:  Max     0.020760291 RMS     0.003962412
 Search for a local minimum.
 Step number   1 out of a maximum of  174
 All quantities printed in internal units (Hartrees-Bohrs-Radians)
 Mixed Optimization -- RFO/linear search
 Second derivative matrix not updated -- analytic derivatives used.
 ITU=  0
     Eigenvalues ---   -0.00034  -0.00016   0.00007   0.00080   0.00156
     Eigenvalues ---    0.00242   0.00301   0.00402   0.00530   0.00578
     Eigenvalues ---    0.00704   0.00779   0.00928   0.01051   0.01103
     Eigenvalues ---    0.01147   0.01243   0.01379   0.01461   0.01633
     Eigenvalues ---    0.01725   0.01881   0.01949   0.02015   0.02109
     Eigenvalues ---    0.02301   0.02470   0.02610   0.02830   0.02871
     Eigenvalues ---    0.03052   0.03108   0.03188   0.03577   0.03723
     Eigenvalues ---    0.04138   0.04533   0.04775   0.05173   0.05523
     Eigenvalues ---    0.06648   0.06653   0.07114   0.07463   0.08800
     Eigenvalues ---    0.09861   0.10666   0.11648   0.11659   0.13586
     Eigenvalues ---    0.14975   0.16040   0.20283   0.20885   0.21913
     Eigenvalues ---    0.22869   0.24170   0.28679   0.37420   0.37866
     Eigenvalues ---    0.38263   0.39508   0.41060   0.43784   0.45621
     Eigenvalues ---    0.47659   0.49354   0.49822   0.51581   0.53986
     Eigenvalues ---    0.54747   0.55540   0.55774   0.56179   0.56859
     Eigenvalues ---    0.57757   0.57910   0.62739   0.75074   0.95960
     Eigenvalues ---    1.33453
 RFO step:  Lambda=-1.04417646D-02 EMin=-3.44344353D-04
 Linear search not attempted -- first point.
 Maximum step size (   0.300) exceeded in Quadratic search.
    -- Step size scaled by   0.348
 Iteration  1 RMS(Cart)=  0.06373960 RMS(Int)=  0.00258087
 Iteration  2 RMS(Cart)=  0.00285201 RMS(Int)=  0.00016233
 Iteration  3 RMS(Cart)=  0.00000675 RMS(Int)=  0.00016227
 Iteration  4 RMS(Cart)=  0.00000000 RMS(Int)=  0.00016227
 Variable       Old X    -DE/DX   Delta X   Delta X   Delta X     New X
                                 (Linear)    (Quad)   (Total)
    R1        2.28455   0.02076   0.00000  -0.00122  -0.00123   2.28332
    R2        2.40439   0.01473   0.00000   0.02189   0.02189   2.42628
    R3        2.95517  -0.00456   0.00000  -0.00902  -0.00902   2.94616
    R4        2.12744  -0.01643   0.00000  -0.14491  -0.14491   1.98253
    R5        2.57003  -0.00245   0.00000   0.20192   0.20192   2.77195
    R6        2.52531   0.00270   0.00000   0.00230   0.00230   2.52762
    R7        2.53274   0.00351   0.00000  -0.00052  -0.00052   2.53222
    R8        2.52953   0.00044   0.00000  -0.00521  -0.00521   2.52432
    R9        1.84666   0.00185   0.00000   0.00342   0.00343   1.85008
   R10        1.81717   0.00358   0.00000   0.00125   0.00125   1.81842
   R11        3.23626   0.00301   0.00000  -0.00692  -0.00682   3.22944
   R12        3.33125   0.00021   0.00000  -0.01415  -0.01414   3.31710
   R13        1.86259   0.00197   0.00000  -0.00994  -0.01007   1.85252
   R14        1.85756   0.00186   0.00000  -0.00735  -0.00737   1.85020
   R15        3.22010   0.00491   0.00000   0.08574   0.08560   3.30570
   R16        3.25106   0.00252   0.00000   0.07032   0.07033   3.32140
   R17        1.87785   0.00168   0.00000  -0.00511  -0.00509   1.87276
   R18        1.80914   0.00344   0.00000   0.00167   0.00167   1.81081
   R19        3.10854   0.00101   0.00000   0.03738   0.03742   3.14595
   R20        1.81829   0.00222   0.00000   0.00306   0.00306   1.82135
   R21        1.82390   0.00232   0.00000   0.00063   0.00063   1.82453
   R22        3.33541   0.00444   0.00000   0.03880   0.03880   3.37421
   R23        1.83143   0.00279   0.00000   0.00180   0.00180   1.83323
   R24        1.85197   0.00497   0.00000  -0.00036  -0.00036   1.85162
   R25        2.99449   0.00360   0.00000   0.02117   0.02117   3.01565
   R26        1.81368   0.00362   0.00000   0.00048   0.00048   1.81416
   R27        1.86425   0.00177   0.00000   0.00245   0.00255   1.86679
   R28        1.90532   0.00383   0.00000  -0.00395  -0.00395   1.90137
   R29        1.80936   0.00404   0.00000   0.00189   0.00189   1.81125
    A1        2.24148   0.00294   0.00000  -0.00083  -0.00083   2.24065
    A2        2.08199  -0.00055   0.00000   0.01525   0.01524   2.09723
    A3        1.95970  -0.00239   0.00000  -0.01441  -0.01441   1.94529
    A4        1.98223   0.00424   0.00000  -0.00629  -0.00627   1.97596
    A5        1.95975  -0.00368   0.00000  -0.01017  -0.01020   1.94955
    A6        1.93726  -0.00550   0.00000  -0.00408  -0.00410   1.93316
    A7        1.94038  -0.00378   0.00000  -0.00333  -0.00334   1.93704
    A8        1.87701   0.00465   0.00000   0.00537   0.00534   1.88236
    A9        1.87332   0.00444   0.00000   0.00633   0.00631   1.87963
   A10        1.87216   0.00479   0.00000   0.00719   0.00719   1.87935
   A11        1.84382  -0.00045   0.00000  -0.00020  -0.00059   1.84323
   A12        1.85881   0.00045   0.00000   0.00772   0.00785   1.86666
   A13        1.62690  -0.00014   0.00000   0.02416   0.02396   1.65086
   A14        1.90558   0.00256   0.00000   0.01772   0.01769   1.92326
   A15        1.90978   0.00131   0.00000   0.00909   0.00919   1.91897
   A16        1.82854  -0.00074   0.00000   0.00029  -0.00002   1.82852
   A17        1.85313   0.00023   0.00000  -0.01113  -0.01118   1.84194
   A18        2.15582  -0.00051   0.00000   0.00804   0.00801   2.16383
   A19        1.86971   0.00059   0.00000   0.00231   0.00242   1.87212
   A20        1.84419  -0.00270   0.00000  -0.01236  -0.01236   1.83183
   A21        1.89945   0.00083   0.00000  -0.01121  -0.01121   1.88824
   A22        1.81164   0.00426   0.00000   0.00663   0.00663   1.81827
   A23        1.84479  -0.00241   0.00000  -0.00225  -0.00229   1.84250
   A24        1.80099   0.00288   0.00000   0.01521   0.01520   1.81619
   A25        1.82814   0.01096   0.00000   0.00754   0.00752   1.83566
   A26        2.83017   0.00987   0.00000   0.00323   0.00323   2.83340
   A27        1.92116  -0.00094   0.00000   0.02633   0.02528   1.94644
   A28        1.81223   0.00100   0.00000   0.00760   0.00751   1.81974
   A29        1.81901  -0.00092   0.00000   0.00959   0.00932   1.82832
   A30        1.79934  -0.00049   0.00000  -0.01617  -0.01632   1.78302
   A31        1.66098   0.00212   0.00000   0.01959   0.01963   1.68062
   A32        2.19926  -0.00012   0.00000  -0.00673  -0.00679   2.19247
   A33        1.68687   0.00373   0.00000   0.00218   0.00222   1.68909
   A34        2.12743  -0.00098   0.00000   0.00763   0.00751   2.13494
   A35        1.86015  -0.00236   0.00000   0.00312   0.00309   1.86324
   A36        3.10798   0.00950   0.00000   0.01866   0.01869   3.12668
   A37        3.12593   0.00108   0.00000  -0.00452  -0.00420   3.12173
   A38        3.12351   0.00160   0.00000  -0.00734  -0.00751   3.11599
   A39        3.03430   0.00137   0.00000  -0.00885  -0.00904   3.02526
   A40        3.09395   0.00029   0.00000   0.00529   0.00514   3.09909
   A41        3.10906   0.00141   0.00000   0.06555   0.06552   3.17458
   A42        3.03027   0.00669   0.00000  -0.01990  -0.01990   3.01037
   A43        3.12557   0.00313   0.00000  -0.00281  -0.00282   3.12276
   A44        3.31072   0.00317   0.00000   0.01129   0.01137   3.32209
   A45        2.89101   0.00047   0.00000  -0.00816  -0.00851   2.88250
   A46        3.32417   0.00134   0.00000  -0.00168  -0.00163   3.32254
   A47        3.21088   0.00297   0.00000   0.02734   0.02731   3.23819
   A48        3.14385   0.00085   0.00000  -0.00170  -0.00160   3.14225
   A49        3.25764  -0.00599   0.00000  -0.00435  -0.00436   3.25329
    D1        0.00283   0.00056   0.00000   0.00143   0.00143   0.00426
    D2        3.13858  -0.00036   0.00000   0.00244   0.00244   3.14102
    D3       -2.40138  -0.00067   0.00000   0.10400   0.10400  -2.29738
    D4        1.78017  -0.00025   0.00000   0.10695   0.10694   1.88711
    D5       -0.30230  -0.00016   0.00000   0.10279   0.10280  -0.19950
    D6        0.74546   0.00014   0.00000   0.10313   0.10314   0.84859
    D7       -1.35617   0.00056   0.00000   0.10609   0.10607  -1.25010
    D8        2.84454   0.00065   0.00000   0.10192   0.10193   2.94647
    D9       -0.93843  -0.00114   0.00000   0.00751   0.00752  -0.93092
   D10        1.04388   0.00262   0.00000   0.02697   0.02696   1.07084
   D11        0.06352  -0.00072   0.00000  -0.03493  -0.03505   0.02847
   D12       -1.94071  -0.00012   0.00000  -0.08600  -0.08681  -2.02752
   D13        1.93350  -0.00104   0.00000  -0.01894  -0.01842   1.91509
   D14       -0.07073  -0.00043   0.00000  -0.07001  -0.07018  -0.14090
   D15       -0.89917   0.00140   0.00000  -0.01754  -0.01775  -0.91692
   D16       -2.59676  -0.00260   0.00000  -0.02205  -0.02201  -2.61876
   D17        1.70553  -0.00061   0.00000  -0.04011  -0.04001   1.66552
   D18        0.79477   0.00109   0.00000   0.00966   0.00939   0.80417
   D19       -0.90281  -0.00291   0.00000   0.00514   0.00513  -0.89768
   D20       -2.88371  -0.00092   0.00000  -0.01291  -0.01287  -2.89658
   D21       -0.86182  -0.00170   0.00000   0.00624   0.00617  -0.85565
   D22        1.30790  -0.00060   0.00000   0.00112   0.00108   1.30898
   D23        1.12268   0.00131   0.00000   0.02717   0.02707   1.14976
   D24       -2.99079   0.00242   0.00000   0.02206   0.02198  -2.96881
   D25        0.80551  -0.00006   0.00000  -0.02751  -0.02753   0.77798
   D26        2.47511   0.00293   0.00000  -0.00792  -0.00801   2.46710
   D27       -1.85308   0.00263   0.00000   0.00186   0.00186  -1.85123
   D28       -1.18706  -0.00226   0.00000  -0.03852  -0.03842  -1.22548
   D29        0.48255   0.00073   0.00000  -0.01893  -0.01890   0.46364
   D30        2.43754   0.00043   0.00000  -0.00915  -0.00903   2.42850
   D31        1.12747   0.00002   0.00000   0.08123   0.08108   1.20854
   D32       -0.79786   0.00111   0.00000   0.05747   0.05718  -0.74067
   D33       -1.20912  -0.00061   0.00000   0.07050   0.07052  -1.13860
   D34       -3.13444   0.00049   0.00000   0.04675   0.04663  -3.08782
   D35       -1.99770  -0.00164   0.00000   0.01460   0.01460  -1.98310
   D36        1.05480   0.00043   0.00000  -0.06484  -0.06484   0.98996
   D37       -0.90310   0.00116   0.00000  -0.04942  -0.04943  -0.95253
   D38       -1.02530  -0.00223   0.00000   0.00077   0.00076  -1.02454
   D39        0.87022   0.00428   0.00000   0.01962   0.01963   0.88985
   D40        1.51403   0.00076   0.00000   0.00256   0.00250   1.51653
   D41       -0.28750   0.00056   0.00000   0.01803   0.01810  -0.26940
   D42       -2.49753   0.00102   0.00000   0.00254   0.00256  -2.49496
   D43       -0.39078  -0.00187   0.00000  -0.00032  -0.00040  -0.39119
   D44       -2.19232  -0.00207   0.00000   0.01515   0.01520  -2.17712
   D45        1.88084  -0.00161   0.00000  -0.00034  -0.00034   1.88051
         Item               Value     Threshold  Converged?
 Maximum Force            0.020760     0.000015     NO 
 RMS     Force            0.003962     0.000010     NO 
 Maximum Displacement     0.333152     0.000060     NO 
 RMS     Displacement     0.064024     0.000040     NO 
 Predicted change in Energy=-3.781852D-03
 GradGradGradGradGradGradGradGradGradGradGradGradGradGradGradGradGradGrad

                          Input orientation:                          
 ---------------------------------------------------------------------
 Center     Atomic      Atomic             Coordinates (Angstroms)
 Number     Number       Type             X           Y           Z
 ---------------------------------------------------------------------
      1          6           0        1.105509    0.847488    1.177874
      2          8           0        0.492334   -0.188832    1.277875
      3          8           0        1.338960    1.536719    0.120072
      4          1           0        0.925357    1.115847   -0.747358
      5          6           0        1.738088    1.508348    2.440296
      6          9           0        1.444833    2.811161    2.516025
      7          9           0        3.072540    1.388112    2.421187
      8          9           0        1.294335    0.926654    3.557932
      9          8           0       -0.058647   -2.868549    0.376166
     10          1           0        0.300574   -2.662092   -0.510862
     11          1           0        0.507906   -2.403499    0.999622
     12          8           0        0.319981    0.516726   -1.941609
     13          1           0        0.600922   -0.418236   -2.030644
     14          1           0       -0.652814    0.476247   -1.838483
     15          8           0       -2.332115    0.056677   -1.533370
     16          1           0       -2.334590   -0.409277   -0.658722
     17          1           0       -3.048862    0.692516   -1.518902
     18          8           0       -2.613326   -3.784832   -0.647648
     19          1           0       -3.043382   -3.133384   -0.082306
     20          1           0       -1.758455   -3.950931   -0.230755
     21          8           0       -1.826223   -2.375359   -2.855900
     22          1           0       -2.169513   -1.500131   -2.616670
     23          1           0       -2.199489   -2.994109   -2.194162
     24          8           0       -2.199360   -1.273897    0.757469
     25          1           0       -1.970572   -0.705603    1.496606
     26          1           0       -1.402723   -1.841839    0.620767
     27          8           0        0.661212   -2.162114   -2.154384
     28          1           0       -0.269770   -2.287843   -2.514693
     29          1           0        1.254174   -2.612894   -2.757594
 ---------------------------------------------------------------------
                    Distance matrix (angstroms):
                    1          2          3          4          5
     1  C    0.000000
     2  O    1.208280   0.000000
     3  O    1.283933   2.243837   0.000000
     4  H    1.952176   2.447706   1.049112   0.000000
     5  C    1.559039   2.404900   2.354474   3.312964   0.000000
     6  F    2.400376   3.382341   2.715880   3.713976   1.337556
     7  F    2.388998   3.232859   2.884877   3.837213   1.339993
     8  F    2.388848   2.661987   3.491855   4.325212   1.335812
     9  O    3.975792   2.880546   4.628745   4.255113   5.161988
    10  H    3.977047   3.058328   4.371079   3.836549   5.307386
    11  H    3.310260   2.232133   4.121842   3.951203   4.346428
    12  O    3.233827   3.300393   2.515797   1.466854   4.711203
    13  H    3.485866   3.318240   2.998688   2.026202   4.999418
    14  H    3.511116   3.386057   2.987926   2.022441   5.008952
    15  O    4.448987   3.992603   4.289660   3.514367   5.870598
    16  H    4.097173   3.433730   4.229467   3.600155   5.465154
    17  H    4.955342   4.597695   4.759401   4.070492   6.265439
    18  O    6.214551   5.126791   6.672995   6.045566   7.515847
    19  H    5.886314   4.798100   6.407475   5.852277   7.125423
    20  H    5.762929   4.636314   6.311209   5.756906   7.011709
    21  O    5.937435   5.219646   5.846294   4.919925   7.472429
    22  H    5.534948   4.896163   5.387169   4.462722   7.063512
    23  H    6.086994   5.212536   6.197152   5.361869   7.566692
    24  O    3.949578   2.948458   4.563501   4.211797   5.106495
    25  H    3.460629   2.526025   4.227985   4.091389   4.421119
    26  H    3.719419   2.599128   4.379746   4.004951   4.939548
    27  O    4.512100   3.962671   4.394753   3.576943   5.978548
    28  H    5.035548   4.401162   4.915005   4.017077   6.557018
    29  H    5.242543   4.768803   5.050489   4.248844   6.651080
                    6          7          8          9         10
     6  F    0.000000
     7  F    2.164138   0.000000
     8  F    2.158607   2.160357   0.000000
     9  O    6.252884   5.666181   5.133981   0.000000
    10  H    6.358292   5.717067   5.515591   0.979022   0.000000
    11  H    5.510898   4.793173   4.272393   0.962264   1.546422
    12  O    5.138115   5.231623   5.600210   4.120137   3.486014
    13  H    5.640337   5.402832   5.789796   3.497399   2.726689
    14  H    5.367839   5.731889   5.754611   4.055289   3.538460
    15  O    6.184668   6.827996   6.311050   4.167965   3.920239
    16  H    5.893580   6.477152   5.721361   3.506984   3.470033
    17  H    6.400202   7.312983   6.685239   5.021340   4.846469
    18  O    8.365681   8.276845   7.426629   2.900717   3.125711
    19  H    7.888790   8.007240   6.967857   3.031333   3.404089
    20  H    7.970681   7.673115   6.889450   2.104579   2.445234
    21  O    8.152140   8.124607   7.859924   3.716694   3.178787
    22  H    7.615464   7.823111   7.484199   3.909654   3.447595
    23  H    8.316736   8.264357   7.788823   3.347470   3.032169
    24  O    5.749814   6.135729   4.989080   2.696472   3.128165
    25  H    5.007179   5.538183   4.192009   3.096640   3.607753
    26  H    5.775032   5.805349   4.854443   1.708949   2.203321
    27  O    6.867332   6.273313   6.524713   2.724138   1.755335
    28  H    7.365313   7.003328   7.046715   2.956156   2.116765
    29  H    7.567548   6.792222   7.239881   3.407243   2.441224
                   11         12         13         14         15
    11  H    0.000000
    12  O    4.148961   0.000000
    13  H    3.623871   0.980311   0.000000
    14  H    4.206549   0.979083   1.552057   0.000000
    15  O    4.531472   2.722483   3.012562   1.757607   0.000000
    16  H    3.847963   3.090312   3.240291   2.237043   0.991024
    17  H    5.345921   3.399807   3.849230   2.426921   0.958242
    18  O    3.789944   5.364888   4.855722   4.839265   3.952312
    19  H    3.783510   5.300238   4.944593   4.672088   3.576028
    20  H    3.007452   5.216021   4.613696   4.838092   4.252859
    21  O    4.507106   3.715680   3.225277   3.247104   2.814216
    22  H    4.589359   3.274294   3.031375   2.609985   1.903583
    23  H    4.228365   4.328680   3.808432   3.816029   3.124344
    24  O    2.943455   4.103465   4.043180   3.491958   2.652545
    25  H    3.045111   4.308369   4.374547   3.775722   3.145241
    26  H    2.027190   3.885398   3.615415   3.461763   3.018019
    27  O    3.166943   2.708855   1.749301   2.964356   3.777393
    28  H    3.601190   2.922643   2.118452   2.871268   3.273077
    29  H    3.836331   3.366463   2.402440   3.744885   4.635386
                   16         17         18         19         20
    16  H    0.000000
    17  H    1.569726   0.000000
    18  O    3.387062   4.582076   0.000000
    19  H    2.873222   4.086729   0.963817   0.000000
    20  H    3.613641   4.988594   0.965502   1.530182   0.000000
    21  O    2.991907   3.562901   2.735420   3.122323   3.062418
    22  H    2.247393   2.605004   3.048586   3.139135   3.444993
    23  H    3.009515   3.842995   1.785556   2.278484   2.228225
    24  O    1.664768   3.125748   2.906977   2.208006   2.887472
    25  H    2.205846   3.494387   3.806916   3.088366   3.682516
    26  H    2.134878   3.702825   2.617185   2.203216   2.302152
    27  O    3.779454   4.724129   3.952982   4.354410   3.571415
    28  H    3.352182   4.194936   3.349491   3.784755   3.193496
    29  H    4.705361   5.565628   4.558823   5.088916   4.153455
                   21         22         23         24         25
    21  O    0.000000
    22  H    0.970105   0.000000
    23  H    0.979834   1.552862   0.000000
    24  O    3.795904   3.381847   3.416321   0.000000
    25  H    4.664036   4.194031   4.348727   0.960013   0.000000
    26  H    3.542769   3.344508   3.144263   0.987864   1.542912
    27  O    2.593248   2.943626   2.979498   4.177402   4.730480
    28  H    1.595815   2.059105   2.079751   3.931723   4.635378
    29  H    3.091106   3.602740   3.520024   5.106415   5.668771
                   26         27         28         29
    26  H    0.000000
    27  O    3.473308   0.000000
    28  H    3.363572   1.006161   0.000000
    29  H    4.366572   0.958472   1.577043   0.000000
 Stoichiometry    C2H15F3O9
 Framework group  C1[X(C2H15F3O9)]
 Deg. of freedom    81
 Full point group                 C1      NOp   1
 Largest Abelian subgroup         C1      NOp   1
 Largest concise Abelian subgroup C1      NOp   1
                         Standard orientation:                         
 ---------------------------------------------------------------------
 Center     Atomic      Atomic             Coordinates (Angstroms)
 Number     Number       Type             X           Y           Z
 ---------------------------------------------------------------------
      1          6           0        1.859378    0.209664   -0.035871
      2          8           0        0.966296   -0.596775   -0.145415
      3          8           0        1.772263    1.486449    0.067652
      4          1           0        0.783109    1.835812    0.055149
      5          6           0        3.344458   -0.264304   -0.013682
      6          9           0        4.024520    0.287025    0.997559
      7          9           0        3.965421    0.065475   -1.154397
      8          9           0        3.421192   -1.591087    0.121047
      9          8           0       -1.485630   -1.463903   -1.383839
     10          1           0       -1.697582   -0.545012   -1.646895
     11          1           0       -0.533802   -1.551887   -1.494447
     12          8           0       -0.609653    2.296108    0.055087
     13          1           0       -1.081057    1.948091   -0.730834
     14          1           0       -1.087034    1.916286    0.820886
     15          8           0       -2.047674    0.972822    1.950589
     16          1           0       -1.811908    0.026622    1.773821
     17          1           0       -2.032280    1.097042    2.900621
     18          8           0       -3.999634   -1.861750    0.007442
     19          1           0       -3.495984   -2.086817    0.797774
     20          1           0       -3.400898   -2.039957   -0.728731
     21          8           0       -4.040880    0.873050   -0.033594
     22          1           0       -3.549418    1.051830    0.783478
     23          1           0       -4.220219   -0.090211   -0.027170
     24          8           0       -1.423390   -1.524673    1.311230
     25          1           0       -0.518728   -1.745619    1.544457
     26          1           0       -1.428011   -1.492605    0.323897
     27          8           0       -2.180229    1.133655   -1.821049
     28          1           0       -2.962542    1.089519   -1.189861
     29          1           0       -2.498596    1.542157   -2.627546
 ---------------------------------------------------------------------
 Rotational constants (GHZ):           0.7993279           0.2372764           0.2229242
 Standard basis: 6-31++G(d,p) (6D, 7F)
 There are   356 symmetry adapted cartesian basis functions of A   symmetry.
 There are   356 symmetry adapted basis functions of A   symmetry.
   356 basis functions,   568 primitive gaussians,   356 cartesian basis functions
    63 alpha electrons       63 beta electrons
       nuclear repulsion energy      1146.4204236261 Hartrees.
 NAtoms=   29 NActive=   29 NUniq=   29 SFac= 1.00D+00 NAtFMM=   60 NAOKFM=F Big=F
 Integral buffers will be    131072 words long.
 Raffenetti 2 integral format.
 Two-electron integral symmetry is turned on.
 Nuclear repulsion after empirical dispersion term =     1146.4023839042 Hartrees.
 One-electron integrals computed using PRISM.
 NBasis=   356 RedAO= T EigKep=  3.66D-05  NBF=   356
 NBsUse=   356 1.00D-06 EigRej= -1.00D+00 NBFU=   356
 Initial guess from the checkpoint file:  "/local_scratch/slurm.6305190/Gau-974762.chk"
 B after Tr=     0.000000   -0.000000    0.000000
         Rot=    0.999960   -0.008883    0.000846    0.000086 Ang=  -1.02 deg.
 ExpMin= 3.60D-02 ExpMax= 7.00D+03 ExpMxC= 1.05D+03 IAcc=3 IRadAn=         5 AccDes= 0.00D+00
 Harris functional with IExCor= 4639 and IRadAn=       5 diagonalized for initial guess.
 HarFok:  IExCor= 4639 AccDes= 0.00D+00 IRadAn=         5 IDoV= 1 UseB2=F ITyADJ=14
 ICtDFT=  3500011 ScaDFX=  1.000000  1.000000  1.000000  1.000000
 FoFCou: FMM=F IPFlag=           0 FMFlag=      100000 FMFlg1=           0
         NFxFlg=           0 DoJE=T BraDBF=F KetDBF=T FulRan=T
         wScrn=  0.000000 ICntrl=       500 IOpCl=  0 I1Cent=   200000004 NGrid=           0
         NMat0=    1 NMatS0=      1 NMatT0=    0 NMatD0=    1 NMtDS0=    0 NMtDT0=    0
 Petite list used in FoFCou.
 Requested convergence on RMS density matrix=1.00D-10 within 128 cycles.
 Requested convergence on MAX density matrix=1.00D-08.
 Requested convergence on             energy=1.00D-08.
 No special actions if energy rises.
 SCF Done:  E(RwB97XD) =  -1061.67515972     A.U. after   16 cycles
            NFock= 16  Conv=0.76D-10     -V/T= 2.0082
 Calling FoFJK, ICntrl=      2127 FMM=F ISym2X=0 I1Cent= 0 IOpClX= 0 NMat=1 NMatS=1 NMatT=0.
 ***** Axes restored to original set *****
 -------------------------------------------------------------------
 Center     Atomic                   Forces (Hartrees/Bohr)
 Number     Number              X              Y              Z
 -------------------------------------------------------------------
      1        6           0.005934116    0.008366655    0.008426051
      2        8          -0.006428423   -0.012240752    0.002040357
      3        8           0.001907694    0.005677907   -0.010858630
      4        1           0.000028004   -0.000933766    0.003066792
      5        6          -0.000556651    0.000222275    0.002729312
      6        9          -0.001479158    0.001614954   -0.001838217
      7        9           0.002163253   -0.001359703   -0.002474246
      8        9          -0.001355827   -0.001619626   -0.000834801
      9        8          -0.002515045   -0.002561637   -0.000648920
     10        1           0.003369932    0.000291702   -0.000056200
     11        1           0.002272723    0.000858257    0.001027401
     12        8           0.001934702    0.001102117    0.003645602
     13        1           0.000821129    0.001934395   -0.001767518
     14        1           0.000387824    0.001479018   -0.001232833
     15        8           0.000052024   -0.002432649    0.000077848
     16        1          -0.000809017    0.001966330    0.001576519
     17        1          -0.001681885    0.001566161   -0.001354232
     18        8          -0.001211525   -0.002660905   -0.002634356
     19        1          -0.000351171    0.000176637    0.001879834
     20        1           0.000279340   -0.000144728    0.002841585
     21        8           0.003128979   -0.001300221   -0.000715051
     22        1          -0.002615620    0.001171314   -0.000669765
     23        1          -0.002052646    0.001248343   -0.000191719
     24        8          -0.002513585   -0.003180064   -0.002330273
     25        1           0.001045394    0.001391676    0.001941009
     26        1           0.000491603    0.002434842    0.000970727
     27        8          -0.003781649   -0.001462675   -0.000061769
     28        1           0.000645676   -0.000752261   -0.001779032
     29        1           0.002889808   -0.000853597   -0.000775475
 -------------------------------------------------------------------
 Cartesian Forces:  Max     0.012240752 RMS     0.002976259

 GradGradGradGradGradGradGradGradGradGradGradGradGradGradGradGradGradGrad
 Berny optimization.
 Using GEDIIS/GDIIS optimizer.
 FormGI is forming the generalized inverse of G from B-inverse, IUseBI=4.
 Internal  Forces:  Max     0.013982656 RMS     0.002609419
 Search for a local minimum.
 Step number   2 out of a maximum of  174
 All quantities printed in internal units (Hartrees-Bohrs-Radians)
 Mixed Optimization -- RFO/linear search
 Update second derivatives using D2CorX and points    1    2
 DE= -3.33D-03 DEPred=-3.78D-03 R= 8.81D-01
 TightC=F SS=  1.41D+00  RLast= 4.47D-01 DXNew= 5.0454D-01 1.3424D+00
 Trust test= 8.81D-01 RLast= 4.47D-01 DXMaxT set to 5.05D-01
 ITU=  1  0
 Use linear search instead of GDIIS.
     Eigenvalues ---   -0.00077  -0.00016   0.00007   0.00090   0.00160
     Eigenvalues ---    0.00271   0.00351   0.00439   0.00532   0.00628
     Eigenvalues ---    0.00737   0.00782   0.00946   0.01051   0.01103
     Eigenvalues ---    0.01155   0.01288   0.01384   0.01467   0.01614
     Eigenvalues ---    0.01727   0.01881   0.01947   0.02002   0.02063
     Eigenvalues ---    0.02281   0.02451   0.02554   0.02781   0.02872
     Eigenvalues ---    0.03017   0.03096   0.03186   0.03566   0.03689
     Eigenvalues ---    0.04134   0.04529   0.04766   0.05165   0.05503
     Eigenvalues ---    0.06533   0.06653   0.07103   0.07376   0.08762
     Eigenvalues ---    0.09856   0.10664   0.10914   0.11659   0.13518
     Eigenvalues ---    0.14457   0.15937   0.20249   0.20700   0.21969
     Eigenvalues ---    0.24083   0.26407   0.29093   0.35885   0.37621
     Eigenvalues ---    0.38252   0.39625   0.40930   0.43713   0.45612
     Eigenvalues ---    0.47652   0.48848   0.49808   0.51424   0.52899
     Eigenvalues ---    0.54254   0.55228   0.55692   0.56177   0.56775
     Eigenvalues ---    0.57511   0.57901   0.61675   0.71047   0.93375
     Eigenvalues ---    1.29884
 RFO step:  Lambda=-7.32058727D-03 EMin=-7.70036813D-04
 Quartic linear search produced a step of  0.41527.
 Maximum step size (   0.505) exceeded in Quadratic search.
    -- Step size scaled by   0.716
 Iteration  1 RMS(Cart)=  0.17034230 RMS(Int)=  0.01204508
 Iteration  2 RMS(Cart)=  0.01639405 RMS(Int)=  0.00143779
 Iteration  3 RMS(Cart)=  0.00016515 RMS(Int)=  0.00143114
 Iteration  4 RMS(Cart)=  0.00000016 RMS(Int)=  0.00143114
 Variable       Old X    -DE/DX   Delta X   Delta X   Delta X     New X
                                 (Linear)    (Quad)   (Total)
    R1        2.28332   0.01398  -0.00051   0.04539   0.04504   2.32836
    R2        2.42628   0.00964   0.00909   0.01222   0.02130   2.44759
    R3        2.94616  -0.00294  -0.00374  -0.02549  -0.02924   2.91692
    R4        1.98253  -0.00204  -0.06018   0.12057   0.06020   2.04274
    R5        2.77195   0.00013   0.08385  -0.31424  -0.23052   2.54143
    R6        2.52762   0.00179   0.00096   0.00086   0.00182   2.52943
    R7        2.53222   0.00231  -0.00022   0.01599   0.01577   2.54799
    R8        2.52432   0.00046  -0.00216  -0.00288  -0.00505   2.51927
    R9        1.85008   0.00133   0.00142   0.00003   0.00151   1.85159
   R10        1.81842   0.00242   0.00052   0.01318   0.01370   1.83211
   R11        3.22944   0.00245  -0.00283   0.14162   0.13816   3.36760
   R12        3.31710   0.00024  -0.00587   0.08344   0.07779   3.39489
   R13        1.85252   0.00188  -0.00418   0.00834   0.00462   1.85714
   R14        1.85020   0.00159  -0.00306   0.01312   0.01054   1.86074
   R15        3.30570   0.00378   0.03555  -0.00234   0.03364   3.33934
   R16        3.32140   0.00222   0.02921  -0.00916   0.02043   3.34183
   R17        1.87276   0.00122  -0.00211   0.00947   0.00712   1.87988
   R18        1.81081   0.00228   0.00070   0.00839   0.00909   1.81990
   R19        3.14595   0.00085   0.01554  -0.01694  -0.00181   3.14414
   R20        1.82135   0.00138   0.00127   0.00187   0.00314   1.82450
   R21        1.82453   0.00150   0.00026   0.01091   0.01118   1.83571
   R22        3.37421   0.00327   0.01611   0.09751   0.11363   3.48784
   R23        1.83323   0.00182   0.00075   0.00597   0.00672   1.83995
   R24        1.85162   0.00342  -0.00015   0.00280   0.00265   1.85427
   R25        3.01565   0.00271   0.00879   0.03258   0.04134   3.05699
   R26        1.81416   0.00257   0.00020   0.01449   0.01469   1.82885
   R27        1.86679   0.00127   0.00106  -0.00824  -0.00780   1.85899
   R28        1.90137   0.00281  -0.00164  -0.00345  -0.00505   1.89632
   R29        1.81125   0.00268   0.00079   0.00920   0.00999   1.82124
    A1        2.24065   0.00176  -0.00035   0.00090   0.00035   2.24100
    A2        2.09723  -0.00046   0.00633  -0.01768  -0.01145   2.08578
    A3        1.94529  -0.00130  -0.00598   0.01665   0.01056   1.95585
    A4        1.97596   0.00335  -0.00260   0.02294   0.01980   1.99575
    A5        1.94955  -0.00250  -0.00423   0.00248  -0.00190   1.94766
    A6        1.93316  -0.00358  -0.00170  -0.04027  -0.04222   1.89095
    A7        1.93704  -0.00243  -0.00139  -0.00192  -0.00343   1.93361
    A8        1.88236   0.00300   0.00222   0.01195   0.01392   1.89628
    A9        1.87963   0.00290   0.00262   0.01555   0.01815   1.89778
   A10        1.87935   0.00312   0.00299   0.01449   0.01724   1.89659
   A11        1.84323  -0.00023  -0.00024  -0.01478  -0.01391   1.82932
   A12        1.86666   0.00060   0.00326   0.01840   0.02085   1.88751
   A13        1.65086  -0.00024   0.00995  -0.04660  -0.03747   1.61339
   A14        1.92326   0.00190   0.00734   0.03681   0.04313   1.96639
   A15        1.91897   0.00103   0.00382   0.04237   0.04576   1.96473
   A16        1.82852  -0.00043  -0.00001   0.01935   0.01344   1.84196
   A17        1.84194  -0.00008  -0.00464  -0.04005  -0.04544   1.79650
   A18        2.16383  -0.00028   0.00333  -0.03322  -0.02736   2.13647
   A19        1.87212   0.00049   0.00100   0.01266   0.01148   1.88361
   A20        1.83183  -0.00176  -0.00513  -0.02118  -0.02690   1.80493
   A21        1.88824   0.00058  -0.00466   0.04643   0.04193   1.93016
   A22        1.81827   0.00296   0.00275   0.03324   0.03582   1.85409
   A23        1.84250  -0.00164  -0.00095   0.00935   0.00618   1.84868
   A24        1.81619   0.00197   0.00631   0.08771   0.09279   1.90898
   A25        1.83566   0.00819   0.00312   0.03332   0.03548   1.87115
   A26        2.83340   0.00786   0.00134   0.05637   0.05772   2.89112
   A27        1.94644  -0.00068   0.01050  -0.05553  -0.04453   1.90192
   A28        1.81974   0.00076   0.00312   0.01108   0.01165   1.83139
   A29        1.82832  -0.00061   0.00387  -0.04177  -0.04015   1.78817
   A30        1.78302  -0.00078  -0.00678  -0.05286  -0.05919   1.72383
   A31        1.68062   0.00192   0.00815   0.00638   0.01693   1.69754
   A32        2.19247   0.00004  -0.00282  -0.00673  -0.01240   2.18007
   A33        1.68909   0.00286   0.00092   0.07001   0.06864   1.75772
   A34        2.13494  -0.00057   0.00312  -0.00353  -0.00359   2.13136
   A35        1.86324  -0.00205   0.00128   0.02432   0.02414   1.88738
   A36        3.12668   0.00669   0.00776   0.09926   0.10533   3.23201
   A37        3.12173   0.00044  -0.00174  -0.01704  -0.01759   3.10414
   A38        3.11599   0.00101  -0.00312  -0.03221  -0.03311   3.08288
   A39        3.02526   0.00077  -0.00375   0.03268   0.03010   3.05536
   A40        3.09909  -0.00015   0.00214  -0.06660  -0.06526   3.03384
   A41        3.17458   0.00080   0.02721  -0.03827  -0.01674   3.15784
   A42        3.01037   0.00542  -0.00826  -0.07179  -0.07937   2.93101
   A43        3.12276   0.00227  -0.00117   0.05432   0.05240   3.17515
   A44        3.32209   0.00221   0.00472   0.10069   0.10560   3.42769
   A45        2.88250   0.00041  -0.00353   0.00833   0.00232   2.88482
   A46        3.32254   0.00075  -0.00068   0.01172   0.01430   3.33684
   A47        3.23819   0.00220   0.01134   0.09222   0.10363   3.34182
   A48        3.14225   0.00085  -0.00066   0.08188   0.08073   3.22298
   A49        3.25329  -0.00469  -0.00181   0.02484   0.02390   3.27719
    D1        0.00426   0.00039   0.00059  -0.01042  -0.00979  -0.00552
    D2        3.14102  -0.00022   0.00101  -0.04230  -0.04138   3.09964
    D3       -2.29738  -0.00043   0.04319  -0.23996  -0.19665  -2.49403
    D4        1.88711  -0.00012   0.04441  -0.22933  -0.18490   1.70222
    D5       -0.19950  -0.00010   0.04269  -0.21984  -0.17720  -0.37670
    D6        0.84859   0.00012   0.04283  -0.21111  -0.16823   0.68037
    D7       -1.25010   0.00043   0.04405  -0.20048  -0.15647  -1.40657
    D8        2.94647   0.00045   0.04233  -0.19099  -0.14878   2.79769
    D9       -0.93092  -0.00084   0.00312  -0.08087  -0.08129  -1.01221
   D10        1.07084   0.00208   0.01120   0.01480   0.02930   1.10014
   D11        0.02847  -0.00063  -0.01456   0.03645   0.02122   0.04969
   D12       -2.02752  -0.00025  -0.03605   0.11477   0.07969  -1.94783
   D13        1.91509  -0.00074  -0.00765   0.00286  -0.00623   1.90886
   D14       -0.14090  -0.00035  -0.02914   0.08118   0.05223  -0.08867
   D15       -0.91692   0.00101  -0.00737   0.09882   0.09068  -0.82623
   D16       -2.61876  -0.00208  -0.00914   0.03681   0.02819  -2.59057
   D17        1.66552  -0.00075  -0.01662   0.01007  -0.00747   1.65805
   D18        0.80417   0.00069   0.00390   0.03218   0.03391   0.83807
   D19       -0.89768  -0.00241   0.00213  -0.02983  -0.02859  -0.92627
   D20       -2.89658  -0.00107  -0.00535  -0.05657  -0.06425  -2.96083
   D21       -0.85565  -0.00091   0.00256   0.09454   0.09663  -0.75902
   D22        1.30898  -0.00036   0.00045   0.05697   0.05888   1.36785
   D23        1.14976   0.00141   0.01124   0.16498   0.17587   1.32563
   D24       -2.96881   0.00196   0.00913   0.12741   0.13812  -2.83068
   D25        0.77798  -0.00024  -0.01143  -0.04148  -0.05139   0.72658
   D26        2.46710   0.00227  -0.00333  -0.02378  -0.02842   2.43868
   D27       -1.85123   0.00192   0.00077   0.07243   0.07068  -1.78054
   D28       -1.22548  -0.00199  -0.01596  -0.10757  -0.12149  -1.34697
   D29        0.46364   0.00053  -0.00785  -0.08988  -0.09851   0.36513
   D30        2.42850   0.00018  -0.00375   0.00633   0.00059   2.42909
   D31        1.20854  -0.00007   0.03367  -0.16218  -0.12773   1.08081
   D32       -0.74067   0.00070   0.02375  -0.07819  -0.05333  -0.79400
   D33       -1.13860  -0.00038   0.02928  -0.10075  -0.06982  -1.20842
   D34       -3.08782   0.00039   0.01936  -0.01677   0.00458  -3.08324
   D35       -1.98310  -0.00114   0.00606  -0.05645  -0.04998  -2.03308
   D36        0.98996   0.00041  -0.02692   0.12466   0.09839   1.08836
   D37       -0.95253   0.00083  -0.02053   0.11497   0.09378  -0.85875
   D38       -1.02454  -0.00173   0.00032  -0.00160  -0.00174  -1.02628
   D39        0.88985   0.00304   0.00815   0.11230   0.12091   1.01076
   D40        1.51653   0.00041   0.00104   0.03103   0.03300   1.54953
   D41       -0.26940   0.00055   0.00752   0.08413   0.09361  -0.17580
   D42       -2.49496   0.00086   0.00106   0.02932   0.02923  -2.46573
   D43       -0.39119  -0.00193  -0.00017  -0.00831  -0.00870  -0.39989
   D44       -2.17712  -0.00179   0.00631   0.04479   0.05190  -2.12522
   D45        1.88051  -0.00148  -0.00014  -0.01002  -0.01247   1.86804
         Item               Value     Threshold  Converged?
 Maximum Force            0.013983     0.000015     NO 
 RMS     Force            0.002609     0.000010     NO 
 Maximum Displacement     0.681982     0.000060     NO 
 RMS     Displacement     0.168307     0.000040     NO 
 Predicted change in Energy=-5.179137D-03
 GradGradGradGradGradGradGradGradGradGradGradGradGradGradGradGradGradGrad

                          Input orientation:                          
 ---------------------------------------------------------------------
 Center     Atomic      Atomic             Coordinates (Angstroms)
 Number     Number       Type             X           Y           Z
 ---------------------------------------------------------------------
      1          6           0        1.115293    0.867146    1.322186
      2          8           0        0.478466   -0.169546    1.516667
      3          8           0        1.300538    1.500432    0.207649
      4          1           0        0.830908    1.039735   -0.650081
      5          6           0        1.856152    1.536429    2.499382
      6          9           0        1.799844    2.871501    2.421656
      7          9           0        3.149139    1.156295    2.458167
      8          9           0        1.335652    1.153065    3.665306
      9          8           0       -0.046045   -2.822308    0.312397
     10          1           0        0.367637   -2.646516   -0.558242
     11          1           0        0.472103   -2.299219    0.943153
     12          8           0        0.299029    0.560518   -1.788557
     13          1           0        0.587895   -0.358239   -1.984148
     14          1           0       -0.684710    0.527590   -1.761564
     15          8           0       -2.399773    0.111761   -1.647727
     16          1           0       -2.464967   -0.321648   -0.754689
     17          1           0       -3.096515    0.773922   -1.707363
     18          8           0       -2.573026   -4.012910   -0.607816
     19          1           0       -3.175955   -3.494274   -0.060415
     20          1           0       -1.757464   -4.040578   -0.080806
     21          8           0       -1.837828   -2.454040   -2.823185
     22          1           0       -2.283559   -1.614099   -2.613806
     23          1           0       -2.155474   -3.100695   -2.157031
     24          8           0       -2.260951   -1.202641    0.641910
     25          1           0       -1.961428   -0.610598    1.346455
     26          1           0       -1.464989   -1.756975    0.477910
     27          8           0        0.674711   -2.104102   -2.243148
     28          1           0       -0.243985   -2.285002   -2.604064
     29          1           0        1.316187   -2.501933   -2.842371
 ---------------------------------------------------------------------
                    Distance matrix (angstroms):
                    1          2          3          4          5
     1  C    0.000000
     2  O    1.232113   0.000000
     3  O    1.295206   2.275557   0.000000
     4  H    2.000125   2.506268   1.080969   0.000000
     5  C    1.543568   2.402935   2.358399   3.349171   0.000000
     6  F    2.386395   3.437006   2.651597   3.705371   1.338517
     7  F    2.347465   3.126783   2.932676   3.879303   1.348338
     8  F    2.370764   2.664717   3.475240   4.346284   1.333142
     9  O    3.997556   2.960156   4.528834   4.075634   5.234486
    10  H    4.054728   3.233096   4.319036   3.716383   5.390897
    11  H    3.253187   2.205553   3.957855   3.716955   4.364589
    12  O    3.230639   3.389646   2.423076   1.344869   4.665132
    13  H    3.565328   3.507605   2.960827   1.947594   5.029939
    14  H    3.586757   3.547644   2.960647   1.948021   5.062549
    15  O    4.663333   4.286815   4.366134   3.506242   6.110735
    16  H    4.306379   3.721020   4.292446   3.567506   5.719571
    17  H    5.189044   4.905608   4.850686   4.075923   6.542708
    18  O    6.414324   5.347568   6.787225   6.092436   7.750320
    19  H    6.272829   5.186116   6.712521   6.079465   7.561920
    20  H    5.857207   4.747230   6.335407   5.730038   7.128717
    21  O    6.077442   5.423877   5.888390   4.904181   7.609142
    22  H    5.762014   5.174585   5.523284   4.538608   7.294363
    23  H    6.208593   5.387517   6.221422   5.322832   7.699237
    24  O    4.018186   3.055633   4.492148   4.032008   5.282353
    25  H    3.413287   2.485273   4.048919   3.808792   4.529115
    26  H    3.775800   2.715873   4.281574   3.790132   5.095374
    27  O    4.661977   4.232874   4.403490   3.527884   6.094330
    28  H    5.215277   4.688019   4.961934   4.003414   6.712606
    29  H    5.360465   5.014282   5.032076   4.193453   6.718204
                    6          7          8          9         10
     6  F    0.000000
     7  F    2.182627   0.000000
     8  F    2.171442   2.178515   0.000000
     9  O    6.346317   5.535596   5.380955   0.000000
    10  H    6.432691   5.594359   5.763005   0.979821   0.000000
    11  H    5.539423   4.626269   4.480413   0.969512   1.544576
    12  O    5.031798   5.149053   5.583039   3.997074   3.435615
    13  H    5.595637   5.346771   5.895720   3.427483   2.705168
    14  H    5.400580   5.735835   5.824432   3.991369   3.553923
    15  O    6.466284   6.981392   6.577692   4.241565   4.056307
    16  H    6.202740   6.635129   6.012972   3.639114   3.669775
    17  H    6.739656   7.517050   6.975201   5.130075   5.002022
    18  O    8.700276   8.298440   7.760454   2.941081   3.242991
    19  H    8.452357   8.244869   7.472172   3.222866   3.677441
    20  H    8.166615   7.584763   7.111586   2.137228   2.586003
    21  O    8.312785   8.111537   8.073580   3.630149   3.167190
    22  H    7.883570   7.931848   7.757779   3.876713   3.509996
    23  H    8.501532   8.219546   8.011370   3.259642   3.021340
    24  O    6.021312   6.175148   5.256029   2.763640   3.230266
    25  H    5.237198   5.520481   4.399809   3.103165   3.632820
    26  H    5.988328   5.805062   5.145038   1.782058   2.285479
    27  O    6.912520   6.233405   6.779071   2.750658   1.796501
    28  H    7.484960   6.998715   7.322607   2.972142   2.165678
    29  H    7.537752   6.696123   7.463863   3.451214   2.477478
                   11         12         13         14         15
    11  H    0.000000
    12  O    3.958572   0.000000
    13  H    3.514243   0.982759   0.000000
    14  H    4.079775   0.984660   1.566449   0.000000
    15  O    4.557757   2.739479   3.043064   1.768421   0.000000
    16  H    3.926809   3.080061   3.291333   2.214569   0.994792
    17  H    5.404115   3.403212   3.864359   2.424957   0.963049
    18  O    3.822964   5.528028   5.024174   5.051041   4.257268
    19  H    3.967825   5.612782   5.263272   5.027485   4.015657
    20  H    3.008620   5.321247   4.762672   4.984367   4.484386
    21  O    4.420979   3.837208   3.313682   3.368507   2.877641
    22  H    4.551376   3.475594   3.196701   2.805257   1.981264
    23  H    4.142181   4.423216   3.882914   3.934971   3.261739
    24  O    2.960205   3.945808   3.965491   3.354836   2.643740
    25  H    2.989342   4.038500   4.201863   3.547572   3.111120
    26  H    2.064656   3.690448   3.497503   3.292920   2.980658
    27  O    3.198693   2.729100   1.767103   3.000959   3.836277
    28  H    3.618803   3.009469   2.188318   2.968960   3.362510
    29  H    3.883783   3.394663   2.421235   3.788105   4.697544
                   16         17         18         19         20
    16  H    0.000000
    17  H    1.583261   0.000000
    18  O    3.695762   4.939312   0.000000
    19  H    3.324616   4.575614   0.965481   0.000000
    20  H    3.845142   5.255298   0.971416   1.520192   0.000000
    21  O    3.036293   3.639930   2.806858   3.241230   3.169260
    22  H    2.271488   2.680519   3.140395   3.294121   3.546924
    23  H    3.128171   4.012533   1.845685   2.364759   2.313548
    24  O    1.663808   3.181831   3.091410   2.565555   2.971482
    25  H    2.179873   3.539932   3.971014   3.430735   3.720678
    26  H    2.139957   3.720582   2.737844   2.497079   2.369082
    27  O    3.905154   4.774121   4.106782   4.639454   3.786970
    28  H    3.493953   4.277618   3.520668   4.065579   3.426295
    29  H    4.838303   5.611720   4.733103   5.376184   4.409195
                   21         22         23         24         25
    21  O    0.000000
    22  H    0.973661   0.000000
    23  H    0.981236   1.560454   0.000000
    24  O    3.708357   3.281691   3.383460   0.000000
    25  H    4.560642   4.098103   4.302633   0.967788   0.000000
    26  H    3.394427   3.201434   3.037313   0.983736   1.521513
    27  O    2.602259   3.021399   3.001760   4.213585   4.697343
    28  H    1.617690   2.147107   2.125790   3.971902   4.621671
    29  H    3.154436   3.714655   3.588960   5.159873   5.645013
                   26         27         28         29
    26  H    0.000000
    27  O    3.478932   0.000000
    28  H    3.356818   1.003489   0.000000
    29  H    4.394789   0.963758   1.593106   0.000000
 Stoichiometry    C2H15F3O9
 Framework group  C1[X(C2H15F3O9)]
 Deg. of freedom    81
 Full point group                 C1      NOp   1
 Largest Abelian subgroup         C1      NOp   1
 Largest concise Abelian subgroup C1      NOp   1
                         Standard orientation:                         
 ---------------------------------------------------------------------
 Center     Atomic      Atomic             Coordinates (Angstroms)
 Number     Number       Type             X           Y           Z
 ---------------------------------------------------------------------
      1          6           0        1.934396    0.109677    0.014024
      2          8           0        1.082393   -0.780128   -0.006944
      3          8           0        1.757754    1.392780    0.015735
      4          1           0        0.721681    1.700045   -0.009469
      5          6           0        3.430464   -0.269585   -0.009282
      6          9           0        4.157916    0.547854    0.761585
      7          9           0        3.873204   -0.172087   -1.279121
      8          9           0        3.607427   -1.522892    0.409257
      9          8           0       -1.507113   -1.473903   -1.262197
     10          1           0       -1.692300   -0.596124   -1.656226
     11          1           0       -0.541276   -1.555821   -1.282272
     12          8           0       -0.524669    2.204108   -0.044150
     13          1           0       -1.037617    1.892669   -0.822421
     14          1           0       -1.057997    1.947913    0.742921
     15          8           0       -2.164155    1.242324    1.928615
     16          1           0       -1.933268    0.275106    1.900477
     17          1           0       -2.175744    1.517524    2.851434
     18          8           0       -4.126629   -1.989307   -0.028320
     19          1           0       -3.815995   -2.254266    0.846584
     20          1           0       -3.393448   -2.241278   -0.613644
     21          8           0       -4.099606    0.814448   -0.157474
     22          1           0       -3.710388    1.035214    0.707273
     23          1           0       -4.266793   -0.152254   -0.138511
     24          8           0       -1.529829   -1.287302    1.495042
     25          1           0       -0.596616   -1.435642    1.704141
     26          1           0       -1.531873   -1.302498    0.511426
     27          8           0       -2.194565    1.110661   -1.905281
     28          1           0       -3.010806    1.089096   -1.321950
     29          1           0       -2.442312    1.494446   -2.753904
 ---------------------------------------------------------------------
 Rotational constants (GHZ):           0.7901213           0.2270280           0.2147604
 Standard basis: 6-31++G(d,p) (6D, 7F)
 There are   356 symmetry adapted cartesian basis functions of A   symmetry.
 There are   356 symmetry adapted basis functions of A   symmetry.
   356 basis functions,   568 primitive gaussians,   356 cartesian basis functions
    63 alpha electrons       63 beta electrons
       nuclear repulsion energy      1133.4399861142 Hartrees.
 NAtoms=   29 NActive=   29 NUniq=   29 SFac= 1.00D+00 NAtFMM=   60 NAOKFM=F Big=F
 Integral buffers will be    131072 words long.
 Raffenetti 2 integral format.
 Two-electron integral symmetry is turned on.
 Nuclear repulsion after empirical dispersion term =     1133.4225795814 Hartrees.
 One-electron integrals computed using PRISM.
 NBasis=   356 RedAO= T EigKep=  3.63D-05  NBF=   356
 NBsUse=   356 1.00D-06 EigRej= -1.00D+00 NBFU=   356
 Initial guess from the checkpoint file:  "/local_scratch/slurm.6305190/Gau-974762.chk"
 B after Tr=     0.000000   -0.000000    0.000000
         Rot=    0.999083    0.042780    0.001214    0.000910 Ang=   4.91 deg.
 ExpMin= 3.60D-02 ExpMax= 7.00D+03 ExpMxC= 1.05D+03 IAcc=3 IRadAn=         5 AccDes= 0.00D+00
 Harris functional with IExCor= 4639 and IRadAn=       5 diagonalized for initial guess.
 HarFok:  IExCor= 4639 AccDes= 0.00D+00 IRadAn=         5 IDoV= 1 UseB2=F ITyADJ=14
 ICtDFT=  3500011 ScaDFX=  1.000000  1.000000  1.000000  1.000000
 FoFCou: FMM=F IPFlag=           0 FMFlag=      100000 FMFlg1=           0
         NFxFlg=           0 DoJE=T BraDBF=F KetDBF=T FulRan=T
         wScrn=  0.000000 ICntrl=       500 IOpCl=  0 I1Cent=   200000004 NGrid=           0
         NMat0=    1 NMatS0=      1 NMatT0=    0 NMatD0=    1 NMtDS0=    0 NMtDT0=    0
 Petite list used in FoFCou.
 Requested convergence on RMS density matrix=1.00D-10 within 128 cycles.
 Requested convergence on MAX density matrix=1.00D-08.
 Requested convergence on             energy=1.00D-08.
 No special actions if energy rises.
 SCF Done:  E(RwB97XD) =  -1061.67586172     A.U. after   17 cycles
            NFock= 17  Conv=0.53D-10     -V/T= 2.0084
 Calling FoFJK, ICntrl=      2127 FMM=F ISym2X=0 I1Cent= 0 IOpClX= 0 NMat=1 NMatS=1 NMatT=0.
 ***** Axes restored to original set *****
 -------------------------------------------------------------------
 Center     Atomic                   Forces (Hartrees/Bohr)
 Number     Number              X              Y              Z
 -------------------------------------------------------------------
      1        6          -0.008921628   -0.010932327   -0.008616349
      2        8           0.008032674    0.014259916   -0.004139940
      3        8          -0.002139262   -0.005627205    0.009948374
      4        1           0.003452600    0.002940858    0.005118961
      5        6           0.000481237   -0.000699807   -0.003487121
      6        9           0.001538056   -0.001948515    0.002673558
      7        9          -0.001745898    0.002512739    0.002914805
      8        9           0.002059555    0.001634991    0.001149175
      9        8           0.002753145    0.003720146    0.001138132
     10        1          -0.001371846   -0.000810797    0.001126091
     11        1          -0.001818976   -0.001988860   -0.001285211
     12        8          -0.005388754   -0.004542316   -0.003183774
     13        1          -0.000808018    0.001562310   -0.000835786
     14        1           0.002718693    0.000180307   -0.001884355
     15        8          -0.002680889   -0.000178697    0.001684665
     16        1           0.000009079    0.001621871   -0.001613309
     17        1           0.002030539   -0.002071765   -0.000547993
     18        8           0.002396735    0.001811444    0.005415112
     19        1          -0.000102453   -0.000787206   -0.002225515
     20        1          -0.000813553    0.000189883   -0.003698228
     21        8          -0.002418077   -0.000253875    0.002806754
     22        1           0.002660471   -0.001818524   -0.001334287
     23        1          -0.000671474    0.002390852   -0.001201070
     24        8           0.003228971    0.002741523    0.003749706
     25        1          -0.001892354   -0.001991007   -0.001864747
     26        1          -0.000724246   -0.001613128   -0.001195291
     27        8           0.001168649   -0.002107322   -0.003642015
     28        1           0.001136836    0.000264235    0.000994570
     29        1          -0.002169810    0.001540273    0.002035089
 -------------------------------------------------------------------
 Cartesian Forces:  Max     0.014259916 RMS     0.003553767

 GradGradGradGradGradGradGradGradGradGradGradGradGradGradGradGradGradGrad
 Berny optimization.
 Using GEDIIS/GDIIS optimizer.
 FormGI is forming the generalized inverse of G from B-inverse, IUseBI=4.
 Internal  Forces:  Max     0.016924364 RMS     0.002821873
 Search for a local minimum.
 Step number   3 out of a maximum of  174
 All quantities printed in internal units (Hartrees-Bohrs-Radians)
 Mixed Optimization -- RFO/linear search
 Update second derivatives using D2CorX and points    2    3
 DE= -7.02D-04 DEPred=-5.18D-03 R= 1.36D-01
 Trust test= 1.36D-01 RLast= 7.64D-01 DXMaxT set to 5.05D-01
 ITU=  0  1  0
 Use linear search instead of GDIIS.
     Eigenvalues ---   -0.00206  -0.00016   0.00007   0.00097   0.00169
     Eigenvalues ---    0.00284   0.00333   0.00469   0.00568   0.00649
     Eigenvalues ---    0.00717   0.00802   0.00938   0.01051   0.01102
     Eigenvalues ---    0.01152   0.01256   0.01377   0.01456   0.01634
     Eigenvalues ---    0.01725   0.01878   0.01943   0.01986   0.02114
     Eigenvalues ---    0.02299   0.02481   0.02617   0.02867   0.02947
     Eigenvalues ---    0.03084   0.03116   0.03223   0.03556   0.03700
     Eigenvalues ---    0.04122   0.04528   0.04759   0.05170   0.05483
     Eigenvalues ---    0.06616   0.06649   0.07089   0.07400   0.08789
     Eigenvalues ---    0.09849   0.10644   0.11371   0.11660   0.13564
     Eigenvalues ---    0.14483   0.16065   0.20297   0.20905   0.21983
     Eigenvalues ---    0.24073   0.26561   0.29041   0.37344   0.37892
     Eigenvalues ---    0.38261   0.39628   0.40959   0.43732   0.45605
     Eigenvalues ---    0.47644   0.49178   0.49812   0.51626   0.53824
     Eigenvalues ---    0.54301   0.55381   0.55702   0.56156   0.56855
     Eigenvalues ---    0.57670   0.57893   0.62293   0.73208   0.94620
     Eigenvalues ---    1.29240
 RFO step:  Lambda=-3.98592308D-03 EMin=-2.05889299D-03
 Quartic linear search produced a step of -0.43527.
 Maximum step size (   0.505) exceeded in Quadratic search.
    -- Step size scaled by   0.602
 Iteration  1 RMS(Cart)=  0.13565390 RMS(Int)=  0.02868171
 Iteration  2 RMS(Cart)=  0.04664285 RMS(Int)=  0.00442212
 Iteration  3 RMS(Cart)=  0.00949087 RMS(Int)=  0.00080465
 Iteration  4 RMS(Cart)=  0.00000910 RMS(Int)=  0.00080464
 Iteration  5 RMS(Cart)=  0.00000001 RMS(Int)=  0.00080464
 Variable       Old X    -DE/DX   Delta X   Delta X   Delta X     New X
                                 (Linear)    (Quad)   (Total)
    R1        2.32836  -0.01692  -0.01960  -0.00529  -0.02494   2.30341
    R2        2.44759  -0.01078  -0.00927   0.03162   0.02232   2.46991
    R3        2.91692   0.00425   0.01273  -0.00890   0.00382   2.92074
    R4        2.04274  -0.00017  -0.02620  -0.16593  -0.19210   1.85063
    R5        2.54143   0.00666   0.10034   0.34199   0.44235   2.98379
    R6        2.52943  -0.00216  -0.00079   0.00395   0.00316   2.53259
    R7        2.54799  -0.00247  -0.00686  -0.00211  -0.00897   2.53902
    R8        2.51927  -0.00027   0.00220  -0.00559  -0.00340   2.51588
    R9        1.85159  -0.00113  -0.00066   0.00557   0.00496   1.85655
   R10        1.83211  -0.00288  -0.00596  -0.00003  -0.00599   1.82612
   R11        3.36760  -0.00119  -0.06014  -0.01997  -0.07980   3.28780
   R12        3.39489   0.00065  -0.03386  -0.03550  -0.06936   3.32553
   R13        1.85714  -0.00181  -0.00201  -0.01709  -0.01938   1.83777
   R14        1.86074  -0.00232  -0.00459  -0.01475  -0.01953   1.84121
   R15        3.33934  -0.00064  -0.01464   0.16961   0.15470   3.49404
   R16        3.34183   0.00040  -0.00889   0.15133   0.14231   3.48414
   R17        1.87988  -0.00138  -0.00310  -0.00991  -0.01292   1.86697
   R18        1.81990  -0.00286  -0.00395   0.00150  -0.00246   1.81744
   R19        3.14414   0.00070   0.00079   0.08057   0.08150   3.22564
   R20        1.82450  -0.00162  -0.00137   0.00364   0.00227   1.82677
   R21        1.83571  -0.00270  -0.00486  -0.00033  -0.00520   1.83051
   R22        3.48784  -0.00136  -0.04946   0.05888   0.00942   3.49726
   R23        1.83995  -0.00307  -0.00293   0.00144  -0.00149   1.83846
   R24        1.85427  -0.00380  -0.00115  -0.00118  -0.00233   1.85194
   R25        3.05699  -0.00114  -0.01799   0.04324   0.02526   3.08225
   R26        1.82885  -0.00316  -0.00640  -0.00103  -0.00743   1.82143
   R27        1.85899  -0.00065   0.00340   0.00565   0.00936   1.86835
   R28        1.89632  -0.00265   0.00220  -0.00785  -0.00567   1.89065
   R29        1.82124  -0.00335  -0.00435   0.00182  -0.00253   1.81871
    A1        2.24100  -0.00275  -0.00015  -0.00166  -0.00178   2.23922
    A2        2.08578   0.00087   0.00499   0.02279   0.02778   2.11356
    A3        1.95585   0.00189  -0.00460  -0.02097  -0.02557   1.93029
    A4        1.99575  -0.00545  -0.00862  -0.02115  -0.02963   1.96612
    A5        1.94766   0.00347   0.00083  -0.01478  -0.01391   1.93375
    A6        1.89095   0.00469   0.01838  -0.00000   0.01849   1.90944
    A7        1.93361   0.00320   0.00149  -0.00474  -0.00325   1.93036
    A8        1.89628  -0.00390  -0.00606   0.00553  -0.00037   1.89591
    A9        1.89778  -0.00381  -0.00790   0.00649  -0.00149   1.89629
   A10        1.89659  -0.00397  -0.00750   0.00823   0.00079   1.89739
   A11        1.82932   0.00047   0.00606   0.00123   0.00567   1.83499
   A12        1.88751   0.00012  -0.00908   0.01224   0.00366   1.89117
   A13        1.61339   0.00032   0.01631   0.07245   0.08732   1.70070
   A14        1.96639  -0.00124  -0.01877   0.03083   0.01257   1.97896
   A15        1.96473  -0.00035  -0.01992   0.01997   0.00060   1.96534
   A16        1.84196   0.00159  -0.00585  -0.00070  -0.00463   1.83733
   A17        1.79650  -0.00081   0.01978  -0.02382  -0.00370   1.79280
   A18        2.13647   0.00055   0.01191   0.03198   0.04264   2.17911
   A19        1.88361  -0.00035  -0.00500   0.00463   0.00015   1.88375
   A20        1.80493   0.00237   0.01171  -0.01396  -0.00243   1.80251
   A21        1.93016  -0.00027  -0.01825  -0.01938  -0.03793   1.89223
   A22        1.85409  -0.00315  -0.01559   0.00097  -0.01475   1.83934
   A23        1.84868   0.00173  -0.00269  -0.00826  -0.01014   1.83854
   A24        1.90898  -0.00064  -0.04039   0.01575  -0.02421   1.88477
   A25        1.87115  -0.00631  -0.01544   0.01267  -0.00245   1.86870
   A26        2.89112  -0.00662  -0.02512   0.01010  -0.01502   2.87610
   A27        1.90192   0.00074   0.01938   0.06667   0.08199   1.98391
   A28        1.83139  -0.00070  -0.00507   0.01972   0.01372   1.84511
   A29        1.78817   0.00061   0.01748   0.02474   0.03895   1.82712
   A30        1.72383  -0.00073   0.02576  -0.03357  -0.00748   1.71635
   A31        1.69754  -0.00042  -0.00737   0.03837   0.03001   1.72755
   A32        2.18007  -0.00032   0.00540  -0.01397  -0.00753   2.17254
   A33        1.75772  -0.00216  -0.02988  -0.00370  -0.03295   1.72477
   A34        2.13136   0.00133   0.00156   0.01987   0.02263   2.15399
   A35        1.88738   0.00154  -0.01051   0.00117  -0.00855   1.87883
   A36        3.23201  -0.00685  -0.04585   0.01653  -0.02889   3.20312
   A37        3.10414  -0.00023   0.00766   0.02334   0.03119   3.13533
   A38        3.08288  -0.00287   0.01441  -0.01356   0.00057   3.08345
   A39        3.05536  -0.00198  -0.01310  -0.03811  -0.05141   3.00395
   A40        3.03384  -0.00049   0.02840   0.01603   0.04432   3.07815
   A41        3.15784  -0.00093   0.00729   0.11394   0.12253   3.28038
   A42        2.93101  -0.00484   0.03455  -0.03111   0.00321   2.93422
   A43        3.17515  -0.00219  -0.02281  -0.01435  -0.03706   3.13809
   A44        3.42769  -0.00126  -0.04596   0.01095  -0.03550   3.39219
   A45        2.88482  -0.00052  -0.00101  -0.01855  -0.01872   2.86610
   A46        3.33684  -0.00096  -0.00622   0.00742  -0.00013   3.33671
   A47        3.34182  -0.00111  -0.04511   0.04619   0.00064   3.34246
   A48        3.22298   0.00009  -0.03514  -0.01546  -0.04996   3.17302
   A49        3.27719   0.00381  -0.01040  -0.01418  -0.02486   3.25233
    D1       -0.00552  -0.00022   0.00426   0.00072   0.00506  -0.00046
    D2        3.09964   0.00002   0.01801   0.00659   0.02452   3.12416
    D3       -2.49403   0.00031   0.08559   0.17317   0.25870  -2.23533
    D4        1.70222   0.00000   0.08048   0.17529   0.25584   1.95806
    D5       -0.37670   0.00005   0.07713   0.16803   0.24525  -0.13145
    D6        0.68037   0.00018   0.07322   0.16835   0.24145   0.92182
    D7       -1.40657  -0.00013   0.06811   0.17048   0.23859  -1.16798
    D8        2.79769  -0.00007   0.06476   0.16322   0.22800   3.02569
    D9       -1.01221   0.00088   0.03538   0.05222   0.08842  -0.92379
   D10        1.10014  -0.00074  -0.01275   0.08962   0.07602   1.17616
   D11        0.04969   0.00028  -0.00924  -0.02333  -0.03198   0.01772
   D12       -1.94783  -0.00034  -0.03469  -0.14411  -0.18106  -2.12889
   D13        1.90886   0.00082   0.00271   0.02293   0.02771   1.93657
   D14       -0.08867   0.00020  -0.02274  -0.09785  -0.12137  -0.21004
   D15       -0.82623  -0.00085  -0.03947  -0.09399  -0.13357  -0.95980
   D16       -2.59057   0.00138  -0.01227  -0.09209  -0.10504  -2.69561
   D17        1.65805  -0.00031   0.00325  -0.11602  -0.11276   1.54529
   D18        0.83807  -0.00017  -0.01476  -0.00507  -0.01878   0.81930
   D19       -0.92627   0.00206   0.01244  -0.00317   0.00976  -0.91651
   D20       -2.96083   0.00037   0.02797  -0.02710   0.00203  -2.95880
   D21       -0.75902   0.00248  -0.04206   0.02023  -0.02167  -0.78069
   D22        1.36785   0.00126  -0.02563   0.01785  -0.00829   1.35957
   D23        1.32563   0.00157  -0.07655   0.05438  -0.02202   1.30361
   D24       -2.83068   0.00035  -0.06012   0.05200  -0.00864  -2.83933
   D25        0.72658  -0.00087   0.02237  -0.04285  -0.02143   0.70516
   D26        2.43868  -0.00178   0.01237  -0.00928   0.00358   2.44226
   D27       -1.78054  -0.00068  -0.03077   0.00315  -0.02702  -1.80756
   D28       -1.34697  -0.00023   0.05288  -0.06787  -0.01581  -1.36277
   D29        0.36513  -0.00114   0.04288  -0.03429   0.00920   0.37433
   D30        2.42909  -0.00004  -0.00026  -0.02187  -0.02140   2.40769
   D31        1.08081   0.00039   0.05560   0.13760   0.19396   1.27477
   D32       -0.79400  -0.00031   0.02321   0.07803   0.09944  -0.69456
   D33       -1.20842   0.00069   0.03039   0.09937   0.13026  -1.07816
   D34       -3.08324  -0.00000  -0.00199   0.03980   0.03574  -3.04750
   D35       -2.03308   0.00055   0.02175   0.02751   0.04902  -1.98406
   D36        1.08836   0.00062  -0.04283  -0.03216  -0.07492   1.01344
   D37       -0.85875  -0.00038  -0.04082  -0.00748  -0.04837  -0.90711
   D38       -1.02628   0.00102   0.00076  -0.06912  -0.06820  -1.09447
   D39        1.01076  -0.00186  -0.05263  -0.04904  -0.10183   0.90893
   D40        1.54953  -0.00009  -0.01437  -0.00333  -0.01793   1.53160
   D41       -0.17580   0.00114  -0.04074   0.02838  -0.01314  -0.18894
   D42       -2.46573  -0.00034  -0.01272  -0.00494  -0.01730  -2.48302
   D43       -0.39989   0.00191   0.00379  -0.00240   0.00158  -0.39831
   D44       -2.12522   0.00313  -0.02259   0.02931   0.00637  -2.11885
   D45        1.86804   0.00165   0.00543  -0.00401   0.00222   1.87025
         Item               Value     Threshold  Converged?
 Maximum Force            0.016924     0.000015     NO 
 RMS     Force            0.002822     0.000010     NO 
 Maximum Displacement     0.800954     0.000060     NO 
 RMS     Displacement     0.153729     0.000040     NO 
 Predicted change in Energy=-3.841462D-03
 GradGradGradGradGradGradGradGradGradGradGradGradGradGradGradGradGradGrad

                          Input orientation:                          
 ---------------------------------------------------------------------
 Center     Atomic      Atomic             Coordinates (Angstroms)
 Number     Number       Type             X           Y           Z
 ---------------------------------------------------------------------
      1          6           0        1.178034    0.870188    1.328548
      2          8           0        0.610805   -0.201366    1.454149
      3          8           0        1.355324    1.570045    0.239023
      4          1           0        0.967747    1.141569   -0.551703
      5          6           0        1.828288    1.576065    2.540059
      6          9           0        1.404394    2.843832    2.635940
      7          9           0        3.163518    1.580142    2.390457
      8          9           0        1.527050    0.939828    3.670074
      9          8           0       -0.050142   -2.838058    0.309995
     10          1           0        0.341361   -2.671203   -0.575488
     11          1           0        0.555946   -2.421002    0.936526
     12          8           0        0.350172    0.536066   -1.872709
     13          1           0        0.621456   -0.382773   -2.039755
     14          1           0       -0.623831    0.517134   -1.856323
     15          8           0       -2.406656    0.087247   -1.666435
     16          1           0       -2.435558   -0.330613   -0.771664
     17          1           0       -3.132616    0.715496   -1.723424
     18          8           0       -2.670610   -3.894733   -0.585390
     19          1           0       -3.120121   -3.255294   -0.016589
     20          1           0       -1.825823   -4.038811   -0.133851
     21          8           0       -1.882805   -2.454670   -2.863814
     22          1           0       -2.276086   -1.585875   -2.671438
     23          1           0       -2.239280   -3.058048   -2.178782
     24          8           0       -2.229626   -1.244139    0.655464
     25          1           0       -2.078668   -0.706181    1.440853
     26          1           0       -1.388306   -1.748456    0.531576
     27          8           0        0.647718   -2.219721   -2.248566
     28          1           0       -0.274426   -2.345622   -2.615684
     29          1           0        1.259626   -2.677976   -2.833224
 ---------------------------------------------------------------------
                    Distance matrix (angstroms):
                    1          2          3          4          5
     1  C    0.000000
     2  O    1.218914   0.000000
     3  O    1.307018   2.273485   0.000000
     4  H    1.911338   2.440148   0.979314   0.000000
     5  C    1.545591   2.412618   2.349149   3.238566   0.000000
     6  F    2.378190   3.361494   2.714803   3.639977   1.340191
     7  F    2.360897   3.250660   2.810398   3.697305   1.343591
     8  F    2.368419   2.655590   3.492675   4.263441   1.331344
     9  O    4.036949   2.949252   4.627283   4.197148   5.290196
    10  H    4.106924   3.208134   4.436185   3.863956   5.473287
    11  H    3.372329   2.279853   4.129646   3.882823   4.490737
    12  O    3.323407   3.417560   2.557118   1.578951   4.768537
    13  H    3.636641   3.498626   3.089481   2.158202   5.125250
    14  H    3.676244   3.605523   3.068574   2.150598   5.144162
    15  O    4.736340   4.350449   4.470118   3.706861   6.151904
    16  H    4.348662   3.775086   4.359446   3.714591   5.725671
    17  H    5.283954   4.995078   4.972229   4.285726   6.597609
    18  O    6.417140   5.344938   6.837514   6.213140   7.741973
    19  H    6.107628   5.040769   6.586261   6.027388   7.373277
    20  H    5.938016   4.815069   6.458947   5.900421   7.213124
    21  O    6.164358   5.471770   6.025895   5.138525   7.695510
    22  H    5.827785   5.222209   5.622967   4.738637   7.348704
    23  H    6.277773   5.429715   6.339259   5.528941   7.764507
    24  O    4.066395   3.129428   4.576562   4.167979   5.288848
    25  H    3.619897   2.736472   4.291608   4.082291   4.656308
    26  H    3.752141   2.690924   4.315732   3.882875   5.043106
    27  O    4.756523   4.217252   4.588151   3.778893   6.223558
    28  H    5.292262   4.684550   5.112522   4.238338   6.810486
    29  H    5.469594   4.993609   5.243428   4.458637   6.876947
                    6          7          8          9         10
     6  F    0.000000
     7  F    2.179838   0.000000
     8  F    2.170187   2.173810   0.000000
     9  O    6.309483   5.846061   5.296234   0.000000
    10  H    6.469847   5.902147   5.698263   0.982444   0.000000
    11  H    5.596995   4.992245   4.439652   0.966343   1.547524
    12  O    5.173498   5.213405   5.680714   4.038460   3.459687
    13  H    5.734640   5.471919   5.930559   3.464216   2.731198
    14  H    5.450472   5.788708   5.945253   4.034770   3.568982
    15  O    6.374424   7.050812   6.684255   4.244625   4.043614
    16  H    6.036066   6.708178   6.086487   3.625945   3.637050
    17  H    6.642163   7.570531   7.131104   5.124859   4.985580
    18  O    8.508283   8.536215   7.687803   2.963971   3.251014
    19  H    8.044033   8.286098   7.265448   3.115366   3.554629
    20  H    8.091775   7.927061   7.106227   2.189029   2.600400
    21  O    8.314270   8.327812   8.114273   3.684929   3.198474
    22  H    7.831762   8.076865   7.813949   3.925778   3.524482
    23  H    8.443346   8.460554   8.023551   3.321856   3.062664
    24  O    5.817206   6.330305   5.288686   2.722145   3.187746
    25  H    5.114933   5.797373   4.547524   3.152563   3.712611
    26  H    5.772056   5.937517   5.057306   1.739831   2.251399
    27  O    7.076053   6.502980   6.766556   2.723157   1.759796
    28  H    7.571553   7.231358   7.317804   2.975297   2.155829
    29  H    7.773228   7.003086   7.446671   3.408950   2.437340
                   11         12         13         14         15
    11  H    0.000000
    12  O    4.083919   0.000000
    13  H    3.607897   0.972505   0.000000
    14  H    4.221910   0.974325   1.547327   0.000000
    15  O    4.673728   2.800730   3.087029   1.843726   0.000000
    16  H    4.029483   3.118288   3.310001   2.275415   0.987955
    17  H    5.524350   3.490601   3.924196   2.520122   0.961749
    18  O    3.859893   5.514915   5.028591   5.026843   4.134549
    19  H    3.888179   5.464661   5.132637   4.883370   3.795208
    20  H    3.071780   5.356125   4.794607   5.016805   4.439655
    21  O    4.515664   3.861733   3.353081   3.381076   2.858230
    22  H    4.662107   3.469559   3.200348   2.795891   1.956123
    23  H    4.233705   4.440338   3.919213   3.936443   3.191143
    24  O    3.037007   4.026927   4.016817   3.462620   2.682376
    25  H    3.183732   4.292101   4.417000   3.805840   3.223715
    26  H    2.096764   3.744586   3.537792   3.379258   3.039423
    27  O    3.192765   2.797171   1.848964   3.043200   3.871716
    28  H    3.648752   3.040767   2.233176   2.982296   3.371399
    29  H    3.843463   3.475595   2.510937   3.835423   4.738088
                   16         17         18         19         20
    16  H    0.000000
    17  H    1.576731   0.000000
    18  O    3.576716   4.771035   0.000000
    19  H    3.097180   4.322107   0.966684   0.000000
    20  H    3.811734   5.180529   0.968665   1.517517   0.000000
    21  O    3.032201   3.593392   2.808136   3.206031   3.156809
    22  H    2.282598   2.632239   3.136569   3.247703   3.557946
    23  H    3.075290   3.904489   1.850671   2.343046   2.305338
    24  O    1.706937   3.211646   2.959701   2.299865   2.931939
    25  H    2.272367   3.625551   3.823992   3.115563   3.694597
    26  H    2.192134   3.768116   2.738324   2.360133   2.424859
    27  O    3.905965   4.814790   4.072238   4.500082   3.728205
    28  H    3.482981   4.282034   3.501932   3.959895   3.381303
    29  H    4.838855   5.660308   4.688284   5.239170   4.319546
                   21         22         23         24         25
    21  O    0.000000
    22  H    0.972874   0.000000
    23  H    0.980004   1.552854   0.000000
    24  O    3.737778   3.344730   3.365012   0.000000
    25  H    4.650347   4.209960   4.319587   0.963858   0.000000
    26  H    3.503132   3.327744   3.128134   0.988688   1.545872
    27  O    2.614819   3.021459   3.007061   4.202887   4.830714
    28  H    1.631056   2.141720   2.135201   3.966923   4.732710
    29  H    3.150503   3.704068   3.579817   5.138259   5.770607
                   26         27         28         29
    26  H    0.000000
    27  O    3.478027   0.000000
    28  H    3.391545   1.000488   0.000000
    29  H    4.381486   0.962420   1.584644   0.000000
 Stoichiometry    C2H15F3O9
 Framework group  C1[X(C2H15F3O9)]
 Deg. of freedom    81
 Full point group                 C1      NOp   1
 Largest Abelian subgroup         C1      NOp   1
 Largest concise Abelian subgroup C1      NOp   1
                         Standard orientation:                         
 ---------------------------------------------------------------------
 Center     Atomic      Atomic             Coordinates (Angstroms)
 Number     Number       Type             X           Y           Z
 ---------------------------------------------------------------------
      1          6           0        1.968214    0.130082   -0.049787
      2          8           0        1.095460   -0.709180   -0.190105
      3          8           0        1.836240    1.426140    0.055632
      4          1           0        0.901566    1.714956    0.010628
      5          6           0        3.460078   -0.270555    0.002027
      6          9           0        4.054613    0.247851    1.085492
      7          9           0        4.084979    0.192791   -1.093439
      8          9           0        3.588398   -1.595190    0.038806
      9          8           0       -1.524666   -1.435412   -1.332739
     10          1           0       -1.742124   -0.541488   -1.677424
     11          1           0       -0.578080   -1.544512   -1.493644
     12          8           0       -0.577553    2.266318   -0.025322
     13          1           0       -1.085612    1.958589   -0.795352
     14          1           0       -1.098152    1.992885    0.751544
     15          8           0       -2.193969    1.146631    1.969068
     16          1           0       -1.928936    0.199208    1.878501
     17          1           0       -2.236350    1.353855    2.907271
     18          8           0       -4.089502   -1.985181    0.047298
     19          1           0       -3.605751   -2.196157    0.857206
     20          1           0       -3.457670   -2.205704   -0.653038
     21          8           0       -4.157424    0.819153   -0.082049
     22          1           0       -3.729438    1.047769    0.761187
     23          1           0       -4.303341   -0.149203   -0.044576
     24          8           0       -1.520700   -1.384235    1.388922
     25          1           0       -0.649345   -1.668832    1.686861
     26          1           0       -1.449785   -1.349945    0.403378
     27          8           0       -2.301876    1.111866   -1.900987
     28          1           0       -3.087290    1.095985   -1.281431
     29          1           0       -2.599432    1.477553   -2.740025
 ---------------------------------------------------------------------
 Rotational constants (GHZ):           0.7848574           0.2231561           0.2111182
 Standard basis: 6-31++G(d,p) (6D, 7F)
 There are   356 symmetry adapted cartesian basis functions of A   symmetry.
 There are   356 symmetry adapted basis functions of A   symmetry.
   356 basis functions,   568 primitive gaussians,   356 cartesian basis functions
    63 alpha electrons       63 beta electrons
       nuclear repulsion energy      1127.5508434445 Hartrees.
 NAtoms=   29 NActive=   29 NUniq=   29 SFac= 1.00D+00 NAtFMM=   60 NAOKFM=F Big=F
 Integral buffers will be    131072 words long.
 Raffenetti 2 integral format.
 Two-electron integral symmetry is turned on.
 Nuclear repulsion after empirical dispersion term =     1127.5336826110 Hartrees.
 One-electron integrals computed using PRISM.
 NBasis=   356 RedAO= T EigKep=  3.83D-05  NBF=   356
 NBsUse=   356 1.00D-06 EigRej= -1.00D+00 NBFU=   356
 Initial guess from the checkpoint file:  "/local_scratch/slurm.6305190/Gau-974762.chk"
 B after Tr=    -0.000000   -0.000000   -0.000000
         Rot=    0.999525   -0.030725    0.000836   -0.002356 Ang=  -3.53 deg.
 ExpMin= 3.60D-02 ExpMax= 7.00D+03 ExpMxC= 1.05D+03 IAcc=3 IRadAn=         5 AccDes= 0.00D+00
 Harris functional with IExCor= 4639 and IRadAn=       5 diagonalized for initial guess.
 HarFok:  IExCor= 4639 AccDes= 0.00D+00 IRadAn=         5 IDoV= 1 UseB2=F ITyADJ=14
 ICtDFT=  3500011 ScaDFX=  1.000000  1.000000  1.000000  1.000000
 FoFCou: FMM=F IPFlag=           0 FMFlag=      100000 FMFlg1=           0
         NFxFlg=           0 DoJE=T BraDBF=F KetDBF=T FulRan=T
         wScrn=  0.000000 ICntrl=       500 IOpCl=  0 I1Cent=   200000004 NGrid=           0
         NMat0=    1 NMatS0=      1 NMatT0=    0 NMatD0=    1 NMtDS0=    0 NMtDT0=    0
 Petite list used in FoFCou.
 Requested convergence on RMS density matrix=1.00D-10 within 128 cycles.
 Requested convergence on MAX density matrix=1.00D-08.
 Requested convergence on             energy=1.00D-08.
 No special actions if energy rises.
 SCF Done:  E(RwB97XD) =  -1061.67619181     A.U. after   17 cycles
            NFock= 17  Conv=0.81D-10     -V/T= 2.0084
 Calling FoFJK, ICntrl=      2127 FMM=F ISym2X=0 I1Cent= 0 IOpClX= 0 NMat=1 NMatS=1 NMatT=0.
 ***** Axes restored to original set *****
 -------------------------------------------------------------------
 Center     Atomic                   Forces (Hartrees/Bohr)
 Number     Number              X              Y              Z
 -------------------------------------------------------------------
      1        6          -0.003880447   -0.005679189   -0.006393024
      2        8           0.004862246    0.010026307   -0.001877315
      3        8           0.010227192    0.007953955    0.030856722
      4        1          -0.012115681   -0.013149786   -0.024504689
      5        6           0.000127579   -0.000358379   -0.002213526
      6        9           0.001408587   -0.001061827    0.001377652
      7        9          -0.001524907    0.001011966    0.002235209
      8        9           0.001139001    0.001225867    0.001115421
      9        8           0.002865371    0.001551078    0.000334934
     10        1          -0.001274049   -0.000685319    0.000989207
     11        1          -0.001645788   -0.000944403   -0.000804667
     12        8           0.000285608    0.001793728    0.002386143
     13        1           0.000356649   -0.001963852   -0.001424017
     14        1          -0.000880257    0.000065758   -0.001198190
     15        8          -0.001323889   -0.000438899   -0.000006814
     16        1          -0.000494228    0.001020108    0.000057993
     17        1           0.001462943   -0.001170020   -0.000154469
     18        8           0.001388441    0.000513341    0.003067366
     19        1           0.000335760   -0.000085580   -0.001804500
     20        1          -0.000409863    0.000372269   -0.001758647
     21        8          -0.001447164    0.000079996    0.001942669
     22        1           0.001593569   -0.000838590   -0.000683356
     23        1          -0.000261479    0.001282721   -0.000801474
     24        8           0.001599786    0.000299203    0.001985319
     25        1          -0.000262008   -0.000990534   -0.001573351
     26        1          -0.001907317    0.000445355   -0.000458828
     27        8           0.000871876   -0.001040917   -0.002725419
     28        1          -0.000041489   -0.000532902    0.000675220
     29        1          -0.001056041    0.001298544    0.001358431
 -------------------------------------------------------------------
 Cartesian Forces:  Max     0.030856722 RMS     0.005229970

 GradGradGradGradGradGradGradGradGradGradGradGradGradGradGradGradGradGrad
 Berny optimization.
 Using GEDIIS/GDIIS optimizer.
 FormGI is forming the generalized inverse of G from B-inverse, IUseBI=4.
 Internal  Forces:  Max     0.030896673 RMS     0.003345249
 Search for a local minimum.
 Step number   4 out of a maximum of  174
 All quantities printed in internal units (Hartrees-Bohrs-Radians)
 Mixed Optimization -- RFO/linear search
 Update second derivatives using D2CorX and points    3    4
 DE= -3.30D-04 DEPred=-3.84D-03 R= 8.59D-02
 Trust test= 8.59D-02 RLast= 9.55D-01 DXMaxT set to 2.52D-01
 ITU= -1  0  1  0
 Use linear search instead of GDIIS.
 Linear search step of   0.254 exceeds DXMaxT=   0.252 but not scaled.
 Quartic linear search produced a step of -0.42584.
 Iteration  1 RMS(Cart)=  0.06537985 RMS(Int)=  0.00328366
 Iteration  2 RMS(Cart)=  0.00354529 RMS(Int)=  0.00016889
 Iteration  3 RMS(Cart)=  0.00000969 RMS(Int)=  0.00016878
 Iteration  4 RMS(Cart)=  0.00000000 RMS(Int)=  0.00016878
 Variable       Old X    -DE/DX   Delta X   Delta X   Delta X     New X
                                 (Linear)    (Quad)   (Total)
    R1        2.30341  -0.01127   0.01062   0.00000   0.01061   2.31403
    R2        2.46991  -0.00785  -0.00951   0.00000  -0.00951   2.46040
    R3        2.92074   0.00283  -0.00163   0.00000  -0.00163   2.91912
    R4        1.85063   0.03090   0.08180   0.00000   0.08181   1.93245
    R5        2.98379   0.00058  -0.18837   0.00000  -0.18837   2.79542
    R6        2.53259  -0.00135  -0.00135   0.00000  -0.00135   2.53125
    R7        2.53902  -0.00176   0.00382   0.00000   0.00382   2.54284
    R8        2.51588   0.00010   0.00145   0.00000   0.00145   2.51732
    R9        1.85655  -0.00087  -0.00211   0.00000  -0.00212   1.85443
   R10        1.82612  -0.00196   0.00255   0.00000   0.00255   1.82867
   R11        3.28780   0.00011   0.03398   0.00000   0.03399   3.32179
   R12        3.32553   0.00055   0.02954   0.00000   0.02952   3.35505
   R13        1.83777   0.00194   0.00825   0.00000   0.00826   1.84602
   R14        1.84121   0.00119   0.00832   0.00000   0.00830   1.84951
   R15        3.49404  -0.00038  -0.06588   0.00000  -0.06586   3.42817
   R16        3.48414   0.00035  -0.06060   0.00000  -0.06061   3.42353
   R17        1.86697  -0.00031   0.00550   0.00000   0.00551   1.87247
   R18        1.81744  -0.00186   0.00105   0.00000   0.00105   1.81849
   R19        3.22564   0.00002  -0.03471   0.00000  -0.03469   3.19095
   R20        1.82677  -0.00127  -0.00097   0.00000  -0.00097   1.82580
   R21        1.83051  -0.00123   0.00221   0.00000   0.00221   1.83272
   R22        3.49726  -0.00110  -0.00401   0.00000  -0.00401   3.49325
   R23        1.83846  -0.00153   0.00063   0.00000   0.00063   1.83910
   R24        1.85194  -0.00257   0.00099   0.00000   0.00099   1.85293
   R25        3.08225  -0.00125  -0.01076   0.00000  -0.01076   3.07149
   R26        1.82143  -0.00188   0.00316   0.00000   0.00316   1.82459
   R27        1.86835  -0.00157  -0.00398   0.00000  -0.00398   1.86437
   R28        1.89065  -0.00144   0.00241   0.00000   0.00241   1.89306
   R29        1.81871  -0.00211   0.00108   0.00000   0.00108   1.81979
    A1        2.23922  -0.00176   0.00076   0.00000   0.00078   2.23999
    A2        2.11356   0.00003  -0.01183   0.00000  -0.01182   2.10174
    A3        1.93029   0.00173   0.01089   0.00000   0.01090   1.94119
    A4        1.96612   0.00048   0.01262   0.00000   0.01264   1.97876
    A5        1.93375   0.00199   0.00592   0.00000   0.00593   1.93967
    A6        1.90944   0.00310  -0.00787   0.00000  -0.00788   1.90156
    A7        1.93036   0.00238   0.00138   0.00000   0.00140   1.93176
    A8        1.89591  -0.00250   0.00016   0.00000   0.00014   1.89606
    A9        1.89629  -0.00241   0.00063   0.00000   0.00065   1.89694
   A10        1.89739  -0.00277  -0.00034   0.00000  -0.00033   1.89706
   A11        1.83499   0.00026  -0.00241   0.00000  -0.00213   1.83286
   A12        1.89117   0.00044  -0.00156   0.00000  -0.00159   1.88958
   A13        1.70070   0.00024  -0.03718   0.00000  -0.03677   1.66394
   A14        1.97896   0.00018  -0.00535   0.00000  -0.00537   1.97358
   A15        1.96534   0.00081  -0.00026   0.00000  -0.00034   1.96499
   A16        1.83733  -0.00040   0.00197   0.00000   0.00210   1.83944
   A17        1.79280   0.00017   0.00158   0.00000   0.00159   1.79438
   A18        2.17911  -0.00001  -0.01816   0.00000  -0.01815   2.16097
   A19        1.88375  -0.00045  -0.00006   0.00000   0.00003   1.88379
   A20        1.80251   0.00116   0.00103   0.00000   0.00114   1.80364
   A21        1.89223  -0.00083   0.01615   0.00000   0.01621   1.90844
   A22        1.83934  -0.00169   0.00628   0.00000   0.00633   1.84567
   A23        1.83854   0.00137   0.00432   0.00000   0.00437   1.84291
   A24        1.88477  -0.00046   0.01031   0.00000   0.01033   1.89510
   A25        1.86870  -0.00529   0.00104   0.00000   0.00106   1.86976
   A26        2.87610  -0.00579   0.00640   0.00000   0.00640   2.88249
   A27        1.98391   0.00019  -0.03491   0.00000  -0.03400   1.94990
   A28        1.84511  -0.00034  -0.00584   0.00000  -0.00535   1.83976
   A29        1.82712   0.00009  -0.01659   0.00000  -0.01558   1.81154
   A30        1.71635   0.00006   0.00318   0.00000   0.00307   1.71943
   A31        1.72755  -0.00126  -0.01278   0.00000  -0.01278   1.71477
   A32        2.17254  -0.00001   0.00321   0.00000   0.00325   2.17579
   A33        1.72477  -0.00125   0.01403   0.00000   0.01411   1.73888
   A34        2.15399   0.00032  -0.00964   0.00000  -0.00963   2.14436
   A35        1.87883   0.00151   0.00364   0.00000   0.00359   1.88242
   A36        3.20312  -0.00030   0.01230   0.00000   0.01238   3.21549
   A37        3.13533   0.00036  -0.01328   0.00000  -0.01342   3.12192
   A38        3.08345  -0.00072  -0.00024   0.00000  -0.00041   3.08304
   A39        3.00395   0.00013   0.02189   0.00000   0.02179   3.02574
   A40        3.07815  -0.00015  -0.01887   0.00000  -0.01874   3.05941
   A41        3.28038  -0.00003  -0.05218   0.00000  -0.05189   3.22848
   A42        2.93422  -0.00437  -0.00137   0.00000  -0.00138   2.93284
   A43        3.13809   0.00034   0.01578   0.00000   0.01583   3.15392
   A44        3.39219  -0.00063   0.01512   0.00000   0.01521   3.40741
   A45        2.86610  -0.00097   0.00797   0.00000   0.00799   2.87410
   A46        3.33671   0.00005   0.00005   0.00000   0.00005   3.33675
   A47        3.34246  -0.00014  -0.00027   0.00000  -0.00019   3.34227
   A48        3.17302   0.00037   0.02127   0.00000   0.02119   3.19421
   A49        3.25233   0.00336   0.01059   0.00000   0.01057   3.26290
    D1       -0.00046  -0.00005  -0.00215   0.00000  -0.00218  -0.00264
    D2        3.12416   0.00024  -0.01044   0.00000  -0.01041   3.11375
    D3       -2.23533   0.00023  -0.11017   0.00000  -0.11016  -2.34549
    D4        1.95806   0.00011  -0.10895   0.00000  -0.10897   1.84909
    D5       -0.13145   0.00009  -0.10444   0.00000  -0.10445  -0.23591
    D6        0.92182  -0.00001  -0.10282   0.00000  -0.10279   0.81902
    D7       -1.16798  -0.00013  -0.10160   0.00000  -0.10160  -1.26958
    D8        3.02569  -0.00015  -0.09709   0.00000  -0.09709   2.92861
    D9       -0.92379   0.00003  -0.03765   0.00000  -0.03745  -0.96124
   D10        1.17616   0.00038  -0.03237   0.00000  -0.03254   1.14362
   D11        0.01772   0.00001   0.01362   0.00000   0.01353   0.03124
   D12       -2.12889  -0.00010   0.07710   0.00000   0.07755  -2.05135
   D13        1.93657   0.00052  -0.01180   0.00000  -0.01217   1.92440
   D14       -0.21004   0.00041   0.05168   0.00000   0.05185  -0.15819
   D15       -0.95980  -0.00036   0.05688   0.00000   0.05697  -0.90283
   D16       -2.69561   0.00104   0.04473   0.00000   0.04483  -2.65078
   D17        1.54529   0.00006   0.04802   0.00000   0.04813   1.59341
   D18        0.81930   0.00021   0.00800   0.00000   0.00796   0.82726
   D19       -0.91651   0.00161  -0.00415   0.00000  -0.00417  -0.92069
   D20       -2.95880   0.00062  -0.00086   0.00000  -0.00088  -2.95968
   D21       -0.78069   0.00099   0.00923   0.00000   0.00921  -0.77147
   D22        1.35957   0.00026   0.00353   0.00000   0.00348   1.36305
   D23        1.30361   0.00131   0.00938   0.00000   0.00938   1.31299
   D24       -2.83933   0.00058   0.00368   0.00000   0.00365  -2.83568
   D25        0.70516   0.00042   0.00912   0.00000   0.00922   0.71437
   D26        2.44226  -0.00107  -0.00152   0.00000  -0.00151   2.44075
   D27       -1.80756   0.00020   0.01151   0.00000   0.01162  -1.79594
   D28       -1.36277   0.00011   0.00673   0.00000   0.00674  -1.35603
   D29        0.37433  -0.00138  -0.00392   0.00000  -0.00398   0.37034
   D30        2.40769  -0.00011   0.00911   0.00000   0.00915   2.41684
   D31        1.27477  -0.00016  -0.08260   0.00000  -0.08288   1.19190
   D32       -0.69456  -0.00008  -0.04235   0.00000  -0.04203  -0.73659
   D33       -1.07816   0.00017  -0.05547   0.00000  -0.05578  -1.13395
   D34       -3.04750   0.00025  -0.01522   0.00000  -0.01494  -3.06244
   D35       -1.98406   0.00109  -0.02087   0.00000  -0.02086  -2.00492
   D36        1.01344   0.00010   0.03190   0.00000   0.03182   1.04525
   D37       -0.90711  -0.00010   0.02060   0.00000   0.02068  -0.88643
   D38       -1.09447   0.00082   0.02904   0.00000   0.02905  -1.06542
   D39        0.90893  -0.00141   0.04336   0.00000   0.04335   0.95228
   D40        1.53160   0.00003   0.00764   0.00000   0.00759   1.53920
   D41       -0.18894   0.00054   0.00560   0.00000   0.00558  -0.18336
   D42       -2.48302  -0.00032   0.00737   0.00000   0.00739  -2.47564
   D43       -0.39831   0.00164  -0.00067   0.00000  -0.00069  -0.39900
   D44       -2.11885   0.00215  -0.00271   0.00000  -0.00270  -2.12155
   D45        1.87025   0.00129  -0.00094   0.00000  -0.00090   1.86936
         Item               Value     Threshold  Converged?
 Maximum Force            0.030897     0.000015     NO 
 RMS     Force            0.003345     0.000010     NO 
 Maximum Displacement     0.348608     0.000060     NO 
 RMS     Displacement     0.065521     0.000040     NO 
 Predicted change in Energy=-1.445425D-03
 GradGradGradGradGradGradGradGradGradGradGradGradGradGradGradGradGradGrad

                          Input orientation:                          
 ---------------------------------------------------------------------
 Center     Atomic      Atomic             Coordinates (Angstroms)
 Number     Number       Type             X           Y           Z
 ---------------------------------------------------------------------
      1          6           0        1.149741    0.867785    1.326374
      2          8           0        0.551930   -0.189662    1.480987
      3          8           0        1.331710    1.539320    0.225873
      4          1           0        0.910006    1.096759   -0.593903
      5          6           0        1.839234    1.558793    2.523577
      6          9           0        1.569085    2.870569    2.545194
      7          9           0        3.170493    1.395667    2.414897
      8          9           0        1.435653    1.020915    3.673501
      9          8           0       -0.047452   -2.831453    0.310230
     10          1           0        0.353344   -2.660983   -0.569141
     11          1           0        0.523081   -2.368272    0.939821
     12          8           0        0.328595    0.546359   -1.837793
     13          1           0        0.607364   -0.372614   -2.016843
     14          1           0       -0.649584    0.521653   -1.816670
     15          8           0       -2.403924    0.097824   -1.659373
     16          1           0       -2.448123   -0.326420   -0.765008
     17          1           0       -3.117522    0.740768   -1.717928
     18          8           0       -2.629297   -3.945670   -0.593749
     19          1           0       -3.146901   -3.354139   -0.031908
     20          1           0       -1.793578   -4.038858   -0.110560
     21          8           0       -1.863993   -2.455076   -2.846549
     22          1           0       -2.279764   -1.598146   -2.646694
     23          1           0       -2.203854   -3.077243   -2.169173
     24          8           0       -2.242986   -1.225683    0.649398
     25          1           0       -2.029504   -0.661815    1.403539
     26          1           0       -1.420282   -1.751691    0.508637
     27          8           0        0.660010   -2.171182   -2.247878
     28          1           0       -0.261323   -2.320447   -2.611747
     29          1           0        1.284726   -2.603985   -2.839284
 ---------------------------------------------------------------------
                    Distance matrix (angstroms):
                    1          2          3          4          5
     1  C    0.000000
     2  O    1.224531   0.000000
     3  O    1.301988   2.274367   0.000000
     4  H    1.948682   2.467441   1.022607   0.000000
     5  C    1.544730   2.408577   2.353169   3.285669   0.000000
     6  F    2.381705   3.395902   2.684738   3.665339   1.339478
     7  F    2.355203   3.200364   2.862444   3.775185   1.345613
     8  F    2.369431   2.655858   3.487934   4.300324   1.332109
     9  O    4.018728   2.951100   4.583978   4.143071   5.266190
    10  H    4.084045   3.217124   4.385407   3.798830   5.438684
    11  H    3.318763   2.245003   4.053749   3.808998   4.434229
    12  O    3.284745   3.406744   2.500186   1.479272   4.725316
    13  H    3.606918   3.503050   3.034789   2.067706   5.085593
    14  H    3.638145   3.581082   3.022111   2.063548   5.109562
    15  O    4.704897   4.322219   4.425723   3.621496   6.134810
    16  H    4.329506   3.750135   4.330123   3.651266   5.722783
    17  H    5.243418   4.956171   4.920540   4.196564   6.574873
    18  O    6.413840   5.341566   6.815165   6.160581   7.744973
    19  H    6.175006   5.097462   6.638550   6.048540   7.451775
    20  H    5.899410   4.780244   6.402864   5.823878   7.174238
    21  O    6.126768   5.449436   5.967202   5.038355   7.659197
    22  H    5.798930   5.200006   5.580150   4.653075   7.325579
    23  H    6.247294   5.408894   6.288808   5.440579   7.737008
    24  O    4.043699   3.094581   4.539060   4.108637   5.284920
    25  H    3.528913   2.625400   4.186842   3.965234   4.599209
    26  H    3.759703   2.697225   4.299322   3.841811   5.063965
    27  O    4.717036   4.224043   4.509817   3.671181   6.170095
    28  H    5.259726   4.685306   5.048529   4.137754   6.769963
    29  H    5.424399   5.003067   5.154063   4.344843   6.811496
                    6          7          8          9         10
     6  F    0.000000
     7  F    2.181014   0.000000
     8  F    2.170737   2.175821   0.000000
     9  O    6.334138   5.714309   5.324653   0.000000
    10  H    6.463372   5.770374   5.720820   0.981321   0.000000
    11  H    5.578244   4.832378   4.448863   0.967693   1.546434
    12  O    5.113839   5.184890   5.641378   4.020575   3.449222
    13  H    5.679377   5.416342   5.916756   3.448179   2.719742
    14  H    5.428237   5.767413   5.894019   4.016166   3.562494
    15  O    6.414928   7.025539   6.635811   4.244168   4.049957
    16  H    6.108693   6.681783   6.049742   3.632430   3.651954
    17  H    6.683902   7.553030   7.062392   5.128305   4.993849
    18  O    8.598866   8.439158   7.707153   2.953741   3.247642
    19  H    8.223683   8.273873   7.339683   3.161779   3.608434
    20  H    8.130234   7.781644   7.095657   2.164220   2.591932
    21  O    8.319821   8.237541   8.092047   3.661521   3.185211
    22  H    7.857402   8.017975   7.785157   3.904825   3.518395
    23  H    8.475659   8.360875   8.011101   3.295136   3.045100
    24  O    5.908063   6.268510   5.265433   2.741150   3.207156
    25  H    5.170199   5.682961   4.471199   3.135472   3.683220
    26  H    5.869342   5.883444   5.085280   1.757815   2.265870
    27  O    7.015640   6.384857   6.771546   2.735028   1.775417
    28  H    7.542618   7.131200   7.317702   2.974024   2.160097
    29  H    7.684022   6.867295   7.455135   3.427226   2.454439
                   11         12         13         14         15
    11  H    0.000000
    12  O    4.030886   0.000000
    13  H    3.568139   0.976873   0.000000
    14  H    4.162338   0.978719   1.555539   0.000000
    15  O    4.626532   2.774830   3.068706   1.811652   0.000000
    16  H    3.987939   3.102059   3.302306   2.249436   0.990871
    17  H    5.475742   3.453677   3.899198   2.479613   0.962303
    18  O    3.844152   5.520425   5.026719   5.037040   4.187624
    19  H    3.922366   5.527583   5.188831   4.944060   3.888021
    20  H    3.043199   5.339584   4.779098   5.001779   4.459090
    21  O    4.476858   3.851447   3.336565   3.375849   2.866743
    22  H    4.616506   3.472284   3.199086   2.799995   1.966351
    23  H    4.195790   4.433238   3.903994   3.935996   3.221952
    24  O    3.006823   3.992403   3.995130   3.416666   2.666083
    25  H    3.105273   4.186473   4.328478   3.697908   3.177841
    26  H    2.083927   3.720933   3.520121   3.342024   3.014718
    27  O    3.196720   2.768218   1.814110   3.025283   3.857774
    28  H    3.637473   3.027471   2.214178   2.976647   3.368352
    29  H    3.862292   3.441196   2.472700   3.815351   4.722087
                   16         17         18         19         20
    16  H    0.000000
    17  H    1.579570   0.000000
    18  O    3.627827   4.844052   0.000000
    19  H    3.192619   4.428520   0.966172   0.000000
    20  H    3.826085   5.213567   0.969836   1.518719   0.000000
    21  O    3.034008   3.613660   2.807610   3.221238   3.162114
    22  H    2.277362   2.652351   3.138093   3.266886   3.553228
    23  H    3.098125   3.951660   1.848548   2.352427   2.308878
    24  O    1.688580   3.199371   3.015456   2.410718   2.948466
    25  H    2.233904   3.590902   3.890066   3.249261   3.708446
    26  H    2.170260   3.748408   2.736880   2.416866   2.398725
    27  O    3.906730   4.798963   4.087113   4.560974   3.751858
    28  H    3.488364   4.281101   3.510124   4.006326   3.399512
    29  H    4.839843   5.641329   4.707667   5.299378   4.356690
                   21         22         23         24         25
    21  O    0.000000
    22  H    0.973209   0.000000
    23  H    0.980528   1.556122   0.000000
    24  O    3.725143   3.317274   3.372558   0.000000
    25  H    4.615889   4.164581   4.316129   0.965532   0.000000
    26  H    3.456719   3.273896   3.088970   0.986580   1.536175
    27  O    2.609520   3.021538   3.004806   4.208986   4.779594
    28  H    1.625364   2.144072   2.131206   3.969958   4.690421
    29  H    3.152246   3.708691   3.583743   5.149307   5.723434
                   26         27         28         29
    26  H    0.000000
    27  O    3.478787   0.000000
    28  H    3.376902   1.001766   0.000000
    29  H    4.387715   0.962990   1.588217   0.000000
 Stoichiometry    C2H15F3O9
 Framework group  C1[X(C2H15F3O9)]
 Deg. of freedom    81
 Full point group                 C1      NOp   1
 Largest Abelian subgroup         C1      NOp   1
 Largest concise Abelian subgroup C1      NOp   1
                         Standard orientation:                         
 ---------------------------------------------------------------------
 Center     Atomic      Atomic             Coordinates (Angstroms)
 Number     Number       Type             X           Y           Z
 ---------------------------------------------------------------------
      1          6           0        1.952940    0.119918   -0.022247
      2          8           0        1.088259   -0.742434   -0.112536
      3          8           0        1.802094    1.411694    0.038844
      4          1           0        0.824095    1.708150    0.001998
      5          6           0        3.447507   -0.270057   -0.002763
      6          9           0        4.105466    0.386628    0.961632
      7          9           0        3.997013    0.045567   -1.189818
      8          9           0        3.589565   -1.579127    0.198905
      9          8           0       -1.516744   -1.450628   -1.304765
     10          1           0       -1.721064   -0.562980   -1.669902
     11          1           0       -0.559470   -1.549247   -1.406398
     12          8           0       -0.555692    2.240342   -0.032702
     13          1           0       -1.065916    1.931424   -0.806344
     14          1           0       -1.081302    1.973385    0.748553
     15          8           0       -2.181637    1.186442    1.953570
     16          1           0       -1.930437    0.230136    1.888735
     17          1           0       -2.211043    1.422509    2.886005
     18          8           0       -4.104515   -1.987987    0.014050
     19          1           0       -3.692224   -2.223685    0.855448
     20          1           0       -3.427097   -2.220313   -0.639947
     21          8           0       -4.133409    0.816584   -0.113313
     22          1           0       -3.721485    1.041008    0.739382
     23          1           0       -4.288155   -0.151231   -0.084612
     24          8           0       -1.523502   -1.344414    1.434318
     25          1           0       -0.622774   -1.570982    1.698154
     26          1           0       -1.483503   -1.330765    0.448644
     27          8           0       -2.257415    1.113388   -1.902767
     28          1           0       -3.055841    1.094162   -1.298052
     29          1           0       -2.534385    1.487750   -2.745673
 ---------------------------------------------------------------------
 Rotational constants (GHZ):           0.7870376           0.2247987           0.2126564
 Standard basis: 6-31++G(d,p) (6D, 7F)
 There are   356 symmetry adapted cartesian basis functions of A   symmetry.
 There are   356 symmetry adapted basis functions of A   symmetry.
   356 basis functions,   568 primitive gaussians,   356 cartesian basis functions
    63 alpha electrons       63 beta electrons
       nuclear repulsion energy      1129.9655636763 Hartrees.
 NAtoms=   29 NActive=   29 NUniq=   29 SFac= 1.00D+00 NAtFMM=   60 NAOKFM=F Big=F
 Integral buffers will be    131072 words long.
 Raffenetti 2 integral format.
 Two-electron integral symmetry is turned on.
 Nuclear repulsion after empirical dispersion term =     1129.9482984276 Hartrees.
 One-electron integrals computed using PRISM.
 NBasis=   356 RedAO= T EigKep=  3.71D-05  NBF=   356
 NBsUse=   356 1.00D-06 EigRej= -1.00D+00 NBFU=   356
 Lowest energy guess from the checkpoint file:  "/local_scratch/slurm.6305190/Gau-974762.chk"
 B after Tr=    -0.000000   -0.000000   -0.000000
         Rot=    0.999836   -0.018058    0.000458   -0.001433 Ang=  -2.08 deg.
 B after Tr=    -0.000000   -0.000000    0.000000
         Rot=    0.999918    0.012805   -0.000407    0.000918 Ang=   1.47 deg.
 Requested convergence on RMS density matrix=1.00D-10 within 128 cycles.
 Requested convergence on MAX density matrix=1.00D-08.
 Requested convergence on             energy=1.00D-08.
 No special actions if energy rises.
 SCF Done:  E(RwB97XD) =  -1061.67726836     A.U. after   15 cycles
            NFock= 15  Conv=0.68D-10     -V/T= 2.0084
 Calling FoFJK, ICntrl=      2127 FMM=F ISym2X=0 I1Cent= 0 IOpClX= 0 NMat=1 NMatS=1 NMatT=0.
 ***** Axes restored to original set *****
 -------------------------------------------------------------------
 Center     Atomic                   Forces (Hartrees/Bohr)
 Number     Number              X              Y              Z
 -------------------------------------------------------------------
      1        6          -0.006569367   -0.009044281   -0.007058904
      2        8           0.006528477    0.012445727   -0.002841525
      3        8           0.002238387   -0.000829701    0.014920735
      4        1          -0.002920542   -0.003301340   -0.005640847
      5        6           0.000293104   -0.000250332   -0.002734086
      6        9           0.001525688   -0.001460982    0.001901962
      7        9          -0.001697475    0.001541980    0.002508848
      8        9           0.001550835    0.001486319    0.000953039
      9        8           0.002829728    0.002396243    0.000721979
     10        1          -0.001326657   -0.000676215    0.001023287
     11        1          -0.001866710   -0.001399195   -0.001122188
     12        8          -0.001862493   -0.000783469    0.000787452
     13        1          -0.000320071   -0.000014357   -0.001139371
     14        1           0.001134620    0.000049639   -0.001513471
     15        8          -0.002033841   -0.000455675    0.000840652
     16        1          -0.000265517    0.001352029   -0.000770262
     17        1           0.001725352   -0.001568788   -0.000314079
     18        8           0.001823325    0.001062668    0.004098516
     19        1           0.000198676   -0.000374684   -0.002009885
     20        1          -0.000622121    0.000370352   -0.002522771
     21        8          -0.001902670   -0.000093655    0.002339995
     22        1           0.002042957   -0.001214980   -0.000950874
     23        1          -0.000399500    0.001788198   -0.001015158
     24        8           0.002080094    0.001132041    0.002907771
     25        1          -0.000916365   -0.001553148   -0.001998972
     26        1          -0.001223890   -0.000197865   -0.000749441
     27        8           0.000970406   -0.001648906   -0.003083347
     28        1           0.000531332   -0.000190493    0.000816262
     29        1          -0.001545763    0.001432871    0.001644684
 -------------------------------------------------------------------
 Cartesian Forces:  Max     0.014920735 RMS     0.003101437

 GradGradGradGradGradGradGradGradGradGradGradGradGradGradGradGradGradGrad
 Berny optimization.
 Using GEDIIS/GDIIS optimizer.
 FormGI is forming the generalized inverse of G from B-inverse, IUseBI=4.
 Internal  Forces:  Max     0.014334669 RMS     0.002392798
 Search for a local minimum.
 Step number   5 out of a maximum of  174
 All quantities printed in internal units (Hartrees-Bohrs-Radians)
 Mixed Optimization -- RFO/linear search
 Update second derivatives using D2CorX and points    2    3    4    5
 ITU=  0 -1  0  1  0
 Use linear search instead of GDIIS.
     Eigenvalues ---   -0.00016   0.00007   0.00096   0.00161   0.00268
     Eigenvalues ---    0.00372   0.00442   0.00511   0.00665   0.00751
     Eigenvalues ---    0.00809   0.00925   0.01048   0.01101   0.01125
     Eigenvalues ---    0.01219   0.01366   0.01450   0.01631   0.01715
     Eigenvalues ---    0.01878   0.01925   0.01973   0.02112   0.02210
     Eigenvalues ---    0.02382   0.02525   0.02643   0.02875   0.03040
     Eigenvalues ---    0.03093   0.03192   0.03578   0.03707   0.04100
     Eigenvalues ---    0.04530   0.04741   0.05097   0.05186   0.05600
     Eigenvalues ---    0.06663   0.06691   0.07098   0.07402   0.08824
     Eigenvalues ---    0.09866   0.10699   0.11653   0.11864   0.13625
     Eigenvalues ---    0.14558   0.16335   0.20320   0.21198   0.22029
     Eigenvalues ---    0.24102   0.28630   0.37538   0.37836   0.38332
     Eigenvalues ---    0.39992   0.41099   0.43766   0.44177   0.46073
     Eigenvalues ---    0.47666   0.49495   0.49838   0.51783   0.54186
     Eigenvalues ---    0.55148   0.55676   0.56059   0.56323   0.57096
     Eigenvalues ---    0.57940   0.58456   0.63484   0.80204   1.02673
     Eigenvalues ---    1.32419
 RFO step:  Lambda=-1.90222125D-03 EMin=-1.59786749D-04
 Quartic linear search produced a step of -0.01044.
 Iteration  1 RMS(Cart)=  0.09926298 RMS(Int)=  0.04585102
 Iteration  2 RMS(Cart)=  0.07193548 RMS(Int)=  0.00663954
 Iteration  3 RMS(Cart)=  0.00732385 RMS(Int)=  0.00039906
 Iteration  4 RMS(Cart)=  0.00005921 RMS(Int)=  0.00039754
 Iteration  5 RMS(Cart)=  0.00000002 RMS(Int)=  0.00039754
 Variable       Old X    -DE/DX   Delta X   Delta X   Delta X     New X
                                 (Linear)    (Quad)   (Total)
    R1        2.31403  -0.01433  -0.00011  -0.01496  -0.01503   2.29900
    R2        2.46040  -0.00881   0.00010  -0.01195  -0.01185   2.44856
    R3        2.91912   0.00337   0.00002   0.01334   0.01336   2.93247
    R4        1.93245   0.00945  -0.00085   0.02334   0.02245   1.95490
    R5        2.79542   0.00232   0.00197   0.00259   0.00453   2.79995
    R6        2.53125  -0.00171   0.00001   0.00795   0.00796   2.53921
    R7        2.54284  -0.00207  -0.00004  -0.00916  -0.00920   2.53364
    R8        2.51732  -0.00025  -0.00002  -0.00331  -0.00333   2.51399
    R9        1.85443  -0.00105   0.00002  -0.00380  -0.00364   1.85079
   R10        1.82867  -0.00250  -0.00003  -0.00413  -0.00416   1.82452
   R11        3.32179  -0.00059  -0.00035  -0.00111  -0.00152   3.32027
   R12        3.35505   0.00048  -0.00031   0.00450   0.00434   3.35939
   R13        1.84602   0.00000  -0.00009   0.00052   0.00049   1.84651
   R14        1.84951  -0.00061  -0.00009  -0.00400  -0.00408   1.84543
   R15        3.42817  -0.00034   0.00069  -0.00949  -0.00871   3.41946
   R16        3.42353   0.00056   0.00063   0.01521   0.01582   3.43934
   R17        1.87247  -0.00093  -0.00006  -0.00319  -0.00339   1.86908
   R18        1.81849  -0.00231  -0.00001  -0.00360  -0.00361   1.81488
   R19        3.19095   0.00026   0.00036   0.00105   0.00124   3.19220
   R20        1.82580  -0.00150   0.00001  -0.00268  -0.00267   1.82313
   R21        1.83272  -0.00183  -0.00002  -0.00275  -0.00277   1.82996
   R22        3.49325  -0.00119   0.00004  -0.02350  -0.02346   3.46979
   R23        1.83910  -0.00214  -0.00001  -0.00294  -0.00295   1.83615
   R24        1.85293  -0.00315  -0.00001  -0.00207  -0.00208   1.85085
   R25        3.07149  -0.00122   0.00011  -0.00799  -0.00788   3.06362
   R26        1.82459  -0.00267  -0.00003  -0.00490  -0.00493   1.81966
   R27        1.86437  -0.00132   0.00004  -0.00199  -0.00199   1.86237
   R28        1.89306  -0.00207  -0.00003  -0.00013  -0.00016   1.89290
   R29        1.81979  -0.00266  -0.00001  -0.00456  -0.00457   1.81522
    A1        2.23999  -0.00191  -0.00001   0.00210   0.00196   2.24195
    A2        2.10174   0.00062   0.00012   0.01477   0.01479   2.11652
    A3        1.94119   0.00129  -0.00011  -0.01625  -0.01648   1.92471
    A4        1.97876  -0.00207  -0.00013   0.01190   0.01165   1.99041
    A5        1.93967   0.00266  -0.00006  -0.02224  -0.02223   1.91745
    A6        1.90156   0.00363   0.00008   0.02956   0.02953   1.93109
    A7        1.93176   0.00269  -0.00001   0.01159   0.01138   1.94314
    A8        1.89606  -0.00303  -0.00000  -0.00637  -0.00622   1.88984
    A9        1.89694  -0.00297  -0.00001  -0.00773  -0.00774   1.88921
   A10        1.89706  -0.00323   0.00000  -0.00496  -0.00531   1.89175
   A11        1.83286   0.00029   0.00002   0.01645   0.01661   1.84946
   A12        1.88958   0.00014   0.00002   0.01289   0.01273   1.90231
   A13        1.66394   0.00042   0.00038  -0.00769  -0.00765   1.65629
   A14        1.97358  -0.00024   0.00006   0.02672   0.02681   2.00039
   A15        1.96499   0.00051   0.00000   0.04100   0.04075   2.00574
   A16        1.83944   0.00012  -0.00002  -0.00619  -0.00809   1.83135
   A17        1.79438  -0.00011  -0.00002  -0.03202  -0.03261   1.76177
   A18        2.16097   0.00015   0.00019   0.01206   0.01284   2.17381
   A19        1.88379  -0.00049  -0.00000   0.00495   0.00513   1.88892
   A20        1.80364   0.00161  -0.00001   0.01070   0.01045   1.81410
   A21        1.90844  -0.00061  -0.00017  -0.01698  -0.01717   1.89128
   A22        1.84567  -0.00233  -0.00007  -0.02840  -0.02854   1.81713
   A23        1.84291   0.00150  -0.00005  -0.00072  -0.00052   1.84239
   A24        1.89510  -0.00052  -0.00011  -0.02914  -0.02922   1.86588
   A25        1.86976  -0.00591  -0.00001   0.01239   0.01244   1.88220
   A26        2.88249  -0.00658  -0.00007  -0.00628  -0.00634   2.87615
   A27        1.94990   0.00039   0.00035   0.03785   0.03843   1.98833
   A28        1.83976  -0.00068   0.00006  -0.00113  -0.00195   1.83781
   A29        1.81154   0.00030   0.00016   0.00404   0.00414   1.81569
   A30        1.71943  -0.00009  -0.00003  -0.06158  -0.06157   1.65786
   A31        1.71477  -0.00108   0.00013  -0.00011   0.00067   1.71544
   A32        2.17579  -0.00020  -0.00003   0.02772   0.02687   2.20266
   A33        1.73888  -0.00177  -0.00015   0.02843   0.02776   1.76664
   A34        2.14436   0.00066   0.00010   0.00593   0.00631   2.15067
   A35        1.88242   0.00175  -0.00004   0.00415   0.00371   1.88613
   A36        3.21549  -0.00236  -0.00013   0.01633   0.01585   3.23134
   A37        3.12192   0.00031   0.00014   0.01408   0.01445   3.13636
   A38        3.08304  -0.00142   0.00000  -0.01071  -0.01075   3.07229
   A39        3.02574  -0.00052  -0.00023  -0.01989  -0.02004   3.00571
   A40        3.05941  -0.00019   0.00020  -0.02599  -0.02636   3.03305
   A41        3.22848   0.00010   0.00054  -0.00055  -0.00150   3.22698
   A42        2.93284  -0.00491   0.00001   0.01215   0.01221   2.94505
   A43        3.15392  -0.00034  -0.00017   0.01738   0.01708   3.17100
   A44        3.40741  -0.00080  -0.00016   0.02204   0.02199   3.42940
   A45        2.87410  -0.00089  -0.00008   0.01710   0.01595   2.89005
   A46        3.33675  -0.00031  -0.00000   0.02675   0.02806   3.36481
   A47        3.34227  -0.00049   0.00000   0.03912   0.03978   3.38205
   A48        3.19421   0.00010  -0.00022   0.01512   0.01444   3.20865
   A49        3.26290   0.00390  -0.00011   0.02403   0.02392   3.28682
    D1       -0.00264  -0.00010   0.00002  -0.00532  -0.00522  -0.00786
    D2        3.11375   0.00009   0.00011   0.02374   0.02378   3.13753
    D3       -2.34549   0.00024   0.00115   0.41938   0.42049  -1.92499
    D4        1.84909   0.00002   0.00114   0.42201   0.42338   2.27247
    D5       -0.23591   0.00008   0.00109   0.40252   0.40349   0.16759
    D6        0.81902   0.00010   0.00107   0.39311   0.39409   1.21312
    D7       -1.26958  -0.00011   0.00106   0.39574   0.39698  -0.87260
    D8        2.92861  -0.00005   0.00101   0.37624   0.37709  -2.97749
    D9       -0.96124   0.00031   0.00039  -0.02148  -0.02173  -0.98297
   D10        1.14362   0.00002   0.00034   0.02828   0.02928   1.17290
   D11        0.03124   0.00015  -0.00014   0.02870   0.02851   0.05975
   D12       -2.05135  -0.00017  -0.00081  -0.01735  -0.01793  -2.06928
   D13        1.92440   0.00068   0.00013   0.04669   0.04657   1.97098
   D14       -0.15819   0.00036  -0.00054   0.00064   0.00013  -0.15805
   D15       -0.90283  -0.00058  -0.00059   0.00791   0.00739  -0.89545
   D16       -2.65078   0.00132  -0.00047  -0.01474  -0.01523  -2.66600
   D17        1.59341   0.00002  -0.00050  -0.03013  -0.03106   1.56235
   D18        0.82726   0.00015  -0.00008   0.00768   0.00744   0.83469
   D19       -0.92069   0.00204   0.00004  -0.01497  -0.01518  -0.93586
   D20       -2.95968   0.00074   0.00001  -0.03036  -0.03101  -2.99070
   D21       -0.77147   0.00151  -0.00010   0.07346   0.07356  -0.69791
   D22        1.36305   0.00063  -0.00004   0.05806   0.05840   1.42144
   D23        1.31299   0.00144  -0.00010   0.10887   0.10832   1.42130
   D24       -2.83568   0.00056  -0.00004   0.09348   0.09315  -2.74252
   D25        0.71437   0.00007  -0.00010  -0.02311  -0.02243   0.69194
   D26        2.44075  -0.00134   0.00002  -0.02568  -0.02615   2.41460
   D27       -1.79594  -0.00006  -0.00012   0.01409   0.01345  -1.78249
   D28       -1.35603   0.00004  -0.00007  -0.08172  -0.08099  -1.43703
   D29        0.37034  -0.00137   0.00004  -0.08430  -0.08471   0.28563
   D30        2.41684  -0.00009  -0.00010  -0.04452  -0.04511   2.37173
   D31        1.19190   0.00006   0.00087  -0.03276  -0.03167   1.16023
   D32       -0.73659  -0.00012   0.00044  -0.04426  -0.04297  -0.77957
   D33       -1.13395   0.00033   0.00058  -0.02851  -0.02799  -1.16193
   D34       -3.06244   0.00016   0.00016  -0.04001  -0.03929  -3.10173
   D35       -2.00492   0.00092   0.00022   0.02549   0.02577  -1.97915
   D36        1.04525   0.00030  -0.00033   0.16492   0.16482   1.21008
   D37       -0.88643  -0.00015  -0.00022   0.17371   0.17327  -0.71316
   D38       -1.06542   0.00099  -0.00030  -0.14113  -0.14149  -1.20692
   D39        0.95228  -0.00159  -0.00045  -0.16909  -0.16948   0.78280
   D40        1.53920   0.00008  -0.00008   0.02042   0.02034   1.55954
   D41       -0.18336   0.00077  -0.00006   0.08122   0.08103  -0.10233
   D42       -2.47564  -0.00032  -0.00008   0.06392   0.06372  -2.41192
   D43       -0.39900   0.00202   0.00001   0.02759   0.02776  -0.37123
   D44       -2.12155   0.00271   0.00003   0.08839   0.08845  -2.03310
   D45        1.86936   0.00162   0.00001   0.07109   0.07114   1.94050
         Item               Value     Threshold  Converged?
 Maximum Force            0.014335     0.000015     NO 
 RMS     Force            0.002393     0.000010     NO 
 Maximum Displacement     0.832728     0.000060     NO 
 RMS     Displacement     0.157694     0.000040     NO 
 Predicted change in Energy=-1.377575D-03
 GradGradGradGradGradGradGradGradGradGradGradGradGradGradGradGradGradGrad

                          Input orientation:                          
 ---------------------------------------------------------------------
 Center     Atomic      Atomic             Coordinates (Angstroms)
 Number     Number       Type             X           Y           Z
 ---------------------------------------------------------------------
      1          6           0        1.169043    0.813586    1.393325
      2          8           0        0.550790   -0.218587    1.573455
      3          8           0        1.351314    1.460877    0.285768
      4          1           0        0.909250    1.018779   -0.538423
      5          6           0        1.870786    1.547398    2.566846
      6          9           0        1.230635    2.698276    2.833665
      7          9           0        3.141453    1.836327    2.251384
      8          9           0        1.870823    0.805203    3.670918
      9          8           0       -0.052716   -2.776784    0.301885
     10          1           0        0.354289   -2.640545   -0.578459
     11          1           0        0.510951   -2.308402    0.930434
     12          8           0        0.330096    0.488907   -1.795067
     13          1           0        0.590729   -0.428373   -2.008265
     14          1           0       -0.645842    0.487702   -1.829946
     15          8           0       -2.411561    0.054105   -1.748009
     16          1           0       -2.472301   -0.313455   -0.831777
     17          1           0       -3.131755    0.677664   -1.869882
     18          8           0       -2.639232   -3.871852   -0.545014
     19          1           0       -3.139696   -3.245866   -0.007946
     20          1           0       -1.783401   -3.932420   -0.095985
     21          8           0       -1.882884   -2.500576   -2.857796
     22          1           0       -2.254743   -1.617506   -2.696515
     23          1           0       -2.246854   -3.072108   -2.150576
     24          8           0       -2.233733   -1.150224    0.616127
     25          1           0       -2.019728   -0.582992    1.364237
     26          1           0       -1.415479   -1.681738    0.477512
     27          8           0        0.641511   -2.216512   -2.280800
     28          1           0       -0.281840   -2.386792   -2.629783
     29          1           0        1.266980   -2.641018   -2.873489
 ---------------------------------------------------------------------
                    Distance matrix (angstroms):
                    1          2          3          4          5
     1  C    0.000000
     2  O    1.216579   0.000000
     3  O    1.295720   2.262648   0.000000
     4  H    1.959909   2.473782   1.034486   0.000000
     5  C    1.551798   2.418247   2.341080   3.293431   0.000000
     6  F    2.372853   3.249371   2.835049   3.780870   1.343692
     7  F    2.381736   3.375469   2.684997   3.665261   1.340742
     8  F    2.383274   2.681413   3.486981   4.323052   1.330348
     9  O    3.946479   2.919843   4.464228   4.004721   5.246757
    10  H    4.059899   3.245802   4.308435   3.701383   5.452667
    11  H    3.223997   2.186867   3.915260   3.658731   4.403883
    12  O    3.312867   3.449086   2.513461   1.481667   4.745568
    13  H    3.667114   3.588082   3.067629   2.087137   5.145276
    14  H    3.713419   3.676127   3.067889   2.090068   5.175727
    15  O    4.823434   4.458925   4.502720   3.663534   6.259904
    16  H    4.413693   3.864353   4.360870   3.646340   5.820294
    17  H    5.400357   5.120643   5.035688   4.268356   6.742879
    18  O    6.341407   5.292494   6.712127   6.042354   7.706634
    19  H    6.083415   5.028413   6.512209   5.904453   7.396612
    20  H    5.784422   4.693403   6.249786   5.653361   7.104376
    21  O    6.194348   5.546731   6.002927   5.055825   7.739695
    22  H    5.861681   5.297230   5.601259   4.649539   7.398620
    23  H    6.271061   5.462399   6.279374   5.412522   7.781316
    24  O    4.004931   3.088364   4.447420   3.989474   5.284841
    25  H    3.481312   2.604636   4.087104   3.842486   4.595751
    26  H    3.707440   2.684794   4.191412   3.705304   5.058871
    27  O    4.791552   4.342259   4.540295   3.684381   6.259217
    28  H    5.341617   4.802249   5.096291   4.170179   6.864153
    29  H    5.490863   5.114334   5.178181   4.355986   6.892362
                    6          7          8          9         10
     6  F    0.000000
     7  F    2.175599   0.000000
     8  F    2.166693   2.166286   0.000000
     9  O    6.167105   5.940039   5.280247   0.000000
    10  H    6.396373   5.984871   5.677169   0.979397   0.000000
    11  H    5.404355   5.083623   4.365092   0.965493   1.552939
    12  O    5.207441   5.108134   5.687782   3.899806   3.357706
    13  H    5.799113   5.457076   5.950922   3.356464   2.644609
    14  H    5.491546   5.728843   6.057549   3.943776   3.514600
    15  O    6.422536   7.071593   6.947498   4.216651   4.034714
    16  H    6.018117   6.755863   6.355185   3.634222   3.670031
    17  H    6.725822   7.594766   7.466091   5.111777   4.983050
    18  O    8.340140   8.591826   7.745289   2.933680   3.237036
    19  H    7.906161   8.389642   7.419602   3.137750   3.591633
    20  H    7.850694   7.939948   7.070217   2.118741   2.543902
    21  O    8.313531   8.375942   8.224511   3.661883   3.196859
    22  H    7.833054   8.095036   7.964547   3.896569   3.512808
    23  H    8.380509   8.514919   8.116563   3.303940   3.069812
    24  O    5.632964   6.362875   5.477483   2.738846   3.216512
    25  H    4.846731   5.768702   4.731199   3.132164   3.693718
    26  H    5.633640   6.024038   5.213683   1.757012   2.272985
    27  O    7.117581   6.573880   6.787113   2.732419   1.777714
    28  H    7.615430   7.306125   7.383875   2.966356   2.162633
    29  H    7.815433   7.058654   7.420938   3.441371   2.469853
                   11         12         13         14         15
    11  H    0.000000
    12  O    3.909731   0.000000
    13  H    3.489531   0.977132   0.000000
    14  H    4.095859   0.976561   1.549225   0.000000
    15  O    4.614821   2.776319   3.051928   1.820023   0.000000
    16  H    3.998124   3.070039   3.283212   2.230279   0.989076
    17  H    5.479751   3.467800   3.885789   2.493480   0.960395
    18  O    3.813788   5.421785   4.942803   4.962899   4.112441
    19  H    3.884150   5.402017   5.084841   4.845464   3.801028
    20  H    2.992495   5.186702   4.644529   4.882431   4.360751
    21  O    4.485316   3.868291   3.336838   3.393605   2.835053
    22  H    4.613151   3.454124   3.159815   2.787724   1.928352
    23  H    4.204921   4.409976   3.880910   3.916413   3.156327
    24  O    2.995573   3.882502   3.922510   3.344767   2.659168
    25  H    3.093471   4.080666   4.267571   3.638235   3.200860
    26  H    2.075808   3.594905   3.431455   3.259321   2.993038
    27  O    3.215200   2.766262   1.809501   3.028749   3.841981
    28  H    3.648261   3.056282   2.232278   3.005820   3.357263
    29  H    3.892563   3.440520   2.470167   3.812710   4.697026
                   16         17         18         19         20
    16  H    0.000000
    17  H    1.579513   0.000000
    18  O    3.573833   4.764027   0.000000
    19  H    3.118196   4.342921   0.964761   0.000000
    20  H    3.756711   5.120317   0.968371   1.522709   0.000000
    21  O    3.039024   3.554837   2.793102   3.202605   3.112502
    22  H    2.285855   2.592350   3.139883   3.265441   3.513366
    23  H    3.065979   3.862982   1.836132   2.327708   2.275141
    24  O    1.689237   3.213699   2.986625   2.366844   2.906977
    25  H    2.258307   3.644912   3.853002   3.198142   3.661525
    26  H    2.168712   3.744682   2.709193   2.378043   2.351560
    27  O    3.926464   4.773117   4.064035   4.530228   3.687541
    28  H    3.511363   4.253276   3.479794   3.972327   3.326226
    29  H    4.854726   5.600870   4.711183   5.291122   4.322855
                   21         22         23         24         25
    21  O    0.000000
    22  H    0.971650   0.000000
    23  H    0.979430   1.553698   0.000000
    24  O    3.743619   3.345503   3.368747   0.000000
    25  H    4.639118   4.197042   4.312911   0.962923   0.000000
    26  H    3.466012   3.283739   3.087258   0.985526   1.535787
    27  O    2.605031   2.986623   3.015238   4.218552   4.799675
    28  H    1.621196   2.118632   2.135551   3.984333   4.714461
    29  H    3.153032   3.671706   3.613236   5.162836   5.744236
                   26         27         28         29
    26  H    0.000000
    27  O    3.482165   0.000000
    28  H    3.381940   1.001680   0.000000
    29  H    4.398297   0.960571   1.588354   0.000000
 Stoichiometry    C2H15F3O9
 Framework group  C1[X(C2H15F3O9)]
 Deg. of freedom    81
 Full point group                 C1      NOp   1
 Largest Abelian subgroup         C1      NOp   1
 Largest concise Abelian subgroup C1      NOp   1
                         Standard orientation:                         
 ---------------------------------------------------------------------
 Center     Atomic      Atomic             Coordinates (Angstroms)
 Number     Number       Type             X           Y           Z
 ---------------------------------------------------------------------
      1          6           0        1.960277    0.087616   -0.041098
      2          8           0        1.129228   -0.796506   -0.129141
      3          8           0        1.770287    1.366461    0.044626
      4          1           0        0.774636    1.646719    0.027438
      5          6           0        3.478197   -0.233653   -0.013122
      6          9           0        3.975747    0.018521    1.209318
      7          9           0        4.138228    0.524436   -0.900393
      8          9           0        3.707688   -1.512141   -0.300575
      9          8           0       -1.471689   -1.382709   -1.319552
     10          1           0       -1.705535   -0.503709   -1.682723
     11          1           0       -0.513683   -1.461252   -1.410290
     12          8           0       -0.607581    2.180118    0.010132
     13          1           0       -1.138080    1.910770   -0.764986
     14          1           0       -1.151840    1.937890    0.783940
     15          8           0       -2.303396    1.146541    1.950203
     16          1           0       -1.998956    0.206525    1.905954
     17          1           0       -2.394736    1.389507    2.874856
     18          8           0       -4.014323   -2.037632   -0.010903
     19          1           0       -3.588312   -2.250208    0.828197
     20          1           0       -3.320480   -2.187968   -0.669479
     21          8           0       -4.198338    0.747252   -0.120372
     22          1           0       -3.778948    1.007750    0.716500
     23          1           0       -4.302904   -0.225293   -0.070301
     24          8           0       -1.489739   -1.328664    1.418701
     25          1           0       -0.588339   -1.542645    1.681209
     26          1           0       -1.449046   -1.289020    0.434814
     27          8           0       -2.330563    1.147334   -1.891681
     28          1           0       -3.136275    1.072506   -1.301265
     29          1           0       -2.604407    1.549748   -2.719794
 ---------------------------------------------------------------------
 Rotational constants (GHZ):           0.8016778           0.2219815           0.2109175
 Standard basis: 6-31++G(d,p) (6D, 7F)
 There are   356 symmetry adapted cartesian basis functions of A   symmetry.
 There are   356 symmetry adapted basis functions of A   symmetry.
   356 basis functions,   568 primitive gaussians,   356 cartesian basis functions
    63 alpha electrons       63 beta electrons
       nuclear repulsion energy      1130.4870687579 Hartrees.
 NAtoms=   29 NActive=   29 NUniq=   29 SFac= 1.00D+00 NAtFMM=   60 NAOKFM=F Big=F
 Integral buffers will be    131072 words long.
 Raffenetti 2 integral format.
 Two-electron integral symmetry is turned on.
 Nuclear repulsion after empirical dispersion term =     1130.4696397407 Hartrees.
 One-electron integrals computed using PRISM.
 NBasis=   356 RedAO= T EigKep=  3.99D-05  NBF=   356
 NBsUse=   356 1.00D-06 EigRej= -1.00D+00 NBFU=   356
 Initial guess from the checkpoint file:  "/local_scratch/slurm.6305190/Gau-974762.chk"
 B after Tr=     0.000000    0.000000    0.000000
         Rot=    0.999529   -0.029578    0.003361   -0.007414 Ang=  -3.52 deg.
 ExpMin= 3.60D-02 ExpMax= 7.00D+03 ExpMxC= 1.05D+03 IAcc=3 IRadAn=         5 AccDes= 0.00D+00
 Harris functional with IExCor= 4639 and IRadAn=       5 diagonalized for initial guess.
 HarFok:  IExCor= 4639 AccDes= 0.00D+00 IRadAn=         5 IDoV= 1 UseB2=F ITyADJ=14
 ICtDFT=  3500011 ScaDFX=  1.000000  1.000000  1.000000  1.000000
 FoFCou: FMM=F IPFlag=           0 FMFlag=      100000 FMFlg1=           0
         NFxFlg=           0 DoJE=T BraDBF=F KetDBF=T FulRan=T
         wScrn=  0.000000 ICntrl=       500 IOpCl=  0 I1Cent=   200000004 NGrid=           0
         NMat0=    1 NMatS0=      1 NMatT0=    0 NMatD0=    1 NMtDS0=    0 NMtDT0=    0
 Petite list used in FoFCou.
 Requested convergence on RMS density matrix=1.00D-10 within 128 cycles.
 Requested convergence on MAX density matrix=1.00D-08.
 Requested convergence on             energy=1.00D-08.
 No special actions if energy rises.
 SCF Done:  E(RwB97XD) =  -1061.67842891     A.U. after   18 cycles
            NFock= 18  Conv=0.51D-10     -V/T= 2.0083
 Calling FoFJK, ICntrl=      2127 FMM=F ISym2X=0 I1Cent= 0 IOpClX= 0 NMat=1 NMatS=1 NMatT=0.
 ***** Axes restored to original set *****
 -------------------------------------------------------------------
 Center     Atomic                   Forces (Hartrees/Bohr)
 Number     Number              X              Y              Z
 -------------------------------------------------------------------
      1        6           0.001288897   -0.000181676   -0.002544528
      2        8           0.000833720    0.001843320    0.000538275
      3        8          -0.000697194   -0.000840591    0.001163450
      4        1          -0.000539580   -0.000086411    0.000206480
      5        6           0.000451844    0.000623558   -0.001478576
      6        9           0.000331026   -0.000171418    0.000114471
      7        9          -0.001218353   -0.000078394    0.001331058
      8        9          -0.000160239   -0.000981794    0.001102367
      9        8           0.000174900    0.000354244   -0.000035546
     10        1          -0.000203006   -0.000361302    0.000379620
     11        1          -0.000291318   -0.000047496   -0.000006644
     12        8          -0.000481251   -0.000922471    0.001049779
     13        1           0.000787295   -0.000087291   -0.000847790
     14        1          -0.000379294    0.000819171   -0.000626508
     15        8          -0.000653682   -0.000100715   -0.000333106
     16        1          -0.000150571    0.000493987    0.000143457
     17        1           0.000289830   -0.000092315   -0.000125070
     18        8           0.000644351    0.000248819    0.000872707
     19        1           0.000095874    0.000004269   -0.000269588
     20        1           0.000099312    0.000165901   -0.000462432
     21        8          -0.000264967   -0.000582665    0.000375256
     22        1           0.000444542    0.000028821   -0.000032675
     23        1          -0.000199721    0.000395396   -0.000398771
     24        8           0.000454492   -0.000031488    0.000818856
     25        1          -0.000226643   -0.000088184   -0.000094839
     26        1          -0.000468524   -0.000167901   -0.000306242
     27        8           0.000063480   -0.000434461   -0.001136005
     28        1          -0.000020359    0.000042006    0.000337652
     29        1          -0.000004862    0.000237082    0.000264893
 -------------------------------------------------------------------
 Cartesian Forces:  Max     0.002544528 RMS     0.000641214

 GradGradGradGradGradGradGradGradGradGradGradGradGradGradGradGradGradGrad
 Berny optimization.
 Using GEDIIS/GDIIS optimizer.
 FormGI is forming the generalized inverse of G from B-inverse, IUseBI=4.
 Internal  Forces:  Max     0.004084076 RMS     0.000974222
 Search for a local minimum.
 Step number   6 out of a maximum of  174
 All quantities printed in internal units (Hartrees-Bohrs-Radians)
 Mixed Optimization -- En-DIIS/RFO-DIIS
 Update second derivatives using D2CorX and points    5    6
 DE= -1.16D-03 DEPred=-1.38D-03 R= 8.42D-01
 TightC=F SS=  1.41D+00  RLast= 1.09D+00 DXNew= 4.2426D-01 3.2705D+00
 Trust test= 8.42D-01 RLast= 1.09D+00 DXMaxT set to 4.24D-01
 ITU=  1  0 -1  0  1  0
 Use linear search instead of GDIIS.
     Eigenvalues ---   -0.00038   0.00007   0.00099   0.00160   0.00282
     Eigenvalues ---    0.00357   0.00418   0.00494   0.00654   0.00753
     Eigenvalues ---    0.00797   0.00933   0.01066   0.01096   0.01125
     Eigenvalues ---    0.01219   0.01364   0.01450   0.01629   0.01716
     Eigenvalues ---    0.01877   0.01925   0.01968   0.02096   0.02227
     Eigenvalues ---    0.02378   0.02523   0.02630   0.02873   0.03018
     Eigenvalues ---    0.03076   0.03183   0.03570   0.03674   0.04096
     Eigenvalues ---    0.04525   0.04735   0.04967   0.05169   0.05550
     Eigenvalues ---    0.06576   0.06670   0.07100   0.07429   0.08733
     Eigenvalues ---    0.09744   0.10684   0.11198   0.11758   0.13475
     Eigenvalues ---    0.14417   0.16109   0.20114   0.21218   0.22195
     Eigenvalues ---    0.24112   0.28528   0.34344   0.37689   0.38452
     Eigenvalues ---    0.39033   0.40469   0.41841   0.43809   0.45574
     Eigenvalues ---    0.47641   0.49445   0.49838   0.51749   0.54194
     Eigenvalues ---    0.55067   0.55666   0.55950   0.56349   0.57032
     Eigenvalues ---    0.57844   0.58112   0.63088   0.77026   0.95954
     Eigenvalues ---    1.26573
 RFO step:  Lambda=-1.14889366D-03 EMin=-3.80518262D-04
 Quartic linear search produced a step of  0.09239.
 Iteration  1 RMS(Cart)=  0.14426030 RMS(Int)=  0.01637063
 Iteration  2 RMS(Cart)=  0.02585628 RMS(Int)=  0.00101903
 Iteration  3 RMS(Cart)=  0.00072545 RMS(Int)=  0.00076714
 Iteration  4 RMS(Cart)=  0.00000060 RMS(Int)=  0.00076714
 Variable       Old X    -DE/DX   Delta X   Delta X   Delta X     New X
                                 (Linear)    (Quad)   (Total)
    R1        2.29900  -0.00195  -0.00139  -0.01385  -0.01520   2.28380
    R2        2.44856  -0.00158  -0.00109  -0.01382  -0.01495   2.43361
    R3        2.93247   0.00025   0.00123   0.01173   0.01296   2.94544
    R4        1.95490   0.00064   0.00207   0.02282   0.02484   1.97974
    R5        2.79995   0.00054   0.00042   0.01021   0.01059   2.81054
    R6        2.53921  -0.00028   0.00074  -0.00644  -0.00570   2.53351
    R7        2.53364  -0.00148  -0.00085  -0.00801  -0.00887   2.52477
    R8        2.51399   0.00146  -0.00031   0.01290   0.01259   2.52659
    R9        1.85079   0.00014  -0.00034  -0.00530  -0.00538   1.84542
   R10        1.82452  -0.00020  -0.00038  -0.00285  -0.00324   1.82128
   R11        3.32027   0.00026  -0.00014  -0.05520  -0.05479   3.26549
   R12        3.35939   0.00049   0.00040   0.02603   0.02652   3.38591
   R13        1.84651   0.00059   0.00005  -0.00140  -0.00172   1.84479
   R14        1.84543   0.00074  -0.00038  -0.00339  -0.00433   1.84111
   R15        3.41946   0.00008  -0.00080   0.01348   0.01245   3.43192
   R16        3.43934   0.00029   0.00146   0.02762   0.02859   3.46794
   R17        1.86908   0.00043  -0.00031  -0.00714  -0.00738   1.86170
   R18        1.81488  -0.00026  -0.00033  -0.00343  -0.00376   1.81112
   R19        3.19220   0.00049   0.00011   0.04802   0.04828   3.24048
   R20        1.82313  -0.00020  -0.00025   0.00161   0.00136   1.82449
   R21        1.82996  -0.00014  -0.00026  -0.00505  -0.00530   1.82465
   R22        3.46979  -0.00024  -0.00217   0.00759   0.00543   3.47521
   R23        1.83615  -0.00015  -0.00027  -0.00285  -0.00313   1.83303
   R24        1.85085  -0.00090  -0.00019  -0.00311  -0.00331   1.84755
   R25        3.06362  -0.00083  -0.00073   0.00652   0.00579   3.06941
   R26        1.81966  -0.00018  -0.00046  -0.00796  -0.00842   1.81124
   R27        1.86237   0.00004  -0.00018   0.00574   0.00614   1.86852
   R28        1.89290  -0.00096  -0.00001  -0.00279  -0.00280   1.89010
   R29        1.81522  -0.00027  -0.00042  -0.00466  -0.00509   1.81013
    A1        2.24195  -0.00092   0.00018  -0.00192  -0.00184   2.24011
    A2        2.11652  -0.00275   0.00137  -0.03239  -0.03111   2.08541
    A3        1.92471   0.00367  -0.00152   0.03424   0.03262   1.95733
    A4        1.99041  -0.00185   0.00108  -0.00964  -0.00866   1.98176
    A5        1.91745   0.00030  -0.00205   0.02123   0.01903   1.93648
    A6        1.93109   0.00190   0.00273   0.01805   0.02063   1.95172
    A7        1.94314  -0.00095   0.00105  -0.01644  -0.01533   1.92781
    A8        1.88984  -0.00069  -0.00057  -0.00569  -0.00659   1.88325
    A9        1.88921  -0.00004  -0.00071  -0.00823  -0.00888   1.88033
   A10        1.89175  -0.00056  -0.00049  -0.00962  -0.01007   1.88168
   A11        1.84946   0.00014   0.00153   0.00503   0.00522   1.85469
   A12        1.90231   0.00063   0.00118   0.04808   0.05063   1.95294
   A13        1.65629  -0.00020  -0.00071  -0.00655  -0.00756   1.64873
   A14        2.00039  -0.00064   0.00248   0.06440   0.06670   2.06709
   A15        2.00574  -0.00006   0.00377   0.01216   0.01504   2.02079
   A16        1.83135   0.00119  -0.00075   0.00134  -0.00250   1.82885
   A17        1.76177  -0.00035  -0.00301  -0.01472  -0.01825   1.74352
   A18        2.17381   0.00021   0.00119   0.00669   0.00827   2.18207
   A19        1.88892  -0.00004   0.00047   0.00394   0.00490   1.89382
   A20        1.81410   0.00022   0.00097  -0.00354  -0.00369   1.81041
   A21        1.89128  -0.00006  -0.00159  -0.05314  -0.05530   1.83598
   A22        1.81713  -0.00073  -0.00264  -0.02805  -0.03111   1.78602
   A23        1.84239   0.00087  -0.00005  -0.00156  -0.00184   1.84055
   A24        1.86588   0.00003  -0.00270  -0.02282  -0.02558   1.84030
   A25        1.88220  -0.00408   0.00115  -0.00590  -0.00482   1.87738
   A26        2.87615  -0.00374  -0.00059  -0.06603  -0.06661   2.80954
   A27        1.98833   0.00012   0.00355   0.10463   0.10577   2.09410
   A28        1.83781   0.00002  -0.00018  -0.00866  -0.01014   1.82767
   A29        1.81569  -0.00008   0.00038   0.03413   0.03028   1.84596
   A30        1.65786  -0.00004  -0.00569  -0.09338  -0.09917   1.55869
   A31        1.71544  -0.00141   0.00006   0.00442   0.00450   1.71994
   A32        2.20266   0.00061   0.00248   0.04037   0.04224   2.24490
   A33        1.76664  -0.00012   0.00256   0.02449   0.02707   1.79371
   A34        2.15067  -0.00026   0.00058   0.01602   0.01673   2.16740
   A35        1.88613   0.00082   0.00034   0.00791   0.00680   1.89293
   A36        3.23134  -0.00121   0.00146   0.03364   0.03480   3.26615
   A37        3.13636   0.00050   0.00133  -0.02202  -0.02012   3.11624
   A38        3.07229  -0.00151  -0.00099  -0.00653  -0.00804   3.06425
   A39        3.00571  -0.00028  -0.00185  -0.05434  -0.05711   2.94859
   A40        3.03305  -0.00020  -0.00244   0.02861   0.02563   3.05868
   A41        3.22698  -0.00088  -0.00014   0.11952   0.11869   3.34567
   A42        2.94505  -0.00393   0.00113  -0.00417  -0.00307   2.94198
   A43        3.17100  -0.00032   0.00158  -0.03966  -0.03826   3.13275
   A44        3.42940   0.00040   0.00203  -0.01247  -0.01100   3.41840
   A45        2.89005  -0.00001   0.00147  -0.02101  -0.02095   2.86910
   A46        3.36481  -0.00022   0.00259  -0.00767  -0.00354   3.36127
   A47        3.38205  -0.00001   0.00368   0.06164   0.06578   3.44783
   A48        3.20865   0.00054   0.00133  -0.02512  -0.02245   3.18620
   A49        3.28682   0.00004   0.00221   0.01704   0.01925   3.30608
    D1       -0.00786   0.00016  -0.00048   0.04204   0.04144   0.03358
    D2        3.13753   0.00103   0.00220   0.06344   0.06578  -3.07987
    D3       -1.92499   0.00061   0.03885  -0.27125  -0.23230  -2.15730
    D4        2.27247   0.00008   0.03912  -0.28907  -0.25015   2.02232
    D5        0.16759   0.00014   0.03728  -0.27812  -0.24090  -0.07332
    D6        1.21312  -0.00018   0.03641  -0.29079  -0.25418   0.95894
    D7       -0.87260  -0.00070   0.03668  -0.30861  -0.27203  -1.14463
    D8       -2.97749  -0.00065   0.03484  -0.29766  -0.26278   3.04292
    D9       -0.98297   0.00006  -0.00201   0.01842   0.01572  -0.96725
   D10        1.17290   0.00067   0.00271   0.09364   0.09701   1.26991
   D11        0.05975  -0.00008   0.00263  -0.11295  -0.11022  -0.05047
   D12       -2.06928   0.00001  -0.00166  -0.27849  -0.28110  -2.35038
   D13        1.97098   0.00001   0.00430  -0.08032  -0.07485   1.89613
   D14       -0.15805   0.00011   0.00001  -0.24586  -0.24572  -0.40378
   D15       -0.89545  -0.00015   0.00068   0.01516   0.01609  -0.87936
   D16       -2.66600   0.00007  -0.00141  -0.00343  -0.00430  -2.67031
   D17        1.56235   0.00015  -0.00287  -0.04952  -0.05288   1.50947
   D18        0.83469  -0.00007   0.00069   0.02841   0.02931   0.86400
   D19       -0.93586   0.00015  -0.00140   0.00981   0.00892  -0.92695
   D20       -2.99070   0.00023  -0.00287  -0.03628  -0.03966  -3.03036
   D21       -0.69791   0.00047   0.00680   0.02683   0.03378  -0.66413
   D22        1.42144   0.00022   0.00540   0.00870   0.01443   1.43587
   D23        1.42130   0.00045   0.01001   0.10350   0.11275   1.53405
   D24       -2.74252   0.00020   0.00861   0.08537   0.09340  -2.64913
   D25        0.69194   0.00051  -0.00207  -0.04668  -0.04776   0.64419
   D26        2.41460  -0.00099  -0.00242  -0.05376  -0.05685   2.35775
   D27       -1.78249   0.00014   0.00124  -0.01130  -0.01020  -1.79268
   D28       -1.43703   0.00039  -0.00748  -0.08512  -0.09137  -1.52839
   D29        0.28563  -0.00111  -0.00783  -0.09220  -0.10046   0.18517
   D30        2.37173   0.00002  -0.00417  -0.04975  -0.05381   2.31792
   D31        1.16023   0.00021  -0.00293   0.20557   0.20399   1.36422
   D32       -0.77957   0.00024  -0.00397   0.12341   0.11826  -0.66131
   D33       -1.16193   0.00023  -0.00259   0.18814   0.18690  -0.97503
   D34       -3.10173   0.00026  -0.00363   0.10598   0.10118  -3.00055
   D35       -1.97915   0.00025   0.00238   0.07037   0.07250  -1.90665
   D36        1.21008  -0.00008   0.01523  -0.25146  -0.23528   0.97479
   D37       -0.71316   0.00002   0.01601  -0.21425  -0.19919  -0.91235
   D38       -1.20692   0.00048  -0.01307   0.15765   0.14459  -1.06233
   D39        0.78280  -0.00090  -0.01566   0.12820   0.11253   0.89532
   D40        1.55954  -0.00009   0.00188  -0.05140  -0.04951   1.51003
   D41       -0.10233   0.00041   0.00749   0.04223   0.04983  -0.05250
   D42       -2.41192  -0.00072   0.00589   0.00886   0.01484  -2.39708
   D43       -0.37123   0.00098   0.00257  -0.03664  -0.03421  -0.40544
   D44       -2.03310   0.00149   0.00817   0.05699   0.06513  -1.96797
   D45        1.94050   0.00035   0.00657   0.02362   0.03014   1.97064
         Item               Value     Threshold  Converged?
 Maximum Force            0.004084     0.000015     NO 
 RMS     Force            0.000974     0.000010     NO 
 Maximum Displacement     0.716352     0.000060     NO 
 RMS     Displacement     0.155887     0.000040     NO 
 Predicted change in Energy=-1.163662D-03
 GradGradGradGradGradGradGradGradGradGradGradGradGradGradGradGradGradGrad

                          Input orientation:                          
 ---------------------------------------------------------------------
 Center     Atomic      Atomic             Coordinates (Angstroms)
 Number     Number       Type             X           Y           Z
 ---------------------------------------------------------------------
      1          6           0        1.208550    0.768314    1.401176
      2          8           0        0.703243   -0.315094    1.578513
      3          8           0        1.344647    1.415240    0.295996
      4          1           0        0.928788    0.923861   -0.530526
      5          6           0        1.759137    1.566989    2.621171
      6          9           0        1.192260    2.779638    2.695625
      7          9           0        3.082424    1.736027    2.547909
      8          9           0        1.491745    0.921726    3.761232
      9          8           0        0.033107   -2.698097    0.230980
     10          1           0        0.374708   -2.626110   -0.681041
     11          1           0        0.650057   -2.211966    0.789480
     12          8           0        0.348142    0.389668   -1.791267
     13          1           0        0.590621   -0.514496   -2.068210
     14          1           0       -0.623641    0.417093   -1.855231
     15          8           0       -2.410213    0.018842   -1.723543
     16          1           0       -2.444339   -0.300296   -0.792121
     17          1           0       -3.124390    0.643811   -1.857360
     18          8           0       -2.611108   -3.704027   -0.436110
     19          1           0       -2.931103   -2.947574    0.071369
     20          1           0       -1.713025   -3.837117   -0.107398
     21          8           0       -1.974345   -2.508697   -2.865719
     22          1           0       -2.278978   -1.606986   -2.678613
     23          1           0       -2.316696   -3.056854   -2.132112
     24          8           0       -2.153562   -1.167525    0.658345
     25          1           0       -2.067699   -0.696819    1.488843
     26          1           0       -1.284599   -1.616301    0.512807
     27          8           0        0.584481   -2.294325   -2.429262
     28          1           0       -0.356997   -2.456629   -2.725356
     29          1           0        1.175669   -2.719222   -3.051751
 ---------------------------------------------------------------------
                    Distance matrix (angstroms):
                    1          2          3          4          5
     1  C    0.000000
     2  O    1.208534   0.000000
     3  O    1.287811   2.247288   0.000000
     4  H    1.958043   2.456405   1.047631   0.000000
     5  C    1.558658   2.396723   2.366699   3.322090   0.000000
     6  F    2.391922   3.326325   2.764601   3.731136   1.340675
     7  F    2.400598   3.287450   2.862496   3.843764   1.336051
     8  F    2.381932   2.629776   3.503292   4.328523   1.337013
     9  O    3.842789   2.818445   4.317858   3.807980   5.184896
    10  H    4.068542   3.248741   4.269414   3.596103   5.513921
    11  H    3.093244   2.055122   3.725937   3.413725   4.343461
    12  O    3.327967   3.460954   2.530116   1.487273   4.779811
    13  H    3.750210   3.653907   3.143551   2.132534   5.261968
    14  H    3.752928   3.753308   3.081921   2.102783   5.199814
    15  O    4.839527   4.550681   4.486362   3.659410   6.217457
    16  H    4.392730   3.940482   4.299242   3.597914   5.727698
    17  H    5.422908   5.232161   5.020393   4.274012   6.690167
    18  O    6.161756   5.150582   6.510827   5.827274   7.498640
    19  H    5.719523   4.733911   6.112826   5.499914   6.991503
    20  H    5.658745   4.591873   6.090923   5.461239   6.978922
    21  O    6.251081   5.633167   6.034023   5.065941   7.788200
    22  H    5.869377   5.355908   5.577886   4.616192   7.380257
    23  H    6.288354   5.514166   6.269032   5.379995   7.783703
    24  O    3.950072   3.120046   4.363420   3.910012   5.161343
    25  H    3.590002   2.798549   4.186620   3.960227   4.588210
    26  H    3.562497   2.603918   4.018729   3.527046   4.882915
    27  O    4.943832   4.471434   4.665379   3.752395   6.465016
    28  H    5.466211   4.922760   5.197647   4.230631   7.018039
    29  H    5.656195   5.238546   5.322569   4.437294   7.134008
                    6          7          8          9         10
     6  F    0.000000
     7  F    2.164178   0.000000
     8  F    2.162648   2.159977   0.000000
     9  O    6.117490   5.859006   5.262454   0.000000
    10  H    6.425914   6.065153   5.793851   0.976552   0.000000
    11  H    5.370613   4.959348   4.399975   0.963780   1.552341
    12  O    5.153318   5.302587   5.693959   3.704460   3.213756
    13  H    5.823007   5.708108   6.071010   3.219504   2.535699
    14  H    5.439615   5.904418   6.022805   3.806310   3.411232
    15  O    6.334734   7.166805   6.791409   4.143878   3.979745
    16  H    5.905525   6.771080   6.141590   3.596376   3.656334
    17  H    6.627587   7.689206   7.276986   5.049683   4.931511
    18  O    8.143174   8.421096   7.473197   2.906677   3.183864
    19  H    7.529263   8.014479   6.938888   2.978969   3.405561
    20  H    7.751069   7.817092   6.919786   2.112071   2.480773
    21  O    8.301953   8.537913   8.227883   3.695304   3.210085
    22  H    7.757216   8.199811   7.879362   3.873240   3.474328
    23  H    8.347722   8.603767   8.066278   3.351788   3.087847
    24  O    5.561037   6.278265   5.223135   2.703111   3.211475
    25  H    4.916240   5.793456   4.522509   3.162391   3.794194
    26  H    5.497618   5.869466   4.970105   1.728021   2.279975
    27  O    7.237331   6.874277   7.034794   2.746621   1.791748
    28  H    7.694525   7.564080   7.543670   2.991723   2.177921
    29  H    7.954248   7.405481   7.731309   3.475948   2.504091
                   11         12         13         14         15
    11  H    0.000000
    12  O    3.676943   0.000000
    13  H    3.324354   0.976221   0.000000
    14  H    3.940654   0.974272   1.545202   0.000000
    15  O    4.545002   2.783994   3.067287   1.835153   0.000000
    16  H    3.966262   3.045045   3.299283   2.227060   0.985170
    17  H    5.422885   3.482447   3.897107   2.511007   0.958406
    18  O    3.789922   5.229909   4.804989   4.790361   3.944312
    19  H    3.725790   5.035876   4.785416   4.511890   3.506089
    20  H    3.004939   4.994952   4.493482   4.726519   4.238682
    21  O    4.509546   3.866382   3.345430   3.377237   2.807668
    22  H    4.579619   3.416983   3.130611   2.741349   1.890159
    23  H    4.248665   4.369903   3.862662   3.874455   3.104123
    24  O    2.994717   3.831968   3.923148   3.342116   2.673337
    25  H    3.189197   4.216144   4.444382   3.809060   3.308913
    26  H    2.043100   3.463887   3.375215   3.190480   2.990311
    27  O    3.220462   2.768883   1.816091   3.023385   3.849283
    28  H    3.664435   3.077524   2.258694   3.014381   3.368573
    29  H    3.910067   3.455259   2.484039   3.808627   4.703157
                   16         17         18         19         20
    16  H    0.000000
    17  H    1.577512   0.000000
    18  O    3.426359   4.602945   0.000000
    19  H    2.826771   4.081103   0.965481   0.000000
    20  H    3.675972   5.013286   0.965566   1.518868   0.000000
    21  O    3.065573   3.503955   2.781597   3.120013   3.072674
    22  H    2.300791   2.540722   3.088156   3.128074   3.450353
    23  H    3.067651   3.797733   1.839004   2.290146   2.252265
    24  O    1.714786   3.248418   2.800182   2.029208   2.811967
    25  H    2.345609   3.756456   3.611652   2.796532   3.540515
    26  H    2.186253   3.756412   2.649277   2.162898   2.345256
    27  O    3.978710   4.766072   4.021405   4.363396   3.612450
    28  H    3.569897   4.245540   3.446398   3.832586   3.255498
    29  H    4.905261   5.588119   4.706495   5.164455   4.273577
                   21         22         23         24         25
    21  O    0.000000
    22  H    0.969996   0.000000
    23  H    0.977681   1.549904   0.000000
    24  O    3.774902   3.368107   3.373845   0.000000
    25  H    4.717396   4.270917   4.329327   0.958469   0.000000
    26  H    3.561819   3.342759   3.183711   0.988776   1.552849
    27  O    2.604619   2.955336   3.014395   4.277835   4.993759
    28  H    1.624262   2.101925   2.133689   4.042136   4.876771
    29  H    3.162517   3.648408   3.627168   5.220762   5.935195
                   26         27         28         29
    26  H    0.000000
    27  O    3.550908   0.000000
    28  H    3.471641   1.000198   0.000000
    29  H    4.469387   0.957879   1.588885   0.000000
 Stoichiometry    C2H15F3O9
 Framework group  C1[X(C2H15F3O9)]
 Deg. of freedom    81
 Full point group                 C1      NOp   1
 Largest Abelian subgroup         C1      NOp   1
 Largest concise Abelian subgroup C1      NOp   1
                         Standard orientation:                         
 ---------------------------------------------------------------------
 Center     Atomic      Atomic             Coordinates (Angstroms)
 Number     Number       Type             X           Y           Z
 ---------------------------------------------------------------------
      1          6           0        1.957026    0.153918   -0.134427
      2          8           0        1.174742   -0.721687   -0.420612
      3          8           0        1.712144    1.392354    0.120064
      4          1           0        0.692436    1.631229    0.094259
      5          6           0        3.472570   -0.184827   -0.001030
      6          9           0        3.937084    0.163410    1.207427
      7          9           0        4.205912    0.448331   -0.921004
      8          9           0        3.672796   -1.498186   -0.151357
      9          8           0       -1.408970   -1.133096   -1.468852
     10          1           0       -1.763309   -0.260836   -1.728202
     11          1           0       -0.457058   -1.091737   -1.613852
     12          8           0       -0.709424    2.124905    0.149508
     13          1           0       -1.287323    1.970656   -0.622015
     14          1           0       -1.233191    1.828507    0.915682
     15          8           0       -2.302171    0.861799    2.051704
     16          1           0       -1.922123   -0.037201    1.917829
     17          1           0       -2.387785    1.018784    2.993281
     18          8           0       -3.775441   -2.105285   -0.089203
     19          1           0       -3.179190   -2.234058    0.659165
     20          1           0       -3.185305   -2.095733   -0.853378
     21          8           0       -4.272907    0.627077    0.065726
     22          1           0       -3.784757    0.826900    0.879773
     23          1           0       -4.309388   -0.348690    0.016666
     24          8           0       -1.370010   -1.497878    1.209249
     25          1           0       -0.529583   -1.872617    1.477417
     26          1           0       -1.276984   -1.290781    0.246890
     27          8           0       -2.558006    1.344746   -1.758584
     28          1           0       -3.322775    1.143659   -1.146140
     29          1           0       -2.893024    1.831893   -2.512230
 ---------------------------------------------------------------------
 Rotational constants (GHZ):           0.8146531           0.2232201           0.2127096
 Standard basis: 6-31++G(d,p) (6D, 7F)
 There are   356 symmetry adapted cartesian basis functions of A   symmetry.
 There are   356 symmetry adapted basis functions of A   symmetry.
   356 basis functions,   568 primitive gaussians,   356 cartesian basis functions
    63 alpha electrons       63 beta electrons
       nuclear repulsion energy      1135.0867123697 Hartrees.
 NAtoms=   29 NActive=   29 NUniq=   29 SFac= 1.00D+00 NAtFMM=   60 NAOKFM=F Big=F
 Integral buffers will be    131072 words long.
 Raffenetti 2 integral format.
 Two-electron integral symmetry is turned on.
 Nuclear repulsion after empirical dispersion term =     1135.0689974068 Hartrees.
 One-electron integrals computed using PRISM.
 NBasis=   356 RedAO= T EigKep=  4.47D-05  NBF=   356
 NBsUse=   356 1.00D-06 EigRej= -1.00D+00 NBFU=   356
 Initial guess from the checkpoint file:  "/local_scratch/slurm.6305190/Gau-974762.chk"
 B after Tr=    -0.000000   -0.000000    0.000000
         Rot=    0.999062   -0.041748   -0.003634   -0.010871 Ang=  -4.96 deg.
 ExpMin= 3.60D-02 ExpMax= 7.00D+03 ExpMxC= 1.05D+03 IAcc=3 IRadAn=         5 AccDes= 0.00D+00
 Harris functional with IExCor= 4639 and IRadAn=       5 diagonalized for initial guess.
 HarFok:  IExCor= 4639 AccDes= 0.00D+00 IRadAn=         5 IDoV= 1 UseB2=F ITyADJ=14
 ICtDFT=  3500011 ScaDFX=  1.000000  1.000000  1.000000  1.000000
 FoFCou: FMM=F IPFlag=           0 FMFlag=      100000 FMFlg1=           0
         NFxFlg=           0 DoJE=T BraDBF=F KetDBF=T FulRan=T
         wScrn=  0.000000 ICntrl=       500 IOpCl=  0 I1Cent=   200000004 NGrid=           0
         NMat0=    1 NMatS0=      1 NMatT0=    0 NMatD0=    1 NMtDS0=    0 NMtDT0=    0
 Petite list used in FoFCou.
 Requested convergence on RMS density matrix=1.00D-10 within 128 cycles.
 Requested convergence on MAX density matrix=1.00D-08.
 Requested convergence on             energy=1.00D-08.
 No special actions if energy rises.
 SCF Done:  E(RwB97XD) =  -1061.67758970     A.U. after   18 cycles
            NFock= 18  Conv=0.38D-10     -V/T= 2.0083
 Calling FoFJK, ICntrl=      2127 FMM=F ISym2X=0 I1Cent= 0 IOpClX= 0 NMat=1 NMatS=1 NMatT=0.
 ***** Axes restored to original set *****
 -------------------------------------------------------------------
 Center     Atomic                   Forces (Hartrees/Bohr)
 Number     Number              X              Y              Z
 -------------------------------------------------------------------
      1        6           0.002485187    0.008227179    0.006734869
      2        8          -0.003885440   -0.011586973    0.001516294
      3        8          -0.001116671    0.000356560   -0.011304509
      4        1           0.003287023    0.003739481    0.005210571
      5        6          -0.002372204   -0.000297850    0.004084755
      6        9          -0.001389200    0.000591897   -0.001740142
      7        9           0.003252035   -0.000852345   -0.003244249
      8        9          -0.000154068    0.000015782   -0.002170107
      9        8          -0.000933956   -0.001814446   -0.001259079
     10        1           0.000925917   -0.000285352   -0.000867373
     11        1           0.001078063    0.001440415    0.001626576
     12        8           0.000993370    0.000047767    0.001235814
     13        1           0.001610632   -0.000994453   -0.000387890
     14        1          -0.001881727    0.001317032    0.000560656
     15        8           0.001880568    0.000313238   -0.000777208
     16        1          -0.000782651   -0.000287966    0.000921167
     17        1          -0.001348926    0.001299279   -0.000011333
     18        8          -0.001372058   -0.003222070   -0.003633083
     19        1          -0.000191352    0.000526478    0.001484576
     20        1           0.000599720   -0.000372290    0.001846041
     21        8           0.002245341   -0.001862283   -0.002682692
     22        1          -0.001380617    0.000831357    0.000739861
     23        1          -0.001082767    0.000165917    0.001523990
     24        8          -0.000021977    0.000274943   -0.002433464
     25        1           0.000639311    0.001668619    0.002728916
     26        1          -0.000995685    0.000263574    0.000498883
     27        8          -0.000669997    0.001391742    0.001506418
     28        1          -0.000924495    0.000227802   -0.000364514
     29        1           0.001506622   -0.001123033   -0.001343747
 -------------------------------------------------------------------
 Cartesian Forces:  Max     0.011586973 RMS     0.002678014

 GradGradGradGradGradGradGradGradGradGradGradGradGradGradGradGradGradGrad
 Berny optimization.
 Using GEDIIS/GDIIS optimizer.
 FormGI is forming the generalized inverse of G from B-inverse, IUseBI=4.
 Internal  Forces:  Max     0.012291758 RMS     0.003079320
 Search for a local minimum.
 Step number   7 out of a maximum of  174
 All quantities printed in internal units (Hartrees-Bohrs-Radians)
 Mixed Optimization -- RFO/linear search
 Update second derivatives using D2CorX and points    7    6
 DE=  8.39D-04 DEPred=-1.16D-03 R=-7.21D-01
 Trust test=-7.21D-01 RLast= 9.68D-01 DXMaxT set to 2.12D-01
 ITU= -1  1  0 -1  0  1  0
 Use linear search instead of GDIIS.
     Eigenvalues ---   -0.00669   0.00007   0.00102   0.00163   0.00278
     Eigenvalues ---    0.00351   0.00404   0.00478   0.00571   0.00725
     Eigenvalues ---    0.00775   0.00918   0.01041   0.01089   0.01119
     Eigenvalues ---    0.01215   0.01359   0.01444   0.01623   0.01712
     Eigenvalues ---    0.01777   0.01911   0.01956   0.02060   0.02121
     Eigenvalues ---    0.02367   0.02520   0.02616   0.02801   0.02902
     Eigenvalues ---    0.03084   0.03181   0.03552   0.03659   0.04054
     Eigenvalues ---    0.04492   0.04575   0.04954   0.05254   0.05655
     Eigenvalues ---    0.06483   0.06717   0.07049   0.07342   0.08681
     Eigenvalues ---    0.09456   0.10660   0.11142   0.11699   0.13428
     Eigenvalues ---    0.14489   0.16296   0.18460   0.21145   0.22004
     Eigenvalues ---    0.24115   0.28613   0.36394   0.37933   0.38552
     Eigenvalues ---    0.40041   0.41002   0.41888   0.43845   0.45356
     Eigenvalues ---    0.47518   0.49591   0.49779   0.51738   0.54190
     Eigenvalues ---    0.54304   0.55666   0.55950   0.56289   0.57173
     Eigenvalues ---    0.57818   0.58806   0.63306   0.76176   0.99417
     Eigenvalues ---    1.30954
 RFO step:  Lambda=-6.89199802D-03 EMin=-6.68696102D-03
 I=     1 Eig=   -6.69D-03 Dot1= -6.16D-04
 I=     1 Stepn= -5.30D-01 RXN=   5.30D-01 EDone=F
 Mixed    1 eigenvectors in step.  Raw Step.Grad=  6.16D-04.
 RFO eigenvector is Hessian eigenvector with negative curvature.
 Taking step of  5.30D-01 in eigenvector direction(s).  Step.Grad=  2.80D-04.
 Quartic linear search produced a step of -0.67668.
 Iteration  1 RMS(Cart)=  0.12474091 RMS(Int)=  0.03092008
 Iteration  2 RMS(Cart)=  0.04990919 RMS(Int)=  0.00258208
 Iteration  3 RMS(Cart)=  0.00265149 RMS(Int)=  0.00062543
 Iteration  4 RMS(Cart)=  0.00000640 RMS(Int)=  0.00062542
 Iteration  5 RMS(Cart)=  0.00000000 RMS(Int)=  0.00062542
 Variable       Old X    -DE/DX   Delta X   Delta X   Delta X     New X
                                 (Linear)    (Quad)   (Total)
    R1        2.28380   0.01218   0.01029  -0.00465   0.00560   2.28940
    R2        2.43361   0.00650   0.01011  -0.01384  -0.00376   2.42985
    R3        2.94544  -0.00292  -0.00877   0.00413  -0.00464   2.94080
    R4        1.97974  -0.00777  -0.01681   0.01423  -0.00254   1.97719
    R5        2.81054  -0.00065  -0.00717  -0.00943  -0.01658   2.79396
    R6        2.53351   0.00103   0.00386   0.00491   0.00877   2.54228
    R7        2.52477   0.00329   0.00600  -0.02004  -0.01404   2.51073
    R8        2.52659  -0.00183  -0.00852   0.01289   0.00437   2.53095
    R9        1.84542   0.00166   0.00364  -0.00404  -0.00026   1.84515
   R10        1.82128   0.00236   0.00219  -0.00097   0.00122   1.82251
   R11        3.26549   0.00285   0.03707   0.06588   0.10255   3.36804
   R12        3.38591   0.00038  -0.01795   0.02834   0.01069   3.39661
   R13        1.84479   0.00198   0.00117   0.00603   0.00743   1.85222
   R14        1.84111   0.00165   0.00293   0.00316   0.00650   1.84761
   R15        3.43192   0.00094  -0.00843  -0.00644  -0.01471   3.41720
   R16        3.46794  -0.00027  -0.01935   0.01603  -0.00297   3.46497
   R17        1.86170   0.00079   0.00499  -0.00075   0.00387   1.86557
   R18        1.81112   0.00185   0.00254  -0.00174   0.00080   1.81192
   R19        3.24048   0.00012  -0.03267   0.03841   0.00530   3.24578
   R20        1.82449   0.00126  -0.00092  -0.00449  -0.00541   1.81908
   R21        1.82465   0.00124   0.00359   0.00241   0.00599   1.83065
   R22        3.47521   0.00096  -0.00367  -0.01167  -0.01534   3.45987
   R23        1.83303   0.00135   0.00211  -0.00063   0.00149   1.83452
   R24        1.84755   0.00326   0.00224  -0.00213   0.00011   1.84766
   R25        3.06941   0.00131  -0.00392  -0.00105  -0.00497   3.06444
   R26        1.81124   0.00324   0.00570  -0.00073   0.00496   1.81621
   R27        1.86852   0.00127  -0.00416  -0.01083  -0.01536   1.85315
   R28        1.89010   0.00307   0.00189  -0.00094   0.00095   1.89105
   R29        1.81013   0.00230   0.00344  -0.00240   0.00104   1.81117
    A1        2.24011   0.00247   0.00124  -0.00628  -0.00533   2.23478
    A2        2.08541   0.00269   0.02105  -0.03966  -0.01891   2.06651
    A3        1.95733  -0.00512  -0.02208   0.04436   0.02199   1.97932
    A4        1.98176   0.00475   0.00586  -0.01434  -0.00835   1.97341
    A5        1.93648  -0.00241  -0.01288  -0.01405  -0.02690   1.90957
    A6        1.95172  -0.00508  -0.01396   0.04725   0.03346   1.98518
    A7        1.92781  -0.00027   0.01038  -0.02196  -0.01184   1.91597
    A8        1.88325   0.00310   0.00446  -0.00254   0.00233   1.88558
    A9        1.88033   0.00214   0.00601  -0.00579  -0.00021   1.88011
   A10        1.88168   0.00298   0.00681  -0.00402   0.00270   1.88438
   A11        1.85469   0.00121  -0.00353   0.00882   0.00619   1.86088
   A12        1.95294   0.00200  -0.03426   0.03694   0.00127   1.95421
   A13        1.64873  -0.00265   0.00512  -0.02729  -0.02194   1.62679
   A14        2.06709   0.00033  -0.04513   0.03030  -0.01539   2.05170
   A15        2.02079  -0.00093  -0.01018   0.01429   0.00525   2.02603
   A16        1.82885   0.00135   0.00169   0.02727   0.03078   1.85963
   A17        1.74352  -0.00028   0.01235  -0.02437  -0.01289   1.73063
   A18        2.18207  -0.00005  -0.00559  -0.00796  -0.01398   2.16809
   A19        1.89382   0.00089  -0.00332  -0.00431  -0.00735   1.88647
   A20        1.81041  -0.00090   0.00250   0.00981   0.01282   1.82322
   A21        1.83598   0.00046   0.03742   0.00124   0.03888   1.87486
   A22        1.78602   0.00223   0.02105  -0.01972   0.00153   1.78755
   A23        1.84055  -0.00031   0.00124   0.01070   0.01217   1.85271
   A24        1.84030  -0.00035   0.01731  -0.00381   0.01356   1.85386
   A25        1.87738   0.00791   0.00326  -0.01224  -0.00892   1.86847
   A26        2.80954   0.01229   0.04508  -0.03201   0.01307   2.82261
   A27        2.09410  -0.00041  -0.07157   0.03032  -0.04204   2.05206
   A28        1.82767   0.00152   0.00686  -0.00647  -0.00219   1.82548
   A29        1.84596  -0.00020  -0.02049   0.00141  -0.01710   1.82886
   A30        1.55869  -0.00187   0.06710  -0.03624   0.03048   1.58917
   A31        1.71994   0.00221  -0.00304  -0.03302  -0.03582   1.68412
   A32        2.24490   0.00209  -0.02858   0.03560   0.00710   2.25199
   A33        1.79371   0.00534  -0.01832  -0.00641  -0.02447   1.76924
   A34        2.16740  -0.00094  -0.01132   0.01018  -0.00160   2.16580
   A35        1.89293  -0.00485  -0.00460   0.01390   0.01017   1.90310
   A36        3.26615   0.00439  -0.02355   0.01742  -0.00572   3.26042
   A37        3.11624  -0.00155   0.01362  -0.00531   0.00796   3.12419
   A38        3.06425   0.00076   0.00544  -0.01950  -0.01474   3.04952
   A39        2.94859   0.00008   0.03865  -0.03037   0.00860   2.95719
   A40        3.05868  -0.00122  -0.01734  -0.02350  -0.04157   3.01711
   A41        3.34567  -0.00473  -0.08032  -0.07574  -0.15631   3.18936
   A42        2.94198   0.00948   0.00208  -0.00986  -0.00780   2.93418
   A43        3.13275   0.00100   0.02589  -0.02408   0.00201   3.13475
   A44        3.41840   0.00124   0.00744  -0.00331   0.00466   3.42306
   A45        2.86910   0.00261   0.01418  -0.01774  -0.00275   2.86635
   A46        3.36127  -0.00089   0.00240  -0.02332  -0.02151   3.33976
   A47        3.44783   0.00124  -0.04451   0.02897  -0.01383   3.43400
   A48        3.18620   0.00129   0.01519   0.01127   0.02362   3.20982
   A49        3.30608  -0.00949  -0.01303   0.00229  -0.01078   3.29529
    D1        0.03358   0.00072  -0.02804   0.04824   0.02022   0.05379
    D2       -3.07987  -0.00087  -0.04451   0.11579   0.07131  -3.00856
    D3       -2.15730  -0.00133   0.15719   0.18653   0.34337  -1.81393
    D4        2.02232  -0.00016   0.16927   0.16731   0.33676   2.35908
    D5       -0.07332  -0.00038   0.16301   0.15598   0.31911   0.24580
    D6        0.95894   0.00011   0.17200   0.12612   0.29780   1.25674
    D7       -1.14463   0.00128   0.18407   0.10690   0.29119  -0.85344
    D8        3.04292   0.00106   0.17782   0.09557   0.27354  -2.96672
    D9       -0.96725  -0.00102  -0.01064  -0.00156  -0.01155  -0.97880
   D10        1.26991   0.00198  -0.06565   0.08991   0.02378   1.29369
   D11       -0.05047  -0.00109   0.07459   0.06199   0.13729   0.08682
   D12       -2.35038  -0.00003   0.19022   0.05519   0.24494  -2.10544
   D13        1.89613  -0.00121   0.05065   0.05654   0.10735   2.00348
   D14       -0.40378  -0.00015   0.16628   0.04975   0.21500  -0.18878
   D15       -0.87936   0.00180  -0.01089  -0.00523  -0.01667  -0.89603
   D16       -2.67031  -0.00330   0.00291   0.00279   0.00556  -2.66475
   D17        1.50947  -0.00067   0.03578  -0.00726   0.02908   1.53855
   D18        0.86400  -0.00068  -0.01984  -0.01834  -0.03886   0.82514
   D19       -0.92695  -0.00578  -0.00603  -0.01033  -0.01663  -0.94358
   D20       -3.03036  -0.00315   0.02684  -0.02037   0.00689  -3.02347
   D21       -0.66413  -0.00172  -0.02286   0.02528   0.00157  -0.66256
   D22        1.43587  -0.00113  -0.00976  -0.01959  -0.02983   1.40604
   D23        1.53405  -0.00055  -0.07630   0.09190   0.01534   1.54940
   D24       -2.64913   0.00003  -0.06320   0.04704  -0.01606  -2.66519
   D25        0.64419   0.00073   0.03232   0.02507   0.05667   0.70086
   D26        2.35775   0.00253   0.03847  -0.01473   0.02386   2.38161
   D27       -1.79268   0.00089   0.00690   0.00945   0.01640  -1.77628
   D28       -1.52839  -0.00038   0.06183  -0.02407   0.03711  -1.49128
   D29        0.18517   0.00141   0.06798  -0.06387   0.00431   0.18948
   D30        2.31792  -0.00023   0.03641  -0.03968  -0.00316   2.31477
   D31        1.36422  -0.00040  -0.13804  -0.06698  -0.20595   1.15826
   D32       -0.66131  -0.00055  -0.08003  -0.06759  -0.14656  -0.80786
   D33       -0.97503  -0.00009  -0.12647  -0.03083  -0.15856  -1.13358
   D34       -3.00055  -0.00023  -0.06847  -0.03144  -0.09916  -3.09971
   D35       -1.90665  -0.00096  -0.04906   0.00217  -0.04682  -1.95347
   D36        0.97479  -0.00001   0.15921   0.15817   0.31694   1.29174
   D37       -0.91235   0.00002   0.13479   0.15419   0.28942  -0.62293
   D38       -1.06233  -0.00196  -0.09784  -0.01990  -0.11775  -1.18008
   D39        0.89532   0.00088  -0.07614  -0.02458  -0.10071   0.79461
   D40        1.51003  -0.00108   0.03350  -0.03755  -0.00401   1.50602
   D41       -0.05250  -0.00048  -0.03372   0.00401  -0.02994  -0.08245
   D42       -2.39708  -0.00011  -0.01004  -0.01088  -0.02092  -2.41800
   D43       -0.40544  -0.00510   0.02315  -0.04266  -0.01934  -0.42478
   D44       -1.96797  -0.00450  -0.04407  -0.00109  -0.04527  -2.01324
   D45        1.97064  -0.00413  -0.02040  -0.01598  -0.03625   1.93440
         Item               Value     Threshold  Converged?
 Maximum Force            0.012292     0.000015     NO 
 RMS     Force            0.003079     0.000010     NO 
 Maximum Displacement     0.640569     0.000060     NO 
 RMS     Displacement     0.156407     0.000040     NO 
 Predicted change in Energy=-1.888381D-03
 GradGradGradGradGradGradGradGradGradGradGradGradGradGradGradGradGradGrad

                          Input orientation:                          
 ---------------------------------------------------------------------
 Center     Atomic      Atomic             Coordinates (Angstroms)
 Number     Number       Type             X           Y           Z
 ---------------------------------------------------------------------
      1          6           0        1.258928    0.732224    1.354408
      2          8           0        0.755432   -0.357325    1.519039
      3          8           0        1.389129    1.387113    0.255543
      4          1           0        0.953585    0.903754   -0.563833
      5          6           0        1.734427    1.524737    2.606443
      6          9           0        0.854977    2.506881    2.874475
      7          9           0        2.935653    2.075001    2.466825
      8          9           0        1.773691    0.711269    3.669699
      9          8           0       -0.058480   -2.733568    0.238100
     10          1           0        0.324983   -2.659273   -0.656784
     11          1           0        0.537181   -2.263486    0.833357
     12          8           0        0.353272    0.373880   -1.806741
     13          1           0        0.603021   -0.533740   -2.079776
     14          1           0       -0.621065    0.425382   -1.869458
     15          8           0       -2.423240    0.112021   -1.743004
     16          1           0       -2.465077   -0.187512   -0.803256
     17          1           0       -3.097371    0.781476   -1.872347
     18          8           0       -2.524477   -3.808068   -0.441855
     19          1           0       -3.024457   -3.175657    0.084174
     20          1           0       -1.630455   -3.778896   -0.069935
     21          8           0       -1.953985   -2.507567   -2.827436
     22          1           0       -2.267047   -1.609121   -2.634545
     23          1           0       -2.284788   -3.072631   -2.101321
     24          8           0       -2.153053   -0.990839    0.682487
     25          1           0       -1.871800   -0.453676    1.428179
     26          1           0       -1.388383   -1.574483    0.491943
     27          8           0        0.605371   -2.313780   -2.398247
     28          1           0       -0.338297   -2.462097   -2.696403
     29          1           0        1.199211   -2.748946   -3.011903
 ---------------------------------------------------------------------
                    Distance matrix (angstroms):
                    1          2          3          4          5
     1  C    0.000000
     2  O    1.211499   0.000000
     3  O    1.285821   2.245230   0.000000
     4  H    1.949951   2.442937   1.046285   0.000000
     5  C    1.556203   2.383912   2.380106   3.323550   0.000000
     6  F    2.371326   3.170298   2.897931   3.794958   1.345317
     7  F    2.419076   3.401158   2.784726   3.805957   1.328619
     8  F    2.371917   2.608464   3.501587   4.316529   1.339323
     9  O    3.872134   2.819537   4.367595   3.859726   5.191987
    10  H    4.052086   3.196632   4.282287   3.619246   5.490094
    11  H    3.125170   2.037459   3.792961   3.486680   4.350616
    12  O    3.307792   3.428878   2.520447   1.478500   4.765318
    13  H    3.718401   3.606358   3.124317   2.118341   5.241952
    14  H    3.744575   3.740225   3.079194   2.100719   5.175965
    15  O    4.851492   4.578773   4.489343   3.663363   6.180586
    16  H    4.401096   3.974112   4.295975   3.596586   5.673947
    17  H    5.421413   5.257610   5.002339   4.258803   6.630103
    18  O    6.176971   5.148838   6.541604   5.857735   7.474570
    19  H    5.935691   4.928427   6.350431   5.734660   7.148603
    20  H    5.543238   4.463680   5.992618   5.371071   6.827441
    21  O    6.189255   5.554847   5.987462   5.021451   7.706549
    22  H    5.816025   5.287214   5.540546   4.579832   7.300741
    23  H    6.243149   5.451865   6.240335   5.353743   7.710572
    24  O    3.880985   3.091997   4.287655   3.846296   5.014203
    25  H    3.348620   2.630567   3.923931   3.713964   4.278702
    26  H    3.615661   2.670645   4.067125   3.569473   4.881416
    27  O    4.877264   4.381251   4.620983   3.720061   6.407488
    28  H    5.400360   4.836967   5.149213   4.188766   6.950626
    29  H    5.584513   5.142589   5.274396   4.404043   7.079310
                    6          7          8          9         10
     6  F    0.000000
     7  F    2.163773   0.000000
     8  F    2.168095   2.157968   0.000000
     9  O    5.936934   6.087232   5.196117   0.000000
    10  H    6.280114   6.243868   5.672545   0.976413   0.000000
    11  H    5.198418   5.219517   4.292198   0.964428   1.556341
    12  O    5.168673   5.275024   5.667700   3.742613   3.243951
    13  H    5.818373   5.737447   5.998082   3.263339   2.572956
    14  H    5.386672   5.845925   6.041428   3.838915   3.446837
    15  O    6.148428   7.091804   6.875368   4.196932   4.051256
    16  H    5.639878   6.706734   6.227543   3.654932   3.730347
    17  H    6.413299   7.543143   7.378784   5.103369   5.002885
    18  O    7.892866   8.537210   7.470177   2.774532   3.079829
    19  H    7.424758   8.292729   7.140477   3.002691   3.469066
    20  H    7.372781   7.845547   6.762740   1.912773   2.328451
    21  O    8.096095   8.540357   8.152867   3.611305   3.150943
    22  H    7.552338   8.164853   7.839342   3.793974   3.425344
    23  H    8.108491   8.638234   8.005862   3.247199   3.011388
    24  O    5.107553   6.203078   5.219189   2.760765   3.273833
    25  H    4.276912   5.530334   4.435213   3.146796   3.746677
    26  H    5.231315   5.993011   5.032049   1.782289   2.330658
    27  O    7.148613   6.954175   6.880107   2.750862   1.797408
    28  H    7.559717   7.613339   7.420108   2.960287   2.153802
    29  H    7.898839   7.503476   7.546318   3.484902   2.513742
                   11         12         13         14         15
    11  H    0.000000
    12  O    3.736260   0.000000
    13  H    3.388613   0.980152   0.000000
    14  H    3.984564   0.977711   1.569247   0.000000
    15  O    4.587457   2.789561   3.112663   1.833581   0.000000
    16  H    4.000215   3.043885   3.341047   2.216484   0.987217
    17  H    5.459176   3.475252   3.932648   2.501780   0.958829
    18  O    3.658641   5.256714   4.815107   4.856246   4.131626
    19  H    3.752146   5.252031   4.982068   4.749785   3.809051
    20  H    2.794826   4.919067   4.422546   4.683279   4.308933
    21  O    4.434737   3.829882   3.315610   3.361040   2.873749
    22  H    4.507576   3.388750   3.114723   2.726503   1.944626
    23  H    4.150971   4.350239   3.845240   3.880442   3.207736
    24  O    2.979892   3.786869   3.928738   3.296223   2.678116
    25  H    3.071224   4.012543   4.293821   3.634761   3.268104
    26  H    2.073424   3.480435   3.415051   3.188174   2.984998
    27  O    3.232714   2.763504   1.808307   3.047421   3.935268
    28  H    3.642130   3.051644   2.232681   3.016841   3.447033
    29  H    3.931918   3.452546   2.476174   3.833399   4.787211
                   16         17         18         19         20
    16  H    0.000000
    17  H    1.575338   0.000000
    18  O    3.639033   4.841325   0.000000
    19  H    3.166930   4.414997   0.962616   0.000000
    20  H    3.759307   5.118352   0.968737   1.526725   0.000000
    21  O    3.121085   3.610725   2.776285   3.173283   3.053647
    22  H    2.326759   2.642979   3.116012   3.227869   3.419123
    23  H    3.168814   3.945486   1.830886   2.309570   2.247997
    24  O    1.717592   3.249617   3.055959   2.427088   2.934708
    25  H    2.324247   3.731099   3.895506   3.247176   3.655090
    26  H    2.181857   3.749807   2.674246   2.325247   2.287737
    27  O    4.061115   4.854635   3.981998   4.481171   3.544928
    28  H    3.644301   4.337318   3.416725   3.931442   3.209668
    29  H    4.986589   5.676538   4.646799   5.254250   4.209867
                   21         22         23         24         25
    21  O    0.000000
    22  H    0.970784   0.000000
    23  H    0.977737   1.557724   0.000000
    24  O    3.828792   3.376088   3.478620   0.000000
    25  H    4.726043   4.242288   4.414392   0.961096   0.000000
    26  H    3.494113   3.247796   3.126181   0.980647   1.538324
    27  O    2.602318   2.967013   3.002838   4.341658   4.923200
    28  H    1.621631   2.109852   2.125019   4.107899   4.837103
    29  H    3.167797   3.668317   3.615548   5.289341   5.866319
                   26         27         28         29
    26  H    0.000000
    27  O    3.588148   0.000000
    28  H    3.472188   1.000701   0.000000
    29  H    4.511312   0.958431   1.595542   0.000000
 Stoichiometry    C2H15F3O9
 Framework group  C1[X(C2H15F3O9)]
 Deg. of freedom    81
 Full point group                 C1      NOp   1
 Largest Abelian subgroup         C1      NOp   1
 Largest concise Abelian subgroup C1      NOp   1
                         Standard orientation:                         
 ---------------------------------------------------------------------
 Center     Atomic      Atomic             Coordinates (Angstroms)
 Number     Number       Type             X           Y           Z
 ---------------------------------------------------------------------
      1          6           0        1.942603    0.183601   -0.218050
      2          8           0        1.150272   -0.704988   -0.442436
      3          8           0        1.701781    1.434467   -0.042902
      4          1           0        0.680598    1.661645   -0.059824
      5          6           0        3.437786   -0.193410   -0.008148
      6          9           0        3.734434   -0.132640    1.302648
      7          9           0        4.285079    0.596584   -0.658712
      8          9           0        3.649536   -1.451364   -0.416187
      9          8           0       -1.464829   -1.289119   -1.319833
     10          1           0       -1.788867   -0.437439   -1.670579
     11          1           0       -0.510843   -1.300510   -1.460910
     12          8           0       -0.718361    2.137828   -0.013703
     13          1           0       -1.295399    1.924234   -0.776660
     14          1           0       -1.224239    1.908415    0.790893
     15          8           0       -2.247126    1.070852    2.061408
     16          1           0       -1.852884    0.167240    2.009876
     17          1           0       -2.279331    1.329395    2.984160
     18          8           0       -3.780082   -2.135093   -0.046270
     19          1           0       -3.332876   -2.347636    0.779238
     20          1           0       -3.073246   -2.124660   -0.708634
     21          8           0       -4.227312    0.603820    0.031832
     22          1           0       -3.738358    0.854225    0.832232
     23          1           0       -4.270581   -0.372958    0.033942
     24          8           0       -1.230313   -1.325109    1.430718
     25          1           0       -0.302569   -1.514181    1.595784
     26          1           0       -1.302893   -1.261025    0.454862
     27          8           0       -2.539012    1.184768   -1.861367
     28          1           0       -3.294644    1.035874   -1.222420
     29          1           0       -2.877781    1.603612   -2.654080
 ---------------------------------------------------------------------
 Rotational constants (GHZ):           0.7989401           0.2262964           0.2161710
 Standard basis: 6-31++G(d,p) (6D, 7F)
 There are   356 symmetry adapted cartesian basis functions of A   symmetry.
 There are   356 symmetry adapted basis functions of A   symmetry.
   356 basis functions,   568 primitive gaussians,   356 cartesian basis functions
    63 alpha electrons       63 beta electrons
       nuclear repulsion energy      1135.8580584289 Hartrees.
 NAtoms=   29 NActive=   29 NUniq=   29 SFac= 1.00D+00 NAtFMM=   60 NAOKFM=F Big=F
 Integral buffers will be    131072 words long.
 Raffenetti 2 integral format.
 Two-electron integral symmetry is turned on.
 Nuclear repulsion after empirical dispersion term =     1135.8403425427 Hartrees.
 One-electron integrals computed using PRISM.
 NBasis=   356 RedAO= T EigKep=  5.04D-05  NBF=   356
 NBsUse=   356 1.00D-06 EigRej= -1.00D+00 NBFU=   356
 Lowest energy guess from the checkpoint file:  "/local_scratch/slurm.6305190/Gau-974762.chk"
 B after Tr=    -0.000000   -0.000000   -0.000000
         Rot=    0.999774   -0.018165   -0.004831   -0.009943 Ang=  -2.44 deg.
 B after Tr=    -0.000000   -0.000000   -0.000000
         Rot=    0.999721    0.023611   -0.000663    0.000379 Ang=   2.71 deg.
 Requested convergence on RMS density matrix=1.00D-10 within 128 cycles.
 Requested convergence on MAX density matrix=1.00D-08.
 Requested convergence on             energy=1.00D-08.
 No special actions if energy rises.
 SCF Done:  E(RwB97XD) =  -1061.67737320     A.U. after   17 cycles
            NFock= 17  Conv=0.51D-10     -V/T= 2.0083
 Calling FoFJK, ICntrl=      2127 FMM=F ISym2X=0 I1Cent= 0 IOpClX= 0 NMat=1 NMatS=1 NMatT=0.
 ***** Axes restored to original set *****
 -------------------------------------------------------------------
 Center     Atomic                   Forces (Hartrees/Bohr)
 Number     Number              X              Y              Z
 -------------------------------------------------------------------
      1        6          -0.001552053    0.003928325    0.007550484
      2        8          -0.002500849   -0.009140364    0.000472853
      3        8           0.000530424    0.002864429   -0.008680139
      4        1           0.002966251    0.002627454    0.002772057
      5        6          -0.003311327   -0.004032601    0.005447540
      6        9          -0.001088440    0.000224174   -0.001346417
      7        9           0.004898598    0.001595148   -0.004346595
      8        9           0.000169843    0.002153800   -0.002313994
      9        8          -0.000793090   -0.001908402   -0.000539441
     10        1           0.001723834    0.000715146   -0.000536465
     11        1           0.001179929    0.001472650    0.000597354
     12        8           0.000651186   -0.000864168    0.000480303
     13        1          -0.001599776    0.002007703    0.000845610
     14        1           0.001280616   -0.000811445    0.000010290
     15        8           0.002001051   -0.001578815    0.001112617
     16        1           0.000053488    0.000135573   -0.000006768
     17        1          -0.001101982    0.000664421   -0.000846702
     18        8          -0.002016938   -0.001227969   -0.002617884
     19        1          -0.000927009    0.000018614    0.001413796
     20        1           0.000185900   -0.000099227    0.001795064
     21        8           0.001828660    0.000550923   -0.001793000
     22        1          -0.001734838    0.000115942    0.000049317
     23        1          -0.000970382    0.000249847    0.001622239
     24        8          -0.002613823   -0.000175528   -0.001509543
     25        1           0.000383997    0.000248772    0.000827682
     26        1           0.002487692   -0.000016096   -0.000053006
     27        8          -0.000690970    0.001715526    0.001830011
     28        1           0.000114250   -0.000340817   -0.001095011
     29        1           0.000445760   -0.001093014   -0.001142253
 -------------------------------------------------------------------
 Cartesian Forces:  Max     0.009140364 RMS     0.002348843

 GradGradGradGradGradGradGradGradGradGradGradGradGradGradGradGradGradGrad
 Berny optimization.
 Using GEDIIS/GDIIS optimizer.
 FormGI is forming the generalized inverse of G from B-inverse, IUseBI=4.
 Internal  Forces:  Max     0.014229240 RMS     0.003130554
 Search for a local minimum.
 Step number   8 out of a maximum of  174
 All quantities printed in internal units (Hartrees-Bohrs-Radians)
 Mixed Optimization -- RFO/linear search
 Iteration  1 RMS(Cart)=  0.12530337 RMS(Int)=  0.03143656
 Iteration  2 RMS(Cart)=  0.04850261 RMS(Int)=  0.00241992
 Iteration  3 RMS(Cart)=  0.00255825 RMS(Int)=  0.00000373
 Iteration  4 RMS(Cart)=  0.00000558 RMS(Int)=  0.00000000
 Iteration  5 RMS(Cart)=  0.00000000 RMS(Int)=  0.00000000
 Update second derivatives using D2CorX and points    8    7    6
 ITU=  0 -1  1  0 -1  0  1  0
 Use linear search instead of GDIIS.
 Energy rises -- skip Quadratic/GDIIS search.
 Quartic linear search produced a step of -0.67668.
 Iteration  1 RMS(Cart)=  0.10482371 RMS(Int)=  0.00506898
 Iteration  2 RMS(Cart)=  0.00636868 RMS(Int)=  0.00071941
 Iteration  3 RMS(Cart)=  0.00003774 RMS(Int)=  0.00071886
 Iteration  4 RMS(Cart)=  0.00000003 RMS(Int)=  0.00071886
 Variable       Old X    -DE/DX   Delta X   Delta X   Delta X     New X
                                 (Linear)    (Quad)   (Total)
    R1        2.28380   0.01218   0.01029   0.00000   0.01584   2.29963
    R2        2.43361   0.00650   0.01011   0.00000   0.00632   2.43993
    R3        2.94544  -0.00292  -0.00877   0.00000  -0.01341   2.93202
    R4        1.97974  -0.00777  -0.01681   0.00000  -0.01931   1.96043
    R5        2.81054  -0.00065  -0.00717   0.00000  -0.02372   2.78682
    R6        2.53351   0.00103   0.00386   0.00000   0.01263   2.54614
    R7        2.52477   0.00329   0.00600   0.00000  -0.00805   2.51673
    R8        2.52659  -0.00183  -0.00852   0.00000  -0.00416   2.52243
    R9        1.84542   0.00166   0.00364   0.00000   0.00375   1.84917
   R10        1.82128   0.00236   0.00219   0.00000   0.00342   1.82470
   R11        3.26549   0.00285   0.03707   0.00000   0.14014   3.40563
   R12        3.38591   0.00038  -0.01795   0.00000  -0.00698   3.37893
   R13        1.84479   0.00198   0.00117   0.00000   0.00814   1.85293
   R14        1.84111   0.00165   0.00293   0.00000   0.00903   1.85014
   R15        3.43192   0.00094  -0.00843   0.00000  -0.02351   3.40841
   R16        3.46794  -0.00027  -0.01935   0.00000  -0.02263   3.44531
   R17        1.86170   0.00079   0.00499   0.00000   0.00871   1.87041
   R18        1.81112   0.00185   0.00254   0.00000   0.00334   1.81447
   R19        3.24048   0.00012  -0.03267   0.00000  -0.02742   3.21305
   R20        1.82449   0.00126  -0.00092   0.00000  -0.00633   1.81816
   R21        1.82465   0.00124   0.00359   0.00000   0.00958   1.83424
   R22        3.47521   0.00096  -0.00367   0.00000  -0.01901   3.45620
   R23        1.83303   0.00135   0.00211   0.00000   0.00360   1.83663
   R24        1.84755   0.00326   0.00224   0.00000   0.00234   1.84989
   R25        3.06941   0.00131  -0.00392   0.00000  -0.00889   3.06052
   R26        1.81124   0.00324   0.00570   0.00000   0.01066   1.82190
   R27        1.86852   0.00127  -0.00416   0.00000  -0.01897   1.84954
   R28        1.89010   0.00307   0.00189   0.00000   0.00285   1.89295
   R29        1.81013   0.00230   0.00344   0.00000   0.00448   1.81461
    A1        2.24011   0.00247   0.00124   0.00000  -0.00380   2.23631
    A2        2.08541   0.00269   0.02105   0.00000   0.00237   2.08778
    A3        1.95733  -0.00512  -0.02208   0.00000   0.00014   1.95747
    A4        1.98176   0.00475   0.00586   0.00000  -0.00231   1.97945
    A5        1.93648  -0.00241  -0.01288   0.00000  -0.03966   1.89682
    A6        1.95172  -0.00508  -0.01396   0.00000   0.01950   1.97122
    A7        1.92781  -0.00027   0.01038   0.00000  -0.00153   1.92628
    A8        1.88325   0.00310   0.00446   0.00000   0.00696   1.89021
    A9        1.88033   0.00214   0.00601   0.00000   0.00585   1.88618
   A10        1.88168   0.00298   0.00681   0.00000   0.00936   1.89104
   A11        1.85469   0.00121  -0.00353   0.00000   0.00133   1.85601
   A12        1.95294   0.00200  -0.03426   0.00000  -0.03209   1.92085
   A13        1.64873  -0.00265   0.00512   0.00000  -0.01681   1.63192
   A14        2.06709   0.00033  -0.04513   0.00000  -0.06031   2.00679
   A15        2.02079  -0.00093  -0.01018   0.00000  -0.00328   2.01750
   A16        1.82885   0.00135   0.00169   0.00000   0.03273   1.86157
   A17        1.74352  -0.00028   0.01235   0.00000  -0.00168   1.74184
   A18        2.18207  -0.00005  -0.00559   0.00000  -0.02015   2.16193
   A19        1.89382   0.00089  -0.00332   0.00000  -0.00922   1.88460
   A20        1.81041  -0.00090   0.00250   0.00000   0.01480   1.82521
   A21        1.83598   0.00046   0.03742   0.00000   0.07593   1.91191
   A22        1.78602   0.00223   0.02105   0.00000   0.02233   1.80835
   A23        1.84055  -0.00031   0.00124   0.00000   0.01347   1.85401
   A24        1.84030  -0.00035   0.01731   0.00000   0.03084   1.87114
   A25        1.87738   0.00791   0.00326   0.00000  -0.00565   1.87173
   A26        2.80954   0.01229   0.04508   0.00000   0.05815   2.86768
   A27        2.09410  -0.00041  -0.07157   0.00000  -0.11654   1.97756
   A28        1.82767   0.00152   0.00686   0.00000   0.00275   1.83042
   A29        1.84596  -0.00020  -0.02049   0.00000  -0.04014   1.80583
   A30        1.55869  -0.00187   0.06710   0.00000   0.09697   1.65566
   A31        1.71994   0.00221  -0.00304   0.00000  -0.03849   1.68145
   A32        2.24490   0.00209  -0.02858   0.00000  -0.02172   2.22317
   A33        1.79371   0.00534  -0.01832   0.00000  -0.04154   1.75216
   A34        2.16740  -0.00094  -0.01132   0.00000  -0.01349   2.15390
   A35        1.89293  -0.00485  -0.00460   0.00000   0.00499   1.89792
   A36        3.26615   0.00439  -0.02355   0.00000  -0.02879   3.23736
   A37        3.11624  -0.00155   0.01362   0.00000   0.02187   3.13811
   A38        3.06425   0.00076   0.00544   0.00000  -0.01098   3.05327
   A39        2.94859   0.00008   0.03865   0.00000   0.04607   2.99467
   A40        3.05868  -0.00122  -0.01734   0.00000  -0.06009   2.99859
   A41        3.34567  -0.00473  -0.08032   0.00000  -0.23572   3.10995
   A42        2.94198   0.00948   0.00208   0.00000  -0.00574   2.93625
   A43        3.13275   0.00100   0.02589   0.00000   0.02805   3.16080
   A44        3.41840   0.00124   0.00744   0.00000   0.01191   3.43031
   A45        2.86910   0.00261   0.01418   0.00000   0.01125   2.88035
   A46        3.36127  -0.00089   0.00240   0.00000  -0.01874   3.34253
   A47        3.44783   0.00124  -0.04451   0.00000  -0.05649   3.39134
   A48        3.18620   0.00129   0.01519   0.00000   0.03858   3.22478
   A49        3.30608  -0.00949  -0.01303   0.00000  -0.02386   3.28221
    D1        0.03358   0.00072  -0.02804   0.00000  -0.00753   0.02605
    D2       -3.07987  -0.00087  -0.04451   0.00000   0.02656  -3.05331
    D3       -2.15730  -0.00133   0.15719   0.00000   0.50061  -1.65669
    D4        2.02232  -0.00016   0.16927   0.00000   0.50625   2.52857
    D5       -0.07332  -0.00038   0.16301   0.00000   0.48214   0.40882
    D6        0.95894   0.00011   0.17200   0.00000   0.46966   1.42860
    D7       -1.14463   0.00128   0.18407   0.00000   0.47530  -0.66933
    D8       -3.24027   0.00106   0.17782   0.00000   0.45119  -2.78908
    D9       -0.96725  -0.00102  -0.01064   0.00000  -0.02150  -0.98875
   D10        1.26991   0.00198  -0.06565   0.00000  -0.04243   1.22748
   D11       -0.05047  -0.00109   0.07459   0.00000   0.21212   0.16164
   D12       -2.35038  -0.00003   0.19022   0.00000   0.43328  -1.91710
   D13        1.89613  -0.00121   0.05065   0.00000   0.15973   2.05586
   D14       -0.40378  -0.00015   0.16628   0.00000   0.38089  -0.02288
   D15       -0.87936   0.00180  -0.01089   0.00000  -0.02798  -0.90733
   D16       -2.67031  -0.00330   0.00291   0.00000   0.00921  -2.66109
   D17        1.50947  -0.00067   0.03578   0.00000   0.06504   1.57451
   D18        0.86400  -0.00068  -0.01984   0.00000  -0.05905   0.80496
   D19       -0.92695  -0.00578  -0.00603   0.00000  -0.02186  -0.94881
   D20       -3.03036  -0.00315   0.02684   0.00000   0.03397  -2.99639
   D21       -0.66413  -0.00172  -0.02286   0.00000  -0.02172  -0.68585
   D22        1.43587  -0.00113  -0.00976   0.00000  -0.04011   1.39576
   D23        1.53405  -0.00055  -0.07630   0.00000  -0.06177   1.47228
   D24       -2.64913   0.00003  -0.06320   0.00000  -0.08016  -2.72929
   D25        0.64419   0.00073   0.03232   0.00000   0.08919   0.73337
   D26        2.35775   0.00253   0.03847   0.00000   0.06149   2.41924
   D27       -1.79268   0.00089   0.00690   0.00000   0.02316  -1.76952
   D28       -1.52839  -0.00038   0.06183   0.00000   0.10007  -1.42832
   D29        0.18517   0.00141   0.06798   0.00000   0.07237   0.25755
   D30        2.31792  -0.00023   0.03641   0.00000   0.03405   2.35197
   D31        1.36422  -0.00040  -0.13804   0.00000  -0.34326   1.02096
   D32       -0.66131  -0.00055  -0.08003   0.00000  -0.22803  -0.88933
   D33       -0.97503  -0.00009  -0.12647   0.00000  -0.28451  -1.25954
   D34       -3.00055  -0.00023  -0.06847   0.00000  -0.16927   3.11336
   D35       -1.90665  -0.00096  -0.04906   0.00000  -0.09607  -2.00272
   D36        0.97479  -0.00001   0.15921   0.00000   0.47653   1.45133
   D37       -0.91235   0.00002   0.13479   0.00000   0.42383  -0.48853
   D38       -1.06233  -0.00196  -0.09784   0.00000  -0.21564  -1.27797
   D39        0.89532   0.00088  -0.07614   0.00000  -0.17681   0.71852
   D40        1.51003  -0.00108   0.03350   0.00000   0.02911   1.53914
   D41       -0.05250  -0.00048  -0.03372   0.00000  -0.06344  -0.11594
   D42       -2.39708  -0.00011  -0.01004   0.00000  -0.03087  -2.42795
   D43       -0.40544  -0.00510   0.02315   0.00000   0.00347  -0.40196
   D44       -1.96797  -0.00450  -0.04407   0.00000  -0.08907  -2.05704
   D45        1.97064  -0.00413  -0.02040   0.00000  -0.05651   1.91413
         Item               Value     Threshold  Converged?
 Maximum Force            0.014229     0.000015     NO 
 RMS     Force            0.003131     0.000010     NO 
 Maximum Displacement     0.486288     0.000060     NO 
 RMS     Displacement     0.105108     0.000040     NO 
 Predicted change in Energy=-1.847504D-03
 GradGradGradGradGradGradGradGradGradGradGradGradGradGradGradGradGradGrad

                          Input orientation:                          
 ---------------------------------------------------------------------
 Center     Atomic      Atomic             Coordinates (Angstroms)
 Number     Number       Type             X           Y           Z
 ---------------------------------------------------------------------
      1          6           0        1.234305    0.760270    1.350070
      2          8           0        0.653325   -0.295909    1.516887
      3          8           0        1.396210    1.415978    0.249655
      4          1           0        0.942850    0.966947   -0.568307
      5          6           0        1.814117    1.518142    2.573503
      6          9           0        0.913166    2.433471    2.980734
      7          9           0        2.955746    2.147498    2.300985
      8          9           0        2.031024    0.672836    3.583521
      9          8           0       -0.118296   -2.784581    0.283815
     10          1           0        0.309329   -2.667248   -0.588485
     11          1           0        0.440300   -2.325949    0.924118
     12          8           0        0.342511    0.441352   -1.808527
     13          1           0        0.604096   -0.475066   -2.039160
     14          1           0       -0.635050    0.473558   -1.851897
     15          8           0       -2.424031    0.134590   -1.758990
     16          1           0       -2.484292   -0.198582   -0.828920
     17          1           0       -3.102333    0.803551   -1.878713
     18          8           0       -2.551812   -3.914507   -0.514680
     19          1           0       -3.159667   -3.384902    0.010414
     20          1           0       -1.702266   -3.843337   -0.050633
     21          8           0       -1.894960   -2.502728   -2.822501
     22          1           0       -2.254680   -1.616931   -2.647684
     23          1           0       -2.239907   -3.082888   -2.113479
     24          8           0       -2.201342   -0.983322    0.652652
     25          1           0       -1.825700   -0.403973    1.325522
     26          1           0       -1.478288   -1.616454    0.467558
     27          8           0        0.642474   -2.259734   -2.297309
     28          1           0       -0.289155   -2.414033   -2.631478
     29          1           0        1.259212   -2.694976   -2.890843
 ---------------------------------------------------------------------
                    Distance matrix (angstroms):
                    1          2          3          4          5
     1  C    0.000000
     2  O    1.216914   0.000000
     3  O    1.291155   2.255730   0.000000
     4  H    1.951367   2.454927   1.037413   0.000000
     5  C    1.551560   2.398886   2.363336   3.306644   0.000000
     6  F    2.358346   3.108036   2.954220   3.840217   1.347359
     7  F    2.406658   3.447636   2.678662   3.698417   1.331794
     8  F    2.372911   2.665988   3.474178   4.302127   1.334813
     9  O    3.941116   2.882594   4.465377   3.990753   5.243120
    10  H    4.044929   3.189697   4.307728   3.689055   5.457109
    11  H    3.215063   2.125516   3.920546   3.650076   4.402827
    12  O    3.297536   3.420313   2.509241   1.474721   4.746292
    13  H    3.661981   3.560898   3.072811   2.087478   5.168529
    14  H    3.718775   3.687912   3.070944   2.093037   5.164663
    15  O    4.841607   4.515177   4.502317   3.666938   6.216640
    16  H    4.415355   3.918791   4.339173   3.629281   5.744558
    17  H    5.406787   5.181109   5.014171   4.255276   6.671158
    18  O    6.298056   5.243512   6.677212   6.003677   7.623115
    19  H    6.187416   5.133249   6.622817   6.008673   7.439609
    20  H    5.637252   4.537640   6.111557   5.513933   6.927950
    21  O    6.152220   5.494916   5.968769   5.017290   7.683847
    22  H    5.814305   5.248357   5.560765   4.606998   7.324246
    23  H    6.231868   5.414573   6.248643   5.377607   7.718315
    24  O    3.915377   3.060811   4.342975   3.896182   5.105967
    25  H    3.274094   2.488747   3.853624   3.623655   4.301191
    26  H    3.712924   2.718217   4.184002   3.689023   5.010053
    27  O    4.772218   4.290084   4.534976   3.673030   6.274544
    28  H    5.315060   4.752226   5.080391   4.147956   6.854020
    29  H    5.470347   5.054771   5.175079   4.347867   6.922237
                    6          7          8          9         10
     6  F    0.000000
     7  F    2.171629   0.000000
     8  F    2.170897   2.162091   0.000000
     9  O    5.963669   6.151756   5.240359   0.000000
    10  H    6.254700   6.207603   5.614804   0.978538   0.000000
    11  H    5.206281   5.313658   4.312254   0.965587   1.556150
    12  O    5.218353   5.160235   5.654984   3.872581   3.339610
    13  H    5.809858   5.589719   5.913404   3.354389   2.645186
    14  H    5.439904   5.739540   6.057345   3.929856   3.514644
    15  O    6.235923   7.034003   6.977080   4.243940   4.085540
    16  H    5.743161   6.700329   6.373153   3.677432   3.735831
    17  H    6.511153   7.481738   7.496962   5.143510   5.034935
    18  O    8.032485   8.660778   7.670811   2.799344   3.122055
    19  H    7.698327   8.558764   7.495038   3.112084   3.592720
    20  H    7.444998   7.944639   6.894951   1.934368   2.391439
    21  O    8.119679   8.450092   8.156879   3.589593   3.142736
    22  H    7.623654   8.112262   7.901785   3.810673   3.452189
    23  H    8.143899   8.592976   8.049976   3.215157   2.999494
    24  O    5.176351   6.254166   5.407936   2.778426   3.267949
    25  H    4.276939   5.506701   4.596998   3.109288   3.652969
    26  H    5.332636   6.098316   5.221623   1.802182   2.327008
    27  O    7.068040   6.776373   6.716561   2.741612   1.788053
    28  H    7.512710   7.460975   7.316980   2.943711   2.143857
    29  H    7.803598   7.299511   7.338613   3.461794   2.490764
                   11         12         13         14         15
    11  H    0.000000
    12  O    3.890355   0.000000
    13  H    3.497658   0.980530   0.000000
    14  H    4.086548   0.979052   1.571762   0.000000
    15  O    4.632247   2.783938   3.101569   1.823180   0.000000
    16  H    4.018964   3.059405   3.328553   2.217645   0.989781
    17  H    5.495442   3.464544   3.924056   2.489398   0.960175
    18  O    3.680542   5.387453   4.910555   4.971643   4.237903
    19  H    3.862123   5.496727   5.180136   4.972887   4.007340
    20  H    2.800570   5.062594   4.540792   4.797820   4.389001
    21  O    4.418353   3.834322   3.312147   3.374570   2.892476
    22  H    4.530275   3.418495   3.137954   2.761634   1.971366
    23  H    4.121099   4.379742   3.859353   3.910536   3.242180
    24  O    2.975670   3.815532   3.921053   3.293711   2.667459
    25  H    2.998312   3.903585   4.150909   3.504811   3.187831
    26  H    2.095903   3.567974   3.452930   3.234049   2.986319
    27  O    3.228444   2.761295   1.803651   3.049811   3.927599
    28  H    3.630720   3.038005   2.215476   3.010909   3.437210
    29  H    3.919276   3.442137   2.466282   3.835003   4.780567
                   16         17         18         19         20
    16  H    0.000000
    17  H    1.577438   0.000000
    18  O    3.729799   4.942037   0.000000
    19  H    3.363517   4.595131   0.962129   0.000000
    20  H    3.808088   5.186100   0.970635   1.529021   0.000000
    21  O    3.103348   3.644169   2.783993   3.225388   3.085063
    22  H    2.317831   2.677418   3.149103   3.318164   3.465071
    23  H    3.166865   3.987894   1.828943   2.334115   2.263332
    24  O    1.700274   3.226842   3.174482   2.664290   2.987201
    25  H    2.262201   3.654454   4.029570   3.520641   3.706517
    26  H    2.168700   3.741515   2.719980   2.482624   2.297323
    27  O    4.022584   4.856184   4.014910   4.587795   3.612915
    28  H    3.602231   4.339755   3.442655   4.020201   3.271170
    29  H    4.949478   5.682181   4.653742   5.331021   4.260972
                   21         22         23         24         25
    21  O    0.000000
    22  H    0.971903   0.000000
    23  H    0.978921   1.560328   0.000000
    24  O    3.805148   3.361030   3.472915   0.000000
    25  H    4.649266   4.176322   4.378913   0.964110   0.000000
    26  H    3.432723   3.210532   3.064676   0.978736   1.525421
    27  O    2.602584   2.988220   3.003247   4.291711   4.760319
    28  H    1.619557   2.121066   2.126293   4.060653   4.696719
    29  H    3.160765   3.683578   3.605358   5.240377   5.704658
                   26         27         28         29
    26  H    0.000000
    27  O    3.543435   0.000000
    28  H    3.413824   1.001704   0.000000
    29  H    4.464972   0.960252   1.594880   0.000000
 Stoichiometry    C2H15F3O9
 Framework group  C1[X(C2H15F3O9)]
 Deg. of freedom    81
 Full point group                 C1      NOp   1
 Largest Abelian subgroup         C1      NOp   1
 Largest concise Abelian subgroup C1      NOp   1
                         Standard orientation:                         
 ---------------------------------------------------------------------
 Center     Atomic      Atomic             Coordinates (Angstroms)
 Number     Number       Type             X           Y           Z
 ---------------------------------------------------------------------
      1          6           0        1.944859    0.133480   -0.157947
      2          8           0        1.118834   -0.755449   -0.249429
      3          8           0        1.741971    1.407137   -0.096979
      4          1           0        0.737324    1.665553   -0.108467
      5          6           0        3.446853   -0.227367   -0.012546
      6          9           0        3.764111   -0.234645    1.296908
      7          9           0        4.250325    0.634890   -0.632724
      8          9           0        3.681178   -1.446852   -0.502110
      9          8           0       -1.511393   -1.442501   -1.208185
     10          1           0       -1.752720   -0.592409   -1.628473
     11          1           0       -0.554815   -1.531572   -1.305055
     12          8           0       -0.648630    2.169470   -0.109919
     13          1           0       -1.193751    1.879824   -0.871751
     14          1           0       -1.169232    1.977711    0.696768
     15          8           0       -2.251176    1.261853    1.977756
     16          1           0       -1.909035    0.333139    1.987514
     17          1           0       -2.285694    1.574540    2.884934
     18          8           0       -3.945186   -2.089872    0.014064
     19          1           0       -3.629514   -2.339705    0.887921
     20          1           0       -3.172734   -2.195442   -0.564128
     21          8           0       -4.182562    0.681805   -0.095818
     22          1           0       -3.741250    0.972319    0.719927
     23          1           0       -4.271187   -0.290697   -0.027455
     24          8           0       -1.315086   -1.199516    1.552626
     25          1           0       -0.363287   -1.289200    1.677301
     26          1           0       -1.422884   -1.244292    0.580876
     27          8           0       -2.385398    1.050348   -1.941846
     28          1           0       -3.170340    0.986530   -1.322811
     29          1           0       -2.682683    1.410288   -2.780982
 ---------------------------------------------------------------------
 Rotational constants (GHZ):           0.7913488           0.2250872           0.2143929
 Standard basis: 6-31++G(d,p) (6D, 7F)
 There are   356 symmetry adapted cartesian basis functions of A   symmetry.
 There are   356 symmetry adapted basis functions of A   symmetry.
   356 basis functions,   568 primitive gaussians,   356 cartesian basis functions
    63 alpha electrons       63 beta electrons
       nuclear repulsion energy      1132.7129465294 Hartrees.
 NAtoms=   29 NActive=   29 NUniq=   29 SFac= 1.00D+00 NAtFMM=   60 NAOKFM=F Big=F
 Integral buffers will be    131072 words long.
 Raffenetti 2 integral format.
 Two-electron integral symmetry is turned on.
 Nuclear repulsion after empirical dispersion term =     1132.6954199527 Hartrees.
 One-electron integrals computed using PRISM.
 NBasis=   356 RedAO= T EigKep=  4.58D-05  NBF=   356
 NBsUse=   356 1.00D-06 EigRej= -1.00D+00 NBFU=   356
 Lowest energy guess from the checkpoint file:  "/local_scratch/slurm.6305190/Gau-974762.chk"
 B after Tr=    -0.000000    0.000000   -0.000000
         Rot=    0.999945    0.010055   -0.001986   -0.002253 Ang=   1.20 deg.
 B after Tr=     0.000000    0.000000    0.000000
         Rot=    0.999574    0.028087    0.003196    0.007318 Ang=   3.35 deg.
 Requested convergence on RMS density matrix=1.00D-10 within 128 cycles.
 Requested convergence on MAX density matrix=1.00D-08.
 Requested convergence on             energy=1.00D-08.
 No special actions if energy rises.
 SCF Done:  E(RwB97XD) =  -1061.67820976     A.U. after   17 cycles
            NFock= 17  Conv=0.46D-10     -V/T= 2.0083
 Calling FoFJK, ICntrl=      2127 FMM=F ISym2X=0 I1Cent= 0 IOpClX= 0 NMat=1 NMatS=1 NMatT=0.
 ***** Axes restored to original set *****
 -------------------------------------------------------------------
 Center     Atomic                   Forces (Hartrees/Bohr)
 Number     Number              X              Y              Z
 -------------------------------------------------------------------
      1        6          -0.001947917   -0.000022829    0.000812628
      2        8           0.000457394   -0.000229398    0.000344956
      3        8           0.001099180    0.001365786   -0.000406606
      4        1           0.000433640   -0.000070738   -0.000481042
      5        6          -0.002156748   -0.002238839    0.001786119
      6        9           0.000709559   -0.000141969   -0.000217970
      7        9           0.001385872    0.000930495   -0.001412514
      8        9           0.000182161    0.000749069    0.000047403
      9        8           0.000190136   -0.000459439    0.000407870
     10        1           0.000537841    0.000361308    0.000497520
     11        1           0.000160080    0.000396101   -0.000532547
     12        8          -0.000194751   -0.001256535    0.000456957
     13        1          -0.002180768    0.002332556    0.000388231
     14        1           0.002086320   -0.001163098   -0.000814794
     15        8           0.000375897   -0.001575380    0.001421612
     16        1           0.000325694    0.000817006   -0.000676387
     17        1          -0.000075921   -0.000326018   -0.000783571
     18        8          -0.000139039    0.000431911   -0.000159363
     19        1          -0.001155681   -0.000440783    0.000602359
     20        1           0.000152062   -0.000141050   -0.000377937
     21        8           0.000176486    0.001429904    0.000085539
     22        1          -0.000386465   -0.000687288   -0.000484485
     23        1          -0.000565044    0.000357935    0.000445318
     24        8          -0.001229869    0.001593098    0.000647540
     25        1          -0.000687775   -0.000725473   -0.000329770
     26        1           0.002462828   -0.001132452   -0.000632782
     27        8          -0.000201568    0.000514902   -0.000039146
     28        1           0.000726452   -0.000488661   -0.000526645
     29        1          -0.000540054   -0.000180119   -0.000068494
 -------------------------------------------------------------------
 Cartesian Forces:  Max     0.002462828 RMS     0.000927826

 GradGradGradGradGradGradGradGradGradGradGradGradGradGradGradGradGradGrad
 Berny optimization.
 Using GEDIIS/GDIIS optimizer.
 FormGI is forming the generalized inverse of G from B-inverse, IUseBI=4.
 Internal  Forces:  Max     0.004905720 RMS     0.001274483
 Search for a local minimum.
 Step number   9 out of a maximum of  174
 All quantities printed in internal units (Hartrees-Bohrs-Radians)
 Mixed Optimization -- RFO/linear search
 Update second derivatives using D2CorX and points    8    9    6
 ITU=  0  0 -1  1  0 -1  0  1  0
 Use linear search instead of GDIIS.
 Energy rises -- skip Quadratic/GDIIS search.
 Quartic linear search produced a step of -0.60479.
 Iteration  1 RMS(Cart)=  0.08224865 RMS(Int)=  0.00521529
 Iteration  2 RMS(Cart)=  0.00582464 RMS(Int)=  0.00009850
 Iteration  3 RMS(Cart)=  0.00002336 RMS(Int)=  0.00009723
 Iteration  4 RMS(Cart)=  0.00000000 RMS(Int)=  0.00009723
 Variable       Old X    -DE/DX   Delta X   Delta X   Delta X     New X
                                 (Linear)    (Quad)   (Total)
    R1        2.29963   0.00013  -0.00038   0.00000  -0.00038   2.29925
    R2        2.43993   0.00190   0.00522   0.00000   0.00522   2.44515
    R3        2.93202  -0.00014   0.00027   0.00000   0.00027   2.93230
    R4        1.96043   0.00077  -0.00335   0.00000  -0.00334   1.95708
    R5        2.78682   0.00054   0.00794   0.00000   0.00794   2.79476
    R6        2.54614  -0.00064  -0.00419   0.00000  -0.00419   2.54195
    R7        2.51673   0.00192   0.01023   0.00000   0.01023   2.52695
    R8        2.52243  -0.00041  -0.00510   0.00000  -0.00510   2.51733
    R9        1.84917  -0.00087   0.00098   0.00000   0.00095   1.85012
   R10        1.82470  -0.00007  -0.00011   0.00000  -0.00011   1.82459
   R11        3.40563  -0.00124  -0.05162   0.00000  -0.05155   3.35408
   R12        3.37893  -0.00028  -0.01182   0.00000  -0.01187   3.36706
   R13        1.85293  -0.00311  -0.00388   0.00000  -0.00394   1.84899
   R14        1.85014  -0.00229  -0.00285   0.00000  -0.00290   1.84724
   R15        3.40841  -0.00031   0.00669   0.00000   0.00663   3.41504
   R16        3.44531  -0.00008  -0.00361   0.00000  -0.00365   3.44166
   R17        1.87041  -0.00105  -0.00080   0.00000  -0.00075   1.86967
   R18        1.81447  -0.00008   0.00025   0.00000   0.00025   1.81472
   R19        3.21305  -0.00026  -0.01261   0.00000  -0.01254   3.20052
   R20        1.81816   0.00082   0.00301   0.00000   0.00301   1.82117
   R21        1.83424  -0.00006  -0.00259   0.00000  -0.00259   1.83165
   R22        3.45620   0.00032   0.00822   0.00000   0.00822   3.46442
   R23        1.83663  -0.00057  -0.00029   0.00000  -0.00029   1.83634
   R24        1.84989   0.00085   0.00058   0.00000   0.00058   1.85047
   R25        3.06052   0.00183   0.00187   0.00000   0.00187   3.06239
   R26        1.82190  -0.00093  -0.00136   0.00000  -0.00136   1.82055
   R27        1.84954   0.00142   0.00776   0.00000   0.00783   1.85737
   R28        1.89295   0.00118  -0.00003   0.00000  -0.00003   1.89292
   R29        1.81461  -0.00022   0.00036   0.00000   0.00036   1.81498
    A1        2.23631   0.00129   0.00341   0.00000   0.00352   2.23984
    A2        2.08778   0.00045   0.01738   0.00000   0.01750   2.10528
    A3        1.95747  -0.00170  -0.01981   0.00000  -0.01970   1.93777
    A4        1.97945   0.00116   0.00663   0.00000   0.00664   1.98608
    A5        1.89682   0.00049   0.01248   0.00000   0.01251   1.90933
    A6        1.97122  -0.00221  -0.02427   0.00000  -0.02429   1.94693
    A7        1.92628   0.00167   0.01020   0.00000   0.01024   1.93652
    A8        1.89021   0.00009  -0.00023   0.00000  -0.00025   1.88996
    A9        1.88618  -0.00034   0.00183   0.00000   0.00193   1.88810
   A10        1.89104   0.00033   0.00043   0.00000   0.00042   1.89146
   A11        1.85601  -0.00073  -0.00396   0.00000  -0.00403   1.85198
   A12        1.92085  -0.00148  -0.01121   0.00000  -0.01100   1.90985
   A13        1.63192   0.00102   0.01474   0.00000   0.01471   1.64663
   A14        2.00679   0.00202  -0.00387   0.00000  -0.00367   2.00311
   A15        2.01750   0.00077  -0.00711   0.00000  -0.00708   2.01042
   A16        1.86157  -0.00270  -0.01828   0.00000  -0.01821   1.84337
   A17        1.74184   0.00040   0.01206   0.00000   0.01222   1.75406
   A18        2.16193  -0.00040   0.00719   0.00000   0.00714   2.16906
   A19        1.88460  -0.00031   0.00261   0.00000   0.00265   1.88725
   A20        1.82521   0.00051  -0.00672   0.00000  -0.00672   1.81849
   A21        1.91191   0.00069  -0.01248   0.00000  -0.01248   1.89943
   A22        1.80835  -0.00049   0.00531   0.00000   0.00531   1.81366
   A23        1.85401  -0.00135  -0.00703   0.00000  -0.00704   1.84698
   A24        1.87114   0.00037  -0.00318   0.00000  -0.00319   1.86795
   A25        1.87173   0.00491   0.00633   0.00000   0.00633   1.87806
   A26        2.86768   0.00322   0.00512   0.00000   0.00512   2.87281
   A27        1.97756   0.00014   0.00651   0.00000   0.00671   1.98428
   A28        1.83042  -0.00140   0.00447   0.00000   0.00507   1.83548
   A29        1.80583   0.00083   0.00596   0.00000   0.00601   1.81184
   A30        1.65566  -0.00011   0.00133   0.00000   0.00137   1.65703
   A31        1.68145   0.00242   0.02056   0.00000   0.02055   1.70200
   A32        2.22317  -0.00182  -0.01241   0.00000  -0.01238   2.21080
   A33        1.75216  -0.00107   0.00875   0.00000   0.00883   1.76099
   A34        2.15390   0.00114  -0.00196   0.00000  -0.00194   2.15196
   A35        1.89792  -0.00019  -0.00713   0.00000  -0.00717   1.89075
   A36        3.23736   0.00046  -0.00364   0.00000  -0.00362   3.23373
   A37        3.13811  -0.00079  -0.00106   0.00000  -0.00100   3.13711
   A38        3.05327   0.00260   0.01150   0.00000   0.01157   3.06484
   A39        2.99467   0.00024   0.00668   0.00000   0.00661   3.00127
   A40        2.99859   0.00059   0.02084   0.00000   0.02097   3.01956
   A41        3.10995   0.00319   0.07078   0.00000   0.07106   3.18101
   A42        2.93625   0.00438   0.00532   0.00000   0.00533   2.94158
   A43        3.16080   0.00009   0.00617   0.00000   0.00616   3.16696
   A44        3.43031  -0.00088  -0.00055   0.00000  -0.00060   3.42971
   A45        2.88035  -0.00100   0.00587   0.00000   0.00587   2.88622
   A46        3.34253   0.00078   0.01347   0.00000   0.01340   3.35594
   A47        3.39134  -0.00005  -0.00562   0.00000  -0.00592   3.38542
   A48        3.22478  -0.00137  -0.00976   0.00000  -0.00933   3.21544
   A49        3.28221   0.00332   0.00279   0.00000   0.00279   3.28500
    D1        0.02605  -0.00033  -0.02051   0.00000  -0.02045   0.00560
    D2       -3.05331  -0.00117  -0.05585   0.00000  -0.05591  -3.10922
    D3       -1.65669  -0.00097  -0.16227   0.00000  -0.16220  -1.81889
    D4        2.52857  -0.00001  -0.15489   0.00000  -0.15487   2.37370
    D5        0.40882  -0.00010  -0.14590   0.00000  -0.14592   0.26291
    D6        1.42860  -0.00017  -0.13032   0.00000  -0.13030   1.29830
    D7       -0.66933   0.00080  -0.12294   0.00000  -0.12297  -0.79230
    D8       -2.78908   0.00070  -0.11395   0.00000  -0.11402  -2.90309
    D9       -0.98875  -0.00013   0.00350   0.00000   0.00353  -0.98523
   D10        1.22748  -0.00119  -0.03301   0.00000  -0.03306   1.19442
   D11        0.16164   0.00038  -0.06162   0.00000  -0.06175   0.09989
   D12       -1.91710  -0.00033  -0.09204   0.00000  -0.09197  -2.00908
   D13        2.05586   0.00024  -0.05134   0.00000  -0.05140   2.00446
   D14       -0.02288  -0.00047  -0.08175   0.00000  -0.08162  -0.10451
   D15       -0.90733   0.00031   0.00719   0.00000   0.00722  -0.90012
   D16       -2.66109   0.00124  -0.00297   0.00000  -0.00295  -2.66404
   D17        1.57451  -0.00018  -0.00735   0.00000  -0.00740   1.56711
   D18        0.80496   0.00072   0.01798   0.00000   0.01808   0.82303
   D19       -0.94881   0.00165   0.00783   0.00000   0.00791  -0.94089
   D20       -2.99639   0.00023   0.00344   0.00000   0.00347  -2.99292
   D21       -0.68585   0.00032  -0.00729   0.00000  -0.00717  -0.69302
   D22        1.39576   0.00014   0.01554   0.00000   0.01553   1.41129
   D23        1.47228   0.00123  -0.03083   0.00000  -0.03075   1.44154
   D24       -2.72929   0.00105  -0.00800   0.00000  -0.00805  -2.73734
   D25        0.73337  -0.00134  -0.02506   0.00000  -0.02500   0.70837
   D26        2.41924   0.00113  -0.00281   0.00000  -0.00283   2.41641
   D27       -1.76952  -0.00017  -0.00784   0.00000  -0.00785  -1.77737
   D28       -1.42832  -0.00172  -0.00526   0.00000  -0.00516  -1.43349
   D29        0.25755   0.00074   0.01698   0.00000   0.01701   0.27456
   D30        2.35197  -0.00056   0.01195   0.00000   0.01199   2.36396
   D31        1.02096  -0.00031   0.08423   0.00000   0.08423   1.10519
   D32       -0.88933  -0.00065   0.06638   0.00000   0.06624  -0.82309
   D33       -1.25954  -0.00012   0.05903   0.00000   0.05907  -1.20047
   D34        3.11336  -0.00047   0.04118   0.00000   0.04108  -3.12875
   D35       -2.00272  -0.00077   0.01426   0.00000   0.01426  -1.98846
   D36        1.45133   0.00077  -0.14591   0.00000  -0.14591   1.30542
   D37       -0.48853   0.00015  -0.13586   0.00000  -0.13586  -0.62439
   D38       -1.27797  -0.00046   0.04297   0.00000   0.04297  -1.23500
   D39        0.71852   0.00159   0.03888   0.00000   0.03888   0.75740
   D40        1.53914   0.00029   0.01234   0.00000   0.01229   1.55143
   D41       -0.11594  -0.00014   0.00823   0.00000   0.00829  -0.10765
   D42       -2.42795   0.00133   0.00970   0.00000   0.00969  -2.41826
   D43       -0.40196  -0.00056   0.01859   0.00000   0.01854  -0.38343
   D44       -2.05704  -0.00098   0.01448   0.00000   0.01453  -2.04251
   D45        1.91413   0.00048   0.01595   0.00000   0.01594   1.93007
         Item               Value     Threshold  Converged?
 Maximum Force            0.004906     0.000015     NO 
 RMS     Force            0.001274     0.000010     NO 
 Maximum Displacement     0.351978     0.000060     NO 
 RMS     Displacement     0.082970     0.000040     NO 
 Predicted change in Energy=-1.643400D-04
 GradGradGradGradGradGradGradGradGradGradGradGradGradGradGradGradGradGrad

                          Input orientation:                          
 ---------------------------------------------------------------------
 Center     Atomic      Atomic             Coordinates (Angstroms)
 Number     Number       Type             X           Y           Z
 ---------------------------------------------------------------------
      1          6           0        1.195553    0.790376    1.377346
      2          8           0        0.591575   -0.251344    1.551745
      3          8           0        1.370355    1.441473    0.272928
      4          1           0        0.923901    0.997200   -0.549178
      5          6           0        1.849375    1.534464    2.571763
      6          9           0        1.099425    2.602682    2.897173
      7          9           0        3.079932    1.961975    2.269961
      8          9           0        1.930204    0.742470    3.639816
      9          8           0       -0.079545   -2.781736    0.293265
     10          1           0        0.335960   -2.652432   -0.583753
     11          1           0        0.482313   -2.318009    0.926924
     12          8           0        0.336428    0.469809   -1.799758
     13          1           0        0.597071   -0.447131   -2.020303
     14          1           0       -0.640255    0.482232   -1.838188
     15          8           0       -2.415976    0.086722   -1.752524
     16          1           0       -2.477514   -0.267615   -0.830817
     17          1           0       -3.119586    0.728998   -1.873378
     18          8           0       -2.605815   -3.887972   -0.534981
     19          1           0       -3.150396   -3.297457   -0.002552
     20          1           0       -1.749993   -3.896729   -0.080044
     21          8           0       -1.887795   -2.499976   -2.845667
     22          1           0       -2.254501   -1.615731   -2.678529
     23          1           0       -2.244646   -3.075158   -2.138055
     24          8           0       -2.223677   -1.084142    0.631122
     25          1           0       -1.945498   -0.509215    1.352370
     26          1           0       -1.441163   -1.657461    0.472923
     27          8           0        0.641972   -2.233734   -2.288382
     28          1           0       -0.284718   -2.397039   -2.631832
     29          1           0        1.263898   -2.662446   -2.881569
 ---------------------------------------------------------------------
                    Distance matrix (angstroms):
                    1          2          3          4          5
     1  C    0.000000
     2  O    1.216711   0.000000
     3  O    1.293917   2.259978   0.000000
     4  H    1.956544   2.466410   1.035644   0.000000
     5  C    1.551704   2.410729   2.350054   3.299308   0.000000
     6  F    2.367186   3.195865   2.882441   3.806010   1.345141
     7  F    2.391713   3.406836   2.679872   3.677880   1.337206
     8  F    2.379239   2.672010   3.483959   4.315693   1.332113
     9  O    3.944754   2.904661   4.465212   3.999621   5.248035
    10  H    4.054347   3.223494   4.308589   3.696847   5.456905
    11  H    3.220815   2.161815   3.917913   3.655747   4.406349
    12  O    3.306788   3.437692   2.511805   1.478923   4.746862
    13  H    3.665190   3.577413   3.069805   2.087371   5.155779
    14  H    3.715481   3.680650   3.069121   2.091248   5.172342
    15  O    4.830564   4.480830   4.502678   3.664940   6.244088
    16  H    4.414380   3.885379   4.352624   3.639876   5.791979
    17  H    5.402906   5.144439   5.027307   4.263240   6.715551
    18  O    6.324107   5.272835   6.698181   6.026939   7.674855
    19  H    6.123868   5.069219   6.555192   5.944978   7.414329
    20  H    5.724436   4.629741   6.193348   5.596457   7.034585
    21  O    6.177968   5.526377   5.989675   5.040807   7.719566
    22  H    5.843145   5.277965   5.585443   4.632902   7.370963
    23  H    6.255826   5.443592   6.267458   5.398918   7.758351
    24  O    3.970114   3.076807   4.407279   3.953775   5.216603
    25  H    3.399377   2.557926   3.995656   3.757476   4.479354
    26  H    3.709738   2.696858   4.189036   3.699384   5.041940
    27  O    4.784271   4.321919   4.538502   3.680115   6.267229
    28  H    5.331446   4.782699   5.090292   4.161618   6.862104
    29  H    5.483156   5.091139   5.177291   4.353005   6.906205
                    6          7          8          9         10
     6  F    0.000000
     7  F    2.174007   0.000000
     8  F    2.168433   2.164618   0.000000
     9  O    6.096085   6.032612   5.259137   0.000000
    10  H    6.349483   6.079951   5.648496   0.979043   0.000000
    11  H    5.336282   5.183593   4.338514   0.965531   1.554156
    12  O    5.214639   5.129910   5.674806   3.889257   3.350680
    13  H    5.808208   5.511329   5.935431   3.355710   2.644845
    14  H    5.472333   5.736402   6.056691   3.938398   3.514644
    15  O    6.348840   7.064131   6.956767   4.227554   4.054891
    16  H    5.910246   6.743226   6.358837   3.651660   3.696488
    17  H    6.638440   7.557877   7.476353   5.124592   5.003798
    18  O    8.224175   8.626545   7.710083   2.879547   3.191077
    19  H    7.828219   8.464214   7.443141   3.127875   3.592844
    20  H    7.695800   7.948276   6.993094   2.042784   2.480563
    21  O    8.242621   8.411716   8.194636   3.633463   3.175623
    22  H    7.754500   8.108249   7.936898   3.862844   3.489029
    23  H    8.293020   8.553036   8.086250   3.268803   3.042051
    24  O    5.456250   6.331894   5.444582   2.755590   3.238394
    25  H    4.619726   5.674830   4.671208   3.125354   3.680625
    26  H    5.520905   6.063824   5.211046   1.774902   2.294493
    27  O    7.105643   6.657785   6.757282   2.736019   1.781773
    28  H    7.581751   7.372207   7.354996   2.957411   2.155248
    29  H    7.819365   7.156920   7.386872   3.449440   2.478130
                   11         12         13         14         15
    11  H    0.000000
    12  O    3.902307   0.000000
    13  H    3.492778   0.978445   0.000000
    14  H    4.092353   0.977517   1.558158   0.000000
    15  O    4.621931   2.779336   3.071670   1.821250   0.000000
    16  H    4.006787   3.066090   3.301541   2.225441   0.989386
    17  H    5.486312   3.466501   3.901077   2.491829   0.960308
    18  O    3.760117   5.408022   4.929913   4.965929   4.161327
    19  H    3.875540   5.438766   5.122420   4.894529   3.880006
    20  H    2.913679   5.135875   4.601417   4.847462   4.371339
    21  O    4.459031   3.854960   3.327155   3.385992   2.857437
    22  H    4.580680   3.440149   3.151246   2.777303   1.944713
    23  H    4.171771   4.398087   3.872434   3.913951   3.189902
    24  O    2.988697   3.857211   3.923322   3.325394   2.662643
    25  H    3.057287   4.012678   4.224150   3.586961   3.196382
    26  H    2.083795   3.584715   3.440272   3.249765   2.990827
    27  O    3.220371   2.764282   1.807161   3.036981   3.875914
    28  H    3.641335   3.049096   2.225682   3.007737   3.388881
    29  H    3.903092   3.441154   2.468614   3.821445   4.730131
                   16         17         18         19         20
    16  H    0.000000
    17  H    1.578742   0.000000
    18  O    3.634689   4.834426   0.000000
    19  H    3.212279   4.439964   0.963721   0.000000
    20  H    3.776694   5.146764   0.969266   1.525209   0.000000
    21  O    3.064445   3.590116   2.789507   3.211454   3.101383
    22  H    2.298084   2.625718   3.143453   3.285070   3.494224
    23  H    3.105703   3.912439   1.833291   2.330274   2.270478
    24  O    1.693640   3.219107   3.060602   2.481756   2.939520
    25  H    2.260027   3.649261   3.926081   3.325941   3.683108
    26  H    2.169200   3.743984   2.710620   2.416017   2.327116
    27  O    3.965011   4.806176   4.044631   4.553964   3.655654
    28  H    3.547739   4.287637   3.465133   3.991989   3.302683
    29  H    4.892745   5.633229   4.688609   5.308292   4.295990
                   21         22         23         24         25
    21  O    0.000000
    22  H    0.971750   0.000000
    23  H    0.979229   1.556321   0.000000
    24  O    3.769013   3.352212   3.410707   0.000000
    25  H    4.646501   4.191421   4.342421   0.963392   0.000000
    26  H    3.452875   3.254982   3.077768   0.982878   1.531747
    27  O    2.604069   2.987256   3.010508   4.249355   4.787907
    28  H    1.620548   2.119591   2.131895   4.016233   4.711256
    29  H    3.156082   3.676406   3.610127   5.195500   5.732614
                   26         27         28         29
    26  H    0.000000
    27  O    3.506615   0.000000
    28  H    3.394678   1.001689   0.000000
    29  H    4.424925   0.960445   1.590918   0.000000
 Stoichiometry    C2H15F3O9
 Framework group  C1[X(C2H15F3O9)]
 Deg. of freedom    81
 Full point group                 C1      NOp   1
 Largest Abelian subgroup         C1      NOp   1
 Largest concise Abelian subgroup C1      NOp   1
                         Standard orientation:                         
 ---------------------------------------------------------------------
 Center     Atomic      Atomic             Coordinates (Angstroms)
 Number     Number       Type             X           Y           Z
 ---------------------------------------------------------------------
      1          6           0        1.954078    0.106542   -0.087605
      2          8           0        1.125009   -0.779266   -0.179114
      3          8           0        1.759064    1.383252   -0.008851
      4          1           0        0.759808    1.654980   -0.023384
      5          6           0        3.466775   -0.231198   -0.013688
      6          9           0        3.896218   -0.083107    1.252429
      7          9           0        4.189028    0.575129   -0.798740
      8          9           0        3.692389   -1.490618   -0.384479
      9          8           0       -1.489204   -1.404356   -1.280115
     10          1           0       -1.725709   -0.535308   -1.663970
     11          1           0       -0.531802   -1.487059   -1.373872
     12          8           0       -0.624020    2.176643   -0.033431
     13          1           0       -1.160416    1.901087   -0.803952
     14          1           0       -1.158943    1.952258    0.753365
     15          8           0       -2.283427    1.186863    1.964421
     16          1           0       -1.964389    0.250642    1.940103
     17          1           0       -2.352001    1.455431    2.883855
     18          8           0       -3.987466   -2.058116   -0.006114
     19          1           0       -3.604681   -2.286345    0.848372
     20          1           0       -3.261226   -2.189258   -0.634488
     21          8           0       -4.193130    0.721871   -0.109648
     22          1           0       -3.764848    0.992293    0.719655
     23          1           0       -4.291443   -0.250852   -0.054569
     24          8           0       -1.421727   -1.283902    1.472014
     25          1           0       -0.496176   -1.448166    1.682960
     26          1           0       -1.440321   -1.274520    0.489357
     27          8           0       -2.353171    1.114051   -1.910181
     28          1           0       -3.150704    1.042049   -1.308402
     29          1           0       -2.636411    1.501749   -2.741999
 ---------------------------------------------------------------------
 Rotational constants (GHZ):           0.7974746           0.2230889           0.2121827
 Standard basis: 6-31++G(d,p) (6D, 7F)
 There are   356 symmetry adapted cartesian basis functions of A   symmetry.
 There are   356 symmetry adapted basis functions of A   symmetry.
   356 basis functions,   568 primitive gaussians,   356 cartesian basis functions
    63 alpha electrons       63 beta electrons
       nuclear repulsion energy      1131.1971563553 Hartrees.
 NAtoms=   29 NActive=   29 NUniq=   29 SFac= 1.00D+00 NAtFMM=   60 NAOKFM=F Big=F
 Integral buffers will be    131072 words long.
 Raffenetti 2 integral format.
 Two-electron integral symmetry is turned on.
 Nuclear repulsion after empirical dispersion term =     1131.1796926473 Hartrees.
 One-electron integrals computed using PRISM.
 NBasis=   356 RedAO= T EigKep=  4.18D-05  NBF=   356
 NBsUse=   356 1.00D-06 EigRej= -1.00D+00 NBFU=   356
 Lowest energy guess from the checkpoint file:  "/local_scratch/slurm.6305190/Gau-974762.chk"
 B after Tr=    -0.000000   -0.000000   -0.000000
         Rot=    0.999995    0.002833   -0.000755   -0.000892 Ang=   0.35 deg.
 B after Tr=     0.000000   -0.000000   -0.000000
         Rot=    0.999973   -0.007139    0.001207    0.001359 Ang=  -0.84 deg.
 Requested convergence on RMS density matrix=1.00D-10 within 128 cycles.
 Requested convergence on MAX density matrix=1.00D-08.
 Requested convergence on             energy=1.00D-08.
 No special actions if energy rises.
 SCF Done:  E(RwB97XD) =  -1061.67858280     A.U. after   15 cycles
            NFock= 15  Conv=0.40D-10     -V/T= 2.0083
 Calling FoFJK, ICntrl=      2127 FMM=F ISym2X=0 I1Cent= 0 IOpClX= 0 NMat=1 NMatS=1 NMatT=0.
 ***** Axes restored to original set *****
 -------------------------------------------------------------------
 Center     Atomic                   Forces (Hartrees/Bohr)
 Number     Number              X              Y              Z
 -------------------------------------------------------------------
      1        6           0.000146122   -0.000309821   -0.001146045
      2        8           0.000574795    0.001011852    0.000395210
      3        8           0.000044419   -0.000019715    0.000604008
      4        1          -0.000185359   -0.000065209   -0.000027436
      5        6          -0.000610994   -0.000109143   -0.000226588
      6        9           0.000402991   -0.000136513    0.000015875
      7        9          -0.000184817    0.000067648    0.000294292
      8        9           0.000032825   -0.000265487    0.000549685
      9        8          -0.000022110   -0.000097076    0.000076357
     10        1           0.000073167   -0.000064874    0.000429771
     11        1          -0.000143148    0.000181546   -0.000191541
     12        8          -0.000350145   -0.001039918    0.000801144
     13        1          -0.000408079    0.000861464   -0.000362150
     14        1           0.000602980    0.000031547   -0.000690297
     15        8          -0.000234425   -0.000738381    0.000354432
     16        1           0.000047181    0.000622006   -0.000165191
     17        1           0.000140993   -0.000201063   -0.000397743
     18        8           0.000479965    0.000427763    0.000591808
     19        1          -0.000386095   -0.000188887    0.000067461
     20        1           0.000102415    0.000147655   -0.000430682
     21        8          -0.000097000    0.000200473    0.000306564
     22        1           0.000097962   -0.000211169   -0.000210132
     23        1          -0.000337577    0.000409741   -0.000110734
     24        8          -0.000212602    0.000324484    0.000653261
     25        1          -0.000348967   -0.000368584   -0.000236305
     26        1           0.000746738   -0.000310165   -0.000370025
     27        8          -0.000048148   -0.000077590   -0.000711150
     28        1           0.000291328   -0.000155490    0.000003830
     29        1          -0.000214415    0.000072906    0.000132321
 -------------------------------------------------------------------
 Cartesian Forces:  Max     0.001146045 RMS     0.000400177

 GradGradGradGradGradGradGradGradGradGradGradGradGradGradGradGradGradGrad
 Berny optimization.
 Using GEDIIS/GDIIS optimizer.
 FormGI is forming the generalized inverse of G from B-inverse, IUseBI=4.
 Internal  Forces:  Max     0.001964966 RMS     0.000512105
 Search for a local minimum.
 Step number  10 out of a maximum of  174
 All quantities printed in internal units (Hartrees-Bohrs-Radians)
 Mixed Optimization -- En-DIIS/RFO-DIIS
 Update second derivatives using D2CorX and points    8    9    6   10
 ITU=  0  0  0 -1  1  0 -1  0  1  0
 Use linear search instead of GDIIS.
     Eigenvalues ---    0.00007   0.00073   0.00103   0.00171   0.00304
     Eigenvalues ---    0.00373   0.00448   0.00510   0.00639   0.00749
     Eigenvalues ---    0.00782   0.00953   0.01087   0.01101   0.01133
     Eigenvalues ---    0.01258   0.01369   0.01452   0.01632   0.01713
     Eigenvalues ---    0.01883   0.01953   0.02002   0.02104   0.02150
     Eigenvalues ---    0.02424   0.02526   0.02619   0.02887   0.03060
     Eigenvalues ---    0.03146   0.03196   0.03576   0.03727   0.04130
     Eigenvalues ---    0.04529   0.04756   0.05031   0.05401   0.05760
     Eigenvalues ---    0.06615   0.06700   0.07160   0.07519   0.08909
     Eigenvalues ---    0.09928   0.10696   0.11529   0.11963   0.13802
     Eigenvalues ---    0.14804   0.17368   0.20983   0.21247   0.22284
     Eigenvalues ---    0.24297   0.28684   0.37812   0.38128   0.38606
     Eigenvalues ---    0.39977   0.41719   0.42438   0.43860   0.46201
     Eigenvalues ---    0.47646   0.49620   0.49897   0.51749   0.54198
     Eigenvalues ---    0.55566   0.55736   0.56100   0.56986   0.57635
     Eigenvalues ---    0.57962   0.62180   0.63308   0.79523   1.00069
     Eigenvalues ---    1.31147
 RFO step:  Lambda=-5.10757411D-04 EMin= 6.87929061D-05
 Quartic linear search produced a step of -0.00045.
 Iteration  1 RMS(Cart)=  0.07975366 RMS(Int)=  0.00178599
 Iteration  2 RMS(Cart)=  0.00316233 RMS(Int)=  0.00036911
 Iteration  3 RMS(Cart)=  0.00000355 RMS(Int)=  0.00036909
 Iteration  4 RMS(Cart)=  0.00000000 RMS(Int)=  0.00036909
 Variable       Old X    -DE/DX   Delta X   Delta X   Delta X     New X
                                 (Linear)    (Quad)   (Total)
    R1        2.29925  -0.00108  -0.00000   0.00002   0.00005   2.29930
    R2        2.44515  -0.00026   0.00000  -0.00181  -0.00182   2.44333
    R3        2.93230   0.00012   0.00000   0.00003   0.00003   2.93233
    R4        1.95708   0.00066  -0.00000   0.00251   0.00247   1.95956
    R5        2.79476   0.00053   0.00000   0.00145   0.00144   2.79620
    R6        2.54195  -0.00033  -0.00000  -0.00015  -0.00015   2.54180
    R7        2.52695  -0.00021   0.00000  -0.00168  -0.00168   2.52527
    R8        2.51733   0.00060  -0.00000   0.00173   0.00173   2.51906
    R9        1.85012  -0.00028   0.00000  -0.00291  -0.00297   1.84715
   R10        1.82459  -0.00012  -0.00000   0.00239   0.00239   1.82698
   R11        3.35408  -0.00052  -0.00002  -0.01324  -0.01321   3.34087
   R12        3.36706   0.00017  -0.00000   0.02513   0.02507   3.39213
   R13        1.84899  -0.00091  -0.00000  -0.00149  -0.00165   1.84734
   R14        1.84724  -0.00045  -0.00000  -0.00049  -0.00039   1.84685
   R15        3.41504  -0.00012   0.00000   0.00453   0.00434   3.41938
   R16        3.44166   0.00015  -0.00000   0.01489   0.01504   3.45671
   R17        1.86967  -0.00018  -0.00000  -0.00275  -0.00266   1.86701
   R18        1.81472  -0.00019   0.00000  -0.00019  -0.00019   1.81453
   R19        3.20052   0.00015  -0.00000   0.02132   0.02142   3.22193
   R20        1.82117   0.00014   0.00000   0.00138   0.00138   1.82254
   R21        1.83165  -0.00011  -0.00000  -0.00083  -0.00083   1.83082
   R22        3.46442  -0.00001   0.00000   0.00377   0.00377   3.46819
   R23        1.83634  -0.00027  -0.00000  -0.00025  -0.00025   1.83609
   R24        1.85047  -0.00033   0.00000   0.00008   0.00008   1.85055
   R25        3.06239   0.00007   0.00000   0.00685   0.00685   3.06924
   R26        1.82055  -0.00050  -0.00000  -0.00182  -0.00182   1.81872
   R27        1.85737   0.00032   0.00000   0.00271   0.00272   1.86009
   R28        1.89292  -0.00034  -0.00000  -0.00145  -0.00145   1.89147
   R29        1.81498  -0.00025   0.00000  -0.00063  -0.00063   1.81435
    A1        2.23984  -0.00007   0.00000   0.00108   0.00106   2.24090
    A2        2.10528  -0.00133   0.00001  -0.01096  -0.01096   2.09431
    A3        1.93777   0.00139  -0.00001   0.00963   0.00961   1.94738
    A4        1.98608  -0.00075   0.00000   0.00596   0.00589   1.99197
    A5        1.90933   0.00031   0.00000  -0.00030  -0.00029   1.90904
    A6        1.94693   0.00040  -0.00001   0.00394   0.00394   1.95087
    A7        1.93652   0.00005   0.00000  -0.00274  -0.00274   1.93379
    A8        1.88996  -0.00039  -0.00000  -0.00078  -0.00078   1.88918
    A9        1.88810  -0.00018   0.00000  -0.00027  -0.00027   1.88783
   A10        1.89146  -0.00021   0.00000   0.00006   0.00007   1.89153
   A11        1.85198  -0.00025  -0.00000   0.00176   0.00240   1.85438
   A12        1.90985  -0.00031  -0.00000   0.03900   0.03833   1.94817
   A13        1.64663   0.00036   0.00000  -0.03630  -0.03637   1.61027
   A14        2.00311   0.00034  -0.00000   0.05010   0.04972   2.05283
   A15        2.01042   0.00037  -0.00000   0.01943   0.01880   2.02922
   A16        1.84337  -0.00040  -0.00001  -0.00189  -0.00388   1.83949
   A17        1.75406  -0.00002   0.00000  -0.01808  -0.01816   1.73589
   A18        2.16906  -0.00003   0.00000   0.00588   0.00615   2.17522
   A19        1.88725  -0.00022   0.00000   0.00371   0.00383   1.89108
   A20        1.81849   0.00030  -0.00000  -0.00326  -0.00331   1.81519
   A21        1.89943   0.00029  -0.00000  -0.00655  -0.00660   1.89283
   A22        1.81366  -0.00073   0.00000  -0.00930  -0.00932   1.80434
   A23        1.84698   0.00006  -0.00000  -0.00135  -0.00134   1.84564
   A24        1.86795   0.00039  -0.00000  -0.00585  -0.00584   1.86211
   A25        1.87806  -0.00144   0.00000   0.00572   0.00572   1.88378
   A26        2.87281  -0.00196   0.00000  -0.00573  -0.00573   2.86707
   A27        1.98428   0.00015   0.00000   0.05865   0.05837   2.04264
   A28        1.83548  -0.00054   0.00000  -0.01353  -0.01394   1.82155
   A29        1.81184   0.00022   0.00000   0.01504   0.01491   1.82675
   A30        1.65703   0.00013   0.00000  -0.07713  -0.07730   1.57973
   A31        1.70200  -0.00025   0.00001   0.00046   0.00091   1.70291
   A32        2.21080  -0.00037  -0.00000   0.02805   0.02783   2.23863
   A33        1.76099  -0.00071   0.00000   0.03087   0.03008   1.79107
   A34        2.15196   0.00019  -0.00000   0.01785   0.01817   2.17013
   A35        1.89075   0.00079  -0.00000   0.00196   0.00114   1.89189
   A36        3.23373  -0.00069  -0.00000   0.03201   0.03170   3.26544
   A37        3.13711   0.00023  -0.00000  -0.02639  -0.02589   3.11122
   A38        3.06484   0.00001   0.00000  -0.00764  -0.00775   3.05709
   A39        3.00127   0.00008   0.00000  -0.01742  -0.01778   2.98349
   A40        3.01956   0.00020   0.00001  -0.00035  -0.00076   3.01881
   A41        3.18101   0.00101   0.00002   0.03161   0.03096   3.21197
   A42        2.94158  -0.00169   0.00000  -0.00595  -0.00589   2.93569
   A43        3.16696  -0.00016   0.00000  -0.01601  -0.01619   3.15077
   A44        3.42971  -0.00006  -0.00000   0.01839   0.01946   3.44917
   A45        2.88622  -0.00054   0.00000  -0.01327  -0.01463   2.87158
   A46        3.35594   0.00029   0.00000   0.00558   0.00621   3.36215
   A47        3.38542  -0.00006  -0.00000   0.05202   0.05214   3.43756
   A48        3.21544  -0.00024  -0.00000   0.00818   0.00773   3.22317
   A49        3.28500   0.00153   0.00000   0.00642   0.00646   3.29146
    D1        0.00560  -0.00002  -0.00001   0.02715   0.02711   0.03271
    D2       -3.10922   0.00023  -0.00002   0.03781   0.03782  -3.07140
    D3       -1.81889   0.00004  -0.00005  -0.01295  -0.01301  -1.83189
    D4        2.37370   0.00007  -0.00005  -0.01428  -0.01434   2.35936
    D5        0.26291   0.00004  -0.00004  -0.01517  -0.01522   0.24769
    D6        1.29830  -0.00018  -0.00004  -0.02249  -0.02252   1.27578
    D7       -0.79230  -0.00014  -0.00004  -0.02382  -0.02385  -0.81615
    D8       -2.90309  -0.00018  -0.00003  -0.02470  -0.02473  -2.92782
    D9       -0.98523   0.00006   0.00000  -0.02586  -0.02660  -1.01182
   D10        1.19442  -0.00010  -0.00001   0.04326   0.04391   1.23832
   D11        0.09989   0.00021  -0.00002  -0.08672  -0.08707   0.01283
   D12       -2.00908  -0.00009  -0.00003  -0.16435  -0.16444  -2.17351
   D13        2.00446   0.00018  -0.00002  -0.08624  -0.08673   1.91774
   D14       -0.10451  -0.00012  -0.00002  -0.16388  -0.16410  -0.26860
   D15       -0.90012  -0.00004   0.00000   0.08858   0.08838  -0.81174
   D16       -2.66404   0.00068  -0.00000   0.06241   0.06253  -2.60152
   D17        1.56711   0.00013  -0.00000   0.03842   0.03816   1.60527
   D18        0.82303   0.00026   0.00001   0.05429   0.05370   0.87673
   D19       -0.94089   0.00098   0.00000   0.02812   0.02785  -0.91304
   D20       -2.99292   0.00043   0.00000   0.00413   0.00348  -2.98945
   D21       -0.69302   0.00046  -0.00000   0.03249   0.03250  -0.66052
   D22        1.41129   0.00024   0.00000   0.02099   0.02117   1.43246
   D23        1.44154   0.00075  -0.00001   0.09936   0.09902   1.54055
   D24       -2.73734   0.00053  -0.00000   0.08786   0.08769  -2.64965
   D25        0.70837  -0.00013  -0.00001  -0.03933  -0.03867   0.66970
   D26        2.41641  -0.00042  -0.00000  -0.04716  -0.04776   2.36865
   D27       -1.77737  -0.00001  -0.00000  -0.00507  -0.00532  -1.78269
   D28       -1.43349  -0.00033  -0.00000  -0.08238  -0.08145  -1.51494
   D29        0.27456  -0.00062   0.00001  -0.09021  -0.09054   0.18401
   D30        2.36396  -0.00021   0.00000  -0.04812  -0.04811   2.31585
   D31        1.10519   0.00002   0.00002   0.07877   0.07869   1.18388
   D32       -0.82309  -0.00005   0.00002   0.04925   0.04917  -0.77392
   D33       -1.20047   0.00007   0.00002   0.07472   0.07484  -1.12563
   D34       -3.12875  -0.00001   0.00001   0.04520   0.04532  -3.08342
   D35       -1.98846  -0.00015   0.00000   0.01205   0.01202  -1.97645
   D36        1.30542   0.00032  -0.00004   0.01361   0.01360   1.31902
   D37       -0.62439   0.00020  -0.00004   0.02410   0.02403  -0.60036
   D38       -1.23500   0.00031   0.00001  -0.01428  -0.01427  -1.24927
   D39        0.75740   0.00013   0.00001  -0.01901  -0.01900   0.73839
   D40        1.55143   0.00020   0.00000  -0.01210  -0.01221   1.53922
   D41       -0.10765   0.00024   0.00000   0.06536   0.06554  -0.04211
   D42       -2.41826  -0.00006   0.00000   0.02478   0.02470  -2.39355
   D43       -0.38343   0.00087   0.00001  -0.00921  -0.00931  -0.39274
   D44       -2.04251   0.00092   0.00000   0.06825   0.06844  -1.97407
   D45        1.93007   0.00061   0.00000   0.02767   0.02760   1.95767
         Item               Value     Threshold  Converged?
 Maximum Force            0.001965     0.000015     NO 
 RMS     Force            0.000512     0.000010     NO 
 Maximum Displacement     0.258015     0.000060     NO 
 RMS     Displacement     0.080091     0.000040     NO 
 Predicted change in Energy=-3.037255D-04
 GradGradGradGradGradGradGradGradGradGradGradGradGradGradGradGradGradGrad

                          Input orientation:                          
 ---------------------------------------------------------------------
 Center     Atomic      Atomic             Coordinates (Angstroms)
 Number     Number       Type             X           Y           Z
 ---------------------------------------------------------------------
      1          6           0        1.223273    0.756574    1.428453
      2          8           0        0.661594   -0.304675    1.625209
      3          8           0        1.385930    1.383700    0.309530
      4          1           0        0.949757    0.915256   -0.506304
      5          6           0        1.810383    1.556435    2.621499
      6          9           0        1.015139    2.607876    2.888436
      7          9           0        3.036375    2.016313    2.354661
      8          9           0        1.875345    0.796402    3.714702
      9          8           0       -0.025543   -2.711500    0.240856
     10          1           0        0.358896   -2.642331   -0.655173
     11          1           0        0.539443   -2.181474    0.819268
     12          8           0        0.362582    0.401141   -1.763433
     13          1           0        0.606795   -0.503888   -2.040796
     14          1           0       -0.611441    0.440010   -1.833448
     15          8           0       -2.403546    0.078327   -1.773834
     16          1           0       -2.473562   -0.242347   -0.841973
     17          1           0       -3.096253    0.726230   -1.923436
     18          8           0       -2.593699   -3.846366   -0.473412
     19          1           0       -3.099081   -3.229077    0.068534
     20          1           0       -1.715962   -3.854014   -0.063360
     21          8           0       -1.950419   -2.516738   -2.840990
     22          1           0       -2.288077   -1.621206   -2.673521
     23          1           0       -2.291630   -3.070616   -2.109031
     24          8           0       -2.199980   -1.073801    0.621163
     25          1           0       -1.980177   -0.541532    1.392293
     26          1           0       -1.392453   -1.610003    0.450074
     27          8           0        0.605753   -2.278245   -2.395478
     28          1           0       -0.334308   -2.440109   -2.698684
     29          1           0        1.201751   -2.707268   -3.013977
 ---------------------------------------------------------------------
                    Distance matrix (angstroms):
                    1          2          3          4          5
     1  C    0.000000
     2  O    1.216736   0.000000
     3  O    1.292955   2.259708   0.000000
     4  H    1.960428   2.472775   1.036953   0.000000
     5  C    1.551720   2.403340   2.356947   3.306802   0.000000
     6  F    2.366894   3.194322   2.878689   3.793876   1.345064
     7  F    2.394189   3.399804   2.703096   3.708291   1.336318
     8  F    2.377756   2.655475   3.489935   4.322931   1.333029
     9  O    3.872656   2.860314   4.332163   3.829206   5.220475
    10  H    4.079363   3.279696   4.265487   3.609392   5.520239
    11  H    3.077475   2.046175   3.699572   3.393411   4.339964
    12  O    3.324945   3.474260   2.511940   1.479684   4.760091
    13  H    3.742259   3.671823   3.113531   2.118079   5.237419
    14  H    3.755846   3.759984   3.077726   2.103451   5.192128
    15  O    4.885537   4.592958   4.517138   3.681266   6.265857
    16  H    4.451884   3.989997   4.343463   3.629302   5.795123
    17  H    5.467576   5.270395   5.050581   4.291176   6.739492
    18  O    6.274824   5.248306   6.618461   5.935504   7.626577
    19  H    6.034695   5.011790   6.438254   5.822287   7.315846
    20  H    5.667639   4.593675   6.098724   5.481624   6.994037
    21  O    6.246202   5.626968   6.022493   5.063632   7.782876
    22  H    5.899966   5.377071   5.605923   4.649090   7.411614
    23  H    6.286153   5.506043   6.262174   5.381682   7.785502
    24  O    3.964928   3.128621   4.358346   3.892092   5.196394
    25  H    3.456657   2.662575   4.026111   3.783043   4.503417
    26  H    3.660592   2.702579   4.086737   3.574569   4.999958
    27  O    4.920763   4.479288   4.619046   3.726362   6.428528
    28  H    5.447762   4.924221   5.160435   4.208780   6.991167
    29  H    5.633281   5.252263   5.274053   4.413004   7.092827
                    6          7          8          9         10
     6  F    0.000000
     7  F    2.172615   0.000000
     8  F    2.168896   2.164691   0.000000
     9  O    6.032285   6.016289   5.290214   0.000000
    10  H    6.368084   6.158812   5.763707   0.977469   0.000000
    11  H    5.238856   5.119913   4.363017   0.966798   1.555302
    12  O    5.189932   5.168815   5.696899   3.722412   3.238978
    13  H    5.843556   5.619103   6.035374   3.237180   2.560145
    14  H    5.444409   5.773348   6.090410   3.818118   3.439580
    15  O    6.310530   7.098802   6.996326   4.182943   4.035402
    16  H    5.848996   6.758655   6.383987   3.641708   3.717208
    17  H    6.602897   7.587856   7.517334   5.092289   4.989364
    18  O    8.122990   8.606203   7.685568   2.897158   3.193830
    19  H    7.677804   8.389536   7.365048   3.121573   3.581288
    20  H    7.611047   7.930465   6.985529   2.062863   2.474561
    21  O    8.239085   8.509492   8.281936   3.638798   3.182217
    22  H    7.728630   8.177037   7.999269   3.847258   3.481794
    23  H    8.255584   8.613306   8.138390   3.284218   3.053264
    24  O    5.388160   6.322439   5.447561   2.748613   3.261467
    25  H    4.596643   5.712662   4.695604   3.139294   3.751898
    26  H    5.434391   6.032589   5.208367   1.767911   2.313978
    27  O    7.208434   6.849451   6.956984   2.745268   1.795037
    28  H    7.649776   7.533757   7.515923   2.968145   2.167340
    29  H    7.945065   7.382434   7.616073   3.478535   2.505710
                   11         12         13         14         15
    11  H    0.000000
    12  O    3.656710   0.000000
    13  H    3.316444   0.977572   0.000000
    14  H    3.903026   0.977309   1.555003   0.000000
    15  O    4.526816   2.784920   3.077725   1.829210   0.000000
    16  H    3.949448   3.050718   3.315747   2.217234   0.987977
    17  H    5.403282   3.477761   3.903784   2.502861   0.960209
    18  O    3.776171   5.333391   4.885899   4.914474   4.138897
    19  H    3.860043   5.340196   5.060577   4.823701   3.849288
    20  H    2.943344   5.031594   4.530872   4.774078   4.343018
    21  O    4.439516   3.876225   3.351301   3.398582   2.842272
    22  H    4.528614   3.456029   3.166863   2.786654   1.926443
    23  H    4.168991   4.383763   3.872159   3.901727   3.168710
    24  O    2.961524   3.798484   3.910092   3.292446   2.665493
    25  H    3.060433   4.041752   4.298830   3.638993   3.253895
    26  H    2.048195   3.467631   3.380076   3.166545   2.969602
    27  O    3.216886   2.763643   1.809460   3.030899   3.872435
    28  H    3.634051   3.071327   2.251098   3.020020   3.388158
    29  H    3.925415   3.454022   2.481116   3.819250   4.721828
                   16         17         18         19         20
    16  H    0.000000
    17  H    1.579698   0.000000
    18  O    3.624807   4.823252   0.000000
    19  H    3.184471   4.428590   0.964449   0.000000
    20  H    3.771517   5.132614   0.968826   1.523470   0.000000
    21  O    3.072882   3.559731   2.790545   3.208142   3.091683
    22  H    2.300049   2.593498   3.144077   3.280525   3.482196
    23  H    3.104455   3.885602   1.835288   2.327848   2.264923
    24  O    1.704973   3.243209   3.006697   2.399791   2.903865
    25  H    2.307572   3.721143   3.844372   3.197997   3.627847
    26  H    2.169947   3.740919   2.701321   2.383181   2.324620
    27  O    4.005052   4.791090   4.048435   4.549860   3.648586
    28  H    3.585239   4.272593   3.469040   3.990480   3.294394
    29  H    4.929642   5.608122   4.707171   5.317078   4.305139
                   21         22         23         24         25
    21  O    0.000000
    22  H    0.971616   0.000000
    23  H    0.979269   1.555458   0.000000
    24  O    3.759102   3.341011   3.383730   0.000000
    25  H    4.671510   4.217978   4.330421   0.962427   0.000000
    26  H    3.458988   3.249479   3.080736   0.984320   1.541047
    27  O    2.605643   2.980480   3.017405   4.292196   4.904122
    28  H    1.624173   2.118595   2.139238   4.045852   4.800997
    29  H    3.162658   3.670741   3.626936   5.239679   5.850666
                   26         27         28         29
    26  H    0.000000
    27  O    3.540698   0.000000
    28  H    3.423949   1.000924   0.000000
    29  H    4.464699   0.960112   1.590680   0.000000
 Stoichiometry    C2H15F3O9
 Framework group  C1[X(C2H15F3O9)]
 Deg. of freedom    81
 Full point group                 C1      NOp   1
 Largest Abelian subgroup         C1      NOp   1
 Largest concise Abelian subgroup C1      NOp   1
                         Standard orientation:                         
 ---------------------------------------------------------------------
 Center     Atomic      Atomic             Coordinates (Angstroms)
 Number     Number       Type             X           Y           Z
 ---------------------------------------------------------------------
      1          6           0        1.971866    0.105721   -0.138109
      2          8           0        1.179608   -0.799445   -0.320999
      3          8           0        1.729455    1.366647    0.013656
      4          1           0        0.721335    1.609121    0.000583
      5          6           0        3.486962   -0.203654   -0.009238
      6          9           0        3.854536   -0.104786    1.280844
      7          9           0        4.229365    0.648545   -0.722217
      8          9           0        3.754089   -1.442125   -0.423723
      9          8           0       -1.447943   -1.236360   -1.363343
     10          1           0       -1.763400   -0.376730   -1.705348
     11          1           0       -0.484027   -1.219095   -1.435919
     12          8           0       -0.666144    2.121816    0.039436
     13          1           0       -1.241418    1.931050   -0.727581
     14          1           0       -1.194173    1.881457    0.825913
     15          8           0       -2.302552    1.059855    2.026944
     16          1           0       -1.948446    0.139201    1.971228
     17          1           0       -2.376596    1.299700    2.953763
     18          8           0       -3.893993   -2.121976   -0.088178
     19          1           0       -3.459109   -2.376446    0.734186
     20          1           0       -3.186737   -2.160901   -0.749159
     21          8           0       -4.249562    0.644470   -0.001631
     22          1           0       -3.796744    0.885433    0.823553
     23          1           0       -4.297453   -0.333627   -0.002663
     24          8           0       -1.384858   -1.358107    1.381847
     25          1           0       -0.479791   -1.601634    1.600509
     26          1           0       -1.384632   -1.250985    0.403374
     27          8           0       -2.501817    1.254210   -1.835474
     28          1           0       -3.274534    1.098696   -1.218569
     29          1           0       -2.826709    1.698769   -2.622003
 ---------------------------------------------------------------------
 Rotational constants (GHZ):           0.8055878           0.2212995           0.2110591
 Standard basis: 6-31++G(d,p) (6D, 7F)
 There are   356 symmetry adapted cartesian basis functions of A   symmetry.
 There are   356 symmetry adapted basis functions of A   symmetry.
   356 basis functions,   568 primitive gaussians,   356 cartesian basis functions
    63 alpha electrons       63 beta electrons
       nuclear repulsion energy      1131.1066614925 Hartrees.
 NAtoms=   29 NActive=   29 NUniq=   29 SFac= 1.00D+00 NAtFMM=   60 NAOKFM=F Big=F
 Integral buffers will be    131072 words long.
 Raffenetti 2 integral format.
 Two-electron integral symmetry is turned on.
 Nuclear repulsion after empirical dispersion term =     1131.0890947969 Hartrees.
 One-electron integrals computed using PRISM.
 NBasis=   356 RedAO= T EigKep=  4.51D-05  NBF=   356
 NBsUse=   356 1.00D-06 EigRej= -1.00D+00 NBFU=   356
 Initial guess from the checkpoint file:  "/local_scratch/slurm.6305190/Gau-974762.chk"
 B after Tr=    -0.000000    0.000000    0.000000
         Rot=    0.999560   -0.028989   -0.001312   -0.006213 Ang=  -3.40 deg.
 ExpMin= 3.60D-02 ExpMax= 7.00D+03 ExpMxC= 1.05D+03 IAcc=3 IRadAn=         5 AccDes= 0.00D+00
 Harris functional with IExCor= 4639 and IRadAn=       5 diagonalized for initial guess.
 HarFok:  IExCor= 4639 AccDes= 0.00D+00 IRadAn=         5 IDoV= 1 UseB2=F ITyADJ=14
 ICtDFT=  3500011 ScaDFX=  1.000000  1.000000  1.000000  1.000000
 FoFCou: FMM=F IPFlag=           0 FMFlag=      100000 FMFlg1=           0
         NFxFlg=           0 DoJE=T BraDBF=F KetDBF=T FulRan=T
         wScrn=  0.000000 ICntrl=       500 IOpCl=  0 I1Cent=   200000004 NGrid=           0
         NMat0=    1 NMatS0=      1 NMatT0=    0 NMatD0=    1 NMtDS0=    0 NMtDT0=    0
 Petite list used in FoFCou.
 Requested convergence on RMS density matrix=1.00D-10 within 128 cycles.
 Requested convergence on MAX density matrix=1.00D-08.
 Requested convergence on             energy=1.00D-08.
 No special actions if energy rises.
 SCF Done:  E(RwB97XD) =  -1061.67887586     A.U. after   16 cycles
            NFock= 16  Conv=0.46D-10     -V/T= 2.0083
 Calling FoFJK, ICntrl=      2127 FMM=F ISym2X=0 I1Cent= 0 IOpClX= 0 NMat=1 NMatS=1 NMatT=0.
 ***** Axes restored to original set *****
 -------------------------------------------------------------------
 Center     Atomic                   Forces (Hartrees/Bohr)
 Number     Number              X              Y              Z
 -------------------------------------------------------------------
      1        6          -0.001082660   -0.000573265    0.000100123
      2        8           0.000663175    0.000103276   -0.000314327
      3        8           0.000130223   -0.000014995   -0.000299797
      4        1           0.000614667    0.000635886    0.000804636
      5        6          -0.000546934   -0.000401952    0.000453895
      6        9           0.000189627   -0.000117055   -0.000033472
      7        9           0.000367999    0.000124514   -0.000347277
      8        9           0.000075175    0.000477800   -0.000291930
      9        8          -0.000262955   -0.000005388   -0.000312121
     10        1           0.000125232   -0.000008025    0.000065244
     11        1          -0.000072356    0.000113840    0.000400485
     12        8          -0.001128929   -0.000796913    0.000219529
     13        1           0.000188805    0.000120792   -0.000270849
     14        1           0.000690302    0.000324746   -0.000124985
     15        8           0.000018112   -0.000040074    0.000220938
     16        1          -0.000103473    0.000236165   -0.000102732
     17        1           0.000084713   -0.000056420   -0.000077536
     18        8           0.000244666    0.000221549    0.000453340
     19        1           0.000039960   -0.000070878   -0.000199519
     20        1          -0.000017904    0.000089233   -0.000085226
     21        8          -0.000021152   -0.000292656    0.000027891
     22        1           0.000048198   -0.000153385    0.000028085
     23        1          -0.000095802    0.000343996   -0.000125867
     24        8          -0.000361999   -0.000043744    0.000046703
     25        1           0.000092849   -0.000223982   -0.000152950
     26        1           0.000025757   -0.000147193    0.000139996
     27        8           0.000120584   -0.000085744   -0.000434918
     28        1          -0.000030742    0.000263021    0.000098630
     29        1           0.000004866   -0.000023149    0.000114010
 -------------------------------------------------------------------
 Cartesian Forces:  Max     0.001128929 RMS     0.000326779

 GradGradGradGradGradGradGradGradGradGradGradGradGradGradGradGradGradGrad
 Berny optimization.
 Using GEDIIS/GDIIS optimizer.
 FormGI is forming the generalized inverse of G from B-inverse, IUseBI=4.
 Internal  Forces:  Max     0.001549099 RMS     0.000400001
 Search for a local minimum.
 Step number  11 out of a maximum of  174
 All quantities printed in internal units (Hartrees-Bohrs-Radians)
 Mixed Optimization -- En-DIIS/RFO-DIIS
 Swapping is turned off.
 Update second derivatives using D2CorX and points    8    6   10   11
 DE= -2.93D-04 DEPred=-3.04D-04 R= 9.65D-01
 TightC=F SS=  1.41D+00  RLast= 4.34D-01 DXNew= 3.5676D-01 1.3008D+00
 Trust test= 9.65D-01 RLast= 4.34D-01 DXMaxT set to 3.57D-01
 ITU=  1  0  0  0 -1  1  0 -1  0  1  0
     Eigenvalues ---    0.00007   0.00067   0.00115   0.00161   0.00301
     Eigenvalues ---    0.00340   0.00427   0.00484   0.00645   0.00754
     Eigenvalues ---    0.00824   0.00950   0.01082   0.01087   0.01138
     Eigenvalues ---    0.01254   0.01368   0.01440   0.01641   0.01703
     Eigenvalues ---    0.01886   0.01940   0.02000   0.02064   0.02121
     Eigenvalues ---    0.02420   0.02530   0.02594   0.02883   0.03058
     Eigenvalues ---    0.03128   0.03198   0.03561   0.03708   0.04115
     Eigenvalues ---    0.04532   0.04731   0.05029   0.05379   0.05820
     Eigenvalues ---    0.06579   0.06672   0.07163   0.07473   0.08824
     Eigenvalues ---    0.09856   0.10655   0.11505   0.11965   0.13769
     Eigenvalues ---    0.14933   0.17189   0.21110   0.21863   0.22936
     Eigenvalues ---    0.24603   0.28722   0.37851   0.38402   0.38616
     Eigenvalues ---    0.39975   0.41907   0.43039   0.43911   0.46021
     Eigenvalues ---    0.47717   0.49629   0.49874   0.51754   0.54200
     Eigenvalues ---    0.55610   0.55726   0.56117   0.56966   0.57590
     Eigenvalues ---    0.57955   0.61630   0.63411   0.78898   1.00274
     Eigenvalues ---    1.31300
 Eigenvalue     1 is   7.30D-05 Eigenvector:
                          D38       D39       D37       D36       D33
   1                   -0.48428  -0.46859   0.44829   0.43373   0.10812
                          D31       D4        D34       D3        D7
   1                    0.09973  -0.08994   0.08962  -0.08793  -0.08581
 En-DIIS/RFO-DIIS/Sim-DIIS IScMMF=       -3 using points:    11   10
 RFO step:  Lambda=-1.36750246D-04.
 DidBck=F Rises=F RFO-DIIS coefs:    1.34252   -0.34252
 Iteration  1 RMS(Cart)=  0.03858665 RMS(Int)=  0.00080586
 Iteration  2 RMS(Cart)=  0.00089476 RMS(Int)=  0.00017820
 Iteration  3 RMS(Cart)=  0.00000053 RMS(Int)=  0.00017819
 Variable       Old X    -DE/DX   Delta X   Delta X   Delta X     New X
                                 (Linear)    (Quad)   (Total)
    R1        2.29930  -0.00045   0.00002  -0.00161  -0.00157   2.29772
    R2        2.44333  -0.00016  -0.00062   0.00119   0.00057   2.44390
    R3        2.93233  -0.00009   0.00001  -0.00045  -0.00044   2.93189
    R4        1.95956  -0.00087   0.00085  -0.00459  -0.00377   1.95579
    R5        2.79620   0.00028   0.00049   0.01608   0.01656   2.81276
    R6        2.54180  -0.00021  -0.00005  -0.00009  -0.00014   2.54166
    R7        2.52527   0.00045  -0.00057   0.00117   0.00060   2.52587
    R8        2.51906  -0.00051   0.00059  -0.00149  -0.00090   2.51816
    R9        1.84715   0.00025  -0.00102  -0.00007  -0.00112   1.84603
   R10        1.82698   0.00026   0.00082   0.00041   0.00123   1.82822
   R11        3.34087  -0.00006  -0.00452   0.00616   0.00164   3.34251
   R12        3.39213   0.00023   0.00859   0.01529   0.02385   3.41598
   R13        1.84734  -0.00005  -0.00056   0.00003  -0.00059   1.84675
   R14        1.84685  -0.00063  -0.00013  -0.00289  -0.00299   1.84385
   R15        3.41938  -0.00002   0.00149   0.00089   0.00232   3.42170
   R16        3.45671   0.00003   0.00515   0.00685   0.01205   3.46876
   R17        1.86701  -0.00006  -0.00091  -0.00209  -0.00296   1.86404
   R18        1.81453  -0.00009  -0.00006  -0.00022  -0.00029   1.81425
   R19        3.22193   0.00010   0.00734   0.01053   0.01790   3.23983
   R20        1.82254  -0.00018   0.00047  -0.00077  -0.00030   1.82224
   R21        1.83082  -0.00005  -0.00028   0.00046   0.00017   1.83099
   R22        3.46819   0.00000   0.00129   0.00395   0.00524   3.47343
   R23        1.83609  -0.00015  -0.00009  -0.00035  -0.00044   1.83565
   R24        1.85055  -0.00036   0.00003  -0.00062  -0.00059   1.84996
   R25        3.06924  -0.00020   0.00235   0.00609   0.00844   3.07768
   R26        1.81872  -0.00023  -0.00062  -0.00080  -0.00142   1.81730
   R27        1.86009   0.00005   0.00093  -0.00023   0.00071   1.86080
   R28        1.89147  -0.00030  -0.00050  -0.00112  -0.00162   1.88985
   R29        1.81435  -0.00006  -0.00022  -0.00025  -0.00047   1.81388
    A1        2.24090   0.00032   0.00036   0.00143   0.00178   2.24268
    A2        2.09431   0.00072  -0.00376   0.00451   0.00075   2.09506
    A3        1.94738  -0.00103   0.00329  -0.00580  -0.00251   1.94488
    A4        1.99197  -0.00021   0.00202  -0.00381  -0.00184   1.99014
    A5        1.90904   0.00010  -0.00010  -0.00053  -0.00063   1.90840
    A6        1.95087  -0.00059   0.00135  -0.00282  -0.00147   1.94940
    A7        1.93379   0.00056  -0.00094   0.00348   0.00254   1.93633
    A8        1.88918   0.00004  -0.00027  -0.00037  -0.00064   1.88854
    A9        1.88783  -0.00015  -0.00009   0.00004  -0.00006   1.88777
   A10        1.89153   0.00003   0.00002   0.00022   0.00024   1.89177
   A11        1.85438   0.00024   0.00082   0.00112   0.00224   1.85662
   A12        1.94817   0.00014   0.01313   0.00522   0.01813   1.96630
   A13        1.61027   0.00003  -0.01246  -0.00276  -0.01531   1.59495
   A14        2.05283  -0.00019   0.01703   0.00590   0.02272   2.07555
   A15        2.02922   0.00024   0.00644   0.00037   0.00630   2.03553
   A16        1.83949   0.00024  -0.00133   0.00556   0.00318   1.84267
   A17        1.73589   0.00036  -0.00622   0.00579  -0.00053   1.73537
   A18        2.17522  -0.00010   0.00211   0.00374   0.00587   2.18108
   A19        1.89108  -0.00021   0.00131   0.00193   0.00326   1.89434
   A20        1.81519   0.00006  -0.00113   0.00165   0.00047   1.81566
   A21        1.89283  -0.00007  -0.00226  -0.00132  -0.00362   1.88922
   A22        1.80434  -0.00014  -0.00319  -0.00932  -0.01254   1.79180
   A23        1.84564  -0.00002  -0.00046  -0.00025  -0.00071   1.84493
   A24        1.86211   0.00026  -0.00200  -0.00199  -0.00399   1.85812
   A25        1.88378  -0.00137   0.00196  -0.00196   0.00000   1.88378
   A26        2.86707  -0.00155  -0.00196  -0.00484  -0.00680   2.86027
   A27        2.04264   0.00019   0.01999   0.01268   0.03250   2.07514
   A28        1.82155  -0.00004  -0.00477   0.00037  -0.00462   1.81692
   A29        1.82675  -0.00028   0.00511   0.00137   0.00621   1.83297
   A30        1.57973   0.00038  -0.02648   0.00049  -0.02599   1.55374
   A31        1.70291  -0.00076   0.00031  -0.00709  -0.00667   1.69624
   A32        2.23863   0.00016   0.00953   0.01051   0.01994   2.25857
   A33        1.79107  -0.00014   0.01030  -0.00829   0.00152   1.79259
   A34        2.17013  -0.00037   0.00622  -0.00197   0.00447   2.17460
   A35        1.89189   0.00056   0.00039   0.00189   0.00199   1.89389
   A36        3.26544  -0.00013   0.01086  -0.00574   0.00495   3.27038
   A37        3.11122   0.00106  -0.00887   0.01558   0.00697   3.11819
   A38        3.05709  -0.00045  -0.00266  -0.00276  -0.00538   3.05170
   A39        2.98349   0.00026  -0.00609  -0.01079  -0.01699   2.96650
   A40        3.01881   0.00031  -0.00026   0.00145   0.00095   3.01976
   A41        3.21197  -0.00013   0.01061   0.00479   0.01500   3.22698
   A42        2.93569  -0.00151  -0.00202  -0.00170  -0.00369   2.93200
   A43        3.15077   0.00001  -0.00555  -0.01158  -0.01723   3.13353
   A44        3.44917   0.00052   0.00667   0.00555   0.01260   3.46177
   A45        2.87158  -0.00015  -0.00501   0.00092  -0.00474   2.86684
   A46        3.36215   0.00004   0.00213  -0.00015   0.00231   3.36445
   A47        3.43756   0.00010   0.01786   0.01619   0.03402   3.47158
   A48        3.22317  -0.00007   0.00265   0.00193   0.00446   3.22763
   A49        3.29146  -0.00021   0.00221  -0.00771  -0.00547   3.28599
    D1        0.03271   0.00049   0.00929   0.00230   0.01157   0.04429
    D2       -3.07140   0.00001   0.01295  -0.00204   0.01092  -3.06048
    D3       -1.83189  -0.00036  -0.00446   0.02090   0.01644  -1.81545
    D4        2.35936  -0.00011  -0.00491   0.02351   0.01859   2.37796
    D5        0.24769  -0.00013  -0.00521   0.02274   0.01753   0.26522
    D6        1.27578   0.00007  -0.00771   0.02477   0.01706   1.29285
    D7       -0.81615   0.00032  -0.00817   0.02738   0.01922  -0.79693
    D8       -2.92782   0.00029  -0.00847   0.02662   0.01815  -2.90967
    D9       -1.01182   0.00034  -0.00911   0.02759   0.01811  -0.99371
   D10        1.23832   0.00071   0.01504   0.03870   0.05404   1.29236
   D11        0.01283  -0.00011  -0.02982   0.02044  -0.00950   0.00333
   D12       -2.17351  -0.00008  -0.05632   0.00336  -0.05294  -2.22645
   D13        1.91774   0.00016  -0.02971   0.02192  -0.00802   1.90972
   D14       -0.26860   0.00019  -0.05621   0.00484  -0.05146  -0.32007
   D15       -0.81174  -0.00006   0.03027  -0.01738   0.01288  -0.79886
   D16       -2.60152   0.00003   0.02142  -0.00952   0.01185  -2.58967
   D17        1.60527   0.00032   0.01307  -0.00517   0.00775   1.61301
   D18        0.87673   0.00020   0.01839  -0.01503   0.00321   0.87995
   D19       -0.91304   0.00029   0.00954  -0.00717   0.00218  -0.91086
   D20       -2.98945   0.00058   0.00119  -0.00282  -0.00192  -2.99137
   D21       -0.66052  -0.00005   0.01113   0.00522   0.01642  -0.64410
   D22        1.43246   0.00007   0.00725   0.01505   0.02239   1.45485
   D23        1.54055   0.00009   0.03392   0.01514   0.04896   1.58951
   D24       -2.64965   0.00021   0.03003   0.02498   0.05492  -2.59473
   D25        0.66970   0.00060  -0.01324   0.00869  -0.00427   0.66543
   D26        2.36865  -0.00015  -0.01636   0.00138  -0.01512   2.35353
   D27       -1.78269   0.00037  -0.00182  -0.00451  -0.00644  -1.78914
   D28       -1.51494   0.00037  -0.02790   0.00107  -0.02652  -1.54146
   D29        0.18401  -0.00038  -0.03101  -0.00623  -0.03737   0.14665
   D30        2.31585   0.00013  -0.01648  -0.01213  -0.02869   2.28716
   D31        1.18388   0.00015   0.02695   0.00559   0.03266   1.21654
   D32       -0.77392   0.00037   0.01684  -0.00070   0.01616  -0.75776
   D33       -1.12563  -0.00009   0.02563  -0.00876   0.01693  -1.10870
   D34       -3.08342   0.00013   0.01552  -0.01505   0.00043  -3.08299
   D35       -1.97645   0.00010   0.00412   0.00432   0.00841  -1.96804
   D36        1.31902   0.00009   0.00466  -0.05606  -0.05137   1.26765
   D37       -0.60036   0.00011   0.00823  -0.05331  -0.04511  -0.64547
   D38       -1.24927   0.00028  -0.00489   0.07136   0.06647  -1.18280
   D39        0.73839  -0.00005  -0.00651   0.06808   0.06158   0.79997
   D40        1.53922   0.00021  -0.00418  -0.00961  -0.01380   1.52542
   D41       -0.04211   0.00005   0.02245  -0.00891   0.01358  -0.02853
   D42       -2.39355  -0.00023   0.00846  -0.00321   0.00521  -2.38834
   D43       -0.39274   0.00083  -0.00319  -0.00824  -0.01144  -0.40417
   D44       -1.97407   0.00067   0.02344  -0.00754   0.01595  -1.95812
   D45        1.95767   0.00039   0.00945  -0.00184   0.00758   1.96525
         Item               Value     Threshold  Converged?
 Maximum Force            0.001549     0.000015     NO 
 RMS     Force            0.000400     0.000010     NO 
 Maximum Displacement     0.149372     0.000060     NO 
 RMS     Displacement     0.038488     0.000040     NO 
 Predicted change in Energy=-7.144042D-05
 GradGradGradGradGradGradGradGradGradGradGradGradGradGradGradGradGradGrad

                          Input orientation:                          
 ---------------------------------------------------------------------
 Center     Atomic      Atomic             Coordinates (Angstroms)
 Number     Number       Type             X           Y           Z
 ---------------------------------------------------------------------
      1          6           0        1.243620    0.732888    1.438466
      2          8           0        0.730813   -0.352959    1.629211
      3          8           0        1.382449    1.372840    0.323254
      4          1           0        0.962391    0.894008   -0.492476
      5          6           0        1.790210    1.554696    2.635542
      6          9           0        0.936094    2.555063    2.916169
      7          9           0        2.984634    2.089378    2.363413
      8          9           0        1.908525    0.792457    3.722140
      9          8           0       -0.026120   -2.693920    0.221103
     10          1           0        0.362573   -2.638145   -0.673379
     11          1           0        0.536257   -2.157072    0.796851
     12          8           0        0.373714    0.373605   -1.756642
     13          1           0        0.613893   -0.525539   -2.054788
     14          1           0       -0.596808    0.427348   -1.841714
     15          8           0       -2.398806    0.082719   -1.783251
     16          1           0       -2.476347   -0.213503   -0.845572
     17          1           0       -3.088274    0.727654   -1.957617
     18          8           0       -2.584539   -3.818702   -0.438050
     19          1           0       -3.084527   -3.187312    0.092246
     20          1           0       -1.699758   -3.808369   -0.043261
     21          8           0       -1.965476   -2.526756   -2.834244
     22          1           0       -2.294240   -1.629238   -2.661146
     23          1           0       -2.295220   -3.076991   -2.094742
     24          8           0       -2.198603   -1.057709    0.620541
     25          1           0       -2.001092   -0.554842    1.416111
     26          1           0       -1.386002   -1.584949    0.443567
     27          8           0        0.602231   -2.296419   -2.432192
     28          1           0       -0.342484   -2.453784   -2.720090
     29          1           0        1.187778   -2.723373   -3.061623
 ---------------------------------------------------------------------
                    Distance matrix (angstroms):
                    1          2          3          4          5
     1  C    0.000000
     2  O    1.215903   0.000000
     3  O    1.293256   2.260207   0.000000
     4  H    1.957955   2.471863   1.034960   0.000000
     5  C    1.551489   2.402950   2.354998   3.302467   0.000000
     6  F    2.366114   3.186690   2.884457   3.791919   1.344990
     7  F    2.393056   3.403494   2.691222   3.697902   1.336633
     8  F    2.379246   2.660702   3.487983   4.320702   1.332555
     9  O    3.851912   2.834751   4.305001   3.789403   5.213377
    10  H    4.074310   3.264904   4.256927   3.587285   5.528745
    11  H    3.043666   1.996371   3.660684   3.339617   4.327863
    12  O    3.330847   3.481295   2.518329   1.488448   4.763687
    13  H    3.766036   3.689892   3.138408   2.139483   5.264057
    14  H    3.773608   3.797206   3.081963   2.114076   5.197556
    15  O    4.906063   4.650723   4.516599   3.690791   6.264208
    16  H    4.466614   4.053378   4.332775   3.629900   5.783441
    17  H    5.504427   5.349625   5.060237   4.310708   6.751349
    18  O    6.236433   5.222691   6.577893   5.898585   7.580158
    19  H    5.992758   4.995262   6.387662   5.777250   7.260720
    20  H    5.610883   4.543643   6.039806   5.422285   6.936737
    21  O    6.259364   5.649583   6.032018   5.075225   7.789864
    22  H    5.907869   5.402499   5.606884   4.655700   7.407770
    23  H    6.286663   5.517703   6.258829   5.380346   7.779386
    24  O    3.965368   3.177352   4.338189   3.878130   5.176438
    25  H    3.490976   2.747631   4.044582   3.811050   4.506787
    26  H    3.643777   2.721113   4.053061   3.540671   4.974982
    27  O    4.956822   4.504283   4.654533   3.751139   6.474898
    28  H    5.473957   4.947914   5.184630   4.227609   7.021331
    29  H    5.674475   5.275567   5.317354   4.442608   7.149999
                    6          7          8          9         10
     6  F    0.000000
     7  F    2.172306   0.000000
     8  F    2.168407   2.164752   0.000000
     9  O    5.978382   6.044342   5.306122   0.000000
    10  H    6.339022   6.200547   5.786155   0.976878   0.000000
    11  H    5.182238   5.145969   4.374946   0.967450   1.556655
    12  O    5.187504   5.170651   5.705097   3.671655   3.200660
    13  H    5.856991   5.654972   6.065154   3.207986   2.536643
    14  H    5.432717   5.768203   6.112812   3.784602   3.417991
    15  O    6.270455   7.085403   7.026106   4.166149   4.032385
    16  H    5.784497   6.739670   6.411166   3.646077   3.737380
    17  H    6.579419   7.576662   7.565173   5.082399   4.988609
    18  O    8.016890   8.588905   7.665350   2.871433   3.183483
    19  H    7.557434   8.356816   7.344744   3.100628   3.573551
    20  H    7.496613   7.906897   6.954534   2.028041   2.453504
    21  O    8.204343   8.533927   8.307300   3.622732   3.178294
    22  H    7.684392   8.181736   8.017118   3.819067   3.468107
    23  H    8.201869   8.628057   8.153540   3.264766   3.045771
    24  O    5.305503   6.309335   5.469144   2.748894   3.275917
    25  H    4.533073   5.722477   4.734775   3.147096   3.780613
    26  H    5.352157   6.024030   5.220633   1.768781   2.326866
    27  O    7.228645   6.921625   7.008806   2.755504   1.807660
    28  H    7.647923   7.586306   7.556947   2.967889   2.172583
    29  H    7.978674   7.471431   7.674632   3.500101   2.528228
                   11         12         13         14         15
    11  H    0.000000
    12  O    3.598761   0.000000
    13  H    3.286301   0.977260   0.000000
    14  H    3.863300   0.975725   1.555375   0.000000
    15  O    4.504241   2.787865   3.085460   1.835589   0.000000
    16  H    3.943450   3.049196   3.333040   2.221634   0.986409
    17  H    5.389431   3.485844   3.909729   2.512175   0.960058
    18  O    3.745045   5.297678   4.867107   4.893903   4.130998
    19  H    3.829875   5.296976   5.037172   4.795281   3.831554
    20  H    2.903848   4.972310   4.491792   4.732043   4.319351
    21  O    4.424950   3.878805   3.356421   3.403689   2.846352
    22  H    4.499785   3.456514   3.169078   2.789676   1.926766
    23  H    4.150280   4.375401   3.869682   3.902438   3.176716
    24  O    2.952820   3.783712   3.918000   3.291481   2.668122
    25  H    3.064109   4.070392   4.345820   3.681051   3.286424
    26  H    2.036471   3.431247   3.371010   3.145580   2.960677
    27  O    3.232722   2.763624   1.810687   3.034018   3.884282
    28  H    3.637183   3.071694   2.252868   3.022771   3.397054
    29  H    3.953859   3.457882   2.484660   3.820990   4.729902
                   16         17         18         19         20
    16  H    0.000000
    17  H    1.580150   0.000000
    18  O    3.629772   4.819978   0.000000
    19  H    3.176937   4.419153   0.964290   0.000000
    20  H    3.764287   5.115490   0.968918   1.523699   0.000000
    21  O    3.093048   3.552511   2.791793   3.202023   3.082649
    22  H    2.309497   2.584644   3.133717   3.260876   3.457649
    23  H    3.129345   3.888839   1.838061   2.327680   2.257889
    24  O    1.714443   3.259745   2.982053   2.366256   2.873257
    25  H    2.336149   3.769456   3.798829   3.139482   3.578548
    26  H    2.175223   3.743200   2.683914   2.361352   2.297616
    27  O    4.041479   4.794797   4.055792   4.556168   3.645838
    28  H    3.617465   4.271098   3.478148   3.995760   3.292796
    29  H    4.963481   5.604734   4.723691   5.330546   4.315738
                   21         22         23         24         25
    21  O    0.000000
    22  H    0.971384   0.000000
    23  H    0.978955   1.554607   0.000000
    24  O    3.761381   3.332456   3.385203   0.000000
    25  H    4.685641   4.226616   4.332879   0.961674   0.000000
    26  H    3.459311   3.235135   3.081539   0.984694   1.544441
    27  O    2.609180   2.981124   3.019667   4.324148   4.961837
    28  H    1.628637   2.119600   2.143041   4.068663   4.844081
    29  H    3.167549   3.671779   3.631966   5.272603   5.909444
                   26         27         28         29
    26  H    0.000000
    27  O    3.567808   0.000000
    28  H    3.442750   1.000068   0.000000
    29  H    4.495187   0.959863   1.590919   0.000000
 Stoichiometry    C2H15F3O9
 Framework group  C1[X(C2H15F3O9)]
 Deg. of freedom    81
 Full point group                 C1      NOp   1
 Largest Abelian subgroup         C1      NOp   1
 Largest concise Abelian subgroup C1      NOp   1
                         Standard orientation:                         
 ---------------------------------------------------------------------
 Center     Atomic      Atomic             Coordinates (Angstroms)
 Number     Number       Type             X           Y           Z
 ---------------------------------------------------------------------
      1          6           0        1.974194    0.111876   -0.170167
      2          8           0        1.193934   -0.785413   -0.424108
      3          8           0        1.722311    1.363629    0.035207
      4          1           0        0.715107    1.600405    0.010293
      5          6           0        3.485725   -0.196736   -0.005392
      6          9           0        3.803888   -0.180417    1.301324
      7          9           0        4.245642    0.707177   -0.631535
      8          9           0        3.781271   -1.402427   -0.489813
      9          8           0       -1.445850   -1.186643   -1.376142
     10          1           0       -1.771705   -0.328741   -1.710978
     11          1           0       -0.481246   -1.157468   -1.444326
     12          8           0       -0.684080    2.105703    0.059552
     13          1           0       -1.271604    1.945458   -0.704761
     14          1           0       -1.207863    1.866689    0.847310
     15          8           0       -2.304643    1.020290    2.051498
     16          1           0       -1.931301    0.108876    1.997260
     17          1           0       -2.393546    1.259135    2.977112
     18          8           0       -3.838464   -2.147041   -0.111960
     19          1           0       -3.396531   -2.397691    0.707628
     20          1           0       -3.127876   -2.144298   -0.770639
     21          8           0       -4.262300    0.608910    0.026637
     22          1           0       -3.799757    0.835009    0.850361
     23          1           0       -4.291747   -0.369215   -0.000870
     24          8           0       -1.363804   -1.380129    1.364706
     25          1           0       -0.470273   -1.665027    1.577434
     26          1           0       -1.362212   -1.241613    0.389805
     27          8           0       -2.548212    1.300322   -1.815013
     28          1           0       -3.308835    1.116368   -1.192318
     29          1           0       -2.888472    1.765251   -2.582739
 ---------------------------------------------------------------------
 Rotational constants (GHZ):           0.8050959           0.2214220           0.2113985
 Standard basis: 6-31++G(d,p) (6D, 7F)
 There are   356 symmetry adapted cartesian basis functions of A   symmetry.
 There are   356 symmetry adapted basis functions of A   symmetry.
   356 basis functions,   568 primitive gaussians,   356 cartesian basis functions
    63 alpha electrons       63 beta electrons
       nuclear repulsion energy      1131.4245980879 Hartrees.
 NAtoms=   29 NActive=   29 NUniq=   29 SFac= 1.00D+00 NAtFMM=   60 NAOKFM=F Big=F
 Integral buffers will be    131072 words long.
 Raffenetti 2 integral format.
 Two-electron integral symmetry is turned on.
 Nuclear repulsion after empirical dispersion term =     1131.4070036045 Hartrees.
 One-electron integrals computed using PRISM.
 NBasis=   356 RedAO= T EigKep=  4.71D-05  NBF=   356
 NBsUse=   356 1.00D-06 EigRej= -1.00D+00 NBFU=   356
 Initial guess from the checkpoint file:  "/local_scratch/slurm.6305190/Gau-974762.chk"
 B after Tr=     0.000000   -0.000000   -0.000000
         Rot=    0.999919   -0.012465   -0.000153   -0.002417 Ang=  -1.46 deg.
 ExpMin= 3.60D-02 ExpMax= 7.00D+03 ExpMxC= 1.05D+03 IAcc=3 IRadAn=         5 AccDes= 0.00D+00
 Harris functional with IExCor= 4639 and IRadAn=       5 diagonalized for initial guess.
 HarFok:  IExCor= 4639 AccDes= 0.00D+00 IRadAn=         5 IDoV= 1 UseB2=F ITyADJ=14
 ICtDFT=  3500011 ScaDFX=  1.000000  1.000000  1.000000  1.000000
 FoFCou: FMM=F IPFlag=           0 FMFlag=      100000 FMFlg1=           0
         NFxFlg=           0 DoJE=T BraDBF=F KetDBF=T FulRan=T
         wScrn=  0.000000 ICntrl=       500 IOpCl=  0 I1Cent=   200000004 NGrid=           0
         NMat0=    1 NMatS0=      1 NMatT0=    0 NMatD0=    1 NMtDS0=    0 NMtDT0=    0
 Petite list used in FoFCou.
 Requested convergence on RMS density matrix=1.00D-10 within 128 cycles.
 Requested convergence on MAX density matrix=1.00D-08.
 Requested convergence on             energy=1.00D-08.
 No special actions if energy rises.
 SCF Done:  E(RwB97XD) =  -1061.67893411     A.U. after   16 cycles
            NFock= 16  Conv=0.39D-10     -V/T= 2.0083
 Calling FoFJK, ICntrl=      2127 FMM=F ISym2X=0 I1Cent= 0 IOpClX= 0 NMat=1 NMatS=1 NMatT=0.
 ***** Axes restored to original set *****
 -------------------------------------------------------------------
 Center     Atomic                   Forces (Hartrees/Bohr)
 Number     Number              X              Y              Z
 -------------------------------------------------------------------
      1        6          -0.000298273    0.000180149    0.000216825
      2        8           0.000184675   -0.000367649    0.000083466
      3        8          -0.000391179   -0.000472557   -0.000908221
      4        1           0.000523084    0.000671235    0.000699216
      5        6           0.000180676   -0.000070421    0.000290698
      6        9          -0.000097511    0.000008587   -0.000011495
      7        9           0.000160390    0.000007879   -0.000137780
      8        9          -0.000070815    0.000175970   -0.000307244
      9        8          -0.000054411    0.000144815   -0.000196336
     10        1           0.000019117   -0.000044064   -0.000084264
     11        1           0.000324086    0.000083217    0.000173408
     12        8           0.000145361   -0.000298818    0.000202732
     13        1           0.000165858   -0.000078587   -0.000048473
     14        1          -0.000328604    0.000140069    0.000021482
     15        8           0.000293361    0.000153241   -0.000321924
     16        1          -0.000244974   -0.000111775    0.000134893
     17        1          -0.000024042    0.000040361    0.000162535
     18        8          -0.000140789   -0.000336069   -0.000189967
     19        1           0.000051645    0.000039597   -0.000077511
     20        1           0.000000191   -0.000041441    0.000099081
     21        8           0.000384971   -0.000266062   -0.000283617
     22        1          -0.000083074   -0.000008802    0.000099456
     23        1          -0.000349072    0.000328608    0.000233002
     24        8          -0.000077948   -0.000298640   -0.000223623
     25        1           0.000174667    0.000164303    0.000125588
     26        1          -0.000383175    0.000096373    0.000126328
     27        8           0.000124725    0.000387962    0.000142173
     28        1          -0.000199721   -0.000036850   -0.000063525
     29        1           0.000010783   -0.000190630    0.000043095
 -------------------------------------------------------------------
 Cartesian Forces:  Max     0.000908221 RMS     0.000248663

 GradGradGradGradGradGradGradGradGradGradGradGradGradGradGradGradGradGrad
 Berny optimization.
 Using GEDIIS/GDIIS optimizer.
 FormGI is forming the generalized inverse of G from B-inverse, IUseBI=4.
 Internal  Forces:  Max     0.001431460 RMS     0.000324238
 Search for a local minimum.
 Step number  12 out of a maximum of  174
 All quantities printed in internal units (Hartrees-Bohrs-Radians)
 Mixed Optimization -- En-DIIS/RFO-DIIS
 Swapping is turned off.
 Update second derivatives using D2CorX and points    8    6   10   11   12
 DE= -5.83D-05 DEPred=-7.14D-05 R= 8.15D-01
 TightC=F SS=  1.41D+00  RLast= 2.09D-01 DXNew= 6.0000D-01 6.2709D-01
 Trust test= 8.15D-01 RLast= 2.09D-01 DXMaxT set to 6.00D-01
 ITU=  1  1  0  0  0 -1  1  0 -1  0  1  0
     Eigenvalues ---    0.00008   0.00064   0.00112   0.00163   0.00307
     Eigenvalues ---    0.00323   0.00415   0.00495   0.00641   0.00756
     Eigenvalues ---    0.00830   0.00960   0.01078   0.01103   0.01162
     Eigenvalues ---    0.01257   0.01367   0.01439   0.01639   0.01690
     Eigenvalues ---    0.01881   0.01942   0.01998   0.02047   0.02150
     Eigenvalues ---    0.02430   0.02533   0.02604   0.02888   0.03051
     Eigenvalues ---    0.03148   0.03226   0.03561   0.03710   0.04144
     Eigenvalues ---    0.04533   0.04739   0.05008   0.05337   0.05662
     Eigenvalues ---    0.06567   0.06635   0.07156   0.07474   0.08876
     Eigenvalues ---    0.09839   0.10718   0.11571   0.11879   0.13739
     Eigenvalues ---    0.14358   0.17503   0.21110   0.21207   0.22150
     Eigenvalues ---    0.24253   0.28675   0.37653   0.38197   0.38737
     Eigenvalues ---    0.40105   0.41658   0.43006   0.43868   0.46113
     Eigenvalues ---    0.47780   0.49635   0.49879   0.51754   0.54199
     Eigenvalues ---    0.55599   0.55725   0.56059   0.57010   0.57582
     Eigenvalues ---    0.57958   0.61601   0.63439   0.81585   1.00341
     Eigenvalues ---    1.42660
 Eigenvalue     1 is   7.86D-05 Eigenvector:
                          D38       D39       D37       D36       D31
   1                   -0.46451  -0.45197   0.45021   0.43042   0.13130
                          D33       D12       D14       D32       D34
   1                    0.13122  -0.13053  -0.12544   0.09707   0.09699
 En-DIIS/RFO-DIIS/Sim-DIIS IScMMF=       -3 using points:    12   11   10
 RFO step:  Lambda=-6.79186603D-05.
 DidBck=T Rises=F RFO-DIIS coefs:    0.10744    1.40941   -0.51685
 Iteration  1 RMS(Cart)=  0.01113969 RMS(Int)=  0.00035930
 Iteration  2 RMS(Cart)=  0.00068760 RMS(Int)=  0.00028224
 Iteration  3 RMS(Cart)=  0.00000042 RMS(Int)=  0.00028224
 Variable       Old X    -DE/DX   Delta X   Delta X   Delta X     New X
                                 (Linear)    (Quad)   (Total)
    R1        2.29772   0.00028   0.00143  -0.00102   0.00044   2.29816
    R2        2.44390   0.00015  -0.00145   0.00243   0.00097   2.44487
    R3        2.93189  -0.00000   0.00041  -0.00113  -0.00072   2.93117
    R4        1.95579  -0.00100   0.00464  -0.00717  -0.00256   1.95323
    R5        2.81276   0.00006  -0.01404   0.01709   0.00303   2.81579
    R6        2.54166   0.00007   0.00005  -0.00018  -0.00013   2.54154
    R7        2.52587   0.00017  -0.00140   0.00220   0.00080   2.52667
    R8        2.51816  -0.00036   0.00169  -0.00233  -0.00063   2.51753
    R9        1.84603   0.00003  -0.00054   0.00047  -0.00011   1.84592
   R10        1.82822   0.00034   0.00014   0.00071   0.00085   1.82906
   R11        3.34251   0.00021  -0.00829   0.00309  -0.00516   3.33735
   R12        3.41598  -0.00008  -0.00833   0.00753  -0.00086   3.41512
   R13        1.84675   0.00002  -0.00033  -0.00010  -0.00053   1.84622
   R14        1.84385   0.00033   0.00247  -0.00249   0.00002   1.84387
   R15        3.42170  -0.00005   0.00017  -0.00108  -0.00104   3.42067
   R16        3.46876  -0.00001  -0.00298   0.00218  -0.00073   3.46803
   R17        1.86404   0.00015   0.00127  -0.00168  -0.00033   1.86371
   R18        1.81425   0.00001   0.00016  -0.00001   0.00014   1.81439
   R19        3.23983  -0.00001  -0.00490   0.01128   0.00646   3.24628
   R20        1.82224  -0.00004   0.00098  -0.00069   0.00029   1.82253
   R21        1.83099   0.00004  -0.00059   0.00066   0.00007   1.83106
   R22        3.47343  -0.00000  -0.00273  -0.00238  -0.00511   3.46832
   R23        1.83565   0.00004   0.00026  -0.00036  -0.00010   1.83555
   R24        1.84996   0.00020   0.00057   0.00006   0.00063   1.85059
   R25        3.07768   0.00015  -0.00399   0.00411   0.00012   3.07780
   R26        1.81730   0.00023   0.00033  -0.00038  -0.00006   1.81725
   R27        1.86080  -0.00016   0.00078  -0.00009   0.00071   1.86151
   R28        1.88985   0.00043   0.00070  -0.00061   0.00008   1.88994
   R29        1.81388   0.00006   0.00009   0.00006   0.00015   1.81403
    A1        2.24268   0.00039  -0.00104   0.00198   0.00093   2.24360
    A2        2.09506   0.00021  -0.00633   0.00675   0.00041   2.09547
    A3        1.94488  -0.00059   0.00721  -0.00845  -0.00125   1.94362
    A4        1.99014   0.00114   0.00468  -0.00389   0.00073   1.99087
    A5        1.90840  -0.00007   0.00041   0.00003   0.00045   1.90885
    A6        1.94940  -0.00017   0.00335  -0.00553  -0.00218   1.94722
    A7        1.93633  -0.00003  -0.00368   0.00431   0.00062   1.93695
    A8        1.88854   0.00013   0.00017  -0.00000   0.00017   1.88871
    A9        1.88777   0.00004  -0.00009   0.00050   0.00042   1.88819
   A10        1.89177   0.00011  -0.00018   0.00076   0.00058   1.89235
   A11        1.85662   0.00001  -0.00076  -0.00018  -0.00052   1.85610
   A12        1.96630   0.00025   0.00363   0.00100   0.00420   1.97050
   A13        1.59495   0.00007  -0.00513   0.00523   0.00014   1.59509
   A14        2.07555   0.00015   0.00542   0.00178   0.00691   2.08246
   A15        2.03553   0.00016   0.00409  -0.00599  -0.00245   2.03308
   A16        1.84267  -0.00013  -0.00484   0.00800   0.00159   1.84426
   A17        1.73537   0.00013  -0.00892   0.01216   0.00321   1.73857
   A18        2.18108   0.00002  -0.00206  -0.00003  -0.00178   2.17930
   A19        1.89434  -0.00009  -0.00093   0.00018  -0.00063   1.89370
   A20        1.81566  -0.00002  -0.00213   0.00097  -0.00120   1.81446
   A21        1.88922  -0.00011  -0.00018  -0.00568  -0.00591   1.88331
   A22        1.79180   0.00019   0.00637  -0.00497   0.00138   1.79318
   A23        1.84493  -0.00022  -0.00006  -0.00140  -0.00146   1.84347
   A24        1.85812  -0.00018   0.00054  -0.00022   0.00032   1.85844
   A25        1.88378   0.00129   0.00296   0.00241   0.00537   1.88915
   A26        2.86027   0.00126   0.00311   0.00586   0.00897   2.86924
   A27        2.07514  -0.00010   0.00116   0.00467   0.00562   2.08077
   A28        1.81692  -0.00001  -0.00307   0.00385   0.00048   1.81740
   A29        1.83297  -0.00002   0.00216  -0.00022   0.00168   1.83465
   A30        1.55374  -0.00013  -0.01675   0.00900  -0.00779   1.54595
   A31        1.69624   0.00035   0.00643  -0.00652   0.00014   1.69637
   A32        2.25857   0.00001  -0.00341   0.00417   0.00065   2.25922
   A33        1.79259   0.00037   0.01419  -0.01109   0.00240   1.79499
   A34        2.17460   0.00005   0.00540  -0.00137   0.00442   2.17903
   A35        1.89389  -0.00046  -0.00119   0.00161  -0.00019   1.89370
   A36        3.27038   0.00088   0.01197  -0.01063   0.00109   3.27147
   A37        3.11819  -0.00013  -0.01960   0.02087   0.00168   3.11987
   A38        3.05170   0.00023   0.00080  -0.00060   0.00014   3.05185
   A39        2.96650   0.00019   0.00598  -0.00584  -0.00020   2.96630
   A40        3.01976  -0.00028  -0.00124   0.00129  -0.00022   3.01954
   A41        3.22698  -0.00018   0.00261   0.00257   0.00467   3.23165
   A42        2.93200   0.00143   0.00025   0.00127   0.00158   2.93358
   A43        3.13353   0.00031   0.00701  -0.01367  -0.00681   3.12672
   A44        3.46177  -0.00002  -0.00119   0.00303   0.00261   3.46438
   A45        2.86684  -0.00011  -0.00333   0.00009  -0.00424   2.86260
   A46        3.36445  -0.00001   0.00115  -0.00434  -0.00266   3.36179
   A47        3.47158  -0.00003  -0.00341   0.00602   0.00269   3.47427
   A48        3.22763  -0.00005   0.00001  -0.00129  -0.00154   3.22609
   A49        3.28599  -0.00027   0.00822  -0.00884  -0.00057   3.28542
    D1        0.04429   0.00021   0.00368  -0.00136   0.00230   0.04659
    D2       -3.06048  -0.00005   0.00980  -0.01040  -0.00060  -3.06108
    D3       -1.81545  -0.00011  -0.02140   0.01330  -0.00810  -1.82356
    D4        2.37796  -0.00013  -0.02400   0.01677  -0.00724   2.37071
    D5        0.26522  -0.00013  -0.02351   0.01660  -0.00692   0.25830
    D6        1.29285   0.00013  -0.02687   0.02139  -0.00547   1.28738
    D7       -0.79693   0.00011  -0.02948   0.02486  -0.00461  -0.80154
    D8       -2.90967   0.00011  -0.02898   0.02469  -0.00429  -2.91395
    D9       -0.99371   0.00004  -0.02992   0.03698   0.00650  -0.98721
   D10        1.29236   0.00056  -0.02554   0.03831   0.01326   1.30562
   D11        0.00333  -0.00019  -0.03652   0.01904  -0.01770  -0.01437
   D12       -2.22645  -0.00000  -0.03774   0.01122  -0.02653  -2.25298
   D13        1.90972  -0.00013  -0.03767   0.02153  -0.01646   1.89326
   D14       -0.32007   0.00006  -0.03888   0.01371  -0.02529  -0.34535
   D15       -0.79886   0.00009   0.03418  -0.02420   0.01001  -0.78885
   D16       -2.58967  -0.00026   0.02175  -0.01407   0.00774  -2.58193
   D17        1.61301  -0.00006   0.01281  -0.00401   0.00854   1.62155
   D18        0.87995   0.00020   0.02489  -0.01309   0.01151   0.89146
   D19       -0.91086  -0.00014   0.01245  -0.00296   0.00924  -0.90162
   D20       -2.99137   0.00005   0.00351   0.00709   0.01004  -2.98133
   D21       -0.64410  -0.00020   0.00214  -0.01271  -0.01053  -0.65463
   D22        1.45485  -0.00022  -0.00904  -0.00136  -0.01025   1.44460
   D23        1.58951   0.00007   0.00748  -0.00776  -0.00052   1.58899
   D24       -2.59473   0.00006  -0.00370   0.00360  -0.00023  -2.59497
   D25        0.66543   0.00020  -0.01617   0.00990  -0.00576   0.65967
   D26        2.35353   0.00051  -0.01119   0.00481  -0.00677   2.34676
   D27       -1.78914   0.00030   0.00300  -0.00478  -0.00202  -1.79116
   D28       -1.54146  -0.00002  -0.01843   0.01090  -0.00678  -1.54825
   D29        0.14665   0.00029  -0.01345   0.00581  -0.00780   0.13885
   D30        2.28716   0.00008   0.00074  -0.00377  -0.00305   2.28411
   D31        1.21654  -0.00011   0.01152   0.01074   0.02224   1.23878
   D32       -0.75776   0.00005   0.01099   0.00612   0.01700  -0.74076
   D33       -1.10870  -0.00006   0.02357  -0.00103   0.02270  -1.08600
   D34       -3.08299   0.00010   0.02304  -0.00566   0.01746  -3.06553
   D35       -1.96804   0.00006  -0.00129   0.00766   0.00634  -1.96170
   D36        1.26765  -0.00002   0.05288   0.02737   0.08027   1.34792
   D37       -0.64547  -0.00004   0.05269   0.03045   0.08311  -0.56236
   D38       -1.18280  -0.00022  -0.06671  -0.01607  -0.08277  -1.26557
   D39        0.79997   0.00005  -0.06478  -0.01591  -0.08069   0.71928
   D40        1.52542  -0.00011   0.00601   0.00071   0.00667   1.53209
   D41       -0.02853  -0.00013   0.02175  -0.00749   0.01439  -0.01414
   D42       -2.38834   0.00015   0.00811  -0.00041   0.00763  -2.38071
   D43       -0.40417  -0.00047   0.00540   0.00065   0.00600  -0.39818
   D44       -1.95812  -0.00049   0.02114  -0.00756   0.01371  -1.94441
   D45        1.96525  -0.00021   0.00750  -0.00047   0.00695   1.97220
         Item               Value     Threshold  Converged?
 Maximum Force            0.001431     0.000015     NO 
 RMS     Force            0.000324     0.000010     NO 
 Maximum Displacement     0.036497     0.000060     NO 
 RMS     Displacement     0.011424     0.000040     NO 
 Predicted change in Energy=-2.502455D-05
 GradGradGradGradGradGradGradGradGradGradGradGradGradGradGradGradGradGrad

                          Input orientation:                          
 ---------------------------------------------------------------------
 Center     Atomic      Atomic             Coordinates (Angstroms)
 Number     Number       Type             X           Y           Z
 ---------------------------------------------------------------------
      1          6           0        1.248648    0.731494    1.442048
      2          8           0        0.750126   -0.361042    1.633937
      3          8           0        1.381780    1.372191    0.325974
      4          1           0        0.969171    0.889002   -0.489270
      5          6           0        1.785188    1.561539    2.637491
      6          9           0        0.923617    2.557219    2.911597
      7          9           0        2.976698    2.103215    2.364334
      8          9           0        1.906528    0.804916    3.727264
      9          8           0       -0.020514   -2.686512    0.217285
     10          1           0        0.366134   -2.634858   -0.678264
     11          1           0        0.541973   -2.144210    0.788548
     12          8           0        0.381623    0.364838   -1.754296
     13          1           0        0.619847   -0.533242   -2.056269
     14          1           0       -0.588554    0.423113   -1.840415
     15          8           0       -2.392699    0.092047   -1.781856
     16          1           0       -2.474692   -0.208570   -0.846142
     17          1           0       -3.076230    0.744139   -1.953379
     18          8           0       -2.586358   -3.825624   -0.438832
     19          1           0       -3.085457   -3.197697    0.096663
     20          1           0       -1.700724   -3.815875   -0.045850
     21          8           0       -1.972081   -2.524742   -2.830506
     22          1           0       -2.296992   -1.624167   -2.666537
     23          1           0       -2.306783   -3.065532   -2.085840
     24          8           0       -2.201342   -1.065838    0.617215
     25          1           0       -2.017571   -0.573344    1.422471
     26          1           0       -1.383435   -1.586098    0.441946
     27          8           0        0.598362   -2.302249   -2.439352
     28          1           0       -0.348411   -2.457063   -2.721979
     29          1           0        1.179034   -2.733978   -3.070161
 ---------------------------------------------------------------------
                    Distance matrix (angstroms):
                    1          2          3          4          5
     1  C    0.000000
     2  O    1.216134   0.000000
     3  O    1.293769   2.261383   0.000000
     4  H    1.957780   2.473580   1.033606   0.000000
     5  C    1.551107   2.403079   2.354082   3.300730   0.000000
     6  F    2.366113   3.190417   2.880911   3.788260   1.344923
     7  F    2.391315   3.400539   2.689437   3.694257   1.337058
     8  F    2.379161   2.660590   3.487970   4.320285   1.332219
     9  O    3.846243   2.829948   4.295500   3.776639   5.211900
    10  H    4.075154   3.265572   4.253995   3.580078   5.533325
    11  H    3.032512   1.984363   3.644767   3.318990   4.323974
    12  O    3.332084   3.484655   2.518451   1.490051   4.763389
    13  H    3.772687   3.696518   3.144249   2.144829   5.270437
    14  H    3.774251   3.805008   3.078345   2.114037   5.194449
    15  O    4.905289   4.663720   4.508704   3.688914   6.256579
    16  H    4.470212   4.071056   4.329554   3.632109   5.780620
    17  H    5.498514   5.360155   5.046162   4.304633   6.736291
    18  O    6.245984   5.237541   6.583946   5.905255   7.589184
    19  H    6.002755   5.012138   6.394738   5.786573   7.268378
    20  H    5.620605   4.556778   6.046166   5.427783   6.947553
    21  O    6.263457   5.658910   6.033062   5.077991   7.791903
    22  H    5.916179   5.419824   5.609514   4.660937   7.412532
    23  H    6.285260   5.522291   6.254257   5.377662   7.775851
    24  O    3.976580   3.200254   4.343682   3.885596   5.184308
    25  H    3.517268   2.783871   4.067309   3.835862   4.527138
    26  H    3.646820   2.733805   4.051091   3.539496   4.976767
    27  O    4.969078   4.514754   4.665006   3.758245   6.489357
    28  H    5.482391   4.957226   5.191027   4.232867   7.030314
    29  H    5.689849   5.286145   5.332492   4.453205   7.169113
                    6          7          8          9         10
     6  F    0.000000
     7  F    2.172731   0.000000
     8  F    2.168408   2.165276   0.000000
     9  O    5.970546   6.044385   5.312581   0.000000
    10  H    6.336840   6.206592   5.797718   0.976818   0.000000
    11  H    5.172661   5.143113   4.381256   0.967898   1.556661
    12  O    5.183709   5.169089   5.706707   3.655076   3.186888
    13  H    5.858576   5.661041   6.074164   3.196199   2.525878
    14  H    5.424268   5.763131   6.113122   3.771812   3.407815
    15  O    6.253282   7.075742   7.024382   4.164639   4.032999
    16  H    5.772234   6.735664   6.413914   3.646103   3.739699
    17  H    6.553932   7.558285   7.556539   5.081195   4.989329
    18  O    8.017854   8.599795   7.680123   2.882988   3.192563
    19  H    7.557485   8.366106   7.356772   3.109619   3.582008
    20  H    7.499999   7.919779   6.971397   2.041520   2.463058
    21  O    8.196532   8.537843   8.314721   3.622680   3.179862
    22  H    7.679316   8.186260   8.028120   3.824573   3.473753
    23  H    8.186891   8.627582   8.156257   3.267272   3.051431
    24  O    5.306232   6.317233   5.481489   2.746368   3.275976
    25  H    4.546263   5.744023   4.755021   3.147410   3.787476
    26  H    5.346844   6.026389   5.228204   1.766051   2.327178
    27  O    7.235529   6.938300   7.028010   2.754702   1.807204
    28  H    7.648415   7.597570   7.570864   2.966384   2.172315
    29  H    7.990209   7.494250   7.697922   3.499782   2.528202
                   11         12         13         14         15
    11  H    0.000000
    12  O    3.575904   0.000000
    13  H    3.270209   0.976978   0.000000
    14  H    3.844566   0.975733   1.556097   0.000000
    15  O    4.496679   2.787837   3.088967   1.835204   0.000000
    16  H    3.939439   3.051569   3.338561   2.223762   0.986233
    17  H    5.380717   3.484286   3.911939   2.510846   0.960135
    18  O    3.757668   5.300880   4.871923   4.899737   4.146006
    19  H    3.840155   5.304559   5.046158   4.805940   3.851124
    20  H    2.918968   4.973260   4.494721   4.735652   4.331790
    21  O    4.422988   3.879152   3.359108   3.403568   2.850293
    22  H    4.501975   3.458801   3.173404   2.791522   1.933186
    23  H    4.150464   4.370914   3.870211   3.896561   3.173341
    24  O    2.952629   3.787163   3.923045   3.295149   2.670741
    25  H    3.069323   4.090008   4.365686   3.698843   3.294113
    26  H    2.034408   3.427106   3.370863   3.142918   2.963120
    27  O    3.232258   2.762179   1.810139   3.032341   3.887338
    28  H    3.635170   3.071235   2.254281   3.021628   3.400133
    29  H    3.955163   3.459773   2.486747   3.821501   4.733226
                   16         17         18         19         20
    16  H    0.000000
    17  H    1.579707   0.000000
    18  O    3.641628   4.839066   0.000000
    19  H    3.193242   4.443065   0.964442   0.000000
    20  H    3.775201   5.130732   0.968957   1.523135   0.000000
    21  O    3.091112   3.560067   2.791010   3.203247   3.081391
    22  H    2.312862   2.593199   3.145284   3.276117   3.468014
    23  H    3.118858   3.888854   1.835357   2.321017   2.256520
    24  O    1.717860   3.263342   2.979915   2.365894   2.872799
    25  H    2.342782   3.775299   3.790158   3.128159   3.573565
    26  H    2.178898   3.746084   2.690404   2.369251   2.304457
    27  O    4.045426   4.797841   4.057732   4.561109   3.647699
    28  H    3.618778   4.275445   3.477660   3.998087   3.291927
    29  H    4.967260   5.608188   4.721627   5.331951   4.313928
                   21         22         23         24         25
    21  O    0.000000
    22  H    0.971333   0.000000
    23  H    0.979289   1.553975   0.000000
    24  O    3.750699   3.332252   3.363985   0.000000
    25  H    4.679513   4.231110   4.313107   0.961645   0.000000
    26  H    3.454924   3.240170   3.070993   0.985070   1.545713
    27  O    2.609536   2.982362   3.024473   4.325466   4.974524
    28  H    1.628699   2.119848   2.147121   4.064366   4.848810
    29  H    3.167135   3.671151   3.637271   5.273175   5.922024
                   26         27         28         29
    26  H    0.000000
    27  O    3.569631   0.000000
    28  H    3.440970   1.000112   0.000000
    29  H    4.496529   0.959943   1.590913   0.000000
 Stoichiometry    C2H15F3O9
 Framework group  C1[X(C2H15F3O9)]
 Deg. of freedom    81
 Full point group                 C1      NOp   1
 Largest Abelian subgroup         C1      NOp   1
 Largest concise Abelian subgroup C1      NOp   1
                         Standard orientation:                         
 ---------------------------------------------------------------------
 Center     Atomic      Atomic             Coordinates (Angstroms)
 Number     Number       Type             X           Y           Z
 ---------------------------------------------------------------------
      1          6           0        1.977361    0.109619   -0.177725
      2          8           0        1.200658   -0.786333   -0.447876
      3          8           0        1.723110    1.360095    0.035595
      4          1           0        0.717552    1.597153    0.004012
      5          6           0        3.487613   -0.197711   -0.002738
      6          9           0        3.796800   -0.184344    1.306094
      7          9           0        4.248961    0.710804   -0.621344
      8          9           0        3.788972   -1.400897   -0.488879
      9          8           0       -1.443842   -1.174550   -1.377668
     10          1           0       -1.773983   -0.317851   -1.711206
     11          1           0       -0.478874   -1.139145   -1.444067
     12          8           0       -0.683560    2.101874    0.052928
     13          1           0       -1.274904    1.946363   -0.709053
     14          1           0       -1.204227    1.864612    0.843287
     15          8           0       -2.292839    1.022240    2.057086
     16          1           0       -1.925965    0.108504    2.000999
     17          1           0       -2.371436    1.262679    2.983299
     18          8           0       -3.845455   -2.149413   -0.115323
     19          1           0       -3.400861   -2.407567    0.700667
     20          1           0       -3.136749   -2.144060   -0.776068
     21          8           0       -4.262624    0.605899    0.039470
     22          1           0       -3.800874    0.840067    0.861322
     23          1           0       -4.286231   -0.372911    0.019923
     24          8           0       -1.371408   -1.385534    1.359625
     25          1           0       -0.484803   -1.688917    1.575611
     26          1           0       -1.363141   -1.240694    0.385297
     27          8           0       -2.560684    1.306097   -1.810611
     28          1           0       -3.316836    1.117554   -1.183786
     29          1           0       -2.907956    1.769702   -2.576094
 ---------------------------------------------------------------------
 Rotational constants (GHZ):           0.8047617           0.2211380           0.2111721
 Standard basis: 6-31++G(d,p) (6D, 7F)
 There are   356 symmetry adapted cartesian basis functions of A   symmetry.
 There are   356 symmetry adapted basis functions of A   symmetry.
   356 basis functions,   568 primitive gaussians,   356 cartesian basis functions
    63 alpha electrons       63 beta electrons
       nuclear repulsion energy      1131.0530236328 Hartrees.
 NAtoms=   29 NActive=   29 NUniq=   29 SFac= 1.00D+00 NAtFMM=   60 NAOKFM=F Big=F
 Integral buffers will be    131072 words long.
 Raffenetti 2 integral format.
 Two-electron integral symmetry is turned on.
 Nuclear repulsion after empirical dispersion term =     1131.0354447194 Hartrees.
 One-electron integrals computed using PRISM.
 NBasis=   356 RedAO= T EigKep=  4.73D-05  NBF=   356
 NBsUse=   356 1.00D-06 EigRej= -1.00D+00 NBFU=   356
 Initial guess from the checkpoint file:  "/local_scratch/slurm.6305190/Gau-974762.chk"
 B after Tr=    -0.000000    0.000000    0.000000
         Rot=    0.999999   -0.001175   -0.000199    0.000081 Ang=  -0.14 deg.
 ExpMin= 3.60D-02 ExpMax= 7.00D+03 ExpMxC= 1.05D+03 IAcc=3 IRadAn=         5 AccDes= 0.00D+00
 Harris functional with IExCor= 4639 and IRadAn=       5 diagonalized for initial guess.
 HarFok:  IExCor= 4639 AccDes= 0.00D+00 IRadAn=         5 IDoV= 1 UseB2=F ITyADJ=14
 ICtDFT=  3500011 ScaDFX=  1.000000  1.000000  1.000000  1.000000
 FoFCou: FMM=F IPFlag=           0 FMFlag=      100000 FMFlg1=           0
         NFxFlg=           0 DoJE=T BraDBF=F KetDBF=T FulRan=T
         wScrn=  0.000000 ICntrl=       500 IOpCl=  0 I1Cent=   200000004 NGrid=           0
         NMat0=    1 NMatS0=      1 NMatT0=    0 NMatD0=    1 NMtDS0=    0 NMtDT0=    0
 Petite list used in FoFCou.
 Requested convergence on RMS density matrix=1.00D-10 within 128 cycles.
 Requested convergence on MAX density matrix=1.00D-08.
 Requested convergence on             energy=1.00D-08.
 No special actions if energy rises.
 SCF Done:  E(RwB97XD) =  -1061.67895332     A.U. after   15 cycles
            NFock= 15  Conv=0.24D-10     -V/T= 2.0083
 Calling FoFJK, ICntrl=      2127 FMM=F ISym2X=0 I1Cent= 0 IOpClX= 0 NMat=1 NMatS=1 NMatT=0.
 ***** Axes restored to original set *****
 -------------------------------------------------------------------
 Center     Atomic                   Forces (Hartrees/Bohr)
 Number     Number              X              Y              Z
 -------------------------------------------------------------------
      1        6          -0.000287275   -0.000230264   -0.000082480
      2        8           0.000344382    0.000223813   -0.000074776
      3        8          -0.000315254   -0.000535919   -0.000179662
      4        1           0.000240066    0.000417381    0.000357590
      5        6           0.000337203    0.000109241   -0.000010140
      6        9          -0.000060755    0.000021928    0.000062894
      7        9          -0.000011160   -0.000033857    0.000124854
      8        9          -0.000036690    0.000166529   -0.000201836
      9        8          -0.000029200    0.000241743   -0.000065471
     10        1          -0.000095296   -0.000126735   -0.000093659
     11        1           0.000199334   -0.000034765    0.000084903
     12        8           0.000134473    0.000010947    0.000226987
     13        1           0.000097503   -0.000221836   -0.000110345
     14        1          -0.000284259    0.000033097    0.000013127
     15        8           0.000172455    0.000125745   -0.000264667
     16        1          -0.000151229   -0.000115494    0.000099033
     17        1           0.000035132   -0.000014114    0.000152862
     18        8          -0.000045809   -0.000078285    0.000071769
     19        1           0.000109502    0.000041703   -0.000160460
     20        1          -0.000008416   -0.000040785   -0.000057165
     21        8          -0.000038367    0.000090023    0.000030405
     22        1           0.000009031   -0.000016109    0.000039749
     23        1           0.000087274   -0.000056266   -0.000048004
     24        8           0.000026255   -0.000259269   -0.000156065
     25        1           0.000167624    0.000179679    0.000043746
     26        1          -0.000571381    0.000018993    0.000076888
     27        8           0.000105019    0.000283839   -0.000010094
     28        1          -0.000093781   -0.000066538    0.000015425
     29        1          -0.000036383   -0.000134425    0.000114594
 -------------------------------------------------------------------
 Cartesian Forces:  Max     0.000571381 RMS     0.000172169

 GradGradGradGradGradGradGradGradGradGradGradGradGradGradGradGradGradGrad
 Berny optimization.
 Using GEDIIS/GDIIS optimizer.
 FormGI is forming the generalized inverse of G from B-inverse, IUseBI=4.
 Internal  Forces:  Max     0.001141299 RMS     0.000212411
 Search for a local minimum.
 Step number  13 out of a maximum of  174
 All quantities printed in internal units (Hartrees-Bohrs-Radians)
 Mixed Optimization -- En-DIIS/RFO-DIIS
 Swapping is turned off.
 Update second derivatives using D2CorX and points    8   11   12   13
 DE= -1.92D-05 DEPred=-2.50D-05 R= 7.68D-01
 TightC=F SS=  1.41D+00  RLast= 1.81D-01 DXNew= 1.0091D+00 5.4412D-01
 Trust test= 7.68D-01 RLast= 1.81D-01 DXMaxT set to 6.00D-01
 ITU=  1  1  1  0  0  0 -1  1  0 -1  0  1  0
     Eigenvalues ---    0.00032   0.00062   0.00102   0.00147   0.00283
     Eigenvalues ---    0.00319   0.00408   0.00499   0.00655   0.00771
     Eigenvalues ---    0.00829   0.00965   0.01031   0.01115   0.01141
     Eigenvalues ---    0.01263   0.01364   0.01439   0.01638   0.01657
     Eigenvalues ---    0.01856   0.01941   0.02004   0.02046   0.02145
     Eigenvalues ---    0.02441   0.02513   0.02631   0.02881   0.03047
     Eigenvalues ---    0.03168   0.03245   0.03570   0.03747   0.04152
     Eigenvalues ---    0.04389   0.04551   0.04746   0.05032   0.05535
     Eigenvalues ---    0.06529   0.06614   0.07188   0.07488   0.08832
     Eigenvalues ---    0.09890   0.10482   0.10854   0.12377   0.13282
     Eigenvalues ---    0.13910   0.17585   0.17845   0.21293   0.22047
     Eigenvalues ---    0.24122   0.28619   0.35951   0.38059   0.39016
     Eigenvalues ---    0.40059   0.40619   0.42365   0.43843   0.46203
     Eigenvalues ---    0.47789   0.49711   0.49885   0.51753   0.54205
     Eigenvalues ---    0.55635   0.55733   0.56077   0.56990   0.57671
     Eigenvalues ---    0.58044   0.62067   0.63557   0.80011   1.01214
     Eigenvalues ---    1.50317
 En-DIIS/RFO-DIIS/Sim-DIIS IScMMF=       -3 using points:    13   12   11   10
 RFO step:  Lambda=-6.58474514D-05.
 DidBck=F Rises=F RFO-DIIS coefs:    1.31824    0.13154   -0.59111    0.14133
 Iteration  1 RMS(Cart)=  0.01775569 RMS(Int)=  0.00015456
 Iteration  2 RMS(Cart)=  0.00022181 RMS(Int)=  0.00006708
 Iteration  3 RMS(Cart)=  0.00000003 RMS(Int)=  0.00006708
 Variable       Old X    -DE/DX   Delta X   Delta X   Delta X     New X
                                 (Linear)    (Quad)   (Total)
    R1        2.29816  -0.00034  -0.00058   0.00009  -0.00049   2.29767
    R2        2.44487  -0.00031   0.00082  -0.00060   0.00023   2.44509
    R3        2.93117   0.00020  -0.00043   0.00101   0.00058   2.93175
    R4        1.95323  -0.00044  -0.00286  -0.00140  -0.00425   1.94898
    R5        2.81579   0.00012   0.00821  -0.00226   0.00596   2.82175
    R6        2.54154   0.00007  -0.00008   0.00043   0.00035   2.54189
    R7        2.52667  -0.00005   0.00076  -0.00061   0.00015   2.52682
    R8        2.51753  -0.00026  -0.00085  -0.00027  -0.00112   2.51641
    R9        1.84592   0.00011  -0.00012  -0.00003  -0.00014   1.84578
   R10        1.82906   0.00015   0.00049   0.00043   0.00091   1.82997
   R11        3.33735   0.00021   0.00096  -0.00767  -0.00673   3.33062
   R12        3.41512   0.00001   0.00691  -0.01008  -0.00316   3.41196
   R13        1.84622   0.00018  -0.00020   0.00014  -0.00002   1.84620
   R14        1.84387   0.00029  -0.00129   0.00111  -0.00019   1.84368
   R15        3.42067  -0.00003   0.00010  -0.00229  -0.00214   3.41853
   R16        3.46803   0.00001   0.00306  -0.00365  -0.00061   3.46742
   R17        1.86371   0.00006  -0.00106   0.00138   0.00031   1.86401
   R18        1.81439  -0.00006  -0.00006   0.00002  -0.00004   1.81436
   R19        3.24628  -0.00008   0.00708  -0.00718  -0.00012   3.24616
   R20        1.82253  -0.00012  -0.00024  -0.00022  -0.00046   1.82207
   R21        1.83106  -0.00003   0.00022  -0.00023  -0.00001   1.83105
   R22        3.46832  -0.00011   0.00020   0.00416   0.00436   3.47268
   R23        1.83555  -0.00001  -0.00019   0.00023   0.00004   1.83560
   R24        1.85059  -0.00012  -0.00008  -0.00038  -0.00046   1.85013
   R25        3.07780  -0.00011   0.00286  -0.00363  -0.00077   3.07703
   R26        1.81725   0.00016  -0.00040   0.00058   0.00018   1.81743
   R27        1.86151  -0.00027   0.00016  -0.00032  -0.00018   1.86133
   R28        1.88994   0.00003  -0.00050   0.00073   0.00023   1.89017
   R29        1.81403  -0.00004  -0.00007  -0.00005  -0.00013   1.81390
    A1        2.24360   0.00019   0.00094   0.00047   0.00142   2.24502
    A2        2.09547   0.00018   0.00202  -0.00082   0.00120   2.09667
    A3        1.94362  -0.00036  -0.00289   0.00032  -0.00257   1.94105
    A4        1.99087   0.00114  -0.00143   0.00582   0.00441   1.99528
    A5        1.90885   0.00001  -0.00010  -0.00052  -0.00063   1.90823
    A6        1.94722   0.00019  -0.00191   0.00166  -0.00025   1.94697
    A7        1.93695  -0.00004   0.00173  -0.00102   0.00070   1.93766
    A8        1.88871  -0.00002  -0.00012   0.00007  -0.00005   1.88866
    A9        1.88819  -0.00006   0.00014  -0.00022  -0.00007   1.88812
   A10        1.89235  -0.00009   0.00028   0.00001   0.00029   1.89264
   A11        1.85610  -0.00002   0.00050  -0.00094  -0.00056   1.85554
   A12        1.97050   0.00024   0.00407   0.00463   0.00879   1.97929
   A13        1.59509   0.00013  -0.00170   0.00688   0.00518   1.60028
   A14        2.08246   0.00016   0.00539   0.00509   0.01052   2.09298
   A15        2.03308   0.00029  -0.00060   0.00098   0.00037   2.03345
   A16        1.84426  -0.00031   0.00249  -0.00199   0.00079   1.84505
   A17        1.73857   0.00018   0.00335  -0.00469  -0.00136   1.73722
   A18        2.17930  -0.00007   0.00120  -0.00380  -0.00267   2.17663
   A19        1.89370  -0.00010   0.00072  -0.00175  -0.00106   1.89265
   A20        1.81446   0.00005   0.00030   0.00104   0.00133   1.81579
   A21        1.88331  -0.00013  -0.00257   0.00117  -0.00141   1.88190
   A22        1.79318  -0.00000  -0.00388   0.00657   0.00269   1.79587
   A23        1.84347   0.00012  -0.00059   0.00032  -0.00028   1.84319
   A24        1.85844  -0.00007  -0.00087   0.00232   0.00145   1.85989
   A25        1.88915  -0.00013   0.00090  -0.00536  -0.00446   1.88469
   A26        2.86924   0.00009   0.00060  -0.00594  -0.00534   2.86390
   A27        2.08077  -0.00010   0.00816  -0.00319   0.00499   2.08576
   A28        1.81740  -0.00004   0.00004  -0.00036  -0.00030   1.81710
   A29        1.83465   0.00003   0.00122  -0.00113   0.00007   1.83472
   A30        1.54595   0.00008  -0.00324  -0.01107  -0.01427   1.53168
   A31        1.69637  -0.00010  -0.00309   0.00578   0.00261   1.69898
   A32        2.25922   0.00011   0.00524  -0.00544  -0.00014   2.25908
   A33        1.79499   0.00019  -0.00280   0.00466   0.00200   1.79699
   A34        2.17903  -0.00011   0.00085   0.00880   0.00953   2.18855
   A35        1.89370  -0.00013   0.00068  -0.00140  -0.00059   1.89310
   A36        3.27147   0.00095  -0.00191   0.00516   0.00330   3.27477
   A37        3.11987  -0.00004   0.00733  -0.01153  -0.00433   3.11554
   A38        3.05185   0.00026  -0.00128   0.00318   0.00197   3.05381
   A39        2.96630   0.00035  -0.00519   0.00514   0.00001   2.96630
   A40        3.01954  -0.00013   0.00046  -0.00799  -0.00749   3.01205
   A41        3.23165  -0.00016   0.00386  -0.01838  -0.01445   3.21720
   A42        2.93358   0.00020  -0.00033  -0.00269  -0.00304   2.93054
   A43        3.12672   0.00040  -0.00763   0.00138  -0.00622   3.12050
   A44        3.46438   0.00005   0.00375  -0.00806  -0.00451   3.45988
   A45        2.86260  -0.00017  -0.00141  -0.00389  -0.00507   2.85753
   A46        3.36179  -0.00001  -0.00069  -0.00054  -0.00134   3.36045
   A47        3.47427  -0.00005   0.00879  -0.00468   0.00407   3.47833
   A48        3.22609  -0.00008   0.00042  -0.00583  -0.00536   3.22073
   A49        3.28542  -0.00013  -0.00356   0.00460   0.00102   3.28644
    D1        0.04659   0.00018   0.00211  -0.00166   0.00045   0.04704
    D2       -3.06108   0.00004  -0.00062  -0.00063  -0.00126  -3.06234
    D3       -1.82356  -0.00001   0.00665   0.00012   0.00678  -1.81678
    D4        2.37071  -0.00011   0.00808  -0.00067   0.00742   2.37813
    D5        0.25830  -0.00010   0.00783  -0.00111   0.00673   0.26503
    D6        1.28738   0.00012   0.00912  -0.00077   0.00834   1.29572
    D7       -0.80154   0.00001   0.01055  -0.00157   0.00898  -0.79256
    D8       -2.91395   0.00003   0.01030  -0.00201   0.00829  -2.90566
    D9       -0.98721   0.00008   0.01398  -0.00595   0.00814  -0.97907
   D10        1.30562   0.00055   0.02232   0.00005   0.02227   1.32790
   D11       -0.01437  -0.00014   0.00240  -0.00973  -0.00725  -0.02163
   D12       -2.25298   0.00004  -0.00901   0.00120  -0.00780  -2.26079
   D13        1.89326  -0.00008   0.00341  -0.00929  -0.00578   1.88748
   D14       -0.34535   0.00010  -0.00800   0.00165  -0.00633  -0.35168
   D15       -0.78885   0.00002  -0.00351   0.00623   0.00271  -0.78614
   D16       -2.58193  -0.00018  -0.00105   0.00251   0.00143  -2.58050
   D17        1.62155   0.00001   0.00081  -0.00412  -0.00322   1.61833
   D18        0.89146   0.00019  -0.00248   0.01367   0.01126   0.90272
   D19       -0.90162  -0.00001  -0.00002   0.00996   0.00998  -0.89164
   D20       -2.98133   0.00019   0.00184   0.00333   0.00533  -2.97599
   D21       -0.65463  -0.00021  -0.00056  -0.00170  -0.00223  -0.65686
   D22        1.44460  -0.00021   0.00382  -0.01085  -0.00707   1.43754
   D23        1.58899   0.00007   0.00786   0.00598   0.01392   1.60291
   D24       -2.59497   0.00006   0.01224  -0.00318   0.00909  -2.58588
   D25        0.65967   0.00041   0.00171   0.00034   0.00191   0.66158
   D26        2.34676   0.00030  -0.00221   0.00453   0.00244   2.34920
   D27       -1.79116   0.00027  -0.00279   0.01330   0.01063  -1.78052
   D28       -1.54825   0.00018  -0.00258  -0.00231  -0.00513  -1.55337
   D29        0.13885   0.00007  -0.00649   0.00188  -0.00460   0.13425
   D30        2.28411   0.00004  -0.00708   0.01065   0.00360   2.28771
   D31        1.23878  -0.00012   0.01065  -0.01782  -0.00712   1.23166
   D32       -0.74076  -0.00003   0.00573  -0.01242  -0.00663  -0.74739
   D33       -1.08600  -0.00006   0.00426  -0.00399   0.00025  -1.08575
   D34       -3.06553   0.00003  -0.00065   0.00141   0.00073  -3.06480
   D35       -1.96170   0.00013   0.00410  -0.00401   0.00009  -1.96161
   D36        1.34792  -0.00010   0.00052   0.00787   0.00840   1.35632
   D37       -0.56236  -0.00010   0.00276   0.00353   0.00629  -0.55607
   D38       -1.26557  -0.00009   0.00557   0.00224   0.00781  -1.25776
   D39        0.71928  -0.00016   0.00470   0.00263   0.00733   0.72661
   D40        1.53209  -0.00005  -0.00236  -0.01315  -0.01550   1.51660
   D41       -0.01414  -0.00013   0.00143  -0.00259  -0.00122  -0.01536
   D42       -2.38071  -0.00004   0.00128  -0.01569  -0.01437  -2.39508
   D43       -0.39818  -0.00015  -0.00192  -0.01176  -0.01367  -0.41185
   D44       -1.94441  -0.00023   0.00186  -0.00120   0.00061  -1.94380
   D45        1.97220  -0.00014   0.00172  -0.01430  -0.01254   1.95966
         Item               Value     Threshold  Converged?
 Maximum Force            0.001141     0.000015     NO 
 RMS     Force            0.000212     0.000010     NO 
 Maximum Displacement     0.076767     0.000060     NO 
 RMS     Displacement     0.017790     0.000040     NO 
 Predicted change in Energy=-2.271439D-05
 GradGradGradGradGradGradGradGradGradGradGradGradGradGradGradGradGradGrad

                          Input orientation:                          
 ---------------------------------------------------------------------
 Center     Atomic      Atomic             Coordinates (Angstroms)
 Number     Number       Type             X           Y           Z
 ---------------------------------------------------------------------
      1          6           0        1.258070    0.727743    1.456887
      2          8           0        0.780659   -0.372358    1.657402
      3          8           0        1.375142    1.365641    0.337277
      4          1           0        0.969904    0.875988   -0.474956
      5          6           0        1.787475    1.575049    2.643768
[truncated: 1,552,788 more chars]
