# Supplementary material for: The Hydration of Trifluoroacetic Acid from 0 to 298 K
Source: J Phys Chem A. 2026 Jan 20;130(4):927–35. doi: 10.1021/acs.jpca.5c08151 (PMC12862820; doi:10.1021/acs.jpca.5c08151)
Supplement: Supplementary file 1 [file jp5c08151_si_001.zip › TFA_SI/within1kcal-hightemps/7-H2O/20K-1-70-16320-wb97xd.xyz]

29
20K-1-70-16320-wb97xd.log	Energy: -666215.0883948
C         -2.16703       -0.02738        0.07270
O         -1.54226        0.90458       -0.39096
O         -1.71650       -1.05886        0.71647
H         -0.69033       -1.06247        0.79183
C         -3.70825       -0.09624       -0.08388
F         -4.17819        0.99379       -0.68569
F         -4.30224       -0.20714        1.11249
F         -4.05064       -1.16484       -0.82159
O          2.82194        1.38372       -1.66619
H          2.08229        1.78424       -1.12219
H          3.02551        1.98748       -2.38432
O          2.18516        0.88384        2.07872
H          3.07538        0.79804        1.63526
H          2.32826        1.09975        3.00298
O          0.95200        2.19817       -0.05056
H          1.26369        1.91545        0.82747
H          0.08596        1.77584       -0.18119
O          2.11566       -1.19931       -1.59567
H          1.66021       -1.54862       -2.36574
H          2.37091       -0.26802       -1.79641
O          0.80373       -1.18417        0.88286
H          1.23521       -1.18119        0.00733
H          1.26176       -0.51101        1.42531
O          4.31130       -2.08594       -0.11799
H          3.55118       -2.00089       -0.71990
H          4.06490       -2.73930        0.54153
O          4.33812        0.59250        0.61368
H          4.07058        0.97603       -0.23795
H          4.49267       -0.35598        0.43324
