# Supplementary material for: The Hydration of Trifluoroacetic Acid from 0 to 298 K
Source: J Phys Chem A. 2026 Jan 20;130(4):927–35. doi: 10.1021/acs.jpca.5c08151 (PMC12862820; doi:10.1021/acs.jpca.5c08151)
Supplement: Supplementary file 1 [file jp5c08151_si_001.zip › TFA_SI/within1kcal-hightemps/7-H2O/20K-1-126-12119-wb97xd.log]

 Entering Gaussian System, Link 0=g16
 Initial command:
 /software/commercial/MERCURY/GAUSSIAN/AVX2/g16/l1.exe "/local_scratch/slurm.6305184/Gau-2330998.inp" -scrdir="/local_scratch/slurm.6305184/"
 Entering Link 1 = /software/commercial/MERCURY/GAUSSIAN/AVX2/g16/l1.exe PID=   2330999.
  
 Copyright (c) 1988-2019, Gaussian, Inc.  All Rights Reserved.
  
 This is part of the Gaussian(R) 16 program.  It is based on
 the Gaussian(R) 09 system (copyright 2009, Gaussian, Inc.),
 the Gaussian(R) 03 system (copyright 2003, Gaussian, Inc.),
 the Gaussian(R) 98 system (copyright 1998, Gaussian, Inc.),
 the Gaussian(R) 94 system (copyright 1995, Gaussian, Inc.),
 the Gaussian 92(TM) system (copyright 1992, Gaussian, Inc.),
 the Gaussian 90(TM) system (copyright 1990, Gaussian, Inc.),
 the Gaussian 88(TM) system (copyright 1988, Gaussian, Inc.),
 the Gaussian 86(TM) system (copyright 1986, Carnegie Mellon
 University), and the Gaussian 82(TM) system (copyright 1983,
 Carnegie Mellon University). Gaussian is a federally registered
 trademark of Gaussian, Inc.
  
 This software contains proprietary and confidential information,
 including trade secrets, belonging to Gaussian, Inc.
  
 This software is provided under written license and may be
 used, copied, transmitted, or stored only in accord with that
 written license.
  
 The following legend is applicable only to US Government
 contracts under FAR:
  
                    RESTRICTED RIGHTS LEGEND
  
 Use, reproduction and disclosure by the US Government is
 subject to restrictions as set forth in subparagraphs (a)
 and (c) of the Commercial Computer Software - Restricted
 Rights clause in FAR 52.227-19.
  
 Gaussian, Inc.
 340 Quinnipiac St., Bldg. 40, Wallingford CT 06492
  
  
 ---------------------------------------------------------------
 Warning -- This program may not be used in any manner that
 competes with the business of Gaussian, Inc. or will provide
 assistance to any competitor of Gaussian, Inc.  The licensee
 of this program is prohibited from giving any competitor of
 Gaussian, Inc. access to this program.  By using this program,
 the user acknowledges that Gaussian, Inc. is engaged in the
 business of creating and licensing software in the field of
 computational chemistry and represents and warrants to the
 licensee that it is not a competitor of Gaussian, Inc. and that
 it will not use this program in any manner prohibited above.
 ---------------------------------------------------------------
  

 Cite this work as:
 Gaussian 16, Revision C.01,
 M. J. Frisch, G. W. Trucks, H. B. Schlegel, G. E. Scuseria, 
 M. A. Robb, J. R. Cheeseman, G. Scalmani, V. Barone, 
 G. A. Petersson, H. Nakatsuji, X. Li, M. Caricato, A. V. Marenich, 
 J. Bloino, B. G. Janesko, R. Gomperts, B. Mennucci, H. P. Hratchian, 
 J. V. Ortiz, A. F. Izmaylov, J. L. Sonnenberg, D. Williams-Young, 
 F. Ding, F. Lipparini, F. Egidi, J. Goings, B. Peng, A. Petrone, 
 T. Henderson, D. Ranasinghe, V. G. Zakrzewski, J. Gao, N. Rega, 
 G. Zheng, W. Liang, M. Hada, M. Ehara, K. Toyota, R. Fukuda, 
 J. Hasegawa, M. Ishida, T. Nakajima, Y. Honda, O. Kitao, H. Nakai, 
 T. Vreven, K. Throssell, J. A. Montgomery, Jr., J. E. Peralta, 
 F. Ogliaro, M. J. Bearpark, J. J. Heyd, E. N. Brothers, K. N. Kudin, 
 V. N. Staroverov, T. A. Keith, R. Kobayashi, J. Normand, 
 K. Raghavachari, A. P. Rendell, J. C. Burant, S. S. Iyengar, 
 J. Tomasi, M. Cossi, J. M. Millam, M. Klene, C. Adamo, R. Cammi, 
 J. W. Ochterski, R. L. Martin, K. Morokuma, O. Farkas, 
 J. B. Foresman, and D. J. Fox, Gaussian, Inc., Wallingford CT, 2019.
 
 ******************************************
 Gaussian 16:  ES64L-G16RevC.01  3-Jul-2019
                 8-Oct-2025 
 ******************************************
 %nproc=20
 Will use up to   20 processors via shared memory.
 %mem=18gb
 ----------------------------------------------------------------------
 # wb97xd/6-31++g** scf(conver=10) opt(tight,maxcycles=300,calcfc) freq
 ----------------------------------------------------------------------
 1/6=300,7=10,10=4,18=20,19=15,26=3,38=1/1,3;
 2/9=110,12=2,17=6,18=5,40=1/2;
 3/5=1,6=6,7=1111,11=2,25=1,30=1,71=2,74=-58,140=1/1,2,3;
 4//1;
 5/5=2,6=10,38=5/2;
 8/6=4,10=90,11=11/1;
 11/6=1,8=1,9=11,15=111,16=1/1,2,10;
 10/6=1,13=1/2;
 6/7=2,8=2,9=2,10=2,28=1/1;
 7/10=1,25=1/1,2,3,16;
 1/6=300,7=10,10=4,18=20,19=15,26=3/3(2);
 2/9=110/2;
 99//99;
 2/9=110/2;
 3/5=1,6=6,7=1111,11=2,25=1,30=1,71=1,74=-58/1,2,3;
 4/5=5,16=3,69=1/1;
 5/5=2,6=10,38=5/2;
 7//1,2,3,16;
 1/6=300,7=10,18=20,19=15,26=3/3(-5);
 2/9=110/2;
 6/7=2,8=2,9=2,10=2,19=2,28=1/1;
 99/9=1/99;
 ---------------
 20K-1-126-12119
 ---------------
 Symbolic Z-matrix:
 Charge =  0 Multiplicity = 1
 C                    -0.79082   0.99866  -0.41072 
 O                    -1.12494   0.48581   0.6333 
 O                    -0.85909   0.50518  -1.58684 
 H                    -1.06981  -0.56344  -1.56917 
 C                    -0.31402   2.48312  -0.4085 
 F                     0.62732   2.7301   -1.32518 
 F                     0.18885   2.82853   0.7814 
 F                    -1.33786   3.31262  -0.65958 
 O                     0.73294  -0.60959   2.55079 
 H                     0.38634  -0.15398   1.76808 
 H                     1.54573  -0.1528    2.77394 
 O                    -1.12673  -1.98087  -1.46555 
 H                    -0.17314  -2.20077  -1.42806 
 H                    -1.49253  -2.26247  -0.59888 
 O                     1.54943   0.31452  -0.115 
 H                     2.14062   0.83416  -0.66306 
 H                     1.59156  -0.59912  -0.45491 
 O                     0.81465  -3.12941   1.45611 
 H                     0.87554  -2.30308   1.97082 
 H                    -0.13729  -3.27764   1.3307 
 O                    -1.89871  -2.93167   0.95866 
 H                    -2.012    -2.2291    1.65467 
 H                    -2.66564  -3.50193   1.01834 
 O                    -2.04169  -1.04234   2.78796 
 H                    -2.10457  -0.28409   2.19496 
 H                    -1.13999  -1.00235   3.13367 
 O                     1.50159  -2.33293  -0.91797 
 H                     1.31211  -2.69915  -0.00367 
 H                     2.16393  -2.90232  -1.31022 
 
 Add virtual bond connecting atoms O12        and H4         Dist= 2.69D+00.
 Add virtual bond connecting atoms H28        and O18        Dist= 3.03D+00.
 Add virtual bond connecting atoms O24        and H22        Dist= 3.10D+00.
 Add virtual bond connecting atoms O21        and H14        Dist= 3.29D+00.
 Add virtual bond connecting atoms H20        and O21        Dist= 3.46D+00.
 Add virtual bond connecting atoms O27        and H13        Dist= 3.32D+00.
 Add virtual bond connecting atoms H19        and O9         Dist= 3.39D+00.
 Add virtual bond connecting atoms O27        and H17        Dist= 3.40D+00.

 GradGradGradGradGradGradGradGradGradGradGradGradGradGradGradGradGradGrad
 Berny optimization.
 Initialization pass.
                           ----------------------------
                           !    Initial Parameters    !
                           ! (Angstroms and Degrees)  !
 --------------------------                            --------------------------
 ! Name  Definition              Value          Derivative Info.                !
 --------------------------------------------------------------------------------
 ! R1    R(1,2)                  1.2102         calculate D2E/DX2 analytically  !
 ! R2    R(1,3)                  1.2773         calculate D2E/DX2 analytically  !
 ! R3    R(1,5)                  1.5592         calculate D2E/DX2 analytically  !
 ! R4    R(3,4)                  1.0893         calculate D2E/DX2 analytically  !
 ! R5    R(4,12)                 1.4224         calculate D2E/DX2 analytically  !
 ! R6    R(5,6)                  1.337          calculate D2E/DX2 analytically  !
 ! R7    R(5,7)                  1.3372         calculate D2E/DX2 analytically  !
 ! R8    R(5,8)                  1.3414         calculate D2E/DX2 analytically  !
 ! R9    R(9,10)                 0.9697         calculate D2E/DX2 analytically  !
 ! R10   R(9,11)                 0.9587         calculate D2E/DX2 analytically  !
 ! R11   R(9,19)                 1.7957         calculate D2E/DX2 analytically  !
 ! R12   R(12,13)                0.9793         calculate D2E/DX2 analytically  !
 ! R13   R(12,14)                0.9819         calculate D2E/DX2 analytically  !
 ! R14   R(13,27)                1.7557         calculate D2E/DX2 analytically  !
 ! R15   R(14,21)                1.7432         calculate D2E/DX2 analytically  !
 ! R16   R(15,16)                0.9591         calculate D2E/DX2 analytically  !
 ! R17   R(15,17)                0.9757         calculate D2E/DX2 analytically  !
 ! R18   R(17,27)                1.7968         calculate D2E/DX2 analytically  !
 ! R19   R(18,19)                0.9754         calculate D2E/DX2 analytically  !
 ! R20   R(18,20)                0.9715         calculate D2E/DX2 analytically  !
 ! R21   R(18,28)                1.6011         calculate D2E/DX2 analytically  !
 ! R22   R(20,21)                1.8332         calculate D2E/DX2 analytically  !
 ! R23   R(21,22)                0.9954         calculate D2E/DX2 analytically  !
 ! R24   R(21,23)                0.9576         calculate D2E/DX2 analytically  !
 ! R25   R(22,24)                1.6412         calculate D2E/DX2 analytically  !
 ! R26   R(24,25)                0.9646         calculate D2E/DX2 analytically  !
 ! R27   R(24,26)                0.9665         calculate D2E/DX2 analytically  !
 ! R28   R(27,28)                1.003          calculate D2E/DX2 analytically  !
 ! R29   R(27,29)                0.9575         calculate D2E/DX2 analytically  !
 ! A1    A(2,1,3)              128.0148         calculate D2E/DX2 analytically  !
 ! A2    A(2,1,5)              119.1214         calculate D2E/DX2 analytically  !
 ! A3    A(3,1,5)              112.6752         calculate D2E/DX2 analytically  !
 ! A4    A(1,3,4)              111.9877         calculate D2E/DX2 analytically  !
 ! A5    A(1,5,6)              112.9683         calculate D2E/DX2 analytically  !
 ! A6    A(1,5,7)              111.2358         calculate D2E/DX2 analytically  !
 ! A7    A(1,5,8)              110.7984         calculate D2E/DX2 analytically  !
 ! A8    A(6,5,7)              107.3151         calculate D2E/DX2 analytically  !
 ! A9    A(6,5,8)              107.1478         calculate D2E/DX2 analytically  !
 ! A10   A(7,5,8)              107.0896         calculate D2E/DX2 analytically  !
 ! A11   A(10,9,11)            105.4887         calculate D2E/DX2 analytically  !
 ! A12   A(10,9,19)            102.1687         calculate D2E/DX2 analytically  !
 ! A13   A(11,9,19)            117.2069         calculate D2E/DX2 analytically  !
 ! A14   A(4,12,13)            100.8122         calculate D2E/DX2 analytically  !
 ! A15   A(4,12,14)            111.4071         calculate D2E/DX2 analytically  !
 ! A16   A(13,12,14)           105.3408         calculate D2E/DX2 analytically  !
 ! A17   A(12,13,27)           163.1062         calculate D2E/DX2 analytically  !
 ! A18   A(16,15,17)           106.3577         calculate D2E/DX2 analytically  !
 ! A19   A(19,18,20)           104.9832         calculate D2E/DX2 analytically  !
 ! A20   A(19,18,28)           103.536          calculate D2E/DX2 analytically  !
 ! A21   A(20,18,28)           103.1636         calculate D2E/DX2 analytically  !
 ! A22   A(9,19,18)            164.6631         calculate D2E/DX2 analytically  !
 ! A23   A(18,20,21)           159.8599         calculate D2E/DX2 analytically  !
 ! A24   A(14,21,20)            91.7133         calculate D2E/DX2 analytically  !
 ! A25   A(14,21,22)           112.3533         calculate D2E/DX2 analytically  !
 ! A26   A(14,21,23)           118.0943         calculate D2E/DX2 analytically  !
 ! A27   A(20,21,22)            95.777          calculate D2E/DX2 analytically  !
 ! A28   A(20,21,23)           130.1287         calculate D2E/DX2 analytically  !
 ! A29   A(22,21,23)           106.5935         calculate D2E/DX2 analytically  !
 ! A30   A(22,24,25)            98.3422         calculate D2E/DX2 analytically  !
 ! A31   A(22,24,26)           105.0717         calculate D2E/DX2 analytically  !
 ! A32   A(25,24,26)           104.3689         calculate D2E/DX2 analytically  !
 ! A33   A(13,27,17)            92.8662         calculate D2E/DX2 analytically  !
 ! A34   A(13,27,28)            96.4381         calculate D2E/DX2 analytically  !
 ! A35   A(13,27,29)           125.8459         calculate D2E/DX2 analytically  !
 ! A36   A(17,27,28)            97.2883         calculate D2E/DX2 analytically  !
 ! A37   A(17,27,29)           130.1471         calculate D2E/DX2 analytically  !
 ! A38   A(28,27,29)           106.6785         calculate D2E/DX2 analytically  !
 ! A39   L(3,4,12,9,-1)        173.4915         calculate D2E/DX2 analytically  !
 ! A40   L(12,14,21,1,-1)      183.9549         calculate D2E/DX2 analytically  !
 ! A41   L(15,17,27,3,-1)      178.0898         calculate D2E/DX2 analytically  !
 ! A42   L(21,22,24,1,-1)      177.2286         calculate D2E/DX2 analytically  !
 ! A43   L(18,28,27,1,-1)      171.5351         calculate D2E/DX2 analytically  !
 ! A44   L(3,4,12,9,-2)        186.8176         calculate D2E/DX2 analytically  !
 ! A45   L(12,14,21,1,-2)      189.5097         calculate D2E/DX2 analytically  !
 ! A46   L(15,17,27,3,-2)      187.6144         calculate D2E/DX2 analytically  !
 ! A47   L(21,22,24,1,-2)      184.9613         calculate D2E/DX2 analytically  !
 ! A48   L(18,28,27,1,-2)      182.8609         calculate D2E/DX2 analytically  !
 ! D1    D(2,1,3,4)            -12.3317         calculate D2E/DX2 analytically  !
 ! D2    D(5,1,3,4)            172.7639         calculate D2E/DX2 analytically  !
 ! D3    D(2,1,5,6)            146.9591         calculate D2E/DX2 analytically  !
 ! D4    D(2,1,5,7)             26.1955         calculate D2E/DX2 analytically  !
 ! D5    D(2,1,5,8)            -92.8073         calculate D2E/DX2 analytically  !
 ! D6    D(3,1,5,6)            -37.6352         calculate D2E/DX2 analytically  !
 ! D7    D(3,1,5,7)           -158.3989         calculate D2E/DX2 analytically  !
 ! D8    D(3,1,5,8)             82.5984         calculate D2E/DX2 analytically  !
 ! D9    D(1,3,12,13)          -87.4063         calculate D2E/DX2 analytically  !
 ! D10   D(1,3,12,14)           22.1417         calculate D2E/DX2 analytically  !
 ! D11   D(10,9,11,19)        -112.8552         calculate D2E/DX2 analytically  !
 ! D12   D(10,9,19,18)         -11.3545         calculate D2E/DX2 analytically  !
 ! D13   D(11,9,19,18)        -126.0644         calculate D2E/DX2 analytically  !
 ! D14   D(4,12,13,27)          64.8109         calculate D2E/DX2 analytically  !
 ! D15   D(14,12,13,27)        -51.147          calculate D2E/DX2 analytically  !
 ! D16   D(4,12,21,20)        -101.1792         calculate D2E/DX2 analytically  !
 ! D17   D(4,12,21,22)          -5.5126         calculate D2E/DX2 analytically  !
 ! D18   D(4,12,21,23)         122.2848         calculate D2E/DX2 analytically  !
 ! D19   D(13,12,21,20)          5.5723         calculate D2E/DX2 analytically  !
 ! D20   D(13,12,21,22)        101.2389         calculate D2E/DX2 analytically  !
 ! D21   D(13,12,21,23)       -130.9637         calculate D2E/DX2 analytically  !
 ! D22   D(12,13,27,17)        -44.814          calculate D2E/DX2 analytically  !
 ! D23   D(12,13,27,28)         52.8565         calculate D2E/DX2 analytically  !
 ! D24   D(12,13,27,29)        168.8221         calculate D2E/DX2 analytically  !
 ! D25   D(16,15,27,13)       -113.4568         calculate D2E/DX2 analytically  !
 ! D26   D(16,15,27,28)        149.9303         calculate D2E/DX2 analytically  !
 ! D27   D(16,15,27,29)         31.7626         calculate D2E/DX2 analytically  !
 ! D28   D(20,18,19,9)         -56.3546         calculate D2E/DX2 analytically  !
 ! D29   D(28,18,19,9)          51.5187         calculate D2E/DX2 analytically  !
 ! D30   D(19,18,20,21)         44.9175         calculate D2E/DX2 analytically  !
 ! D31   D(28,18,20,21)        -63.2276         calculate D2E/DX2 analytically  !
 ! D32   D(19,18,27,13)        -98.3255         calculate D2E/DX2 analytically  !
 ! D33   D(19,18,27,17)         -5.2955         calculate D2E/DX2 analytically  !
 ! D34   D(19,18,27,29)        131.3662         calculate D2E/DX2 analytically  !
 ! D35   D(20,18,27,13)          9.6923         calculate D2E/DX2 analytically  !
 ! D36   D(20,18,27,17)        102.7223         calculate D2E/DX2 analytically  !
 ! D37   D(20,18,27,29)       -120.6159         calculate D2E/DX2 analytically  !
 ! D38   D(18,20,21,14)         54.5522         calculate D2E/DX2 analytically  !
 ! D39   D(18,20,21,22)        -58.1198         calculate D2E/DX2 analytically  !
 ! D40   D(18,20,21,23)       -175.5515         calculate D2E/DX2 analytically  !
 ! D41   D(14,21,24,25)         16.5794         calculate D2E/DX2 analytically  !
 ! D42   D(14,21,24,26)        -90.3104         calculate D2E/DX2 analytically  !
 ! D43   D(20,21,24,25)        109.4412         calculate D2E/DX2 analytically  !
 ! D44   D(20,21,24,26)          2.5514         calculate D2E/DX2 analytically  !
 ! D45   D(23,21,24,25)       -115.884          calculate D2E/DX2 analytically  !
 ! D46   D(23,21,24,26)        137.2263         calculate D2E/DX2 analytically  !
 --------------------------------------------------------------------------------
 Trust Radius=3.00D-01 FncErr=1.00D-07 GrdErr=1.00D-06 EigMax=2.50D+02 EigMin=1.00D-04
 Number of steps in this run=    174 maximum allowed number of steps=    174.
 GradGradGradGradGradGradGradGradGradGradGradGradGradGradGradGradGradGrad

                          Input orientation:                          
 ---------------------------------------------------------------------
 Center     Atomic      Atomic             Coordinates (Angstroms)
 Number     Number       Type             X           Y           Z
 ---------------------------------------------------------------------
      1          6           0       -0.790818    0.998663   -0.410723
      2          8           0       -1.124936    0.485811    0.633300
      3          8           0       -0.859089    0.505179   -1.586840
      4          1           0       -1.069806   -0.563436   -1.569166
      5          6           0       -0.314022    2.483121   -0.408498
      6          9           0        0.627323    2.730100   -1.325181
      7          9           0        0.188847    2.828527    0.781402
      8          9           0       -1.337865    3.312620   -0.659579
      9          8           0        0.732943   -0.609590    2.550790
     10          1           0        0.386338   -0.153980    1.768084
     11          1           0        1.545728   -0.152800    2.773943
     12          8           0       -1.126726   -1.980869   -1.465545
     13          1           0       -0.173142   -2.200773   -1.428060
     14          1           0       -1.492531   -2.262470   -0.598880
     15          8           0        1.549426    0.314521   -0.115001
     16          1           0        2.140617    0.834157   -0.663058
     17          1           0        1.591564   -0.599122   -0.454907
     18          8           0        0.814647   -3.129411    1.456112
     19          1           0        0.875542   -2.303082    1.970825
     20          1           0       -0.137287   -3.277636    1.330696
     21          8           0       -1.898705   -2.931668    0.958657
     22          1           0       -2.012002   -2.229104    1.654671
     23          1           0       -2.665636   -3.501926    1.018340
     24          8           0       -2.041694   -1.042340    2.787956
     25          1           0       -2.104570   -0.284094    2.194963
     26          1           0       -1.139990   -1.002347    3.133670
     27          8           0        1.501589   -2.332935   -0.917968
     28          1           0        1.312109   -2.699152   -0.003672
     29          1           0        2.163934   -2.902323   -1.310219
 ---------------------------------------------------------------------
                    Distance matrix (angstroms):
                    1          2          3          4          5
     1  C    0.000000
     2  O    1.210221   0.000000
     3  O    1.277278   2.236084   0.000000
     4  H    1.964683   2.440249   1.089335   0.000000
     5  C    1.559152   2.394196   2.365976   3.346621   0.000000
     6  F    2.417691   3.455849   2.688524   3.713106   1.336951
     7  F    2.393597   2.690033   3.479179   4.314486   1.337178
     8  F    2.390729   3.115722   2.995124   3.990365   1.341404
     9  O    3.698497   2.885894   4.571352   4.497341   4.406630
    10  H    2.731571   1.995248   3.638832   3.664048   3.490317
    11  H    4.114294   3.481756   5.023197   5.086476   4.531521
    12  O    3.178537   3.238775   2.503353   1.422355   4.658867
    13  H    3.413633   3.517506   2.796052   1.872109   4.795646
    14  H    3.341076   3.034211   3.006192   2.001716   4.893441
    15  O    2.456063   2.782356   2.829064   3.121823   2.874266
    16  H    2.946870   3.530683   3.155920   3.616782   2.968019
    17  H    2.868904   3.121001   2.916582   2.885436   3.624036
    18  O    4.806619   4.184356   5.027047   4.391777   6.020896
    19  H    4.398868   3.683586   4.853066   4.397986   5.475763
    20  H    4.663301   3.952891   4.831429   4.079911   6.020162
    21  O    4.306985   3.519054   4.401395   3.561669   5.805194
    22  H    4.021893   3.033290   4.394646   3.749042   5.417091
    23  H    5.080596   4.292325   5.109546   4.228071   6.586861
    24  O    3.995238   2.796110   4.788759   4.489814   5.062711
    25  H    3.187634   1.997806   4.059090   3.913750   4.200184
    26  H    4.085179   2.909758   4.963341   4.723795   5.037625
    27  O    4.075778   4.153359   3.751677   3.188614   5.172079
    28  H    4.273386   4.060654   4.181897   3.561682   5.446480
    29  H    4.975676   5.106210   4.563580   3.999316   5.996364
                    6          7          8          9         10
     6  F    0.000000
     7  F    2.153983   0.000000
     8  F    2.155068   2.154442   0.000000
     9  O    5.117405   3.904795   5.475258   0.000000
    10  H    4.236069   3.147680   4.569873   0.969713   0.000000
    11  H    5.094841   3.834014   5.666861   0.958683   1.534907
    12  O    5.028879   5.468985   5.358655   4.633543   4.010392
    13  H    4.996482   5.505144   5.687235   4.379965   3.836368
    14  H    5.472389   5.536285   5.577565   4.195851   3.684888
    15  O    2.854791   2.995821   4.197810   2.937187   2.262361
    16  H    2.514571   3.142194   4.271139   3.794044   3.156638
    17  H    3.573633   3.904465   4.891336   3.125948   2.567569
    18  O    6.488802   6.028589   7.114016   2.748544   3.022246
    19  H    6.021477   5.312221   6.584398   1.795719   2.213383
    20  H    6.612957   6.139488   6.988137   3.060130   3.197299
    21  O    6.606993   6.129367   6.474903   3.853895   3.686753
    22  H    6.359187   5.584440   6.043254   3.310676   3.173490
    23  H    7.427908   6.948298   7.142578   4.718511   4.591884
    24  O    6.186505   4.897467   5.598799   2.818178   2.779327
    25  H    5.379593   4.116591   4.655384   2.878201   2.530568
    26  H    6.077492   4.687704   5.748638   2.000471   2.216806
    27  O    5.154075   5.590334   6.324678   3.948799   3.634076
    28  H    5.629574   5.695024   6.602574   3.350669   3.236368
    29  H    5.838287   6.412370   7.163201   4.712934   4.493239
                   11         12         13         14         15
    11  H    0.000000
    12  O    5.334520   0.000000
    13  H    4.980515   0.979329   0.000000
    14  H    5.005763   0.981947   1.559530   0.000000
    15  O    2.926500   3.775523   3.319347   4.016033   0.000000
    16  H    3.625045   4.386785   3.892236   4.774199   0.959111
    17  H    3.259874   3.212432   2.574199   3.507007   0.975733
    18  O    3.336371   3.691092   3.186933   3.208995   3.856030
    19  H    2.391205   3.990180   3.558458   3.494682   3.414181
    20  H    3.831462   3.237214   2.961697   2.567199   4.223580
    21  O    4.783460   2.716013   3.034500   1.743194   4.855934
    22  H    4.268636   3.252858   3.589629   2.312889   4.720756
    23  H    5.659891   3.294168   3.726982   2.351133   5.797971
    24  O    3.696089   4.450873   4.754813   3.641560   4.812938
    25  H    3.698260   4.151451   4.531045   3.477661   4.364168
    26  H    2.839756   4.702176   4.814603   3.955266   4.418254
    27  O    4.287790   2.707735   1.755672   3.011899   2.766960
    28  H    3.775399   2.932732   2.117364   2.900167   3.025052
    29  H    4.962100   3.420767   2.442946   3.779571   3.486295
                   16         17         18         19         20
    16  H    0.000000
    17  H    1.548894   0.000000
    18  O    4.686038   3.264653   0.000000
    19  H    4.287193   3.049646   0.975427   0.000000
    20  H    5.105951   3.654003   0.971534   1.544455   0.000000
    21  O    5.755651   4.429550   2.765654   3.019279   1.833222
    22  H    5.656826   4.482505   2.973201   2.905741   2.172311
    23  H    6.687957   5.359149   3.527433   3.858029   2.557425
    24  O    5.737809   4.890109   3.779994   3.281377   3.278250
    25  H    5.238356   4.558778   4.142893   3.606607   3.684896
    26  H    5.343245   4.527898   3.340540   2.665799   3.071330
    27  O    3.240957   1.796839   2.596636   2.956002   2.938513
    28  H    3.688562   2.166065   1.601113   2.060607   2.053273
    29  H    3.792182   2.522678   3.086217   3.575513   3.522912
                   21         22         23         24         25
    21  O    0.000000
    22  H    0.995424   0.000000
    23  H    0.957569   1.565960   0.000000
    24  O    2.633694   1.641227   3.093608   0.000000
    25  H    2.929246   2.020780   3.471841   0.964640   0.000000
    26  H    3.004765   2.110160   3.612494   0.966534   1.525606
    27  O    3.929656   4.355981   4.741475   5.287188   5.185795
    28  H    3.359981   3.744431   4.184664   4.667570   4.726542
    29  H    4.653353   5.165486   5.395040   6.159698   6.112410
                   26         27         28         29
    26  H    0.000000
    27  O    5.016390   0.000000
    28  H    4.328378   1.002972   0.000000
    29  H    5.854398   0.957479   1.572879   0.000000
 Stoichiometry    C2H15F3O9
 Framework group  C1[X(C2H15F3O9)]
 Deg. of freedom    81
 Full point group                 C1      NOp   1
 Largest Abelian subgroup         C1      NOp   1
 Largest concise Abelian subgroup C1      NOp   1
                         Standard orientation:                         
 ---------------------------------------------------------------------
 Center     Atomic      Atomic             Coordinates (Angstroms)
 Number     Number       Type             X           Y           Z
 ---------------------------------------------------------------------
      1          6           0        1.191157    0.034000   -0.640235
      2          8           0        0.391553    0.926437   -0.470457
      3          8           0        1.056773   -1.017623   -1.352603
      4          1           0        0.024168   -1.169841   -1.664383
      5          6           0        2.621921    0.172060   -0.036241
      6          9           0        3.143662   -0.999232    0.342307
      7          9           0        2.620165    0.971875    1.035364
      8          9           0        3.465814    0.710895   -0.928914
      9          8           0       -1.169472    1.247186    1.935516
     10          1           0       -0.515087    0.905401    1.306782
     11          1           0       -0.778741    1.126575    2.802612
     12          8           0       -1.363740   -1.421486   -1.847363
     13          1           0       -1.564034   -1.941000   -1.041712
     14          1           0       -1.891500   -0.597714   -1.763158
     15          8           0        0.502521   -1.112005    1.420031
     16          1           0        1.171128   -1.731018    1.719501
     17          1           0       -0.272963   -1.646835    1.165798
     18          8           0       -3.263635   -0.338300    1.126064
     19          1           0       -2.619911    0.263332    1.544533
     20          1           0       -3.390290    0.013650    0.229422
     21          8           0       -2.990565    0.710671   -1.418329
     22          1           0       -2.521478    1.518433   -1.074315
     23          1           0       -3.570534    1.009066   -2.119425
     24          8           0       -1.713293    2.764632   -0.376138
     25          1           0       -0.817736    2.508913   -0.627366
     26          1           0       -1.754930    2.590501    0.573668
     27          8           0       -1.800866   -2.425372    0.629119
     28          1           0       -2.419482   -1.675793    0.876909
     29          1           0       -2.218059   -3.234998    0.924453
 ---------------------------------------------------------------------
 Rotational constants (GHZ):           0.6832511           0.3354567           0.3130443
 Standard basis: 6-31++G(d,p) (6D, 7F)
 There are   356 symmetry adapted cartesian basis functions of A   symmetry.
 There are   356 symmetry adapted basis functions of A   symmetry.
   356 basis functions,   568 primitive gaussians,   356 cartesian basis functions
    63 alpha electrons       63 beta electrons
       nuclear repulsion energy      1214.9931005662 Hartrees.
 NAtoms=   29 NActive=   29 NUniq=   29 SFac= 1.00D+00 NAtFMM=   60 NAOKFM=F Big=F
 Integral buffers will be    131072 words long.
 Raffenetti 2 integral format.
 Two-electron integral symmetry is turned on.
 Nuclear repulsion after empirical dispersion term =     1214.9729015658 Hartrees.
 One-electron integrals computed using PRISM.
 NBasis=   356 RedAO= T EigKep=  3.38D-05  NBF=   356
 NBsUse=   356 1.00D-06 EigRej= -1.00D+00 NBFU=   356
 ExpMin= 3.60D-02 ExpMax= 7.00D+03 ExpMxC= 1.05D+03 IAcc=3 IRadAn=         5 AccDes= 0.00D+00
 Harris functional with IExCor= 4639 and IRadAn=       5 diagonalized for initial guess.
 HarFok:  IExCor= 4639 AccDes= 0.00D+00 IRadAn=         5 IDoV= 1 UseB2=F ITyADJ=14
 ICtDFT=  3500011 ScaDFX=  1.000000  1.000000  1.000000  1.000000
 FoFCou: FMM=F IPFlag=           0 FMFlag=      100000 FMFlg1=           0
         NFxFlg=           0 DoJE=T BraDBF=F KetDBF=T FulRan=T
         wScrn=  0.000000 ICntrl=       500 IOpCl=  0 I1Cent=   200000004 NGrid=           0
         NMat0=    1 NMatS0=      1 NMatT0=    0 NMatD0=    1 NMtDS0=    0 NMtDT0=    0
 Petite list used in FoFCou.
 Requested convergence on RMS density matrix=1.00D-10 within 128 cycles.
 Requested convergence on MAX density matrix=1.00D-08.
 Requested convergence on             energy=1.00D-08.
 No special actions if energy rises.
 SCF Done:  E(RwB97XD) =  -1061.66993986     A.U. after   18 cycles
            NFock= 18  Conv=0.82D-10     -V/T= 2.0081
 DoSCS=F DFT=T ScalE2(SS,OS)=  1.000000  1.000000
 Range of M.O.s used for correlation:     1   356
 NBasis=   356 NAE=    63 NBE=    63 NFC=     0 NFV=     0
 NROrb=    356 NOA=    63 NOB=    63 NVA=   293 NVB=   293

 **** Warning!!: The largest alpha MO coefficient is  0.33515360D+02

 Symmetrizing basis deriv contribution to polar:
 IMax=3 JMax=2 DiffMx= 0.00D+00
 G2DrvN: will do    30 centers at a time, making    1 passes.
 Calling FoFCou, ICntrl=  3107 FMM=F I1Cent=   0 AccDes= 0.00D+00.
 End of G2Drv F.D. properties file   721 does not exist.
 End of G2Drv F.D. properties file   722 does not exist.
 End of G2Drv F.D. properties file   788 does not exist.
          IDoAtm=11111111111111111111111111111
          Differentiating once with respect to nuclear coordinates.
 CalDSu exits because no D1Ps are significant.
          There are    90 degrees of freedom in the 1st order CPHF.  IDoFFX=6 NUNeed=     0.
     84 vectors produced by pass  0 Test12= 2.05D-14 1.11D-09 XBig12= 1.50D-01 6.79D-02.
 AX will form    84 AO Fock derivatives at one time.
     84 vectors produced by pass  1 Test12= 2.05D-14 1.11D-09 XBig12= 3.10D-02 4.83D-02.
     84 vectors produced by pass  2 Test12= 2.05D-14 1.11D-09 XBig12= 8.52D-04 3.62D-03.
     84 vectors produced by pass  3 Test12= 2.05D-14 1.11D-09 XBig12= 9.59D-06 4.68D-04.
     84 vectors produced by pass  4 Test12= 2.05D-14 1.11D-09 XBig12= 7.23D-08 3.23D-05.
     84 vectors produced by pass  5 Test12= 2.05D-14 1.11D-09 XBig12= 4.09D-10 1.96D-06.
     74 vectors produced by pass  6 Test12= 2.05D-14 1.11D-09 XBig12= 2.15D-12 1.23D-07.
     19 vectors produced by pass  7 Test12= 2.05D-14 1.11D-09 XBig12= 9.69D-15 7.43D-09.
 InvSVY:  IOpt=1 It=  1 EMax= 3.33D-16
 Solved reduced A of dimension   597 with    90 vectors.
 End of Minotr F.D. properties file   721 does not exist.
 End of Minotr F.D. properties file   722 does not exist.
 End of Minotr F.D. properties file   788 does not exist.

 **********************************************************************

            Population analysis using the SCF Density.

 **********************************************************************

 Orbital symmetries:
       Occupied  (A) (A) (A) (A) (A) (A) (A) (A) (A) (A) (A) (A)
                 (A) (A) (A) (A) (A) (A) (A) (A) (A) (A) (A) (A)
                 (A) (A) (A) (A) (A) (A) (A) (A) (A) (A) (A) (A)
                 (A) (A) (A) (A) (A) (A) (A) (A) (A) (A) (A) (A)
                 (A) (A) (A) (A) (A) (A) (A) (A) (A) (A) (A) (A)
                 (A) (A) (A)
       Virtual   (A) (A) (A) (A) (A) (A) (A) (A) (A) (A) (A) (A)
                 (A) (A) (A) (A) (A) (A) (A) (A) (A) (A) (A) (A)
                 (A) (A) (A) (A) (A) (A) (A) (A) (A) (A) (A) (A)
                 (A) (A) (A) (A) (A) (A) (A) (A) (A) (A) (A) (A)
                 (A) (A) (A) (A) (A) (A) (A) (A) (A) (A) (A) (A)
                 (A) (A) (A) (A) (A) (A) (A) (A) (A) (A) (A) (A)
                 (A) (A) (A) (A) (A) (A) (A) (A) (A) (A) (A) (A)
                 (A) (A) (A) (A) (A) (A) (A) (A) (A) (A) (A) (A)
                 (A) (A) (A) (A) (A) (A) (A) (A) (A) (A) (A) (A)
                 (A) (A) (A) (A) (A) (A) (A) (A) (A) (A) (A) (A)
                 (A) (A) (A) (A) (A) (A) (A) (A) (A) (A) (A) (A)
                 (A) (A) (A) (A) (A) (A) (A) (A) (A) (A) (A) (A)
                 (A) (A) (A) (A) (A) (A) (A) (A) (A) (A) (A) (A)
                 (A) (A) (A) (A) (A) (A) (A) (A) (A) (A) (A) (A)
                 (A) (A) (A) (A) (A) (A) (A) (A) (A) (A) (A) (A)
                 (A) (A) (A) (A) (A) (A) (A) (A) (A) (A) (A) (A)
                 (A) (A) (A) (A) (A) (A) (A) (A) (A) (A) (A) (A)
                 (A) (A) (A) (A) (A) (A) (A) (A) (A) (A) (A) (A)
                 (A) (A) (A) (A) (A) (A) (A) (A) (A) (A) (A) (A)
                 (A) (A) (A) (A) (A) (A) (A) (A) (A) (A) (A) (A)
                 (A) (A) (A) (A) (A) (A) (A) (A) (A) (A) (A) (A)
                 (A) (A) (A) (A) (A) (A) (A) (A) (A) (A) (A) (A)
                 (A) (A) (A) (A) (A) (A) (A) (A) (A) (A) (A) (A)
                 (A) (A) (A) (A) (A) (A) (A) (A) (A) (A) (A) (A)
                 (A) (A) (A) (A) (A)
 The electronic state is 1-A.
 Alpha  occ. eigenvalues --  -24.88158 -24.88040 -24.87885 -19.31836 -19.31421
 Alpha  occ. eigenvalues --  -19.31139 -19.31030 -19.29892 -19.29746 -19.28925
 Alpha  occ. eigenvalues --  -19.28854 -19.28829 -10.56465 -10.46829  -1.43764
 Alpha  occ. eigenvalues --   -1.34530  -1.34329  -1.23121  -1.15887  -1.15269
 Alpha  occ. eigenvalues --   -1.14882  -1.14212  -1.12997  -1.12805  -1.12425
 Alpha  occ. eigenvalues --   -1.11531  -0.85108  -0.75455  -0.70072  -0.69879
 Alpha  occ. eigenvalues --   -0.67243  -0.66564  -0.66103  -0.65912  -0.64591
 Alpha  occ. eigenvalues --   -0.64038  -0.63576  -0.63327  -0.59980  -0.57916
 Alpha  occ. eigenvalues --   -0.57170  -0.56476  -0.55749  -0.55045  -0.53250
 Alpha  occ. eigenvalues --   -0.52981  -0.52653  -0.52174  -0.51043  -0.50931
 Alpha  occ. eigenvalues --   -0.50227  -0.48813  -0.47693  -0.46444  -0.43826
 Alpha  occ. eigenvalues --   -0.43576  -0.43384  -0.42388  -0.41907  -0.41672
 Alpha  occ. eigenvalues --   -0.41423  -0.40910  -0.38856
 Alpha virt. eigenvalues --    0.02836   0.04478   0.04944   0.05234   0.06681
 Alpha virt. eigenvalues --    0.07822   0.08881   0.09409   0.09682   0.09888
 Alpha virt. eigenvalues --    0.11071   0.11936   0.12319   0.12589   0.12887
 Alpha virt. eigenvalues --    0.13245   0.14273   0.14885   0.15440   0.16987
 Alpha virt. eigenvalues --    0.17629   0.18472   0.19951   0.20351   0.20930
 Alpha virt. eigenvalues --    0.21557   0.21944   0.22587   0.24185   0.24622
 Alpha virt. eigenvalues --    0.25195   0.26186   0.27031   0.27483   0.27620
 Alpha virt. eigenvalues --    0.27910   0.28614   0.29269   0.29627   0.29825
 Alpha virt. eigenvalues --    0.30187   0.30484   0.31258   0.31590   0.32158
 Alpha virt. eigenvalues --    0.32733   0.33035   0.33113   0.33553   0.34207
 Alpha virt. eigenvalues --    0.34338   0.35219   0.35601   0.35795   0.36297
 Alpha virt. eigenvalues --    0.36662   0.36696   0.37298   0.37731   0.37859
 Alpha virt. eigenvalues --    0.38499   0.38907   0.39095   0.39357   0.39953
 Alpha virt. eigenvalues --    0.40346   0.41003   0.41704   0.42409   0.42828
 Alpha virt. eigenvalues --    0.43865   0.44132   0.44740   0.46099   0.46940
 Alpha virt. eigenvalues --    0.47501   0.48443   0.48711   0.49371   0.50960
 Alpha virt. eigenvalues --    0.52150   0.52496   0.52949   0.55215   0.56624
 Alpha virt. eigenvalues --    0.56674   0.57699   0.59174   0.61234   0.63028
 Alpha virt. eigenvalues --    0.64593   0.66058   0.68001   0.82272   0.87991
 Alpha virt. eigenvalues --    0.89328   0.92139   0.93657   0.95238   1.05153
 Alpha virt. eigenvalues --    1.07145   1.09485   1.12899   1.15051   1.16474
 Alpha virt. eigenvalues --    1.17225   1.18793   1.19445   1.20358   1.20876
 Alpha virt. eigenvalues --    1.22729   1.23259   1.24290   1.24935   1.25993
 Alpha virt. eigenvalues --    1.26558   1.26749   1.27364   1.28419   1.29584
 Alpha virt. eigenvalues --    1.30480   1.30757   1.31809   1.32157   1.32323
 Alpha virt. eigenvalues --    1.33350   1.34227   1.34583   1.34955   1.35666
 Alpha virt. eigenvalues --    1.36146   1.36744   1.37139   1.39296   1.39730
 Alpha virt. eigenvalues --    1.40037   1.40969   1.42045   1.43027   1.43396
 Alpha virt. eigenvalues --    1.45515   1.46506   1.46904   1.49937   1.52897
 Alpha virt. eigenvalues --    1.54140   1.56377   1.57909   1.59070   1.59834
 Alpha virt. eigenvalues --    1.60809   1.61190   1.62631   1.63393   1.64144
 Alpha virt. eigenvalues --    1.64442   1.64874   1.65709   1.66683   1.66840
 Alpha virt. eigenvalues --    1.68147   1.68642   1.69433   1.70424   1.70851
 Alpha virt. eigenvalues --    1.71785   1.72264   1.73559   1.74037   1.75460
 Alpha virt. eigenvalues --    1.75709   1.76599   1.77409   1.78221   1.79196
 Alpha virt. eigenvalues --    1.80523   1.82398   1.82918   1.84891   1.85336
 Alpha virt. eigenvalues --    1.87108   1.87406   1.88908   1.90614   1.91155
 Alpha virt. eigenvalues --    1.91833   1.92899   1.94491   1.94832   1.95765
 Alpha virt. eigenvalues --    1.97557   1.98481   2.00249   2.01812   2.08779
 Alpha virt. eigenvalues --    2.15540   2.15852   2.17051   2.17741   2.19637
 Alpha virt. eigenvalues --    2.22026   2.24225   2.26536   2.30993   2.31430
 Alpha virt. eigenvalues --    2.33115   2.33951   2.37088   2.37610   2.38143
 Alpha virt. eigenvalues --    2.39041   2.41411   2.42595   2.42948   2.44385
 Alpha virt. eigenvalues --    2.47114   2.48166   2.49814   2.50664   2.51984
 Alpha virt. eigenvalues --    2.56359   2.57988   2.59517   2.60522   2.62400
 Alpha virt. eigenvalues --    2.64662   2.65231   2.66804   2.67372   2.69057
 Alpha virt. eigenvalues --    2.69448   2.72438   2.72912   2.73949   2.74324
 Alpha virt. eigenvalues --    2.75040   2.75595   2.76608   2.78465   2.79708
 Alpha virt. eigenvalues --    2.82432   2.83979   2.84117   2.85790   2.86390
 Alpha virt. eigenvalues --    2.88510   2.89588   2.90863   2.91921   2.99910
 Alpha virt. eigenvalues --    3.05025   3.11357   3.12109   3.13756   3.15663
 Alpha virt. eigenvalues --    3.17331   3.18594   3.21547   3.22338   3.26694
 Alpha virt. eigenvalues --    3.28874   3.33534   3.35180   3.41617   3.50117
 Alpha virt. eigenvalues --    3.52062   3.54871   3.56820   3.61011   3.61447
 Alpha virt. eigenvalues --    3.65524   3.77367   3.79128   3.80302   3.80559
 Alpha virt. eigenvalues --    3.81618   3.83568   3.86149   3.88872   4.37069
 Alpha virt. eigenvalues --    4.44777   4.45310   4.56780   4.58820   4.63921
 Alpha virt. eigenvalues --    4.64413   4.74466   4.84758   4.85719   4.93097
 Alpha virt. eigenvalues --    5.88510   6.05959   6.72943
          Condensed to atoms (all electrons):
               1          2          3          4          5          6
     1  C    5.469844   0.484236   0.415064  -0.036756  -0.239038  -0.048502
     2  O    0.484236   8.421488  -0.199325  -0.002506  -0.139891   0.008627
     3  O    0.415064  -0.199325   8.311519   0.168839  -0.241682   0.008618
     4  H   -0.036756  -0.002506   0.168839   0.265603   0.019434   0.000351
     5  C   -0.239038  -0.139891  -0.241682   0.019434   5.050668   0.154957
     6  F   -0.048502   0.008627   0.008618   0.000351   0.154957   9.268762
     7  F   -0.045978   0.000391   0.011841   0.000238   0.185059  -0.044573
     8  F   -0.061264   0.001437   0.012557   0.000650   0.189846  -0.041835
     9  O    0.008102  -0.016671  -0.000602  -0.000606   0.006623   0.000186
    10  H    0.002153   0.021775  -0.001105  -0.002946  -0.031076   0.000103
    11  H    0.004586  -0.002075   0.000365   0.000306  -0.000527  -0.000135
    12  O    0.020157  -0.012279  -0.023514   0.072417  -0.045382  -0.000304
    13  H   -0.016424   0.000709   0.002813  -0.009107   0.011104   0.000119
    14  H    0.005465   0.002638   0.001816  -0.011869  -0.012626   0.000004
    15  O   -0.015488  -0.047403  -0.015427  -0.004378  -0.015145   0.000409
    16  H    0.004685   0.004298  -0.002046   0.000058  -0.006362   0.002038
    17  H   -0.022854  -0.000512  -0.002861   0.001574   0.017905  -0.001460
    18  O    0.004004  -0.002220  -0.001645   0.001979   0.007498   0.000003
    19  H    0.003437  -0.000645  -0.000110  -0.001798  -0.002578   0.000079
    20  H   -0.000649  -0.001110   0.000273   0.000385  -0.000385  -0.000018
    21  O   -0.003989   0.005194  -0.002244   0.001072  -0.000364  -0.000007
    22  H   -0.001373   0.000001   0.001309  -0.000945  -0.005085   0.000073
    23  H    0.000195   0.000702  -0.000598   0.000899   0.000947  -0.000013
    24  O   -0.010171  -0.000595   0.001069   0.000036  -0.005264   0.000029
    25  H    0.003083   0.021582   0.001851  -0.000804  -0.005821   0.000133
    26  H   -0.003378   0.002158  -0.000466   0.000742   0.004538  -0.000042
    27  O   -0.014386  -0.001222   0.004843   0.002925   0.007324   0.000232
    28  H   -0.000836   0.001408  -0.000366   0.002963   0.002086  -0.000067
    29  H    0.002471  -0.000429  -0.000167  -0.000212  -0.001662   0.000011
               7          8          9         10         11         12
     1  C   -0.045978  -0.061264   0.008102   0.002153   0.004586   0.020157
     2  O    0.000391   0.001437  -0.016671   0.021775  -0.002075  -0.012279
     3  O    0.011841   0.012557  -0.000602  -0.001105   0.000365  -0.023514
     4  H    0.000238   0.000650  -0.000606  -0.002946   0.000306   0.072417
     5  C    0.185059   0.189846   0.006623  -0.031076  -0.000527  -0.045382
     6  F   -0.044573  -0.041835   0.000186   0.000103  -0.000135  -0.000304
     7  F    9.237020  -0.040809  -0.000626   0.003933  -0.000746   0.000161
     8  F   -0.040809   9.227326  -0.000077   0.000521  -0.000062   0.000114
     9  O   -0.000626  -0.000077   8.358430   0.210828   0.262879  -0.002122
    10  H    0.003933   0.000521   0.210828   0.345293  -0.015118   0.003649
    11  H   -0.000746  -0.000062   0.262879  -0.015118   0.328775  -0.000489
    12  O    0.000161   0.000114  -0.002122   0.003649  -0.000489   8.456344
    13  H   -0.000069   0.000011   0.000457   0.001429  -0.000288   0.233517
    14  H   -0.000099   0.000068  -0.001820   0.001577  -0.000176   0.260183
    15  O   -0.014234   0.002473  -0.007925   0.007745   0.003234   0.003581
    16  H   -0.002136   0.000569   0.002484   0.002213  -0.000451   0.001861
    17  H    0.002159  -0.000352  -0.001941  -0.004854   0.000026  -0.009137
    18  O    0.000029   0.000000  -0.012087  -0.008056   0.002125  -0.006235
    19  H    0.000062   0.000007   0.021906   0.001349  -0.001991   0.001167
    20  H    0.000019   0.000002  -0.000880   0.000481   0.000754  -0.000680
    21  O    0.000023  -0.000007  -0.000331  -0.008230   0.001235  -0.039175
    22  H    0.000056   0.000111  -0.004806   0.010318  -0.001333  -0.006124
    23  H    0.000009  -0.000017   0.000974  -0.001253   0.000372   0.004870
    24  O   -0.000002   0.000107   0.013870  -0.014899   0.005436  -0.004088
    25  H    0.000045  -0.000168  -0.003453  -0.001083  -0.000400   0.001367
    26  H   -0.000196  -0.000046   0.026636  -0.009571   0.000304   0.000588
    27  O   -0.000122   0.000021  -0.003526  -0.001417   0.000479  -0.020735
    28  H   -0.000064   0.000011   0.006380  -0.001799  -0.000958  -0.007259
    29  H   -0.000007  -0.000004  -0.000187  -0.000791   0.000388   0.008548
              13         14         15         16         17         18
     1  C   -0.016424   0.005465  -0.015488   0.004685  -0.022854   0.004004
     2  O    0.000709   0.002638  -0.047403   0.004298  -0.000512  -0.002220
     3  O    0.002813   0.001816  -0.015427  -0.002046  -0.002861  -0.001645
     4  H   -0.009107  -0.011869  -0.004378   0.000058   0.001574   0.001979
     5  C    0.011104  -0.012626  -0.015145  -0.006362   0.017905   0.007498
     6  F    0.000119   0.000004   0.000409   0.002038  -0.001460   0.000003
     7  F   -0.000069  -0.000099  -0.014234  -0.002136   0.002159   0.000029
     8  F    0.000011   0.000068   0.002473   0.000569  -0.000352   0.000000
     9  O    0.000457  -0.001820  -0.007925   0.002484  -0.001941  -0.012087
    10  H    0.001429   0.001577   0.007745   0.002213  -0.004854  -0.008056
    11  H   -0.000288  -0.000176   0.003234  -0.000451   0.000026   0.002125
    12  O    0.233517   0.260183   0.003581   0.001861  -0.009137  -0.006235
    13  H    0.294673  -0.028288  -0.002296  -0.000113   0.004180   0.002236
    14  H   -0.028288   0.273452   0.001192  -0.000245   0.001120  -0.010947
    15  O   -0.002296   0.001192   8.523771   0.265207   0.223321  -0.005435
    16  H   -0.000113  -0.000245   0.265207   0.337798  -0.020236   0.000071
    17  H    0.004180   0.001120   0.223321  -0.020236   0.316225  -0.002087
    18  O    0.002236  -0.010947  -0.005435   0.000071  -0.002087   8.424813
    19  H    0.001266   0.002238  -0.000022   0.000527  -0.002385   0.249100
    20  H   -0.002327   0.000756   0.000717  -0.000066   0.001529   0.243745
    21  O    0.001855   0.027087  -0.000159  -0.000136   0.000441  -0.016863
    22  H    0.001570  -0.000019   0.000456   0.000097  -0.000286  -0.009008
    23  H   -0.000266  -0.004435  -0.000137  -0.000015  -0.000125   0.006921
    24  O   -0.000451   0.000666   0.000853  -0.000113   0.001069  -0.007883
    25  H   -0.000072  -0.000169   0.000965   0.000087  -0.000547   0.001019
    26  H    0.000084  -0.000534  -0.001384  -0.000110   0.000535  -0.000168
    27  O    0.034849  -0.001783  -0.015118   0.003556   0.014552  -0.037744
    28  H   -0.009151  -0.001967  -0.005323   0.000725  -0.005229   0.041160
    29  H   -0.004177   0.000043   0.005833  -0.000722  -0.003968   0.006925
              19         20         21         22         23         24
     1  C    0.003437  -0.000649  -0.003989  -0.001373   0.000195  -0.010171
     2  O   -0.000645  -0.001110   0.005194   0.000001   0.000702  -0.000595
     3  O   -0.000110   0.000273  -0.002244   0.001309  -0.000598   0.001069
     4  H   -0.001798   0.000385   0.001072  -0.000945   0.000899   0.000036
     5  C   -0.002578  -0.000385  -0.000364  -0.005085   0.000947  -0.005264
     6  F    0.000079  -0.000018  -0.000007   0.000073  -0.000013   0.000029
     7  F    0.000062   0.000019   0.000023   0.000056   0.000009  -0.000002
     8  F    0.000007   0.000002  -0.000007   0.000111  -0.000017   0.000107
     9  O    0.021906  -0.000880  -0.000331  -0.004806   0.000974   0.013870
    10  H    0.001349   0.000481  -0.008230   0.010318  -0.001253  -0.014899
    11  H   -0.001991   0.000754   0.001235  -0.001333   0.000372   0.005436
    12  O    0.001167  -0.000680  -0.039175  -0.006124   0.004870  -0.004088
    13  H    0.001266  -0.002327   0.001855   0.001570  -0.000266  -0.000451
    14  H    0.002238   0.000756   0.027087  -0.000019  -0.004435   0.000666
    15  O   -0.000022   0.000717  -0.000159   0.000456  -0.000137   0.000853
    16  H    0.000527  -0.000066  -0.000136   0.000097  -0.000015  -0.000113
    17  H   -0.002385   0.001529   0.000441  -0.000286  -0.000125   0.001069
    18  O    0.249100   0.243745  -0.016863  -0.009008   0.006921  -0.007883
    19  H    0.301710  -0.022724  -0.001299   0.000061  -0.000384  -0.002673
    20  H   -0.022724   0.307673   0.028923  -0.007523  -0.001064   0.000688
    21  O   -0.001299   0.028923   8.527288   0.195276   0.252949  -0.037070
    22  H    0.000061  -0.007523   0.195276   0.303433  -0.014817   0.079206
    23  H   -0.000384  -0.001064   0.252949  -0.014817   0.340833   0.001091
    24  O   -0.002673   0.000688  -0.037070   0.079206   0.001091   8.227519
    25  H    0.002326   0.001676   0.005466  -0.010115  -0.000456   0.264098
    26  H   -0.004585  -0.002103   0.004040  -0.010929   0.000200   0.272456
    27  O    0.005654   0.004615   0.000766  -0.001285   0.000362   0.000005
    28  H   -0.008905  -0.008723   0.002028   0.003163  -0.000887   0.001218
    29  H   -0.000743  -0.001038   0.000526  -0.000459   0.000378  -0.000091
              25         26         27         28         29
     1  C    0.003083  -0.003378  -0.014386  -0.000836   0.002471
     2  O    0.021582   0.002158  -0.001222   0.001408  -0.000429
     3  O    0.001851  -0.000466   0.004843  -0.000366  -0.000167
     4  H   -0.000804   0.000742   0.002925   0.002963  -0.000212
     5  C   -0.005821   0.004538   0.007324   0.002086  -0.001662
     6  F    0.000133  -0.000042   0.000232  -0.000067   0.000011
     7  F    0.000045  -0.000196  -0.000122  -0.000064  -0.000007
     8  F   -0.000168  -0.000046   0.000021   0.000011  -0.000004
     9  O   -0.003453   0.026636  -0.003526   0.006380  -0.000187
    10  H   -0.001083  -0.009571  -0.001417  -0.001799  -0.000791
    11  H   -0.000400   0.000304   0.000479  -0.000958   0.000388
    12  O    0.001367   0.000588  -0.020735  -0.007259   0.008548
    13  H   -0.000072   0.000084   0.034849  -0.009151  -0.004177
    14  H   -0.000169  -0.000534  -0.001783  -0.001967   0.000043
    15  O    0.000965  -0.001384  -0.015118  -0.005323   0.005833
    16  H    0.000087  -0.000110   0.003556   0.000725  -0.000722
    17  H   -0.000547   0.000535   0.014552  -0.005229  -0.003968
    18  O    0.001019  -0.000168  -0.037744   0.041160   0.006925
    19  H    0.002326  -0.004585   0.005654  -0.008905  -0.000743
    20  H    0.001676  -0.002103   0.004615  -0.008723  -0.001038
    21  O    0.005466   0.004040   0.000766   0.002028   0.000526
    22  H   -0.010115  -0.010929  -0.001285   0.003163  -0.000459
    23  H   -0.000456   0.000200   0.000362  -0.000887   0.000378
    24  O    0.264098   0.272456   0.000005   0.001218  -0.000091
    25  H    0.300002  -0.024467   0.000270  -0.001241   0.000045
    26  H   -0.024467   0.312992  -0.000323   0.001103   0.000027
    27  O    0.000270  -0.000323   8.527480   0.202586   0.250319
    28  H   -0.001241   0.001103   0.202586   0.298484  -0.011096
    29  H    0.000045   0.000027   0.250319  -0.011096   0.339453
 Mulliken charges:
               1
     1  C    0.093606
     2  O   -0.549763
     3  O   -0.450620
     4  H    0.531453
     5  C    1.094898
     6  F   -0.307778
     7  F   -0.291383
     8  F   -0.291190
     9  O   -0.862096
    10  H    0.488832
    11  H    0.413485
    12  O   -0.891000
    13  H    0.482156
    14  H    0.496672
    15  O   -0.889885
    16  H    0.406479
    17  H    0.494200
    18  O   -0.871253
    19  H    0.459952
    20  H    0.457053
    21  O   -0.944294
    22  H    0.478979
    23  H    0.412766
    24  O   -0.786116
    25  H    0.444781
    26  H    0.431899
    27  O   -0.963178
    28  H    0.500560
    29  H    0.410786
 Sum of Mulliken charges =  -0.00000
 Mulliken charges with hydrogens summed into heavy atoms:
               1
     1  C    0.093606
     2  O   -0.549763
     3  O    0.080833
     5  C    1.094898
     6  F   -0.307778
     7  F   -0.291383
     8  F   -0.291190
     9  O    0.040221
    12  O    0.087828
    15  O    0.010795
    18  O    0.045752
    21  O   -0.052549
    24  O    0.090564
    27  O   -0.051832
 APT charges:
               1
     1  C   -0.004999
     2  O   -0.551341
     3  O   -0.351147
     4  H    0.478015
     5  C    0.414103
     6  F   -0.077031
     7  F   -0.147155
     8  F   -0.011080
     9  O   -0.866166
    10  H    0.136178
    11  H    0.783293
    12  O   -0.608083
    13  H    0.378773
    14  H    0.397940
    15  O   -1.250477
    16  H    0.795486
    17  H    0.495579
    18  O   -0.350713
    19  H    0.122069
    20  H    0.314805
    21  O   -1.449049
    22  H    0.251608
    23  H    1.118297
    24  O   -0.364138
    25  H    0.089224
    26  H    0.357662
    27  O   -1.563030
    28  H    0.345739
    29  H    1.115638
 Sum of APT charges =  -0.00000
 APT charges with hydrogens summed into heavy atoms:
               1
     1  C   -0.004999
     2  O   -0.551341
     3  O    0.126868
     5  C    0.414103
     6  F   -0.077031
     7  F   -0.147155
     8  F   -0.011080
     9  O    0.053304
    12  O    0.168630
    15  O    0.040588
    18  O    0.086161
    21  O   -0.079144
    24  O    0.082748
    27  O   -0.101653
 Electronic spatial extent (au):  <R**2>=           3818.7841
 Charge=              0.0000 electrons
 Dipole moment (field-independent basis, Debye):
    X=             -2.6067    Y=             -1.6321    Z=              1.6812  Tot=              3.5050
 Quadrupole moment (field-independent basis, Debye-Ang):
   XX=            -88.3181   YY=            -81.1994   ZZ=            -78.8308
   XY=              1.8942   XZ=              6.8957   YZ=             -6.5326
 Traceless Quadrupole moment (field-independent basis, Debye-Ang):
   XX=             -5.5353   YY=              1.5833   ZZ=              3.9520
   XY=              1.8942   XZ=              6.8957   YZ=             -6.5326
 Octapole moment (field-independent basis, Debye-Ang**2):
  XXX=            -11.3369  YYY=            -56.3888  ZZZ=             24.9448  XYY=             -7.3571
  XXY=             -4.1650  XXZ=            -27.3332  XZZ=             -6.5819  YZZ=             16.4846
  YYZ=             25.4407  XYZ=              7.1897
 Hexadecapole moment (field-independent basis, Debye-Ang**3):
 XXXX=          -2512.9139 YYYY=           -949.5995 ZZZZ=           -671.4949 XXXY=            -20.8611
 XXXZ=            176.6972 YYYX=            126.6141 YYYZ=            -46.6424 ZZZX=             38.5907
 ZZZY=            -21.8524 XXYY=           -535.0182 XXZZ=           -499.1457 YYZZ=           -273.4070
 XXYZ=            -48.6836 YYXZ=            -24.5854 ZZXY=            -38.2574
 N-N= 1.214972901566D+03 E-N=-4.938185129188D+03  KE= 1.053119972379D+03
  Exact polarizability:       0.000       0.000       0.000       0.000       0.000       0.000
 Approx polarizability:      92.483      -3.861      96.474       0.998       3.533      88.924
 Calling FoFJK, ICntrl=    100127 FMM=F ISym2X=0 I1Cent= 0 IOpClX= 0 NMat=1 NMatS=1 NMatT=0.
 ***** Axes restored to original set *****
 -------------------------------------------------------------------
 Center     Atomic                   Forces (Hartrees/Bohr)
 Number     Number              X              Y              Z
 -------------------------------------------------------------------
      1        6           0.001643715    0.015814257   -0.008435217
      2        8          -0.007241881   -0.009031558    0.018137253
      3        8          -0.005915350   -0.017601533   -0.012945160
      4        1           0.001204260    0.014848323    0.003522009
      5        6           0.001935587    0.002940972    0.002738235
      6        9           0.002357563   -0.001659528   -0.004322039
      7        9          -0.000264073   -0.002904361    0.002313511
      8        9          -0.005220365   -0.001899834   -0.001336493
      9        8          -0.003115529   -0.003475919    0.002722476
     10        1           0.000987217    0.005080868   -0.003151066
     11        1           0.001961026    0.001411855    0.000123914
     12        8           0.001485545    0.006333293   -0.001381870
     13        1          -0.000246361   -0.003503257   -0.002017576
     14        1          -0.001556761   -0.000958061   -0.001297042
     15        8           0.007726898   -0.002486469    0.003773944
     16        1           0.001208997    0.000138357   -0.000957477
     17        1           0.003381783    0.001722785   -0.002345826
     18        8           0.002145083    0.000254792   -0.002763804
     19        1           0.000835035    0.000207033    0.002092067
     20        1          -0.002497865   -0.002997051    0.001596919
     21        8           0.000929467    0.002286468    0.000639358
     22        1          -0.002067114   -0.000530975    0.000847426
     23        1          -0.001856018   -0.003317832   -0.000211799
     24        8          -0.003736565   -0.004901486    0.000585826
     25        1           0.001425528    0.003859115   -0.000779700
     26        1           0.001983723    0.003173773    0.002108705
     27        8          -0.002017146   -0.000403898    0.003470681
     28        1           0.002101894   -0.001872218    0.000171640
     29        1           0.002421705   -0.000527911   -0.002898895
 -------------------------------------------------------------------
 Cartesian Forces:  Max     0.018137253 RMS     0.004844054
 FormGI is forming the generalized inverse of G from B-inverse, IUseBI=4.

 GradGradGradGradGradGradGradGradGradGradGradGradGradGradGradGradGradGrad
 Berny optimization.
 Internal  Forces:  Max     0.025553038 RMS     0.007477332
 Search for a local minimum.
 Step number   1 out of a maximum of  174
 All quantities printed in internal units (Hartrees-Bohrs-Radians)
 Mixed Optimization -- RFO/linear search
 Second derivative matrix not updated -- analytic derivatives used.
 ITU=  0
     Eigenvalues ---   -0.00383  -0.00317  -0.00249   0.00024   0.00094
     Eigenvalues ---    0.00185   0.00254   0.00321   0.00359   0.00449
     Eigenvalues ---    0.00511   0.00666   0.00833   0.00931   0.00999
     Eigenvalues ---    0.01136   0.01217   0.01301   0.01526   0.01574
     Eigenvalues ---    0.01631   0.01841   0.01867   0.01996   0.02183
     Eigenvalues ---    0.02361   0.02470   0.02647   0.02657   0.03016
     Eigenvalues ---    0.03121   0.03191   0.03619   0.03810   0.04199
     Eigenvalues ---    0.04401   0.04654   0.05055   0.05587   0.05885
     Eigenvalues ---    0.06122   0.06984   0.08191   0.09024   0.09931
     Eigenvalues ---    0.11835   0.13343   0.14122   0.14869   0.15468
     Eigenvalues ---    0.19708   0.21225   0.22762   0.24477   0.26078
     Eigenvalues ---    0.28895   0.32197   0.36592   0.37485   0.38192
     Eigenvalues ---    0.39935   0.43886   0.46172   0.46930   0.48990
     Eigenvalues ---    0.50577   0.51266   0.51604   0.53425   0.54485
     Eigenvalues ---    0.55745   0.57119   0.57400   0.57680   0.57719
     Eigenvalues ---    0.61216   0.67840   0.79862   0.91436   1.63172
     Eigenvalues ---    1.88578
 RFO step:  Lambda=-1.12377414D-02 EMin=-3.82659525D-03
 Linear search not attempted -- first point.
 Maximum step size (   0.300) exceeded in Quadratic search.
    -- Step size scaled by   0.487
 Iteration  1 RMS(Cart)=  0.13324599 RMS(Int)=  0.00978985
 Iteration  2 RMS(Cart)=  0.01381835 RMS(Int)=  0.00035647
 Iteration  3 RMS(Cart)=  0.00020568 RMS(Int)=  0.00032797
 Iteration  4 RMS(Cart)=  0.00000011 RMS(Int)=  0.00032797
 Variable       Old X    -DE/DX   Delta X   Delta X   Delta X     New X
                                 (Linear)    (Quad)   (Total)
    R1        2.28699   0.02147   0.00000  -0.00490  -0.00490   2.28208
    R2        2.41371   0.00933   0.00000   0.02277   0.02279   2.43650
    R3        2.94637  -0.00372   0.00000  -0.00722  -0.00722   2.93915
    R4        2.05855  -0.01670   0.00000  -0.09941  -0.09939   1.95915
    R5        2.68786   0.00013   0.00000   0.15497   0.15497   2.84283
    R6        2.52647   0.00432   0.00000   0.00719   0.00719   2.53366
    R7        2.52690   0.00121   0.00000  -0.00189  -0.00189   2.52501
    R8        2.53489   0.00306   0.00000  -0.00106  -0.00106   2.53382
    R9        1.83249   0.00458   0.00000  -0.00164  -0.00164   1.83085
   R10        1.81165   0.00236   0.00000   0.00153   0.00153   1.81318
   R11        3.39342   0.00278   0.00000   0.08277   0.08277   3.47618
   R12        1.85066   0.01385   0.00000  -0.00466  -0.00441   1.84625
   R13        1.85561   0.00264   0.00000  -0.00537  -0.00560   1.85001
   R14        3.31774   0.01355   0.00000   0.06634   0.06664   3.38438
   R15        3.29416   0.00340   0.00000   0.05636   0.05609   3.35025
   R16        1.81246   0.00137   0.00000   0.00088   0.00088   1.81334
   R17        1.84387  -0.00163   0.00000   0.00088   0.00089   1.84475
   R18        3.39553   0.00015   0.00000  -0.01785  -0.01785   3.37768
   R19        1.84329   0.00373   0.00000  -0.00249  -0.00249   1.84080
   R20        1.83593   0.00398   0.00000   0.00503   0.00479   1.84072
   R21        3.02566   0.00093   0.00000   0.03272   0.03295   3.05862
   R22        3.46429   0.00194   0.00000  -0.00792  -0.00822   3.45606
   R23        1.88108   0.00330   0.00000   0.00414   0.00414   1.88522
   R24        1.80954   0.00345   0.00000   0.00219   0.00219   1.81174
   R25        3.10147   0.00288   0.00000  -0.01677  -0.01677   3.08470
   R26        1.82291   0.00342   0.00000   0.00491   0.00491   1.82782
   R27        1.82648   0.00274   0.00000   0.00540   0.00540   1.83188
   R28        1.89534   0.00096   0.00000  -0.00428  -0.00398   1.89136
   R29        1.80937   0.00318   0.00000   0.00204   0.00204   1.81141
    A1        2.23428  -0.00017   0.00000   0.01100   0.01092   2.24520
    A2        2.07906   0.00065   0.00000   0.00730   0.00722   2.08628
    A3        1.96655  -0.00063   0.00000  -0.01644  -0.01653   1.95002
    A4        1.95455  -0.00183   0.00000   0.00959   0.00960   1.96416
    A5        1.97167  -0.00228   0.00000  -0.00719  -0.00722   1.96445
    A6        1.94143  -0.00370   0.00000  -0.00465  -0.00466   1.93677
    A7        1.93380  -0.00704   0.00000  -0.00498  -0.00499   1.92881
    A8        1.87300   0.00442   0.00000   0.00162   0.00159   1.87459
    A9        1.87008   0.00432   0.00000   0.00634   0.00633   1.87641
   A10        1.86907   0.00526   0.00000   0.01031   0.01031   1.87938
   A11        1.84112  -0.00286   0.00000  -0.00827  -0.00824   1.83289
   A12        1.78318   0.00276   0.00000  -0.00770  -0.00767   1.77551
   A13        2.04565  -0.00108   0.00000   0.01060   0.01062   2.05626
   A14        1.75951   0.02180   0.00000   0.01623   0.01596   1.77547
   A15        1.94442  -0.00541   0.00000   0.03197   0.03194   1.97636
   A16        1.83854  -0.00584   0.00000   0.00273   0.00233   1.84087
   A17        2.84674   0.02555   0.00000   0.03312   0.03306   2.87980
   A18        1.85629  -0.00121   0.00000   0.00560   0.00560   1.86189
   A19        1.83230   0.00647   0.00000  -0.00955  -0.01002   1.82228
   A20        1.80704  -0.00006   0.00000   0.04995   0.04967   1.85672
   A21        1.80054  -0.00063   0.00000   0.02420   0.02408   1.82463
   A22        2.87391   0.00114   0.00000  -0.02823  -0.02823   2.84568
   A23        2.79008   0.02416   0.00000   0.02131   0.02139   2.81148
   A24        1.60070  -0.00127   0.00000  -0.01237  -0.01232   1.58838
   A25        1.96094   0.00108   0.00000  -0.03440  -0.03393   1.92700
   A26        2.06114   0.00090   0.00000   0.01311   0.01349   2.07462
   A27        1.67162   0.00925   0.00000   0.03513   0.03500   1.70663
   A28        2.27117  -0.00582   0.00000  -0.01823  -0.01890   2.25227
   A29        1.86041  -0.00232   0.00000   0.01136   0.01144   1.87185
   A30        1.71639   0.00246   0.00000   0.02550   0.02551   1.74191
   A31        1.83385   0.00517   0.00000   0.01326   0.01327   1.84711
   A32        1.82158  -0.00227   0.00000  -0.02160  -0.02157   1.80001
   A33        1.62082   0.01860   0.00000   0.00300   0.00247   1.62329
   A34        1.68316  -0.00300   0.00000  -0.01282  -0.01194   1.67122
   A35        2.19643  -0.00535   0.00000   0.00210   0.00235   2.19878
   A36        1.69800  -0.00011   0.00000  -0.00795  -0.00815   1.68985
   A37        2.27150  -0.01316   0.00000  -0.00284  -0.00273   2.26876
   A38        1.86189   0.00473   0.00000   0.01265   0.01235   1.87424
   A39        3.02800   0.01612   0.00000   0.02851   0.02837   3.05636
   A40        3.21062  -0.00298   0.00000  -0.03449  -0.03418   3.17644
   A41        3.10825   0.01661   0.00000  -0.00155  -0.00151   3.10675
   A42        3.09322   0.00247   0.00000  -0.06685  -0.06644   3.02678
   A43        2.99385  -0.00864   0.00000  -0.04473  -0.04443   2.94943
   A44        3.26058  -0.02325   0.00000   0.06887   0.06898   3.32956
   A45        3.30757   0.00633   0.00000   0.02904   0.02939   3.33696
   A46        3.27449  -0.00476   0.00000   0.10198   0.10203   3.37652
   A47        3.22818  -0.00409   0.00000   0.01146   0.01158   3.23977
   A48        3.19152   0.00106   0.00000   0.01245   0.01146   3.20298
    D1       -0.21523   0.00052   0.00000  -0.00038  -0.00034  -0.21557
    D2        3.01530   0.00256   0.00000  -0.02565  -0.02569   2.98961
    D3        2.56492   0.00188   0.00000  -0.02800  -0.02798   2.53694
    D4        0.45720   0.00045   0.00000  -0.02167  -0.02166   0.43553
    D5       -1.61979   0.00086   0.00000  -0.02833  -0.02831  -1.64810
    D6       -0.65686   0.00000   0.00000  -0.00486  -0.00487  -0.66172
    D7       -2.76458  -0.00144   0.00000   0.00147   0.00145  -2.76313
    D8        1.44161  -0.00102   0.00000  -0.00519  -0.00519   1.43642
    D9       -1.52553  -0.01298   0.00000  -0.04583  -0.04630  -1.57183
   D10        0.38645  -0.00535   0.00000  -0.02628  -0.02575   0.36069
   D11       -1.96969  -0.00092   0.00000   0.00962   0.00964  -1.96005
   D12       -0.19817  -0.00322   0.00000  -0.18724  -0.18725  -0.38543
   D13       -2.20024  -0.00104   0.00000  -0.17706  -0.17705  -2.37729
   D14        1.13116  -0.00328   0.00000  -0.04468  -0.04481   1.08636
   D15       -0.89268  -0.00402   0.00000  -0.08703  -0.08736  -0.98005
   D16       -1.76591  -0.01824   0.00000  -0.01310  -0.01356  -1.77947
   D17       -0.09621  -0.01012   0.00000   0.01500   0.01516  -0.08105
   D18        2.13427  -0.00995   0.00000   0.01171   0.01214   2.14641
   D19        0.09725  -0.00154   0.00000   0.00298   0.00226   0.09952
   D20        1.76695   0.00658   0.00000   0.03109   0.03099   1.79794
   D21       -2.28575   0.00675   0.00000   0.02779   0.02796  -2.25779
   D22       -0.78215  -0.00642   0.00000   0.07667   0.07658  -0.70557
   D23        0.92252  -0.00448   0.00000   0.06816   0.06787   0.99039
   D24        2.94650  -0.00336   0.00000   0.07490   0.07506   3.02156
   D25       -1.98020  -0.00252   0.00000  -0.07441  -0.07371  -2.05391
   D26        2.61678  -0.00180   0.00000  -0.05924  -0.05975   2.55703
   D27        0.55436   0.00384   0.00000  -0.04972  -0.04991   0.50445
   D28       -0.98357  -0.00309   0.00000  -0.14606  -0.14609  -1.12966
   D29        0.89917  -0.00161   0.00000  -0.10501  -0.10498   0.79419
   D30        0.78396   0.00044   0.00000   0.00185   0.00199   0.78595
   D31       -1.10353  -0.00143   0.00000  -0.05796  -0.05763  -1.16116
   D32       -1.71610  -0.00717   0.00000   0.00371   0.00340  -1.71270
   D33       -0.09242   0.01085   0.00000   0.00302   0.00313  -0.08929
   D34        2.29277   0.00034   0.00000   0.00560   0.00543   2.29820
   D35        0.16916  -0.00146   0.00000   0.00852   0.00865   0.17782
   D36        1.79284   0.01657   0.00000   0.00783   0.00839   1.80123
   D37       -2.10515   0.00605   0.00000   0.01041   0.01068  -2.09447
   D38        0.95212  -0.00041   0.00000   0.04431   0.04421   0.99632
   D39       -1.01438  -0.00203   0.00000   0.07786   0.07761  -0.93677
   D40       -3.06395  -0.00481   0.00000   0.03657   0.03717  -3.02679
   D41        0.28936  -0.00205   0.00000  -0.01731  -0.01684   0.27252
   D42       -1.57621  -0.00181   0.00000   0.00290   0.00339  -1.57282
   D43        1.91011   0.00149   0.00000  -0.02521  -0.02648   1.88362
   D44        0.04453   0.00173   0.00000  -0.00500  -0.00625   0.03828
   D45       -2.02256  -0.00031   0.00000  -0.01176  -0.01098  -2.03354
   D46        2.39505  -0.00006   0.00000   0.00846   0.00925   2.40430
         Item               Value     Threshold  Converged?
 Maximum Force            0.025553     0.000015     NO 
 RMS     Force            0.007477     0.000010     NO 
 Maximum Displacement     0.623405     0.000060     NO 
 RMS     Displacement     0.141564     0.000040     NO 
 Predicted change in Energy=-5.371861D-03
 GradGradGradGradGradGradGradGradGradGradGradGradGradGradGradGradGradGrad

                          Input orientation:                          
 ---------------------------------------------------------------------
 Center     Atomic      Atomic             Coordinates (Angstroms)
 Number     Number       Type             X           Y           Z
 ---------------------------------------------------------------------
      1          6           0       -0.886246    1.114345   -0.426630
      2          8           0       -1.270175    0.692642    0.637854
      3          8           0       -0.922546    0.540237   -1.580526
      4          1           0       -1.150643   -0.468990   -1.515241
      5          6           0       -0.333552    2.565002   -0.522403
      6          9           0        0.664057    2.677622   -1.411061
      7          9           0        0.135166    2.977085    0.659062
      8          9           0       -1.302861    3.413502   -0.894352
      9          8           0        0.780112   -0.668680    2.611675
     10          1           0        0.716229   -0.158703    1.790393
     11          1           0        1.541011   -0.306641    3.070571
     12          8           0       -1.174323   -1.970432   -1.424596
     13          1           0       -0.221023   -2.183005   -1.401079
     14          1           0       -1.536531   -2.300548   -0.577105
     15          8           0        1.516714    0.234366    0.036395
     16          1           0        2.104859    0.846799   -0.410596
     17          1           0        1.607662   -0.624314   -0.418981
     18          8           0        0.841768   -3.180222    1.407894
     19          1           0        0.901051   -2.390079    1.974506
     20          1           0       -0.114661   -3.329506    1.299433
     21          8           0       -1.892311   -3.015883    1.005551
     22          1           0       -2.018342   -2.301111    1.689988
     23          1           0       -2.633194   -3.619187    1.084802
     24          8           0       -2.021668   -1.034023    2.719088
     25          1           0       -2.101394   -0.307510    2.085546
     26          1           0       -1.109972   -0.949546    3.037509
     27          8           0        1.509555   -2.324318   -0.962237
     28          1           0        1.351682   -2.728424   -0.060293
     29          1           0        2.161363   -2.866839   -1.409057
 ---------------------------------------------------------------------
                    Distance matrix (angstroms):
                    1          2          3          4          5
     1  C    0.000000
     2  O    1.207626   0.000000
     3  O    1.289338   2.250618   0.000000
     4  H    1.939570   2.449387   1.036739   0.000000
     5  C    1.555330   2.393574   2.359282   3.295220   0.000000
     6  F    2.411718   3.446659   2.667292   3.633890   1.340754
     7  F    2.385751   2.682185   3.474584   4.272743   1.336177
     8  F    2.382951   3.122788   2.978444   3.934770   1.340842
     9  O    3.897079   3.154813   4.683489   4.560606   4.638901
    10  H    3.017245   2.449272   3.812767   3.809029   3.724196
    11  H    4.487894   3.849603   5.330949   5.319872   4.966869
    12  O    3.254961   3.369695   2.528075   1.504362   4.700107
    13  H    3.502084   3.677950   2.817868   1.953221   4.829939
    14  H    3.479512   3.241335   3.074717   2.093708   5.012358
    15  O    2.600572   2.887650   2.942445   3.164977   3.027806
    16  H    3.003090   3.537494   3.260045   3.681010   2.985058
    17  H    3.040160   3.336648   3.017834   2.972232   3.735070
    18  O    4.979439   4.477984   5.087756   4.457039   6.173737
    19  H    4.608782   4.000504   4.954847   4.480889   5.684332
    20  H    4.829332   4.236812   4.890986   4.144660   6.173511
    21  O    4.485765   3.778282   4.502691   3.659389   5.992550
    22  H    4.174572   3.260260   4.468813   3.792502   5.604664
    23  H    5.267122   4.544166   5.227914   4.345334   6.790851
    24  O    3.974947   2.806714   4.708825   4.359758   5.129326
    25  H    3.131977   1.946032   3.943151   3.727690   4.263566
    26  H    4.038558   2.912179   4.856009   4.578223   5.062396
    27  O    4.225062   4.403322   3.808290   3.290093   5.243659
    28  H    4.461994   4.366375   4.262318   3.671995   5.574398
    29  H    5.109101   5.351188   4.598702   4.090274   6.042819
                    6          7          8          9         10
     6  F    0.000000
     7  F    2.157501   0.000000
     8  F    2.162701   2.161360   0.000000
     9  O    5.233891   4.185721   5.770200   0.000000
    10  H    4.277472   3.383890   4.903593   0.968846   0.000000
    11  H    5.455263   4.309829   6.135771   0.959493   1.530035
    12  O    4.998422   5.525786   5.411508   4.669674   4.146407
    13  H    4.940563   5.567547   5.722590   4.404276   3.893807
    14  H    5.506382   5.672397   5.727618   4.265929   3.907361
    15  O    2.965072   3.133512   4.350080   2.826684   1.967686
    16  H    2.535498   3.092244   4.293546   3.631220   2.789925
    17  H    3.574548   4.037387   5.000108   3.141923   2.427504
    18  O    6.503262   6.242793   7.305954   2.785809   3.048219
    19  H    6.099166   5.578837   6.838796   1.839518   2.246574
    20  H    6.636171   6.343941   7.189761   3.098805   3.314425
    21  O    6.692610   6.336118   6.730087   3.902671   3.947649
    22  H    6.449772   5.793079   6.312490   3.368335   3.475324
    23  H    7.533326   7.166301   7.426005   4.763138   4.867385
    24  O    6.168270   4.998462   5.775302   2.827540   3.020718
    25  H    5.365165   4.222040   4.833568   2.951327   2.836945
    26  H    6.007770   4.756659   5.876472   1.957712   2.348561
    27  O    5.092712   5.711605   6.390374   4.005755   3.591132
    28  H    5.614511   5.877943   6.742811   3.421791   3.229907
    29  H    5.743081   6.521812   7.190859   4.786026   4.433835
                   11         12         13         14         15
    11  H    0.000000
    12  O    5.508880   0.000000
    13  H    5.159570   0.976996   0.000000
    14  H    5.172279   0.978985   1.556699   0.000000
    15  O    3.082126   3.773236   3.306017   4.015530   0.000000
    16  H    3.710374   4.440497   3.945947   4.815936   0.959578
    17  H    3.504615   3.250036   2.595790   3.566611   0.976202
    18  O    3.392772   3.681197   3.164537   3.220304   3.741119
    19  H    2.439595   4.004644   3.563216   3.529950   3.320094
    20  H    3.875035   3.223398   2.935735   2.569410   4.117989
    21  O    4.836528   2.741183   3.046105   1.772874   4.808829
    22  H    4.307310   3.243818   3.577570   2.317726   4.653992
    23  H    5.686847   3.338229   3.749772   2.388182   5.759406
    24  O    3.653123   4.331855   4.640933   3.564313   4.617986
    25  H    3.773246   3.993227   4.382902   3.373571   4.193251
    26  H    2.728027   4.577851   4.691771   3.882344   4.160265
    27  O    4.509496   2.746309   1.790937   3.070429   2.746668
    28  H    3.962725   2.969271   2.137426   2.965122   2.968957
    29  H    5.196780   3.454069   2.478600   3.832396   3.481721
                   16         17         18         19         20
    16  H    0.000000
    17  H    1.552884   0.000000
    18  O    4.595563   3.233686   0.000000
    19  H    4.197052   3.057123   0.974109   0.000000
    20  H    5.029115   3.638325   0.974067   1.539454   0.000000
    21  O    5.736127   4.471991   2.768407   3.022148   1.828870
    22  H    5.596658   4.517445   3.005436   2.934574   2.198666
    23  H    6.680598   5.405135   3.517447   3.846188   2.544207
    24  O    5.510049   4.815327   3.811123   3.306898   3.304745
    25  H    5.025507   4.486660   4.168200   3.655695   3.701020
    26  H    5.044940   4.408926   3.382432   2.692457   3.110589
    27  O    3.273329   1.787391   2.606920   2.999844   2.960343
    28  H    3.670450   2.149758   1.618551   2.111386   2.088137
    29  H    3.845936   2.513116   3.126460   3.642003   3.567950
                   21         22         23         24         25
    21  O    0.000000
    22  H    0.997616   0.000000
    23  H    0.958730   1.575314   0.000000
    24  O    2.623111   1.632351   3.118962   0.000000
    25  H    2.923250   2.034161   3.500215   0.967240   0.000000
    26  H    3.001776   2.113688   3.641463   0.969391   1.517024
    27  O    3.990382   4.413718   4.798898   5.261801   5.137651
    28  H    3.426682   3.821406   4.240747   4.687797   4.731721
    29  H    4.720680   5.233935   5.456477   6.156179   6.077295
                   26         27         28         29
    26  H    0.000000
    27  O    4.974926   0.000000
    28  H    4.338263   1.000864   0.000000
    29  H    5.843765   0.958556   1.579211   0.000000
 Stoichiometry    C2H15F3O9
 Framework group  C1[X(C2H15F3O9)]
 Deg. of freedom    81
 Full point group                 C1      NOp   1
 Largest Abelian subgroup         C1      NOp   1
 Largest concise Abelian subgroup C1      NOp   1
                         Standard orientation:                         
 ---------------------------------------------------------------------
 Center     Atomic      Atomic             Coordinates (Angstroms)
 Number     Number       Type             X           Y           Z
 ---------------------------------------------------------------------
      1          6           0        1.294173    0.125527   -0.660081
      2          8           0        0.566622    1.078092   -0.512941
      3          8           0        1.098951   -0.935106   -1.366721
      4          1           0        0.116985   -1.023941   -1.687156
      5          6           0        2.707095    0.132268   -0.009961
      6          9           0        3.089023   -1.084808    0.402925
      7          9           0        2.741249    0.943351    1.051334
      8          9           0        3.624882    0.567828   -0.885067
      9          8           0       -1.323701    1.226853    2.008447
     10          1           0       -0.587914    0.731176    1.619108
     11          1           0       -1.115856    1.287066    2.943220
     12          8           0       -1.340722   -1.328950   -1.899678
     13          1           0       -1.546707   -1.871519   -1.113734
     14          1           0       -1.914823   -0.539075   -1.829551
     15          8           0        0.324118   -1.006076    1.470985
     16          1           0        1.045892   -1.519497    1.840079
     17          1           0       -0.354553   -1.645027    1.180955
     18          8           0       -3.348574   -0.430154    1.051916
     19          1           0       -2.768510    0.200891    1.514730
     20          1           0       -3.461347   -0.048581    0.162821
     21          8           0       -3.079862    0.740001   -1.442599
     22          1           0       -2.608201    1.544857   -1.089071
     23          1           0       -3.681438    1.040353   -2.126016
     24          8           0       -1.715093    2.706210   -0.369220
     25          1           0       -0.830358    2.426688   -0.642466
     26          1           0       -1.728209    2.500843    0.578077
     27          8           0       -1.808446   -2.473371    0.552616
     28          1           0       -2.468832   -1.767343    0.811733
     29          1           0       -2.186470   -3.320985    0.792365
 ---------------------------------------------------------------------
 Rotational constants (GHZ):           0.6804517           0.3196065           0.3025876
 Standard basis: 6-31++G(d,p) (6D, 7F)
 There are   356 symmetry adapted cartesian basis functions of A   symmetry.
 There are   356 symmetry adapted basis functions of A   symmetry.
   356 basis functions,   568 primitive gaussians,   356 cartesian basis functions
    63 alpha electrons       63 beta electrons
       nuclear repulsion energy      1200.5843123765 Hartrees.
 NAtoms=   29 NActive=   29 NUniq=   29 SFac= 1.00D+00 NAtFMM=   60 NAOKFM=F Big=F
 Integral buffers will be    131072 words long.
 Raffenetti 2 integral format.
 Two-electron integral symmetry is turned on.
 Nuclear repulsion after empirical dispersion term =     1200.5647759305 Hartrees.
 One-electron integrals computed using PRISM.
 NBasis=   356 RedAO= T EigKep=  3.72D-05  NBF=   356
 NBsUse=   356 1.00D-06 EigRej= -1.00D+00 NBFU=   356
 Initial guess from the checkpoint file:  "/local_scratch/slurm.6305184/Gau-2330999.chk"
 B after Tr=    -0.000000   -0.000000   -0.000000
         Rot=    0.999917   -0.007645    0.009849    0.003198 Ang=  -1.48 deg.
 ExpMin= 3.60D-02 ExpMax= 7.00D+03 ExpMxC= 1.05D+03 IAcc=3 IRadAn=         5 AccDes= 0.00D+00
 Harris functional with IExCor= 4639 and IRadAn=       5 diagonalized for initial guess.
 HarFok:  IExCor= 4639 AccDes= 0.00D+00 IRadAn=         5 IDoV= 1 UseB2=F ITyADJ=14
 ICtDFT=  3500011 ScaDFX=  1.000000  1.000000  1.000000  1.000000
 FoFCou: FMM=F IPFlag=           0 FMFlag=      100000 FMFlg1=           0
         NFxFlg=           0 DoJE=T BraDBF=F KetDBF=T FulRan=T
         wScrn=  0.000000 ICntrl=       500 IOpCl=  0 I1Cent=   200000004 NGrid=           0
         NMat0=    1 NMatS0=      1 NMatT0=    0 NMatD0=    1 NMtDS0=    0 NMtDT0=    0
 Petite list used in FoFCou.
 Requested convergence on RMS density matrix=1.00D-10 within 128 cycles.
 Requested convergence on MAX density matrix=1.00D-08.
 Requested convergence on             energy=1.00D-08.
 No special actions if energy rises.
 SCF Done:  E(RwB97XD) =  -1061.67587059     A.U. after   17 cycles
            NFock= 17  Conv=0.59D-10     -V/T= 2.0082
 Calling FoFJK, ICntrl=      2127 FMM=F ISym2X=0 I1Cent= 0 IOpClX= 0 NMat=1 NMatS=1 NMatT=0.
 ***** Axes restored to original set *****
 -------------------------------------------------------------------
 Center     Atomic                   Forces (Hartrees/Bohr)
 Number     Number              X              Y              Z
 -------------------------------------------------------------------
      1        6           0.001622166    0.008244941   -0.006443227
      2        8          -0.005866353   -0.004145575    0.010222674
      3        8          -0.002248020   -0.004049823   -0.006165494
      4        1           0.000304878    0.003160367    0.001688810
      5        6           0.001473495    0.001456515    0.001372287
      6        9           0.001026525   -0.001104126   -0.001950916
      7        9          -0.000358550   -0.001367859    0.001482041
      8        9          -0.002852141   -0.000835961   -0.000882278
      9        8          -0.002484312   -0.002559462    0.004337986
     10        1           0.002747571    0.003602442   -0.005842178
     11        1           0.000742180    0.000124249    0.001587328
     12        8           0.000583058    0.004028112    0.000280083
     13        1          -0.000677983   -0.002414970   -0.002307697
     14        1          -0.000856600   -0.001157534   -0.001206012
     15        8           0.003640179   -0.000923132    0.002273781
     16        1           0.000841402    0.000338950    0.000064340
     17        1           0.001752414    0.000632642   -0.001826110
     18        8          -0.000046121    0.000612757   -0.001482704
     19        1           0.001513024    0.000510018    0.000909564
     20        1          -0.001078415   -0.002822966    0.001092034
     21        8           0.000056726    0.001368082    0.000958451
     22        1          -0.001453037   -0.000649887    0.000168932
     23        1          -0.000748558   -0.002012636   -0.000008104
     24        8          -0.001230410   -0.002243878   -0.000095968
     25        1           0.000570654    0.002455454   -0.000454455
     26        1           0.001249370    0.001708410    0.001118916
     27        8          -0.000713641   -0.000635702    0.003084299
     28        1           0.001340996   -0.001277123   -0.000115813
     29        1           0.001149500   -0.000042306   -0.001860569
 -------------------------------------------------------------------
 Cartesian Forces:  Max     0.010222674 RMS     0.002578472

 GradGradGradGradGradGradGradGradGradGradGradGradGradGradGradGradGradGrad
 Berny optimization.
 Using GEDIIS/GDIIS optimizer.
 FormGI is forming the generalized inverse of G from B-inverse, IUseBI=4.
 Internal  Forces:  Max     0.016382796 RMS     0.004584579
 Search for a local minimum.
 Step number   2 out of a maximum of  174
 All quantities printed in internal units (Hartrees-Bohrs-Radians)
 Mixed Optimization -- RFO/linear search
 Update second derivatives using D2CorX and points    1    2
 DE= -5.93D-03 DEPred=-5.37D-03 R= 1.10D+00
 TightC=F SS=  1.41D+00  RLast= 4.96D-01 DXNew= 5.0454D-01 1.4895D+00
 Trust test= 1.10D+00 RLast= 4.96D-01 DXMaxT set to 5.05D-01
 ITU=  1  0
 Use linear search instead of GDIIS.
     Eigenvalues ---   -0.00391  -0.00258  -0.00070   0.00017   0.00090
     Eigenvalues ---    0.00172   0.00248   0.00321   0.00359   0.00361
     Eigenvalues ---    0.00487   0.00591   0.00841   0.00918   0.01031
     Eigenvalues ---    0.01119   0.01208   0.01315   0.01476   0.01574
     Eigenvalues ---    0.01663   0.01831   0.01910   0.01996   0.02161
     Eigenvalues ---    0.02349   0.02428   0.02644   0.02696   0.03040
     Eigenvalues ---    0.03181   0.03336   0.03530   0.03873   0.04145
     Eigenvalues ---    0.04399   0.04668   0.05048   0.05589   0.05906
     Eigenvalues ---    0.06068   0.07089   0.08123   0.09381   0.10440
     Eigenvalues ---    0.11587   0.13559   0.14772   0.15073   0.15655
     Eigenvalues ---    0.19779   0.21340   0.22758   0.24493   0.28151
     Eigenvalues ---    0.32006   0.33693   0.37240   0.38021   0.39930
     Eigenvalues ---    0.42044   0.43792   0.46678   0.48104   0.49884
     Eigenvalues ---    0.49921   0.51397   0.51885   0.53658   0.54693
     Eigenvalues ---    0.57035   0.57119   0.57449   0.57699   0.60282
     Eigenvalues ---    0.62235   0.70382   0.80780   0.97923   1.79487
     Eigenvalues ---    2.83560
 RFO step:  Lambda=-1.58419204D-02 EMin=-3.90951154D-03
 Skip linear search -- no minimum in search direction.
 Maximum step size (   0.505) exceeded in Quadratic search.
    -- Step size scaled by   0.806
 Iteration  1 RMS(Cart)=  0.27878071 RMS(Int)=  0.04836268
 Iteration  2 RMS(Cart)=  0.09511503 RMS(Int)=  0.00848588
 Iteration  3 RMS(Cart)=  0.00904286 RMS(Int)=  0.00330279
 Iteration  4 RMS(Cart)=  0.00012896 RMS(Int)=  0.00330176
 Iteration  5 RMS(Cart)=  0.00000026 RMS(Int)=  0.00330176
 Variable       Old X    -DE/DX   Delta X   Delta X   Delta X     New X
                                 (Linear)    (Quad)   (Total)
    R1        2.28208   0.01232   0.00000   0.01357   0.01357   2.29565
    R2        2.43650   0.00434   0.00000   0.03898   0.03901   2.47551
    R3        2.93915  -0.00198   0.00000  -0.02700  -0.02700   2.91215
    R4        1.95915  -0.00354   0.00000  -0.06466  -0.06455   1.89460
    R5        2.84283   0.00140   0.00000   0.00823   0.00822   2.85105
    R6        2.53366   0.00196   0.00000   0.01959   0.01959   2.55325
    R7        2.52501   0.00076   0.00000  -0.00336  -0.00336   2.52164
    R8        2.53382   0.00178   0.00000   0.00319   0.00319   2.53701
    R9        1.83085   0.00667   0.00000   0.01890   0.01890   1.84975
   R10        1.81318   0.00139   0.00000   0.00778   0.00778   1.82096
   R11        3.47618   0.00101   0.00000   0.08379   0.08381   3.56000
   R12        1.84625   0.00815   0.00000  -0.00057   0.00296   1.84922
   R13        1.85001   0.00129   0.00000   0.00272   0.00173   1.85174
   R14        3.38438   0.00865   0.00000   0.15986   0.16417   3.54855
   R15        3.35025   0.00216   0.00000   0.02868   0.02706   3.37731
   R16        1.81334   0.00070   0.00000   0.00239   0.00239   1.81573
   R17        1.84475   0.00013   0.00000   0.00316   0.00313   1.84789
   R18        3.37768   0.00059   0.00000   0.05185   0.05186   3.42954
   R19        1.84080   0.00205   0.00000   0.00579   0.00581   1.84661
   R20        1.84072   0.00221   0.00000   0.01279   0.00880   1.84952
   R21        3.05862   0.00011   0.00000   0.05926   0.06032   3.11894
   R22        3.45606   0.00148   0.00000   0.03247   0.02824   3.48431
   R23        1.88522   0.00151   0.00000   0.01001   0.01005   1.89527
   R24        1.81174   0.00184   0.00000   0.00884   0.00884   1.82058
   R25        3.08470   0.00185   0.00000   0.00867   0.00865   3.09334
   R26        1.82782   0.00209   0.00000   0.01836   0.01836   1.84618
   R27        1.83188   0.00169   0.00000   0.01054   0.01054   1.84243
   R28        1.89136   0.00024   0.00000  -0.00182   0.00023   1.89159
   R29        1.81141   0.00167   0.00000   0.00851   0.00851   1.81992
    A1        2.24520  -0.00101   0.00000   0.01524   0.01456   2.25976
    A2        2.08628   0.00042   0.00000   0.00342   0.00274   2.08901
    A3        1.95002   0.00050   0.00000  -0.01494  -0.01563   1.93439
    A4        1.96416  -0.00061   0.00000   0.00958   0.00963   1.97379
    A5        1.96445  -0.00112   0.00000  -0.02513  -0.02539   1.93906
    A6        1.93677  -0.00203   0.00000  -0.00895  -0.00908   1.92769
    A7        1.92881  -0.00376   0.00000  -0.02119  -0.02136   1.90745
    A8        1.87459   0.00240   0.00000   0.00940   0.00919   1.88378
    A9        1.87641   0.00218   0.00000   0.02066   0.02036   1.89677
   A10        1.87938   0.00278   0.00000   0.02921   0.02918   1.90856
   A11        1.83289  -0.00099   0.00000  -0.03793  -0.03809   1.79479
   A12        1.77551  -0.00011   0.00000  -0.03170  -0.03193   1.74358
   A13        2.05626  -0.00022   0.00000   0.01027   0.01018   2.06645
   A14        1.77547   0.01405   0.00000   0.11624   0.10743   1.88290
   A15        1.97636  -0.00310   0.00000   0.02576   0.02185   1.99821
   A16        1.84087  -0.00451   0.00000   0.03016   0.02814   1.86901
   A17        2.87980   0.01638   0.00000  -0.11124  -0.11477   2.76503
   A18        1.86189   0.00008   0.00000   0.03077   0.03077   1.89266
   A19        1.82228   0.00564   0.00000   0.01011   0.01417   1.83645
   A20        1.85672  -0.00176   0.00000   0.01387   0.01463   1.87134
   A21        1.82463  -0.00106   0.00000   0.03798   0.03333   1.85796
   A22        2.84568   0.00139   0.00000   0.00174   0.00185   2.84753
   A23        2.81148   0.01537   0.00000  -0.01966  -0.00781   2.80367
   A24        1.58838   0.00051   0.00000   0.01012   0.00214   1.59052
   A25        1.92700  -0.00108   0.00000  -0.02632  -0.02546   1.90154
   A26        2.07462   0.00059   0.00000   0.01767   0.02386   2.09848
   A27        1.70663   0.00521   0.00000   0.00327   0.00899   1.71562
   A28        2.25227  -0.00465   0.00000  -0.04511  -0.04983   2.20244
   A29        1.87185   0.00004   0.00000   0.03087   0.03094   1.90278
   A30        1.74191   0.00198   0.00000   0.04598   0.04577   1.78768
   A31        1.84711   0.00273   0.00000   0.09523   0.09510   1.94221
   A32        1.80001  -0.00104   0.00000  -0.04325  -0.04383   1.75619
   A33        1.62329   0.01040   0.00000  -0.01352  -0.01966   1.60363
   A34        1.67122   0.00006   0.00000   0.08709   0.09454   1.76576
   A35        2.19878  -0.00414   0.00000  -0.00881  -0.01347   2.18530
   A36        1.68985  -0.00144   0.00000   0.04459   0.04495   1.73480
   A37        2.26876  -0.00642   0.00000  -0.07112  -0.07302   2.19574
   A38        1.87424   0.00278   0.00000   0.02371   0.01922   1.89346
   A39        3.05636   0.01020   0.00000   0.13812   0.13581   3.19218
   A40        3.17644  -0.00333   0.00000  -0.10464  -0.10432   3.07212
   A41        3.10675   0.00881   0.00000  -0.00345  -0.00379   3.10296
   A42        3.02678  -0.00088   0.00000  -0.09224  -0.09093   2.93585
   A43        2.94943  -0.00715   0.00000  -0.11846  -0.11045   2.83897
   A44        3.32956  -0.01333   0.00000   0.11856   0.11953   3.44910
   A45        3.33696   0.00493   0.00000  -0.05417  -0.05504   3.28192
   A46        3.37652  -0.00118   0.00000   0.23264   0.23244   3.60896
   A47        3.23977  -0.00044   0.00000   0.05681   0.05761   3.29738
   A48        3.20298  -0.00117   0.00000  -0.02331  -0.02654   3.17644
    D1       -0.21557  -0.00124   0.00000  -0.06075  -0.06050  -0.27607
    D2        2.98961   0.00054   0.00000  -0.13070  -0.13095   2.85866
    D3        2.53694   0.00132   0.00000  -0.05018  -0.05012   2.48682
    D4        0.43553   0.00044   0.00000  -0.03862  -0.03860   0.39693
    D5       -1.64810   0.00072   0.00000  -0.05558  -0.05537  -1.70347
    D6       -0.66172  -0.00033   0.00000   0.01318   0.01305  -0.64868
    D7       -2.76313  -0.00121   0.00000   0.02474   0.02457  -2.73857
    D8        1.43642  -0.00093   0.00000   0.00778   0.00780   1.44422
    D9       -1.57183  -0.01063   0.00000  -0.19246  -0.20007  -1.77190
   D10        0.36069  -0.00504   0.00000  -0.07002  -0.06217   0.29852
   D11       -1.96005   0.00091   0.00000   0.05987   0.05970  -1.90035
   D12       -0.38543  -0.00440   0.00000  -0.28686  -0.28681  -0.67223
   D13       -2.37729  -0.00303   0.00000  -0.22400  -0.22405  -2.60134
   D14        1.08636  -0.00139   0.00000   0.33423   0.33298   1.41933
   D15       -0.98005  -0.00222   0.00000   0.24446   0.24040  -0.73965
   D16       -1.77947  -0.01188   0.00000  -0.13158  -0.13540  -1.91487
   D17       -0.08105  -0.00687   0.00000  -0.11741  -0.11740  -0.19845
   D18        2.14641  -0.00666   0.00000  -0.11587  -0.11390   2.03252
   D19        0.09952  -0.00168   0.00000   0.02520   0.01463   0.11414
   D20        1.79794   0.00333   0.00000   0.03937   0.03263   1.83056
   D21       -2.25779   0.00355   0.00000   0.04091   0.03613  -2.22165
   D22       -0.70557  -0.00270   0.00000  -0.32125  -0.32013  -1.02570
   D23        0.99039  -0.00302   0.00000  -0.27208  -0.27142   0.71897
   D24        3.02156  -0.00125   0.00000  -0.16994  -0.16737   2.85419
   D25       -2.05391  -0.00130   0.00000   0.11051   0.11416  -1.93974
   D26        2.55703  -0.00202   0.00000   0.02570   0.02098   2.57802
   D27        0.50445   0.00238   0.00000   0.02193   0.02299   0.52745
   D28       -1.12966  -0.00447   0.00000  -0.37276  -0.37160  -1.50126
   D29        0.79419  -0.00403   0.00000  -0.32117  -0.32225   0.47194
   D30        0.78595   0.00015   0.00000   0.07412   0.07520   0.86114
   D31       -1.16116   0.00035   0.00000   0.04062   0.03971  -1.12145
   D32       -1.71270  -0.00568   0.00000  -0.02491  -0.01873  -1.73144
   D33       -0.08929   0.00453   0.00000  -0.03601  -0.03608  -0.12537
   D34        2.29820  -0.00107   0.00000  -0.08096  -0.08317   2.21503
   D35        0.17782  -0.00133   0.00000  -0.01152  -0.00121   0.17660
   D36        1.80123   0.00889   0.00000  -0.02263  -0.01856   1.78267
   D37       -2.09447   0.00329   0.00000  -0.06757  -0.06565  -2.16011
   D38        0.99632  -0.00045   0.00000  -0.02973  -0.03115   0.96518
   D39       -0.93677   0.00020   0.00000  -0.00489  -0.00635  -0.94312
   D40       -3.02679  -0.00225   0.00000  -0.02431  -0.02792  -3.05471
   D41        0.27252  -0.00128   0.00000   0.02216   0.02256   0.29508
   D42       -1.57282  -0.00121   0.00000   0.04661   0.04666  -1.52616
   D43        1.88362   0.00104   0.00000   0.01835   0.01600   1.89962
   D44        0.03828   0.00111   0.00000   0.04280   0.04010   0.07838
   D45       -2.03354  -0.00012   0.00000  -0.00117   0.00130  -2.03224
   D46        2.40430  -0.00005   0.00000   0.02328   0.02541   2.42971
         Item               Value     Threshold  Converged?
 Maximum Force            0.016383     0.000015     NO 
 RMS     Force            0.004585     0.000010     NO 
 Maximum Displacement     1.830214     0.000060     NO 
 RMS     Displacement     0.342599     0.000040     NO 
 Predicted change in Energy=-1.487831D-02
 GradGradGradGradGradGradGradGradGradGradGradGradGradGradGradGradGradGrad

                          Input orientation:                          
 ---------------------------------------------------------------------
 Center     Atomic      Atomic             Coordinates (Angstroms)
 Number     Number       Type             X           Y           Z
 ---------------------------------------------------------------------
      1          6           0       -1.226600    1.369454   -0.503841
      2          8           0       -1.726812    1.114019    0.573331
      3          8           0       -1.118283    0.617543   -1.571060
      4          1           0       -1.277146   -0.354694   -1.384820
      5          6           0       -0.593005    2.753850   -0.742190
      6          9           0        0.521656    2.654790   -1.499317
      7          9           0       -0.252446    3.316799    0.418725
      8          9           0       -1.475230    3.541986   -1.376939
      9          8           0        1.128930   -0.864611    2.708895
     10          1           0        1.684737   -0.463948    2.009835
     11          1           0        1.664631   -0.748033    3.501347
     12          8           0       -1.165813   -1.859176   -1.403573
     13          1           0       -0.217548   -2.089416   -1.476846
     14          1           0       -1.508260   -2.301872   -0.599238
     15          8           0        1.523916   -0.008380    0.371601
     16          1           0        2.028574    0.770243    0.122031
     17          1           0        1.710612   -0.718213   -0.274533
     18          8           0        0.811024   -3.357443    1.400344
     19          1           0        0.930864   -2.602366    2.008940
     20          1           0       -0.157411   -3.449859    1.293124
     21          8           0       -1.922848   -3.015700    0.985891
     22          1           0       -2.010613   -2.279749    1.661579
     23          1           0       -2.677260   -3.609195    1.068257
     24          8           0       -1.857481   -0.906045    2.538513
     25          1           0       -1.902787   -0.212314    1.852124
     26          1           0       -0.942486   -0.787570    2.853655
     27          8           0        1.550586   -2.403695   -0.928105
     28          1           0        1.402477   -2.898167   -0.070472
     29          1           0        2.215810   -2.874598   -1.441150
 ---------------------------------------------------------------------
                    Distance matrix (angstroms):
                    1          2          3          4          5
     1  C    0.000000
     2  O    1.214808   0.000000
     3  O    1.309983   2.283682   0.000000
     4  H    1.936844   2.488709   1.002581   0.000000
     5  C    1.541041   2.388547   2.350904   3.247164   0.000000
     6  F    2.387354   3.424244   2.616280   3.507961   1.351120
     7  F    2.364796   2.655165   3.463366   4.216948   1.334397
     8  F    2.354573   3.124399   2.952535   3.901720   1.342530
     9  O    4.567411   4.078097   5.056161   4.775743   5.288507
    10  H    4.260964   4.023952   4.674329   4.506480   4.807907
    11  H    5.374430   4.852051   5.944638   5.716939   5.947076
    12  O    3.352202   3.614243   2.482831   1.508711   4.695268
    13  H    3.732118   4.091833   2.854440   2.034816   4.913036
    14  H    3.683350   3.618148   3.101533   2.112357   5.139889
    15  O    3.198463   3.444954   3.338702   3.324289   3.654012
    16  H    3.368520   3.797997   3.576672   3.803140   3.399155
    17  H    3.610838   3.986456   3.386425   3.208049   4.192920
    18  O    5.488296   5.207547   5.324658   4.597183   6.626436
    19  H    5.171467   4.789127   5.232898   4.630868   6.211276
    20  H    5.253383   4.879561   5.066615   4.243258   6.543566
    21  O    4.683336   4.154903   4.515061   3.621899   6.167856
    22  H    4.315137   3.575262   4.431762   3.677548   5.755419
    23  H    5.418750   4.843249   5.221276   4.309256   6.936151
    24  O    3.851210   2.821289   4.444808   4.004162   5.075110
    25  H    2.917155   1.850795   3.608642   3.299925   4.152605
    26  H    4.000781   3.071007   4.645788   4.273645   5.059040
    27  O    4.704192   5.036861   4.082173   3.521798   5.588365
    28  H    5.031147   5.128798   4.578888   3.921370   6.031455
    29  H    5.544430   5.959150   4.829918   4.307415   6.329093
                    6          7          8          9         10
     6  F    0.000000
     7  F    2.171722   0.000000
     8  F    2.188526   2.184106   0.000000
     9  O    5.519421   4.963594   6.549335   0.000000
    10  H    4.836675   4.536338   6.123981   0.978845   0.000000
    11  H    6.155667   5.449826   7.215308   0.963611   1.518459
    12  O    4.820021   5.562888   5.410083   4.813252   4.660863
    13  H    4.801501   5.729011   5.771000   4.564381   4.291593
    14  H    5.431316   5.846605   5.895472   4.468135   4.514471
    15  O    3.405485   3.770212   4.965619   2.520336   1.707986
    16  H    2.907075   3.431622   4.712336   3.189667   2.281503
    17  H    3.780325   4.540433   5.432696   3.043129   2.298621
    18  O    6.681221   6.829353   7.780899   2.833299   3.083370
    19  H    6.333483   6.242237   7.416639   1.883869   2.267412
    20  H    6.747266   6.823583   7.599460   3.215990   3.580901
    21  O    6.656299   6.573619   6.984739   4.112088   4.535919
    22  H    6.383833   5.996432   6.588766   3.599475   4.132073
    23  H    7.487524   7.366887   7.652664   4.971068   5.459502
    24  O    5.885907   4.990195   5.938170   2.991554   3.608636
    25  H    5.032928   4.151253   4.970355   3.217274   3.599795
    26  H    5.739505   4.821917   6.076742   2.077896   2.778320
    27  O    5.193578   6.147271   6.686415   3.971693   3.523082
    28  H    5.801101   6.450107   7.173815   3.454715   3.214462
    29  H    5.783396   6.919886   7.402733   4.737534   4.242943
                   11         12         13         14         15
    11  H    0.000000
    12  O    5.770987   0.000000
    13  H    5.488561   0.978564   0.000000
    14  H    5.412619   0.979900   1.575205   0.000000
    15  O    3.219037   3.716360   3.283316   3.923866   0.000000
    16  H    3.722552   4.409696   3.972294   4.739970   0.960843
    17  H    3.776278   3.293986   2.653969   3.602019   0.977859
    18  O    3.457149   3.743613   3.308183   3.239079   3.575298
    19  H    2.490832   4.073528   3.705761   3.583603   3.124317
    20  H    3.936490   3.289274   3.086609   2.593010   3.939524
    21  O    4.933542   2.760469   3.135462   1.787196   4.615356
    22  H    4.386151   3.207136   3.619533   2.316062   4.395004
    23  H    5.740922   3.384817   3.851943   2.419958   5.576835
    24  O    3.654762   4.114231   4.495870   3.451922   4.115234
    25  H    3.966535   3.722210   4.176791   3.245163   3.738427
    26  H    2.686657   4.395702   4.579691   3.812568   3.584811
    27  O    4.730145   2.810942   1.877814   3.078158   2.725341
    28  H    4.177282   3.074536   2.292694   3.017871   2.925926
    29  H    5.408729   3.530987   2.557150   3.860768   3.461212
                   16         17         18         19         20
    16  H    0.000000
    17  H    1.572853   0.000000
    18  O    4.489355   3.252693   0.000000
    19  H    4.017448   3.061420   0.977186   0.000000
    20  H    4.894819   3.661823   0.978725   1.554020   0.000000
    21  O    5.540158   4.479860   2.786147   3.059598   1.843815
    22  H    5.290340   4.475985   3.031716   2.979434   2.222448
    23  H    6.497669   5.423494   3.513087   3.862271   2.534875
    24  O    4.873474   4.547504   3.798118   3.306481   3.303366
    25  H    4.406160   4.223181   4.178602   3.710326   3.720285
    26  H    4.326170   4.102353   3.433826   2.741618   3.184240
    27  O    3.377151   1.814832   2.622644   3.008282   2.990915
    28  H    3.726431   2.211060   1.650470   2.152643   2.144063
    29  H    3.970322   2.503241   3.206346   3.691655   3.665973
                   21         22         23         24         25
    21  O    0.000000
    22  H    1.002935   0.000000
    23  H    0.963410   1.601210   0.000000
    24  O    2.620219   1.636926   3.184448   0.000000
    25  H    2.934235   2.078996   3.571142   0.976956   0.000000
    26  H    3.068259   2.188273   3.762799   0.974970   1.502052
    27  O    4.012814   4.404994   4.828392   5.086779   4.945464
    28  H    3.491060   3.877064   4.294940   4.626302   4.672788
    29  H    4.799888   5.276687   5.547872   6.025331   5.907305
                   26         27         28         29
    26  H    0.000000
    27  O    4.809260   0.000000
    28  H    4.301626   1.000986   0.000000
    29  H    5.725021   0.963061   1.593997   0.000000
 Stoichiometry    C2H15F3O9
 Framework group  C1[X(C2H15F3O9)]
 Deg. of freedom    81
 Full point group                 C1      NOp   1
 Largest Abelian subgroup         C1      NOp   1
 Largest concise Abelian subgroup C1      NOp   1
                         Standard orientation:                         
 ---------------------------------------------------------------------
 Center     Atomic      Atomic             Coordinates (Angstroms)
 Number     Number       Type             X           Y           Z
 ---------------------------------------------------------------------
      1          6           0        1.600878    0.356359   -0.625103
      2          8           0        1.065276    1.425234   -0.409704
      3          8           0        1.235990   -0.610838   -1.429741
      4          1           0        0.282707   -0.533542   -1.730483
      5          6           0        2.901336   -0.009007    0.116600
      6          9           0        2.926789   -1.321587    0.435990
      7          9           0        3.005341    0.691178    1.247767
      8          9           0        3.953075    0.261890   -0.672606
      9          8           0       -1.829629    0.702951    2.370351
     10          1           0       -1.289329   -0.106999    2.471317
     11          1           0       -2.045151    0.931421    3.281338
     12          8           0       -1.133328   -0.875445   -2.123114
     13          1           0       -1.436732   -1.606119   -1.547225
     14          1           0       -1.772917   -0.140680   -2.017052
     15          8           0       -0.303129   -1.100106    1.492357
     16          1           0        0.448892   -1.488648    1.947019
     17          1           0       -0.776798   -1.810202    1.015271
     18          8           0       -3.695102   -0.443698    0.572354
     19          1           0       -3.202859    0.040392    1.263907
     20          1           0       -3.631959    0.116421   -0.227761
     21          8           0       -2.915553    1.158608   -1.569499
     22          1           0       -2.438854    1.827671   -0.994181
     23          1           0       -3.409534    1.626425   -2.251620
     24          8           0       -1.459679    2.586493    0.075835
     25          1           0       -0.578117    2.240207   -0.163701
     26          1           0       -1.560711    2.216325    0.972124
     27          8           0       -2.120863   -2.456240   -0.019009
     28          1           0       -2.849472   -1.822859    0.245436
     29          1           0       -2.471154   -3.352941    0.007638
 ---------------------------------------------------------------------
 Rotational constants (GHZ):           0.6686824           0.2853963           0.2810845
 Standard basis: 6-31++G(d,p) (6D, 7F)
 There are   356 symmetry adapted cartesian basis functions of A   symmetry.
 There are   356 symmetry adapted basis functions of A   symmetry.
   356 basis functions,   568 primitive gaussians,   356 cartesian basis functions
    63 alpha electrons       63 beta electrons
       nuclear repulsion energy      1168.2362660200 Hartrees.
 NAtoms=   29 NActive=   29 NUniq=   29 SFac= 1.00D+00 NAtFMM=   60 NAOKFM=F Big=F
 Integral buffers will be    131072 words long.
 Raffenetti 2 integral format.
 Two-electron integral symmetry is turned on.
 Nuclear repulsion after empirical dispersion term =     1168.2186591675 Hartrees.
 One-electron integrals computed using PRISM.
 NBasis=   356 RedAO= T EigKep=  4.62D-05  NBF=   356
 NBsUse=   356 1.00D-06 EigRej= -1.00D+00 NBFU=   356
 Initial guess from the checkpoint file:  "/local_scratch/slurm.6305184/Gau-2330999.chk"
 B after Tr=     0.000000   -0.000000   -0.000000
         Rot=    0.994517   -0.090315    0.043706    0.029486 Ang= -12.01 deg.
 ExpMin= 3.60D-02 ExpMax= 7.00D+03 ExpMxC= 1.05D+03 IAcc=3 IRadAn=         5 AccDes= 0.00D+00
 Harris functional with IExCor= 4639 and IRadAn=       5 diagonalized for initial guess.
 HarFok:  IExCor= 4639 AccDes= 0.00D+00 IRadAn=         5 IDoV= 1 UseB2=F ITyADJ=14
 ICtDFT=  3500011 ScaDFX=  1.000000  1.000000  1.000000  1.000000
 FoFCou: FMM=F IPFlag=           0 FMFlag=      100000 FMFlg1=           0
         NFxFlg=           0 DoJE=T BraDBF=F KetDBF=T FulRan=T
         wScrn=  0.000000 ICntrl=       500 IOpCl=  0 I1Cent=   200000004 NGrid=           0
         NMat0=    1 NMatS0=      1 NMatT0=    0 NMatD0=    1 NMtDS0=    0 NMtDT0=    0
 Petite list used in FoFCou.
 Requested convergence on RMS density matrix=1.00D-10 within 128 cycles.
 Requested convergence on MAX density matrix=1.00D-08.
 Requested convergence on             energy=1.00D-08.
 No special actions if energy rises.
 SCF Done:  E(RwB97XD) =  -1061.67096793     A.U. after   18 cycles
            NFock= 18  Conv=0.78D-10     -V/T= 2.0084
 Calling FoFJK, ICntrl=      2127 FMM=F ISym2X=0 I1Cent= 0 IOpClX= 0 NMat=1 NMatS=1 NMatT=0.
 ***** Axes restored to original set *****
 -------------------------------------------------------------------
 Center     Atomic                   Forces (Hartrees/Bohr)
 Number     Number              X              Y              Z
 -------------------------------------------------------------------
      1        6           0.003840212   -0.011550269   -0.004124347
      2        8           0.001187405   -0.001502673   -0.007011182
      3        8          -0.000112802    0.024827251    0.012432867
      4        1          -0.002575054   -0.014934383   -0.002035693
      5        6           0.001853202   -0.002543073   -0.002782802
      6        9          -0.005647633    0.004003172    0.003838094
      7        9          -0.000654109    0.002602195   -0.003167893
      8        9           0.004218354    0.002616415    0.000980702
      9        8           0.012957552   -0.001183370    0.016476679
     10        1          -0.015337650   -0.000447139   -0.010033537
     11        1          -0.006022892   -0.004092354    0.004221847
     12        8           0.001246765   -0.003211627    0.001183426
     13        1          -0.004664001   -0.000621283    0.003535575
     14        1           0.002129967   -0.000452964   -0.001695466
     15        8           0.006636475    0.006210379   -0.004941716
     16        1          -0.000730813   -0.000706015   -0.004443528
     17        1          -0.001308892    0.000160946    0.000377718
     18        8          -0.002315468    0.001016232    0.001115725
     19        1          -0.000378756   -0.001533832   -0.002171160
     20        1           0.003595118    0.000165871    0.000934852
     21        8          -0.002704274   -0.000751987    0.003313147
     22        1          -0.000049546   -0.002723278   -0.003821313
     23        1           0.002608317    0.002793841    0.000731973
     24        8           0.010397534    0.006624484   -0.003487681
     25        1          -0.005307777   -0.000983137    0.001787411
     26        1          -0.002721312   -0.004378717    0.000019688
     27        8           0.003977818   -0.002974721   -0.000676643
     28        1          -0.001549737    0.002467260   -0.002354933
     29        1          -0.002568000    0.001102776    0.001798189
 -------------------------------------------------------------------
 Cartesian Forces:  Max     0.024827251 RMS     0.005608747

 GradGradGradGradGradGradGradGradGradGradGradGradGradGradGradGradGradGrad
 Berny optimization.
 Using GEDIIS/GDIIS optimizer.
 FormGI is forming the generalized inverse of G from B-inverse, IUseBI=4.
 Internal  Forces:  Max     0.037500242 RMS     0.010038940
 Search for a local minimum.
 Step number   3 out of a maximum of  174
 All quantities printed in internal units (Hartrees-Bohrs-Radians)
 Mixed Optimization -- RFO/linear search
 Update second derivatives using D2CorX and points    1    3    2
 DE=  4.90D-03 DEPred=-1.49D-02 R=-3.30D-01
 Trust test=-3.30D-01 RLast= 1.08D+00 DXMaxT set to 2.52D-01
 ITU= -1  1  0
 Use linear search instead of GDIIS.
     Eigenvalues ---   -0.00273  -0.00063   0.00018   0.00091   0.00176
     Eigenvalues ---    0.00250   0.00320   0.00359   0.00405   0.00495
     Eigenvalues ---    0.00631   0.00839   0.00905   0.01036   0.01120
     Eigenvalues ---    0.01212   0.01310   0.01443   0.01568   0.01708
     Eigenvalues ---    0.01798   0.01856   0.02020   0.02093   0.02247
     Eigenvalues ---    0.02522   0.02608   0.02644   0.02823   0.03080
     Eigenvalues ---    0.03331   0.03448   0.03630   0.03913   0.04343
     Eigenvalues ---    0.04601   0.05149   0.05273   0.05586   0.05923
     Eigenvalues ---    0.06590   0.07415   0.09207   0.09898   0.11552
     Eigenvalues ---    0.12544   0.13699   0.14805   0.15303   0.19462
     Eigenvalues ---    0.20152   0.21428   0.23119   0.24749   0.28490
     Eigenvalues ---    0.32651   0.37221   0.37715   0.38068   0.39928
     Eigenvalues ---    0.42550   0.44033   0.46853   0.48023   0.49976
     Eigenvalues ---    0.51054   0.51504   0.53459   0.54633   0.56597
     Eigenvalues ---    0.57123   0.57443   0.57699   0.58287   0.60788
     Eigenvalues ---    0.68277   0.84620   0.98218   1.04405   1.82710
     Eigenvalues ---   18.23495
 RFO step:  Lambda=-7.48918785D-03 EMin=-2.72880329D-03
 Quartic linear search produced a step of -0.58433.
 Maximum step size (   0.252) exceeded in Quadratic search.
    -- Step size scaled by   0.476
 Iteration  1 RMS(Cart)=  0.17817674 RMS(Int)=  0.01536209
 Iteration  2 RMS(Cart)=  0.01990432 RMS(Int)=  0.00199254
 Iteration  3 RMS(Cart)=  0.00046823 RMS(Int)=  0.00195650
 Iteration  4 RMS(Cart)=  0.00000244 RMS(Int)=  0.00195650
 Iteration  5 RMS(Cart)=  0.00000002 RMS(Int)=  0.00195650
 Variable       Old X    -DE/DX   Delta X   Delta X   Delta X     New X
                                 (Linear)    (Quad)   (Total)
    R1        2.29565  -0.00639  -0.00793   0.01269   0.00476   2.30042
    R2        2.47551  -0.01470  -0.02280  -0.00514  -0.02792   2.44759
    R3        2.91215   0.00608   0.01578  -0.00520   0.01057   2.92272
    R4        1.89460   0.01845   0.03772   0.05794   0.09564   1.99024
    R5        2.85105   0.00313  -0.00480  -0.11028  -0.11507   2.73598
    R6        2.55325  -0.00710  -0.01145  -0.00169  -0.01314   2.54011
    R7        2.52164  -0.00182   0.00197  -0.00047   0.00150   2.52314
    R8        2.53701  -0.00170  -0.00186   0.00475   0.00289   2.53990
    R9        1.84975  -0.00173  -0.01104   0.01311   0.00207   1.85182
   R10        1.82096  -0.00037  -0.00455   0.00107  -0.00347   1.81749
   R11        3.56000  -0.00221  -0.04897  -0.03134  -0.08032   3.47968
   R12        1.84922  -0.00521  -0.00173   0.00354  -0.00097   1.84825
   R13        1.85174   0.00031  -0.00101   0.00455   0.00348   1.85522
   R14        3.54855  -0.00144  -0.09593   0.01960  -0.07935   3.46920
   R15        3.37731   0.00235  -0.01581  -0.00219  -0.01765   3.35966
   R16        1.81573   0.00020  -0.00140   0.00035  -0.00105   1.81468
   R17        1.84789  -0.00316  -0.00183  -0.00106  -0.00287   1.84501
   R18        3.42954   0.00194  -0.03030   0.07567   0.04536   3.47490
   R19        1.84661  -0.00138  -0.00340   0.00333  -0.00007   1.84654
   R20        1.84952  -0.00568  -0.00514  -0.00210  -0.00441   1.84511
   R21        3.11894   0.00954  -0.03525   0.01518  -0.02006   3.09887
   R22        3.48431  -0.00119  -0.01650   0.06248   0.04895   3.53325
   R23        1.89527  -0.00486  -0.00587  -0.00219  -0.00807   1.88720
   R24        1.82058  -0.00370  -0.00517   0.00159  -0.00358   1.81700
   R25        3.09334   0.00035  -0.00505   0.03397   0.02893   3.12227
   R26        1.84618  -0.00171  -0.01073   0.00238  -0.00835   1.83783
   R27        1.84243  -0.00308  -0.00616   0.00042  -0.00574   1.83668
   R28        1.89159   0.00601  -0.00014  -0.00171  -0.00249   1.88910
   R29        1.81992  -0.00327  -0.00497   0.00155  -0.00343   1.81649
    A1        2.25976  -0.00637  -0.00851  -0.00753  -0.01584   2.24391
    A2        2.08901   0.00142  -0.00160  -0.00321  -0.00462   2.08440
    A3        1.93439   0.00497   0.00913   0.01073   0.02006   1.95446
    A4        1.97379  -0.00388  -0.00563  -0.00880  -0.01444   1.95935
    A5        1.93906   0.00430   0.01483  -0.00113   0.01379   1.95286
    A6        1.92769   0.00373   0.00530   0.00045   0.00578   1.93347
    A7        1.90745   0.00632   0.01248  -0.00843   0.00414   1.91159
    A8        1.88378  -0.00366  -0.00537   0.00539   0.00004   1.88382
    A9        1.89677  -0.00529  -0.01190   0.00200  -0.00975   1.88702
   A10        1.90856  -0.00584  -0.01705   0.00198  -0.01506   1.89351
   A11        1.79479   0.01543   0.02226   0.02695   0.04898   1.84377
   A12        1.74358  -0.00497   0.01866  -0.02854  -0.01053   1.73305
   A13        2.06645  -0.00126  -0.00595   0.02467   0.01847   2.08492
   A14        1.88290  -0.00491  -0.06278   0.03286  -0.02534   1.85756
   A15        1.99821   0.00715  -0.01277  -0.00743  -0.01802   1.98019
   A16        1.86901  -0.00086  -0.01644  -0.00102  -0.01840   1.85062
   A17        2.76503  -0.00322   0.06706  -0.03486   0.03712   2.80215
   A18        1.89266  -0.00637  -0.01798   0.00565  -0.01234   1.88033
   A19        1.83645  -0.01680  -0.00828   0.01063  -0.00061   1.83584
   A20        1.87134   0.03592  -0.00855  -0.03283  -0.04206   1.82929
   A21        1.85796  -0.00277  -0.01948   0.04419   0.03048   1.88844
   A22        2.84753   0.03750  -0.00108   0.07260   0.07151   2.91904
   A23        2.80367  -0.00775   0.00456  -0.07689  -0.07692   2.72675
   A24        1.59052   0.00324  -0.00125   0.02000   0.02413   1.61465
   A25        1.90154   0.00203   0.01488  -0.00293   0.01231   1.91386
   A26        2.09848  -0.00516  -0.01394   0.01230  -0.00512   2.09336
   A27        1.71562  -0.00301  -0.00525  -0.01946  -0.02906   1.68656
   A28        2.20244   0.00054   0.02912  -0.01498   0.01565   2.21810
   A29        1.90278   0.00278  -0.01808   0.00116  -0.01693   1.88585
   A30        1.78768   0.00205  -0.02675   0.01401  -0.01253   1.77515
   A31        1.94221  -0.00425  -0.05557   0.02550  -0.02992   1.91229
   A32        1.75619   0.00371   0.02561  -0.00086   0.02535   1.78154
   A33        1.60363  -0.00212   0.01149   0.00753   0.02334   1.62697
   A34        1.76576  -0.00451  -0.05524   0.02060  -0.03875   1.72701
   A35        2.18530   0.00877   0.00787  -0.00919  -0.00005   2.18525
   A36        1.73480   0.02866  -0.02626   0.05755   0.03111   1.76591
   A37        2.19574  -0.01630   0.04267  -0.05036  -0.00608   2.18966
   A38        1.89346  -0.00789  -0.01123  -0.00111  -0.00998   1.88348
   A39        3.19218  -0.00600  -0.07936   0.03351  -0.04502   3.14716
   A40        3.07212   0.01848   0.06096  -0.03318   0.02909   3.10121
   A41        3.10296  -0.00145   0.00222  -0.00566  -0.00317   3.09979
   A42        2.93585  -0.00442   0.05313   0.03070   0.08381   3.01966
   A43        2.83897   0.03388   0.06454  -0.00377   0.05794   2.89691
   A44        3.44910  -0.00661  -0.06985  -0.01487  -0.08501   3.36408
   A45        3.28192  -0.00472   0.03216  -0.02612   0.00637   3.28829
   A46        3.60896  -0.02660  -0.13582   0.03919  -0.09647   3.51249
   A47        3.29738   0.00943  -0.03366   0.02597  -0.00760   3.28978
   A48        3.17644   0.02605   0.01551  -0.00315   0.01210   3.18854
    D1       -0.27607   0.00075   0.03535  -0.00453   0.03081  -0.24525
    D2        2.85866   0.00336   0.07652  -0.00716   0.06936   2.92802
    D3        2.48682   0.00093   0.02929  -0.00179   0.02755   2.51437
    D4        0.39693   0.00027   0.02256  -0.00811   0.01445   0.41138
    D5       -1.70347   0.00114   0.03236  -0.00547   0.02683  -1.67664
    D6       -0.64868  -0.00135  -0.00763   0.00058  -0.00699  -0.65567
    D7       -2.73857  -0.00202  -0.01436  -0.00574  -0.02009  -2.75866
    D8        1.44422  -0.00114  -0.00456  -0.00310  -0.00770   1.43651
    D9       -1.77190   0.00307   0.11691   0.00952   0.13021  -1.64169
   D10        0.29852  -0.00257   0.03633   0.03995   0.07260   0.37112
   D11       -1.90035  -0.00344  -0.03488   0.00664  -0.02884  -1.92920
   D12       -0.67223   0.01699   0.16759   0.00859   0.17601  -0.49622
   D13       -2.60134   0.00214   0.13092  -0.01504   0.11604  -2.48530
   D14        1.41933  -0.00927  -0.19457   0.02433  -0.17001   1.24932
   D15       -0.73965  -0.01449  -0.14047   0.01466  -0.12462  -0.86427
   D16       -1.91487  -0.00190   0.07912  -0.04408   0.03758  -1.87730
   D17       -0.19845  -0.00372   0.06860  -0.05499   0.01362  -0.18483
   D18        2.03252   0.00045   0.06655  -0.05975   0.00625   2.03876
   D19        0.11414   0.00005  -0.00855  -0.00688  -0.00897   0.10518
   D20        1.83056  -0.00176  -0.01906  -0.01779  -0.03292   1.79764
   D21       -2.22165   0.00241  -0.02111  -0.02255  -0.04029  -2.26195
   D22       -1.02570  -0.02329   0.18706  -0.09181   0.09446  -0.93124
   D23        0.71897   0.00524   0.15860  -0.03006   0.12749   0.84646
   D24        2.85419  -0.00417   0.09780  -0.01810   0.07773   2.93192
   D25       -1.93974   0.00287  -0.06671   0.08331   0.01593  -1.92381
   D26        2.57802   0.00777  -0.01226   0.06294   0.05229   2.63031
   D27        0.52745  -0.00643  -0.01344   0.03923   0.02484   0.55229
   D28       -1.50126   0.01176   0.21714  -0.09908   0.11589  -1.38537
   D29        0.47194   0.01638   0.18830  -0.05833   0.13213   0.60407
   D30        0.86114   0.03178  -0.04394   0.11721   0.07228   0.93343
   D31       -1.12145  -0.00008  -0.02320   0.13067   0.10716  -1.01429
   D32       -1.73144   0.00196   0.01095   0.00533   0.01305  -1.71839
   D33       -0.12537   0.00283   0.02108   0.01703   0.03835  -0.08702
   D34        2.21503   0.00923   0.04860   0.00128   0.05053   2.26556
   D35        0.17660  -0.00133   0.00071   0.02134   0.01590   0.19250
   D36        1.78267  -0.00045   0.01084   0.03304   0.04120   1.82387
   D37       -2.16011   0.00594   0.03836   0.01729   0.05338  -2.10674
   D38        0.96518   0.01322   0.01820  -0.12450  -0.10520   0.85998
   D39       -0.94312   0.01086   0.00371  -0.12336  -0.11895  -1.06207
   D40       -3.05471   0.00952   0.01631  -0.09752  -0.07764  -3.13234
   D41        0.29508   0.00138  -0.01318   0.03352   0.01957   0.31465
   D42       -1.52616  -0.00135  -0.02727   0.01968  -0.00798  -1.53414
   D43        1.89962   0.00287  -0.00935   0.04935   0.04057   1.94019
   D44        0.07838   0.00014  -0.02343   0.03552   0.01302   0.09140
   D45       -2.03224   0.00233  -0.00076   0.00845   0.00734  -2.02490
   D46        2.42971  -0.00040  -0.01485  -0.00538  -0.02021   2.40950
         Item               Value     Threshold  Converged?
 Maximum Force            0.037500     0.000015     NO 
 RMS     Force            0.010039     0.000010     NO 
 Maximum Displacement     0.868231     0.000060     NO 
 RMS     Displacement     0.186496     0.000040     NO 
 Predicted change in Energy=-7.637771D-03
 GradGradGradGradGradGradGradGradGradGradGradGradGradGradGradGradGradGrad

                          Input orientation:                          
 ---------------------------------------------------------------------
 Center     Atomic      Atomic             Coordinates (Angstroms)
 Number     Number       Type             X           Y           Z
 ---------------------------------------------------------------------
      1          6           0       -1.050532    1.211596   -0.466243
      2          8           0       -1.453143    0.830156    0.617407
      3          8           0       -1.029517    0.570187   -1.591286
      4          1           0       -1.194949   -0.462248   -1.465120
      5          6           0       -0.513550    2.654637   -0.612422
      6          9           0        0.519282    2.720542   -1.470152
      7          9           0       -0.100434    3.127949    0.565730
      8          9           0       -1.491357    3.453275   -1.073469
      9          8           0        0.950893   -0.791462    2.699527
     10          1           0        1.225289   -0.298949    1.898016
     11          1           0        1.612093   -0.588269    3.367758
     12          8           0       -1.143722   -1.909040   -1.446471
     13          1           0       -0.196577   -2.152532   -1.461097
     14          1           0       -1.512210   -2.302571   -0.626004
     15          8           0        1.605479    0.174713    0.143639
     16          1           0        2.135756    0.867984   -0.256783
     17          1           0        1.721576   -0.634419   -0.390275
     18          8           0        0.782712   -3.285707    1.432353
     19          1           0        0.870460   -2.489641    1.992171
     20          1           0       -0.178629   -3.433350    1.346549
     21          8           0       -1.950937   -2.982912    0.956849
     22          1           0       -2.033175   -2.247491    1.627461
     23          1           0       -2.724296   -3.548397    1.038452
     24          8           0       -1.894683   -0.942623    2.631460
     25          1           0       -1.938744   -0.203183    2.001290
     26          1           0       -0.981229   -0.878026    2.957159
     27          8           0        1.538797   -2.388593   -0.910642
     28          1           0        1.364306   -2.833974   -0.032844
     29          1           0        2.202829   -2.904010   -1.376905
 ---------------------------------------------------------------------
                    Distance matrix (angstroms):
                    1          2          3          4          5
     1  C    0.000000
     2  O    1.217328   0.000000
     3  O    1.295210   2.263927   0.000000
     4  H    1.954576   2.464527   1.053189   0.000000
     5  C    1.546637   2.392498   2.359943   3.302480   0.000000
     6  F    2.397722   3.438302   2.652825   3.615075   1.344167
     7  F    2.374882   2.666898   3.472472   4.267533   1.335190
     8  F    2.363932   3.121102   2.965405   3.946210   1.344059
     9  O    4.247357   3.569910   4.918047   4.696521   4.998919
    10  H    3.612592   3.176292   4.244381   4.146673   4.248473
    11  H    5.002865   4.355690   5.736919   5.590356   5.556674
    12  O    3.272294   3.443622   2.486078   1.447819   4.681870
    13  H    3.610587   3.846500   2.850252   1.963115   4.891789
    14  H    3.547963   3.370985   3.068795   2.047330   5.056819
    15  O    2.915729   3.163736   3.179554   3.291841   3.348422
    16  H    3.211600   3.694026   3.447975   3.784599   3.215187
    17  H    3.331385   3.638577   3.234503   3.113045   3.982841
    18  O    5.214516   4.754314   5.224412   4.503155   6.414755
    19  H    4.840781   4.279037   5.080711   4.508780   5.929838
    20  H    5.061814   4.509270   5.038173   4.214954   6.404165
    21  O    4.519936   3.860377   4.468391   3.576479   6.025832
    22  H    4.161066   3.290677   4.393970   3.667939   5.599750
    23  H    5.265275   4.578737   5.172091   4.258062   6.788992
    24  O    3.866395   2.719212   4.568226   4.183582   5.036921
    25  H    2.979806   1.794083   3.785683   3.554764   4.126719
    26  H    4.011359   2.935136   4.773678   4.446920   5.043841
    27  O    4.456846   4.652631   3.976668   3.389928   5.453002
    28  H    4.731376   4.667621   4.443809   3.771774   5.829845
    29  H    5.324649   5.593515   4.750164   4.185078   6.233916
                    6          7          8          9         10
     6  F    0.000000
     7  F    2.166759   0.000000
     8  F    2.176448   2.174277   0.000000
     9  O    5.468701   4.584775   6.182061   0.000000
    10  H    4.578244   3.908472   5.503551   0.979941   0.000000
    11  H    5.962201   4.959273   6.759437   0.961772   1.547084
    12  O    4.919266   5.523465   5.386502   4.777624   4.403430
    13  H    4.925382   5.656921   5.766436   4.525483   4.091591
    14  H    5.483723   5.736191   5.773251   4.405620   4.228366
    15  O    3.203964   3.436553   4.671264   2.809723   1.856540
    16  H    2.741755   3.283978   4.528427   3.591300   2.614162
    17  H    3.723897   4.288249   5.243943   3.188337   2.365399
    18  O    6.675998   6.531918   7.540849   2.802726   3.055068
    19  H    6.265542   5.876622   7.091867   1.841367   2.221239
    20  H    6.803769   6.608059   7.416559   3.175837   3.478444
    21  O    6.672459   6.396871   6.764460   4.032368   4.263551
    22  H    6.386830   5.810173   6.331455   3.489126   3.806258
    23  H    7.490894   7.188999   7.416452   4.885373   5.186230
    24  O    6.005766   4.904704   5.763080   2.850401   3.269019
    25  H    5.161490   4.066529   4.798332   3.030446   3.167166
    26  H    5.899348   4.747901   5.938549   1.951144   2.515122
    27  O    5.239821   5.941295   6.582991   3.991213   3.514749
    28  H    5.799359   6.168328   6.983352   3.436367   3.189655
    29  H    5.871849   6.742654   7.358951   4.758940   4.297329
                   11         12         13         14         15
    11  H    0.000000
    12  O    5.702259   0.000000
    13  H    5.388511   0.978052   0.000000
    14  H    5.352592   0.981742   1.565497   0.000000
    15  O    3.313176   3.798497   3.352410   4.055770   0.000000
    16  H    3.941091   4.458945   4.001708   4.847308   0.960289
    17  H    3.759911   3.309100   2.670326   3.646323   0.976339
    18  O    3.421964   3.727463   3.258089   3.235746   3.783152
    19  H    2.461193   4.027193   3.630051   3.544990   3.325073
    20  H    3.922558   3.325039   3.086048   2.635918   4.200971
    21  O    4.923615   2.753316   3.100609   1.777856   4.824936
    22  H    4.366879   3.217877   3.594621   2.313556   4.616124
    23  H    5.743892   3.370541   3.819103   2.406584   5.780068
    24  O    3.600720   4.257632   4.593089   3.550608   4.437210
    25  H    3.824130   3.927985   4.338575   3.389991   4.019352
    26  H    2.641566   4.525633   4.664872   3.892342   3.964242
    27  O    4.642332   2.777227   1.835823   3.065462   2.772453
    28  H    4.082729   3.023913   2.222752   2.984723   3.023493
    29  H    5.312575   3.492021   2.515742   3.837590   3.485315
                   16         17         18         19         20
    16  H    0.000000
    17  H    1.564154   0.000000
    18  O    4.683701   3.351532   0.000000
    19  H    4.234668   3.137243   0.977148   0.000000
    20  H    5.140868   3.802808   0.976389   1.551774   0.000000
    21  O    5.744855   4.562622   2.791169   3.045569   1.869716
    22  H    5.535029   4.557567   3.007520   2.936451   2.219125
    23  H    6.693441   5.504390   3.538823   3.866887   2.566823
    24  O    5.278701   4.722627   3.754510   3.232332   3.286269
    25  H    4.779942   4.393574   4.151140   3.622098   3.736398
    26  H    4.805577   4.309271   3.351634   2.637661   3.125366
    27  O    3.374786   1.838836   2.620325   2.980472   3.022578
    28  H    3.788110   2.256865   1.639852   2.112613   2.154675
    29  H    3.935366   2.521128   3.170861   3.646586   3.656330
                   21         22         23         24         25
    21  O    0.000000
    22  H    0.998663   0.000000
    23  H    0.961517   1.586485   0.000000
    24  O    2.640126   1.652233   3.164805   0.000000
    25  H    2.969494   2.080351   3.568557   0.972536   0.000000
    26  H    3.061391   2.179477   3.721639   0.971931   1.511929
    27  O    4.002372   4.384160   4.828879   5.140632   5.034745
    28  H    3.463021   3.826676   4.286577   4.614838   4.687099
    29  H    4.765125   5.234593   5.525011   6.058353   5.988263
                   26         27         28         29
    26  H    0.000000
    27  O    4.857183   0.000000
    28  H    4.274036   0.999671   0.000000
    29  H    5.746908   0.961247   1.585726   0.000000
 Stoichiometry    C2H15F3O9
 Framework group  C1[X(C2H15F3O9)]
 Deg. of freedom    81
 Full point group                 C1      NOp   1
 Largest Abelian subgroup         C1      NOp   1
 Largest concise Abelian subgroup C1      NOp   1
                         Standard orientation:                         
 ---------------------------------------------------------------------
 Center     Atomic      Atomic             Coordinates (Angstroms)
 Number     Number       Type             X           Y           Z
 ---------------------------------------------------------------------
      1          6           0        1.424154    0.161373   -0.658053
      2          8           0        0.749023    1.167924   -0.544295
      3          8           0        1.170930   -0.907462   -1.344376
      4          1           0        0.165589   -0.953444   -1.654831
      5          6           0        2.798564    0.084535    0.047054
      6          9           0        3.060000   -1.153039    0.501860
      7          9           0        2.845794    0.922654    1.085349
      8          9           0        3.767801    0.424703   -0.819757
      9          8           0       -1.609881    1.177427    2.135208
     10          1           0       -0.909815    0.494011    2.079239
     11          1           0       -1.674503    1.406712    3.067012
     12          8           0       -1.212963   -1.298997   -1.931176
     13          1           0       -1.504550   -1.879527   -1.200048
     14          1           0       -1.818812   -0.526544   -1.922170
     15          8           0        0.065909   -1.021631    1.634794
     16          1           0        0.811545   -1.472979    2.037866
     17          1           0       -0.539271   -1.702453    1.283401
     18          8           0       -3.558436   -0.330284    0.799088
     19          1           0       -2.987959    0.258144    1.331184
     20          1           0       -3.604288    0.086708   -0.082588
     21          8           0       -2.931896    0.834508   -1.658824
     22          1           0       -2.441981    1.590595   -1.227961
     23          1           0       -3.439064    1.188992   -2.394784
     24          8           0       -1.533786    2.627860   -0.317391
     25          1           0       -0.632029    2.312208   -0.499120
     26          1           0       -1.638936    2.411693    0.624345
     27          8           0       -2.022265   -2.427996    0.473690
     28          1           0       -2.708755   -1.726116    0.661935
     29          1           0       -2.408918   -3.283111    0.681714
 ---------------------------------------------------------------------
 Rotational constants (GHZ):           0.6677993           0.3022488           0.2928888
 Standard basis: 6-31++G(d,p) (6D, 7F)
 There are   356 symmetry adapted cartesian basis functions of A   symmetry.
 There are   356 symmetry adapted basis functions of A   symmetry.
   356 basis functions,   568 primitive gaussians,   356 cartesian basis functions
    63 alpha electrons       63 beta electrons
       nuclear repulsion energy      1182.0367755480 Hartrees.
 NAtoms=   29 NActive=   29 NUniq=   29 SFac= 1.00D+00 NAtFMM=   60 NAOKFM=F Big=F
 Integral buffers will be    131072 words long.
 Raffenetti 2 integral format.
 Two-electron integral symmetry is turned on.
 Nuclear repulsion after empirical dispersion term =     1182.0183817836 Hartrees.
 One-electron integrals computed using PRISM.
 NBasis=   356 RedAO= T EigKep=  4.00D-05  NBF=   356
 NBsUse=   356 1.00D-06 EigRej= -1.00D+00 NBFU=   356
 Lowest energy guess from the checkpoint file:  "/local_scratch/slurm.6305184/Gau-2330999.chk"
 B after Tr=     0.000000   -0.000000   -0.000000
         Rot=    0.999559   -0.005182    0.025572    0.014196 Ang=  -3.40 deg.
 B after Tr=     0.000000    0.000000    0.000000
         Rot=    0.996117    0.084780   -0.019643   -0.013354 Ang=  10.10 deg.
 Requested convergence on RMS density matrix=1.00D-10 within 128 cycles.
 Requested convergence on MAX density matrix=1.00D-08.
 Requested convergence on             energy=1.00D-08.
 No special actions if energy rises.
 SCF Done:  E(RwB97XD) =  -1061.67973127     A.U. after   15 cycles
            NFock= 15  Conv=0.89D-10     -V/T= 2.0084
 Calling FoFJK, ICntrl=      2127 FMM=F ISym2X=0 I1Cent= 0 IOpClX= 0 NMat=1 NMatS=1 NMatT=0.
 ***** Axes restored to original set *****
 -------------------------------------------------------------------
 Center     Atomic                   Forces (Hartrees/Bohr)
 Number     Number              X              Y              Z
 -------------------------------------------------------------------
      1        6          -0.000729708   -0.005565838    0.002455689
      2        8           0.000754257    0.003850633   -0.007515111
      3        8          -0.001044333   -0.002920278    0.005376501
      4        1           0.001157068    0.006342185   -0.003148966
      5        6          -0.000779324   -0.000644037   -0.000542060
      6        9          -0.001161719    0.001174189    0.001297045
      7        9          -0.000208609    0.000981465   -0.001369566
      8        9           0.001961312    0.000691799    0.000346847
      9        8           0.004641598    0.001677125   -0.000822658
     10        1          -0.002637370    0.000831035   -0.002129269
     11        1          -0.001607207   -0.001023625    0.000614428
     12        8           0.000401613   -0.001020351    0.001923504
     13        1          -0.001696987   -0.000571452    0.000817764
     14        1           0.000252722    0.000035817   -0.001255832
     15        8           0.000780727   -0.000700039    0.002585275
     16        1          -0.000020210   -0.000496460    0.000160989
     17        1          -0.000414448   -0.000157264   -0.000054060
     18        8          -0.001305275    0.001549288    0.000329125
     19        1          -0.000015826   -0.002664136    0.000412182
     20        1           0.002387058    0.000421445   -0.000290837
     21        8          -0.001139638   -0.000601371    0.001111308
     22        1          -0.000383316   -0.000226511   -0.000092127
     23        1           0.001104039    0.000969392    0.000338669
     24        8           0.002192405    0.000280541    0.000033419
     25        1          -0.001402374   -0.001349654    0.000303622
     26        1          -0.000986993   -0.001118684   -0.000245825
     27        8           0.001796605   -0.000822606    0.000231662
     28        1          -0.000863663    0.000392300   -0.001158988
     29        1          -0.001032406    0.000685093    0.000287270
 -------------------------------------------------------------------
 Cartesian Forces:  Max     0.007515111 RMS     0.001899964

 GradGradGradGradGradGradGradGradGradGradGradGradGradGradGradGradGradGrad
 Berny optimization.
 Using GEDIIS/GDIIS optimizer.
 FormGI is forming the generalized inverse of G from B-inverse, IUseBI=4.
 Internal  Forces:  Max     0.010218077 RMS     0.002785074
 Search for a local minimum.
 Step number   4 out of a maximum of  174
 All quantities printed in internal units (Hartrees-Bohrs-Radians)
 Mixed Optimization -- RFO/linear search
 Update second derivatives using D2CorX and points    3    2    4
 DE= -3.86D-03 DEPred=-7.64D-03 R= 5.05D-01
 TightC=F SS=  1.41D+00  RLast= 7.44D-01 DXNew= 4.2426D-01 2.2331D+00
 Trust test= 5.05D-01 RLast= 7.44D-01 DXMaxT set to 4.24D-01
 ITU=  1 -1  1  0
 Use linear search instead of GDIIS.
     Eigenvalues ---   -0.00457  -0.00086   0.00018   0.00090   0.00179
     Eigenvalues ---    0.00248   0.00325   0.00358   0.00404   0.00497
     Eigenvalues ---    0.00598   0.00823   0.00910   0.01039   0.01134
     Eigenvalues ---    0.01205   0.01335   0.01470   0.01542   0.01662
     Eigenvalues ---    0.01828   0.01908   0.02006   0.02071   0.02221
     Eigenvalues ---    0.02532   0.02652   0.02689   0.02861   0.03106
     Eigenvalues ---    0.03366   0.03505   0.03833   0.03912   0.04413
     Eigenvalues ---    0.04555   0.05148   0.05358   0.05640   0.05941
     Eigenvalues ---    0.06546   0.07645   0.09202   0.10333   0.11524
     Eigenvalues ---    0.12628   0.13709   0.14815   0.15454   0.19867
     Eigenvalues ---    0.21415   0.21976   0.23671   0.25607   0.28517
     Eigenvalues ---    0.32686   0.37254   0.37718   0.38078   0.39968
     Eigenvalues ---    0.42609   0.44154   0.46884   0.48086   0.49991
     Eigenvalues ---    0.51208   0.51502   0.53459   0.54641   0.56607
     Eigenvalues ---    0.57137   0.57470   0.57701   0.58362   0.60871
     Eigenvalues ---    0.69188   0.85493   1.03496   1.18379   1.82812
     Eigenvalues ---   18.10174
 RFO step:  Lambda=-5.72284807D-03 EMin=-4.56534971D-03
 Quartic linear search produced a step of -0.14717.
 Maximum step size (   0.424) exceeded in Quadratic search.
    -- Step size scaled by   0.524
 Iteration  1 RMS(Cart)=  0.11882855 RMS(Int)=  0.01076875
 Iteration  2 RMS(Cart)=  0.02857831 RMS(Int)=  0.00076605
 Iteration  3 RMS(Cart)=  0.00014482 RMS(Int)=  0.00076270
 Iteration  4 RMS(Cart)=  0.00000017 RMS(Int)=  0.00076270
 Variable       Old X    -DE/DX   Delta X   Delta X   Delta X     New X
                                 (Linear)    (Quad)   (Total)
    R1        2.30042  -0.00815  -0.00270  -0.01328  -0.01598   2.28444
    R2        2.44759  -0.00427  -0.00163   0.01653   0.01494   2.46253
    R3        2.92272   0.00202   0.00242   0.00462   0.00703   2.92975
    R4        1.99024  -0.00278  -0.00458  -0.11846  -0.12305   1.86719
    R5        2.73598   0.00394   0.01573   0.27502   0.29076   3.02674
    R6        2.54011  -0.00166  -0.00095  -0.00131  -0.00225   2.53785
    R7        2.52314  -0.00092   0.00027  -0.00340  -0.00313   2.52001
    R8        2.53990  -0.00114  -0.00089  -0.00160  -0.00249   2.53741
    R9        1.85182   0.00142  -0.00309   0.00017  -0.00292   1.84890
   R10        1.81749  -0.00089  -0.00063  -0.00173  -0.00237   1.81512
   R11        3.47968   0.00046  -0.00051   0.10531   0.10479   3.58447
   R12        1.84825  -0.00001  -0.00029  -0.01049  -0.01112   1.83713
   R13        1.85522   0.00136  -0.00077  -0.01173  -0.01306   1.84216
   R14        3.46920   0.00127  -0.01248   0.11444   0.10171   3.57091
   R15        3.35966   0.00262  -0.00139   0.09951   0.09761   3.45727
   R16        1.81468  -0.00044  -0.00020   0.00043   0.00023   1.81491
   R17        1.84501   0.00037  -0.00004   0.00193   0.00189   1.84691
   R18        3.47490  -0.00039  -0.01431  -0.03198  -0.04629   3.42861
   R19        1.84654  -0.00207  -0.00085  -0.00782  -0.00866   1.83788
   R20        1.84511  -0.00198  -0.00065  -0.00208  -0.00235   1.84276
   R21        3.09887  -0.00288  -0.00592   0.04121   0.03582   3.13469
   R22        3.53325   0.00052  -0.01136  -0.03907  -0.05017   3.48308
   R23        1.88720  -0.00171  -0.00029  -0.00179  -0.00206   1.88514
   R24        1.81700  -0.00143  -0.00078  -0.00205  -0.00283   1.81418
   R25        3.12227  -0.00170  -0.00553  -0.02883  -0.03437   3.08790
   R26        1.83783  -0.00116  -0.00147  -0.00133  -0.00280   1.83502
   R27        1.83668  -0.00108  -0.00071   0.00203   0.00133   1.83801
   R28        1.88910  -0.00382   0.00033  -0.01046  -0.00966   1.87945
   R29        1.81649  -0.00122  -0.00075  -0.00177  -0.00252   1.81397
    A1        2.24391   0.00079   0.00019   0.00579   0.00599   2.24990
    A2        2.08440  -0.00060   0.00028   0.00944   0.00973   2.09412
    A3        1.95446  -0.00024  -0.00065  -0.01539  -0.01603   1.93842
    A4        1.95935   0.01022   0.00071   0.00459   0.00527   1.96463
    A5        1.95286   0.00139   0.00171   0.00235   0.00406   1.95692
    A6        1.93347   0.00159   0.00049  -0.00214  -0.00165   1.93182
    A7        1.91159   0.00241   0.00253   0.00294   0.00548   1.91707
    A8        1.88382  -0.00163  -0.00136  -0.00032  -0.00168   1.88215
    A9        1.88702  -0.00196  -0.00156  -0.00291  -0.00446   1.88256
   A10        1.89351  -0.00206  -0.00208  -0.00006  -0.00213   1.89137
   A11        1.84377   0.00259  -0.00160   0.03816   0.03640   1.88017
   A12        1.73305  -0.00038   0.00625  -0.01516  -0.00925   1.72380
   A13        2.08492  -0.00014  -0.00422   0.01382   0.00946   2.09438
   A14        1.85756  -0.00030  -0.01208  -0.02995  -0.04029   1.81727
   A15        1.98019   0.00711  -0.00056   0.09289   0.09288   2.07307
   A16        1.85062  -0.00200  -0.00143   0.00290   0.00053   1.85115
   A17        2.80215   0.00458   0.01143  -0.00870   0.00396   2.80611
   A18        1.88033  -0.00036  -0.00271  -0.00777  -0.01048   1.86984
   A19        1.83584   0.00270  -0.00200  -0.01899  -0.02160   1.81424
   A20        1.82929  -0.00492   0.00404   0.05212   0.05593   1.88521
   A21        1.88844  -0.00059  -0.00939  -0.00599  -0.01418   1.87426
   A22        2.91904  -0.00873  -0.01080  -0.02113  -0.03193   2.88711
   A23        2.72675   0.00296   0.01247   0.03429   0.04379   2.77053
   A24        1.61465   0.00012  -0.00387  -0.01838  -0.02001   1.59464
   A25        1.91386   0.00147   0.00193  -0.07440  -0.07175   1.84211
   A26        2.09336   0.00029  -0.00276   0.02863   0.02526   2.11861
   A27        1.68656   0.00041   0.00295   0.06714   0.06858   1.75514
   A28        2.21810  -0.00009   0.00503  -0.02026  -0.01559   2.20251
   A29        1.88585  -0.00171  -0.00206   0.00959   0.00712   1.89297
   A30        1.77515  -0.00095  -0.00489   0.06524   0.06053   1.83568
   A31        1.91229  -0.00117  -0.00959  -0.00944  -0.01887   1.89342
   A32        1.78154   0.00094   0.00272   0.00805   0.01132   1.79286
   A33        1.62697   0.00259  -0.00054  -0.00101  -0.00111   1.62587
   A34        1.72701  -0.00038  -0.00821   0.00242  -0.00590   1.72111
   A35        2.18525  -0.00106   0.00199   0.02206   0.02361   2.20886
   A36        1.76591  -0.00450  -0.01119  -0.02359  -0.03490   1.73100
   A37        2.18966   0.00127   0.01164  -0.01523  -0.00320   2.18646
   A38        1.88348   0.00089  -0.00136   0.01000   0.00874   1.89222
   A39        3.14716   0.00805  -0.01336  -0.04401  -0.05719   3.08997
   A40        3.10121   0.00294   0.01107  -0.00632   0.00515   3.10636
   A41        3.09979   0.00370   0.00102   0.01592   0.01700   3.11678
   A42        3.01966   0.00319   0.00105  -0.07037  -0.06861   2.95105
   A43        2.89691  -0.00258   0.00773  -0.03567  -0.02810   2.86881
   A44        3.36408   0.00543  -0.00508   0.06639   0.06116   3.42525
   A45        3.28829   0.00391   0.00716   0.01663   0.02590   3.31418
   A46        3.51249   0.00301  -0.02001  -0.02324  -0.04322   3.46926
   A47        3.28978   0.00097  -0.00736   0.01679   0.00931   3.29909
   A48        3.18854  -0.00354   0.00213   0.00568   0.00711   3.19565
    D1       -0.24525  -0.00235   0.00437   0.02374   0.02811  -0.21714
    D2        2.92802  -0.00050   0.00906   0.02932   0.03838   2.96641
    D3        2.51437   0.00062   0.00332  -0.02288  -0.01955   2.49481
    D4        0.41138   0.00065   0.00355  -0.02259  -0.01903   0.39235
    D5       -1.67664   0.00067   0.00420  -0.02305  -0.01885  -1.69549
    D6       -0.65567  -0.00102  -0.00089  -0.02791  -0.02880  -0.68447
    D7       -2.75866  -0.00098  -0.00066  -0.02762  -0.02828  -2.78693
    D8        1.43651  -0.00097  -0.00001  -0.02809  -0.02810   1.40841
    D9       -1.64169  -0.00447   0.01028  -0.10603  -0.09429  -1.73598
   D10        0.37112  -0.00181  -0.00153  -0.09627  -0.09914   0.27198
   D11       -1.92920  -0.00128  -0.00454  -0.01502  -0.01984  -1.94904
   D12       -0.49622   0.00293   0.01631  -0.14140  -0.12513  -0.62135
   D13       -2.48530   0.00008   0.01590  -0.18367  -0.16774  -2.65304
   D14        1.24932   0.00843  -0.02398   0.08936   0.06554   1.31486
   D15       -0.86427   0.00136  -0.01704  -0.00472  -0.02153  -0.88580
   D16       -1.87730  -0.00162   0.01440   0.02645   0.04111  -1.83619
   D17       -0.18483  -0.00140   0.01527   0.08721   0.10279  -0.08204
   D18        2.03876  -0.00105   0.01584   0.05309   0.06924   2.10800
   D19        0.10518  -0.00046  -0.00083   0.02638   0.02659   0.13177
   D20        1.79764  -0.00024   0.00004   0.08714   0.08828   1.88592
   D21       -2.26195   0.00011   0.00061   0.05302   0.05472  -2.20723
   D22       -0.93124   0.00607   0.03321   0.01486   0.04784  -0.88341
   D23        0.84646   0.00192   0.02118  -0.00907   0.01170   0.85816
   D24        2.93192   0.00216   0.01319   0.01945   0.03234   2.96425
   D25       -1.92381  -0.00144  -0.01915  -0.06363  -0.08266  -2.00647
   D26        2.63031  -0.00107  -0.01078  -0.06526  -0.07597   2.55434
   D27        0.55229   0.00218  -0.00704  -0.05332  -0.06056   0.49173
   D28       -1.38537   0.00197   0.03763  -0.06654  -0.02909  -1.41446
   D29        0.60407   0.00037   0.02798  -0.05939  -0.03124   0.57283
   D30        0.93343  -0.00516  -0.02171  -0.08361  -0.10535   0.82808
   D31       -1.01429  -0.00057  -0.02162  -0.13143  -0.15274  -1.16703
   D32       -1.71839  -0.00021   0.00084   0.03572   0.03574  -1.68264
   D33       -0.08702   0.00208  -0.00033   0.03137   0.03139  -0.05562
   D34        2.26556  -0.00004   0.00480   0.00194   0.00669   2.27226
   D35        0.19250   0.00047  -0.00216   0.02680   0.02304   0.21554
   D36        1.82387   0.00277  -0.00333   0.02244   0.01869   1.84256
   D37       -2.10674   0.00065   0.00181  -0.00698  -0.00601  -2.11275
   D38        0.85998  -0.00216   0.02007   0.09324   0.11303   0.97301
   D39       -1.06207  -0.00370   0.01844   0.16500   0.18346  -0.87861
   D40       -3.13234  -0.00169   0.01554   0.10085   0.11779  -3.01456
   D41        0.31465   0.00094  -0.00620   0.00480   0.00043   0.31509
   D42       -1.53414   0.00027  -0.00569  -0.01588  -0.01940  -1.55355
   D43        1.94019   0.00111  -0.00833  -0.00406  -0.01525   1.92494
   D44        0.09140   0.00044  -0.00782  -0.02474  -0.03509   0.05631
   D45       -2.02490  -0.00039  -0.00127   0.03021   0.02947  -1.99542
   D46        2.40950  -0.00106  -0.00076   0.00953   0.00963   2.41913
         Item               Value     Threshold  Converged?
 Maximum Force            0.010218     0.000015     NO 
 RMS     Force            0.002785     0.000010     NO 
 Maximum Displacement     0.391204     0.000060     NO 
 RMS     Displacement     0.132439     0.000040     NO 
 Predicted change in Energy=-3.424783D-03
 GradGradGradGradGradGradGradGradGradGradGradGradGradGradGradGradGradGrad

                          Input orientation:                          
 ---------------------------------------------------------------------
 Center     Atomic      Atomic             Coordinates (Angstroms)
 Number     Number       Type             X           Y           Z
 ---------------------------------------------------------------------
      1          6           0       -1.066990    1.330110   -0.490681
      2          8           0       -1.537053    1.030608    0.582032
      3          8           0       -1.033756    0.635162   -1.592520
      4          1           0       -1.278522   -0.311623   -1.451163
      5          6           0       -0.441870    2.733617   -0.698058
      6          9           0        0.643424    2.692193   -1.487996
      7          9           0       -0.077100    3.264040    0.469806
      8          9           0       -1.338495    3.551485   -1.272604
      9          8           0        0.926852   -0.813262    2.752604
     10          1           0        1.310807   -0.318554    2.000873
     11          1           0        1.466261   -0.633805    3.526833
     12          8           0       -1.246132   -1.910483   -1.361828
     13          1           0       -0.302425   -2.132944   -1.432820
     14          1           0       -1.564353   -2.341557   -0.547455
     15          8           0        1.568307    0.140829    0.200298
     16          1           0        2.121703    0.826980   -0.180937
     17          1           0        1.672204   -0.655484   -0.356735
     18          8           0        0.862723   -3.310396    1.383391
     19          1           0        0.918702   -2.547192    1.983611
     20          1           0       -0.094467   -3.481130    1.308885
     21          8           0       -1.888350   -3.130993    1.070852
     22          1           0       -2.014918   -2.379353    1.714414
     23          1           0       -2.608183   -3.755413    1.187391
     24          8           0       -1.916353   -0.995882    2.578356
     25          1           0       -2.047549   -0.282858    1.932348
     26          1           0       -0.991920   -0.868881    2.852787
     27          8           0        1.517975   -2.353678   -0.976559
     28          1           0        1.398040   -2.828282   -0.110812
     29          1           0        2.183225   -2.819613   -1.488204
 ---------------------------------------------------------------------
                    Distance matrix (angstroms):
                    1          2          3          4          5
     1  C    0.000000
     2  O    1.208873   0.000000
     3  O    1.303114   2.266796   0.000000
     4  H    1.913781   2.449960   0.988075   0.000000
     5  C    1.550359   2.395474   2.356673   3.246635   0.000000
     6  F    2.403211   3.435165   2.656169   3.566250   1.342974
     7  F    2.375395   2.670632   3.475540   4.233072   1.333533
     8  F    2.370575   3.135908   2.949602   3.867697   1.342739
     9  O    4.369022   3.765908   4.982170   4.773570   5.134278
    10  H    3.818358   3.455959   4.395341   4.315231   4.435296
    11  H    5.139527   4.523496   5.836791   5.693687   5.729764
    12  O    3.360421   3.537407   2.564884   1.601682   4.759737
    13  H    3.669459   3.948671   2.867535   2.066473   4.923691
    14  H    3.705634   3.556400   3.199148   2.240317   5.200003
    15  O    2.972648   3.252797   3.198326   3.322118   3.401529
    16  H    3.242969   3.743004   3.462121   3.804132   3.236446
    17  H    3.385811   3.744799   3.242707   3.165880   4.008967
    18  O    5.363789   5.024482   5.293402   4.648899   6.524146
    19  H    5.009847   4.560242   5.169930   4.650079   6.076960
    20  H    5.228027   4.792196   5.122916   4.366420   6.539998
    21  O    4.797339   4.204912   4.691248   3.831619   6.294045
    22  H    4.418271   3.624704   4.581025   3.852098   5.868301
    23  H    5.572589   4.941637   5.429905   4.537583   7.096150
    24  O    3.943431   2.869815   4.564591   4.136673   5.178624
    25  H    3.071519   1.951705   3.780903   3.469924   4.312350
    26  H    4.002497   3.010242   4.693043   4.349329   5.088128
    27  O    4.526414   4.818277   3.977927   3.495087   5.458857
    28  H    4.849010   4.897534   4.483808   3.910767   5.887686
    29  H    5.364620   5.740256   4.721791   4.274935   6.193045
                    6          7          8          9         10
     6  F    0.000000
     7  F    2.163135   0.000000
     8  F    2.170893   2.170192   0.000000
     9  O    5.509195   4.779485   6.354928   0.000000
    10  H    4.656416   4.135871   5.719410   0.978395   0.000000
    11  H    6.073535   5.188504   6.958297   0.960519   1.565919
    12  O    4.977044   5.612237   5.463478   4.780618   4.514414
    13  H    4.917278   5.726971   5.780298   4.557462   4.205327
    14  H    5.576516   5.888077   5.941784   4.408194   4.342011
    15  O    3.196123   3.540401   4.717150   2.799289   1.876009
    16  H    2.715278   3.346261   4.537360   3.567033   2.594243
    17  H    3.680365   4.371030   5.253734   3.201317   2.408826
    18  O    6.657630   6.703813   7.680175   2.848602   3.087585
    19  H    6.291184   6.087170   7.272670   1.896821   2.262934
    20  H    6.817400   6.797181   7.594034   3.200771   3.529239
    21  O    6.845954   6.673705   7.102791   4.015661   4.359973
    22  H    6.560700   6.095250   6.674928   3.490629   3.922932
    23  H    7.700797   7.496268   7.813734   4.858252   5.275627
    24  O    6.057192   5.096643   5.986849   2.854387   3.347659
    25  H    5.271719   4.313025   5.047441   3.130689   3.359245
    26  H    5.847906   4.857626   6.056286   1.922191   2.516182
    27  O    5.146574   6.016227   6.566431   4.077863   3.612444
    28  H    5.739489   6.295200   7.038453   3.532913   3.281091
    29  H    5.722848   6.778916   7.282848   4.856786   4.380647
                   11         12         13         14         15
    11  H    0.000000
    12  O    5.734631   0.000000
    13  H    5.474835   0.972169   0.000000
    14  H    5.357318   0.974830   1.555588   0.000000
    15  O    3.417061   3.816961   3.367010   4.066317   0.000000
    16  H    4.038695   4.497836   4.025514   4.874523   0.960412
    17  H    3.889085   3.331955   2.690726   3.654383   0.977341
    18  O    3.481772   3.734067   3.267263   3.249233   3.715981
    19  H    2.518412   4.035328   3.651678   3.551640   3.290540
    20  H    3.932228   3.305446   3.062319   2.627772   4.136710
    21  O    4.849866   2.796430   3.127241   1.829509   4.838509
    22  H    4.295393   3.205329   3.591438   2.306618   4.635015
    23  H    5.640790   3.428917   3.848952   2.469466   5.796389
    24  O    3.531682   4.100091   4.470706   3.421322   4.369225
    25  H    3.874585   3.760722   4.218131   3.259009   4.031616
    26  H    2.559737   4.348855   4.521028   3.749413   3.822301
    27  O    4.820910   2.825800   1.889644   3.112077   2.758640
    28  H    4.248864   3.065786   2.263356   3.033699   2.990218
    29  H    5.517462   3.550067   2.579348   3.893313   3.463146
                   16         17         18         19         20
    16  H    0.000000
    17  H    1.559056   0.000000
    18  O    4.598917   3.275951   0.000000
    19  H    4.185393   3.102183   0.972563   0.000000
    20  H    5.068608   3.725545   0.975148   1.534278   0.000000
    21  O    5.771747   4.565490   2.774576   3.008903   1.843169
    22  H    5.566378   4.566864   3.042570   2.950723   2.250888
    23  H    6.726253   5.505960   3.504803   3.812176   2.531553
    24  O    5.219427   4.648481   3.808961   3.286004   3.332759
    25  H    4.804204   4.383528   4.235212   3.732088   3.798970
    26  H    4.666271   4.176617   3.399974   2.687503   3.164317
    27  O    3.333780   1.814340   2.629454   3.026414   3.015687
    28  H    3.726869   2.203791   1.658807   2.166883   2.160862
    29  H    3.874322   2.494958   3.198539   3.704960   3.667314
                   21         22         23         24         25
    21  O    0.000000
    22  H    0.997574   0.000000
    23  H    0.960021   1.588477   0.000000
    24  O    2.613820   1.634046   3.166769   0.000000
    25  H    2.979831   2.108044   3.595540   0.971052   0.000000
    26  H    3.015963   2.150336   3.703770   0.972634   1.518217
    27  O    4.049588   4.441095   4.865462   5.125978   5.046088
    28  H    3.505471   3.896314   4.312160   4.644838   4.746132
    29  H    4.819072   5.298584   5.567057   6.055530   6.002895
                   26         27         28         29
    26  H    0.000000
    27  O    4.813325   0.000000
    28  H    4.281832   0.994561   0.000000
    29  H    5.721111   0.959913   1.585497   0.000000
 Stoichiometry    C2H15F3O9
 Framework group  C1[X(C2H15F3O9)]
 Deg. of freedom    81
 Full point group                 C1      NOp   1
 Largest Abelian subgroup         C1      NOp   1
 Largest concise Abelian subgroup C1      NOp   1
                         Standard orientation:                         
 ---------------------------------------------------------------------
 Center     Atomic      Atomic             Coordinates (Angstroms)
 Number     Number       Type             X           Y           Z
 ---------------------------------------------------------------------
      1          6           0        1.510355    0.266117   -0.659735
      2          8           0        0.898000    1.299911   -0.526819
      3          8           0        1.217763   -0.769883   -1.394037
      4          1           0        0.291465   -0.742226   -1.736818
      5          6           0        2.869197    0.072297    0.061093
      6          9           0        3.034974   -1.186814    0.497827
      7          9           0        2.964316    0.885620    1.113600
      8          9           0        3.876227    0.351761   -0.781960
      9          8           0       -1.684439    1.085056    2.205746
     10          1           0       -0.989716    0.396357    2.223412
     11          1           0       -1.799056    1.407910    3.103090
     12          8           0       -1.246521   -1.073420   -2.037309
     13          1           0       -1.481574   -1.737150   -1.366992
     14          1           0       -1.905374   -0.359906   -1.953033
     15          8           0        0.024812   -1.036134    1.561512
     16          1           0        0.768765   -1.492933    1.961836
     17          1           0       -0.546976   -1.717249    1.156129
     18          8           0       -3.582055   -0.529603    0.824998
     19          1           0       -3.064016    0.082793    1.374986
     20          1           0       -3.668782   -0.063996   -0.027412
     21          8           0       -3.167284    0.892348   -1.521124
     22          1           0       -2.665013    1.642983   -1.097537
     23          1           0       -3.756985    1.257517   -2.184860
     24          8           0       -1.651767    2.581769   -0.224544
     25          1           0       -0.759561    2.330189   -0.513713
     26          1           0       -1.670615    2.279405    0.699706
     27          8           0       -1.934599   -2.509767    0.296915
     28          1           0       -2.661717   -1.883759    0.558768
     29          1           0       -2.239092   -3.407753    0.446372
 ---------------------------------------------------------------------
 Rotational constants (GHZ):           0.6705151           0.2892597           0.2811901
 Standard basis: 6-31++G(d,p) (6D, 7F)
 There are   356 symmetry adapted cartesian basis functions of A   symmetry.
 There are   356 symmetry adapted basis functions of A   symmetry.
   356 basis functions,   568 primitive gaussians,   356 cartesian basis functions
    63 alpha electrons       63 beta electrons
       nuclear repulsion energy      1170.5721621827 Hartrees.
 NAtoms=   29 NActive=   29 NUniq=   29 SFac= 1.00D+00 NAtFMM=   60 NAOKFM=F Big=F
 Integral buffers will be    131072 words long.
 Raffenetti 2 integral format.
 Two-electron integral symmetry is turned on.
 Nuclear repulsion after empirical dispersion term =     1170.5542722522 Hartrees.
 One-electron integrals computed using PRISM.
 NBasis=   356 RedAO= T EigKep=  4.40D-05  NBF=   356
 NBsUse=   356 1.00D-06 EigRej= -1.00D+00 NBFU=   356
 Initial guess from the checkpoint file:  "/local_scratch/slurm.6305184/Gau-2330999.chk"
 B after Tr=    -0.000000    0.000000    0.000000
         Rot=    0.999573   -0.028690   -0.001365   -0.005312 Ang=  -3.35 deg.
 ExpMin= 3.60D-02 ExpMax= 7.00D+03 ExpMxC= 1.05D+03 IAcc=3 IRadAn=         5 AccDes= 0.00D+00
 Harris functional with IExCor= 4639 and IRadAn=       5 diagonalized for initial guess.
 HarFok:  IExCor= 4639 AccDes= 0.00D+00 IRadAn=         5 IDoV= 1 UseB2=F ITyADJ=14
 ICtDFT=  3500011 ScaDFX=  1.000000  1.000000  1.000000  1.000000
 FoFCou: FMM=F IPFlag=           0 FMFlag=      100000 FMFlg1=           0
         NFxFlg=           0 DoJE=T BraDBF=F KetDBF=T FulRan=T
         wScrn=  0.000000 ICntrl=       500 IOpCl=  0 I1Cent=   200000004 NGrid=           0
         NMat0=    1 NMatS0=      1 NMatT0=    0 NMatD0=    1 NMtDS0=    0 NMtDT0=    0
 Petite list used in FoFCou.
 Requested convergence on RMS density matrix=1.00D-10 within 128 cycles.
 Requested convergence on MAX density matrix=1.00D-08.
 Requested convergence on             energy=1.00D-08.
 No special actions if energy rises.
 SCF Done:  E(RwB97XD) =  -1061.67960800     A.U. after   16 cycles
            NFock= 16  Conv=0.87D-10     -V/T= 2.0083
 Calling FoFJK, ICntrl=      2127 FMM=F ISym2X=0 I1Cent= 0 IOpClX= 0 NMat=1 NMatS=1 NMatT=0.
 ***** Axes restored to original set *****
 -------------------------------------------------------------------
 Center     Atomic                   Forces (Hartrees/Bohr)
 Number     Number              X              Y              Z
 -------------------------------------------------------------------
      1        6           0.001574643   -0.000959148   -0.002958556
      2        8          -0.001533532   -0.001537154    0.000687860
      3        8           0.004006317    0.019524607    0.000220749
      4        1          -0.004086190   -0.018619885    0.002893673
      5        6          -0.000326809   -0.000164244    0.000004717
      6        9          -0.000275045   -0.000101302    0.000313187
      7        9          -0.000157785    0.000386922   -0.000096468
      8        9           0.000330835    0.000082770    0.000118808
      9        8           0.001967071   -0.001107122    0.000435823
     10        1          -0.003111046    0.000962400   -0.002832003
     11        1           0.000090568    0.000400306   -0.000486406
     12        8          -0.000748046    0.002536504   -0.001343122
     13        1           0.000754128   -0.001700431    0.000901776
     14        1          -0.000402385   -0.000969300    0.000466921
     15        8           0.001422947    0.000550567    0.003103504
     16        1          -0.000087656   -0.000280014    0.000050017
     17        1          -0.000907937   -0.000307241   -0.000095286
     18        8          -0.000938201    0.000313616    0.000143185
     19        1           0.002058609    0.000310396    0.000885169
     20        1          -0.000126891   -0.001002647   -0.000595710
     21        8          -0.000561423   -0.000631427    0.000150873
     22        1           0.000136060   -0.000413455   -0.001073350
     23        1           0.000002716    0.000219737    0.000238315
     24        8           0.001330374    0.002789088   -0.001401363
     25        1          -0.000415812    0.000067713    0.000413338
     26        1           0.000424825   -0.000691275   -0.000213202
     27        8           0.000999616    0.000975538   -0.000710138
     28        1          -0.001096950   -0.000345836    0.000711179
     29        1          -0.000323004   -0.000289681    0.000066510
 -------------------------------------------------------------------
 Cartesian Forces:  Max     0.019524607 RMS     0.003154000

 GradGradGradGradGradGradGradGradGradGradGradGradGradGradGradGradGradGrad
 Berny optimization.
 Using GEDIIS/GDIIS optimizer.
 FormGI is forming the generalized inverse of G from B-inverse, IUseBI=4.
 Internal  Forces:  Max     0.017580909 RMS     0.003450163
 Search for a local minimum.
 Step number   5 out of a maximum of  174
 All quantities printed in internal units (Hartrees-Bohrs-Radians)
 Mixed Optimization -- RFO/linear search
 Update second derivatives using D2CorX and points    3    5    4
 DE=  1.23D-04 DEPred=-3.42D-03 R=-3.60D-02
 Trust test=-3.60D-02 RLast= 6.44D-01 DXMaxT set to 2.12D-01
 ITU= -1  1 -1  1  0
 Use linear search instead of GDIIS.
     Eigenvalues ---   -1.24897  -0.00093   0.00017   0.00091   0.00179
     Eigenvalues ---    0.00248   0.00325   0.00354   0.00401   0.00496
     Eigenvalues ---    0.00577   0.00778   0.00897   0.00944   0.01132
     Eigenvalues ---    0.01160   0.01272   0.01383   0.01542   0.01674
     Eigenvalues ---    0.01813   0.01871   0.01923   0.02027   0.02124
     Eigenvalues ---    0.02250   0.02562   0.02690   0.02884   0.03101
     Eigenvalues ---    0.03255   0.03468   0.03562   0.03880   0.04149
     Eigenvalues ---    0.04428   0.04685   0.05181   0.05395   0.05628
     Eigenvalues ---    0.05948   0.06686   0.07811   0.09234   0.10735
     Eigenvalues ---    0.12163   0.12454   0.13807   0.14837   0.16162
     Eigenvalues ---    0.19936   0.21474   0.22747   0.24391   0.28508
     Eigenvalues ---    0.31955   0.36835   0.37819   0.38111   0.39643
     Eigenvalues ---    0.40392   0.43122   0.45654   0.47174   0.48068
     Eigenvalues ---    0.50590   0.51433   0.52211   0.53467   0.54696
     Eigenvalues ---    0.56670   0.57160   0.57575   0.57711   0.58375
     Eigenvalues ---    0.61094   0.70030   0.87276   1.03079   1.98606
     Eigenvalues ---   17.79047
 RFO step:  Lambda=-1.24918886D+00 EMin=-1.24897402D+00
 I=     1 Eig=   -1.25D+00 Dot1= -8.69D-03
 I=     1 Stepn= -5.30D-01 RXN=   5.30D-01 EDone=F
 I=     2 Eig=   -9.31D-04 Dot1= -2.05D-04
 I=     2 Stepn= -2.65D-01 RXN=   5.93D-01 EDone=F
 Mixed    2 eigenvectors in step.  Raw Step.Grad=  8.89D-03.
 RFO eigenvector is Hessian eigenvector with negative curvature.
 Taking step of  5.93D-01 in eigenvector direction(s).  Step.Grad= -1.04D-03.
 Quartic linear search produced a step of -0.49012.
 Maximum step size (   0.212) exceeded in Quadratic search.
    -- Step size not scaled.
 Iteration  1 RMS(Cart)=  0.33539948 RMS(Int)=  0.02675913
 Iteration  2 RMS(Cart)=  0.13110716 RMS(Int)=  0.00348523
 Iteration  3 RMS(Cart)=  0.00669715 RMS(Int)=  0.00161009
 Iteration  4 RMS(Cart)=  0.00003570 RMS(Int)=  0.00161006
 Iteration  5 RMS(Cart)=  0.00000011 RMS(Int)=  0.00161006
 Variable       Old X    -DE/DX   Delta X   Delta X   Delta X     New X
                                 (Linear)    (Quad)   (Total)
    R1        2.28444   0.00159   0.00783  -0.06036  -0.05253   2.23191
    R2        2.46253  -0.00271  -0.00732   0.00992   0.00275   2.46528
    R3        2.92975  -0.00003  -0.00345  -0.00118  -0.00462   2.92513
    R4        1.86719   0.01758   0.06031  -0.09251  -0.03200   1.83520
    R5        3.02674  -0.00131  -0.14251  -0.01086  -0.15328   2.87346
    R6        2.53785  -0.00040   0.00111   0.01233   0.01343   2.55129
    R7        2.52001   0.00003   0.00153  -0.00408  -0.00254   2.51747
    R8        2.53741  -0.00022   0.00122  -0.00921  -0.00799   2.52942
    R9        1.84890   0.00144   0.00143  -0.00697  -0.00554   1.84336
   R10        1.81512  -0.00027   0.00116  -0.00968  -0.00852   1.80660
   R11        3.58447  -0.00090  -0.05136   0.00659  -0.04476   3.53971
   R12        1.83713   0.00100   0.00545   0.00348   0.00942   1.84656
   R13        1.84216  -0.00038   0.00640   0.00746   0.01256   1.85472
   R14        3.57091   0.00007  -0.04985   0.00022  -0.04857   3.52234
   R15        3.45727  -0.00133  -0.04784   0.00499  -0.04447   3.41280
   R16        1.81491  -0.00027  -0.00011  -0.00386  -0.00398   1.81094
   R17        1.84691   0.00184  -0.00093   0.01319   0.01208   1.85899
   R18        3.42861   0.00112   0.02269  -0.00630   0.01646   3.44506
   R19        1.83788  -0.00069   0.00425  -0.01024  -0.00596   1.83192
   R20        1.84276  -0.00040   0.00115  -0.00417  -0.00392   1.83885
   R21        3.13469  -0.00299  -0.01756  -0.06706  -0.08306   3.05163
   R22        3.48308  -0.00029   0.02459  -0.00277   0.02074   3.50382
   R23        1.88514  -0.00031   0.00101  -0.00278  -0.00176   1.88339
   R24        1.81418  -0.00012   0.00139  -0.00242  -0.00103   1.81314
   R25        3.08790   0.00128   0.01685  -0.02237  -0.00554   3.08236
   R26        1.83502  -0.00017   0.00137  -0.00531  -0.00393   1.83109
   R27        1.83801   0.00025  -0.00065  -0.00161  -0.00226   1.83575
   R28        1.87945  -0.00218   0.00473  -0.04143  -0.03508   1.84437
   R29        1.81397  -0.00012   0.00124  -0.00211  -0.00087   1.81310
    A1        2.24990  -0.00256  -0.00294   0.03385   0.03093   2.28083
    A2        2.09412   0.00093  -0.00477  -0.00942  -0.01418   2.07994
    A3        1.93842   0.00162   0.00786  -0.02456  -0.01669   1.92173
    A4        1.96463  -0.00523  -0.00258   0.10894   0.10629   2.07092
    A5        1.95692  -0.00032  -0.00199  -0.00904  -0.01101   1.94591
    A6        1.93182   0.00050   0.00081   0.00628   0.00706   1.93888
    A7        1.91707   0.00043  -0.00269   0.00958   0.00688   1.92395
    A8        1.88215  -0.00006   0.00082  -0.00753  -0.00671   1.87543
    A9        1.88256  -0.00007   0.00219   0.00144   0.00365   1.88621
   A10        1.89137  -0.00050   0.00105  -0.00093   0.00007   1.89144
   A11        1.88017   0.00191  -0.01784  -0.04842  -0.06617   1.81400
   A12        1.72380  -0.00074   0.00453   0.03890   0.04336   1.76716
   A13        2.09438   0.00102  -0.00464  -0.00165  -0.00629   2.08809
   A14        1.81727   0.00269   0.01975   0.00115   0.02017   1.83743
   A15        2.07307  -0.00726  -0.04552   0.02683  -0.01765   2.05542
   A16        1.85115   0.00119  -0.00026   0.01269   0.00750   1.85865
   A17        2.80611  -0.00185  -0.00194   0.01568   0.01341   2.81951
   A18        1.86984  -0.00021   0.00514   0.02142   0.02656   1.89641
   A19        1.81424   0.00130   0.01059   0.07262   0.07958   1.89382
   A20        1.88521  -0.00852  -0.02741  -0.15986  -0.18619   1.69903
   A21        1.87426   0.00175   0.00695  -0.01607  -0.00593   1.86834
   A22        2.88711  -0.01242   0.01565  -0.22262  -0.20683   2.68028
   A23        2.77053  -0.00261  -0.02146   0.06117   0.03834   2.80887
   A24        1.59464   0.00106   0.00981  -0.02013  -0.01346   1.58119
   A25        1.84211  -0.00663   0.03517   0.01418   0.04892   1.89103
   A26        2.11861   0.00273  -0.01238   0.02461   0.01354   2.13215
   A27        1.75514  -0.00088  -0.03361  -0.01410  -0.04622   1.70892
   A28        2.20251  -0.00200   0.00764  -0.00161   0.00610   2.20860
   A29        1.89297   0.00374  -0.00349  -0.00559  -0.00982   1.88315
   A30        1.83568   0.00090  -0.02967  -0.02562  -0.05527   1.78041
   A31        1.89342  -0.00121   0.00925   0.00698   0.01624   1.90967
   A32        1.79286   0.00081  -0.00555  -0.00290  -0.00840   1.78445
   A33        1.62587   0.00165   0.00054   0.00283   0.00456   1.63043
   A34        1.72111  -0.00001   0.00289   0.01440   0.01969   1.74080
   A35        2.20886  -0.00179  -0.01157  -0.03914  -0.05479   2.15407
   A36        1.73100  -0.00605   0.01711  -0.11868  -0.10011   1.63089
   A37        2.18646   0.00201   0.00157   0.07863   0.08037   2.26683
   A38        1.89222   0.00256  -0.00429   0.02864   0.02736   1.91958
   A39        3.08997  -0.00479   0.02803   0.07898   0.10504   3.19501
   A40        3.10636  -0.01173  -0.00252  -0.04816  -0.04815   3.05820
   A41        3.11678   0.00436  -0.00833   0.02325   0.01356   3.13034
   A42        2.95105  -0.00645   0.03363   0.01209   0.04589   2.99694
   A43        2.86881  -0.00771   0.01377  -0.12385  -0.10765   2.76116
   A44        3.42525  -0.00599  -0.02998   0.11480   0.08541   3.51066
   A45        3.31418   0.00027  -0.01269   0.03413   0.02354   3.33773
   A46        3.46926   0.00160   0.02118   0.14105   0.16121   3.63048
   A47        3.29909   0.00361  -0.00456   0.00340  -0.00151   3.29758
   A48        3.19565  -0.00898  -0.00349  -0.11883  -0.12605   3.06959
    D1       -0.21714  -0.00062  -0.01378  -0.05706  -0.07083  -0.28797
    D2        2.96641  -0.00007  -0.01881  -0.05296  -0.07178   2.89463
    D3        2.49481   0.00017   0.00958  -0.00022   0.00938   2.50419
    D4        0.39235   0.00012   0.00933   0.01114   0.02049   0.41284
    D5       -1.69549   0.00015   0.00924   0.00221   0.01142  -1.68407
    D6       -0.68447  -0.00042   0.01412  -0.00266   0.01146  -0.67301
    D7       -2.78693  -0.00047   0.01386   0.00870   0.02257  -2.76436
    D8        1.40841  -0.00044   0.01377  -0.00024   0.01350   1.42191
    D9       -1.73598  -0.00159   0.04622  -0.06017  -0.01787  -1.75385
   D10        0.27198  -0.00169   0.04859  -0.01703   0.03593   0.30790
   D11       -1.94904  -0.00106   0.00972  -0.01297  -0.00340  -1.95244
   D12       -0.62135   0.00520   0.06133   0.05119   0.11235  -0.50900
   D13       -2.65304   0.00290   0.08221   0.08406   0.16643  -2.48660
   D14        1.31486  -0.00391  -0.03212   0.16124   0.12680   1.44166
   D15       -0.88580   0.00248   0.01055   0.12278   0.13235  -0.75345
   D16       -1.83619   0.00051  -0.02015  -0.02058  -0.03982  -1.87601
   D17       -0.08204  -0.00037  -0.05038  -0.04231  -0.09189  -0.17393
   D18        2.10800  -0.00121  -0.03393  -0.02091  -0.05329   2.05471
   D19        0.13177  -0.00125  -0.01303  -0.01585  -0.03099   0.10078
   D20        1.88592  -0.00214  -0.04327  -0.03758  -0.08305   1.80287
   D21       -2.20723  -0.00298  -0.02682  -0.01618  -0.04445  -2.25168
   D22       -0.88341   0.00310  -0.02345   0.06628   0.04014  -0.84327
   D23        0.85816  -0.00277  -0.00573  -0.05250  -0.05927   0.79888
   D24        2.96425  -0.00033  -0.01585  -0.02312  -0.03749   2.92676
   D25       -2.00647  -0.00103   0.04051   0.01673   0.05863  -1.94784
   D26        2.55434  -0.00104   0.03723   0.00770   0.03909   2.59343
   D27        0.49173   0.00200   0.02968   0.06097   0.09510   0.58683
   D28       -1.41446   0.00471   0.01426  -0.01245   0.00386  -1.41060
   D29        0.57283   0.00376   0.01531  -0.06324  -0.04985   0.52299
   D30        0.82808  -0.00473   0.05163  -0.19571  -0.14504   0.68304
   D31       -1.16703   0.00355   0.07486  -0.04204   0.03309  -1.13394
   D32       -1.68264   0.00252  -0.01752  -0.02282  -0.03964  -1.72229
   D33       -0.05562   0.00395  -0.01539  -0.02383  -0.04216  -0.09779
   D34        2.27226   0.00009  -0.00328  -0.04179  -0.04680   2.22546
   D35        0.21554   0.00063  -0.01129  -0.02048  -0.02859   0.18695
   D36        1.84256   0.00207  -0.00916  -0.02149  -0.03111   1.81145
   D37       -2.11275  -0.00179   0.00295  -0.03946  -0.03574  -2.14849
   D38        0.97301  -0.00392  -0.05540   0.00603  -0.04922   0.92379
   D39       -0.87861   0.00269  -0.08992  -0.00329  -0.09337  -0.97197
   D40       -3.01456  -0.00037  -0.05773   0.01962  -0.03939  -3.05394
   D41        0.31509   0.00005  -0.00021   0.02585   0.02710   0.34219
   D42       -1.55355   0.00020   0.00951   0.03498   0.04598  -1.50757
   D43        1.92494  -0.00025   0.00747   0.00472   0.01052   1.93546
   D44        0.05631  -0.00011   0.01720   0.01384   0.02940   0.08571
   D45       -1.99542   0.00032  -0.01444  -0.01516  -0.02944  -2.02486
   D46        2.41913   0.00047  -0.00472  -0.00603  -0.01056   2.40857
         Item               Value     Threshold  Converged?
 Maximum Force            0.017581     0.000015     NO 
 RMS     Force            0.003450     0.000010     NO 
 Maximum Displacement     2.304426     0.000060     NO 
 RMS     Displacement     0.450797     0.000040     NO 
 Predicted change in Energy=-1.853959D-01
 GradGradGradGradGradGradGradGradGradGradGradGradGradGradGradGradGradGrad

                          Input orientation:                          
 ---------------------------------------------------------------------
 Center     Atomic      Atomic             Coordinates (Angstroms)
 Number     Number       Type             X           Y           Z
 ---------------------------------------------------------------------
      1          6           0       -1.156629    1.548403   -0.486707
      2          8           0       -1.689789    1.492615    0.565701
      3          8           0       -1.056562    0.660700   -1.437432
      4          1           0       -1.248870   -0.268196   -1.229370
      5          6           0       -0.479006    2.870926   -0.920059
      6          9           0        0.653245    2.640871   -1.618488
      7          9           0       -0.152279    3.611317    0.138144
      8          9           0       -1.306766    3.583285   -1.693992
      9          8           0        1.153941   -0.723717    1.997832
     10          1           0        1.466635   -0.491078    1.103610
     11          1           0        1.816506   -0.351102    2.577596
     12          8           0       -1.162817   -1.784611   -1.301575
     13          1           0       -0.207463   -1.986920   -1.336267
     14          1           0       -1.529627   -2.299667   -0.550936
     15          8           0        1.341378   -0.315938    1.046918
     16          1           0        1.792086    0.529724    1.038513
     17          1           0        1.617783   -0.827738    0.253575
     18          8           0        0.829684   -3.406451    1.366777
     19          1           0        0.988782   -2.584061    1.854749
     20          1           0       -0.130940   -3.526103    1.267991
     21          8           0       -1.925143   -3.147114    0.994039
     22          1           0       -2.031398   -2.461568    1.709607
     23          1           0       -2.656711   -3.763788    1.065543
     24          8           0       -1.920967   -1.211560    2.751633
     25          1           0       -2.030143   -0.448921    2.163952
     26          1           0       -0.999699   -1.115704    3.044499
     27          8           0        1.552532   -2.305674   -0.811766
     28          1           0        1.394528   -2.910998   -0.062639
     29          1           0        2.219498   -2.673289   -1.395341
 ---------------------------------------------------------------------
                    Distance matrix (angstroms):
                    1          2          3          4          5
     1  C    0.000000
     2  O    1.181073   0.000000
     3  O    1.304572   2.259557   0.000000
     4  H    1.964711   2.552870   0.971144   0.000000
     5  C    1.547912   2.360766   2.342294   3.246914   0.000000
     6  F    2.397928   3.402790   2.622461   3.497446   1.350082
     7  F    2.377976   2.652478   3.465012   4.257138   1.332187
     8  F    2.370827   3.102228   2.944474   3.879836   1.338512
     9  O    4.083405   3.879425   4.313233   4.049177   4.909385
    10  H    3.683762   3.766617   3.761651   3.586982   4.379935
    11  H    4.673072   4.443099   5.039714   4.888394   5.280571
    12  O    3.431185   3.808495   2.451387   1.520570   4.720930
    13  H    3.757816   4.233431   2.782283   2.012454   4.883199
    14  H    3.866639   3.956506   3.126250   2.160086   5.289148
    15  O    3.473875   3.562360   3.588305   3.448645   4.164000
    16  H    3.472596   3.643373   3.776540   3.876517   3.804614
    17  H    3.727120   4.052344   3.496723   3.275655   4.410675
    18  O    5.650789   5.566895   5.288027   4.572637   6.807917
    19  H    5.211761   5.045362   5.054736   4.458935   6.293714
    20  H    5.466408   5.301958   5.070051   4.254473   6.769837
    21  O    4.983082   4.665400   4.600645   3.699873   6.478571
    22  H    4.654985   4.130471   4.539022   3.749776   6.144962
    23  H    5.734030   5.367919   5.329302   4.412234   7.259782
    24  O    4.323014   3.484868   4.669135   4.146087   5.676906
    25  H    3.431957   2.537679   3.892183   3.486787   4.789419
    26  H    4.426230   3.663878   4.821468   4.364208   5.646420
    27  O    4.722195   5.180450   3.999776   3.489063   5.562019
    28  H    5.155045   5.412914   4.544769   3.915765   6.138073
    29  H    5.481471   6.040113   4.674380   4.223931   6.184346
                    6          7          8          9         10
     6  F    0.000000
     7  F    2.162496   0.000000
     8  F    2.176117   2.165722   0.000000
     9  O    4.964769   4.894606   6.183439   0.000000
    10  H    4.228538   4.514715   5.667342   0.975465   0.000000
    11  H    5.283200   5.052505   6.593989   0.956013   1.521393
    12  O    4.794102   5.675387   5.384146   4.168807   3.791063
    13  H    4.715604   5.789403   5.688903   3.816454   3.315592
    14  H    5.505771   6.108326   5.997114   4.022608   3.871189
    15  O    4.039882   4.298861   5.452449   1.051501   0.222660
    16  H    3.579604   3.753323   5.137481   1.702538   1.073402
    17  H    4.057857   4.780340   5.639426   1.807872   0.926685
    18  O    6.746335   7.191860   7.923959   2.774965   2.995723
    19  H    6.282983   6.529276   7.476580   1.873133   2.274451
    20  H    6.854071   7.226325   7.790976   3.168115   3.433751
    21  O    6.853770   7.039317   7.273663   4.044899   4.309372
    22  H    6.657208   6.548322   6.974943   3.639998   4.060333
    23  H    7.692821   7.843750   7.963471   4.963090   5.264414
    24  O    6.369125   5.763568   6.567447   3.203321   3.835482
    25  H    5.572633   4.910784   5.627228   3.200234   3.654252
    26  H    6.211887   5.613354   6.680426   2.426382   3.200002
    27  O    5.091938   6.230529   6.605584   3.248892   2.639849
    28  H    5.813211   6.706229   7.220389   3.014568   2.687256
    29  H    5.544659   6.890078   7.188077   4.055843   3.402000
                   11         12         13         14         15
    11  H    0.000000
    12  O    5.096987   0.000000
    13  H    4.700072   0.977156   0.000000
    14  H    4.978074   0.981474   1.569290   0.000000
    15  O    1.603109   3.734088   3.297069   3.838097   0.000000
    16  H    1.773479   4.423077   3.996408   4.643876   0.958307
    17  H    2.380702   3.326535   2.683808   3.566511   0.983734
    18  O    3.431480   3.704123   3.224467   3.235574   3.148874
    19  H    2.488722   3.902676   3.459792   3.494365   2.433371
    20  H    3.948194   3.271121   3.026070   2.601724   3.538609
    21  O    4.932066   2.776220   3.118781   1.805975   4.323021
    22  H    4.473683   3.206232   3.581812   2.321216   4.051975
    23  H    5.826010   3.428135   3.863258   2.454990   5.279463
    24  O    3.839190   4.163133   4.499801   3.499156   3.788282
    25  H    3.870062   3.813948   4.235461   3.323612   3.554236
    26  H    2.955271   4.400273   4.536272   3.822270   3.179716
    27  O    3.921454   2.807942   1.863944   3.093181   2.730996
    28  H    3.701617   3.056750   2.245534   3.027018   2.822814
    29  H    4.619435   3.498370   2.522842   3.861159   3.506113
                   16         17         18         19         20
    16  H    0.000000
    17  H    1.577723   0.000000
    18  O    4.065396   2.917203   0.000000
    19  H    3.317708   2.458468   0.969409   0.000000
    20  H    4.494488   3.371683   0.973075   1.576549   0.000000
    21  O    5.228662   4.298850   2.791999   3.090115   1.854142
    22  H    4.900738   4.255109   3.032512   3.026146   2.222611
    23  H    6.182780   5.248902   3.517582   3.912061   2.544994
    24  O    4.444504   4.348605   3.781727   3.339881   3.280625
    25  H    4.102901   4.135263   4.190594   3.710570   3.725421
    26  H    3.811230   3.837107   3.377708   2.743289   3.117810
    27  O    3.394171   1.823048   2.545636   2.739637   2.940904
    28  H    3.634440   2.118916   1.614853   1.986930   2.115652
    29  H    4.045444   2.546968   3.177798   3.476450   3.653107
                   21         22         23         24         25
    21  O    0.000000
    22  H    0.996645   0.000000
    23  H    0.959474   1.581648   0.000000
    24  O    2.614484   1.631115   3.146123   0.000000
    25  H    2.942782   2.063293   3.547877   0.968971   0.000000
    26  H    3.031082   2.158168   3.697878   0.971439   1.510555
    27  O    4.007889   4.384767   4.834057   5.095105   5.013779
    28  H    3.491780   3.883273   4.290988   4.669125   4.769475
    29  H    4.807462   5.268363   5.569789   6.039660   5.972924
                   26         27         28         29
    26  H    0.000000
    27  O    4.775007   0.000000
    28  H    4.313897   0.975999   0.000000
    29  H    5.701007   0.959450   1.585300   0.000000
 Stoichiometry    C2H15F3O9
 Framework group  C1[X(C2H15F3O9)]
 Deg. of freedom    81
 Full point group                 C1      NOp   1
 Largest Abelian subgroup         C1      NOp   1
 Largest concise Abelian subgroup C1      NOp   1
                         Standard orientation:                         
 ---------------------------------------------------------------------
 Center     Atomic      Atomic             Coordinates (Angstroms)
 Number     Number       Type             X           Y           Z
 ---------------------------------------------------------------------
      1          6           0        1.695463    0.642639   -0.314812
      2          8           0        1.319754    1.531229    0.366499
      3          8           0        1.187092    0.130792   -1.401770
      4          1           0        0.261320    0.326830   -1.620027
      5          6           0        3.030016   -0.061167    0.031102
      6          9           0        2.969868   -1.386378   -0.219737
      7          9           0        3.330656    0.088252    1.320293
      8          9           0        4.027660    0.454424   -0.697244
      9          8           0       -1.466829   -0.691693    1.897351
     10          1           0       -0.963626   -1.305198    1.329962
     11          1           0       -1.370130   -1.058068    2.775064
     12          8           0       -1.138067    0.121172   -2.178200
     13          1           0       -1.388571   -0.786528   -1.917121
     14          1           0       -1.851432    0.711572   -1.852889
     15          8           0       -0.770622   -1.199803    1.295044
     16          1           0       -0.011666   -1.563683    1.753224
     17          1           0       -0.995591   -1.789957    0.540829
     18          8           0       -3.731608   -0.807440    0.298037
     19          1           0       -3.143932   -0.714980    1.063440
     20          1           0       -3.735491    0.033364   -0.191768
     21          8           0       -3.148479    1.608997   -0.973204
     22          1           0       -2.747195    2.023918   -0.160731
     23          1           0       -3.693626    2.270896   -1.403663
     24          8           0       -1.947870    2.399922    1.210486
     25          1           0       -1.022910    2.326748    0.931201
     26          1           0       -2.030433    1.667710    1.843529
     27          8           0       -2.003414   -2.231360   -0.912773
     28          1           0       -2.816688   -1.840041   -0.541253
     29          1           0       -2.196222   -3.092610   -1.289096
 ---------------------------------------------------------------------
 Rotational constants (GHZ):           0.7192284           0.2742331           0.2662559
 Standard basis: 6-31++G(d,p) (6D, 7F)
 There are   356 symmetry adapted cartesian basis functions of A   symmetry.
 There are   356 symmetry adapted basis functions of A   symmetry.
   356 basis functions,   568 primitive gaussians,   356 cartesian basis functions
    63 alpha electrons       63 beta electrons
       nuclear repulsion energy      1203.3130041389 Hartrees.
 NAtoms=   29 NActive=   29 NUniq=   29 SFac= 1.00D+00 NAtFMM=   60 NAOKFM=F Big=F
 Integral buffers will be    131072 words long.
 Raffenetti 2 integral format.
 Two-electron integral symmetry is turned on.
 Nuclear repulsion after empirical dispersion term =     1203.2956578382 Hartrees.
 One-electron integrals computed using PRISM.
 NBasis=   356 RedAO= T EigKep=  5.22D-05  NBF=   356
 NBsUse=   356 1.00D-06 EigRej= -1.00D+00 NBFU=   356
 Lowest energy guess from the checkpoint file:  "/local_scratch/slurm.6305184/Gau-2330999.chk"
 B after Tr=    -0.000000   -0.000000    0.000000
         Rot=    0.955250   -0.295582    0.008440    0.007548 Ang= -34.41 deg.
 B after Tr=    -0.000000   -0.000000   -0.000000
         Rot=    0.962925   -0.269334    0.008010    0.013023 Ang= -31.30 deg.
 Requested convergence on RMS density matrix=1.00D-10 within 128 cycles.
 Requested convergence on MAX density matrix=1.00D-08.
 Requested convergence on             energy=1.00D-08.
 No special actions if energy rises.
 Restarting incremental Fock formation.
 SCF Done:  E(RwB97XD) =  -1053.53474635     A.U. after   25 cycles
            NFock= 25  Conv=0.28D-10     -V/T= 1.9930
 Calling FoFJK, ICntrl=      2127 FMM=F ISym2X=0 I1Cent= 0 IOpClX= 0 NMat=1 NMatS=1 NMatT=0.
 ***** Axes restored to original set *****
 -------------------------------------------------------------------
 Center     Atomic                   Forces (Hartrees/Bohr)
 Number     Number              X              Y              Z
 -------------------------------------------------------------------
      1        6           0.021959434    0.012516433   -0.048198908
      2        8          -0.023112357   -0.018126188    0.051569561
      3        8           0.011395260    0.037450358   -0.005939082
      4        1          -0.011522712   -0.029619472    0.004727638
      5        6           0.014444906    0.004100240   -0.006063505
      6        9          -0.007485160    0.000741313    0.002816953
      7        9          -0.002925479   -0.000955670    0.000701510
      8        9          -0.002787478    0.000736564   -0.001785131
      9        8          -0.357031547   -0.353239835    0.874230968
     10        1          18.664273116  -25.278991928    7.827663929
     11        1           0.058756971    0.036389201    0.041729027
     12        8           0.001345680   -0.007650405    0.009679140
     13        1          -0.003630207   -0.002716964   -0.001646525
     14        1           0.001647551    0.000438683   -0.005832767
     15        8         -18.497420027   25.546411101   -8.581639684
     16        1           0.112575217    0.153467070   -0.001497967
     17        1           0.026367846   -0.096108395   -0.164715211
     18        8           0.004270933   -0.000766889    0.003039287
     19        1          -0.005440153   -0.014204080    0.001576014
     20        1          -0.003915733    0.000725867    0.002980689
     21        8           0.002044159    0.003462846    0.003623070
     22        1          -0.001821890   -0.006549301   -0.003974540
     23        1          -0.000821043   -0.001517014   -0.000351056
     24        8           0.013827832    0.007402069   -0.004222060
     25        1          -0.005680284    0.004120544    0.001535836
     26        1          -0.008475515   -0.001574132    0.002838420
     27        8          -0.007938913    0.016000844   -0.008814064
     28        1           0.000181601   -0.014087456    0.007901668
     29        1           0.006917992    0.002144595   -0.001933209
 -------------------------------------------------------------------
 Cartesian Forces:  Max    25.546411101 RMS     4.934258066

 GradGradGradGradGradGradGradGradGradGradGradGradGradGradGradGradGradGrad
 Berny optimization.
 Using GEDIIS/GDIIS optimizer.
 FormGI is forming the generalized inverse of G from B-inverse, IUseBI=4.
 Internal  Forces:  Max    51.966188337 RMS    13.550894724
 Search for a local minimum.
 Step number   6 out of a maximum of  174
 All quantities printed in internal units (Hartrees-Bohrs-Radians)
 Mixed Optimization -- RFO/linear search
 Iteration  1 RMS(Cart)=  0.33428810 RMS(Int)=  0.02506335
 Iteration  2 RMS(Cart)=  0.13252989 RMS(Int)=  0.00352727
 Iteration  3 RMS(Cart)=  0.00670112 RMS(Int)=  0.00001212
 Iteration  4 RMS(Cart)=  0.00002237 RMS(Int)=  0.00000000
 Iteration  5 RMS(Cart)=  0.00000000 RMS(Int)=  0.00000000
 Update second derivatives using D2CorX and points    3    5    4
 ITU=  0 -1  1 -1  1  0
 Use linear search instead of GDIIS.
 Energy rises -- skip Quadratic/GDIIS search.
 Quartic linear search produced a step of -0.49012.
 Iteration  1 RMS(Cart)=  0.06667084 RMS(Int)=  0.00184911
 Iteration  2 RMS(Cart)=  0.00306227 RMS(Int)=  0.00047532
 Iteration  3 RMS(Cart)=  0.00000727 RMS(Int)=  0.00047532
 Iteration  4 RMS(Cart)=  0.00000001 RMS(Int)=  0.00047532
 Variable       Old X    -DE/DX   Delta X   Delta X   Delta X     New X
                                 (Linear)    (Quad)   (Total)
    R1        2.28444   0.00159   0.00783   0.00000  -0.04470   2.23974
    R2        2.46253  -0.00271  -0.00732   0.00000  -0.00458   2.45795
    R3        2.92975  -0.00003  -0.00345   0.00000  -0.00807   2.92168
    R4        1.86719   0.01758   0.06031   0.00000   0.02830   1.89549
    R5        3.02674  -0.00131  -0.14251   0.00000  -0.29579   2.73095
    R6        2.53785  -0.00040   0.00111   0.00000   0.01454   2.55239
    R7        2.52001   0.00003   0.00153   0.00000  -0.00101   2.51900
    R8        2.53741  -0.00022   0.00122   0.00000  -0.00677   2.53064
    R9        1.84890   0.00144   0.00143   0.00000  -0.00411   1.84479
   R10        1.81512  -0.00027   0.00116   0.00000  -0.00735   1.80776
   R11        3.58447  -0.00090  -0.05136   0.00000  -0.09612   3.48835
   R12        1.83713   0.00100   0.00545   0.00000   0.01553   1.85266
   R13        1.84216  -0.00038   0.00640   0.00000   0.01909   1.86125
   R14        3.57091   0.00007  -0.04985   0.00000  -0.09774   3.47317
   R15        3.45727  -0.00133  -0.04784   0.00000  -0.09229   3.36498
   R16        1.81491  -0.00027  -0.00011   0.00000  -0.00409   1.81082
   R17        1.84691   0.00184  -0.00093   0.00000   0.01114   1.85805
   R18        3.42861   0.00112   0.02269   0.00000   0.03915   3.46775
   R19        1.83788  -0.00069   0.00425   0.00000  -0.00171   1.83617
   R20        1.84276  -0.00040   0.00115   0.00000  -0.00342   1.83934
   R21        3.13469  -0.00299  -0.01756   0.00000  -0.10072   3.03397
   R22        3.48308  -0.00029   0.02459   0.00000   0.04467   3.52775
   R23        1.88514  -0.00031   0.00101   0.00000  -0.00074   1.88440
   R24        1.81418  -0.00012   0.00139   0.00000   0.00035   1.81453
   R25        3.08790   0.00128   0.01685   0.00000   0.01130   3.09920
   R26        1.83502  -0.00017   0.00137   0.00000  -0.00256   1.83246
   R27        1.83801   0.00025  -0.00065   0.00000  -0.00291   1.83510
   R28        1.87945  -0.00218   0.00473   0.00000  -0.03034   1.84911
   R29        1.81397  -0.00012   0.00124   0.00000   0.00036   1.81433
    A1        2.24990  -0.00256  -0.00294   0.00000   0.02799   2.27790
    A2        2.09412   0.00093  -0.00477   0.00000  -0.01895   2.07518
    A3        1.93842   0.00162   0.00786   0.00000  -0.00883   1.92959
    A4        1.96463  -0.00523  -0.00258   0.00000   0.10370   2.06832
    A5        1.95692  -0.00032  -0.00199   0.00000  -0.01300   1.94392
    A6        1.93182   0.00050   0.00081   0.00000   0.00788   1.93969
    A7        1.91707   0.00043  -0.00269   0.00000   0.00420   1.92127
    A8        1.88215  -0.00006   0.00082   0.00000  -0.00589   1.87626
    A9        1.88256  -0.00007   0.00219   0.00000   0.00583   1.88839
   A10        1.89137  -0.00050   0.00105   0.00000   0.00112   1.89249
   A11        1.88017   0.00191  -0.01784   0.00000  -0.08401   1.79616
   A12        1.72380  -0.00074   0.00453   0.00000   0.04766   1.77146
   A13        2.09438   0.00102  -0.00464   0.00000  -0.01098   2.08340
   A14        1.81727   0.00269   0.01975   0.00000   0.03993   1.85719
   A15        2.07307  -0.00726  -0.04552   0.00000  -0.06332   2.00975
   A16        1.85115   0.00119  -0.00026   0.00000   0.00740   1.85855
   A17        2.80611  -0.00185  -0.00194   0.00000   0.01138   2.81748
   A18        1.86984  -0.00021   0.00514   0.00000   0.03170   1.90154
   A19        1.81424   0.00130   0.01059   0.00000   0.09105   1.90529
   A20        1.88521  -0.00852  -0.02741   0.00000  -0.21291   1.67231
   A21        1.87426   0.00175   0.00695   0.00000  -0.00028   1.87398
   A22        2.88711  -0.01242   0.01565   0.00000  -0.19117   2.69594
   A23        2.77053  -0.00261  -0.02146   0.00000   0.01590   2.78643
   A24        1.59464   0.00106   0.00981   0.00000  -0.00355   1.59109
   A25        1.84211  -0.00663   0.03517   0.00000   0.08369   1.92580
   A26        2.11861   0.00273  -0.01238   0.00000   0.00146   2.12007
   A27        1.75514  -0.00088  -0.03361   0.00000  -0.07899   1.67615
   A28        2.20251  -0.00200   0.00764   0.00000   0.01278   2.21529
   A29        1.89297   0.00374  -0.00349   0.00000  -0.01395   1.87902
   A30        1.83568   0.00090  -0.02967   0.00000  -0.08487   1.75081
   A31        1.89342  -0.00121   0.00925   0.00000   0.02554   1.91896
   A32        1.79286   0.00081  -0.00555   0.00000  -0.01374   1.77912
   A33        1.62587   0.00165   0.00054   0.00000   0.00578   1.63164
   A34        1.72111  -0.00001   0.00289   0.00000   0.02316   1.74427
   A35        2.20886  -0.00179  -0.01157   0.00000  -0.06585   2.14300
   A36        1.73100  -0.00605   0.01711   0.00000  -0.08311   1.64789
   A37        2.18646   0.00201   0.00157   0.00000   0.08130   2.26776
   A38        1.89222   0.00256  -0.00429   0.00000   0.02286   1.91509
   A39        3.08997  -0.00479   0.02803   0.00000   0.13293   3.22290
   A40        3.10636  -0.01173  -0.00252   0.00000  -0.05104   3.05532
   A41        3.11678   0.00436  -0.00833   0.00000   0.00516   3.12194
   A42        2.95105  -0.00645   0.03363   0.00000   0.07971   3.03076
   A43        2.86881  -0.00771   0.01377   0.00000  -0.09405   2.77476
   A44        3.42525  -0.00599  -0.02998   0.00000   0.05544   3.48069
   A45        3.31418   0.00027  -0.01269   0.00000   0.01117   3.32535
   A46        3.46926   0.00160   0.02118   0.00000   0.18235   3.65161
   A47        3.29909   0.00361  -0.00456   0.00000  -0.00634   3.29275
   A48        3.19565  -0.00898  -0.00349   0.00000  -0.12889   3.06676
    D1       -0.21714  -0.00062  -0.01378   0.00000  -0.08455  -0.30169
    D2        2.96641  -0.00007  -0.01881   0.00000  -0.09066   2.87575
    D3        2.49481   0.00017   0.00958   0.00000   0.01899   2.51380
    D4        0.39235   0.00012   0.00933   0.00000   0.02984   0.42219
    D5       -1.69549   0.00015   0.00924   0.00000   0.02069  -1.67480
    D6       -0.68447  -0.00042   0.01412   0.00000   0.02555  -0.65892
    D7       -2.78693  -0.00047   0.01386   0.00000   0.03641  -2.75053
    D8        1.40841  -0.00044   0.01377   0.00000   0.02726   1.43567
    D9       -1.73598  -0.00159   0.04622   0.00000   0.02767  -1.70831
   D10        0.27198  -0.00169   0.04859   0.00000   0.08514   0.35712
   D11       -1.94904  -0.00106   0.00972   0.00000   0.00605  -1.94299
   D12       -0.62135   0.00520   0.06133   0.00000   0.17353  -0.44783
   D13       -2.65304   0.00290   0.08221   0.00000   0.24880  -2.40424
   D14        1.31486  -0.00391  -0.03212   0.00000   0.09469   1.40954
   D15       -0.88580   0.00248   0.01055   0.00000   0.14315  -0.74265
   D16       -1.83619   0.00051  -0.02015   0.00000  -0.05993  -1.89611
   D17       -0.08204  -0.00037  -0.05038   0.00000  -0.14234  -0.22438
   D18        2.10800  -0.00121  -0.03393   0.00000  -0.08689   2.02111
   D19        0.13177  -0.00125  -0.01303   0.00000  -0.04469   0.08708
   D20        1.88592  -0.00214  -0.04327   0.00000  -0.12711   1.75881
   D21       -2.20723  -0.00298  -0.02682   0.00000  -0.07166  -2.27889
   D22       -0.88341   0.00310  -0.02345   0.00000   0.01675  -0.86666
   D23        0.85816  -0.00277  -0.00573   0.00000  -0.06489   0.79327
   D24        2.96425  -0.00033  -0.01585   0.00000  -0.05279   2.91146
   D25       -2.00647  -0.00103   0.04051   0.00000   0.09894  -1.90753
   D26        2.55434  -0.00104   0.03723   0.00000   0.07630   2.63065
   D27        0.49173   0.00200   0.02968   0.00000   0.12501   0.61674
   D28       -1.41446   0.00471   0.01426   0.00000   0.01959  -1.39487
   D29        0.57283   0.00376   0.01531   0.00000  -0.03600   0.53683
   D30        0.82808  -0.00473   0.05163   0.00000  -0.09333   0.73475
   D31       -1.16703   0.00355   0.07486   0.00000   0.10801  -1.05902
   D32       -1.68264   0.00252  -0.01752   0.00000  -0.05661  -1.73925
   D33       -0.05562   0.00395  -0.01539   0.00000  -0.05819  -0.11381
   D34        2.27226   0.00009  -0.00328   0.00000  -0.04945   2.22281
   D35        0.21554   0.00063  -0.01129   0.00000  -0.03939   0.17615
   D36        1.84256   0.00207  -0.00916   0.00000  -0.04096   1.80159
   D37       -2.11275  -0.00179   0.00295   0.00000  -0.03222  -2.14497
   D38        0.97301  -0.00392  -0.05540   0.00000  -0.10489   0.86812
   D39       -0.87861   0.00269  -0.08992   0.00000  -0.18351  -1.06212
   D40       -3.01456  -0.00037  -0.05773   0.00000  -0.09758  -3.11213
   D41        0.31509   0.00005  -0.00021   0.00000   0.02796   0.34305
   D42       -1.55355   0.00020   0.00951   0.00000   0.05670  -1.49685
   D43        1.92494  -0.00025   0.00747   0.00000   0.01639   1.94133
   D44        0.05631  -0.00011   0.01720   0.00000   0.04513   0.10143
   D45       -1.99542   0.00032  -0.01444   0.00000  -0.04355  -2.03898
   D46        2.41913   0.00047  -0.00472   0.00000  -0.01482   2.40431
         Item               Value     Threshold  Converged?
 Maximum Force            ********     0.000015     NO 
 RMS     Force            ********     0.000010     NO 
 Maximum Displacement     0.211314     0.000060     NO 
 RMS     Displacement     0.066351     0.000040     NO 
 Predicted change in Energy=-2.665266D-01
 GradGradGradGradGradGradGradGradGradGradGradGradGradGradGradGradGradGrad

                          Input orientation:                          
 ---------------------------------------------------------------------
 Center     Atomic      Atomic             Coordinates (Angstroms)
 Number     Number       Type             X           Y           Z
 ---------------------------------------------------------------------
      1          6           0       -1.149229    1.485360   -0.479879
      2          8           0       -1.658021    1.384805    0.585841
      3          8           0       -1.046520    0.626830   -1.451564
      4          1           0       -1.200869   -0.343788   -1.251089
      5          6           0       -0.517648    2.838159   -0.881662
      6          9           0        0.598351    2.660136   -1.621361
      7          9           0       -0.176658    3.547776    0.194003
      8          9           0       -1.387937    3.555504   -1.603715
      9          8           0        1.171883   -0.730096    1.981111
     10          1           0        1.428325   -0.502435    1.067099
     11          1           0        1.890397   -0.370795    2.500511
     12          8           0       -1.107109   -1.782871   -1.344484
     13          1           0       -0.150703   -1.998301   -1.350369
     14          1           0       -1.500493   -2.277864   -0.589291
     15          8           0        1.345515   -0.281148    1.024263
     16          1           0        1.780752    0.572326    1.004546
     17          1           0        1.635077   -0.805334    0.244431
     18          8           0        0.790443   -3.394572    1.394909
     19          1           0        0.968804   -2.560914    1.861085
     20          1           0       -0.171097   -3.501709    1.288369
     21          8           0       -1.953017   -3.066166    0.941918
     22          1           0       -2.038546   -2.388620    1.668547
     23          1           0       -2.711680   -3.651965    0.999088
     24          8           0       -1.909090   -1.182878    2.772681
     25          1           0       -1.973850   -0.408546    2.192568
     26          1           0       -0.993196   -1.120553    3.089351
     27          8           0        1.564601   -2.327402   -0.778199
     28          1           0        1.379490   -2.918590   -0.020763
     29          1           0        2.233815   -2.722708   -1.341835
 ---------------------------------------------------------------------
                    Distance matrix (angstroms):
                    1          2          3          4          5
     1  C    0.000000
     2  O    1.185218   0.000000
     3  O    1.300690   2.258203   0.000000
     4  H    1.985753   2.563462   1.003052   0.000000
     5  C    1.546088   2.359290   2.344028   3.275371   0.000000
     6  F    2.395227   3.404324   2.620832   3.521058   1.350667
     7  F    2.377724   2.650738   3.463593   4.275695   1.332999
     8  F    2.367590   3.095001   2.952430   3.919670   1.339159
     9  O    4.043795   3.798413   4.306485   4.028189   4.876723
    10  H    3.603922   3.649495   3.707257   3.508821   4.329440
    11  H    4.644068   4.397654   5.023906   4.861189   5.247396
    12  O    3.380924   3.750178   2.412839   1.445155   4.681408
    13  H    3.727023   4.179273   2.775615   1.962171   4.872954
    14  H    3.781166   3.849792   3.063797   2.066011   5.217773
    15  O    3.406868   3.462491   3.560334   3.415440   4.102927
    16  H    3.409096   3.558173   3.745519   3.849314   3.738238
    17  H    3.677535   3.969605   3.481157   3.239166   4.379195
    18  O    5.575921   5.430655   5.258186   4.502656   6.763196
    19  H    5.132106   4.908682   5.019650   4.394173   6.235559
    20  H    5.380920   5.155823   5.031742   4.181117   6.709922
    21  O    4.835698   4.474926   4.493185   3.575800   6.344035
    22  H    4.518223   3.944083   4.451083   3.661600   6.011315
    23  H    5.569624   5.162367   5.204474   4.276668   7.104415
    24  O    4.275047   3.382056   4.675822   4.170896   5.608838
    25  H    3.377700   2.428462   3.900211   3.529939   4.702394
    26  H    4.422051   3.603661   4.865809   4.414285   5.627298
    27  O    4.689458   5.101606   3.999857   3.436011   5.570411
    28  H    5.099018   5.302230   4.527992   3.847279   6.122127
    29  H    5.467704   5.977791   4.689568   4.179061   6.221378
                    6          7          8          9         10
     6  F    0.000000
     7  F    2.164276   0.000000
     8  F    2.178838   2.167729   0.000000
     9  O    4.980002   4.828302   6.145732   0.000000
    10  H    4.233028   4.443250   5.615287   0.976222   0.000000
    11  H    5.276908   4.994787   6.558046   0.956627   1.511791
    12  O    4.767133   5.625698   5.352037   4.166740   3.726080
    13  H    4.726050   5.757146   5.695584   3.802149   3.251937
    14  H    5.463896   6.025294   5.921985   4.017978   3.804438
    15  O    4.026008   4.203214   5.394250   1.071102   0.240125
    16  H    3.557023   3.652634   5.073753   1.738017   1.132797
    17  H    4.070069   4.715347   5.618822   1.798963   0.900710
    18  O    6.767147   7.111516   7.876588   2.754735   2.979733
    19  H    6.286814   6.434854   7.414151   1.845954   2.253644
    20  H    6.857617   7.133926   7.723283   3.156791   3.406282
    21  O    6.772770   6.889054   7.116606   4.037592   4.245216
    22  H    6.577739   6.393880   6.816421   3.627018   3.992321
    23  H    7.593792   7.675336   7.776535   4.958201   5.202289
    24  O    6.353237   5.659504   6.471221   3.213096   3.809245
    25  H    5.529836   4.782954   5.519851   3.169187   3.584730
    26  H    6.246394   5.553654   6.636731   2.463376   3.214862
    27  O    5.149766   6.204424   6.633818   3.212383   2.598884
    28  H    5.856131   6.654443   7.216528   2.973232   2.650214
    29  H    5.632751   6.891164   7.252697   4.017483   3.373631
                   11         12         13         14         15
    11  H    0.000000
    12  O    5.075725   0.000000
    13  H    4.652327   0.980385   0.000000
    14  H    4.968090   0.984930   1.574588   0.000000
    15  O    1.576147   3.725789   3.290314   3.832779   0.000000
    16  H    1.771839   4.405069   3.985507   4.629305   0.958247
    17  H    2.311690   3.316597   2.674990   3.563038   0.983238
    18  O    3.402276   3.701697   3.220540   3.229934   3.184163
    19  H    2.460655   3.897492   3.447212   3.490256   2.457543
    20  H    3.939755   3.280616   3.037036   2.605896   3.569577
    21  O    4.946319   2.755003   3.105358   1.780673   4.317803
    22  H    4.494483   3.211365   3.581920   2.323703   4.038368
    23  H    5.848031   3.400073   3.848787   2.424474   5.274835
    24  O    3.894824   4.237241   4.555916   3.559325   3.802964
    25  H    3.876682   3.892397   4.289940   3.384842   3.521272
    26  H    3.037100   4.484477   4.603406   3.889617   3.230907
    27  O    3.832022   2.784821   1.837922   3.071310   2.735694
    28  H    3.620651   3.037312   2.226269   3.004672   2.837135
    29  H    4.518081   3.470602   2.492141   3.835266   3.514073
                   16         17         18         19         20
    16  H    0.000000
    17  H    1.580172   0.000000
    18  O    4.107235   2.956546   0.000000
    19  H    3.348151   2.477813   0.971657   0.000000
    20  H    4.526371   3.409181   0.973339   1.585078   0.000000
    21  O    5.213788   4.297938   2.799933   3.104382   1.866806
    22  H    4.878026   4.246223   3.014963   3.018429   2.207005
    23  H    6.166573   5.250440   3.533807   3.934386   2.561410
    24  O    4.452187   4.369864   3.751976   3.318473   3.255883
    25  H    4.058392   4.120321   4.146557   3.660845   3.692581
    26  H    3.860963   3.885969   3.350174   2.726302   3.096657
    27  O    3.410766   1.835056   2.541765   2.715755   2.943187
    28  H    3.660432   2.145112   1.605510   1.959068   2.111439
    29  H    4.070383   2.559501   3.166148   3.447481   3.648071
                   21         22         23         24         25
    21  O    0.000000
    22  H    0.997183   0.000000
    23  H    0.960208   1.580293   0.000000
    24  O    2.626861   1.640025   3.144229   0.000000
    25  H    2.937262   2.049262   3.533915   0.969698   0.000000
    26  H    3.052563   2.172426   3.705460   0.971095   1.507599
    27  O    3.984748   4.355799   4.816617   5.097569   5.002810
    28  H    3.471907   3.849365   4.279674   4.650890   4.737515
    29  H    4.781533   5.237088   5.549898   6.038541   5.962533
                   26         27         28         29
    26  H    0.000000
    27  O    4.791321   0.000000
    28  H    4.305274   0.978508   0.000000
    29  H    5.711034   0.960104   1.585393   0.000000
 Stoichiometry    C2H15F3O9
 Framework group  C1[X(C2H15F3O9)]
 Deg. of freedom    81
 Full point group                 C1      NOp   1
 Largest Abelian subgroup         C1      NOp   1
 Largest concise Abelian subgroup C1      NOp   1
                         Standard orientation:                         
 ---------------------------------------------------------------------
 Center     Atomic      Atomic             Coordinates (Angstroms)
 Number     Number       Type             X           Y           Z
 ---------------------------------------------------------------------
      1          6           0        1.651082    0.599913   -0.342432
      2          8           0        1.236633    1.487146    0.325243
      3          8           0        1.171265    0.061652   -1.424950
      4          1           0        0.207934    0.222806   -1.653282
      5          6           0        2.999415   -0.054308    0.037545
      6          9           0        2.988952   -1.382330   -0.208523
      7          9           0        3.265796    0.111250    1.333121
      8          9           0        3.993180    0.494770   -0.672589
      9          8           0       -1.465244   -0.667997    1.901047
     10          1           0       -0.961846   -1.255783    1.305977
     11          1           0       -1.369141   -1.092896    2.752728
     12          8           0       -1.114740    0.009917   -2.195208
     13          1           0       -1.397360   -0.879422   -1.894613
     14          1           0       -1.802047    0.642224   -1.882342
     15          8           0       -0.732954   -1.183594    1.313534
     16          1           0        0.034544   -1.535874    1.766396
     17          1           0       -0.981797   -1.794495    0.584403
     18          8           0       -3.724610   -0.721492    0.325938
     19          1           0       -3.119555   -0.644889    1.082350
     20          1           0       -3.704897    0.107204   -0.184222
     21          8           0       -3.024106    1.622495   -1.035915
     22          1           0       -2.631291    2.035190   -0.217530
     23          1           0       -3.525874    2.301930   -1.492637
     24          8           0       -1.892077    2.436325    1.190424
     25          1           0       -0.963506    2.310322    0.941035
     26          1           0       -2.021633    1.731074    1.845299
     27          8           0       -2.049986   -2.236419   -0.840766
     28          1           0       -2.846153   -1.799434   -0.476568
     29          1           0       -2.285172   -3.099065   -1.190523
 ---------------------------------------------------------------------
 Rotational constants (GHZ):           0.7186879           0.2793883           0.2717511
 Standard basis: 6-31++G(d,p) (6D, 7F)
 There are   356 symmetry adapted cartesian basis functions of A   symmetry.
 There are   356 symmetry adapted basis functions of A   symmetry.
   356 basis functions,   568 primitive gaussians,   356 cartesian basis functions
    63 alpha electrons       63 beta electrons
       nuclear repulsion energy      1206.6717177753 Hartrees.
 NAtoms=   29 NActive=   29 NUniq=   29 SFac= 1.00D+00 NAtFMM=   60 NAOKFM=F Big=F
 Integral buffers will be    131072 words long.
 Raffenetti 2 integral format.
 Two-electron integral symmetry is turned on.
 Nuclear repulsion after empirical dispersion term =     1206.6541131668 Hartrees.
 One-electron integrals computed using PRISM.
 NBasis=   356 RedAO= T EigKep=  4.99D-05  NBF=   356
 NBsUse=   356 1.00D-06 EigRej= -1.00D+00 NBFU=   356
 Lowest energy guess from the checkpoint file:  "/local_scratch/slurm.6305184/Gau-2330999.chk"
 B after Tr=    -0.000000   -0.000000    0.000000
         Rot=    0.958627   -0.284325    0.009993    0.009650 Ang= -33.08 deg.
 B after Tr=     0.000000    0.000000    0.000000
         Rot=    0.999933    0.011228    0.000654    0.002575 Ang=   1.32 deg.
 Requested convergence on RMS density matrix=1.00D-10 within 128 cycles.
 Requested convergence on MAX density matrix=1.00D-08.
 Requested convergence on             energy=1.00D-08.
 No special actions if energy rises.
 Restarting incremental Fock formation.
 SCF Done:  E(RwB97XD) =  -1054.50287448     A.U. after   25 cycles
            NFock= 25  Conv=0.28D-10     -V/T= 1.9942
 Calling FoFJK, ICntrl=      2127 FMM=F ISym2X=0 I1Cent= 0 IOpClX= 0 NMat=1 NMatS=1 NMatT=0.
 ***** Axes restored to original set *****
 -------------------------------------------------------------------
 Center     Atomic                   Forces (Hartrees/Bohr)
 Number     Number              X              Y              Z
 -------------------------------------------------------------------
      1        6           0.018841493    0.011140381   -0.045747032
      2        8          -0.019687131   -0.019114224    0.049491838
      3        8           0.006556327    0.024185433   -0.000142069
      4        1          -0.006722011   -0.012691247   -0.001096689
      5        6           0.013100422    0.004049622   -0.007348919
      6        9          -0.007648331    0.001344276    0.003469094
      7        9          -0.002455614   -0.000646256    0.000501863
      8        9          -0.001832319    0.001019107   -0.001363823
      9        8          -0.294809157   -0.324692823    0.840863291
     10        1           9.781398330  -24.930708779    4.438117789
     11        1           0.062608892    0.026010027    0.051573744
     12        8           0.001310259   -0.011664560    0.010970906
     13        1          -0.004551525   -0.001876540   -0.001433885
     14        1           0.002492892    0.001229525   -0.006892602
     15        8          -9.694259347   25.231886535   -5.132204535
     16        1           0.101044008    0.115572598   -0.005883358
     17        1           0.052064103   -0.105704181   -0.193779458
     18        8           0.004512176   -0.000410487    0.004997428
     19        1          -0.007421613   -0.016610535   -0.000060891
     20        1          -0.002744023    0.001866956    0.002815545
     21        8           0.001576608    0.003249697    0.004708393
     22        1          -0.002112999   -0.006632950   -0.004008689
     23        1          -0.000388465   -0.001081107   -0.000381741
     24        8           0.014418691    0.007004550   -0.004791641
     25        1          -0.006118526    0.004657518    0.000736198
     26        1          -0.008421914   -0.001986483    0.002970763
     27        8          -0.008037363    0.011096167   -0.010313675
     28        1           0.000277327   -0.012500710    0.006261039
     29        1           0.007008811    0.002008492   -0.002028882
 -------------------------------------------------------------------
 Cartesian Forces:  Max    25.231886535 RMS     4.145166959

 GradGradGradGradGradGradGradGradGradGradGradGradGradGradGradGradGradGrad
 Berny optimization.
 Using GEDIIS/GDIIS optimizer.
 FormGI is forming the generalized inverse of G from B-inverse, IUseBI=4.
 Internal  Forces:  Max    36.387350578 RMS    10.524620607
 Search for a local minimum.
 Step number   7 out of a maximum of  174
 All quantities printed in internal units (Hartrees-Bohrs-Radians)
 Mixed Optimization -- RFO/linear search
 Update second derivatives using D2CorX and points    3    7    4
 ITU=  0  0 -1  1 -1  1  0
 Use linear search instead of GDIIS.
 Energy rises -- skip Quadratic/GDIIS search.
 Quartic linear search produced a step of -0.99766.
 Iteration  1 RMS(Cart)=  0.31677885 RMS(Int)=  0.02446245
 Iteration  2 RMS(Cart)=  0.15400579 RMS(Int)=  0.00452983
 Iteration  3 RMS(Cart)=  0.00813813 RMS(Int)=  0.00001606
 Iteration  4 RMS(Cart)=  0.00002884 RMS(Int)=  0.00000375
 Iteration  5 RMS(Cart)=  0.00000000 RMS(Int)=  0.00000375
 Variable       Old X    -DE/DX   Delta X   Delta X   Delta X     New X
                                 (Linear)    (Quad)   (Total)
    R1        2.23974   0.05458   0.06054   0.00000   0.06054   2.30028
    R2        2.45795  -0.66939  -0.01033   0.00000  -0.01033   2.44762
    R3        2.92168   0.00675   0.00103   0.00000   0.00103   2.92272
    R4        1.89549   1.45963   0.09452   0.00000   0.09452   1.99002
    R5        2.73095   0.78926   0.00502   0.00000   0.00502   2.73597
    R6        2.55239  -0.00840  -0.01225   0.00000  -0.01225   2.54014
    R7        2.51900  -0.00057   0.00413   0.00000   0.00413   2.52313
    R8        2.53064   0.00247   0.00924   0.00000   0.00924   2.53988
    R9        1.84479  -7.39983   0.00701   0.00000   0.00701   1.85180
   R10        1.80776   0.08480   0.00970   0.00000   0.00970   1.81746
   R11        3.48835 -23.61124  -0.00865   0.00000  -0.00865   3.47970
   R12        1.85266  -4.06898  -0.00440   0.00000  -0.00440   1.84826
   R13        1.86125   0.33929  -0.00601   0.00000  -0.00601   1.85524
   R14        3.47317  -3.27866  -0.00396   0.00000  -0.00396   3.46921
   R15        3.36498   0.60670  -0.00531   0.00000  -0.00531   3.35968
   R16        1.81082   0.14895   0.00385   0.00000   0.00385   1.81467
   R17        1.85805  13.05498  -0.01301   0.00000  -0.01301   1.84504
   R18        3.46775  16.49096   0.00713   0.00000   0.00713   3.47488
   R19        1.83617 -17.34173   0.01035   0.00000   0.01035   1.84652
   R20        1.83934   2.54320   0.00575   0.00000   0.00575   1.84509
   R21        3.03397   9.19263   0.06475   0.00000   0.06474   3.09872
   R22        3.52775   3.49722   0.00549   0.00000   0.00549   3.53324
   R23        1.88440  -0.02501   0.00279   0.00000   0.00279   1.88719
   R24        1.81453   0.00094   0.00247   0.00000   0.00247   1.81700
   R25        3.09920   0.02478   0.02302   0.00000   0.02302   3.12221
   R26        1.83246   0.00369   0.00535   0.00000   0.00535   1.83781
   R27        1.83510  -0.00710   0.00158   0.00000   0.00158   1.83668
   R28        1.84911  15.84369   0.03990   0.00000   0.03989   1.88901
   R29        1.81433   0.00525   0.00215   0.00000   0.00215   1.81649
    A1        2.27790  -0.01780  -0.03390   0.00000  -0.03390   2.24399
    A2        2.07518   0.01040   0.00920   0.00000   0.00920   2.08438
    A3        1.92959   0.00743   0.02481   0.00000   0.02481   1.95440
    A4        2.06832  -0.29621  -0.10871   0.00000  -0.10871   1.95961
    A5        1.94392   0.00152   0.00892   0.00000   0.00892   1.95284
    A6        1.93969  -0.00263  -0.00621   0.00000  -0.00621   1.93348
    A7        1.92127  -0.00098  -0.00966   0.00000  -0.00966   1.91161
    A8        1.87626   0.00224   0.00755   0.00000   0.00755   1.88380
    A9        1.88839  -0.00047  -0.00137   0.00000  -0.00137   1.88702
   A10        1.89249   0.00041   0.00101   0.00000   0.00101   1.89350
   A11        1.79616   3.89083   0.04750   0.00000   0.04750   1.84366
   A12        1.77146 -21.26146  -0.03832   0.00000  -0.03832   1.73314
   A13        2.08340   5.86662   0.00152   0.00000   0.00152   2.08492
   A14        1.85719  -4.03890   0.00037   0.00000   0.00037   1.85756
   A15        2.00975  11.76607  -0.02949   0.00000  -0.02950   1.98025
   A16        1.85855  -4.16724  -0.00792   0.00000  -0.00790   1.85065
   A17        2.81748   1.84543  -0.01530   0.00000  -0.01530   2.80218
   A18        1.90154  -0.03982  -0.02117   0.00000  -0.02117   1.88038
   A19        1.90529  10.10940  -0.06929   0.00000  -0.06927   1.83602
   A20        1.67231  -4.87821   0.15661   0.00000   0.15661   1.82892
   A21        1.87398  -7.81332   0.01443   0.00000   0.01442   1.88840
   A22        2.69594  -2.77151   0.22257   0.00000   0.22257   2.91852
   A23        2.78643   2.60030  -0.05954   0.00000  -0.05954   2.72689
   A24        1.59109   5.28385   0.02350   0.00000   0.02351   1.61460
   A25        1.92580   3.10637  -0.01192   0.00000  -0.01192   1.91389
   A26        2.12007  -4.92941  -0.02665   0.00000  -0.02665   2.09342
   A27        1.67615  -0.66231   0.01038   0.00000   0.01038   1.68654
   A28        2.21529  -0.89452   0.00280   0.00000   0.00280   2.21809
   A29        1.87902  -0.30132   0.00681   0.00000   0.00681   1.88584
   A30        1.75081   0.02349   0.02428   0.00000   0.02428   1.77509
   A31        1.91896   0.01700  -0.00666   0.00000  -0.00666   1.91231
   A32        1.77912   0.05284   0.00241   0.00000   0.00241   1.78153
   A33        1.63164 -14.67907  -0.00466   0.00000  -0.00466   1.62698
   A34        1.74427   4.18813  -0.01722   0.00000  -0.01723   1.72704
   A35        2.14300   6.50550   0.04215   0.00000   0.04216   2.18516
   A36        1.64789  36.38735   0.11774   0.00000   0.11774   1.76563
   A37        2.26776  -3.60921  -0.07791   0.00000  -0.07792   2.18984
   A38        1.91509 -19.43555  -0.03153   0.00000  -0.03154   1.88355
   A39        3.22290   0.99610  -0.07556   0.00000  -0.07556   3.14734
   A40        3.05532  21.09060   0.04578   0.00000   0.04578   3.10109
   A41        3.12194 -29.97015  -0.02210   0.00000  -0.02210   3.09984
   A42        3.03076   0.20381  -0.01107   0.00000  -0.01107   3.01969
   A43        2.77476  24.10033   0.12186   0.00000   0.12186   2.89662
   A44        3.48069   2.67004  -0.11633   0.00000  -0.11633   3.36435
   A45        3.32535  -2.96673  -0.03698   0.00000  -0.03698   3.28837
   A46        3.65161 -23.48929  -0.13880   0.00000  -0.13880   3.51281
   A47        3.29275   1.08904  -0.00297   0.00000  -0.00297   3.28979
   A48        3.06676  27.72274   0.12150   0.00000   0.12151   3.18826
    D1       -0.30169   0.01191   0.05630   0.00000   0.05630  -0.24539
    D2        2.87575   0.01031   0.05215   0.00000   0.05215   2.92790
    D3        2.51380   0.00014   0.00057   0.00000   0.00057   2.51437
    D4        0.42219  -0.00194  -0.01079   0.00000  -0.01079   0.41141
    D5       -1.67480  -0.00011  -0.00183   0.00000  -0.00183  -1.67663
    D6       -0.65892   0.00089   0.00324   0.00000   0.00324  -0.65568
    D7       -2.75053  -0.00120  -0.00811   0.00000  -0.00811  -2.75864
    D8        1.43567   0.00064   0.00084   0.00000   0.00084   1.43651
    D9       -1.70831   0.97409   0.06646   0.00000   0.06647  -1.64184
   D10        0.35712  -1.41230   0.01397   0.00000   0.01396   0.37108
   D11       -1.94299  20.89915   0.01376   0.00000   0.01376  -1.92923
   D12       -0.44783 -15.86601  -0.04828   0.00000  -0.04828  -0.49611
   D13       -2.40424  -8.61766  -0.08087   0.00000  -0.08087  -2.48511
   D14        1.40954  -4.94024  -0.15985   0.00000  -0.15984   1.24970
   D15       -0.74265 -14.30460  -0.12133   0.00000  -0.12133  -0.86399
   D16       -1.89611  -3.01206   0.01877   0.00000   0.01877  -1.87734
   D17       -0.22438  -1.85912   0.03945   0.00000   0.03945  -0.18493
   D18        2.02111  -0.12702   0.01762   0.00000   0.01761   2.03872
   D19        0.08708  -0.39065   0.01806   0.00000   0.01806   0.10514
   D20        1.75881   0.76229   0.03874   0.00000   0.03874   1.79755
   D21       -2.27889   2.49439   0.01690   0.00000   0.01690  -2.26199
   D22       -0.86666 -23.77937  -0.06443   0.00000  -0.06443  -0.93109
   D23        0.79327  10.92733   0.05307   0.00000   0.05307   0.84634
   D24        2.91146  -7.45071   0.02041   0.00000   0.02041   2.93187
   D25       -1.90753  12.35045  -0.01624   0.00000  -0.01625  -1.92378
   D26        2.63065   7.36772  -0.00033   0.00000  -0.00032   2.63033
   D27        0.61674 -19.76128  -0.06430   0.00000  -0.06431   0.55243
   D28       -1.39487 -19.82144   0.00947   0.00000   0.00947  -1.38539
   D29        0.53683 -27.87614   0.06708   0.00000   0.06709   0.60392
   D30        0.73475   2.34374   0.19821   0.00000   0.19822   0.93297
   D31       -1.05902   7.16301   0.04463   0.00000   0.04463  -1.01440
   D32       -1.73925 -20.22145   0.02082   0.00000   0.02082  -1.71843
   D33       -0.11381 -32.29964   0.02673   0.00000   0.02674  -0.08707
   D34        2.22281  -7.51969   0.04265   0.00000   0.04266   2.26547
   D35        0.17615  -8.16083   0.01631   0.00000   0.01630   0.19245
   D36        1.80159 -20.23902   0.02222   0.00000   0.02222   1.82381
   D37       -2.14497   4.54093   0.03815   0.00000   0.03815  -2.10683
   D38        0.86812   6.88082  -0.00813   0.00000  -0.00813   0.85999
   D39       -1.06212   3.15477   0.00005   0.00000   0.00005  -1.06207
   D40       -3.11213   4.61504  -0.02017   0.00000  -0.02016  -3.13230
   D41        0.34305  -2.78260  -0.02833   0.00000  -0.02833   0.31472
   D42       -1.49685  -2.75712  -0.03721   0.00000  -0.03721  -1.53406
   D43        1.94133   2.31636  -0.00114   0.00000  -0.00114   1.94020
   D44        0.10143   2.34184  -0.01001   0.00000  -0.01001   0.09142
   D45       -2.03898   0.42933   0.01405   0.00000   0.01405  -2.02493
   D46        2.40431   0.45482   0.00518   0.00000   0.00518   2.40948
         Item               Value     Threshold  Converged?
 Maximum Force            ********     0.000015     NO 
 RMS     Force            ********     0.000010     NO 
 Maximum Displacement     2.360608     0.000060     NO 
 RMS     Displacement     0.457848     0.000040     NO 
 Predicted change in Energy=-2.984831D+00
 GradGradGradGradGradGradGradGradGradGradGradGradGradGradGradGradGradGrad

                          Input orientation:                          
 ---------------------------------------------------------------------
 Center     Atomic      Atomic             Coordinates (Angstroms)
 Number     Number       Type             X           Y           Z
 ---------------------------------------------------------------------
      1          6           0       -1.050041    1.212089   -0.467106
      2          8           0       -1.456016    0.829755    0.614888
      3          8           0       -1.024493    0.571338   -1.592445
      4          1           0       -1.189216   -0.461264   -1.467711
      5          6           0       -0.513921    2.655710   -0.610679
      6          9           0        0.521828    2.723008   -1.464799
      7          9           0       -0.105311    3.128807    0.569124
      8          9           0       -1.490853    3.453681   -1.074696
      9          8           0        0.944011   -0.792231    2.701453
     10          1           0        1.220458   -0.299175    1.900991
     11          1           0        1.602921   -0.588541    3.371775
     12          8           0       -1.136331   -1.908010   -1.450628
     13          1           0       -0.188848   -2.150362   -1.462429
     14          1           0       -1.507098   -2.303029   -0.631893
     15          8           0        1.604721    0.176157    0.152564
     16          1           0        2.135353    0.871001   -0.244634
     17          1           0        1.723847   -0.631778   -0.382524
     18          8           0        0.782247   -3.286027    1.432728
     19          1           0        0.867505   -2.490321    1.993421
     20          1           0       -0.178648   -3.434557    1.343606
     21          8           0       -1.950211   -2.985724    0.948733
     22          1           0       -2.035447   -2.251207    1.619956
     23          1           0       -2.723165   -3.552200    1.027206
     24          8           0       -1.901683   -0.947432    2.625966
     25          1           0       -1.944580   -0.207314    1.996522
     26          1           0       -0.989354   -0.882157    2.954661
     27          8           0        1.544951   -2.385261   -0.906527
     28          1           0        1.368084   -2.832101   -0.030006
     29          1           0        2.211080   -2.899213   -1.371409
 ---------------------------------------------------------------------
                    Distance matrix (angstroms):
                    1          2          3          4          5
     1  C    0.000000
     2  O    1.217253   0.000000
     3  O    1.295223   2.263915   0.000000
     4  H    1.954659   2.464778   1.053072   0.000000
     5  C    1.546635   2.392420   2.359906   3.302432   0.000000
     6  F    2.397716   3.438223   2.652751   3.614868   1.344183
     7  F    2.374888   2.666860   3.472452   4.267571   1.335184
     8  F    2.363941   3.121041   2.965376   3.946168   1.344048
     9  O    4.246564   3.569975   4.916492   4.694904   4.998409
    10  H    3.612058   3.176800   4.242841   4.144992   4.248283
    11  H    5.001747   4.355351   5.735164   5.588636   5.555729
    12  O    3.272580   3.444402   2.485918   1.447812   4.681928
    13  H    3.610871   3.847343   2.850063   1.963113   4.891777
    14  H    3.548536   3.372151   3.068803   2.047373   5.057267
    15  O    2.916318   3.163708   3.180251   3.292063   3.349534
    16  H    3.211319   3.693023   3.448336   3.784654   3.215250
    17  H    3.331884   3.639016   3.234929   3.113300   3.983371
    18  O    5.215332   4.755874   5.224485   4.503165   6.415591
    19  H    4.841385   4.280421   5.080536   4.508504   5.930541
    20  H    5.062541   4.510771   5.038160   4.214881   6.404920
    21  O    4.520679   3.861808   4.468471   3.576481   6.026647
    22  H    4.161883   3.292147   4.394123   3.667928   5.600769
    23  H    5.266000   4.580087   5.172197   4.258109   6.789814
    24  O    3.867288   2.720560   4.568492   4.183559   5.038292
    25  H    2.980666   1.795305   3.785967   3.554713   4.128098
    26  H    4.012236   2.936487   4.773894   4.446850   5.045215
    27  O    4.457354   4.653690   3.976683   3.390038   5.453245
    28  H    4.732215   4.669113   4.443990   3.771955   5.830541
    29  H    5.324987   5.594477   4.750002   4.185078   6.233901
                    6          7          8          9         10
     6  F    0.000000
     7  F    2.166753   0.000000
     8  F    2.176453   2.174262   0.000000
     9  O    5.467431   4.585024   6.181880   0.000000
    10  H    4.577141   3.909296   5.503621   0.979932   0.000000
    11  H    5.960500   4.958990   6.758853   0.961760   1.547002
    12  O    4.918945   5.523760   5.386533   4.776250   4.401835
    13  H    4.924916   5.657191   5.766354   4.523914   4.089698
    14  H    5.483732   5.736923   5.773737   4.404729   4.227351
    15  O    3.205460   3.437423   4.672356   2.805557   1.852187
    16  H    2.742662   3.283362   4.528643   3.586791   2.609608
    17  H    3.724347   4.288759   5.244461   3.185091   2.361878
    18  O    6.676225   6.533274   7.541738   2.802650   3.054928
    19  H    6.265587   5.877890   7.092697   1.841378   2.221315
    20  H    6.803927   6.609308   7.417405   3.175846   3.478333
    21  O    6.672761   6.398066   6.765442   4.032364   4.263506
    22  H    6.387346   5.811560   6.332731   3.489329   3.806616
    23  H    7.491215   7.190191   7.417476   4.885561   5.186312
    24  O    6.006654   4.906452   5.764848   2.850923   3.270106
    25  H    5.162432   4.068179   4.800118   3.030349   3.167811
    26  H    5.900213   4.749753   5.940262   1.951948   2.516616
    27  O    5.239548   5.941873   6.583132   3.989535   3.512721
    28  H    5.799485   6.169464   6.983979   3.435371   3.188457
    29  H    5.871258   6.743024   7.358778   4.757420   4.295362
                   11         12         13         14         15
    11  H    0.000000
    12  O    5.700883   0.000000
    13  H    5.386951   0.978058   0.000000
    14  H    5.351733   0.981751   1.565529   0.000000
    15  O    3.308788   3.798334   3.352280   4.055262   0.000000
    16  H    3.936008   4.458838   4.001695   4.846843   0.960284
    17  H    3.756495   3.309113   2.670335   3.646130   0.976355
    18  O    3.421964   3.727414   3.258020   3.235745   3.781798
    19  H    2.461192   4.026899   3.629649   3.544868   3.323002
    20  H    3.922661   3.324944   3.085951   2.635856   4.199553
    21  O    4.923654   2.753326   3.100634   1.777865   4.823787
    22  H    4.367041   3.217869   3.594606   2.313582   4.614776
    23  H    5.744153   3.370618   3.819187   2.406628   5.778948
    24  O    3.601011   4.257593   4.593018   3.550632   4.435656
    25  H    3.823796   3.927910   4.338475   3.389982   4.018056
    26  H    2.641984   4.525544   4.664744   3.892340   3.962449
    27  O    4.640628   2.777245   1.835828   3.065484   2.772383
    28  H    4.081767   3.023939   2.222755   2.984771   3.023069
    29  H    5.311013   3.491979   2.515695   3.837600   3.485408
                   16         17         18         19         20
    16  H    0.000000
    17  H    1.564192   0.000000
    18  O    4.682449   3.350640   0.000000
    19  H    4.232590   3.135701   0.977135   0.000000
    20  H    5.139547   3.801919   0.976382   1.551862   0.000000
    21  O    5.743718   4.562018   2.791193   3.045705   1.869709
    22  H    5.533576   4.556837   3.007541   2.936627   2.219096
    23  H    6.692345   5.503827   3.538814   3.867049   2.566810
    24  O    5.276809   4.721771   3.754507   3.232495   3.286197
    25  H    4.778222   4.392879   4.151134   3.622147   3.736297
    26  H    4.803421   4.308242   3.351632   2.637821   3.125298
    27  O    3.374895   1.838827   2.620155   2.979877   3.022403
    28  H    3.787841   2.256604   1.639770   2.112261   2.154563
    29  H    3.935718   2.521220   3.170864   3.646158   3.656324
                   21         22         23         24         25
    21  O    0.000000
    22  H    0.998659   0.000000
    23  H    0.961514   1.586471   0.000000
    24  O    2.640095   1.652205   3.164757   0.000000
    25  H    2.969420   2.080278   3.568477   0.972529   0.000000
    26  H    3.061371   2.179461   3.721601   0.971929   1.511919
    27  O    4.002338   4.384101   4.828859   5.140540   5.034677
    28  H    3.463035   3.826726   4.286555   4.614926   4.687224
    29  H    4.765175   5.234613   5.525081   6.058324   5.988221
                   26         27         28         29
    26  H    0.000000
    27  O    4.857036   0.000000
    28  H    4.274112   0.999619   0.000000
    29  H    5.746841   0.961244   1.585721   0.000000
 Stoichiometry    C2H15F3O9
 Framework group  C1[X(C2H15F3O9)]
 Deg. of freedom    81
 Full point group                 C1      NOp   1
 Largest Abelian subgroup         C1      NOp   1
 Largest concise Abelian subgroup C1      NOp   1
                         Standard orientation:                         
 ---------------------------------------------------------------------
 Center     Atomic      Atomic             Coordinates (Angstroms)
 Number     Number       Type             X           Y           Z
 ---------------------------------------------------------------------
      1          6           0        1.424599    0.162411   -0.657847
      2          8           0        0.750087    1.169167   -0.543037
      3          8           0        1.170812   -0.905640   -1.345205
      4          1           0        0.165567   -0.951107   -1.655648
      5          6           0        2.799012    0.084122    0.047092
      6          9           0        3.059778   -1.154068    0.500650
      7          9           0        2.846777    0.921153    1.086233
      8          9           0        3.768391    0.424617   -0.819414
      9          8           0       -1.609273    1.173562    2.136165
     10          1           0       -0.909639    0.489802    2.079143
     11          1           0       -1.673421    1.401642    3.068285
     12          8           0       -1.212895   -1.296628   -1.932447
     13          1           0       -1.504426   -1.877974   -1.201938
     14          1           0       -1.818933   -0.524320   -1.922761
     15          8           0        0.064336   -1.021458    1.634106
     16          1           0        0.810275   -1.472385    2.037078
     17          1           0       -0.540132   -1.702578    1.282023
     18          8           0       -3.558860   -0.331333    0.798536
     19          1           0       -2.988237    0.256239    1.331397
     20          1           0       -3.604592    0.086627   -0.082680
     21          8           0       -2.932239    0.836295   -1.658037
     22          1           0       -2.442502    1.591985   -1.226285
     23          1           0       -3.439431    1.191529   -2.393616
     24          8           0       -1.534617    2.628391   -0.314481
     25          1           0       -0.632807    2.313091   -0.496515
     26          1           0       -1.639781    2.411139    0.627002
     27          8           0       -2.022381   -2.428294    0.471124
     28          1           0       -2.709150   -1.726904    0.659905
     29          1           0       -2.408716   -3.283797    0.678126
 ---------------------------------------------------------------------
 Rotational constants (GHZ):           0.6679383           0.3021908           0.2928580
 Standard basis: 6-31++G(d,p) (6D, 7F)
 There are   356 symmetry adapted cartesian basis functions of A   symmetry.
 There are   356 symmetry adapted basis functions of A   symmetry.
   356 basis functions,   568 primitive gaussians,   356 cartesian basis functions
    63 alpha electrons       63 beta electrons
       nuclear repulsion energy      1182.0346105033 Hartrees.
 NAtoms=   29 NActive=   29 NUniq=   29 SFac= 1.00D+00 NAtFMM=   60 NAOKFM=F Big=F
 Integral buffers will be    131072 words long.
 Raffenetti 2 integral format.
 Two-electron integral symmetry is turned on.
 Nuclear repulsion after empirical dispersion term =     1182.0162154053 Hartrees.
 One-electron integrals computed using PRISM.
 NBasis=   356 RedAO= T EigKep=  4.01D-05  NBF=   356
 NBsUse=   356 1.00D-06 EigRej= -1.00D+00 NBFU=   356
 Lowest energy guess from the checkpoint file:  "/local_scratch/slurm.6305184/Gau-2330999.chk"
 B after Tr=    -0.000000    0.000000    0.000000
         Rot=    1.000000   -0.000545    0.000009    0.000028 Ang=  -0.06 deg.
 B after Tr=    -0.000000    0.000000   -0.000000
         Rot=    0.958783    0.283802   -0.009988   -0.009625 Ang=  33.01 deg.
 Requested convergence on RMS density matrix=1.00D-10 within 128 cycles.
 Requested convergence on MAX density matrix=1.00D-08.
 Requested convergence on             energy=1.00D-08.
 No special actions if energy rises.
 SCF Done:  E(RwB97XD) =  -1061.67975964     A.U. after   13 cycles
            NFock= 13  Conv=0.56D-10     -V/T= 2.0084
 Calling FoFJK, ICntrl=      2127 FMM=F ISym2X=0 I1Cent= 0 IOpClX= 0 NMat=1 NMatS=1 NMatT=0.
 ***** Axes restored to original set *****
 -------------------------------------------------------------------
 Center     Atomic                   Forces (Hartrees/Bohr)
 Number     Number              X              Y              Z
 -------------------------------------------------------------------
      1        6          -0.000720186   -0.005537220    0.002388437
      2        8           0.000735750    0.003788053   -0.007388328
      3        8          -0.001037382   -0.002868745    0.005347566
      4        1           0.001150373    0.006308515   -0.003133802
      5        6          -0.000780257   -0.000639692   -0.000556490
      6        9          -0.001163024    0.001171740    0.001295727
      7        9          -0.000200406    0.000981168   -0.001362844
      8        9           0.001957542    0.000696268    0.000351276
      9        8           0.004598732    0.001606697   -0.000660522
     10        1          -0.002626807    0.000872697   -0.002199017
     11        1          -0.001610239   -0.001036576    0.000626452
     12        8           0.000396422   -0.001044018    0.001937788
     13        1          -0.001708721   -0.000575788    0.000813924
     14        1           0.000265128    0.000039853   -0.001264100
     15        8           0.000794970   -0.000678880    0.002490101
     16        1          -0.000014294   -0.000488926    0.000159841
     17        1          -0.000419812   -0.000168342   -0.000058897
     18        8          -0.001295274    0.001518592    0.000307747
     19        1          -0.000025997   -0.002635672    0.000425372
     20        1           0.002385185    0.000431184   -0.000271420
     21        8          -0.001142401   -0.000600040    0.001106230
     22        1          -0.000380977   -0.000233874   -0.000094953
     23        1           0.001099443    0.000967059    0.000342461
     24        8           0.002202567    0.000303483    0.000016046
     25        1          -0.001398312   -0.001331595    0.000290591
     26        1          -0.000970028   -0.001112092   -0.000266668
     27        8           0.001808605   -0.000786101    0.000190069
     28        1          -0.000868575    0.000369936   -0.001117505
     29        1          -0.001032026    0.000682314    0.000284916
 -------------------------------------------------------------------
 Cartesian Forces:  Max     0.007388328 RMS     0.001883109

 GradGradGradGradGradGradGradGradGradGradGradGradGradGradGradGradGradGrad
 Berny optimization.
 Using GEDIIS/GDIIS optimizer.
 FormGI is forming the generalized inverse of G from B-inverse, IUseBI=4.
 Internal  Forces:  Max     0.010036764 RMS     0.002717669
 Search for a local minimum.
 Step number   8 out of a maximum of  174
 All quantities printed in internal units (Hartrees-Bohrs-Radians)
 Mixed Optimization -- RFO/linear search
 Update second derivatives using D2CorX and points    3    7    4    8
 ITU=  0  0  0 -1  1 -1  1  0
 Use linear search instead of GDIIS.
     Eigenvalues ---   -0.00127   0.00006   0.00085   0.00165   0.00206
     Eigenvalues ---    0.00261   0.00341   0.00365   0.00419   0.00565
     Eigenvalues ---    0.00713   0.00823   0.00905   0.01075   0.01146
     Eigenvalues ---    0.01248   0.01290   0.01536   0.01546   0.01687
     Eigenvalues ---    0.01850   0.01889   0.01971   0.02104   0.02164
     Eigenvalues ---    0.02348   0.02626   0.02729   0.03021   0.03117
     Eigenvalues ---    0.03361   0.03498   0.03720   0.03981   0.04421
     Eigenvalues ---    0.04587   0.05345   0.05485   0.05891   0.06227
     Eigenvalues ---    0.07088   0.08741   0.08989   0.09821   0.12161
     Eigenvalues ---    0.13672   0.14817   0.15654   0.19775   0.21381
     Eigenvalues ---    0.22597   0.24201   0.26007   0.28660   0.32787
     Eigenvalues ---    0.36889   0.37715   0.38321   0.38758   0.40642
     Eigenvalues ---    0.45218   0.46470   0.47173   0.49360   0.50614
     Eigenvalues ---    0.51431   0.53457   0.54660   0.56612   0.57113
     Eigenvalues ---    0.57429   0.57691   0.58444   0.60235   0.64125
     Eigenvalues ---    0.85216   0.89981   1.02386   1.86457   3.65584
     Eigenvalues ---   17.82836
 RFO step:  Lambda=-8.47928682D-03 EMin=-1.26687446D-03
 Quartic linear search produced a step of  2.00000.
 Maximum step size (   0.212) exceeded in Quadratic search.
    -- Step size scaled by   0.536
 Iteration  1 RMS(Cart)=  0.05184484 RMS(Int)=  0.00778330
 Iteration  2 RMS(Cart)=  0.01477384 RMS(Int)=  0.00108336
 Iteration  3 RMS(Cart)=  0.00022128 RMS(Int)=  0.00108106
 Iteration  4 RMS(Cart)=  0.00000078 RMS(Int)=  0.00108106
 Variable       Old X    -DE/DX   Delta X   Delta X   Delta X     New X
                                 (Linear)    (Quad)   (Total)
    R1        2.30028  -0.00800  -0.00028  -0.00362  -0.00390   2.29638
    R2        2.44762  -0.00424   0.00005   0.00036   0.00044   2.44805
    R3        2.92272   0.00202  -0.00000   0.00121   0.00120   2.92392
    R4        1.99002  -0.00276  -0.00044  -0.01532  -0.01573   1.97429
    R5        2.73597   0.00392  -0.00002   0.04767   0.04766   2.78363
    R6        2.54014  -0.00166   0.00006  -0.00233  -0.00228   2.53786
    R7        2.52313  -0.00092  -0.00002  -0.00100  -0.00101   2.52212
    R8        2.53988  -0.00113  -0.00004   0.00046   0.00042   2.54030
    R9        1.85180   0.00149  -0.00003  -0.00262  -0.00265   1.84915
   R10        1.81746  -0.00089  -0.00005  -0.00143  -0.00148   1.81599
   R11        3.47970   0.00046   0.00004   0.00321   0.00325   3.48295
   R12        1.84826  -0.00003   0.00002  -0.00637  -0.00780   1.84046
   R13        1.85524   0.00130   0.00004  -0.00296  -0.00355   1.85169
   R14        3.46921   0.00126   0.00002  -0.00062  -0.00193   3.46728
   R15        3.35968   0.00258   0.00003   0.03143   0.03102   3.39070
   R16        1.81467  -0.00043  -0.00002  -0.00029  -0.00031   1.81437
   R17        1.84504   0.00034   0.00006   0.00028   0.00034   1.84538
   R18        3.47488  -0.00040  -0.00003   0.02324   0.02321   3.49809
   R19        1.84652  -0.00202  -0.00005  -0.00351  -0.00356   1.84296
   R20        1.84509  -0.00199  -0.00003   0.00225   0.00352   1.84862
   R21        3.09872  -0.00278  -0.00031   0.01351   0.01386   3.11258
   R22        3.53324   0.00051  -0.00003   0.04776   0.04905   3.58229
   R23        1.88719  -0.00171  -0.00001  -0.00108  -0.00110   1.88609
   R24        1.81700  -0.00143  -0.00001  -0.00034  -0.00035   1.81665
   R25        3.12221  -0.00169  -0.00011   0.00229   0.00218   3.12439
   R26        1.83781  -0.00114  -0.00003  -0.00166  -0.00168   1.83613
   R27        1.83668  -0.00108  -0.00001   0.00052   0.00051   1.83719
   R28        1.88901  -0.00367  -0.00020  -0.00417  -0.00405   1.88495
   R29        1.81649  -0.00122  -0.00001  -0.00069  -0.00070   1.81579
    A1        2.24399   0.00076   0.00016  -0.00179  -0.00163   2.24237
    A2        2.08438  -0.00058  -0.00004   0.00357   0.00353   2.08790
    A3        1.95440  -0.00022  -0.00012  -0.00185  -0.00197   1.95243
    A4        1.95961   0.01004   0.00051  -0.00862  -0.00808   1.95153
    A5        1.95284   0.00139  -0.00004   0.00175   0.00171   1.95454
    A6        1.93348   0.00159   0.00003   0.00118   0.00121   1.93469
    A7        1.91161   0.00241   0.00005  -0.00012  -0.00008   1.91153
    A8        1.88380  -0.00163  -0.00004   0.00074   0.00070   1.88451
    A9        1.88702  -0.00195   0.00001  -0.00159  -0.00158   1.88544
   A10        1.89350  -0.00205  -0.00000  -0.00214  -0.00214   1.89136
   A11        1.84366   0.00260  -0.00022   0.01849   0.01824   1.86190
   A12        1.73314  -0.00038   0.00018  -0.02090  -0.02102   1.71212
   A13        2.08492  -0.00015  -0.00001   0.03277   0.03266   2.11757
   A14        1.85756  -0.00026  -0.00000  -0.02232  -0.01924   1.83832
   A15        1.98025   0.00700   0.00013   0.04335   0.04396   2.02422
   A16        1.85065  -0.00198   0.00006  -0.02558  -0.02739   1.82326
   A17        2.80218   0.00455   0.00007   0.04118   0.04541   2.84760
   A18        1.88038  -0.00036   0.00010  -0.00187  -0.00177   1.87860
   A19        1.83602   0.00256   0.00035  -0.00124  -0.00393   1.83209
   A20        1.82892  -0.00460  -0.00074   0.00096  -0.00002   1.82890
   A21        1.88840  -0.00062  -0.00009   0.05803   0.06190   1.95030
   A22        2.91852  -0.00835  -0.00104  -0.01238  -0.01342   2.90510
   A23        2.72689   0.00293   0.00029  -0.09676  -0.09681   2.63008
   A24        1.61460   0.00015  -0.00010   0.06748   0.06988   1.68448
   A25        1.91389   0.00138   0.00006  -0.05808  -0.05955   1.85434
   A26        2.09342   0.00028   0.00012  -0.01498  -0.01699   2.07643
   A27        1.68654   0.00040  -0.00005   0.02843   0.02756   1.71409
   A28        2.21809  -0.00013  -0.00002  -0.01481  -0.01456   2.20353
   A29        1.88584  -0.00163  -0.00003  -0.00701  -0.00783   1.87801
   A30        1.77509  -0.00094  -0.00011   0.01577   0.01571   1.79080
   A31        1.91231  -0.00118   0.00003  -0.02781  -0.02773   1.88458
   A32        1.78153   0.00095  -0.00001  -0.00062  -0.00044   1.78109
   A33        1.62698   0.00256   0.00002   0.02677   0.02834   1.65533
   A34        1.72704  -0.00039   0.00007  -0.02124  -0.02146   1.70559
   A35        2.18516  -0.00102  -0.00017  -0.00197  -0.00373   2.18143
   A36        1.76563  -0.00430  -0.00056  -0.00396  -0.00482   1.76081
   A37        2.18984   0.00117   0.00036  -0.00583  -0.00563   2.18421
   A38        1.88355   0.00085   0.00013   0.00135   0.00203   1.88558
   A39        3.14734   0.00787   0.00036  -0.01676  -0.01644   3.13089
   A40        3.10109   0.00294  -0.00023   0.01695   0.01780   3.11889
   A41        3.09984   0.00366   0.00011  -0.00926  -0.00919   3.09065
   A42        3.01969   0.00299   0.00005  -0.00082  -0.00088   3.01881
   A43        2.89662  -0.00239  -0.00058   0.00647   0.00695   2.90357
   A44        3.36435   0.00526   0.00054  -0.00963  -0.00899   3.35536
   A45        3.28837   0.00388   0.00016   0.04703   0.04715   3.33552
   A46        3.51281   0.00285   0.00065  -0.02788  -0.02725   3.48556
   A47        3.28979   0.00104   0.00002  -0.00216  -0.00229   3.28750
   A48        3.18826  -0.00338  -0.00055  -0.01503  -0.01739   3.17088
    D1       -0.24539  -0.00234  -0.00026   0.03738   0.03712  -0.20827
    D2        2.92790  -0.00050  -0.00024   0.03977   0.03953   2.96743
    D3        2.51437   0.00061  -0.00000  -0.01524  -0.01524   2.49913
    D4        0.41141   0.00065   0.00005  -0.01818  -0.01813   0.39328
    D5       -1.67663   0.00066   0.00001  -0.01619  -0.01618  -1.69281
    D6       -0.65568  -0.00102  -0.00002  -0.01749  -0.01750  -0.67318
    D7       -2.75864  -0.00098   0.00004  -0.02043  -0.02039  -2.77903
    D8        1.43651  -0.00097  -0.00000  -0.01844  -0.01844   1.41807
    D9       -1.64184  -0.00446  -0.00030   0.00525   0.00527  -1.63657
   D10        0.37108  -0.00185  -0.00008  -0.02351  -0.02376   0.34732
   D11       -1.92923  -0.00129  -0.00006  -0.00355  -0.00395  -1.93318
   D12       -0.49611   0.00294   0.00023  -0.12802  -0.12797  -0.62408
   D13       -2.48511   0.00007   0.00038  -0.15036  -0.14980  -2.63491
   D14        1.24970   0.00822   0.00076  -0.11292  -0.11161   1.13809
   D15       -0.86399   0.00125   0.00057  -0.13859  -0.13889  -1.00288
   D16       -1.87734  -0.00165  -0.00009   0.04149   0.04403  -1.83331
   D17       -0.18493  -0.00142  -0.00019   0.08744   0.08718  -0.09775
   D18        2.03872  -0.00105  -0.00009   0.01904   0.01936   2.05808
   D19        0.10514  -0.00047  -0.00008   0.00913   0.01209   0.11723
   D20        1.79755  -0.00025  -0.00018   0.05508   0.05524   1.85279
   D21       -2.26199   0.00012  -0.00008  -0.01332  -0.01258  -2.27457
   D22       -0.93109   0.00585   0.00031   0.14457   0.14454  -0.78655
   D23        0.84634   0.00188  -0.00024   0.14325   0.14210   0.98844
   D24        2.93187   0.00210  -0.00010   0.12483   0.12378   3.05564
   D25       -1.92378  -0.00141   0.00007  -0.08055  -0.08051  -2.00429
   D26        2.63033  -0.00103   0.00003  -0.06115  -0.06122   2.56910
   D27        0.55243   0.00212   0.00028  -0.06595  -0.06554   0.48689
   D28       -1.38539   0.00198  -0.00005  -0.00683  -0.00854  -1.39393
   D29        0.60392   0.00043  -0.00031   0.05772   0.05907   0.66299
   D30        0.93297  -0.00484  -0.00092   0.19011   0.18770   1.12067
   D31       -1.01440  -0.00054  -0.00021   0.16510   0.16244  -0.85196
   D32       -1.71843  -0.00021  -0.00009   0.01495   0.01280  -1.70563
   D33       -0.08707   0.00207  -0.00011   0.04052   0.04001  -0.04707
   D34        2.26547   0.00000  -0.00019   0.02603   0.02558   2.29105
   D35        0.19245   0.00045  -0.00009   0.03398   0.03084   0.22330
   D36        1.82381   0.00273  -0.00010   0.05955   0.05805   1.88186
   D37       -2.10683   0.00066  -0.00018   0.04506   0.04362  -2.06320
   D38        0.85999  -0.00206   0.00004  -0.19567  -0.19521   0.66478
   D39       -1.06207  -0.00352  -0.00000  -0.14895  -0.14965  -1.21172
   D40       -3.13230  -0.00159   0.00010  -0.15757  -0.15622   2.99466
   D41        0.31472   0.00091   0.00013  -0.06407  -0.06385   0.25087
   D42       -1.53406   0.00026   0.00017  -0.06182  -0.06144  -1.59550
   D43        1.94020   0.00110   0.00001   0.01182   0.01192   1.95211
   D44        0.09142   0.00045   0.00005   0.01407   0.01432   0.10575
   D45       -2.02493  -0.00037  -0.00007   0.01019   0.00978  -2.01515
   D46        2.40948  -0.00102  -0.00002   0.01244   0.01219   2.42167
         Item               Value     Threshold  Converged?
 Maximum Force            0.010037     0.000015     NO 
 RMS     Force            0.002718     0.000010     NO 
 Maximum Displacement     0.160180     0.000060     NO 
 RMS     Displacement     0.053016     0.000040     NO 
 Predicted change in Energy=-6.138349D-04
 GradGradGradGradGradGradGradGradGradGradGradGradGradGradGradGradGradGrad

                          Input orientation:                          
 ---------------------------------------------------------------------
 Center     Atomic      Atomic             Coordinates (Angstroms)
 Number     Number       Type             X           Y           Z
 ---------------------------------------------------------------------
      1          6           0       -1.023623    1.235669   -0.474682
      2          8           0       -1.419411    0.850031    0.607594
      3          8           0       -1.002721    0.594930   -1.600389
      4          1           0       -1.195608   -0.423668   -1.470967
      5          6           0       -0.499050    2.683435   -0.625839
      6          9           0        0.541460    2.755459   -1.471853
      7          9           0       -0.106346    3.171849    0.552516
      8          9           0       -1.479471    3.468815   -1.104394
      9          8           0        0.939892   -0.800716    2.685421
     10          1           0        1.241233   -0.329062    1.882767
     11          1           0        1.546430   -0.559956    3.390849
     12          8           0       -1.185561   -1.895751   -1.418971
     13          1           0       -0.244544   -2.146747   -1.413348
     14          1           0       -1.551301   -2.298973   -0.604236
     15          8           0        1.646774    0.195818    0.166013
     16          1           0        2.220117    0.861740   -0.220847
     17          1           0        1.738462   -0.618365   -0.365320
     18          8           0        0.824365   -3.300694    1.428516
     19          1           0        0.909656   -2.506573    1.988173
     20          1           0       -0.132214   -3.505407    1.424403
     21          8           0       -1.918545   -3.048645    0.984022
     22          1           0       -2.035891   -2.295174    1.627972
     23          1           0       -2.687349   -3.620444    1.062390
     24          8           0       -1.958257   -0.955967    2.594452
     25          1           0       -2.002221   -0.228157    1.952238
     26          1           0       -1.048054   -0.878355    2.927139
     27          8           0        1.511321   -2.366987   -0.928636
     28          1           0        1.353281   -2.826518   -0.057538
     29          1           0        2.158966   -2.877946   -1.421338
 ---------------------------------------------------------------------
                    Distance matrix (angstroms):
                    1          2          3          4          5
     1  C    0.000000
     2  O    1.215190   0.000000
     3  O    1.295454   2.261393   0.000000
     4  H    1.943080   2.448023   1.044747   0.000000
     5  C    1.547272   2.393698   2.359086   3.294469   0.000000
     6  F    2.398666   3.435080   2.658741   3.622741   1.342978
     7  F    2.375990   2.667960   3.475486   4.267167   1.334648
     8  F    2.364588   3.129304   2.955083   3.919997   1.344270
     9  O    4.241286   3.550865   4.908131   4.688079   5.017400
    10  H    3.624296   3.177318   4.245170   4.146646   4.289152
    11  H    4.977125   4.304739   5.722272   5.583422   5.553139
    12  O    3.274705   3.420668   2.503963   1.473035   4.697797
    13  H    3.595664   3.800684   2.850721   1.968970   4.900572
    14  H    3.576160   3.376707   3.109330   2.096309   5.092356
    15  O    2.936460   3.166145   3.209251   3.338053   3.379323
    16  H    3.275073   3.732641   3.515823   3.857752   3.297948
    17  H    3.328440   3.615924   3.242155   3.141517   3.997025
    18  O    5.255075   4.789254   5.261977   4.556816   6.463869
    19  H    4.879303   4.312463   5.114126   4.553710   5.979439
    20  H    5.184489   4.614530   5.169130   4.360171   6.529917
    21  O    4.613464   3.948482   4.559995   3.666077   6.120732
    22  H    4.232339   3.363559   4.454487   3.716455   5.676979
    23  H    5.358395   4.669009   5.262864   4.343106   6.883143
    24  O    3.885407   2.738537   4.573295   4.170445   5.073934
    25  H    2.998396   1.819401   3.781221   3.522383   4.169336
    26  H    4.005257   2.916421   4.761422   4.424009   5.060771
    27  O    4.428447   4.615018   3.942665   3.376103   5.444266
    28  H    4.724939   4.652659   4.431415   3.777341   5.840692
    29  H    5.286479   5.551500   4.699914   4.156815   6.215049
                    6          7          8          9         10
     6  F    0.000000
     7  F    2.165896   0.000000
     8  F    2.174411   2.172329   0.000000
     9  O    5.485259   4.628734   6.200396   0.000000
    10  H    4.610578   3.980191   5.545199   0.978528   0.000000
    11  H    5.970579   4.971335   6.752354   0.960980   1.555882
    12  O    4.961769   5.543648   5.381813   4.750020   4.386949
    13  H    4.965164   5.671965   5.758041   4.473767   4.046713
    14  H    5.538925   5.775454   5.789879   4.390064   4.226580
    15  O    3.233587   3.475568   4.701048   2.800032   1.840437
    16  H    2.822956   3.368549   4.611339   3.584568   2.607952
    17  H    3.746988   4.314100   5.254176   3.158795   2.320523
    18  O    6.720802   6.597531   7.586142   2.800544   3.034917
    19  H    6.308433   5.944565   7.139829   1.843100   2.205132
    20  H    6.931131   6.733988   7.539873   3.170951   3.490791
    21  O    6.765396   6.493444   6.857956   4.014799   4.264748
    22  H    6.462240   5.896448   6.403046   3.493836   3.830152
    23  H    7.582858   7.284009   7.510760   4.872573   5.190372
    24  O    6.046330   4.963662   5.787002   2.903730   3.337100
    25  H    5.205447   4.136859   4.825336   3.085678   3.245766
    26  H    5.923031   4.788507   5.944516   2.004092   2.575513
    27  O    5.241676   5.957295   6.559901   3.980093   3.482825
    28  H    5.815309   6.203474   6.982235   3.434907   3.164589
    29  H    5.861240   6.754832   7.322571   4.760934   4.272722
                   11         12         13         14         15
    11  H    0.000000
    12  O    5.690562   0.000000
    13  H    5.367104   0.973932   0.000000
    14  H    5.346104   0.979871   1.544490   0.000000
    15  O    3.313734   3.861212   3.399865   4.128553   0.000000
    16  H    3.939470   4.542896   4.067875   4.935655   0.960122
    17  H    3.761528   3.360329   2.714153   3.701901   0.976533
    18  O    3.447285   3.757905   3.248130   3.283187   3.807344
    19  H    2.482398   4.046192   3.609985   3.580501   3.341636
    20  H    3.919239   3.432974   3.148238   2.754027   4.295045
    21  O    4.898208   2.764201   3.059915   1.794280   4.889497
    22  H    4.353360   3.188489   3.532786   2.284205   4.680213
    23  H    5.719544   3.374476   3.777347   2.411334   5.843969
    24  O    3.615785   4.193784   4.518543   3.492977   4.496684
    25  H    3.843516   3.848747   4.254125   3.320718   4.084791
    26  H    2.654760   4.465723   4.592850   3.839534   4.004967
    27  O    4.682365   2.781306   1.834806   3.080506   2.790085
    28  H    4.131100   3.027466   2.203033   3.002296   3.044771
    29  H    5.376377   3.485767   2.512285   3.843039   3.497149
                   16         17         18         19         20
    16  H    0.000000
    17  H    1.563194   0.000000
    18  O    4.689817   3.353851   0.000000
    19  H    4.235872   3.129086   0.975253   0.000000
    20  H    5.226115   3.877828   0.978247   1.549515   0.000000
    21  O    5.819909   4.593549   2.790100   3.049734   1.895665
    22  H    5.612294   4.585918   3.038407   2.975009   2.264970
    23  H    6.769039   5.535218   3.545197   3.877657   2.583215
    24  O    5.356190   4.747626   3.821013   3.316154   3.347102
    25  H    4.872197   4.417697   4.207655   3.697499   3.809974
    26  H    4.859906   4.321175   3.408746   2.713923   3.162021
    27  O    3.380538   1.851107   2.626763   2.981486   3.087717
    28  H    3.792272   2.262529   1.647104   2.117570   2.205388
    29  H    3.928126   2.529369   3.175145   3.650131   3.706947
                   21         22         23         24         25
    21  O    0.000000
    22  H    0.998078   0.000000
    23  H    0.961329   1.581334   0.000000
    24  O    2.640903   1.653357   3.158833   0.000000
    25  H    2.983220   2.092569   3.573351   0.971638   0.000000
    26  H    3.040332   2.161258   3.699139   0.972200   1.511167
    27  O    3.985837   4.373112   4.812916   5.142090   5.021852
    28  H    3.440790   3.822271   4.267464   4.636626   4.695751
    29  H    4.737192   5.218691   5.496087   6.064000   5.976443
                   26         27         28         29
    26  H    0.000000
    27  O    4.861422   0.000000
    28  H    4.297679   0.997475   0.000000
    29  H    5.761301   0.960874   1.584842   0.000000
 Stoichiometry    C2H15F3O9
 Framework group  C1[X(C2H15F3O9)]
 Deg. of freedom    81
 Full point group                 C1      NOp   1
 Largest Abelian subgroup         C1      NOp   1
 Largest concise Abelian subgroup C1      NOp   1
                         Standard orientation:                         
 ---------------------------------------------------------------------
 Center     Atomic      Atomic             Coordinates (Angstroms)
 Number     Number       Type             X           Y           Z
 ---------------------------------------------------------------------
      1          6           0        1.434429    0.213276   -0.630686
      2          8           0        0.750929    1.196179   -0.422317
      3          8           0        1.183326   -0.793445   -1.406354
      4          1           0        0.190116   -0.795590   -1.730430
      5          6           0        2.820296    0.087876    0.045849
      6          9           0        3.092401   -1.177587    0.403832
      7          9           0        2.885069    0.848574    1.140576
      8          9           0        3.775649    0.493074   -0.808655
      9          8           0       -1.615083    0.977039    2.216358
     10          1           0       -0.932941    0.283169    2.112707
     11          1           0       -1.648054    1.193815    3.151988
     12          8           0       -1.220282   -1.078330   -2.047711
     13          1           0       -1.517592   -1.704384   -1.363455
     14          1           0       -1.837515   -0.321125   -1.971477
     15          8           0        0.082758   -1.158447    1.586106
     16          1           0        0.800290   -1.660924    1.979171
     17          1           0       -0.525171   -1.793642    1.161176
     18          8           0       -3.575961   -0.445194    0.810919
     19          1           0       -3.006895    0.098828    1.386526
     20          1           0       -3.709494    0.093677    0.005466
     21          8           0       -3.027626    0.951010   -1.541654
     22          1           0       -2.511258    1.674550   -1.087767
     23          1           0       -3.546298    1.358766   -2.240846
     24          8           0       -1.554690    2.649790   -0.156384
     25          1           0       -0.659659    2.344495   -0.379531
     26          1           0       -1.642696    2.361975    0.768057
     27          8           0       -1.987763   -2.458539    0.241756
     28          1           0       -2.688941   -1.797782    0.500029
     29          1           0       -2.355178   -3.339786    0.349871
 ---------------------------------------------------------------------
 Rotational constants (GHZ):           0.6694445           0.2977904           0.2894580
 Standard basis: 6-31++G(d,p) (6D, 7F)
 There are   356 symmetry adapted cartesian basis functions of A   symmetry.
 There are   356 symmetry adapted basis functions of A   symmetry.
   356 basis functions,   568 primitive gaussians,   356 cartesian basis functions
    63 alpha electrons       63 beta electrons
       nuclear repulsion energy      1178.3517662106 Hartrees.
 NAtoms=   29 NActive=   29 NUniq=   29 SFac= 1.00D+00 NAtFMM=   60 NAOKFM=F Big=F
 Integral buffers will be    131072 words long.
 Raffenetti 2 integral format.
 Two-electron integral symmetry is turned on.
 Nuclear repulsion after empirical dispersion term =     1178.3336525710 Hartrees.
 One-electron integrals computed using PRISM.
 NBasis=   356 RedAO= T EigKep=  4.03D-05  NBF=   356
 NBsUse=   356 1.00D-06 EigRej= -1.00D+00 NBFU=   356
 Initial guess from the checkpoint file:  "/local_scratch/slurm.6305184/Gau-2330999.chk"
 B after Tr=     0.000000   -0.000000    0.000000
         Rot=    0.999140   -0.041294   -0.002485   -0.002708 Ang=  -4.75 deg.
 ExpMin= 3.60D-02 ExpMax= 7.00D+03 ExpMxC= 1.05D+03 IAcc=3 IRadAn=         5 AccDes= 0.00D+00
 Harris functional with IExCor= 4639 and IRadAn=       5 diagonalized for initial guess.
 HarFok:  IExCor= 4639 AccDes= 0.00D+00 IRadAn=         5 IDoV= 1 UseB2=F ITyADJ=14
 ICtDFT=  3500011 ScaDFX=  1.000000  1.000000  1.000000  1.000000
 FoFCou: FMM=F IPFlag=           0 FMFlag=      100000 FMFlg1=           0
         NFxFlg=           0 DoJE=T BraDBF=F KetDBF=T FulRan=T
         wScrn=  0.000000 ICntrl=       500 IOpCl=  0 I1Cent=   200000004 NGrid=           0
         NMat0=    1 NMatS0=      1 NMatT0=    0 NMatD0=    1 NMtDS0=    0 NMtDT0=    0
 Petite list used in FoFCou.
 Requested convergence on RMS density matrix=1.00D-10 within 128 cycles.
 Requested convergence on MAX density matrix=1.00D-08.
 Requested convergence on             energy=1.00D-08.
 No special actions if energy rises.
 SCF Done:  E(RwB97XD) =  -1061.67981010     A.U. after   15 cycles
            NFock= 15  Conv=0.86D-10     -V/T= 2.0084
 Calling FoFJK, ICntrl=      2127 FMM=F ISym2X=0 I1Cent= 0 IOpClX= 0 NMat=1 NMatS=1 NMatT=0.
 ***** Axes restored to original set *****
 -------------------------------------------------------------------
 Center     Atomic                   Forces (Hartrees/Bohr)
 Number     Number              X              Y              Z
 -------------------------------------------------------------------
      1        6           0.000017755   -0.003723548    0.001559738
      2        8          -0.000248651    0.003000045   -0.004596872
      3        8          -0.001119440   -0.003280577    0.003594707
      4        1           0.000891768    0.004950347   -0.002031509
      5        6          -0.000588333   -0.000214918   -0.000248273
      6        9          -0.000710019    0.000678400    0.000900091
      7        9          -0.000115540    0.000611133   -0.000985241
      8        9           0.001373114    0.000482099    0.000211910
      9        8           0.001364649   -0.000970764    0.000290403
     10        1          -0.001521576    0.003402798   -0.001590378
     11        1          -0.000464481   -0.000300204   -0.000369658
     12        8          -0.001318497   -0.000552350    0.002364500
     13        1           0.002627007   -0.000743615   -0.001704710
     14        1          -0.001296784    0.000244956   -0.000571943
     15        8           0.000341586   -0.002080505    0.002053664
     16        1          -0.000024425   -0.000357014    0.000332933
     17        1          -0.000497556    0.000255631   -0.000921103
     18        8          -0.003533160   -0.000890669    0.001368358
     19        1           0.000199926   -0.001278506    0.001648394
     20        1           0.004956655    0.002260825   -0.003161979
     21        8          -0.001969502   -0.000330171    0.001532763
     22        1           0.000042342   -0.000615010    0.000044722
     23        1           0.000693042    0.000658445    0.000126097
     24        8           0.003179356    0.000034938    0.000476322
     25        1          -0.000849494   -0.000565840   -0.000071795
     26        1          -0.000977434   -0.000881028   -0.000742168
     27        8           0.001391030    0.000318160    0.000667861
     28        1          -0.000983300   -0.000472374   -0.000477218
     29        1          -0.000860038    0.000359317    0.000300382
 -------------------------------------------------------------------
 Cartesian Forces:  Max     0.004956655 RMS     0.001667399

 GradGradGradGradGradGradGradGradGradGradGradGradGradGradGradGradGradGrad
 Berny optimization.
 Using GEDIIS/GDIIS optimizer.
 FormGI is forming the generalized inverse of G from B-inverse, IUseBI=4.
 Internal  Forces:  Max     0.008467648 RMS     0.002208572
 Search for a local minimum.
 Step number   9 out of a maximum of  174
 All quantities printed in internal units (Hartrees-Bohrs-Radians)
 Mixed Optimization -- RFO/linear search
 Update second derivatives using D2CorX and points    8    9
 DE= -5.05D-05 DEPred=-6.14D-04 R= 8.22D-02
 Trust test= 8.22D-02 RLast= 6.09D-01 DXMaxT set to 1.06D-01
 ITU= -1  0  0  0 -1  1 -1  1  0
 Use linear search instead of GDIIS.
     Eigenvalues ---   -0.03988   0.00006   0.00081   0.00145   0.00215
     Eigenvalues ---    0.00233   0.00345   0.00353   0.00414   0.00448
     Eigenvalues ---    0.00615   0.00799   0.00877   0.01035   0.01088
     Eigenvalues ---    0.01192   0.01282   0.01420   0.01537   0.01665
     Eigenvalues ---    0.01751   0.01879   0.02017   0.02103   0.02302
     Eigenvalues ---    0.02337   0.02630   0.02712   0.03005   0.03040
     Eigenvalues ---    0.03296   0.03434   0.03618   0.03955   0.04272
     Eigenvalues ---    0.04579   0.05403   0.05496   0.05926   0.06238
     Eigenvalues ---    0.06635   0.07549   0.08871   0.09730   0.12077
     Eigenvalues ---    0.13668   0.14818   0.15408   0.19714   0.21126
     Eigenvalues ---    0.22398   0.24130   0.25735   0.28159   0.28819
     Eigenvalues ---    0.36583   0.37308   0.37716   0.38685   0.40588
     Eigenvalues ---    0.43753   0.47141   0.47232   0.48705   0.49668
     Eigenvalues ---    0.51552   0.53361   0.54638   0.56562   0.57049
     Eigenvalues ---    0.57428   0.57691   0.57947   0.60044   0.63433
     Eigenvalues ---    0.83216   0.88791   1.01106   1.65724   3.59535
     Eigenvalues ---   16.30311
 RFO step:  Lambda=-4.16032443D-02 EMin=-3.98757199D-02
 I=     1 Eig=   -3.99D-02 Dot1= -2.20D-03
 I=     1 Stepn= -2.65D-01 RXN=   2.65D-01 EDone=F
 Mixed    1 eigenvectors in step.  Raw Step.Grad=  2.20D-03.
 RFO eigenvector is Hessian eigenvector with negative curvature.
 Taking step of  2.65D-01 in eigenvector direction(s).  Step.Grad= -4.72D-04.
 Quartic linear search produced a step of -0.44863.
 Maximum step size (   0.106) exceeded in Quadratic search.
    -- Step size not scaled.
 Iteration  1 RMS(Cart)=  0.07887690 RMS(Int)=  0.00361540
 Iteration  2 RMS(Cart)=  0.00702438 RMS(Int)=  0.00033525
 Iteration  3 RMS(Cart)=  0.00003525 RMS(Int)=  0.00033358
 Iteration  4 RMS(Cart)=  0.00000006 RMS(Int)=  0.00033358
 Variable       Old X    -DE/DX   Delta X   Delta X   Delta X     New X
                                 (Linear)    (Quad)   (Total)
    R1        2.29638  -0.00497   0.00175  -0.01469  -0.01294   2.28344
    R2        2.44805  -0.00224  -0.00020  -0.02081  -0.02101   2.42705
    R3        2.92392   0.00146  -0.00054   0.01918   0.01864   2.94257
    R4        1.97429  -0.00290   0.00706  -0.00181   0.00525   1.97954
    R5        2.78363   0.00253  -0.02138   0.07815   0.05676   2.84040
    R6        2.53786  -0.00108   0.00102  -0.01379  -0.01276   2.52510
    R7        2.52212  -0.00068   0.00046  -0.00369  -0.00324   2.51888
    R8        2.54030  -0.00080  -0.00019  -0.00078  -0.00097   2.53933
    R9        1.84915   0.00248   0.00119   0.00917   0.01036   1.85951
   R10        1.81599  -0.00064   0.00066  -0.00619  -0.00553   1.81046
   R11        3.48295   0.00130  -0.00146  -0.00745  -0.00891   3.47404
   R12        1.84046   0.00308   0.00350  -0.00086   0.00231   1.84278
   R13        1.85169   0.00139   0.00159  -0.00052   0.00120   1.85289
   R14        3.46728   0.00034   0.00087   0.01921   0.01973   3.48701
   R15        3.39070   0.00171  -0.01392   0.03484   0.02111   3.41181
   R16        1.81437  -0.00040   0.00014  -0.00150  -0.00136   1.81301
   R17        1.84538  -0.00080  -0.00015   0.00434   0.00419   1.84957
   R18        3.49809  -0.00154  -0.01041   0.01867   0.00826   3.50635
   R19        1.84296   0.00062   0.00160  -0.01114  -0.00954   1.83342
   R20        1.84862  -0.00509  -0.00158  -0.01666  -0.01800   1.83062
   R21        3.11258  -0.00249  -0.00622   0.00119  -0.00515   3.10742
   R22        3.58229   0.00005  -0.02200   0.01393  -0.00772   3.57457
   R23        1.88609  -0.00184   0.00049  -0.01159  -0.01110   1.87499
   R24        1.81665  -0.00094   0.00016  -0.00722  -0.00707   1.80958
   R25        3.12439  -0.00128  -0.00098  -0.01232  -0.01330   3.11110
   R26        1.83613  -0.00034   0.00076  -0.00673  -0.00597   1.83016
   R27        1.83719  -0.00124  -0.00023  -0.00633  -0.00656   1.83064
   R28        1.88495  -0.00268   0.00182  -0.01545  -0.01384   1.87111
   R29        1.81579  -0.00092   0.00031  -0.00601  -0.00569   1.81009
    A1        2.24237   0.00108   0.00073  -0.00486  -0.00425   2.23812
    A2        2.08790  -0.00069  -0.00158  -0.00237  -0.00407   2.08383
    A3        1.95243  -0.00043   0.00088   0.00638   0.00715   1.95958
    A4        1.95153   0.00847   0.00362   0.02746   0.03108   1.98261
    A5        1.95454   0.00072  -0.00077   0.01135   0.01052   1.96506
    A6        1.93469   0.00107  -0.00054   0.00668   0.00609   1.94079
    A7        1.91153   0.00176   0.00004   0.01438   0.01436   1.92589
    A8        1.88451  -0.00110  -0.00031  -0.00385  -0.00422   1.88029
    A9        1.88544  -0.00126   0.00071  -0.01377  -0.01313   1.87230
   A10        1.89136  -0.00136   0.00096  -0.01649  -0.01555   1.87581
   A11        1.86190   0.00013  -0.00818   0.08224   0.07422   1.93611
   A12        1.71212   0.00212   0.00943  -0.03032  -0.02043   1.69169
   A13        2.11757  -0.00082  -0.01465  -0.00784  -0.02228   2.09529
   A14        1.83832   0.00006   0.00863  -0.01503  -0.00743   1.83089
   A15        2.02422   0.00375  -0.01972   0.05790   0.03832   2.06254
   A16        1.82326  -0.00040   0.01229  -0.00112   0.01068   1.83394
   A17        2.84760   0.00036  -0.02037   0.00003  -0.01943   2.82816
   A18        1.87860   0.00000   0.00079  -0.01546  -0.01466   1.86394
   A19        1.83209   0.00004   0.00176   0.01058   0.01144   1.84353
   A20        1.82890  -0.00148   0.00001  -0.02596  -0.02591   1.80299
   A21        1.95030  -0.00030  -0.02777  -0.01086  -0.03815   1.91215
   A22        2.90510  -0.00537   0.00602  -0.04005  -0.03404   2.87106
   A23        2.63008   0.00150   0.04343   0.02201   0.06500   2.69508
   A24        1.68448   0.00086  -0.03135  -0.01897  -0.05005   1.63443
   A25        1.85434   0.00029   0.02672  -0.02324   0.00365   1.85799
   A26        2.07643  -0.00030   0.00762   0.02236   0.03024   2.10667
   A27        1.71409  -0.00233  -0.01236   0.00440  -0.00898   1.70511
   A28        2.20353   0.00045   0.00653   0.00784   0.01475   2.21828
   A29        1.87801   0.00066   0.00351  -0.00074   0.00306   1.88107
   A30        1.79080  -0.00050  -0.00705   0.03288   0.02574   1.81655
   A31        1.88458  -0.00132   0.01244  -0.01116   0.00120   1.88578
   A32        1.78109   0.00088   0.00020   0.03112   0.03106   1.81215
   A33        1.65533   0.00131  -0.01272   0.00228  -0.00994   1.64539
   A34        1.70559  -0.00017   0.00963  -0.00861   0.00049   1.70608
   A35        2.18143  -0.00089   0.00167   0.01376   0.01521   2.19664
   A36        1.76081  -0.00442   0.00216   0.02051   0.02249   1.78330
   A37        2.18421   0.00177   0.00253  -0.01960  -0.01705   2.16715
   A38        1.88558   0.00110  -0.00091  -0.00414  -0.00464   1.88094
   A39        3.13089   0.00553   0.00738  -0.03177  -0.02434   3.10656
   A40        3.11889   0.00089  -0.00798   0.00617  -0.00171   3.11718
   A41        3.09065   0.00324   0.00412   0.03173   0.03584   3.12649
   A42        3.01881  -0.00028   0.00039  -0.01845  -0.01808   3.00073
   A43        2.90357  -0.00209  -0.00312   0.01574   0.01208   2.91566
   A44        3.35536   0.00494   0.00403   0.00244   0.00646   3.36183
   A45        3.33552   0.00375  -0.02115   0.00761  -0.01360   3.32192
   A46        3.48556   0.00454   0.01223  -0.04763  -0.03543   3.45014
   A47        3.28750   0.00488   0.00103   0.01594   0.01719   3.30469
   A48        3.17088  -0.00381   0.00780   0.00860   0.01641   3.18729
    D1       -0.20827  -0.00266  -0.01665  -0.00228  -0.01892  -0.22719
    D2        2.96743  -0.00117  -0.01773   0.02768   0.00994   2.97737
    D3        2.49913   0.00042   0.00684   0.01406   0.02089   2.52002
    D4        0.39328   0.00058   0.00813   0.00659   0.01471   0.40799
    D5       -1.69281   0.00048   0.00726   0.01366   0.02094  -1.67187
    D6       -0.67318  -0.00089   0.00785  -0.01300  -0.00516  -0.67834
    D7       -2.77903  -0.00072   0.00915  -0.02047  -0.01134  -2.79037
    D8        1.41807  -0.00083   0.00827  -0.01340  -0.00511   1.41296
    D9       -1.63657  -0.00424  -0.00236  -0.00277  -0.00487  -1.64144
   D10        0.34732  -0.00197   0.01066   0.00335   0.01376   0.36108
   D11       -1.93318  -0.00239   0.00177  -0.01932  -0.01712  -1.95030
   D12       -0.62408   0.00271   0.05741   0.07570   0.13324  -0.49084
   D13       -2.63491   0.00134   0.06720  -0.00135   0.06572  -2.56919
   D14        1.13809   0.00573   0.05007   0.02794   0.07759   1.21567
   D15       -1.00288   0.00161   0.06231  -0.03047   0.03184  -0.97103
   D16       -1.83331   0.00002  -0.01975   0.01916  -0.00104  -1.83436
   D17       -0.09775  -0.00239  -0.03911   0.01574  -0.02356  -0.12131
   D18        2.05808  -0.00080  -0.00868   0.01219   0.00305   2.06112
   D19        0.11723   0.00044  -0.00542   0.02163   0.01698   0.13421
   D20        1.85279  -0.00197  -0.02478   0.01821  -0.00554   1.84726
   D21       -2.27457  -0.00038   0.00564   0.01466   0.02107  -2.25350
   D22       -0.78655   0.00510  -0.06485  -0.01254  -0.07767  -0.86422
   D23        0.98844   0.00080  -0.06375   0.00766  -0.05634   0.93210
   D24        3.05564   0.00164  -0.05553   0.00198  -0.05390   3.00175
   D25       -2.00429  -0.00138   0.03612  -0.00512   0.03079  -1.97350
   D26        2.56910  -0.00101   0.02747   0.00036   0.02795   2.59706
   D27        0.48689   0.00194   0.02940  -0.00346   0.02603   0.51292
   D28       -1.39393   0.00269   0.00383   0.06170   0.06535  -1.32859
   D29        0.66299   0.00173  -0.02650   0.04266   0.01634   0.67933
   D30        1.12067  -0.00272  -0.08421  -0.06847  -0.15311   0.96756
   D31       -0.85196  -0.00088  -0.07288  -0.03887  -0.11199  -0.96395
   D32       -1.70563   0.00109  -0.00574   0.01980   0.01349  -1.69215
   D33       -0.04707   0.00221  -0.01795   0.02267   0.00448  -0.04259
   D34        2.29105   0.00057  -0.01148   0.01332   0.00171   2.29277
   D35        0.22330  -0.00000  -0.01384   0.01886   0.00439   0.22769
   D36        1.88186   0.00112  -0.02604   0.02172  -0.00461   1.87725
   D37       -2.06320  -0.00052  -0.01957   0.01238  -0.00738  -2.07058
   D38        0.66478  -0.00101   0.08758   0.02180   0.10934   0.77412
   D39       -1.21172  -0.00109   0.06714   0.04842   0.11557  -1.09615
   D40        2.99466  -0.00012   0.07009   0.04091   0.11125   3.10591
   D41        0.25087   0.00083   0.02864   0.03734   0.06533   0.31619
   D42       -1.59550   0.00078   0.02756  -0.00166   0.02509  -1.57040
   D43        1.95211   0.00059  -0.00535   0.01315   0.00851   1.96062
   D44        0.10575   0.00054  -0.00643  -0.02585  -0.03172   0.07402
   D45       -2.01515  -0.00071  -0.00439   0.02460   0.02039  -1.99476
   D46        2.42167  -0.00076  -0.00547  -0.01440  -0.01984   2.40183
         Item               Value     Threshold  Converged?
 Maximum Force            0.008468     0.000015     NO 
 RMS     Force            0.002209     0.000010     NO 
 Maximum Displacement     0.408453     0.000060     NO 
 RMS     Displacement     0.083008     0.000040     NO 
 Predicted change in Energy=-3.802766D-03
 GradGradGradGradGradGradGradGradGradGradGradGradGradGradGradGradGradGrad

                          Input orientation:                          
 ---------------------------------------------------------------------
 Center     Atomic      Atomic             Coordinates (Angstroms)
 Number     Number       Type             X           Y           Z
 ---------------------------------------------------------------------
      1          6           0       -0.990240    1.288211   -0.472801
      2          8           0       -1.398784    0.940997    0.610078
      3          8           0       -0.991487    0.625240   -1.572797
      4          1           0       -1.200107   -0.393689   -1.448012
      5          6           0       -0.451370    2.737391   -0.657667
      6          9           0        0.579523    2.797401   -1.505695
      7          9           0       -0.052151    3.255033    0.503965
      8          9           0       -1.416000    3.535917   -1.145035
      9          8           0        0.862352   -0.794657    2.618305
     10          1           0        1.025089   -0.353625    1.753847
     11          1           0        1.502548   -0.512013    3.272620
     12          8           0       -1.186347   -1.894815   -1.372772
     13          1           0       -0.242066   -2.137910   -1.385613
     14          1           0       -1.548583   -2.321337   -0.567627
     15          8           0        1.687066    0.243211    0.149650
     16          1           0        2.259403    0.872142   -0.294567
     17          1           0        1.736026   -0.591778   -0.358630
     18          8           0        0.817013   -3.319889    1.443756
     19          1           0        0.886654   -2.523363    1.993291
     20          1           0       -0.129815   -3.517263    1.389146
     21          8           0       -1.937805   -3.112383    1.007940
     22          1           0       -2.052411   -2.381210    1.668786
     23          1           0       -2.690329   -3.699172    1.087704
     24          8           0       -1.937875   -1.063277    2.648740
     25          1           0       -2.026828   -0.311804    2.044319
     26          1           0       -1.023459   -1.001112    2.962456
     27          8           0        1.520962   -2.357357   -0.887102
     28          1           0        1.359725   -2.815452   -0.024231
     29          1           0        2.181084   -2.859795   -1.365948
 ---------------------------------------------------------------------
                    Distance matrix (angstroms):
                    1          2          3          4          5
     1  C    0.000000
     2  O    1.208343   0.000000
     3  O    1.284338   2.242886   0.000000
     4  H    1.955471   2.461015   1.047526   0.000000
     5  C    1.557139   2.394118   2.364397   3.314954   0.000000
     6  F    2.410121   3.440411   2.681578   3.654239   1.336223
     7  F    2.387985   2.679448   3.480101   4.294321   1.332936
     8  F    2.384398   3.132782   2.972412   3.947177   1.343756
     9  O    4.162375   3.486862   4.797725   4.577057   4.993318
    10  H    3.422738   2.976476   4.011399   3.899360   4.189237
    11  H    4.845923   4.197392   5.567012   5.440838   5.461097
    12  O    3.313617   3.466793   2.535480   1.503073   4.744355
    13  H    3.623712   3.847135   2.869088   1.990990   4.933789
    14  H    3.653707   3.471636   3.162758   2.147636   5.177134
    15  O    2.940653   3.197088   3.207401   3.360646   3.383136
    16  H    3.281015   3.769012   3.501874   3.860178   3.310481
    17  H    3.313595   3.621439   3.224075   3.137972   3.994683
    18  O    5.307913   4.874416   5.285292   4.581893   6.535704
    19  H    4.912478   4.374734   5.114499   4.553313   6.040979
    20  H    5.224917   4.700352   5.164874   4.353356   6.588895
    21  O    4.738744   4.108372   4.639563   3.737271   6.261277
    22  H    4.379412   3.547555   4.546665   3.793560   5.846007
    23  H    5.495404   4.840185   5.353959   4.424572   7.034814
    24  O    4.021383   2.909274   4.644148   4.216162   5.252343
    25  H    3.157602   2.005242   3.877307   3.589784   4.368110
    26  H    4.128328   3.073489   4.818149   4.455603   5.235359
    27  O    4.446116   4.652484   3.959604   3.402181   5.468016
    28  H    4.750115   4.703469   4.445741   3.800635   5.874978
    29  H    5.297259   5.582665   4.717357   4.185793   6.225750
                    6          7          8          9         10
     6  F    0.000000
     7  F    2.155730   0.000000
     8  F    2.158146   2.158282   0.000000
     9  O    5.476335   4.659049   6.173126   0.000000
    10  H    4.555448   3.968004   5.430558   0.984012   0.000000
    11  H    5.885278   4.926781   6.664783   0.958053   1.599914
    12  O    5.015262   5.597274   5.440354   4.619113   4.128131
    13  H    5.004670   5.717552   5.798992   4.365252   3.826953
    14  H    5.622302   5.872267   5.887139   4.277093   3.985589
    15  O    3.238936   3.495924   4.706075   2.802067   1.835177
    16  H    2.827623   3.414543   4.618179   3.635215   2.687385
    17  H    3.760291   4.328925   5.252767   3.109116   2.241586
    18  O    6.795359   6.698377   7.660957   2.785394   2.989679
    19  H    6.375560   6.040638   7.201818   1.838384   2.187296
    20  H    6.982711   6.830342   7.604189   3.147667   3.387539
    21  O    6.897887   6.659854   7.007672   3.975677   4.116535
    22  H    6.619850   6.093035   6.582932   3.451750   3.686372
    23  H    7.721601   7.460677   7.678252   4.837406   5.043884
    24  O    6.204954   5.177240   5.984786   2.813247   3.175468
    25  H    5.390994   4.358252   5.034882   2.984958   3.065994
    26  H    6.079689   5.010228   6.132715   1.928043   2.465060
    27  O    5.276409   5.992385   6.589610   3.894056   3.351932
    28  H    5.857266   6.254851   7.021448   3.363627   3.055182
    29  H    5.881189   6.773110   7.341181   4.677405   4.165374
                   11         12         13         14         15
    11  H    0.000000
    12  O    5.542739   0.000000
    13  H    5.233197   0.975155   0.000000
    14  H    5.227863   0.980506   1.552331   0.000000
    15  O    3.218284   3.891713   3.427582   4.190563   0.000000
    16  H    3.900453   4.548820   4.063020   4.977311   0.959402
    17  H    3.639622   3.356584   2.712575   3.718025   0.978750
    18  O    3.420361   3.738598   3.244080   3.261719   3.889394
    19  H    2.462018   4.002848   3.583236   3.539703   3.419591
    20  H    3.904306   3.372950   3.100727   2.696684   4.356441
    21  O    4.871008   2.777580   3.090991   1.805453   5.013618
    22  H    4.324802   3.199644   3.558918   2.293245   4.814462
    23  H    5.701935   3.401707   3.814294   2.437650   5.965226
    24  O    3.539722   4.174782   4.506285   3.475526   4.592664
    25  H    3.742366   3.858606   4.276035   3.330046   4.206046
    26  H    2.591550   4.429383   4.561643   3.805291   4.099654
    27  O    4.550705   2.789148   1.845248   3.086336   2.804532
    28  H    4.024357   3.024668   2.208656   2.999613   3.081040
    29  H    5.242976   3.502973   2.528470   3.851969   3.488515
                   16         17         18         19         20
    16  H    0.000000
    17  H    1.555984   0.000000
    18  O    4.761867   3.396435   0.000000
    19  H    4.318355   3.159745   0.970203   0.000000
    20  H    5.273531   3.885170   0.968722   1.544681   0.000000
    21  O    5.932075   4.660257   2.796787   3.048841   1.891580
    22  H    5.747242   4.654539   3.027433   2.960340   2.250597
    23  H    6.878040   5.598250   3.545713   3.872652   2.584607
    24  O    5.479602   4.771177   3.759481   3.246449   3.298136
    25  H    5.024330   4.473435   4.182904   3.658139   3.781915
    26  H    4.989435   4.337271   3.327239   2.627748   3.099180
    27  O    3.365420   1.855480   2.618188   2.954077   3.041670
    28  H    3.805371   2.279946   1.644377   2.092727   2.170001
    29  H    3.883470   2.521243   3.157026   3.615691   3.655552
                   21         22         23         24         25
    21  O    0.000000
    22  H    0.992202   0.000000
    23  H    0.957590   1.575316   0.000000
    24  O    2.625082   1.646321   3.154515   0.000000
    25  H    2.987515   2.103360   3.581845   0.968478   0.000000
    26  H    3.018878   2.153368   3.684112   0.968731   1.524753
    27  O    4.015510   4.393419   4.841003   5.112766   5.036302
    28  H    3.468032   3.833737   4.291888   4.592282   4.692110
    29  H    4.760713   5.230787   5.518662   6.025862   5.985708
                   26         27         28         29
    26  H    0.000000
    27  O    4.809634   0.000000
    28  H    4.229857   0.990149   0.000000
    29  H    5.697269   0.957861   1.573786   0.000000
 Stoichiometry    C2H15F3O9
 Framework group  C1[X(C2H15F3O9)]
 Deg. of freedom    81
 Full point group                 C1      NOp   1
 Largest Abelian subgroup         C1      NOp   1
 Largest concise Abelian subgroup C1      NOp   1
                         Standard orientation:                         
 ---------------------------------------------------------------------
 Center     Atomic      Atomic             Coordinates (Angstroms)
 Number     Number       Type             X           Y           Z
 ---------------------------------------------------------------------
      1          6           0        1.452565    0.307244   -0.595945
      2          8           0        0.790696    1.263898   -0.269087
      3          8           0        1.179851   -0.583239   -1.480360
      4          1           0        0.183687   -0.561831   -1.803639
      5          6           0        2.862606    0.102789    0.032278
      6          9           0        3.153644   -1.185992    0.231857
      7          9           0        2.962967    0.728015    1.205197
      8          9           0        3.811385    0.605677   -0.775561
      9          8           0       -1.583441    0.707292    2.223274
     10          1           0       -0.893911    0.091326    1.886507
     11          1           0       -1.551038    0.767883    3.178861
     12          8           0       -1.261039   -0.828830   -2.120985
     13          1           0       -1.522504   -1.546444   -1.514691
     14          1           0       -1.910204   -0.111404   -1.961996
     15          8           0        0.162459   -1.348494    1.463569
     16          1           0        0.878884   -1.923138    1.741007
     17          1           0       -0.465490   -1.903352    0.957839
     18          8           0       -3.592051   -0.586972    0.791917
     19          1           0       -3.018253   -0.094459    1.399766
     20          1           0       -3.725415   -0.004547    0.029409
     21          8           0       -3.151358    1.078506   -1.411260
     22          1           0       -2.668283    1.762486   -0.879025
     23          1           0       -3.703708    1.537425   -2.044728
     24          8           0       -1.741622    2.626393    0.172326
     25          1           0       -0.832703    2.428371   -0.097125
     26          1           0       -1.818405    2.216556    1.046727
     27          8           0       -1.957246   -2.479456    0.016788
     28          1           0       -2.662462   -1.869136    0.349317
     29          1           0       -2.303180   -3.372017    0.050872
 ---------------------------------------------------------------------
 Rotational constants (GHZ):           0.6806143           0.2908284           0.2818091
 Standard basis: 6-31++G(d,p) (6D, 7F)
 There are   356 symmetry adapted cartesian basis functions of A   symmetry.
 There are   356 symmetry adapted basis functions of A   symmetry.
   356 basis functions,   568 primitive gaussians,   356 cartesian basis functions
    63 alpha electrons       63 beta electrons
       nuclear repulsion energy      1174.6088381981 Hartrees.
 NAtoms=   29 NActive=   29 NUniq=   29 SFac= 1.00D+00 NAtFMM=   60 NAOKFM=F Big=F
 Integral buffers will be    131072 words long.
 Raffenetti 2 integral format.
 Two-electron integral symmetry is turned on.
 Nuclear repulsion after empirical dispersion term =     1174.5906085195 Hartrees.
 One-electron integrals computed using PRISM.
 NBasis=   356 RedAO= T EigKep=  4.27D-05  NBF=   356
 NBsUse=   356 1.00D-06 EigRej= -1.00D+00 NBFU=   356
 Initial guess from the checkpoint file:  "/local_scratch/slurm.6305184/Gau-2330999.chk"
 B after Tr=     0.000000   -0.000000   -0.000000
         Rot=    0.998369   -0.056281   -0.005967   -0.007455 Ang=  -6.54 deg.
 ExpMin= 3.60D-02 ExpMax= 7.00D+03 ExpMxC= 1.05D+03 IAcc=3 IRadAn=         5 AccDes= 0.00D+00
 Harris functional with IExCor= 4639 and IRadAn=       5 diagonalized for initial guess.
 HarFok:  IExCor= 4639 AccDes= 0.00D+00 IRadAn=         5 IDoV= 1 UseB2=F ITyADJ=14
 ICtDFT=  3500011 ScaDFX=  1.000000  1.000000  1.000000  1.000000
 FoFCou: FMM=F IPFlag=           0 FMFlag=      100000 FMFlg1=           0
         NFxFlg=           0 DoJE=T BraDBF=F KetDBF=T FulRan=T
         wScrn=  0.000000 ICntrl=       500 IOpCl=  0 I1Cent=   200000004 NGrid=           0
         NMat0=    1 NMatS0=      1 NMatT0=    0 NMatD0=    1 NMtDS0=    0 NMtDT0=    0
 Petite list used in FoFCou.
 Requested convergence on RMS density matrix=1.00D-10 within 128 cycles.
 Requested convergence on MAX density matrix=1.00D-08.
 Requested convergence on             energy=1.00D-08.
 No special actions if energy rises.
 SCF Done:  E(RwB97XD) =  -1061.67780121     A.U. after   16 cycles
            NFock= 16  Conv=0.51D-10     -V/T= 2.0083
 Calling FoFJK, ICntrl=      2127 FMM=F ISym2X=0 I1Cent= 0 IOpClX= 0 NMat=1 NMatS=1 NMatT=0.
 ***** Axes restored to original set *****
 -------------------------------------------------------------------
 Center     Atomic                   Forces (Hartrees/Bohr)
 Number     Number              X              Y              Z
 -------------------------------------------------------------------
      1        6          -0.000747254    0.008237650    0.003693376
      2        8          -0.002726816   -0.003112122    0.010238880
      3        8           0.000720371   -0.014287772   -0.011890345
      4        1           0.001783341    0.009466452    0.000814180
      5        6          -0.002796632    0.001551900    0.000693284
      6        9           0.004678761   -0.002311031   -0.003184246
      7        9           0.000727102   -0.001550264    0.002786429
      8        9          -0.002895557   -0.001508829   -0.000766710
      9        8          -0.007237091   -0.006429215   -0.005767340
     10        1           0.006116309    0.005783456    0.010868806
     11        1           0.003274830    0.004433891   -0.004275217
     12        8           0.000192092    0.001117045    0.001977622
     13        1           0.000661124   -0.000879859   -0.000942156
     14        1          -0.000882729    0.001182551   -0.001675183
     15        8          -0.001472664   -0.006939136   -0.001762110
     16        1          -0.000071598    0.001607554    0.001375117
     17        1           0.000213427    0.001809437   -0.000199692
     18        8           0.004839394   -0.002764479   -0.002363896
     19        1           0.000025388    0.002154336    0.004613438
     20        1          -0.004087182   -0.000288378   -0.001241238
     21        8           0.001884067   -0.000988895   -0.001963562
     22        1          -0.000335760    0.002120439    0.002051948
     23        1          -0.002108508   -0.001902169    0.000049318
     24        8          -0.003693318   -0.001145074   -0.000665626
     25        1           0.001351471    0.001860025   -0.000627839
     26        1           0.002664264    0.002298673   -0.001185791
     27        8           0.000028569    0.004916272   -0.003094490
     28        1          -0.001468044   -0.003364797    0.004134759
     29        1           0.001362644   -0.001067659   -0.001691715
 -------------------------------------------------------------------
 Cartesian Forces:  Max     0.014287772 RMS     0.003957995

 GradGradGradGradGradGradGradGradGradGradGradGradGradGradGradGradGradGrad
 Berny optimization.
 Using GEDIIS/GDIIS optimizer.
 FormGI is forming the generalized inverse of G from B-inverse, IUseBI=4.
 Internal  Forces:  Max     0.013438699 RMS     0.004507382
 Search for a local minimum.
 Step number  10 out of a maximum of  174
 All quantities printed in internal units (Hartrees-Bohrs-Radians)
 Mixed Optimization -- RFO/linear search
 Update second derivatives using D2CorX and points   10    9
 ITU=  0 -1  0  0  0 -1  1 -1  1  0
 Use linear search instead of GDIIS.
     Eigenvalues ---    0.00005   0.00077   0.00150   0.00210   0.00235
     Eigenvalues ---    0.00329   0.00347   0.00405   0.00423   0.00603
     Eigenvalues ---    0.00803   0.00880   0.01029   0.01089   0.01195
     Eigenvalues ---    0.01284   0.01401   0.01534   0.01665   0.01737
     Eigenvalues ---    0.01875   0.02019   0.02096   0.02225   0.02313
     Eigenvalues ---    0.02607   0.02716   0.02960   0.03031   0.03147
     Eigenvalues ---    0.03442   0.03566   0.03972   0.04140   0.04542
     Eigenvalues ---    0.04731   0.05402   0.05510   0.05937   0.06248
     Eigenvalues ---    0.07118   0.08783   0.09194   0.11794   0.13107
     Eigenvalues ---    0.13716   0.14840   0.15463   0.19854   0.21369
     Eigenvalues ---    0.22480   0.24149   0.26770   0.28702   0.34201
     Eigenvalues ---    0.36913   0.37721   0.37970   0.38795   0.40824
     Eigenvalues ---    0.44861   0.47152   0.47305   0.49614   0.51384
     Eigenvalues ---    0.53329   0.54200   0.55445   0.56638   0.57428
     Eigenvalues ---    0.57437   0.57691   0.58018   0.60407   0.65088
     Eigenvalues ---    0.87121   0.92510   1.01248   1.74123   3.64499
     Eigenvalues ---   16.44715
 RFO step:  Lambda=-4.62076539D-03 EMin= 5.43950386D-05
 Quartic linear search produced a step of -0.75970.
 Maximum step size (   0.106) exceeded in Quadratic search.
    -- Step size scaled by   0.212
 Iteration  1 RMS(Cart)=  0.07703764 RMS(Int)=  0.00328302
 Iteration  2 RMS(Cart)=  0.00354252 RMS(Int)=  0.00035268
 Iteration  3 RMS(Cart)=  0.00000892 RMS(Int)=  0.00035264
 Iteration  4 RMS(Cart)=  0.00000000 RMS(Int)=  0.00035264
 Variable       Old X    -DE/DX   Delta X   Delta X   Delta X     New X
                                 (Linear)    (Quad)   (Total)
    R1        2.28344   0.01099   0.00983  -0.00349   0.00634   2.28977
    R2        2.42705   0.01225   0.01596   0.00365   0.01961   2.44665
    R3        2.94257  -0.00360  -0.01416   0.00192  -0.01224   2.93033
    R4        1.97954  -0.01344  -0.00399  -0.02773  -0.03172   1.94781
    R5        2.84040  -0.00343  -0.04312   0.05862   0.01549   2.85589
    R6        2.52510   0.00553   0.00970   0.00090   0.01060   2.53569
    R7        2.51888   0.00204   0.00246  -0.00071   0.00175   2.52063
    R8        2.53933   0.00146   0.00074  -0.00140  -0.00067   2.53866
    R9        1.85951  -0.00594  -0.00787   0.00135  -0.00653   1.85299
   R10        1.81046   0.00058   0.00420  -0.00023   0.00397   1.81443
   R11        3.47404   0.00386   0.00677   0.02237   0.02914   3.50319
   R12        1.84278   0.00058  -0.00176  -0.00020  -0.00145   1.84133
   R13        1.85289  -0.00434  -0.00091  -0.00199  -0.00289   1.84999
   R14        3.48701  -0.00009  -0.01499   0.02153   0.00705   3.49406
   R15        3.41181  -0.00268  -0.01604   0.01631   0.00019   3.41201
   R16        1.81301   0.00037   0.00103   0.00001   0.00104   1.81405
   R17        1.84957  -0.00468  -0.00318   0.00101  -0.00217   1.84740
   R18        3.50635  -0.00360  -0.00628  -0.01720  -0.02348   3.48287
   R19        1.83342   0.00817   0.00725  -0.00148   0.00577   1.83919
   R20        1.83062   0.00526   0.01367  -0.00257   0.01067   1.84129
   R21        3.10742  -0.00011   0.00391   0.00791   0.01181   3.11923
   R22        3.57457   0.00147   0.00586   0.00047   0.00582   3.58039
   R23        1.87499   0.00344   0.00844  -0.00000   0.00844   1.88343
   R24        1.80958   0.00283   0.00537  -0.00057   0.00480   1.81438
   R25        3.11110   0.00098   0.01010  -0.01131  -0.00121   3.10988
   R26        1.83016   0.00171   0.00454   0.00069   0.00523   1.83539
   R27        1.83064   0.00228   0.00498   0.00042   0.00540   1.83604
   R28        1.87111   0.00494   0.01052  -0.00094   0.00970   1.88081
   R29        1.81009   0.00234   0.00433  -0.00042   0.00390   1.81400
    A1        2.23812   0.00179   0.00323   0.00398   0.00720   2.24532
    A2        2.08383   0.00088   0.00309   0.00131   0.00440   2.08823
    A3        1.95958  -0.00262  -0.00543  -0.00508  -0.01052   1.94906
    A4        1.98261  -0.01088  -0.02361   0.00895  -0.01467   1.96794
    A5        1.96506  -0.00293  -0.00799  -0.00107  -0.00905   1.95601
    A6        1.94079  -0.00279  -0.00463  -0.00075  -0.00538   1.93541
    A7        1.92589  -0.00364  -0.01091   0.00289  -0.00800   1.91789
    A8        1.88029   0.00247   0.00320  -0.00136   0.00184   1.88213
    A9        1.87230   0.00373   0.00998  -0.00045   0.00955   1.88186
   A10        1.87581   0.00380   0.01181   0.00074   0.01256   1.88837
   A11        1.93611  -0.01181  -0.05638   0.00432  -0.05216   1.88395
   A12        1.69169   0.00908   0.01552   0.00651   0.02177   1.71346
   A13        2.09529  -0.00033   0.01692  -0.01119   0.00563   2.10092
   A14        1.83089   0.00452   0.00564   0.00356   0.00916   1.84005
   A15        2.06254  -0.01046  -0.02911   0.02316  -0.00606   2.05647
   A16        1.83394   0.00235  -0.00811   0.00371  -0.00385   1.83008
   A17        2.82816   0.00181   0.01476  -0.00495   0.00843   2.83659
   A18        1.86394   0.00374   0.01114  -0.00026   0.01088   1.87482
   A19        1.84353   0.00132  -0.00869  -0.00297  -0.01079   1.83274
   A20        1.80299   0.00386   0.01968   0.01630   0.03602   1.83901
   A21        1.91215  -0.00212   0.02898  -0.01066   0.01715   1.92930
   A22        2.87106   0.01045   0.02586  -0.01205   0.01380   2.88487
   A23        2.69508   0.00258  -0.04938   0.01906  -0.03014   2.66494
   A24        1.63443   0.00085   0.03802  -0.00660   0.03090   1.66534
   A25        1.85799  -0.00770  -0.00277  -0.01834  -0.02100   1.83698
   A26        2.10667   0.00261  -0.02297   0.00821  -0.01447   2.09220
   A27        1.70511   0.00158   0.00682   0.00635   0.01413   1.71924
   A28        2.21828  -0.00312  -0.01120   0.00117  -0.01042   2.20785
   A29        1.88107   0.00398  -0.00232   0.00466   0.00220   1.88327
   A30        1.81655   0.00094  -0.01956   0.01593  -0.00359   1.81296
   A31        1.88578   0.00058  -0.00092   0.00494   0.00406   1.88984
   A32        1.81215  -0.00110  -0.02359   0.00001  -0.02346   1.78868
   A33        1.64539  -0.00025   0.00755  -0.00789  -0.00092   1.64447
   A34        1.70608   0.00136  -0.00037   0.00517   0.00513   1.71120
   A35        2.19664  -0.00262  -0.01155   0.00723  -0.00397   2.19267
   A36        1.78330  -0.00717  -0.01708  -0.00706  -0.02398   1.75932
   A37        2.16715   0.00342   0.01296  -0.00109   0.01194   2.17909
   A38        1.88094   0.00357   0.00352   0.00258   0.00583   1.88677
   A39        3.10656  -0.00793   0.01849   0.00311   0.02157   3.12813
   A40        3.11718  -0.01176   0.00130  -0.00930  -0.00825   3.10894
   A41        3.12649  -0.00109  -0.02722   0.01464  -0.01257   3.11392
   A42        3.00073  -0.01054   0.01373  -0.03012  -0.01628   2.98445
   A43        2.91566  -0.00843  -0.00918  -0.01106  -0.02014   2.89551
   A44        3.36183  -0.00769  -0.00491   0.02359   0.01866   3.38049
   A45        3.32192   0.00025   0.01033   0.00828   0.01883   3.34075
   A46        3.45014   0.00903   0.02691   0.01812   0.04505   3.49519
   A47        3.30469  -0.00085  -0.01306   0.00679  -0.00637   3.29832
   A48        3.18729  -0.00517  -0.01247   0.00048  -0.01167   3.17562
    D1       -0.22719   0.00012   0.01437  -0.00937   0.00503  -0.22216
    D2        2.97737  -0.00085  -0.00755  -0.01329  -0.02086   2.95651
    D3        2.52002  -0.00096  -0.01587  -0.00939  -0.02524   2.49478
    D4        0.40799  -0.00009  -0.01117  -0.00634  -0.01752   0.39047
    D5       -1.67187  -0.00068  -0.01591  -0.00867  -0.02457  -1.69644
    D6       -0.67834  -0.00003   0.00392  -0.00572  -0.00179  -0.68013
    D7       -2.79037   0.00084   0.00861  -0.00267   0.00592  -2.78444
    D8        1.41296   0.00024   0.00388  -0.00500  -0.00113   1.41183
    D9       -1.64144  -0.00253   0.00370  -0.03496  -0.03144  -1.67288
   D10        0.36108  -0.00177  -0.01045  -0.01777  -0.02808   0.33300
   D11       -1.95030  -0.00264   0.01301  -0.00476   0.00801  -1.94229
   D12       -0.49084  -0.00606  -0.10122  -0.03837  -0.13966  -0.63050
   D13       -2.56919   0.00215  -0.04993  -0.04333  -0.09319  -2.66238
   D14        1.21567  -0.00657  -0.05894   0.02708  -0.03182   1.18385
   D15       -0.97103   0.00198  -0.02419  -0.00349  -0.02754  -0.99857
   D16       -1.83436  -0.00048   0.00079   0.00499   0.00559  -1.82877
   D17       -0.12131   0.00073   0.01790   0.00818   0.02606  -0.09525
   D18        2.06112  -0.00071  -0.00231   0.00291   0.00084   2.06196
   D19        0.13421  -0.00052  -0.01290   0.01795   0.00405   0.13826
   D20        1.84726   0.00069   0.00421   0.02114   0.02452   1.87177
   D21       -2.25350  -0.00076  -0.01601   0.01587  -0.00070  -2.25420
   D22       -0.86422   0.00163   0.05900  -0.00689   0.05231  -0.81191
   D23        0.93210  -0.00554   0.04280  -0.01473   0.02836   0.96047
   D24        3.00175  -0.00093   0.04094  -0.00265   0.03863   3.04038
   D25       -1.97350  -0.00025  -0.02339  -0.01656  -0.03964  -2.01314
   D26        2.59706  -0.00092  -0.02124  -0.02011  -0.04159   2.55547
   D27        0.51292   0.00078  -0.01977  -0.01083  -0.03067   0.48225
   D28       -1.32859  -0.00205  -0.04964  -0.02316  -0.07233  -1.40091
   D29        0.67933  -0.00226  -0.01241  -0.02932  -0.04221   0.63711
   D30        0.96756   0.00570   0.11632  -0.02032   0.09645   1.06400
   D31       -0.96395   0.00155   0.08508  -0.03294   0.05278  -0.91117
   D32       -1.69215  -0.00176  -0.01025   0.01225   0.00266  -1.68949
   D33       -0.04259  -0.00246  -0.00340   0.00383   0.00057  -0.04201
   D34        2.29277  -0.00271  -0.00130  -0.00111  -0.00243   2.29034
   D35        0.22769  -0.00071  -0.00334   0.01041   0.00812   0.23581
   D36        1.87725  -0.00141   0.00351   0.00200   0.00604   1.88328
   D37       -2.07058  -0.00166   0.00561  -0.00294   0.00303  -2.06755
   D38        0.77412  -0.00064  -0.08307   0.01985  -0.06324   0.71088
   D39       -1.09615   0.00686  -0.08780   0.03884  -0.04896  -1.14512
   D40        3.10591   0.00168  -0.08452   0.02576  -0.05916   3.04675
   D41        0.31619  -0.00182  -0.04963   0.00484  -0.04424   0.27196
   D42       -1.57040   0.00007  -0.01906   0.00176  -0.01667  -1.58708
   D43        1.96062  -0.00104  -0.00646  -0.00335  -0.01053   1.95010
   D44        0.07402   0.00085   0.02410  -0.00643   0.01704   0.09106
   D45       -1.99476   0.00127  -0.01549   0.01013  -0.00531  -2.00007
   D46        2.40183   0.00315   0.01508   0.00705   0.02225   2.42408
         Item               Value     Threshold  Converged?
 Maximum Force            0.013439     0.000015     NO 
 RMS     Force            0.004507     0.000010     NO 
 Maximum Displacement     0.426095     0.000060     NO 
 RMS     Displacement     0.077449     0.000040     NO 
 Predicted change in Energy=-1.043639D-03
 GradGradGradGradGradGradGradGradGradGradGradGradGradGradGradGradGradGrad

                          Input orientation:                          
 ---------------------------------------------------------------------
 Center     Atomic      Atomic             Coordinates (Angstroms)
 Number     Number       Type             X           Y           Z
 ---------------------------------------------------------------------
      1          6           0       -1.045777    1.301082   -0.476334
      2          8           0       -1.472847    0.967360    0.607384
      3          8           0       -1.019562    0.622906   -1.578909
      4          1           0       -1.226363   -0.376857   -1.437034
      5          6           0       -0.478902    2.731344   -0.670123
      6          9           0        0.583020    2.745984   -1.490257
      7          9           0       -0.101152    3.255417    0.496856
      8          9           0       -1.420601    3.527902   -1.202506
      9          8           0        0.926674   -0.811188    2.680375
     10          1           0        1.250568   -0.343355    1.881802
     11          1           0        1.505186   -0.582973    3.411906
     12          8           0       -1.207701   -1.886901   -1.379119
     13          1           0       -0.265758   -2.135441   -1.399169
     14          1           0       -1.563949   -2.317846   -0.575524
     15          8           0        1.634080    0.173934    0.202542
     16          1           0        2.205633    0.847541   -0.173080
     17          1           0        1.720165   -0.625912   -0.352922
     18          8           0        0.845250   -3.318798    1.423680
     19          1           0        0.919670   -2.532696    1.992656
     20          1           0       -0.106648   -3.525784    1.402559
     21          8           0       -1.912343   -3.106505    1.010879
     22          1           0       -2.032695   -2.356238    1.655828
     23          1           0       -2.666789   -3.694016    1.097426
     24          8           0       -1.934260   -0.995648    2.576353
     25          1           0       -2.008322   -0.272667    1.932049
     26          1           0       -1.018954   -0.905057    2.889394
     27          8           0        1.508550   -2.362974   -0.931437
     28          1           0        1.365242   -2.831877   -0.065309
     29          1           0        2.160375   -2.857096   -1.433858
 ---------------------------------------------------------------------
                    Distance matrix (angstroms):
                    1          2          3          4          5
     1  C    0.000000
     2  O    1.211695   0.000000
     3  O    1.294712   2.259202   0.000000
     4  H    1.941916   2.459130   1.030738   0.000000
     5  C    1.550661   2.394074   2.358753   3.287517   0.000000
     6  F    2.401825   3.433685   2.661501   3.609548   1.341832
     7  F    2.378832   2.670013   3.475973   4.266081   1.333862
     8  F    2.372034   3.136050   2.956604   3.916615   1.343403
     9  O    4.279843   3.635687   4.897546   4.666612   5.074545
    10  H    3.679427   3.280107   4.250138   4.141375   4.353983
    11  H    5.017519   4.374649   5.721602   5.569207   5.619988
    12  O    3.317300   3.487593   2.524767   1.511270   4.728849
    13  H    3.642767   3.887248   2.865137   2.004199   4.925702
    14  H    3.657183   3.492871   3.154547   2.150257   5.165327
    15  O    2.985460   3.232091   3.227531   3.342711   3.430245
    16  H    3.296867   3.762272   3.525436   3.856854   3.317001
    17  H    3.373274   3.695406   3.250953   3.149501   4.025877
    18  O    5.341285   4.940754   5.294345   4.596768   6.537706
    19  H    4.965556   4.460213   5.145339   4.584307   6.062715
    20  H    5.264109   4.763102   5.189816   4.385521   6.601987
    21  O    4.731761   4.117321   4.627371   3.730123   6.241874
    22  H    4.346966   3.529726   4.512789   3.759511   5.805843
    23  H    5.482281   4.836741   5.339658   4.416091   7.014010
    24  O    3.922152   2.818358   4.552207   4.122050   5.152489
    25  H    3.033725   1.891860   3.755864   3.460208   4.258462
    26  H    4.024412   2.986558   4.722330   4.363484   5.117150
    27  O    4.489657   4.727348   3.965609   3.417607   5.474516
    28  H    4.802427   4.789724   4.462488   3.824287   5.892036
    29  H    5.337294   5.656273   4.716297   4.197807   6.227338
                    6          7          8          9         10
     6  F    0.000000
     7  F    2.162459   0.000000
     8  F    2.169952   2.168647   0.000000
     9  O    5.492335   4.728790   6.278070   0.000000
    10  H    4.621733   4.086121   5.624476   0.980558   0.000000
    11  H    5.996962   5.080460   6.837567   0.960155   1.569544
    12  O    4.968165   5.584548   5.421864   4.710860   4.365687
    13  H    4.955506   5.716936   5.783234   4.451765   4.034301
    14  H    5.575715   5.860976   5.881023   4.367390   4.225940
    15  O    3.253573   3.548687   4.749140   2.758721   1.798495
    16  H    2.823458   3.401167   4.625324   3.539677   2.559867
    17  H    3.735815   4.370816   5.276398   3.140835   2.300945
    18  O    6.733600   6.706339   7.675169   2.806068   3.037666
    19  H    6.333126   6.064796   7.239943   1.853806   2.216979
    20  H    6.941117   6.841419   7.633303   3.173263   3.492787
    21  O    6.836237   6.634657   7.011150   4.014437   4.289231
    22  H    6.540068   6.046880   6.570224   3.492097   3.857795
    23  H    7.663613   7.432214   7.681066   4.871283   5.214198
    24  O    6.072382   5.075052   5.916598   2.868761   3.324307
    25  H    5.247807   4.259630   4.961368   3.076393   3.260044
    26  H    5.922648   4.886322   6.046163   1.959073   2.545875
    27  O    5.222101   6.016434   6.584514   3.973890   3.472711
    28  H    5.809895   6.286611   7.035689   3.437194   3.161823
    29  H    5.821146   6.797424   7.324282   4.757590   4.259136
                   11         12         13         14         15
    11  H    0.000000
    12  O    5.658084   0.000000
    13  H    5.356571   0.974388   0.000000
    14  H    5.322497   0.978975   1.548213   0.000000
    15  O    3.299931   3.850248   3.392356   4.128165   0.000000
    16  H    3.922897   4.536800   4.063157   4.938763   0.959953
    17  H    3.771206   3.348966   2.705033   3.701027   0.977602
    18  O    3.445765   3.757741   3.256247   3.286785   3.783201
    19  H    2.481637   4.038765   3.614903   3.579115   3.322761
    20  H    3.910962   3.411156   3.131781   2.737819   4.261231
    21  O    4.879820   2.774174   3.076124   1.805556   4.898142
    22  H    4.329536   3.179905   3.536075   2.280379   4.686049
    23  H    5.695681   3.395272   3.798301   2.430815   5.853147
    24  O    3.563459   4.119221   4.459575   3.437974   4.442516
    25  H    3.825050   3.769692   4.195649   3.266213   4.056813
    26  H    2.597698   4.384044   4.524701   3.781355   3.927083
    27  O    4.693937   2.793759   1.848976   3.093374   2.781649
    28  H    4.143450   3.039591   2.219091   3.017400   3.029673
    29  H    5.392804   3.505454   2.531424   3.859808   3.484528
                   16         17         18         19         20
    16  H    0.000000
    17  H    1.561757   0.000000
    18  O    4.664617   3.342667   0.000000
    19  H    4.215461   3.127036   0.973256   0.000000
    20  H    5.191844   3.850743   0.974371   1.545239   0.000000
    21  O    5.830433   4.605258   2.796388   3.051792   1.894661
    22  H    5.618943   4.594896   3.043515   2.976751   2.267518
    23  H    6.780886   5.546363   3.547061   3.874633   2.583743
    24  O    5.300513   4.698104   3.801494   3.293650   3.334598
    25  H    4.841884   4.387196   4.204786   3.699262   3.805193
    26  H    4.779989   4.253623   3.383743   2.685444   3.148204
    27  O    3.371710   1.843053   2.626812   2.987625   3.067333
    28  H    3.775709   2.252770   1.650627   2.126796   2.191484
    29  H    3.913559   2.518013   3.179346   3.658631   3.692126
                   21         22         23         24         25
    21  O    0.000000
    22  H    0.996666   0.000000
    23  H    0.960130   1.582257   0.000000
    24  O    2.628099   1.645680   3.163070   0.000000
    25  H    2.981343   2.101943   3.582710   0.971244   0.000000
    26  H    3.028751   2.157611   3.702000   0.971590   1.515017
    27  O    4.003490   4.385705   4.829225   5.101677   4.993728
    28  H    3.460659   3.838557   4.283982   4.608343   4.681872
    29  H    4.756676   5.232480   5.514466   6.026011   5.948666
                   26         27         28         29
    26  H    0.000000
    27  O    4.807551   0.000000
    28  H    4.257615   0.995281   0.000000
    29  H    5.710437   0.959926   1.582972   0.000000
 Stoichiometry    C2H15F3O9
 Framework group  C1[X(C2H15F3O9)]
 Deg. of freedom    81
 Full point group                 C1      NOp   1
 Largest Abelian subgroup         C1      NOp   1
 Largest concise Abelian subgroup C1      NOp   1
                         Standard orientation:                         
 ---------------------------------------------------------------------
 Center     Atomic      Atomic             Coordinates (Angstroms)
 Number     Number       Type             X           Y           Z
 ---------------------------------------------------------------------
      1          6           0        1.481425    0.295078   -0.616747
      2          8           0        0.841594    1.290057   -0.354374
      3          8           0        1.194032   -0.655319   -1.447668
      4          1           0        0.215409   -0.621157   -1.769462
      5          6           0        2.862961    0.073146    0.051575
      6          9           0        3.080017   -1.218348    0.343882
      7          9           0        2.960845    0.770511    1.184398
      8          9           0        3.841081    0.477473   -0.775791
      9          8           0       -1.644070    0.827185    2.258181
     10          1           0       -0.963400    0.133430    2.128228
     11          1           0       -1.697077    1.017230    3.197846
     12          8           0       -1.231322   -0.901587   -2.104523
     13          1           0       -1.513704   -1.591436   -1.476989
     14          1           0       -1.876895   -0.175202   -1.986240
     15          8           0        0.044146   -1.223833    1.514006
     16          1           0        0.768908   -1.735010    1.881331
     17          1           0       -0.537810   -1.844935    1.033105
     18          8           0       -3.604516   -0.538109    0.786229
     19          1           0       -3.049094   -0.016499    1.391752
     20          1           0       -3.738786    0.035251    0.009937
     21          8           0       -3.113003    1.036254   -1.471998
     22          1           0       -2.604749    1.734334   -0.974297
     23          1           0       -3.652854    1.478187   -2.131623
     24          8           0       -1.620992    2.611001    0.011572
     25          1           0       -0.726074    2.344478   -0.255641
     26          1           0       -1.688609    2.248218    0.910350
     27          8           0       -1.980972   -2.477538    0.077102
     28          1           0       -2.694749   -1.855073    0.383117
     29          1           0       -2.323504   -3.372768    0.128996
 ---------------------------------------------------------------------
 Rotational constants (GHZ):           0.6754876           0.2908391           0.2834436
 Standard basis: 6-31++G(d,p) (6D, 7F)
 There are   356 symmetry adapted cartesian basis functions of A   symmetry.
 There are   356 symmetry adapted basis functions of A   symmetry.
   356 basis functions,   568 primitive gaussians,   356 cartesian basis functions
    63 alpha electrons       63 beta electrons
       nuclear repulsion energy      1173.5552032312 Hartrees.
 NAtoms=   29 NActive=   29 NUniq=   29 SFac= 1.00D+00 NAtFMM=   60 NAOKFM=F Big=F
 Integral buffers will be    131072 words long.
 Raffenetti 2 integral format.
 Two-electron integral symmetry is turned on.
 Nuclear repulsion after empirical dispersion term =     1173.5372268430 Hartrees.
 One-electron integrals computed using PRISM.
 NBasis=   356 RedAO= T EigKep=  4.27D-05  NBF=   356
 NBsUse=   356 1.00D-06 EigRej= -1.00D+00 NBFU=   356
 Lowest energy guess from the checkpoint file:  "/local_scratch/slurm.6305184/Gau-2330999.chk"
 B after Tr=     0.000000    0.000000    0.000000
         Rot=    0.999462   -0.032785    0.000237   -0.000669 Ang=  -3.76 deg.
 B after Tr=     0.000000    0.000000    0.000000
         Rot=    0.999681    0.023539    0.005940    0.006929 Ang=   2.89 deg.
 Requested convergence on RMS density matrix=1.00D-10 within 128 cycles.
 Requested convergence on MAX density matrix=1.00D-08.
 Requested convergence on             energy=1.00D-08.
 No special actions if energy rises.
 SCF Done:  E(RwB97XD) =  -1061.68075404     A.U. after   16 cycles
            NFock= 16  Conv=0.34D-10     -V/T= 2.0083
 Calling FoFJK, ICntrl=      2127 FMM=F ISym2X=0 I1Cent= 0 IOpClX= 0 NMat=1 NMatS=1 NMatT=0.
 ***** Axes restored to original set *****
 -------------------------------------------------------------------
 Center     Atomic                   Forces (Hartrees/Bohr)
 Number     Number              X              Y              Z
 -------------------------------------------------------------------
      1        6           0.000605545   -0.000257186    0.000953578
      2        8          -0.001305470   -0.000026823    0.000750542
      3        8           0.000211762   -0.001751046   -0.000582750
      4        1           0.000344717    0.001631952   -0.000601841
      5        6          -0.000958053    0.000131342   -0.000145321
      6        9           0.000511662   -0.000211902   -0.000108626
      7        9          -0.000006509    0.000070088    0.000178709
      8        9           0.000081413   -0.000033772   -0.000053143
      9        8           0.000086861   -0.002530979    0.000310152
     10        1          -0.001032830    0.003195300    0.000113692
     11        1           0.000549489    0.000808631   -0.000991983
     12        8          -0.000371377    0.000026874    0.001737494
     13        1           0.001151625   -0.000539550   -0.001013668
     14        1          -0.000840215    0.000361822   -0.000707101
     15        8           0.000478007   -0.002094626    0.000384361
     16        1          -0.000004279    0.000148093    0.000472091
     17        1          -0.000761277    0.000239055   -0.000005235
     18        8          -0.000415802   -0.001472612    0.000161339
     19        1           0.000370469    0.000311117    0.002059425
     20        1           0.001093986    0.001130385   -0.002355891
     21        8          -0.000682115   -0.000798185    0.000547108
     22        1           0.000111211    0.000161999    0.000104211
     23        1          -0.000152323   -0.000000971    0.000177989
     24        8           0.001438493    0.000768857   -0.000867562
     25        1          -0.000524438    0.000507279   -0.000025788
     26        1           0.000420256   -0.000244466   -0.000691644
     27        8           0.001012074    0.001513074   -0.000348870
     28        1          -0.001146978   -0.000851395    0.000776963
     29        1          -0.000265903   -0.000192357   -0.000228229
 -------------------------------------------------------------------
 Cartesian Forces:  Max     0.003195300 RMS     0.000905443

 GradGradGradGradGradGradGradGradGradGradGradGradGradGradGradGradGradGrad
 Berny optimization.
 Using GEDIIS/GDIIS optimizer.
 FormGI is forming the generalized inverse of G from B-inverse, IUseBI=4.
 Internal  Forces:  Max     0.005904663 RMS     0.001685734
 Search for a local minimum.
 Step number  11 out of a maximum of  174
 All quantities printed in internal units (Hartrees-Bohrs-Radians)
 Mixed Optimization -- RFO/linear search
 Update second derivatives using D2CorX and points    4    8   10    9   11
 DE= -9.44D-04 DEPred=-1.04D-03 R= 9.04D-01
 TightC=F SS=  1.41D+00  RLast= 2.09D-01 DXNew= 1.7838D-01 6.2728D-01
 Trust test= 9.04D-01 RLast= 2.09D-01 DXMaxT set to 1.78D-01
 ITU=  1  0 -1  0  0  0 -1  1 -1  1  0
 Use linear search instead of GDIIS.
     Eigenvalues ---    0.00006   0.00073   0.00176   0.00200   0.00293
     Eigenvalues ---    0.00339   0.00371   0.00387   0.00585   0.00655
     Eigenvalues ---    0.00833   0.00988   0.01053   0.01170   0.01202
     Eigenvalues ---    0.01332   0.01434   0.01535   0.01701   0.01813
     Eigenvalues ---    0.01982   0.02041   0.02099   0.02213   0.02307
     Eigenvalues ---    0.02604   0.02719   0.03024   0.03107   0.03275
     Eigenvalues ---    0.03424   0.03563   0.03849   0.04371   0.04453
     Eigenvalues ---    0.04881   0.05397   0.05471   0.05940   0.06262
     Eigenvalues ---    0.07076   0.08784   0.09192   0.11929   0.12699
     Eigenvalues ---    0.13707   0.14877   0.15779   0.19857   0.21355
     Eigenvalues ---    0.22455   0.24062   0.25873   0.28663   0.33741
     Eigenvalues ---    0.36577   0.37633   0.37911   0.38750   0.40818
     Eigenvalues ---    0.44782   0.47084   0.47215   0.49643   0.51384
     Eigenvalues ---    0.53336   0.54328   0.55771   0.56617   0.57416
     Eigenvalues ---    0.57581   0.57691   0.57843   0.60373   0.64886
     Eigenvalues ---    0.85540   0.89216   1.02412   1.89242   3.75019
     Eigenvalues ---   16.21653
 RFO step:  Lambda=-1.26045050D-03 EMin= 5.58137022D-05
 Quartic linear search produced a step of  0.32997.
 Iteration  1 RMS(Cart)=  0.05302018 RMS(Int)=  0.00496462
 Iteration  2 RMS(Cart)=  0.00778277 RMS(Int)=  0.00031204
 Iteration  3 RMS(Cart)=  0.00005165 RMS(Int)=  0.00031115
 Iteration  4 RMS(Cart)=  0.00000006 RMS(Int)=  0.00031115
 Variable       Old X    -DE/DX   Delta X   Delta X   Delta X     New X
                                 (Linear)    (Quad)   (Total)
    R1        2.28977   0.00114  -0.00218   0.00099  -0.00119   2.28859
    R2        2.44665   0.00125  -0.00046   0.00614   0.00569   2.45234
    R3        2.93033  -0.00016   0.00211  -0.00199   0.00012   2.93045
    R4        1.94781  -0.00244  -0.00874  -0.02190  -0.03061   1.91720
    R5        2.85589  -0.00038   0.02384   0.03905   0.06291   2.91879
    R6        2.53569   0.00047  -0.00071   0.00148   0.00077   2.53646
    R7        2.52063   0.00018  -0.00049   0.00049   0.00000   2.52064
    R8        2.53866  -0.00006  -0.00054  -0.00100  -0.00154   2.53712
    R9        1.85299   0.00109   0.00127   0.00403   0.00530   1.85828
   R10        1.81443  -0.00023  -0.00051   0.00110   0.00059   1.81502
   R11        3.50319   0.00117   0.00668   0.04206   0.04874   3.55192
   R12        1.84133   0.00096   0.00028   0.00079   0.00080   1.84212
   R13        1.84999  -0.00115  -0.00056  -0.00298  -0.00360   1.84639
   R14        3.49406  -0.00021   0.00884   0.03377   0.04236   3.53642
   R15        3.41201  -0.00058   0.00703   0.02443   0.03143   3.44343
   R16        1.81405  -0.00008  -0.00011  -0.00007  -0.00018   1.81387
   R17        1.84740  -0.00117   0.00067   0.00029   0.00096   1.84836
   R18        3.48287  -0.00131  -0.00502  -0.02908  -0.03410   3.44876
   R19        1.83919   0.00233  -0.00125   0.00176   0.00052   1.83970
   R20        1.84129  -0.00134  -0.00242  -0.00037  -0.00260   1.83870
   R21        3.11923  -0.00149   0.00220  -0.00956  -0.00728   3.11195
   R22        3.58039   0.00014  -0.00063  -0.03170  -0.03209   3.54830
   R23        1.88343  -0.00021  -0.00088  -0.00115  -0.00204   1.88139
   R24        1.81438   0.00014  -0.00075   0.00034  -0.00041   1.81397
   R25        3.10988   0.00005  -0.00479   0.02895   0.02417   3.13405
   R26        1.83539   0.00043  -0.00025  -0.00086  -0.00110   1.83428
   R27        1.83604   0.00015  -0.00038   0.00178   0.00140   1.83744
   R28        1.88081  -0.00050  -0.00137   0.00428   0.00291   1.88372
   R29        1.81400   0.00004  -0.00059   0.00039  -0.00020   1.81380
    A1        2.24532   0.00002   0.00097  -0.00191  -0.00093   2.24439
    A2        2.08823   0.00017   0.00011   0.00440   0.00451   2.09274
    A3        1.94906  -0.00022  -0.00111  -0.00250  -0.00362   1.94544
    A4        1.96794  -0.00167   0.00541  -0.01845  -0.01300   1.95494
    A5        1.95601  -0.00035   0.00048  -0.00143  -0.00095   1.95506
    A6        1.93541  -0.00003   0.00024  -0.00242  -0.00218   1.93322
    A7        1.91789   0.00016   0.00210   0.00010   0.00220   1.92010
    A8        1.88213   0.00005  -0.00079   0.00056  -0.00022   1.88190
    A9        1.88186   0.00017  -0.00118   0.00118  -0.00000   1.88185
   A10        1.88837   0.00002  -0.00099   0.00223   0.00124   1.88962
   A11        1.88395  -0.00141   0.00728  -0.01576  -0.00843   1.87552
   A12        1.71346   0.00261   0.00044   0.02261   0.02311   1.73657
   A13        2.10092  -0.00013  -0.00549  -0.00291  -0.00838   2.09254
   A14        1.84005   0.00160   0.00057  -0.00981  -0.00992   1.83014
   A15        2.05647  -0.00366   0.01064   0.00433   0.01507   2.07155
   A16        1.83008   0.00109   0.00225   0.02671   0.02888   1.85896
   A17        2.83659  -0.00068  -0.00363  -0.04317  -0.04574   2.79086
   A18        1.87482   0.00078  -0.00125   0.00412   0.00287   1.87769
   A19        1.83274  -0.00083   0.00021  -0.01272  -0.01289   1.81984
   A20        1.83901   0.00005   0.00334   0.01955   0.02263   1.86164
   A21        1.92930  -0.00001  -0.00693  -0.02889  -0.03450   1.89480
   A22        2.88487  -0.00133  -0.00668  -0.04983  -0.05651   2.82836
   A23        2.66494  -0.00024   0.01150   0.05054   0.06228   2.72722
   A24        1.66534   0.00119  -0.00632  -0.03156  -0.03721   1.62813
   A25        1.83698  -0.00433  -0.00573  -0.00455  -0.01008   1.82690
   A26        2.09220   0.00116   0.00521   0.01918   0.02395   2.11615
   A27        1.71924  -0.00116   0.00170   0.02533   0.02633   1.74557
   A28        2.20785  -0.00124   0.00143  -0.00951  -0.00819   2.19966
   A29        1.88327   0.00302   0.00173   0.00230   0.00415   1.88741
   A30        1.81296   0.00077   0.00731   0.01907   0.02644   1.83940
   A31        1.88984  -0.00108   0.00174  -0.01475  -0.01296   1.87688
   A32        1.78868   0.00059   0.00251   0.00540   0.00807   1.79676
   A33        1.64447   0.00081  -0.00358  -0.00941  -0.01271   1.63176
   A34        1.71120   0.00004   0.00185   0.00506   0.00737   1.71858
   A35        2.19267  -0.00129   0.00371  -0.02086  -0.01764   2.17503
   A36        1.75932  -0.00412  -0.00049  -0.00511  -0.00585   1.75347
   A37        2.17909   0.00160  -0.00169   0.02678   0.02507   2.20417
   A38        1.88677   0.00186   0.00039   0.00195   0.00240   1.88917
   A39        3.12813  -0.00246  -0.00091  -0.02082  -0.02180   3.10633
   A40        3.10894  -0.00574  -0.00329  -0.00678  -0.00966   3.09928
   A41        3.11392   0.00204   0.00768   0.01152   0.01919   3.13311
   A42        2.98445  -0.00590  -0.01134   0.02477   0.01346   2.99791
   A43        2.89551  -0.00355  -0.00266  -0.00239  -0.00460   2.89091
   A44        3.38049  -0.00239   0.00829  -0.00177   0.00663   3.38712
   A45        3.34075   0.00149   0.00173  -0.01473  -0.01366   3.32709
   A46        3.49519   0.00299   0.00318  -0.01316  -0.00998   3.48520
   A47        3.29832   0.00379   0.00357   0.01445   0.01811   3.31643
   A48        3.17562  -0.00461   0.00157  -0.01771  -0.01729   3.15833
    D1       -0.22216  -0.00121  -0.00458   0.01073   0.00615  -0.21601
    D2        2.95651  -0.00042  -0.00360   0.01092   0.00732   2.96383
    D3        2.49478   0.00011  -0.00143  -0.02388  -0.02531   2.46947
    D4        0.39047   0.00031  -0.00093  -0.02194  -0.02287   0.36760
    D5       -1.69644   0.00020  -0.00120  -0.02325  -0.02444  -1.72088
    D6       -0.68013  -0.00061  -0.00229  -0.02418  -0.02648  -0.70661
    D7       -2.78444  -0.00041  -0.00179  -0.02224  -0.02403  -2.80848
    D8        1.41183  -0.00052  -0.00206  -0.02355  -0.02561   1.38622
    D9       -1.67288  -0.00259  -0.01198  -0.07298  -0.08509  -1.75797
   D10        0.33300  -0.00201  -0.00472  -0.05003  -0.05456   0.27845
   D11       -1.94229  -0.00223  -0.00301  -0.01569  -0.01867  -1.96096
   D12       -0.63050   0.00224  -0.00212   0.07388   0.07174  -0.55876
   D13       -2.66238   0.00217  -0.00906   0.07839   0.06935  -2.59304
   D14        1.18385  -0.00153   0.01510   0.11606   0.13083   1.31468
   D15       -0.99857   0.00132   0.00142   0.10215   0.10307  -0.89550
   D16       -1.82877   0.00038   0.00150  -0.02981  -0.02853  -1.85730
   D17       -0.09525  -0.00114   0.00082  -0.01141  -0.01058  -0.10583
   D18        2.06196  -0.00079   0.00128  -0.00340  -0.00230   2.05966
   D19        0.13826  -0.00006   0.00694  -0.01976  -0.01245   0.12581
   D20        1.87177  -0.00158   0.00626  -0.00136   0.00550   1.87727
   D21       -2.25420  -0.00123   0.00672   0.00665   0.01378  -2.24042
   D22       -0.81191   0.00210  -0.00837  -0.06710  -0.07571  -0.88762
   D23        0.96047  -0.00195  -0.00923  -0.07326  -0.08298   0.87749
   D24        3.04038  -0.00013  -0.00504  -0.07779  -0.08306   2.95732
   D25       -2.01314  -0.00079  -0.00292   0.02210   0.01945  -1.99369
   D26        2.55547  -0.00070  -0.00450   0.01765   0.01288   2.56834
   D27        0.48225   0.00114  -0.00153   0.00396   0.00243   0.48468
   D28       -1.40091   0.00274  -0.00230  -0.01407  -0.01685  -1.41777
   D29        0.63711   0.00239  -0.00854  -0.04366  -0.05171   0.58540
   D30        1.06400   0.00081  -0.01870  -0.05983  -0.07853   0.98547
   D31       -0.91117   0.00119  -0.01954  -0.06280  -0.08299  -0.99416
   D32       -1.68949   0.00102   0.00533  -0.02964  -0.02445  -1.71394
   D33       -0.04201   0.00163   0.00167  -0.03844  -0.03675  -0.07876
   D34        2.29034   0.00015  -0.00024  -0.01400  -0.01427   2.27606
   D35        0.23581  -0.00047   0.00413  -0.04632  -0.04275   0.19306
   D36        1.88328   0.00014   0.00047  -0.05513  -0.05504   1.82824
   D37       -2.06755  -0.00135  -0.00143  -0.03069  -0.03257  -2.10012
   D38        0.71088  -0.00089   0.01521   0.09965   0.11448   0.82537
   D39       -1.14512   0.00348   0.02198   0.10648   0.12859  -1.01653
   D40        3.04675   0.00114   0.01719   0.08521   0.10296  -3.13348
   D41        0.27196  -0.00007   0.00696   0.07233   0.07890   0.35086
   D42       -1.58708   0.00029   0.00278   0.06145   0.06394  -1.52314
   D43        1.95010   0.00003  -0.00067   0.04378   0.04331   1.99341
   D44        0.09106   0.00039  -0.00485   0.03290   0.02836   0.11942
   D45       -2.00007   0.00044   0.00497   0.04224   0.04725  -1.95282
   D46        2.42408   0.00079   0.00079   0.03137   0.03229   2.45637
         Item               Value     Threshold  Converged?
 Maximum Force            0.005905     0.000015     NO 
 RMS     Force            0.001686     0.000010     NO 
 Maximum Displacement     0.215819     0.000060     NO 
 RMS     Displacement     0.055147     0.000040     NO 
 Predicted change in Energy=-8.226395D-04
 GradGradGradGradGradGradGradGradGradGradGradGradGradGradGradGradGradGrad

                          Input orientation:                          
 ---------------------------------------------------------------------
 Center     Atomic      Atomic             Coordinates (Angstroms)
 Number     Number       Type             X           Y           Z
 ---------------------------------------------------------------------
      1          6           0       -1.084061    1.313982   -0.500179
      2          8           0       -1.563261    0.978703    0.560311
      3          8           0       -1.003780    0.634827   -1.603078
      4          1           0       -1.221114   -0.346100   -1.462231
      5          6           0       -0.509266    2.744051   -0.671242
      6          9           0        0.608602    2.751504   -1.414154
      7          9           0       -0.215358    3.280522    0.514089
      8          9           0       -1.411095    3.532215   -1.277908
      9          8           0        0.962360   -0.837610    2.668618
     10          1           0        1.275850   -0.366798    1.864218
     11          1           0        1.556446   -0.607211    3.387278
     12          8           0       -1.200174   -1.888231   -1.378240
     13          1           0       -0.257163   -2.128831   -1.433855
     14          1           0       -1.549683   -2.318982   -0.573900
     15          8           0        1.605186    0.124853    0.265551
     16          1           0        2.170731    0.812924   -0.092287
     17          1           0        1.699628   -0.662644   -0.306835
     18          8           0        0.846733   -3.359008    1.407094
     19          1           0        0.931198   -2.596354    2.006248
     20          1           0       -0.111601   -3.519666    1.357015
     21          8           0       -1.911557   -3.092165    1.035944
     22          1           0       -2.022514   -2.327470    1.663738
     23          1           0       -2.660626   -3.681900    1.147923
     24          8           0       -1.890368   -0.950227    2.578209
     25          1           0       -2.026050   -0.215546    1.958518
     26          1           0       -0.955969   -0.853741    2.829232
     27          8           0        1.527790   -2.370665   -0.926340
     28          1           0        1.372398   -2.858693   -0.071158
     29          1           0        2.178506   -2.858098   -1.436470
 ---------------------------------------------------------------------
                    Distance matrix (angstroms):
                    1          2          3          4          5
     1  C    0.000000
     2  O    1.211067   0.000000
     3  O    1.297722   2.260867   0.000000
     4  H    1.923590   2.441893   1.014539   0.000000
     5  C    1.550726   2.396682   2.358323   3.268245   0.000000
     6  F    2.401443   3.429041   2.667544   3.597961   1.342238
     7  F    2.377113   2.667836   3.479038   4.250855   1.333864
     8  F    2.373261   3.150020   2.943892   3.887337   1.342587
     9  O    4.342633   3.758020   4.927592   4.698197   5.113575
    10  H    3.739596   3.401631   4.268736   4.159389   4.392332
    11  H    5.076966   4.498826   5.744655   5.594708   5.654176
    12  O    3.322445   3.479816   2.540658   1.544559   4.736585
    13  H    3.661758   3.916549   2.867730   2.026854   4.938635
    14  H    3.663423   3.487312   3.175249   2.188459   5.169744
    15  O    3.038491   3.294693   3.249392   3.345893   3.494094
    16  H    3.318299   3.794215   3.520188   3.837277   3.353629
    17  H    3.419555   3.753985   3.266816   3.156877   4.076466
    18  O    5.403933   5.033969   5.332565   4.646142   6.588288
    19  H    5.063021   4.592831   5.216503   4.661163   6.145228
    20  H    5.268682   4.793472   5.178605   4.387561   6.595917
    21  O    4.739046   4.113332   4.656068   3.776038   6.240379
    22  H    4.338594   3.515571   4.526047   3.786786   5.784667
    23  H    5.491870   4.823973   5.380267   4.473551   7.016449
    24  O    3.905541   2.810638   4.558683   4.139809   5.110193
    25  H    3.044994   1.896151   3.801728   3.516601   4.239751
    26  H    3.974973   2.979036   4.675841   4.329510   5.039541
    27  O    4.536520   4.794058   3.987456   3.455795   5.511352
    28  H    4.861016   4.872623   4.494183   3.869692   5.940666
    29  H    5.378405   5.719178   4.728131   4.227081   6.260492
                    6          7          8          9         10
     6  F    0.000000
     7  F    2.162612   0.000000
     8  F    2.169620   2.168960   0.000000
     9  O    5.447560   4.794583   6.348521   0.000000
    10  H    4.573483   4.165272   5.682863   0.983361   0.000000
    11  H    5.935749   5.148687   6.906888   0.960466   1.567241
    12  O    4.979970   5.591671   5.425476   4.707167   4.354192
    13  H    4.956572   5.749551   5.779561   4.470433   4.041308
    14  H    5.574410   5.858207   5.895027   4.361049   4.211779
    15  O    3.273207   3.651630   4.805241   2.667263   1.704676
    16  H    2.818807   3.485708   4.650776   3.436134   2.453664
    17  H    3.751386   4.459781   5.311913   3.070423   2.231722
    18  O    6.734575   6.782983   7.732786   2.821747   3.057192
    19  H    6.356320   6.170803   7.336987   1.879598   2.260504
    20  H    6.893884   6.853018   7.639407   3.172872   3.481789
    21  O    6.819285   6.615177   7.034684   4.001005   4.274720
    22  H    6.495549   6.003089   6.585060   3.484098   3.842347
    23  H    7.657726   7.406511   7.712940   4.850621   5.196039
    24  O    5.990545   4.996548   5.932253   2.856382   3.297743
    25  H    5.207657   4.193742   4.989823   3.133975   3.306707
    26  H    5.783770   4.795886   6.025973   1.925109   2.479795
    27  O    5.226804   6.086816   6.603381   3.948885   3.444731
    28  H    5.819049   6.368159   7.074446   3.429180   3.156666
    29  H    5.825180   6.871530   7.331199   4.734251   4.232719
                   11         12         13         14         15
    11  H    0.000000
    12  O    5.652445   0.000000
    13  H    5.371018   0.974809   0.000000
    14  H    5.316872   0.977070   1.564061   0.000000
    15  O    3.206785   3.824213   3.381629   4.078015   0.000000
    16  H    3.808084   4.506985   4.043315   4.886949   0.959860
    17  H    3.697303   3.325481   2.692379   3.656884   0.978109
    18  O    3.463698   3.756475   3.286779   3.278537   3.743749
    19  H    2.500974   4.061890   3.669481   3.590107   3.299887
    20  H    3.922594   3.365739   3.121629   2.690382   4.173867
    21  O    4.871429   2.789948   3.124891   1.822186   4.828063
    22  H    4.328838   3.181635   3.570855   2.287065   4.596631
    23  H    5.679095   3.425152   3.854119   2.460978   5.785076
    24  O    3.557075   4.124283   4.489223   3.453310   4.327018
    25  H    3.876730   3.822813   4.277595   3.326336   4.020931
    26  H    2.585425   4.339658   4.504231   3.752431   3.753615
    27  O    4.660246   2.806911   1.871393   3.098020   2.766623
    28  H    4.130838   3.044403   2.246133   3.013735   3.011496
    29  H    5.359291   3.515610   2.542502   3.864462   3.481891
                   16         17         18         19         20
    16  H    0.000000
    17  H    1.563736   0.000000
    18  O    4.626676   3.306866   0.000000
    19  H    4.190879   3.111281   0.973529   0.000000
    20  H    5.106942   3.769817   0.972997   1.536697   0.000000
    21  O    5.760877   4.554809   2.795912   3.044434   1.877682
    22  H    5.525305   4.528702   3.059823   2.985637   2.273103
    23  H    6.714430   5.499458   3.531713   3.849199   2.562727
    24  O    5.170375   4.614570   3.829550   3.316340   3.355196
    25  H    4.782941   4.383195   4.293985   3.796821   3.865764
    26  H    4.592309   4.113834   3.398319   2.697296   3.160307
    27  O    3.353246   1.825007   2.624038   3.001155   3.036696
    28  H    3.757466   2.232768   1.646775   2.139881   2.163057
    29  H    3.909385   2.515038   3.179684   3.671048   3.672305
                   21         22         23         24         25
    21  O    0.000000
    22  H    0.995588   0.000000
    23  H    0.959912   1.583583   0.000000
    24  O    2.639493   1.658468   3.178215   0.000000
    25  H    3.023109   2.132400   3.615987   0.970661   0.000000
    26  H    3.023173   2.160503   3.705555   0.972329   1.520036
    27  O    4.024952   4.394887   4.854352   5.097383   5.059321
    28  H    3.473406   3.849349   4.292914   4.615954   4.759754
    29  H    4.785001   5.247992   5.547516   6.026056   6.015589
                   26         27         28         29
    26  H    0.000000
    27  O    4.751257   0.000000
    28  H    4.225327   0.996823   0.000000
    29  H    5.660265   0.959820   1.585525   0.000000
 Stoichiometry    C2H15F3O9
 Framework group  C1[X(C2H15F3O9)]
 Deg. of freedom    81
 Full point group                 C1      NOp   1
 Largest Abelian subgroup         C1      NOp   1
 Largest concise Abelian subgroup C1      NOp   1
                         Standard orientation:                         
 ---------------------------------------------------------------------
 Center     Atomic      Atomic             Coordinates (Angstroms)
 Number     Number       Type             X           Y           Z
 ---------------------------------------------------------------------
      1          6           0        1.513209    0.285047   -0.632612
      2          8           0        0.892785    1.304383   -0.425942
      3          8           0        1.218624   -0.693987   -1.431859
      4          1           0        0.263167   -0.636016   -1.768058
      5          6           0        2.876048    0.053506    0.070102
      6          9           0        3.037852   -1.224988    0.445436
      7          9           0        2.981735    0.815458    1.159805
      8          9           0        3.881480    0.367791   -0.762288
      9          8           0       -1.684636    0.794380    2.260972
     10          1           0       -1.005838    0.096035    2.124788
     11          1           0       -1.741006    0.961244    3.205151
     12          8           0       -1.221850   -0.885400   -2.111852
     13          1           0       -1.501259   -1.599527   -1.510017
     14          1           0       -1.860119   -0.155428   -1.991770
     15          8           0       -0.054420   -1.181551    1.517749
     16          1           0        0.668021   -1.684025    1.901065
     17          1           0       -0.622115   -1.808292    1.026207
     18          8           0       -3.653997   -0.522200    0.727841
     19          1           0       -3.131601   -0.000042    1.362042
     20          1           0       -3.718637    0.048901   -0.057264
     21          8           0       -3.078616    1.097843   -1.477045
     22          1           0       -2.548958    1.771153   -0.969786
     23          1           0       -3.615903    1.564108   -2.121522
     24          8           0       -1.550481    2.606886    0.057398
     25          1           0       -0.648227    2.391423   -0.228427
     26          1           0       -1.608966    2.184291    0.931135
     27          8           0       -2.024449   -2.468411    0.062696
     28          1           0       -2.747483   -1.842014    0.342884
     29          1           0       -2.369904   -3.363028    0.102385
 ---------------------------------------------------------------------
 Rotational constants (GHZ):           0.6762614           0.2889430           0.2818537
 Standard basis: 6-31++G(d,p) (6D, 7F)
 There are   356 symmetry adapted cartesian basis functions of A   symmetry.
 There are   356 symmetry adapted basis functions of A   symmetry.
   356 basis functions,   568 primitive gaussians,   356 cartesian basis functions
    63 alpha electrons       63 beta electrons
       nuclear repulsion energy      1172.0167049626 Hartrees.
 NAtoms=   29 NActive=   29 NUniq=   29 SFac= 1.00D+00 NAtFMM=   60 NAOKFM=F Big=F
 Integral buffers will be    131072 words long.
 Raffenetti 2 integral format.
 Two-electron integral symmetry is turned on.
 Nuclear repulsion after empirical dispersion term =     1171.9987902099 Hartrees.
 One-electron integrals computed using PRISM.
 NBasis=   356 RedAO= T EigKep=  4.33D-05  NBF=   356
 NBsUse=   356 1.00D-06 EigRej= -1.00D+00 NBFU=   356
 Initial guess from the checkpoint file:  "/local_scratch/slurm.6305184/Gau-2330999.chk"
 B after Tr=    -0.000000    0.000000   -0.000000
         Rot=    0.999969    0.000671    0.004865    0.006075 Ang=   0.90 deg.
 ExpMin= 3.60D-02 ExpMax= 7.00D+03 ExpMxC= 1.05D+03 IAcc=3 IRadAn=         5 AccDes= 0.00D+00
 Harris functional with IExCor= 4639 and IRadAn=       5 diagonalized for initial guess.
 HarFok:  IExCor= 4639 AccDes= 0.00D+00 IRadAn=         5 IDoV= 1 UseB2=F ITyADJ=14
 ICtDFT=  3500011 ScaDFX=  1.000000  1.000000  1.000000  1.000000
 FoFCou: FMM=F IPFlag=           0 FMFlag=      100000 FMFlg1=           0
         NFxFlg=           0 DoJE=T BraDBF=F KetDBF=T FulRan=T
         wScrn=  0.000000 ICntrl=       500 IOpCl=  0 I1Cent=   200000004 NGrid=           0
         NMat0=    1 NMatS0=      1 NMatT0=    0 NMatD0=    1 NMtDS0=    0 NMtDT0=    0
 Petite list used in FoFCou.
 Requested convergence on RMS density matrix=1.00D-10 within 128 cycles.
 Requested convergence on MAX density matrix=1.00D-08.
 Requested convergence on             energy=1.00D-08.
 No special actions if energy rises.
 SCF Done:  E(RwB97XD) =  -1061.68131743     A.U. after   15 cycles
            NFock= 15  Conv=0.95D-10     -V/T= 2.0083
 Calling FoFJK, ICntrl=      2127 FMM=F ISym2X=0 I1Cent= 0 IOpClX= 0 NMat=1 NMatS=1 NMatT=0.
 ***** Axes restored to original set *****
 -------------------------------------------------------------------
 Center     Atomic                   Forces (Hartrees/Bohr)
 Number     Number              X              Y              Z
 -------------------------------------------------------------------
      1        6           0.000086401    0.000157079    0.000574791
      2        8          -0.000480086    0.000588499   -0.000859923
      3        8           0.001407023    0.004556081    0.000264032
      4        1          -0.001131395   -0.005140889    0.000120155
      5        6          -0.000626672    0.000318996    0.000460381
      6        9           0.000533729   -0.000449805   -0.000114510
      7        9          -0.000124609    0.000077498   -0.000095593
      8        9          -0.000038254   -0.000110587   -0.000034221
      9        8           0.000357026   -0.002277771    0.002496185
     10        1          -0.001317048    0.001586355   -0.000024674
     11        1          -0.000552983    0.000185164   -0.000262978
     12        8           0.000239923    0.001674617   -0.001555874
     13        1          -0.001040250   -0.001547766    0.001880256
     14        1           0.000657222   -0.000361448    0.000016854
     15        8           0.000934640   -0.000070557   -0.002181306
     16        1          -0.000010663    0.000250393    0.000151057
     17        1          -0.000456675   -0.000248325   -0.000225489
     18        8           0.000143890   -0.000176040    0.000607110
     19        1           0.001557204    0.000805823    0.000709900
     20        1          -0.001238211   -0.000527345   -0.001476880
     21        8          -0.000018267   -0.000191797   -0.000363015
     22        1           0.000207669    0.000418483    0.000636915
     23        1          -0.000224161    0.000143317    0.000282735
     24        8           0.000561823    0.000771559   -0.001286468
     25        1          -0.000145802   -0.000793377    0.000181146
     26        1           0.000934630   -0.000512994    0.000096514
     27        8           0.000315591    0.000971263   -0.000425862
     28        1          -0.000566017    0.000046290    0.000448234
     29        1           0.000034321   -0.000142714   -0.000019471
 -------------------------------------------------------------------
 Cartesian Forces:  Max     0.005140889 RMS     0.001091612

 GradGradGradGradGradGradGradGradGradGradGradGradGradGradGradGradGradGrad
 Berny optimization.
 Using GEDIIS/GDIIS optimizer.
 FormGI is forming the generalized inverse of G from B-inverse, IUseBI=4.
 Internal  Forces:  Max     0.008020992 RMS     0.001960677
 Search for a local minimum.
 Step number  12 out of a maximum of  174
 All quantities printed in internal units (Hartrees-Bohrs-Radians)
 Mixed Optimization -- RFO/linear search
 Update second derivatives using D2CorX and points    5    4    8   10    9
                                                     11   12
 DE= -5.63D-04 DEPred=-8.23D-04 R= 6.85D-01
 TightC=F SS=  1.41D+00  RLast= 4.33D-01 DXNew= 3.0000D-01 1.2978D+00
 Trust test= 6.85D-01 RLast= 4.33D-01 DXMaxT set to 3.00D-01
 ITU=  1  1  0 -1  0  0  0 -1  1 -1  1  0
 Use linear search instead of GDIIS.
     Eigenvalues ---    0.00008   0.00072   0.00177   0.00208   0.00308
     Eigenvalues ---    0.00322   0.00387   0.00439   0.00598   0.00676
     Eigenvalues ---    0.00843   0.00962   0.01056   0.01109   0.01221
     Eigenvalues ---    0.01260   0.01473   0.01506   0.01683   0.01783
     Eigenvalues ---    0.01873   0.01984   0.02040   0.02221   0.02287
     Eigenvalues ---    0.02591   0.02683   0.02999   0.03095   0.03261
     Eigenvalues ---    0.03338   0.03610   0.03990   0.04291   0.04447
     Eigenvalues ---    0.05197   0.05443   0.05583   0.05969   0.06261
     Eigenvalues ---    0.06779   0.08778   0.09117   0.11890   0.13563
     Eigenvalues ---    0.13831   0.14876   0.15854   0.19580   0.21268
     Eigenvalues ---    0.21586   0.23247   0.24484   0.28586   0.34772
     Eigenvalues ---    0.36868   0.37674   0.38501   0.38747   0.41574
     Eigenvalues ---    0.44983   0.46541   0.47395   0.49751   0.51293
     Eigenvalues ---    0.53390   0.54201   0.55951   0.56524   0.56686
     Eigenvalues ---    0.57414   0.57701   0.57853   0.58582   0.62418
     Eigenvalues ---    0.84280   0.90867   1.39671   1.86240   3.51531
     Eigenvalues ---   14.43673
 RFO step:  Lambda=-7.18020404D-04 EMin= 7.57331252D-05
 Quartic linear search produced a step of -0.18332.
 Iteration  1 RMS(Cart)=  0.05047431 RMS(Int)=  0.00084351
 Iteration  2 RMS(Cart)=  0.00151194 RMS(Int)=  0.00019074
 Iteration  3 RMS(Cart)=  0.00000162 RMS(Int)=  0.00019074
 Iteration  4 RMS(Cart)=  0.00000000 RMS(Int)=  0.00019074
 Variable       Old X    -DE/DX   Delta X   Delta X   Delta X     New X
                                 (Linear)    (Quad)   (Total)
    R1        2.28859  -0.00073   0.00022  -0.00010   0.00012   2.28871
    R2        2.45234   0.00018  -0.00104  -0.00317  -0.00421   2.44812
    R3        2.93045  -0.00027  -0.00002   0.00125   0.00123   2.93167
    R4        1.91720   0.00495   0.00561   0.01633   0.02194   1.93914
    R5        2.91879  -0.00002  -0.01153  -0.03139  -0.04293   2.87586
    R6        2.53646   0.00051  -0.00014   0.00298   0.00284   2.53930
    R7        2.52064  -0.00008  -0.00000  -0.00057  -0.00057   2.52007
    R8        2.53712  -0.00002   0.00028  -0.00165  -0.00137   2.53576
    R9        1.85828   0.00036  -0.00097   0.00049  -0.00048   1.85781
   R10        1.81502  -0.00049  -0.00011  -0.00052  -0.00062   1.81439
   R11        3.55192   0.00028  -0.00893   0.00533  -0.00361   3.54832
   R12        1.84212  -0.00078  -0.00015   0.00025   0.00009   1.84221
   R13        1.84639   0.00017   0.00066   0.00046   0.00118   1.84757
   R14        3.53642  -0.00028  -0.00777  -0.00251  -0.01029   3.52613
   R15        3.44343   0.00041  -0.00576  -0.00625  -0.01196   3.43147
   R16        1.81387   0.00012   0.00003  -0.00051  -0.00048   1.81340
   R17        1.84836  -0.00111  -0.00018  -0.00101  -0.00118   1.84718
   R18        3.44876  -0.00083   0.00625  -0.01733  -0.01108   3.43768
   R19        1.83970   0.00203  -0.00009   0.00070   0.00060   1.84031
   R20        1.83870   0.00064   0.00048   0.00097   0.00144   1.84014
   R21        3.11195   0.00126   0.00133  -0.00417  -0.00288   3.10908
   R22        3.54830  -0.00055   0.00588   0.00687   0.01277   3.56108
   R23        1.88139  -0.00047   0.00037   0.00388   0.00425   1.88564
   R24        1.81397   0.00012   0.00008  -0.00007   0.00001   1.81398
   R25        3.13405  -0.00089  -0.00443  -0.03423  -0.03866   3.09539
   R26        1.83428  -0.00070   0.00020   0.00013   0.00034   1.83462
   R27        1.83744   0.00087  -0.00026   0.00135   0.00109   1.83853
   R28        1.88372   0.00166  -0.00053   0.00209   0.00150   1.88522
   R29        1.81380   0.00011   0.00004   0.00019   0.00023   1.81403
    A1        2.24439   0.00019   0.00017   0.00476   0.00493   2.24932
    A2        2.09274  -0.00000  -0.00083  -0.00057  -0.00139   2.09135
    A3        1.94544  -0.00021   0.00066  -0.00412  -0.00346   1.94199
    A4        1.95494   0.00222   0.00238   0.01794   0.02031   1.97525
    A5        1.95506  -0.00077   0.00017  -0.00343  -0.00325   1.95181
    A6        1.93322   0.00027   0.00040   0.00106   0.00146   1.93468
    A7        1.92010  -0.00006  -0.00040   0.00309   0.00268   1.92278
    A8        1.88190   0.00018   0.00004  -0.00184  -0.00180   1.88010
    A9        1.88185   0.00042   0.00000  -0.00039  -0.00039   1.88147
   A10        1.88962  -0.00000  -0.00023   0.00154   0.00131   1.89092
   A11        1.87552  -0.00001   0.00155  -0.00424  -0.00343   1.87210
   A12        1.73657   0.00121  -0.00424   0.05374   0.04905   1.78561
   A13        2.09254   0.00018   0.00154   0.01422   0.01543   2.10797
   A14        1.83014  -0.00006   0.00182   0.02081   0.02258   1.85271
   A15        2.07155   0.00121  -0.00276   0.02007   0.01723   2.08877
   A16        1.85896  -0.00100  -0.00529  -0.00254  -0.00841   1.85056
   A17        2.79086   0.00024   0.00838   0.00729   0.01557   2.80643
   A18        1.87769   0.00049  -0.00053   0.00417   0.00364   1.88133
   A19        1.81984  -0.00314   0.00236   0.01333   0.01550   1.83534
   A20        1.86164   0.00779  -0.00415  -0.02300  -0.02702   1.83462
   A21        1.89480  -0.00153   0.00633  -0.02098  -0.01477   1.88003
   A22        2.82836   0.00802   0.01036  -0.01663  -0.00627   2.82209
   A23        2.72722  -0.00121  -0.01142   0.02164   0.01014   2.73735
   A24        1.62813   0.00149   0.00682  -0.00802  -0.00170   1.62643
   A25        1.82690  -0.00025   0.00185  -0.02297  -0.02117   1.80573
   A26        2.11615  -0.00123  -0.00439   0.01205   0.00757   2.12372
   A27        1.74557  -0.00188  -0.00483  -0.01680  -0.02171   1.72386
   A28        2.19966  -0.00012   0.00150   0.02200   0.02329   2.22295
   A29        1.88741   0.00169  -0.00076   0.00208   0.00161   1.88902
   A30        1.83940  -0.00045  -0.00485   0.02222   0.01732   1.85671
   A31        1.87688  -0.00081   0.00238   0.01205   0.01437   1.89125
   A32        1.79676   0.00082  -0.00148   0.00465   0.00300   1.79976
   A33        1.63176  -0.00076   0.00233  -0.02422  -0.02178   1.60998
   A34        1.71858  -0.00028  -0.00135  -0.00718  -0.00874   1.70983
   A35        2.17503   0.00142   0.00323  -0.01394  -0.01083   2.16420
   A36        1.75347   0.00451   0.00107   0.03330   0.03412   1.78759
   A37        2.20417  -0.00232  -0.00460   0.02073   0.01593   2.22009
   A38        1.88917  -0.00140  -0.00044  -0.00475  -0.00554   1.88363
   A39        3.10633   0.00013   0.00400   0.03156   0.03539   3.14172
   A40        3.09928   0.00317   0.00177  -0.02673  -0.02487   3.07441
   A41        3.13311  -0.00031  -0.00352   0.00727   0.00387   3.13698
   A42        2.99791  -0.00314  -0.00247  -0.02442  -0.02695   2.97096
   A43        2.89091   0.00639   0.00084   0.02046   0.02113   2.91204
   A44        3.38712   0.00066  -0.00121   0.01502   0.01386   3.40098
   A45        3.32709   0.00033   0.00250   0.00888   0.01133   3.33842
   A46        3.48520  -0.00280   0.00183   0.04334   0.04523   3.53044
   A47        3.31643   0.00430  -0.00332   0.00266  -0.00065   3.31578
   A48        3.15833   0.00422   0.00317   0.00063   0.00411   3.16244
    D1       -0.21601  -0.00133  -0.00113  -0.02950  -0.03063  -0.24664
    D2        2.96383  -0.00073  -0.00134  -0.03187  -0.03322   2.93061
    D3        2.46947   0.00006   0.00464  -0.04368  -0.03904   2.43043
    D4        0.36760   0.00017   0.00419  -0.03974  -0.03555   0.33205
    D5       -1.72088   0.00005   0.00448  -0.04432  -0.03984  -1.76073
    D6       -0.70661  -0.00047   0.00485  -0.04140  -0.03655  -0.74316
    D7       -2.80848  -0.00036   0.00441  -0.03747  -0.03306  -2.84154
    D8        1.38622  -0.00049   0.00469  -0.04205  -0.03736   1.34887
    D9       -1.75797  -0.00155   0.01560   0.00470   0.01969  -1.73828
   D10        0.27845  -0.00272   0.01000   0.03584   0.04644   0.32488
   D11       -1.96096  -0.00166   0.00342  -0.07431  -0.07090  -2.03187
   D12       -0.55876   0.00168  -0.01315   0.03151   0.01891  -0.53984
   D13       -2.59304   0.00072  -0.01271  -0.00897  -0.02224  -2.61527
   D14        1.31468  -0.00204  -0.02398   0.01222  -0.01188   1.30280
   D15       -0.89550  -0.00288  -0.01890  -0.02185  -0.04064  -0.93614
   D16       -1.85730  -0.00059   0.00523  -0.01530  -0.00993  -1.86723
   D17       -0.10583  -0.00215   0.00194  -0.03644  -0.03425  -0.14009
   D18        2.05966  -0.00044   0.00042  -0.05198  -0.05165   2.00801
   D19        0.12581  -0.00026   0.00228   0.01190   0.01410   0.13992
   D20        1.87727  -0.00182  -0.00101  -0.00924  -0.01022   1.86706
   D21       -2.24042  -0.00011  -0.00253  -0.02479  -0.02761  -2.26803
   D22       -0.88762  -0.00371   0.01388  -0.05336  -0.03935  -0.92697
   D23        0.87749   0.00071   0.01521  -0.02418  -0.00892   0.86857
   D24        2.95732  -0.00062   0.01523  -0.04455  -0.02955   2.92777
   D25       -1.99369   0.00052  -0.00357  -0.00133  -0.00498  -1.99867
   D26        2.56834   0.00062  -0.00236   0.00710   0.00519   2.57353
   D27        0.48468  -0.00114  -0.00045  -0.02327  -0.02409   0.46059
   D28       -1.41777   0.00251   0.00309   0.01235   0.01556  -1.40220
   D29        0.58540   0.00264   0.00948  -0.01491  -0.00555   0.57986
   D30        0.98547   0.00664   0.01440  -0.04953  -0.03528   0.95019
   D31       -0.99416  -0.00007   0.01521  -0.02087  -0.00563  -0.99980
   D32       -1.71394   0.00042   0.00448   0.00741   0.01189  -1.70204
   D33       -0.07876   0.00011   0.00674  -0.01501  -0.00835  -0.08711
   D34        2.27606   0.00114   0.00262   0.03462   0.03705   2.31312
   D35        0.19306   0.00036   0.00784   0.00899   0.01696   0.21003
   D36        1.82824   0.00005   0.01009  -0.01342  -0.00328   1.82496
   D37       -2.10012   0.00108   0.00597   0.03621   0.04212  -2.05800
   D38        0.82537   0.00259  -0.02099   0.02960   0.00863   0.83400
   D39       -1.01653   0.00275  -0.02357   0.05649   0.03274  -0.98379
   D40       -3.13348   0.00227  -0.01887   0.05542   0.03656  -3.09692
   D41        0.35086  -0.00042  -0.01446   0.02134   0.00679   0.35764
   D42       -1.52314  -0.00016  -0.01172   0.00785  -0.00406  -1.52720
   D43        1.99341   0.00017  -0.00794   0.00688  -0.00081   1.99260
   D44        0.11942   0.00043  -0.00520  -0.00661  -0.01166   0.10776
   D45       -1.95282  -0.00014  -0.00866   0.03039   0.02172  -1.93110
   D46        2.45637   0.00012  -0.00592   0.01690   0.01087   2.46724
         Item               Value     Threshold  Converged?
 Maximum Force            0.008021     0.000015     NO 
 RMS     Force            0.001961     0.000010     NO 
 Maximum Displacement     0.187324     0.000060     NO 
 RMS     Displacement     0.050455     0.000040     NO 
 Predicted change in Energy=-4.108775D-04
 GradGradGradGradGradGradGradGradGradGradGradGradGradGradGradGradGradGrad

                          Input orientation:                          
 ---------------------------------------------------------------------
 Center     Atomic      Atomic             Coordinates (Angstroms)
 Number     Number       Type             X           Y           Z
 ---------------------------------------------------------------------
      1          6           0       -1.105743    1.368072   -0.469947
      2          8           0       -1.581392    1.077831    0.605393
      3          8           0       -1.037065    0.653356   -1.548262
      4          1           0       -1.234121   -0.340711   -1.387076
      5          6           0       -0.514104    2.784436   -0.694989
      6          9           0        0.625773    2.742740   -1.405328
      7          9           0       -0.245542    3.377074    0.469076
      8          9           0       -1.388224    3.549574   -1.366611
      9          8           0        0.972596   -0.864004    2.658230
     10          1           0        1.266260   -0.360036    1.866851
     11          1           0        1.550733   -0.617120    3.383949
     12          8           0       -1.190010   -1.861110   -1.337690
     13          1           0       -0.248000   -2.106881   -1.388260
     14          1           0       -1.550163   -2.330819   -0.559520
     15          8           0        1.607432    0.126369    0.246618
     16          1           0        2.165198    0.825996   -0.100178
     17          1           0        1.709706   -0.652914   -0.334533
     18          8           0        0.845057   -3.394622    1.422962
     19          1           0        0.934592   -2.628624    2.017613
     20          1           0       -0.113202   -3.554049    1.355636
     21          8           0       -1.920505   -3.134158    1.026302
     22          1           0       -2.016220   -2.367800    1.658135
     23          1           0       -2.681305   -3.709418    1.134468
     24          8           0       -1.857652   -0.985234    2.522103
     25          1           0       -1.989840   -0.254718    1.896482
     26          1           0       -0.924147   -0.889754    2.779015
     27          8           0        1.532304   -2.373711   -0.897264
     28          1           0        1.368407   -2.862895   -0.043403
     29          1           0        2.160965   -2.883228   -1.413662
 ---------------------------------------------------------------------
                    Distance matrix (angstroms):
                    1          2          3          4          5
     1  C    0.000000
     2  O    1.211131   0.000000
     3  O    1.295492   2.261570   0.000000
     4  H    1.943591   2.470383   1.026148   0.000000
     5  C    1.551376   2.396371   2.354372   3.280846   0.000000
     6  F    2.400582   3.418552   2.674133   3.601001   1.343741
     7  F    2.378613   2.662630   3.480633   4.271360   1.333564
     8  F    2.375448   3.167906   2.923079   3.893390   1.341864
     9  O    4.368884   3.808900   4.902621   4.637665   5.173535
    10  H    3.751450   3.430431   4.242083   4.103696   4.429494
    11  H    5.084326   4.517017   5.712925   5.531229   5.698409
    12  O    3.344801   3.544873   2.527898   1.521840   4.738250
    13  H    3.695175   3.986850   2.875262   2.022819   4.947365
    14  H    3.726571   3.602345   3.185307   2.178362   5.220881
    15  O    3.068650   3.347029   3.239241   3.310823   3.528861
    16  H    3.336110   3.820758   3.518699   3.817419   3.371639
    17  H    3.468354   3.835397   3.274788   3.141885   4.109822
    18  O    5.483793   5.153534   5.362526   4.641731   6.671866
    19  H    5.130741   4.697058   5.232045   4.640019   6.225604
    20  H    5.342768   4.916580   5.195037   4.370867   6.673993
    21  O    4.813801   4.246530   4.664130   3.754846   6.322228
    22  H    4.394820   3.629010   4.512993   3.740866   5.859956
    23  H    5.553148   4.940393   5.379067   4.449799   7.086170
    24  O    3.880178   2.829546   4.463878   4.010721   5.134706
    25  H    3.002510   1.899849   3.687634   3.370499   4.257931
    26  H    3.960620   3.004662   4.595571   4.213532   5.073116
    27  O    4.598134   4.885306   4.023505   3.467869   5.552943
    28  H    4.919801   4.965034   4.518287   3.865233   5.988385
    29  H    5.443852   5.811351   4.770004   4.241664   6.308320
                    6          7          8          9         10
     6  F    0.000000
     7  F    2.162165   0.000000
     8  F    2.169946   2.169153   0.000000
     9  O    5.444391   4.925748   6.422810   0.000000
    10  H    4.554623   4.266768   5.725959   0.983109   0.000000
    11  H    5.922954   5.260863   6.968976   0.960136   1.564802
    12  O    4.949452   5.620943   5.414391   4.651716   4.307618
    13  H    4.927737   5.789945   5.770274   4.405528   3.992517
    14  H    5.584898   5.944753   5.937731   4.343935   4.207553
    15  O    3.246226   3.748344   4.826469   2.683230   1.725729
    16  H    2.783371   3.555800   4.652799   3.447784   2.466569
    17  H    3.721825   4.550779   5.321961   3.089420   2.264622
    18  O    6.761252   6.924968   7.809682   2.818898   3.095669
    19  H    6.376790   6.313406   7.417451   1.877690   2.297657
    20  H    6.915097   6.988846   7.713480   3.179945   3.516529
    21  O    6.850861   6.746270   7.119104   4.023285   4.307871
    22  H    6.517864   6.128030   6.675237   3.492079   3.853487
    23  H    7.682296   7.522902   7.785911   4.875370   5.228577
    24  O    5.957340   5.083655   5.992240   2.836112   3.252546
    25  H    5.169926   4.274340   5.048005   3.118897   3.257938
    26  H    5.753781   4.899199   6.091733   1.900760   2.431158
    27  O    5.220919   6.172451   6.620806   3.903078   3.430159
    28  H    5.816312   6.465654   7.104200   3.383940   3.150208
    29  H    5.831672   6.966158   7.347101   4.697849   4.234236
                   11         12         13         14         15
    11  H    0.000000
    12  O    5.599380   0.000000
    13  H    5.313078   0.974856   0.000000
    14  H    5.301251   0.977694   1.559675   0.000000
    15  O    3.224722   3.779655   3.332095   4.081426   0.000000
    16  H    3.820902   4.473186   4.010542   4.896977   0.959609
    17  H    3.722050   3.297638   2.656496   3.673245   0.977486
    18  O    3.472458   3.756908   3.279636   3.286181   3.789773
    19  H    2.508515   4.044883   3.642898   3.592257   3.343520
    20  H    3.938055   3.358507   3.105065   2.688675   4.211411
    21  O    4.893207   2.782577   3.111701   1.815858   4.866753
    22  H    4.332028   3.148702   3.532025   2.266400   4.619969
    23  H    5.703737   3.428085   3.853992   2.459596   5.821925
    24  O    3.534879   4.013840   4.374929   3.376618   4.291888
    25  H    3.857402   3.698661   4.153799   3.245837   3.975883
    26  H    2.562285   4.238099   4.393718   3.689767   3.722155
    27  O    4.627605   2.804948   1.865947   3.101212   2.750365
    28  H    4.101644   3.037145   2.234494   3.011234   3.012797
    29  H    5.340852   3.504216   2.531101   3.848010   3.481465
                   16         17         18         19         20
    16  H    0.000000
    17  H    1.565110   0.000000
    18  O    4.677216   3.369476   0.000000
    19  H    4.234836   3.168094   0.973849   0.000000
    20  H    5.147358   3.820504   0.973760   1.546770   0.000000
    21  O    5.800410   4.602920   2.805978   3.064285   1.884440
    22  H    5.547635   4.560053   3.049029   2.984049   2.262779
    23  H    6.751513   5.548077   3.552120   3.875922   2.582288
    24  O    5.132274   4.582232   3.783900   3.279004   3.317011
    25  H    4.734864   4.338506   4.256743   3.768608   3.834041
    26  H    4.558246   4.085029   3.353108   2.656749   3.127637
    27  O    3.357681   1.819142   2.626407   2.986427   3.029265
    28  H    3.774389   2.255051   1.645252   2.119167   2.151783
    29  H    3.934920   2.518422   3.168528   3.652734   3.645662
                   21         22         23         24         25
    21  O    0.000000
    22  H    0.997837   0.000000
    23  H    0.959917   1.586349   0.000000
    24  O    2.619017   1.638010   3.166246   0.000000
    25  H    3.008853   2.126646   3.604684   0.970839   0.000000
    26  H    3.016966   2.152584   3.707108   0.972909   1.522444
    27  O    4.024957   4.372885   4.864828   5.011161   4.969975
    28  H    3.469120   3.820477   4.301645   4.529336   4.673710
    29  H    4.761805   5.210612   5.533817   5.936489   5.924129
                   26         27         28         29
    26  H    0.000000
    27  O    4.663830   0.000000
    28  H    4.137044   0.997618   0.000000
    29  H    5.574083   0.959942   1.583089   0.000000
 Stoichiometry    C2H15F3O9
 Framework group  C1[X(C2H15F3O9)]
 Deg. of freedom    81
 Full point group                 C1      NOp   1
 Largest Abelian subgroup         C1      NOp   1
 Largest concise Abelian subgroup C1      NOp   1
                         Standard orientation:                         
 ---------------------------------------------------------------------
 Center     Atomic      Atomic             Coordinates (Angstroms)
 Number     Number       Type             X           Y           Z
 ---------------------------------------------------------------------
      1          6           0        1.546260    0.413965   -0.561564
      2          8           0        0.964702    1.407286   -0.184813
      3          8           0        1.210319   -0.420544   -1.493786
      4          1           0        0.234777   -0.318089   -1.795117
      5          6           0        2.911205    0.032894    0.069687
      6          9           0        3.012327   -1.290393    0.280226
      7          9           0        3.078898    0.644554    1.242778
      8          9           0        3.914668    0.396744   -0.743500
      9          8           0       -1.718644    0.444918    2.341295
     10          1           0       -1.012101   -0.199345    2.112761
     11          1           0       -1.761008    0.493435    3.299268
     12          8           0       -1.220502   -0.549221   -2.175563
     13          1           0       -1.507870   -1.338897   -1.681422
     14          1           0       -1.885428    0.142820   -1.988912
     15          8           0       -0.061039   -1.401172    1.319521
     16          1           0        0.668329   -1.940092    1.633267
     17          1           0       -0.619294   -1.960050    0.743773
     18          8           0       -3.704891   -0.610201    0.641963
     19          1           0       -3.178027   -0.191707    1.345993
     20          1           0       -3.761389    0.057321   -0.064741
     21          8           0       -3.122668    1.297868   -1.331309
     22          1           0       -2.593305    1.881493   -0.719071
     23          1           0       -3.642965    1.861593   -1.908322
     24          8           0       -1.575273    2.508200    0.400718
     25          1           0       -0.675412    2.327659    0.084202
     26          1           0       -1.637852    1.968640    1.207879
     27          8           0       -2.051595   -2.434654   -0.272367
     28          1           0       -2.773958   -1.848423    0.087863
     29          1           0       -2.415587   -3.315487   -0.386967
 ---------------------------------------------------------------------
 Rotational constants (GHZ):           0.6871550           0.2838501           0.2775854
 Standard basis: 6-31++G(d,p) (6D, 7F)
 There are   356 symmetry adapted cartesian basis functions of A   symmetry.
 There are   356 symmetry adapted basis functions of A   symmetry.
   356 basis functions,   568 primitive gaussians,   356 cartesian basis functions
    63 alpha electrons       63 beta electrons
       nuclear repulsion energy      1169.9727981044 Hartrees.
 NAtoms=   29 NActive=   29 NUniq=   29 SFac= 1.00D+00 NAtFMM=   60 NAOKFM=F Big=F
 Integral buffers will be    131072 words long.
 Raffenetti 2 integral format.
 Two-electron integral symmetry is turned on.
 Nuclear repulsion after empirical dispersion term =     1169.9548922084 Hartrees.
 One-electron integrals computed using PRISM.
 NBasis=   356 RedAO= T EigKep=  4.48D-05  NBF=   356
 NBsUse=   356 1.00D-06 EigRej= -1.00D+00 NBFU=   356
 Initial guess from the checkpoint file:  "/local_scratch/slurm.6305184/Gau-2330999.chk"
 B after Tr=     0.000000   -0.000000    0.000000
         Rot=    0.997387   -0.072222   -0.000074    0.001720 Ang=  -8.29 deg.
 ExpMin= 3.60D-02 ExpMax= 7.00D+03 ExpMxC= 1.05D+03 IAcc=3 IRadAn=         5 AccDes= 0.00D+00
 Harris functional with IExCor= 4639 and IRadAn=       5 diagonalized for initial guess.
 HarFok:  IExCor= 4639 AccDes= 0.00D+00 IRadAn=         5 IDoV= 1 UseB2=F ITyADJ=14
 ICtDFT=  3500011 ScaDFX=  1.000000  1.000000  1.000000  1.000000
 FoFCou: FMM=F IPFlag=           0 FMFlag=      100000 FMFlg1=           0
         NFxFlg=           0 DoJE=T BraDBF=F KetDBF=T FulRan=T
         wScrn=  0.000000 ICntrl=       500 IOpCl=  0 I1Cent=   200000004 NGrid=           0
         NMat0=    1 NMatS0=      1 NMatT0=    0 NMatD0=    1 NMtDS0=    0 NMtDT0=    0
 Petite list used in FoFCou.
 Requested convergence on RMS density matrix=1.00D-10 within 128 cycles.
 Requested convergence on MAX density matrix=1.00D-08.
 Requested convergence on             energy=1.00D-08.
 No special actions if energy rises.
 SCF Done:  E(RwB97XD) =  -1061.68166779     A.U. after   15 cycles
            NFock= 15  Conv=0.95D-10     -V/T= 2.0083
 Calling FoFJK, ICntrl=      2127 FMM=F ISym2X=0 I1Cent= 0 IOpClX= 0 NMat=1 NMatS=1 NMatT=0.
 ***** Axes restored to original set *****
 -------------------------------------------------------------------
 Center     Atomic                   Forces (Hartrees/Bohr)
 Number     Number              X              Y              Z
 -------------------------------------------------------------------
      1        6           0.000617539    0.000575550   -0.000369892
      2        8          -0.000558227   -0.000832362    0.001128094
      3        8           0.000835624   -0.001095987    0.000014149
      4        1          -0.000257177    0.000428421   -0.000833585
      5        6          -0.000101545    0.000129423    0.000335866
      6        9           0.000066601   -0.000388831    0.000025434
      7        9          -0.000294655    0.000180191   -0.000006569
      8        9          -0.000211681    0.000135390   -0.000090100
      9        8           0.000353162   -0.000832660    0.001870778
     10        1          -0.000689118   -0.000131986   -0.001030222
     11        1          -0.000409827    0.000114433    0.000297840
     12        8           0.000083186    0.000670560   -0.000317231
     13        1          -0.000254355   -0.000912710    0.000932172
     14        1          -0.000100207    0.000160181    0.000085760
     15        8           0.000358209    0.000805394   -0.000810035
     16        1          -0.000115546    0.000334298   -0.000246130
     17        1          -0.000289057   -0.000693671    0.000736062
     18        8           0.000070559   -0.000097155   -0.000445207
     19        1           0.000450779    0.000278116    0.000384022
     20        1          -0.000402365    0.000088409   -0.000215006
     21        8           0.000048016   -0.000134126   -0.000007796
     22        1           0.000183972    0.000064348   -0.000481042
     23        1          -0.000007439   -0.000062101    0.000247737
     24        8           0.000831096    0.000650349   -0.000941915
     25        1          -0.000443678    0.000578358   -0.000059282
     26        1           0.000472406   -0.000350076    0.000373154
     27        8          -0.000164994    0.000012459   -0.000648342
     28        1          -0.000107525    0.000195295    0.000256839
     29        1           0.000036247    0.000130490   -0.000185554
 -------------------------------------------------------------------
 Cartesian Forces:  Max     0.001870778 RMS     0.000508993

 GradGradGradGradGradGradGradGradGradGradGradGradGradGradGradGradGradGrad
 Berny optimization.
 Using GEDIIS/GDIIS optimizer.
 FormGI is forming the generalized inverse of G from B-inverse, IUseBI=4.
 Internal  Forces:  Max     0.003599411 RMS     0.001112457
 Search for a local minimum.
 Step number  13 out of a maximum of  174
 All quantities printed in internal units (Hartrees-Bohrs-Radians)
 Mixed Optimization -- RFO/linear search
 Update second derivatives using D2CorX and points    5    4    8   10   11
                                                     12   13
 DE= -3.50D-04 DEPred=-4.11D-04 R= 8.53D-01
 TightC=F SS=  1.41D+00  RLast= 2.38D-01 DXNew= 5.0454D-01 7.1437D-01
 Trust test= 8.53D-01 RLast= 2.38D-01 DXMaxT set to 5.05D-01
 ITU=  1  1  1  0 -1  0  0  0 -1  1 -1  1  0
 Use linear search instead of GDIIS.
     Eigenvalues ---    0.00009   0.00071   0.00173   0.00232   0.00260
     Eigenvalues ---    0.00309   0.00388   0.00448   0.00619   0.00770
     Eigenvalues ---    0.00828   0.00894   0.01009   0.01145   0.01184
     Eigenvalues ---    0.01411   0.01489   0.01631   0.01652   0.01767
     Eigenvalues ---    0.01873   0.02005   0.02056   0.02224   0.02428
     Eigenvalues ---    0.02572   0.02759   0.02985   0.03077   0.03120
     Eigenvalues ---    0.03401   0.03597   0.04002   0.04228   0.04407
     Eigenvalues ---    0.05077   0.05459   0.05683   0.05991   0.06274
     Eigenvalues ---    0.06796   0.08967   0.09409   0.12069   0.13573
     Eigenvalues ---    0.13861   0.14894   0.16211   0.19230   0.20650
     Eigenvalues ---    0.21425   0.22967   0.24378   0.28780   0.34146
     Eigenvalues ---    0.37055   0.37713   0.38479   0.39084   0.41630
     Eigenvalues ---    0.45134   0.46650   0.47417   0.49705   0.51226
     Eigenvalues ---    0.53362   0.54107   0.55734   0.56259   0.56769
     Eigenvalues ---    0.57462   0.57692   0.57810   0.58625   0.62317
     Eigenvalues ---    0.83811   0.90731   1.51402   1.86296   3.30078
     Eigenvalues ---   14.20738
 RFO step:  Lambda=-5.08222227D-04 EMin= 8.62863455D-05
 Quartic linear search produced a step of -0.10516.
 Iteration  1 RMS(Cart)=  0.06185227 RMS(Int)=  0.00259648
 Iteration  2 RMS(Cart)=  0.00312048 RMS(Int)=  0.00012970
 Iteration  3 RMS(Cart)=  0.00000857 RMS(Int)=  0.00012965
 Iteration  4 RMS(Cart)=  0.00000000 RMS(Int)=  0.00012965
 Variable       Old X    -DE/DX   Delta X   Delta X   Delta X     New X
                                 (Linear)    (Quad)   (Total)
    R1        2.28871   0.00142  -0.00001   0.00320   0.00318   2.29189
    R2        2.44812   0.00072   0.00044   0.00078   0.00122   2.44934
    R3        2.93167  -0.00019  -0.00013  -0.00068  -0.00081   2.93086
    R4        1.93914  -0.00136  -0.00231   0.01141   0.00911   1.94825
    R5        2.87586  -0.00082   0.00451  -0.03168  -0.02716   2.84870
    R6        2.53930   0.00006  -0.00030   0.00362   0.00332   2.54262
    R7        2.52007   0.00001   0.00006  -0.00183  -0.00177   2.51830
    R8        2.53576   0.00026   0.00014  -0.00068  -0.00053   2.53522
    R9        1.85781   0.00056   0.00005   0.00272   0.00277   1.86057
   R10        1.81439   0.00001   0.00007   0.00046   0.00053   1.81492
   R11        3.54832  -0.00041   0.00038   0.03014   0.03052   3.57884
   R12        1.84221  -0.00073  -0.00001   0.00236   0.00243   1.84464
   R13        1.84757  -0.00073  -0.00012   0.00015   0.00006   1.84763
   R14        3.52613  -0.00068   0.00108  -0.00926  -0.00807   3.51806
   R15        3.43147  -0.00068   0.00126   0.00997   0.01123   3.44271
   R16        1.81340   0.00027   0.00005  -0.00014  -0.00009   1.81330
   R17        1.84718   0.00027   0.00012  -0.00090  -0.00078   1.84640
   R18        3.43768   0.00027   0.00117   0.02280   0.02397   3.46165
   R19        1.84031   0.00047  -0.00006  -0.00014  -0.00020   1.84011
   R20        1.84014  -0.00012  -0.00015   0.00038   0.00011   1.84025
   R21        3.10908   0.00061   0.00030   0.00010   0.00039   3.10946
   R22        3.56108  -0.00028  -0.00134   0.00525   0.00381   3.56489
   R23        1.88564  -0.00005  -0.00045   0.00065   0.00020   1.88584
   R24        1.81398   0.00007  -0.00000   0.00041   0.00041   1.81439
   R25        3.09539   0.00050   0.00407   0.00200   0.00607   3.10146
   R26        1.83462   0.00053  -0.00004  -0.00009  -0.00013   1.83449
   R27        1.83853   0.00052  -0.00012   0.00274   0.00262   1.84115
   R28        1.88522   0.00069  -0.00016   0.00309   0.00292   1.88814
   R29        1.81403   0.00005  -0.00002   0.00044   0.00042   1.81445
    A1        2.24932  -0.00089  -0.00052  -0.00017  -0.00069   2.24863
    A2        2.09135   0.00023   0.00015   0.00290   0.00304   2.09439
    A3        1.94199   0.00065   0.00036  -0.00250  -0.00215   1.93984
    A4        1.97525  -0.00307  -0.00214  -0.01000  -0.01213   1.96312
    A5        1.95181  -0.00064   0.00034  -0.00601  -0.00567   1.94614
    A6        1.93468   0.00021  -0.00015   0.00174   0.00159   1.93627
    A7        1.92278  -0.00001  -0.00028   0.00085   0.00056   1.92334
    A8        1.88010   0.00031   0.00019   0.00107   0.00126   1.88136
    A9        1.88147   0.00031   0.00004   0.00028   0.00032   1.88179
   A10        1.89092  -0.00017  -0.00014   0.00226   0.00212   1.89304
   A11        1.87210   0.00084   0.00036  -0.00517  -0.00524   1.86685
   A12        1.78561  -0.00076  -0.00516   0.01466   0.00912   1.79474
   A13        2.10797   0.00075  -0.00162   0.04504   0.04318   2.15115
   A14        1.85271   0.00026  -0.00237  -0.00221  -0.00496   1.84775
   A15        2.08877  -0.00175  -0.00181   0.01935   0.01755   2.10632
   A16        1.85056   0.00042   0.00088   0.00774   0.00892   1.85947
   A17        2.80643  -0.00077  -0.00164  -0.01668  -0.01851   2.78793
   A18        1.88133   0.00012  -0.00038   0.00150   0.00112   1.88245
   A19        1.83534  -0.00202  -0.00163   0.00333   0.00207   1.83742
   A20        1.83462   0.00338   0.00284   0.01766   0.02062   1.85524
   A21        1.88003  -0.00021   0.00155  -0.03102  -0.02959   1.85044
   A22        2.82209   0.00284   0.00066  -0.05889  -0.05823   2.76386
   A23        2.73735  -0.00127  -0.00107   0.02217   0.02148   2.75883
   A24        1.62643   0.00095   0.00018   0.01037   0.01054   1.63697
   A25        1.80573  -0.00174   0.00223  -0.01863  -0.01646   1.78927
   A26        2.12372  -0.00008  -0.00080   0.00998   0.00922   2.13294
   A27        1.72386  -0.00072   0.00228  -0.00666  -0.00413   1.71973
   A28        2.22295  -0.00067  -0.00245  -0.00237  -0.00505   2.21790
   A29        1.88902   0.00171  -0.00017   0.00073   0.00057   1.88959
   A30        1.85671   0.00072  -0.00182   0.01799   0.01616   1.87287
   A31        1.89125  -0.00022  -0.00151  -0.00013  -0.00166   1.88960
   A32        1.79976   0.00046  -0.00032   0.00742   0.00706   1.80682
   A33        1.60998  -0.00070   0.00229  -0.00257  -0.00043   1.60955
   A34        1.70983   0.00015   0.00092   0.02493   0.02605   1.73588
   A35        2.16420   0.00038   0.00114  -0.00634  -0.00541   2.15878
   A36        1.78759   0.00140  -0.00359  -0.00236  -0.00593   1.78167
   A37        2.22009  -0.00063  -0.00167  -0.00735  -0.00904   2.21105
   A38        1.88363  -0.00022   0.00058   0.00171   0.00232   1.88595
   A39        3.14172  -0.00316  -0.00372  -0.01199  -0.01571   3.12601
   A40        3.07441  -0.00089   0.00262   0.00988   0.01252   3.08693
   A41        3.13698  -0.00104  -0.00041  -0.01036  -0.01083   3.12615
   A42        2.97096  -0.00264   0.00283   0.01137   0.01418   2.98514
   A43        2.91204   0.00181  -0.00222   0.00508   0.00307   2.91511
   A44        3.40098  -0.00284  -0.00146  -0.01665  -0.01810   3.38288
   A45        3.33842  -0.00014  -0.00119   0.01306   0.01173   3.35014
   A46        3.53044  -0.00237  -0.00476  -0.02618  -0.03097   3.49947
   A47        3.31578   0.00220   0.00007   0.00581   0.00585   3.32164
   A48        3.16244   0.00125  -0.00043  -0.00749  -0.00802   3.15442
    D1       -0.24664   0.00025   0.00322   0.03156   0.03478  -0.21186
    D2        2.93061   0.00057   0.00349   0.02385   0.02735   2.95797
    D3        2.43043   0.00005   0.00411  -0.06854  -0.06444   2.36600
    D4        0.33205  -0.00006   0.00374  -0.06705  -0.06331   0.26874
    D5       -1.76073   0.00002   0.00419  -0.07154  -0.06735  -1.82808
    D6       -0.74316  -0.00026   0.00384  -0.06168  -0.05783  -0.80099
    D7       -2.84154  -0.00037   0.00348  -0.06019  -0.05671  -2.89825
    D8        1.34887  -0.00029   0.00393  -0.06468  -0.06075   1.28812
    D9       -1.73828  -0.00027  -0.00207  -0.08031  -0.08239  -1.82066
   D10        0.32488  -0.00128  -0.00488  -0.06259  -0.06747   0.25742
   D11       -2.03187  -0.00015   0.00746  -0.04422  -0.03688  -2.06875
   D12       -0.53984   0.00093  -0.00199  -0.05377  -0.05551  -0.59536
   D13       -2.61527   0.00002   0.00234  -0.08484  -0.08274  -2.69802
   D14        1.30280  -0.00260   0.00125   0.07663   0.07774   1.38054
   D15       -0.93614  -0.00090   0.00427   0.05014   0.05422  -0.88192
   D16       -1.86723   0.00001   0.00104  -0.00844  -0.00757  -1.87479
   D17       -0.14009  -0.00060   0.00360  -0.01424  -0.01069  -0.15077
   D18        2.00801  -0.00008   0.00543  -0.02177  -0.01647   1.99154
   D19        0.13992  -0.00048  -0.00148   0.00116  -0.00058   0.13933
   D20        1.86706  -0.00109   0.00107  -0.00464  -0.00370   1.86335
   D21       -2.26803  -0.00057   0.00290  -0.01217  -0.00949  -2.27752
   D22       -0.92697  -0.00173   0.00414  -0.04241  -0.03836  -0.96533
   D23        0.86857  -0.00042   0.00094  -0.04339  -0.04250   0.82606
   D24        2.92777  -0.00038   0.00311  -0.02352  -0.02029   2.90748
   D25       -1.99867   0.00069   0.00052   0.08854   0.08907  -1.90960
   D26        2.57353   0.00053  -0.00055   0.06368   0.06291   2.63644
   D27        0.46059  -0.00070   0.00253   0.05825   0.06100   0.52158
   D28       -1.40220   0.00096  -0.00164   0.07511   0.07347  -1.32874
   D29        0.57986   0.00129   0.00058   0.04919   0.04978   0.62964
   D30        0.95019   0.00360   0.00371   0.01020   0.01391   0.96410
   D31       -0.99980   0.00078   0.00059   0.00173   0.00213  -0.99767
   D32       -1.70204   0.00058  -0.00125  -0.01728  -0.01826  -1.72031
   D33       -0.08711   0.00004   0.00088  -0.01640  -0.01550  -0.10260
   D34        2.31312   0.00051  -0.00390  -0.02811  -0.03196   2.28116
   D35        0.21003  -0.00022  -0.00178  -0.01650  -0.01809   0.19194
   D36        1.82496  -0.00076   0.00034  -0.01562  -0.01532   1.80964
   D37       -2.05800  -0.00029  -0.00443  -0.02733  -0.03178  -2.08978
   D38        0.83400   0.00106  -0.00091   0.01321   0.01219   0.84618
   D39       -0.98379   0.00273  -0.00344   0.03099   0.02752  -0.95627
   D40       -3.09692   0.00145  -0.00384   0.03804   0.03394  -3.06298
   D41        0.35764  -0.00028  -0.00071   0.04673   0.04609   0.40373
   D42       -1.52720  -0.00050   0.00043   0.03061   0.03108  -1.49612
   D43        1.99260   0.00025   0.00008   0.05538   0.05546   2.04807
   D44        0.10776   0.00003   0.00123   0.03926   0.04046   0.14822
   D45       -1.93110   0.00037  -0.00228   0.04633   0.04401  -1.88709
[truncated: 2,004,468 more chars]
