# Supplementary material for: The Hydration of Trifluoroacetic Acid from 0 to 298 K
Source: J Phys Chem A. 2026 Jan 20;130(4):927–35. doi: 10.1021/acs.jpca.5c08151 (PMC12862820; doi:10.1021/acs.jpca.5c08151)
Supplement: Supplementary file 1 [file jp5c08151_si_001.zip › TFA_SI/within1kcal-hightemps/7-H2O/20K-495-9503-wb97xd.log]

 Entering Gaussian System, Link 0=g16
 Initial command:
 /software/commercial/MERCURY/GAUSSIAN/AVX2/g16/l1.exe "/local_scratch/slurm.6305318/Gau-158515.inp" -scrdir="/local_scratch/slurm.6305318/"
 Entering Link 1 = /software/commercial/MERCURY/GAUSSIAN/AVX2/g16/l1.exe PID=    158516.
  
 Copyright (c) 1988-2019, Gaussian, Inc.  All Rights Reserved.
  
 This is part of the Gaussian(R) 16 program.  It is based on
 the Gaussian(R) 09 system (copyright 2009, Gaussian, Inc.),
 the Gaussian(R) 03 system (copyright 2003, Gaussian, Inc.),
 the Gaussian(R) 98 system (copyright 1998, Gaussian, Inc.),
 the Gaussian(R) 94 system (copyright 1995, Gaussian, Inc.),
 the Gaussian 92(TM) system (copyright 1992, Gaussian, Inc.),
 the Gaussian 90(TM) system (copyright 1990, Gaussian, Inc.),
 the Gaussian 88(TM) system (copyright 1988, Gaussian, Inc.),
 the Gaussian 86(TM) system (copyright 1986, Carnegie Mellon
 University), and the Gaussian 82(TM) system (copyright 1983,
 Carnegie Mellon University). Gaussian is a federally registered
 trademark of Gaussian, Inc.
  
 This software contains proprietary and confidential information,
 including trade secrets, belonging to Gaussian, Inc.
  
 This software is provided under written license and may be
 used, copied, transmitted, or stored only in accord with that
 written license.
  
 The following legend is applicable only to US Government
 contracts under FAR:
  
                    RESTRICTED RIGHTS LEGEND
  
 Use, reproduction and disclosure by the US Government is
 subject to restrictions as set forth in subparagraphs (a)
 and (c) of the Commercial Computer Software - Restricted
 Rights clause in FAR 52.227-19.
  
 Gaussian, Inc.
 340 Quinnipiac St., Bldg. 40, Wallingford CT 06492
  
  
 ---------------------------------------------------------------
 Warning -- This program may not be used in any manner that
 competes with the business of Gaussian, Inc. or will provide
 assistance to any competitor of Gaussian, Inc.  The licensee
 of this program is prohibited from giving any competitor of
 Gaussian, Inc. access to this program.  By using this program,
 the user acknowledges that Gaussian, Inc. is engaged in the
 business of creating and licensing software in the field of
 computational chemistry and represents and warrants to the
 licensee that it is not a competitor of Gaussian, Inc. and that
 it will not use this program in any manner prohibited above.
 ---------------------------------------------------------------
  

 Cite this work as:
 Gaussian 16, Revision C.01,
 M. J. Frisch, G. W. Trucks, H. B. Schlegel, G. E. Scuseria, 
 M. A. Robb, J. R. Cheeseman, G. Scalmani, V. Barone, 
 G. A. Petersson, H. Nakatsuji, X. Li, M. Caricato, A. V. Marenich, 
 J. Bloino, B. G. Janesko, R. Gomperts, B. Mennucci, H. P. Hratchian, 
 J. V. Ortiz, A. F. Izmaylov, J. L. Sonnenberg, D. Williams-Young, 
 F. Ding, F. Lipparini, F. Egidi, J. Goings, B. Peng, A. Petrone, 
 T. Henderson, D. Ranasinghe, V. G. Zakrzewski, J. Gao, N. Rega, 
 G. Zheng, W. Liang, M. Hada, M. Ehara, K. Toyota, R. Fukuda, 
 J. Hasegawa, M. Ishida, T. Nakajima, Y. Honda, O. Kitao, H. Nakai, 
 T. Vreven, K. Throssell, J. A. Montgomery, Jr., J. E. Peralta, 
 F. Ogliaro, M. J. Bearpark, J. J. Heyd, E. N. Brothers, K. N. Kudin, 
 V. N. Staroverov, T. A. Keith, R. Kobayashi, J. Normand, 
 K. Raghavachari, A. P. Rendell, J. C. Burant, S. S. Iyengar, 
 J. Tomasi, M. Cossi, J. M. Millam, M. Klene, C. Adamo, R. Cammi, 
 J. W. Ochterski, R. L. Martin, K. Morokuma, O. Farkas, 
 J. B. Foresman, and D. J. Fox, Gaussian, Inc., Wallingford CT, 2019.
 
 ******************************************
 Gaussian 16:  ES64L-G16RevC.01  3-Jul-2019
                10-Oct-2025 
 ******************************************
 %nproc=20
 Will use up to   20 processors via shared memory.
 %mem=18gb
 ----------------------------------------------------------------------
 # wb97xd/6-31++g** scf(conver=10) opt(tight,maxcycles=300,calcfc) freq
 ----------------------------------------------------------------------
 1/6=300,7=10,10=4,18=20,19=15,26=3,38=1/1,3;
 2/9=110,12=2,17=6,18=5,40=1/2;
 3/5=1,6=6,7=1111,11=2,25=1,30=1,71=2,74=-58,140=1/1,2,3;
 4//1;
 5/5=2,6=10,38=5/2;
 8/6=4,10=90,11=11/1;
 11/6=1,8=1,9=11,15=111,16=1/1,2,10;
 10/6=1,13=1/2;
 6/7=2,8=2,9=2,10=2,28=1/1;
 7/10=1,25=1/1,2,3,16;
 1/6=300,7=10,10=4,18=20,19=15,26=3/3(2);
 2/9=110/2;
 99//99;
 2/9=110/2;
 3/5=1,6=6,7=1111,11=2,25=1,30=1,71=1,74=-58/1,2,3;
 4/5=5,16=3,69=1/1;
 5/5=2,6=10,38=5/2;
 7//1,2,3,16;
 1/6=300,7=10,18=20,19=15,26=3/3(-5);
 2/9=110/2;
 6/7=2,8=2,9=2,10=2,19=2,28=1/1;
 99/9=1/99;
 ------------
 20K-495-9503
 ------------
 Symbolic Z-matrix:
 Charge =  0 Multiplicity = 1
 C                     0.59988  -2.54749   0.12834 
 O                    -0.10454  -1.57118   0.03541 
 O                     1.29291  -2.93333   1.12777 
 H                     1.19828  -2.26975   2.01766 
 C                     0.75894  -3.50927  -1.09346 
 F                     0.42638  -4.76697  -0.78569 
 F                     2.02545  -3.52421  -1.53405 
 F                    -0.0108   -3.12993  -2.11852 
 O                     1.05056  -1.38331   3.06734 
 H                     1.72036  -0.68048   2.9586 
 H                     0.18488  -0.92495   2.92334 
 O                    -0.30058   4.34572   2.3841 
 H                     0.19136   5.06409   2.78257 
 H                    -0.13077   3.55271   2.9437 
 O                    -0.12382   3.59915  -0.16914 
 H                    -0.15475   3.95055   0.7507 
 H                    -0.98549   3.7803   -0.54701 
 O                     2.37198   0.87716   2.36418 
 H                     1.79465   1.00284   1.5803 
 H                     3.2582    1.13279   2.106 
 O                     0.52953   1.12202   0.42764 
 H                     0.30322   2.03441   0.11753 
 H                     0.34628   0.49983  -0.28142 
 O                    -1.05096   0.07947   2.34971 
 H                    -1.71958  -0.46214   1.92674 
 H                    -0.53742   0.49003   1.61667 
 O                     0.27946   2.14274   3.79945 
 H                    -0.39661   1.48679   3.59057 
 H                     1.1144    1.77254   3.47749 
 
 Add virtual bond connecting atoms O9         and H4         Dist= 2.61D+00.
 Add virtual bond connecting atoms H22        and O15        Dist= 3.11D+00.
 Add virtual bond connecting atoms H16        and O12        Dist= 3.19D+00.
 Add virtual bond connecting atoms O24        and H11        Dist= 3.20D+00.
 Add virtual bond connecting atoms O27        and H14        Dist= 3.21D+00.
 Add virtual bond connecting atoms O21        and H19        Dist= 3.24D+00.
 Add virtual bond connecting atoms H10        and O18        Dist= 3.38D+00.
 Add virtual bond connecting atoms H26        and O21        Dist= 3.25D+00.

 GradGradGradGradGradGradGradGradGradGradGradGradGradGradGradGradGradGrad
 Berny optimization.
 Initialization pass.
                           ----------------------------
                           !    Initial Parameters    !
                           ! (Angstroms and Degrees)  !
 --------------------------                            --------------------------
 ! Name  Definition              Value          Derivative Info.                !
 --------------------------------------------------------------------------------
 ! R1    R(1,2)                  1.2075         calculate D2E/DX2 analytically  !
 ! R2    R(1,3)                  1.2759         calculate D2E/DX2 analytically  !
 ! R3    R(1,5)                  1.563          calculate D2E/DX2 analytically  !
 ! R4    R(3,4)                  1.1141         calculate D2E/DX2 analytically  !
 ! R5    R(4,9)                  1.3818         calculate D2E/DX2 analytically  !
 ! R6    R(5,6)                  1.3368         calculate D2E/DX2 analytically  !
 ! R7    R(5,7)                  1.341          calculate D2E/DX2 analytically  !
 ! R8    R(5,8)                  1.3368         calculate D2E/DX2 analytically  !
 ! R9    R(9,10)                 0.9769         calculate D2E/DX2 analytically  !
 ! R10   R(9,11)                 0.9901         calculate D2E/DX2 analytically  !
 ! R11   R(10,18)                1.79           calculate D2E/DX2 analytically  !
 ! R12   R(11,24)                1.6927         calculate D2E/DX2 analytically  !
 ! R13   R(12,13)                0.9575         calculate D2E/DX2 analytically  !
 ! R14   R(12,14)                0.9853         calculate D2E/DX2 analytically  !
 ! R15   R(12,16)                1.6868         calculate D2E/DX2 analytically  !
 ! R16   R(14,27)                1.6996         calculate D2E/DX2 analytically  !
 ! R17   R(15,16)                0.9852         calculate D2E/DX2 analytically  !
 ! R18   R(15,17)                0.9582         calculate D2E/DX2 analytically  !
 ! R19   R(15,22)                1.6471         calculate D2E/DX2 analytically  !
 ! R20   R(18,19)                0.9816         calculate D2E/DX2 analytically  !
 ! R21   R(18,20)                0.9578         calculate D2E/DX2 analytically  !
 ! R22   R(19,21)                1.7156         calculate D2E/DX2 analytically  !
 ! R23   R(21,22)                0.9899         calculate D2E/DX2 analytically  !
 ! R24   R(21,23)                0.961          calculate D2E/DX2 analytically  !
 ! R25   R(21,26)                1.718          calculate D2E/DX2 analytically  !
 ! R26   R(24,25)                0.9588         calculate D2E/DX2 analytically  !
 ! R27   R(24,26)                0.9847         calculate D2E/DX2 analytically  !
 ! R28   R(27,28)                0.9649         calculate D2E/DX2 analytically  !
 ! R29   R(27,29)                0.9684         calculate D2E/DX2 analytically  !
 ! A1    A(2,1,3)              128.4367         calculate D2E/DX2 analytically  !
 ! A2    A(2,1,5)              119.7834         calculate D2E/DX2 analytically  !
 ! A3    A(3,1,5)              111.7733         calculate D2E/DX2 analytically  !
 ! A4    A(1,3,4)              113.5413         calculate D2E/DX2 analytically  !
 ! A5    A(1,5,6)              111.9392         calculate D2E/DX2 analytically  !
 ! A6    A(1,5,7)              111.0866         calculate D2E/DX2 analytically  !
 ! A7    A(1,5,8)              111.48           calculate D2E/DX2 analytically  !
 ! A8    A(6,5,7)              107.4632         calculate D2E/DX2 analytically  !
 ! A9    A(6,5,8)              107.473          calculate D2E/DX2 analytically  !
 ! A10   A(7,5,8)              107.1596         calculate D2E/DX2 analytically  !
 ! A11   A(4,9,10)             107.6774         calculate D2E/DX2 analytically  !
 ! A12   A(4,9,11)             106.2587         calculate D2E/DX2 analytically  !
 ! A13   A(10,9,11)            104.4906         calculate D2E/DX2 analytically  !
 ! A14   A(9,10,18)            155.8617         calculate D2E/DX2 analytically  !
 ! A15   A(9,11,24)            164.234          calculate D2E/DX2 analytically  !
 ! A16   A(13,12,14)           106.1964         calculate D2E/DX2 analytically  !
 ! A17   A(13,12,16)           122.2962         calculate D2E/DX2 analytically  !
 ! A18   A(14,12,16)           110.2737         calculate D2E/DX2 analytically  !
 ! A19   A(16,15,17)           105.8163         calculate D2E/DX2 analytically  !
 ! A20   A(16,15,22)           100.6319         calculate D2E/DX2 analytically  !
 ! A21   A(17,15,22)           118.7772         calculate D2E/DX2 analytically  !
 ! A22   A(10,18,19)            99.3519         calculate D2E/DX2 analytically  !
 ! A23   A(10,18,20)           131.1914         calculate D2E/DX2 analytically  !
 ! A24   A(19,18,20)           107.1436         calculate D2E/DX2 analytically  !
 ! A25   A(19,21,22)           116.3021         calculate D2E/DX2 analytically  !
 ! A26   A(19,21,23)           126.2545         calculate D2E/DX2 analytically  !
 ! A27   A(19,21,26)            88.1323         calculate D2E/DX2 analytically  !
 ! A28   A(22,21,23)           108.7861         calculate D2E/DX2 analytically  !
 ! A29   A(22,21,26)           114.4507         calculate D2E/DX2 analytically  !
 ! A30   A(23,21,26)            98.8623         calculate D2E/DX2 analytically  !
 ! A31   A(11,24,25)           108.8708         calculate D2E/DX2 analytically  !
 ! A32   A(11,24,26)            96.8295         calculate D2E/DX2 analytically  !
 ! A33   A(25,24,26)           105.7116         calculate D2E/DX2 analytically  !
 ! A34   A(14,27,28)           106.6105         calculate D2E/DX2 analytically  !
 ! A35   A(14,27,29)           110.9684         calculate D2E/DX2 analytically  !
 ! A36   A(28,27,29)           105.7981         calculate D2E/DX2 analytically  !
 ! A37   L(3,4,9,15,-1)        176.3714         calculate D2E/DX2 analytically  !
 ! A38   L(12,14,27,8,-1)      176.3786         calculate D2E/DX2 analytically  !
 ! A39   L(12,16,15,3,-1)      173.476          calculate D2E/DX2 analytically  !
 ! A40   L(18,19,21,3,-1)      176.4315         calculate D2E/DX2 analytically  !
 ! A41   L(15,22,21,14,-1)     171.7508         calculate D2E/DX2 analytically  !
 ! A42   L(21,26,24,1,-1)      177.0071         calculate D2E/DX2 analytically  !
 ! A43   L(3,4,9,15,-2)        179.3676         calculate D2E/DX2 analytically  !
 ! A44   L(12,14,27,8,-2)      175.4781         calculate D2E/DX2 analytically  !
 ! A45   L(12,16,15,3,-2)      175.3048         calculate D2E/DX2 analytically  !
 ! A46   L(18,19,21,3,-2)      168.7976         calculate D2E/DX2 analytically  !
 ! A47   L(15,22,21,14,-2)     178.7604         calculate D2E/DX2 analytically  !
 ! A48   L(21,26,24,1,-2)      173.5637         calculate D2E/DX2 analytically  !
 ! D1    D(2,1,3,4)              1.151          calculate D2E/DX2 analytically  !
 ! D2    D(5,1,3,4)           -179.7957         calculate D2E/DX2 analytically  !
 ! D3    D(2,1,5,6)           -123.7866         calculate D2E/DX2 analytically  !
 ! D4    D(2,1,5,7)            116.0772         calculate D2E/DX2 analytically  !
 ! D5    D(2,1,5,8)             -3.3649         calculate D2E/DX2 analytically  !
 ! D6    D(3,1,5,6)             57.0679         calculate D2E/DX2 analytically  !
 ! D7    D(3,1,5,7)            -63.0683         calculate D2E/DX2 analytically  !
 ! D8    D(3,1,5,8)            177.4895         calculate D2E/DX2 analytically  !
 ! D9    D(1,3,9,10)           -87.3825         calculate D2E/DX2 analytically  !
 ! D10   D(1,3,9,11)            23.3299         calculate D2E/DX2 analytically  !
 ! D11   D(4,9,10,18)           88.5206         calculate D2E/DX2 analytically  !
 ! D12   D(11,9,10,18)         -24.1774         calculate D2E/DX2 analytically  !
 ! D13   D(4,9,11,24)          -74.8538         calculate D2E/DX2 analytically  !
 ! D14   D(10,9,11,24)          38.854          calculate D2E/DX2 analytically  !
 ! D15   D(9,10,18,19)         -23.327          calculate D2E/DX2 analytically  !
 ! D16   D(9,10,18,20)        -146.0866         calculate D2E/DX2 analytically  !
 ! D17   D(9,11,24,25)         113.1598         calculate D2E/DX2 analytically  !
 ! D18   D(9,11,24,26)           3.942          calculate D2E/DX2 analytically  !
 ! D19   D(13,12,15,17)       -114.8762         calculate D2E/DX2 analytically  !
 ! D20   D(13,12,15,22)        122.7825         calculate D2E/DX2 analytically  !
 ! D21   D(14,12,15,17)        119.3457         calculate D2E/DX2 analytically  !
 ! D22   D(14,12,15,22)         -2.9956         calculate D2E/DX2 analytically  !
 ! D23   D(13,12,27,28)        163.0409         calculate D2E/DX2 analytically  !
 ! D24   D(13,12,27,29)        -82.99           calculate D2E/DX2 analytically  !
 ! D25   D(16,12,27,28)        -64.2666         calculate D2E/DX2 analytically  !
 ! D26   D(16,12,27,29)         49.7025         calculate D2E/DX2 analytically  !
 ! D27   D(16,15,21,19)        -45.8713         calculate D2E/DX2 analytically  !
 ! D28   D(16,15,21,23)        161.1445         calculate D2E/DX2 analytically  !
 ! D29   D(16,15,21,26)         51.3184         calculate D2E/DX2 analytically  !
 ! D30   D(17,15,21,19)       -158.8604         calculate D2E/DX2 analytically  !
 ! D31   D(17,15,21,23)         48.1554         calculate D2E/DX2 analytically  !
 ! D32   D(17,15,21,26)        -61.6707         calculate D2E/DX2 analytically  !
 ! D33   D(10,18,21,22)        153.6703         calculate D2E/DX2 analytically  !
 ! D34   D(10,18,21,23)        -57.2933         calculate D2E/DX2 analytically  !
 ! D35   D(10,18,21,26)         39.2042         calculate D2E/DX2 analytically  !
 ! D36   D(20,18,21,22)        -67.0618         calculate D2E/DX2 analytically  !
 ! D37   D(20,18,21,23)         81.9747         calculate D2E/DX2 analytically  !
 ! D38   D(20,18,21,26)        178.4721         calculate D2E/DX2 analytically  !
 ! D39   D(19,21,24,11)        -36.1909         calculate D2E/DX2 analytically  !
 ! D40   D(19,21,24,25)       -146.9826         calculate D2E/DX2 analytically  !
 ! D41   D(22,21,24,11)       -153.5512         calculate D2E/DX2 analytically  !
 ! D42   D(22,21,24,25)         95.6571         calculate D2E/DX2 analytically  !
 ! D43   D(23,21,24,11)         89.885          calculate D2E/DX2 analytically  !
 ! D44   D(23,21,24,25)        -20.9067         calculate D2E/DX2 analytically  !
 --------------------------------------------------------------------------------
 Trust Radius=3.00D-01 FncErr=1.00D-07 GrdErr=1.00D-06 EigMax=2.50D+02 EigMin=1.00D-04
 Number of steps in this run=    174 maximum allowed number of steps=    174.
 GradGradGradGradGradGradGradGradGradGradGradGradGradGradGradGradGradGrad

                          Input orientation:                          
 ---------------------------------------------------------------------
 Center     Atomic      Atomic             Coordinates (Angstroms)
 Number     Number       Type             X           Y           Z
 ---------------------------------------------------------------------
      1          6           0        0.599881   -2.547488    0.128341
      2          8           0       -0.104540   -1.571180    0.035410
      3          8           0        1.292914   -2.933327    1.127768
      4          1           0        1.198283   -2.269754    2.017656
      5          6           0        0.758940   -3.509269   -1.093460
      6          9           0        0.426383   -4.766970   -0.785688
      7          9           0        2.025454   -3.524213   -1.534050
      8          9           0       -0.010804   -3.129927   -2.118523
      9          8           0        1.050556   -1.383308    3.067339
     10          1           0        1.720356   -0.680477    2.958598
     11          1           0        0.184881   -0.924954    2.923336
     12          8           0       -0.300584    4.345716    2.384105
     13          1           0        0.191360    5.064089    2.782569
     14          1           0       -0.130774    3.552712    2.943700
     15          8           0       -0.123824    3.599148   -0.169138
     16          1           0       -0.154753    3.950553    0.750703
     17          1           0       -0.985485    3.780298   -0.547011
     18          8           0        2.371976    0.877155    2.364175
     19          1           0        1.794649    1.002840    1.580300
     20          1           0        3.258203    1.132786    2.106003
     21          8           0        0.529529    1.122022    0.427636
     22          1           0        0.303224    2.034413    0.117525
     23          1           0        0.346281    0.499827   -0.281415
     24          8           0       -1.050960    0.079475    2.349714
     25          1           0       -1.719579   -0.462137    1.926740
     26          1           0       -0.537417    0.490032    1.616669
     27          8           0        0.279461    2.142745    3.799446
     28          1           0       -0.396613    1.486786    3.590568
     29          1           0        1.114400    1.772535    3.477493
 ---------------------------------------------------------------------
                    Distance matrix (angstroms):
                    1          2          3          4          5
     1  C    0.000000
     2  O    1.207486   0.000000
     3  O    1.275939   2.236418   0.000000
     4  H    2.001182   2.472782   1.114085   0.000000
     5  C    1.563048   2.403358   2.355990   3.377641   0.000000
     6  F    2.406584   3.342028   2.788267   3.832838   1.336836
     7  F    2.397873   3.288528   2.823302   3.856487   1.341045
     8  F    2.400119   2.660433   3.503817   4.394288   1.336847
     9  O    3.193138   3.249945   2.494641   1.381827   4.681559
    10  H    3.570930   3.559301   2.934276   1.919305   5.034437
    11  H    3.258349   2.973464   2.912965   1.911996   4.810704
    12  O    7.308596   6.369024   7.556592   6.793036   8.655451
    13  H    8.071426   7.187575   8.240780   7.442059   9.425933
    14  H    6.758146   5.891783   6.884272   6.043597   8.183020
    15  O    6.196240   5.174409   6.808990   6.401098   7.222412
    16  H    6.571251   5.568096   7.044552   6.490616   7.738521
    17  H    6.558229   5.454686   7.284830   6.924557   7.515278
    18  O    4.457293   4.189347   4.148838   3.376488   5.813591
    19  H    4.017523   3.552349   3.993737   3.355116   5.346103
    20  H    4.951994   4.786108   4.620885   3.978487   6.166973
    21  O    3.682368   2.794499   4.185546   3.805199   4.880084
    22  H    4.591508   3.629507   5.165125   4.789309   5.692677
    23  H    3.085181   2.143056   3.829942   3.698948   4.111272
    24  O    3.815849   2.996060   4.007976   3.269286   5.292473
    25  H    3.600392   2.723134   3.977468   3.433608   4.954763
    26  H    3.568626   2.633696   3.912610   3.284793   5.001974
    27  O    5.964727   5.301760   5.825071   4.846561   7.491040
    28  H    5.408824   4.698469   5.334537   4.373710   6.945213
    29  H    5.490368   4.951180   5.262909   4.298635   6.994098
                    6          7          8          9         10
     6  F    0.000000
     7  F    2.159055   0.000000
     8  F    2.155804   2.154859   0.000000
     9  O    5.165711   5.167851   5.574077   0.000000
    10  H    5.691525   5.325768   5.896937   0.976948   0.000000
    11  H    5.345677   5.478334   5.506409   0.990061   1.555215
    12  O    9.675593   9.093854   8.731716   5.925716   5.447647
    13  H   10.461233   9.785501   9.550051   6.510626   5.947172
    14  H    9.134323   8.647683   8.384399   5.076921   4.620259
    15  O    8.406830   7.564698   7.006663   6.056305   5.612390
    16  H    8.870930   8.114525   7.641097   5.938826   5.462350
    17  H    8.666379   7.962153   7.153381   6.623581   6.285649
    18  O    6.750045   5.889676   6.467529   2.711141   1.790019
    19  H    6.384415   5.499696   5.832728   2.908378   2.176874
    20  H    7.154593   6.037988   6.834014   3.482614   2.525830
    21  O    6.013570   5.260562   4.985375   3.676436   3.327587
    22  H    6.862199   6.049141   5.636394   4.576104   4.177390
    23  H    5.291489   4.536697   4.083820   3.905939   3.711992
    24  O    5.958297   6.126542   5.598868   2.659153   2.937424
    25  H    5.522137   5.947995   5.138207   3.134194   3.597993
    26  H    5.859717   5.710473   5.228105   2.852281   2.875483
    27  O    8.293925   7.975530   7.931436   3.682882   3.279297
    28  H    7.677134   7.565595   7.352320   3.256610   3.094830
    29  H    7.836657   7.348545   7.524335   3.183025   2.579477
                   11         12         13         14         15
    11  H    0.000000
    12  O    5.320377   0.000000
    13  H    5.990701   0.957519   0.000000
    14  H    4.488824   0.985311   1.553704   0.000000
    15  O    5.488734   2.666019   3.310282   3.113192   0.000000
    16  H    5.348481   1.686838   2.342699   2.228921   0.985164
    17  H    5.962588   3.062715   3.757550   3.601026   0.958156
    18  O    2.888537   4.378800   4.739257   3.709206   4.478386
    19  H    2.848068   4.026279   4.528767   3.473897   3.671769
    20  H    3.787828   4.802627   5.031741   4.247699   4.764170
    21  O    3.246138   3.861225   4.604341   3.560172   2.630430
    22  H    4.079759   3.293036   4.036571   3.237414   1.647101
    23  H    3.510909   4.723801   5.499499   4.466436   3.136781
    24  O    1.692697   4.331866   5.155299   3.641832   4.426319
    25  H    2.198720   5.033704   5.909594   4.435935   4.840782
    26  H    2.057007   3.938445   4.776237   3.362496   3.609262
    27  O    3.191754   2.681925   3.094520   1.699588   4.246576
    28  H    2.569012   3.104554   3.714253   2.181091   4.321097
    29  H    2.906466   3.133518   3.488445   2.237057   4.262350
                   16         17         18         19         20
    16  H    0.000000
    17  H    1.550214   0.000000
    18  O    4.293417   5.308087   0.000000
    19  H    3.630070   4.468654   0.981613   0.000000
    20  H    4.628706   5.661863   0.957809   1.560526   0.000000
    21  O    2.928002   3.211173   2.684168   1.715625   3.203544
    22  H    2.069359   2.269470   3.265948   2.329850   3.674082
    23  H    3.636455   3.550441   3.353352   2.411800   3.818337
    24  O    4.283138   4.700148   3.514683   3.089028   4.442719
    25  H    4.827377   4.965540   4.327341   3.823085   5.230127
    26  H    3.587692   3.963348   3.028729   2.388059   3.880633
    27  O    3.570931   4.813871   2.835550   2.918867   3.572208
    28  H    3.767424   4.767235   3.088815   3.012808   3.960673
    29  H    3.713475   4.963593   1.903334   2.157431   2.624148
                   21         22         23         24         25
    21  O    0.000000
    22  H    0.989869   0.000000
    23  H    0.960969   1.586179   0.000000
    24  O    2.698006   3.261636   3.008624   0.000000
    25  H    3.132947   3.687513   3.173184   0.958802   0.000000
    26  H    1.718017   2.310676   2.093738   0.984703   1.549282
    27  O    3.531785   3.683591   4.399667   2.851109   3.780026
    28  H    3.315860   3.584926   4.064263   1.987062   2.883897
    29  H    3.172832   3.466405   4.042175   2.971048   3.928108
                   26         27         28         29
    26  H    0.000000
    27  O    2.857143   0.000000
    28  H    2.215767   0.964877   0.000000
    29  H    2.799282   0.968418   1.541947   0.000000
 Stoichiometry    C2H15F3O9
 Framework group  C1[X(C2H15F3O9)]
 Deg. of freedom    81
 Full point group                 C1      NOp   1
 Largest Abelian subgroup         C1      NOp   1
 Largest concise Abelian subgroup C1      NOp   1
                         Standard orientation:                         
 ---------------------------------------------------------------------
 Center     Atomic      Atomic             Coordinates (Angstroms)
 Number     Number       Type             X           Y           Z
 ---------------------------------------------------------------------
      1          6           0        2.111390   -0.177062   -0.176761
      2          8           0        1.208811    0.463957   -0.658909
      3          8           0        2.095721   -1.385531    0.232355
      4          1           0        1.111276   -1.888877    0.095619
      5          6           0        3.511282    0.486853    0.029737
      6          9           0        4.483731   -0.197811   -0.580761
      7          9           0        3.824732    0.556858    1.331754
      8          9           0        3.536878    1.734492   -0.449744
      9          8           0       -0.146578   -2.432857   -0.081390
     10          1           0       -0.673834   -2.226297    0.714701
     11          1           0       -0.575245   -1.910348   -0.804888
     12          8           0       -5.136774    0.760550   -0.200595
     13          1           0       -5.909476    0.568312    0.331211
     14          1           0       -4.645260   -0.088893   -0.288331
     15          8           0       -3.363138    2.683451    0.313531
     16          1           0       -4.073462    2.015002    0.175092
     17          1           0       -3.442332    3.302977   -0.413090
     18          8           0       -1.766199   -1.249038    1.742256
     19          1           0       -1.597535   -0.362424    1.356210
     20          1           0       -1.807855   -1.139770    2.692900
     21          8           0       -1.327429    1.018736    0.374983
     22          1           0       -2.037569    1.708283    0.383201
     23          1           0       -0.481857    1.447193    0.217208
     24          8           0       -1.346086   -0.700888   -1.703906
     25          1           0       -0.737901   -0.373599   -2.368958
     26          1           0       -1.358572   -0.017828   -0.994742
     27          8           0       -3.702522   -1.502827   -0.313609
     28          1           0       -3.083019   -1.408205   -1.047264
     29          1           0       -3.157899   -1.570530    0.484285
 ---------------------------------------------------------------------
 Rotational constants (GHZ):           0.8197645           0.2100053           0.1886697
 Standard basis: 6-31++G(d,p) (6D, 7F)
 There are   356 symmetry adapted cartesian basis functions of A   symmetry.
 There are   356 symmetry adapted basis functions of A   symmetry.
   356 basis functions,   568 primitive gaussians,   356 cartesian basis functions
    63 alpha electrons       63 beta electrons
       nuclear repulsion energy      1120.3849659632 Hartrees.
 NAtoms=   29 NActive=   29 NUniq=   29 SFac= 1.00D+00 NAtFMM=   60 NAOKFM=F Big=F
 Integral buffers will be    131072 words long.
 Raffenetti 2 integral format.
 Two-electron integral symmetry is turned on.
 Nuclear repulsion after empirical dispersion term =     1120.3679190563 Hartrees.
 One-electron integrals computed using PRISM.
 NBasis=   356 RedAO= T EigKep=  3.91D-05  NBF=   356
 NBsUse=   356 1.00D-06 EigRej= -1.00D+00 NBFU=   356
 ExpMin= 3.60D-02 ExpMax= 7.00D+03 ExpMxC= 1.05D+03 IAcc=3 IRadAn=         5 AccDes= 0.00D+00
 Harris functional with IExCor= 4639 and IRadAn=       5 diagonalized for initial guess.
 HarFok:  IExCor= 4639 AccDes= 0.00D+00 IRadAn=         5 IDoV= 1 UseB2=F ITyADJ=14
 ICtDFT=  3500011 ScaDFX=  1.000000  1.000000  1.000000  1.000000
 FoFCou: FMM=F IPFlag=           0 FMFlag=      100000 FMFlg1=           0
         NFxFlg=           0 DoJE=T BraDBF=F KetDBF=T FulRan=T
         wScrn=  0.000000 ICntrl=       500 IOpCl=  0 I1Cent=   200000004 NGrid=           0
         NMat0=    1 NMatS0=      1 NMatT0=    0 NMatD0=    1 NMtDS0=    0 NMtDT0=    0
 Petite list used in FoFCou.
 Requested convergence on RMS density matrix=1.00D-10 within 128 cycles.
 Requested convergence on MAX density matrix=1.00D-08.
 Requested convergence on             energy=1.00D-08.
 No special actions if energy rises.
 SCF Done:  E(RwB97XD) =  -1061.67041128     A.U. after   17 cycles
            NFock= 17  Conv=0.88D-10     -V/T= 2.0082
 DoSCS=F DFT=T ScalE2(SS,OS)=  1.000000  1.000000
 Range of M.O.s used for correlation:     1   356
 NBasis=   356 NAE=    63 NBE=    63 NFC=     0 NFV=     0
 NROrb=    356 NOA=    63 NOB=    63 NVA=   293 NVB=   293

 **** Warning!!: The largest alpha MO coefficient is  0.30147042D+02

 Symmetrizing basis deriv contribution to polar:
 IMax=3 JMax=2 DiffMx= 0.00D+00
 G2DrvN: will do    30 centers at a time, making    1 passes.
 Calling FoFCou, ICntrl=  3107 FMM=F I1Cent=   0 AccDes= 0.00D+00.
 End of G2Drv F.D. properties file   721 does not exist.
 End of G2Drv F.D. properties file   722 does not exist.
 End of G2Drv F.D. properties file   788 does not exist.
          IDoAtm=11111111111111111111111111111
          Differentiating once with respect to nuclear coordinates.
 CalDSu exits because no D1Ps are significant.
          There are    90 degrees of freedom in the 1st order CPHF.  IDoFFX=6 NUNeed=     0.
     84 vectors produced by pass  0 Test12= 2.05D-14 1.11D-09 XBig12= 1.40D-01 7.51D-02.
 AX will form    84 AO Fock derivatives at one time.
     84 vectors produced by pass  1 Test12= 2.05D-14 1.11D-09 XBig12= 2.84D-02 3.15D-02.
     84 vectors produced by pass  2 Test12= 2.05D-14 1.11D-09 XBig12= 9.37D-04 4.42D-03.
     84 vectors produced by pass  3 Test12= 2.05D-14 1.11D-09 XBig12= 9.10D-06 4.95D-04.
     84 vectors produced by pass  4 Test12= 2.05D-14 1.11D-09 XBig12= 6.69D-08 3.06D-05.
     84 vectors produced by pass  5 Test12= 2.05D-14 1.11D-09 XBig12= 4.01D-10 1.92D-06.
     72 vectors produced by pass  6 Test12= 2.05D-14 1.11D-09 XBig12= 2.24D-12 1.29D-07.
     16 vectors produced by pass  7 Test12= 2.05D-14 1.11D-09 XBig12= 1.15D-14 9.25D-09.
 InvSVY:  IOpt=1 It=  1 EMax= 3.05D-16
 Solved reduced A of dimension   592 with    90 vectors.
 End of Minotr F.D. properties file   721 does not exist.
 End of Minotr F.D. properties file   722 does not exist.
 End of Minotr F.D. properties file   788 does not exist.

 **********************************************************************

            Population analysis using the SCF Density.

 **********************************************************************

 Orbital symmetries:
       Occupied  (A) (A) (A) (A) (A) (A) (A) (A) (A) (A) (A) (A)
                 (A) (A) (A) (A) (A) (A) (A) (A) (A) (A) (A) (A)
                 (A) (A) (A) (A) (A) (A) (A) (A) (A) (A) (A) (A)
                 (A) (A) (A) (A) (A) (A) (A) (A) (A) (A) (A) (A)
                 (A) (A) (A) (A) (A) (A) (A) (A) (A) (A) (A) (A)
                 (A) (A) (A)
       Virtual   (A) (A) (A) (A) (A) (A) (A) (A) (A) (A) (A) (A)
                 (A) (A) (A) (A) (A) (A) (A) (A) (A) (A) (A) (A)
                 (A) (A) (A) (A) (A) (A) (A) (A) (A) (A) (A) (A)
                 (A) (A) (A) (A) (A) (A) (A) (A) (A) (A) (A) (A)
                 (A) (A) (A) (A) (A) (A) (A) (A) (A) (A) (A) (A)
                 (A) (A) (A) (A) (A) (A) (A) (A) (A) (A) (A) (A)
                 (A) (A) (A) (A) (A) (A) (A) (A) (A) (A) (A) (A)
                 (A) (A) (A) (A) (A) (A) (A) (A) (A) (A) (A) (A)
                 (A) (A) (A) (A) (A) (A) (A) (A) (A) (A) (A) (A)
                 (A) (A) (A) (A) (A) (A) (A) (A) (A) (A) (A) (A)
                 (A) (A) (A) (A) (A) (A) (A) (A) (A) (A) (A) (A)
                 (A) (A) (A) (A) (A) (A) (A) (A) (A) (A) (A) (A)
                 (A) (A) (A) (A) (A) (A) (A) (A) (A) (A) (A) (A)
                 (A) (A) (A) (A) (A) (A) (A) (A) (A) (A) (A) (A)
                 (A) (A) (A) (A) (A) (A) (A) (A) (A) (A) (A) (A)
                 (A) (A) (A) (A) (A) (A) (A) (A) (A) (A) (A) (A)
                 (A) (A) (A) (A) (A) (A) (A) (A) (A) (A) (A) (A)
                 (A) (A) (A) (A) (A) (A) (A) (A) (A) (A) (A) (A)
                 (A) (A) (A) (A) (A) (A) (A) (A) (A) (A) (A) (A)
                 (A) (A) (A) (A) (A) (A) (A) (A) (A) (A) (A) (A)
                 (A) (A) (A) (A) (A) (A) (A) (A) (A) (A) (A) (A)
                 (A) (A) (A) (A) (A) (A) (A) (A) (A) (A) (A) (A)
                 (A) (A) (A) (A) (A) (A) (A) (A) (A) (A) (A) (A)
                 (A) (A) (A) (A) (A) (A) (A) (A) (A) (A) (A) (A)
                 (A) (A) (A) (A) (A)
 The electronic state is 1-A.
 Alpha  occ. eigenvalues --  -24.88115 -24.88111 -24.87942 -19.32380 -19.32119
 Alpha  occ. eigenvalues --  -19.31587 -19.31267 -19.30714 -19.29838 -19.29413
 Alpha  occ. eigenvalues --  -19.29362 -19.29273 -10.56578 -10.46610  -1.43769
 Alpha  occ. eigenvalues --   -1.34527  -1.34392  -1.23257  -1.16921  -1.15444
 Alpha  occ. eigenvalues --   -1.15290  -1.14360  -1.13853  -1.13284  -1.12591
 Alpha  occ. eigenvalues --   -1.11681  -0.85105  -0.75426  -0.69986  -0.69909
 Alpha  occ. eigenvalues --   -0.68043  -0.67216  -0.67181  -0.66219  -0.64836
 Alpha  occ. eigenvalues --   -0.64426  -0.63768  -0.63290  -0.60328  -0.57806
 Alpha  occ. eigenvalues --   -0.57357  -0.56704  -0.55961  -0.55009  -0.53841
 Alpha  occ. eigenvalues --   -0.53012  -0.52872  -0.52518  -0.52221  -0.50911
 Alpha  occ. eigenvalues --   -0.50050  -0.49330  -0.48537  -0.46587  -0.44566
 Alpha  occ. eigenvalues --   -0.44405  -0.43500  -0.42482  -0.42300  -0.42072
 Alpha  occ. eigenvalues --   -0.41810  -0.41332  -0.38959
 Alpha virt. eigenvalues --    0.02383   0.04170   0.04591   0.04984   0.05815
 Alpha virt. eigenvalues --    0.07701   0.08523   0.08902   0.09656   0.10240
 Alpha virt. eigenvalues --    0.10620   0.11355   0.11533   0.12599   0.12810
 Alpha virt. eigenvalues --    0.13306   0.13658   0.14155   0.15636   0.16997
 Alpha virt. eigenvalues --    0.17466   0.18154   0.18710   0.19487   0.20526
 Alpha virt. eigenvalues --    0.21756   0.22166   0.22860   0.23248   0.23852
 Alpha virt. eigenvalues --    0.25178   0.25339   0.26404   0.26698   0.26807
 Alpha virt. eigenvalues --    0.26984   0.27865   0.28123   0.28753   0.29248
 Alpha virt. eigenvalues --    0.29675   0.29782   0.29939   0.30510   0.31054
 Alpha virt. eigenvalues --    0.31410   0.31852   0.32543   0.32656   0.33151
 Alpha virt. eigenvalues --    0.33330   0.33929   0.34648   0.34777   0.35253
 Alpha virt. eigenvalues --    0.35639   0.36092   0.36421   0.37245   0.37570
 Alpha virt. eigenvalues --    0.37657   0.38003   0.38537   0.38748   0.38822
 Alpha virt. eigenvalues --    0.39151   0.39896   0.40286   0.40959   0.41756
 Alpha virt. eigenvalues --    0.42609   0.42786   0.44217   0.44589   0.45437
 Alpha virt. eigenvalues --    0.45579   0.46251   0.46501   0.47524   0.48141
 Alpha virt. eigenvalues --    0.48593   0.49576   0.51461   0.53200   0.53952
 Alpha virt. eigenvalues --    0.55075   0.56200   0.56742   0.58256   0.59203
 Alpha virt. eigenvalues --    0.59845   0.61896   0.62818   0.83692   0.84922
 Alpha virt. eigenvalues --    0.87349   0.89108   0.90856   0.92071   1.05752
 Alpha virt. eigenvalues --    1.06389   1.07389   1.12424   1.13459   1.15188
 Alpha virt. eigenvalues --    1.16527   1.17423   1.18773   1.19470   1.20847
 Alpha virt. eigenvalues --    1.22051   1.22433   1.23389   1.23785   1.23827
 Alpha virt. eigenvalues --    1.25114   1.25558   1.26003   1.26197   1.26324
 Alpha virt. eigenvalues --    1.27642   1.28367   1.29332   1.30245   1.30822
 Alpha virt. eigenvalues --    1.31073   1.31591   1.31630   1.33443   1.33995
 Alpha virt. eigenvalues --    1.34908   1.35839   1.36613   1.37445   1.37558
 Alpha virt. eigenvalues --    1.38411   1.39225   1.41539   1.41698   1.42904
 Alpha virt. eigenvalues --    1.44858   1.45446   1.46970   1.48466   1.50255
 Alpha virt. eigenvalues --    1.53785   1.54838   1.55438   1.56521   1.57507
 Alpha virt. eigenvalues --    1.58614   1.58688   1.59919   1.61083   1.61366
 Alpha virt. eigenvalues --    1.62498   1.63129   1.63685   1.64383   1.65207
 Alpha virt. eigenvalues --    1.65379   1.65749   1.66529   1.67818   1.68454
 Alpha virt. eigenvalues --    1.68659   1.70092   1.70490   1.71957   1.73090
 Alpha virt. eigenvalues --    1.73918   1.74697   1.74991   1.75603   1.76503
 Alpha virt. eigenvalues --    1.77054   1.78133   1.79387   1.81099   1.82530
 Alpha virt. eigenvalues --    1.83645   1.85378   1.86602   1.87398   1.88801
 Alpha virt. eigenvalues --    1.90214   1.91158   1.92439   1.93057   1.94417
 Alpha virt. eigenvalues --    1.94748   1.95688   1.96188   1.98111   2.00429
 Alpha virt. eigenvalues --    2.02967   2.12825   2.13501   2.15642   2.17339
 Alpha virt. eigenvalues --    2.17953   2.19528   2.24635   2.27597   2.31028
 Alpha virt. eigenvalues --    2.31293   2.32327   2.35028   2.36030   2.36334
 Alpha virt. eigenvalues --    2.37634   2.38373   2.40698   2.43034   2.43652
 Alpha virt. eigenvalues --    2.46295   2.46817   2.48009   2.48735   2.49551
 Alpha virt. eigenvalues --    2.50789   2.53033   2.57249   2.59212   2.61048
 Alpha virt. eigenvalues --    2.63328   2.64777   2.67024   2.67883   2.68538
 Alpha virt. eigenvalues --    2.69491   2.70262   2.70929   2.71034   2.72238
 Alpha virt. eigenvalues --    2.74103   2.75500   2.76283   2.77932   2.78344
 Alpha virt. eigenvalues --    2.80797   2.80954   2.82357   2.83744   2.86007
 Alpha virt. eigenvalues --    2.86831   2.89738   2.91632   2.95742   2.97007
 Alpha virt. eigenvalues --    3.00603   3.09968   3.11434   3.12402   3.13390
 Alpha virt. eigenvalues --    3.14215   3.15923   3.17805   3.23751   3.24604
 Alpha virt. eigenvalues --    3.26305   3.27408   3.38043   3.39619   3.46601
 Alpha virt. eigenvalues --    3.48894   3.53853   3.54546   3.56379   3.58572
 Alpha virt. eigenvalues --    3.62187   3.74073   3.75715   3.77332   3.79627
 Alpha virt. eigenvalues --    3.80962   3.83190   3.84690   3.86899   4.34899
 Alpha virt. eigenvalues --    4.40373   4.41802   4.45578   4.46724   4.51544
 Alpha virt. eigenvalues --    4.54791   4.60810   4.78596   4.83473   4.86513
 Alpha virt. eigenvalues --    5.63785   5.90551   6.62671
          Condensed to atoms (all electrons):
               1          2          3          4          5          6
     1  C    5.392582   0.378321   0.337862  -0.037564  -0.195680  -0.070767
     2  O    0.378321   8.424455  -0.165780   0.000165  -0.075127   0.004546
     3  O    0.337862  -0.165780   8.371560   0.164417  -0.207915   0.015637
     4  H   -0.037564   0.000165   0.164417   0.256516   0.008694   0.000482
     5  C   -0.195680  -0.075127  -0.207915   0.008694   5.006305   0.185313
     6  F   -0.070767   0.004546   0.015637   0.000482   0.185313   9.234058
     7  F   -0.060860   0.001914   0.014770   0.000382   0.182548  -0.046005
     8  F   -0.067540   0.003800   0.012910   0.001363   0.189846  -0.040183
     9  O    0.006627   0.002961  -0.054699   0.088664  -0.030720  -0.000081
    10  H    0.001717   0.000867   0.002195  -0.016432   0.003940  -0.000166
    11  H    0.005305  -0.003434   0.002599  -0.014148  -0.000574   0.000213
    12  O   -0.000140   0.000007  -0.000000   0.000131  -0.000016  -0.000000
    13  H   -0.000032   0.000006  -0.000001   0.000012  -0.000014  -0.000000
    14  H    0.000380  -0.000088   0.000043  -0.000374   0.000200   0.000000
    15  O   -0.000337  -0.001068   0.000025   0.000159  -0.000023  -0.000000
    16  H   -0.000169  -0.000137  -0.000025  -0.000021   0.000032   0.000000
    17  H   -0.000030  -0.000001   0.000016   0.000020  -0.000054   0.000000
    18  O   -0.001453  -0.004027  -0.000342  -0.002486   0.000249   0.000004
    19  H   -0.011356  -0.001418   0.004087   0.001862   0.002993   0.000037
    20  H    0.000903   0.000386  -0.000297  -0.001145  -0.001838   0.000002
    21  O    0.004111  -0.020421  -0.001894  -0.000398  -0.001124  -0.000026
    22  H    0.006607   0.005667  -0.001035   0.000084   0.000583  -0.000045
    23  H   -0.011476   0.002455   0.000372  -0.001069  -0.003181   0.000067
    24  O    0.000184  -0.000445  -0.001639  -0.001762  -0.007485  -0.000035
    25  H    0.003119  -0.002156   0.000099  -0.001276  -0.004992  -0.000131
    26  H   -0.008186   0.008873   0.004539   0.000797   0.001020   0.000378
    27  O    0.000225  -0.000589   0.000178  -0.000551   0.000053   0.000000
    28  H   -0.000087   0.000593  -0.000500   0.001663   0.000195  -0.000014
    29  H   -0.000411  -0.000088  -0.000004   0.001569  -0.000198   0.000005
               7          8          9         10         11         12
     1  C   -0.060860  -0.067540   0.006627   0.001717   0.005305  -0.000140
     2  O    0.001914   0.003800   0.002961   0.000867  -0.003434   0.000007
     3  O    0.014770   0.012910  -0.054699   0.002195   0.002599  -0.000000
     4  H    0.000382   0.001363   0.088664  -0.016432  -0.014148   0.000131
     5  C    0.182548   0.189846  -0.030720   0.003940  -0.000574  -0.000016
     6  F   -0.046005  -0.040183  -0.000081  -0.000166   0.000213  -0.000000
     7  F    9.235080  -0.038378  -0.000262  -0.000031  -0.000082   0.000000
     8  F   -0.038378   9.246555   0.000191  -0.000142  -0.000167   0.000000
     9  O   -0.000262   0.000191   8.463246   0.241827   0.222066   0.000135
    10  H   -0.000031  -0.000142   0.241827   0.294536  -0.016140  -0.000435
    11  H   -0.000082  -0.000167   0.222066  -0.016140   0.278197  -0.000302
    12  O    0.000000   0.000000   0.000135  -0.000435  -0.000302   8.388276
    13  H   -0.000000  -0.000000   0.000085   0.000005  -0.000111   0.269137
    14  H   -0.000000  -0.000002  -0.000788   0.000954   0.001489   0.242183
    15  O    0.000000  -0.000000   0.000043   0.000021  -0.000646  -0.062280
    16  H   -0.000001   0.000007  -0.000036  -0.000064   0.000058   0.042543
    17  H    0.000001   0.000000   0.000018  -0.000027  -0.000008   0.002005
    18  O    0.000027  -0.000011  -0.008964   0.028123  -0.001525  -0.000516
    19  H   -0.000059   0.000026  -0.012109  -0.002450   0.001663   0.001422
    20  H    0.000014  -0.000008   0.003107   0.001299   0.000312   0.000386
    21  O   -0.000013  -0.000050   0.004163  -0.001688   0.000468   0.000746
    22  H    0.000039  -0.000188   0.001188   0.000422  -0.000016  -0.005201
    23  H   -0.000625   0.000743   0.000023  -0.000125  -0.000384   0.001466
    24  O    0.000013   0.000242  -0.015506  -0.002045   0.046214  -0.001052
    25  H   -0.000021   0.000094   0.000743   0.000402  -0.002014  -0.000238
    26  H    0.000281  -0.000431  -0.012800   0.001349  -0.006025   0.002054
    27  O   -0.000000  -0.000000  -0.007022  -0.000357  -0.004214  -0.052972
    28  H   -0.000005   0.000016   0.002875  -0.002344  -0.006219   0.003738
    29  H    0.000007   0.000009  -0.000903  -0.006454  -0.001406   0.002039
              13         14         15         16         17         18
     1  C   -0.000032   0.000380  -0.000337  -0.000169  -0.000030  -0.001453
     2  O    0.000006  -0.000088  -0.001068  -0.000137  -0.000001  -0.004027
     3  O   -0.000001   0.000043   0.000025  -0.000025   0.000016  -0.000342
     4  H    0.000012  -0.000374   0.000159  -0.000021   0.000020  -0.002486
     5  C   -0.000014   0.000200  -0.000023   0.000032  -0.000054   0.000249
     6  F   -0.000000   0.000000  -0.000000   0.000000   0.000000   0.000004
     7  F   -0.000000  -0.000000   0.000000  -0.000001   0.000001   0.000027
     8  F   -0.000000  -0.000002  -0.000000   0.000007   0.000000  -0.000011
     9  O    0.000085  -0.000788   0.000043  -0.000036   0.000018  -0.008964
    10  H    0.000005   0.000954   0.000021  -0.000064  -0.000027   0.028123
    11  H   -0.000111   0.001489  -0.000646   0.000058  -0.000008  -0.001525
    12  O    0.269137   0.242183  -0.062280   0.042543   0.002005  -0.000516
    13  H    0.368899  -0.020483   0.006253  -0.005803  -0.000219  -0.000393
    14  H   -0.020483   0.293324  -0.000116  -0.002417   0.000035   0.001491
    15  O    0.006253  -0.000116   8.357869   0.236893   0.277394  -0.002402
    16  H   -0.005803  -0.002417   0.236893   0.292232  -0.025121   0.000772
    17  H   -0.000219   0.000035   0.277394  -0.025121   0.363984  -0.000158
    18  O   -0.000393   0.001491  -0.002402   0.000772  -0.000158   8.431647
    19  H   -0.000320  -0.000117  -0.004198  -0.000281   0.000739   0.214513
    20  H    0.000230  -0.000383   0.000293  -0.000410   0.000070   0.265789
    21  O    0.000085  -0.000937  -0.058991   0.002492   0.005584  -0.025304
    22  H    0.000216   0.002444   0.072608  -0.009137  -0.004980   0.002972
    23  H    0.000024  -0.000716  -0.003459   0.002654  -0.001625   0.002175
    24  O    0.000144  -0.000565  -0.000183   0.000000   0.000322   0.014319
    25  H    0.000138  -0.000767   0.000911  -0.000274   0.000204   0.002200
    26  H   -0.000400   0.000187  -0.007751  -0.000588  -0.000848  -0.010033
    27  O    0.001657   0.027912  -0.002741   0.001279  -0.000054  -0.006460
    28  H    0.001395  -0.005794   0.002171  -0.000744   0.000162  -0.001837
    29  H   -0.001645  -0.004626  -0.000124   0.000800  -0.000041   0.025997
              19         20         21         22         23         24
     1  C   -0.011356   0.000903   0.004111   0.006607  -0.011476   0.000184
     2  O   -0.001418   0.000386  -0.020421   0.005667   0.002455  -0.000445
     3  O    0.004087  -0.000297  -0.001894  -0.001035   0.000372  -0.001639
     4  H    0.001862  -0.001145  -0.000398   0.000084  -0.001069  -0.001762
     5  C    0.002993  -0.001838  -0.001124   0.000583  -0.003181  -0.007485
     6  F    0.000037   0.000002  -0.000026  -0.000045   0.000067  -0.000035
     7  F   -0.000059   0.000014  -0.000013   0.000039  -0.000625   0.000013
     8  F    0.000026  -0.000008  -0.000050  -0.000188   0.000743   0.000242
     9  O   -0.012109   0.003107   0.004163   0.001188   0.000023  -0.015506
    10  H   -0.002450   0.001299  -0.001688   0.000422  -0.000125  -0.002045
    11  H    0.001663   0.000312   0.000468  -0.000016  -0.000384   0.046214
    12  O    0.001422   0.000386   0.000746  -0.005201   0.001466  -0.001052
    13  H   -0.000320   0.000230   0.000085   0.000216   0.000024   0.000144
    14  H   -0.000117  -0.000383  -0.000937   0.002444  -0.000716  -0.000565
    15  O   -0.004198   0.000293  -0.058991   0.072608  -0.003459  -0.000183
    16  H   -0.000281  -0.000410   0.002492  -0.009137   0.002654   0.000000
    17  H    0.000739   0.000070   0.005584  -0.004980  -0.001625   0.000322
    18  O    0.214513   0.265789  -0.025304   0.002972   0.002175   0.014319
    19  H    0.325424  -0.007540   0.018683  -0.014508   0.002440  -0.005212
    20  H   -0.007540   0.324059   0.002263  -0.000930   0.000236   0.002217
    21  O    0.018683   0.002263   8.596163   0.206304   0.253070  -0.053156
    22  H   -0.014508  -0.000930   0.206304   0.284681  -0.022436   0.001729
    23  H    0.002440   0.000236   0.253070  -0.022436   0.318200   0.002077
    24  O   -0.005212   0.002217  -0.053156   0.001729   0.002077   8.447192
    25  H   -0.001430   0.000389   0.001863   0.000344  -0.001056   0.271883
    26  H    0.012169  -0.001325   0.030891  -0.006472  -0.006891   0.214945
    27  O   -0.011805   0.002047   0.001621   0.001715   0.002204   0.016335
    28  H    0.003191  -0.000440   0.000903  -0.001007   0.000231   0.024168
    29  H   -0.007582   0.001382   0.000258  -0.000013  -0.000307  -0.002374
              25         26         27         28         29
     1  C    0.003119  -0.008186   0.000225  -0.000087  -0.000411
     2  O   -0.002156   0.008873  -0.000589   0.000593  -0.000088
     3  O    0.000099   0.004539   0.000178  -0.000500  -0.000004
     4  H   -0.001276   0.000797  -0.000551   0.001663   0.001569
     5  C   -0.004992   0.001020   0.000053   0.000195  -0.000198
     6  F   -0.000131   0.000378   0.000000  -0.000014   0.000005
     7  F   -0.000021   0.000281  -0.000000  -0.000005   0.000007
     8  F    0.000094  -0.000431  -0.000000   0.000016   0.000009
     9  O    0.000743  -0.012800  -0.007022   0.002875  -0.000903
    10  H    0.000402   0.001349  -0.000357  -0.002344  -0.006454
    11  H   -0.002014  -0.006025  -0.004214  -0.006219  -0.001406
    12  O   -0.000238   0.002054  -0.052972   0.003738   0.002039
    13  H    0.000138  -0.000400   0.001657   0.001395  -0.001645
    14  H   -0.000767   0.000187   0.027912  -0.005794  -0.004626
    15  O    0.000911  -0.007751  -0.002741   0.002171  -0.000124
    16  H   -0.000274  -0.000588   0.001279  -0.000744   0.000800
    17  H    0.000204  -0.000848  -0.000054   0.000162  -0.000041
    18  O    0.002200  -0.010033  -0.006460  -0.001837   0.025997
    19  H   -0.001430   0.012169  -0.011805   0.003191  -0.007582
    20  H    0.000389  -0.001325   0.002047  -0.000440   0.001382
    21  O    0.001863   0.030891   0.001621   0.000903   0.000258
    22  H    0.000344  -0.006472   0.001715  -0.001007  -0.000013
    23  H   -0.001056  -0.006891   0.002204   0.000231  -0.000307
    24  O    0.271883   0.214945   0.016335   0.024168  -0.002374
    25  H    0.313963  -0.014488   0.004052   0.002632  -0.000171
    26  H   -0.014488   0.302590  -0.018523  -0.004479   0.002607
    27  O    0.004052  -0.018523   8.366916   0.252138   0.264813
    28  H    0.002632  -0.004479   0.252138   0.315773  -0.022164
    29  H   -0.000171   0.002607   0.264813  -0.022164   0.306826
 Mulliken charges:
               1
     1  C    0.328148
     2  O   -0.560238
     3  O   -0.497177
     4  H    0.550245
     5  C    0.946973
     6  F   -0.283289
     7  F   -0.288735
     8  F   -0.308704
     9  O   -0.894071
    10  H    0.471241
    11  H    0.498832
    12  O   -0.833116
    13  H    0.381134
    14  H    0.467529
    15  O   -0.810320
    16  H    0.465467
    17  H    0.382615
    18  O   -0.924369
    19  H    0.491137
    20  H    0.408933
    21  O   -0.965665
    22  H    0.478363
    23  H    0.464915
    24  O   -0.950524
    25  H    0.425978
    26  H    0.516563
    27  O   -0.837856
    28  H    0.433790
    29  H    0.442200
 Sum of Mulliken charges =  -0.00000
 Mulliken charges with hydrogens summed into heavy atoms:
               1
     1  C    0.328148
     2  O   -0.560238
     3  O    0.053069
     5  C    0.946973
     6  F   -0.283289
     7  F   -0.288735
     8  F   -0.308704
     9  O    0.076003
    12  O    0.015547
    15  O    0.037762
    18  O   -0.024299
    21  O   -0.022387
    24  O   -0.007983
    27  O    0.038134
 APT charges:
               1
     1  C    0.284633
     2  O   -0.710029
     3  O   -0.359609
     4  H    0.425439
     5  C    0.335846
     6  F    0.047473
     7  F   -0.094766
     8  F   -0.130272
     9  O   -0.513051
    10  H    0.386937
    11  H    0.287742
    12  O   -1.208359
    13  H    1.235477
    14  H   -0.102341
    15  O   -1.313324
    16  H    0.518930
    17  H    0.810701
    18  O   -1.101227
    19  H    0.236003
    20  H    0.871334
    21  O   -1.199046
    22  H    0.758584
    23  H    0.429402
    24  O   -0.862586
    25  H    0.555869
    26  H    0.322278
    27  O   -0.078041
    28  H    0.066071
    29  H    0.099931
 Sum of APT charges =  -0.00000
 APT charges with hydrogens summed into heavy atoms:
               1
     1  C    0.284633
     2  O   -0.710029
     3  O    0.065830
     5  C    0.335846
     6  F    0.047473
     7  F   -0.094766
     8  F   -0.130272
     9  O    0.161628
    12  O   -0.075222
    15  O    0.016307
    18  O    0.006109
    21  O   -0.011060
    24  O    0.015561
    27  O    0.087962
 Electronic spatial extent (au):  <R**2>=           5515.8242
 Charge=             -0.0000 electrons
 Dipole moment (field-independent basis, Debye):
    X=             -3.7121    Y=              1.7479    Z=              0.9665  Tot=              4.2153
 Quadrupole moment (field-independent basis, Debye-Ang):
   XX=            -93.0854   YY=            -90.2301   ZZ=            -75.0967
   XY=             -4.3688   XZ=             -7.0920   YZ=             -5.4626
 Traceless Quadrupole moment (field-independent basis, Debye-Ang):
   XX=             -6.9480   YY=             -4.0927   ZZ=             11.0407
   XY=             -4.3688   XZ=             -7.0920   YZ=             -5.4626
 Octapole moment (field-independent basis, Debye-Ang**2):
  XXX=            -78.5169  YYY=             45.9239  ZZZ=             12.3303  XYY=             -0.3844
  XXY=             19.8775  XXZ=             31.0449  XZZ=             -8.6783  YZZ=            -10.1075
  YYZ=             -9.6166  XYZ=             21.0849
 Hexadecapole moment (field-independent basis, Debye-Ang**3):
 XXXX=          -4348.0023 YYYY=          -1037.6999 ZZZZ=           -313.6641 XXXY=            -70.8727
 XXXZ=           -209.8972 YYYX=            -65.2878 YYYZ=            -68.9802 ZZZX=            -50.0590
 ZZZY=            -27.5926 XXYY=           -995.4346 XXZZ=           -846.2651 YYZZ=           -236.3654
 XXYZ=            -41.6317 YYXZ=             48.1628 ZZXY=             23.4610
 N-N= 1.120367919056D+03 E-N=-4.748529766022D+03  KE= 1.053053135260D+03
  Exact polarizability:       0.000       0.000       0.000       0.000       0.000       0.000
 Approx polarizability:      93.381      -3.759      94.679       1.594      -5.692      87.268
 Calling FoFJK, ICntrl=    100127 FMM=F ISym2X=0 I1Cent= 0 IOpClX= 0 NMat=1 NMatS=1 NMatT=0.
 ***** Axes restored to original set *****
 -------------------------------------------------------------------
 Center     Atomic                   Forces (Hartrees/Bohr)
 Number     Number              X              Y              Z
 -------------------------------------------------------------------
      1        6           0.005617097   -0.013150624   -0.011690716
      2        8          -0.012891152    0.016692009   -0.003275503
      3        8           0.007132791    0.002283094    0.026070849
      4        1          -0.000689134   -0.006974385   -0.014403361
      5        6          -0.000880284   -0.000382654   -0.004600368
      6        9          -0.001701065   -0.002080822    0.004494622
      7        9           0.004041642    0.002358087    0.002005211
      8        9          -0.001587943    0.002716764    0.001908813
      9        8          -0.000200956   -0.004588002   -0.002966008
     10        1           0.000979612   -0.000661518    0.001392732
     11        1           0.003052882   -0.002271758    0.001448461
     12        8          -0.000881695   -0.001296211   -0.001478013
     13        1           0.000705195    0.002588536    0.000581842
     14        1           0.000950382    0.000249582    0.001493749
     15        8           0.002471865   -0.001838349    0.000437594
     16        1          -0.000702269    0.003577395    0.001635488
     17        1          -0.001885816    0.000432072   -0.001734187
     18        8          -0.002785235    0.001384952    0.001422313
     19        1           0.001577395   -0.000780776   -0.005554042
     20        1           0.002937492    0.000328026    0.000765320
     21        8           0.000585502    0.003060660    0.003395408
     22        1          -0.001775575    0.002405498   -0.002415318
     23        1           0.001539251   -0.005778803   -0.001813997
     24        8           0.001161413    0.004628561    0.003739532
     25        1          -0.002389329   -0.001551688   -0.001101181
     26        1          -0.003127588   -0.001109525   -0.002647208
     27        8          -0.001221367    0.003491220    0.000513468
     28        1          -0.002807121   -0.003119006    0.001303693
     29        1           0.002774011   -0.000612335    0.001070806
 -------------------------------------------------------------------
 Cartesian Forces:  Max     0.026070849 RMS     0.005042583
 FormGI is forming the generalized inverse of G from B-inverse, IUseBI=4.

 GradGradGradGradGradGradGradGradGradGradGradGradGradGradGradGradGradGrad
 Berny optimization.
 Internal  Forces:  Max     0.021538732 RMS     0.005071033
 Search for a local minimum.
 Step number   1 out of a maximum of  174
 All quantities printed in internal units (Hartrees-Bohrs-Radians)
 Mixed Optimization -- RFO/linear search
 Second derivative matrix not updated -- analytic derivatives used.
 ITU=  0
     Eigenvalues ---   -0.00184  -0.00064   0.00009   0.00025   0.00078
     Eigenvalues ---    0.00145   0.00210   0.00288   0.00403   0.00492
     Eigenvalues ---    0.00635   0.00657   0.00753   0.00983   0.01013
     Eigenvalues ---    0.01238   0.01306   0.01348   0.01387   0.01648
     Eigenvalues ---    0.01730   0.01762   0.01770   0.01997   0.02119
     Eigenvalues ---    0.02215   0.02381   0.02478   0.02567   0.02687
     Eigenvalues ---    0.02740   0.02915   0.03066   0.03265   0.03366
     Eigenvalues ---    0.04024   0.04857   0.04963   0.05195   0.05800
     Eigenvalues ---    0.06109   0.06592   0.07048   0.07658   0.08103
     Eigenvalues ---    0.09033   0.10068   0.11667   0.12377   0.13332
     Eigenvalues ---    0.13532   0.19818   0.19965   0.21159   0.21695
     Eigenvalues ---    0.22752   0.24325   0.28860   0.37422   0.37517
     Eigenvalues ---    0.38415   0.43071   0.45600   0.46316   0.47213
     Eigenvalues ---    0.47715   0.49005   0.49497   0.51774   0.53729
     Eigenvalues ---    0.55610   0.55889   0.57198   0.57414   0.57556
     Eigenvalues ---    0.57714   0.61451   0.62002   0.75081   0.94747
     Eigenvalues ---    3.58514
 RFO step:  Lambda=-1.01299279D-02 EMin=-1.84287959D-03
 Linear search not attempted -- first point.
 Maximum step size (   0.300) exceeded in Quadratic search.
    -- Step size scaled by   0.531
 Iteration  1 RMS(Cart)=  0.07819528 RMS(Int)=  0.00271565
 Iteration  2 RMS(Cart)=  0.01471753 RMS(Int)=  0.00047830
 Iteration  3 RMS(Cart)=  0.00009010 RMS(Int)=  0.00047619
 Iteration  4 RMS(Cart)=  0.00000001 RMS(Int)=  0.00047619
 Variable       Old X    -DE/DX   Delta X   Delta X   Delta X     New X
                                 (Linear)    (Quad)   (Total)
    R1        2.28182   0.02127   0.00000   0.00471   0.00471   2.28652
    R2        2.41117   0.01459   0.00000   0.02272   0.02273   2.43390
    R3        2.95373  -0.00459   0.00000  -0.01246  -0.01246   2.94127
    R4        2.10532  -0.01698   0.00000  -0.13314  -0.13313   1.97219
    R5        2.61127  -0.00145   0.00000   0.17329   0.17330   2.78457
    R6        2.52625   0.00342   0.00000   0.00215   0.00215   2.52840
    R7        2.53421   0.00313   0.00000   0.00054   0.00054   2.53474
    R8        2.52627   0.00020   0.00000  -0.00465  -0.00465   2.52162
    R9        1.84616   0.00153   0.00000  -0.00341  -0.00314   1.84302
   R10        1.87094  -0.00056   0.00000  -0.01325  -0.01305   1.85790
   R11        3.38264   0.00226   0.00000   0.06628   0.06644   3.44908
   R12        3.19873   0.00347   0.00000   0.09814   0.09831   3.29704
   R13        1.80945   0.00255   0.00000   0.00263   0.00263   1.81208
   R14        1.86197   0.00244   0.00000   0.00285   0.00284   1.86481
   R15        3.18766   0.00374   0.00000   0.00327   0.00327   3.19093
   R16        3.21176   0.00135   0.00000   0.00488   0.00488   3.21663
   R17        1.86169   0.00654   0.00000   0.00445   0.00445   1.86614
   R18        1.81065   0.00246   0.00000   0.00259   0.00259   1.81324
   R19        3.11257   0.00278   0.00000   0.01655   0.01653   3.12910
   R20        1.85498   0.00291   0.00000   0.00230   0.00200   1.85698
   R21        1.81000   0.00260   0.00000   0.00209   0.00209   1.81208
   R22        3.24206   0.00013   0.00000   0.01811   0.01785   3.25991
   R23        1.87058   0.00553   0.00000   0.00284   0.00287   1.87345
   R24        1.81597   0.00479   0.00000   0.00351   0.00351   1.81947
   R25        3.24658   0.00177   0.00000   0.02958   0.02943   3.27602
   R26        1.81187   0.00303   0.00000   0.00142   0.00142   1.81329
   R27        1.86082   0.00148   0.00000  -0.00131  -0.00141   1.85941
   R28        1.82335   0.00380   0.00000   0.00444   0.00444   1.82779
   R29        1.83004   0.00227   0.00000   0.00306   0.00306   1.83310
    A1        2.24164   0.00352   0.00000  -0.00299  -0.00299   2.23866
    A2        2.09062  -0.00054   0.00000   0.01127   0.01127   2.10188
    A3        1.95081  -0.00298   0.00000  -0.00823  -0.00823   1.94258
    A4        1.98167   0.00327   0.00000  -0.01302  -0.01302   1.96865
    A5        1.95371  -0.00486   0.00000  -0.00997  -0.01001   1.94370
    A6        1.93883  -0.00481   0.00000  -0.00757  -0.00760   1.93123
    A7        1.94569  -0.00401   0.00000  -0.00652  -0.00654   1.93915
    A8        1.87559   0.00491   0.00000   0.00765   0.00761   1.88320
    A9        1.87576   0.00472   0.00000   0.00821   0.00817   1.88393
   A10        1.87029   0.00503   0.00000   0.00995   0.00994   1.88022
   A11        1.87933   0.00119   0.00000   0.02541   0.02538   1.90470
   A12        1.85456   0.00364   0.00000   0.01588   0.01559   1.87015
   A13        1.82371  -0.00234   0.00000  -0.00975  -0.00983   1.81387
   A14        2.72030  -0.00075   0.00000  -0.02187  -0.02191   2.69839
   A15        2.86642   0.00209   0.00000   0.00182   0.00143   2.86785
   A16        1.85348  -0.00617   0.00000  -0.00096  -0.00113   1.85235
   A17        2.13447  -0.00481   0.00000  -0.03954  -0.03995   2.09452
   A18        1.92464   0.01421   0.00000   0.00618   0.00599   1.93063
   A19        1.84684  -0.00856   0.00000  -0.00301  -0.00345   1.84339
   A20        1.75636   0.02154   0.00000   0.01882   0.01860   1.77495
   A21        2.07305  -0.00518   0.00000  -0.03106  -0.03114   2.04192
   A22        1.73402   0.00144   0.00000  -0.00113  -0.00186   1.73215
   A23        2.28972  -0.00197   0.00000  -0.02441  -0.02425   2.26547
   A24        1.87001   0.00077   0.00000   0.00456   0.00488   1.87488
   A25        2.02985   0.00165   0.00000  -0.03889  -0.03932   1.99053
   A26        2.20356  -0.00236   0.00000  -0.02920  -0.03042   2.17314
   A27        1.53820   0.00042   0.00000   0.03142   0.03244   1.57064
   A28        1.89868   0.00028   0.00000   0.01709   0.01436   1.91304
   A29        1.99754   0.00047   0.00000   0.04028   0.04071   2.03825
   A30        1.72547  -0.00051   0.00000   0.01261   0.01188   1.73735
   A31        1.90015  -0.00107   0.00000   0.00662   0.00694   1.90710
   A32        1.68999   0.00087   0.00000   0.00419   0.00347   1.69346
   A33        1.84502  -0.00036   0.00000   0.01117   0.01118   1.85620
   A34        1.86070   0.00259   0.00000   0.01603   0.01598   1.87668
   A35        1.93676   0.00149   0.00000   0.01325   0.01321   1.94997
   A36        1.84652  -0.00074   0.00000  -0.00571  -0.00581   1.84071
   A37        3.07826   0.00743   0.00000   0.03083   0.03076   3.10902
   A38        3.07839   0.01057   0.00000  -0.01494  -0.01497   3.06342
   A39        3.02773   0.01992   0.00000   0.00220   0.00223   3.02995
   A40        3.07931   0.00046   0.00000   0.01438   0.01372   3.09303
   A41        2.99762   0.01006   0.00000  -0.02371  -0.02297   2.97464
   A42        3.08936   0.00036   0.00000   0.01466   0.01415   3.10351
   A43        3.13056   0.00357   0.00000   0.00363   0.00364   3.13419
   A44        3.06267   0.00453   0.00000   0.03766   0.03753   3.10020
   A45        3.05965  -0.00133   0.00000   0.01506   0.01499   3.07464
   A46        2.94607  -0.00206   0.00000  -0.04076  -0.04150   2.90458
   A47        3.11996  -0.00063   0.00000   0.04602   0.04533   3.16529
   A48        3.02926  -0.00227   0.00000  -0.06152  -0.06250   2.96676
    D1        0.02009  -0.00011   0.00000  -0.00233  -0.00232   0.01777
    D2       -3.13803  -0.00014   0.00000   0.00153   0.00152  -3.13651
    D3       -2.16048  -0.00005   0.00000   0.00614   0.00615  -2.15434
    D4        2.02593   0.00030   0.00000   0.00838   0.00837   2.03430
    D5       -0.05873  -0.00017   0.00000   0.00520   0.00521  -0.05352
    D6        0.99602  -0.00008   0.00000   0.00278   0.00278   0.99881
    D7       -1.10075   0.00028   0.00000   0.00502   0.00500  -1.09575
    D8        3.09778  -0.00019   0.00000   0.00184   0.00185   3.09962
    D9       -1.52511   0.00084   0.00000   0.02368   0.02337  -1.50175
   D10        0.40718   0.00187   0.00000   0.03729   0.03760   0.44478
   D11        1.54498   0.00175   0.00000  -0.01526  -0.01507   1.52991
   D12       -0.42197  -0.00179   0.00000  -0.03926  -0.03876  -0.46074
   D13       -1.30645  -0.00033   0.00000   0.00988   0.01007  -1.29637
   D14        0.67813   0.00149   0.00000   0.04063   0.04069   0.71882
   D15       -0.40713   0.00034   0.00000  -0.02528  -0.02481  -0.43194
   D16       -2.54969  -0.00099   0.00000  -0.01244  -0.01223  -2.56192
   D17        1.97501   0.00067   0.00000   0.05151   0.05155   2.02656
   D18        0.06880   0.00098   0.00000   0.03607   0.03621   0.10501
   D19       -2.00497   0.00425   0.00000   0.13078   0.13073  -1.87424
   D20        2.14296   0.00087   0.00000   0.15550   0.15550   2.29845
   D21        2.08298  -0.00169   0.00000   0.15968   0.15967   2.24264
   D22       -0.05228  -0.00507   0.00000   0.18440   0.18443   0.13215
   D23        2.84560  -0.00212   0.00000  -0.06632  -0.06654   2.77906
   D24       -1.44845   0.00140   0.00000  -0.06087  -0.06100  -1.50945
   D25       -1.12166  -0.00123   0.00000  -0.10119  -0.10106  -1.22272
   D26        0.86747   0.00229   0.00000  -0.09574  -0.09552   0.77195
   D27       -0.80061  -0.00172   0.00000  -0.15467  -0.15363  -0.95423
   D28        2.81250   0.00263   0.00000  -0.05429  -0.05362   2.75888
   D29        0.89567   0.00362   0.00000  -0.12163  -0.12307   0.77261
   D30       -2.77264  -0.00576   0.00000  -0.15310  -0.15227  -2.92491
   D31        0.84047  -0.00140   0.00000  -0.05272  -0.05226   0.78821
   D32       -1.07636  -0.00041   0.00000  -0.12006  -0.12171  -1.19807
   D33        2.68205   0.00073   0.00000   0.08377   0.08306   2.76511
   D34       -0.99996   0.00099   0.00000   0.00100   0.00176  -0.99820
   D35        0.68424   0.00017   0.00000   0.03213   0.03180   0.71604
   D36       -1.17045   0.00041   0.00000   0.06642   0.06580  -1.10464
   D37        1.43073   0.00068   0.00000  -0.01634  -0.01550   1.41523
   D38        3.11493  -0.00015   0.00000   0.01478   0.01455   3.12947
   D39       -0.63165   0.00001   0.00000  -0.02401  -0.02363  -0.65528
   D40       -2.56533   0.00094   0.00000  -0.03257  -0.03218  -2.59751
   D41       -2.67997  -0.00171   0.00000   0.00721   0.00732  -2.67265
   D42        1.66953  -0.00078   0.00000  -0.00134  -0.00123   1.66830
   D43        1.56879  -0.00246   0.00000  -0.05127  -0.05147   1.51732
   D44       -0.36489  -0.00152   0.00000  -0.05983  -0.06002  -0.42491
         Item               Value     Threshold  Converged?
 Maximum Force            0.021539     0.000015     NO 
 RMS     Force            0.005071     0.000010     NO 
 Maximum Displacement     0.335018     0.000060     NO 
 RMS     Displacement     0.082812     0.000040     NO 
 Predicted change in Energy=-4.744539D-03
 GradGradGradGradGradGradGradGradGradGradGradGradGradGradGradGradGradGrad

                          Input orientation:                          
 ---------------------------------------------------------------------
 Center     Atomic      Atomic             Coordinates (Angstroms)
 Number     Number       Type             X           Y           Z
 ---------------------------------------------------------------------
      1          6           0        0.613475   -2.585260    0.077269
      2          8           0       -0.068723   -1.590097   -0.013817
      3          8           0        1.307342   -2.987177    1.085172
      4          1           0        1.229667   -2.351167    1.908966
      5          6           0        0.748469   -3.561445   -1.127467
      6          9           0        0.380035   -4.803251   -0.792291
      7          9           0        2.018217   -3.609945   -1.557058
      8          9           0       -0.012174   -3.169225   -2.151269
      9          8           0        1.101625   -1.418531    3.042584
     10          1           0        1.760758   -0.706152    2.946435
     11          1           0        0.238896   -0.957708    2.942895
     12          8           0       -0.398186    4.361726    2.380020
     13          1           0        0.026222    5.127650    2.770849
     14          1           0       -0.174897    3.597341    2.962825
     15          8           0        0.001903    3.634315   -0.158597
     16          1           0       -0.118288    3.975979    0.760107
     17          1           0       -0.808201    3.853478   -0.623775
     18          8           0        2.368746    0.908168    2.350123
     19          1           0        1.794668    1.010714    1.559198
     20          1           0        3.254577    1.175631    2.098564
     21          8           0        0.483714    1.110819    0.442396
     22          1           0        0.299757    2.028885    0.116568
     23          1           0        0.319891    0.478131   -0.264638
     24          8           0       -1.056277    0.088396    2.421125
     25          1           0       -1.770271   -0.444906    2.065394
     26          1           0       -0.590803    0.479654    1.647548
     27          8           0        0.267547    2.212251    3.847782
     28          1           0       -0.395115    1.530070    3.671617
     29          1           0        1.108827    1.841786    3.537984
 ---------------------------------------------------------------------
                    Distance matrix (angstroms):
                    1          2          3          4          5
     1  C    0.000000
     2  O    1.209976   0.000000
     3  O    1.287965   2.247924   0.000000
     4  H    1.946691   2.441749   1.043637   0.000000
     5  C    1.556454   2.407122   2.353272   3.303975   0.000000
     6  F    2.393766   3.336431   2.771803   3.745849   1.337972
     7  F    2.386274   3.288875   2.806165   3.770896   1.341328
     8  F    2.387223   2.658109   3.499830   4.323991   1.334386
     9  O    3.223762   3.277307   2.516830   1.473532   4.701715
    10  H    3.616547   3.590466   2.978751   2.016053   5.076820
    11  H    3.316783   3.039192   2.951517   1.998090   4.858699
    12  O    7.388284   6.423644   7.654530   6.923491   8.740362
    13  H    8.190801   7.272654   8.386489   7.623898   9.550858
    14  H    6.868225   5.981737   7.005604   6.202271   8.296464
    15  O    6.254020   5.226894   6.862600   6.450442   7.298975
    16  H    6.637138   5.619841   7.115028   6.570360   7.818373
    17  H    6.630986   5.527331   7.361425   7.004663   7.593288
    18  O    4.522265   4.215542   4.230885   3.480716   5.890362
    19  H    4.064770   3.565223   4.055283   3.426923   5.405306
    20  H    5.020493   4.812040   4.706130   4.071181   6.255217
    21  O    3.716336   2.794326   4.229077   3.833095   4.936052
    22  H    4.624965   3.640028   5.207139   4.823098   5.744629
    23  H    3.096362   2.119315   3.847779   3.682007   4.152870
    24  O    3.928126   3.117939   4.102513   3.382205   5.401014
    25  H    3.770411   2.920590   4.110435   3.557798   5.123595
    26  H    3.648254   2.704915   3.992259   3.375795   5.081814
    27  O    6.111673   5.429813   5.978900   5.050690   7.636750
    28  H    5.556306   4.839876   5.476640   4.561892   7.089607
    29  H    5.640980   5.077374   5.419832   4.499906   7.147811
                    6          7          8          9         10
     6  F    0.000000
     7  F    2.166215   0.000000
     8  F    2.161178   2.160974   0.000000
     9  O    5.165588   5.176789   5.592995   0.000000
    10  H    5.715828   5.364675   5.932672   0.975286   0.000000
    11  H    5.362811   5.518144   5.559168   0.983157   1.542517
    12  O    9.729646   9.213421   8.797546   6.008311   5.537622
    13  H   10.556702   9.952105   9.647116   6.639489   6.088736
    14  H    9.218394   8.785446   8.483327   5.176373   4.718801
    15  O    8.469774   7.648563   7.089364   6.081792   5.619115
    16  H    8.929342   8.214630   7.716301   5.983195   5.498472
    17  H    8.739523   8.035069   7.230854   6.699530   6.335312
    18  O    6.815427   5.983500   6.523530   2.738362   1.825176
    19  H    6.429065   5.577769   5.874021   2.929500   2.207534
    20  H    7.236509   6.147674   6.900037   3.500864   2.547840
    21  O    6.042468   5.351460   5.029092   3.679729   3.347004
    22  H    6.892790   6.127849   5.679853   4.592302   4.197988
    23  H    5.308016   4.611618   4.119811   3.891806   3.713437
    24  O    6.026380   6.241488   5.710432   2.704364   2.973709
    25  H    5.637850   6.123093   5.319122   3.186006   3.648650
    26  H    5.899528   5.813888   5.299069   2.900611   2.936508
    27  O    8.411909   8.134808   8.063941   3.811379   3.399880
    28  H    7.787060   7.719001   7.492398   3.366031   3.189729
    29  H    7.964857   7.517168   7.663842   3.297748   2.695725
                   11         12         13         14         15
    11  H    0.000000
    12  O    5.386937   0.000000
    13  H    6.091504   0.958910   0.000000
    14  H    4.573849   0.986815   1.555362   0.000000
    15  O    5.546358   2.670912   3.288205   3.126643   0.000000
    16  H    5.406793   1.688568   2.321705   2.235741   0.987520
    17  H    6.079890   3.073957   3.720651   3.651079   0.959527
    18  O    2.892946   4.425367   4.844426   3.751956   4.396305
    19  H    2.865263   4.087987   4.641623   3.541185   3.612216
    20  H    3.789243   4.855214   5.147106   4.286365   4.660450
    21  O    3.254418   3.885941   4.665397   3.601267   2.638440
    22  H    4.112368   3.324528   4.089300   3.284285   1.655849
    23  H    3.515176   4.753122   5.560437   4.515618   3.173934
    24  O    1.744721   4.323901   5.166061   3.658273   4.510903
    25  H    2.251605   5.008525   5.897325   4.437383   4.972603
    26  H    2.105311   3.955263   4.821451   3.409238   3.683116
    27  O    3.296708   2.686591   3.117303   1.702170   4.259566
    28  H    2.668717   3.112316   3.732491   2.196472   4.388166
    29  H    2.991334   3.156274   3.543647   2.249606   4.254779
                   16         17         18         19         20
    16  H    0.000000
    17  H    1.551166   0.000000
    18  O    4.257341   5.254704   0.000000
    19  H    3.618113   4.429628   0.982672   0.000000
    20  H    4.583627   5.575676   0.958914   1.565072   0.000000
    21  O    2.944909   3.213712   2.689579   1.725070   3.228743
    22  H    2.092864   2.259385   3.244301   2.313571   3.658868
    23  H    3.671109   3.576946   3.349584   2.405201   3.831921
    24  O    4.330370   4.848587   3.522477   3.117927   4.457531
    25  H    4.896637   5.160748   4.363868   3.883794   5.279805
    26  H    3.638009   4.072942   3.071834   2.445465   3.933795
    27  O    3.576779   4.883205   2.891133   3.002234   3.613405
    28  H    3.812610   4.900945   3.126026   3.086616   3.990035
    29  H    3.711764   5.004212   1.967245   2.253143   2.668321
                   21         22         23         24         25
    21  O    0.000000
    22  H    0.991388   0.000000
    23  H    0.962824   1.597048   0.000000
    24  O    2.707819   3.303832   3.042869   0.000000
    25  H    3.183528   3.768632   3.263407   0.959554   0.000000
    26  H    1.733593   2.353107   2.117975   0.983956   1.555813
    27  O    3.585602   3.735856   4.463398   2.880733   3.793428
    28  H    3.372830   3.656506   4.136655   2.019725   2.893361
    29  H    3.241565   3.520751   4.116056   3.001570   3.960643
                   26         27         28         29
    26  H    0.000000
    27  O    2.929111   0.000000
    28  H    2.288783   0.967226   0.000000
    29  H    2.884076   0.970037   1.541709   0.000000
 Stoichiometry    C2H15F3O9
 Framework group  C1[X(C2H15F3O9)]
 Deg. of freedom    81
 Full point group                 C1      NOp   1
 Largest Abelian subgroup         C1      NOp   1
 Largest concise Abelian subgroup C1      NOp   1
                         Standard orientation:                         
 ---------------------------------------------------------------------
 Center     Atomic      Atomic             Coordinates (Angstroms)
 Number     Number       Type             X           Y           Z
 ---------------------------------------------------------------------
      1          6           0        2.154797   -0.157381   -0.158400
      2          8           0        1.237245    0.477663   -0.626223
      3          8           0        2.148369   -1.373026    0.267065
      4          1           0        1.217630   -1.833299    0.161941
      5          6           0        3.559302    0.492443    0.007864
      6          9           0        4.501335   -0.213334   -0.628233
      7          9           0        3.899080    0.559576    1.303705
      8          9           0        3.575301    1.733855   -0.481244
      9          8           0       -0.116726   -2.438930    0.007012
     10          1           0       -0.658323   -2.223377    0.788929
     11          1           0       -0.565700   -1.966812   -0.729278
     12          8           0       -5.170290    0.796177   -0.301808
     13          1           0       -5.988657    0.655275    0.177703
     14          1           0       -4.710989   -0.076982   -0.322812
     15          8           0       -3.397215    2.667375    0.397188
     16          1           0       -4.107274    2.015677    0.182010
     17          1           0       -3.468107    3.355594   -0.267659
     18          8           0       -1.802978   -1.193301    1.768713
     19          1           0       -1.608980   -0.317128    1.368301
     20          1           0       -1.857666   -1.069382    2.718012
     21          8           0       -1.339311    1.018481    0.310333
     22          1           0       -2.043048    1.715514    0.352151
     23          1           0       -0.482834    1.432523    0.161857
     24          8           0       -1.399912   -0.786848   -1.706943
     25          1           0       -0.831645   -0.517336   -2.431636
     26          1           0       -1.380754   -0.052702   -1.052089
     27          8           0       -3.802380   -1.516082   -0.294502
     28          1           0       -3.172131   -1.477087   -1.027163
     29          1           0       -3.261990   -1.583805    0.508220
 ---------------------------------------------------------------------
 Rotational constants (GHZ):           0.8151914           0.2046949           0.1844867
 Standard basis: 6-31++G(d,p) (6D, 7F)
 There are   356 symmetry adapted cartesian basis functions of A   symmetry.
 There are   356 symmetry adapted basis functions of A   symmetry.
   356 basis functions,   568 primitive gaussians,   356 cartesian basis functions
    63 alpha electrons       63 beta electrons
       nuclear repulsion energy      1112.4534979443 Hartrees.
 NAtoms=   29 NActive=   29 NUniq=   29 SFac= 1.00D+00 NAtFMM=   60 NAOKFM=F Big=F
 Integral buffers will be    131072 words long.
 Raffenetti 2 integral format.
 Two-electron integral symmetry is turned on.
 Nuclear repulsion after empirical dispersion term =     1112.4369209152 Hartrees.
 One-electron integrals computed using PRISM.
 NBasis=   356 RedAO= T EigKep=  3.85D-05  NBF=   356
 NBsUse=   356 1.00D-06 EigRej= -1.00D+00 NBFU=   356
 Initial guess from the checkpoint file:  "/local_scratch/slurm.6305318/Gau-158516.chk"
 B after Tr=     0.000000    0.000000    0.000000
         Rot=    0.999968    0.007993   -0.000862    0.000544 Ang=   0.92 deg.
 ExpMin= 3.60D-02 ExpMax= 7.00D+03 ExpMxC= 1.05D+03 IAcc=3 IRadAn=         5 AccDes= 0.00D+00
 Harris functional with IExCor= 4639 and IRadAn=       5 diagonalized for initial guess.
 HarFok:  IExCor= 4639 AccDes= 0.00D+00 IRadAn=         5 IDoV= 1 UseB2=F ITyADJ=14
 ICtDFT=  3500011 ScaDFX=  1.000000  1.000000  1.000000  1.000000
 FoFCou: FMM=F IPFlag=           0 FMFlag=      100000 FMFlg1=           0
         NFxFlg=           0 DoJE=T BraDBF=F KetDBF=T FulRan=T
         wScrn=  0.000000 ICntrl=       500 IOpCl=  0 I1Cent=   200000004 NGrid=           0
         NMat0=    1 NMatS0=      1 NMatT0=    0 NMatD0=    1 NMtDS0=    0 NMtDT0=    0
 Petite list used in FoFCou.
 Requested convergence on RMS density matrix=1.00D-10 within 128 cycles.
 Requested convergence on MAX density matrix=1.00D-08.
 Requested convergence on             energy=1.00D-08.
 No special actions if energy rises.
 SCF Done:  E(RwB97XD) =  -1061.67458577     A.U. after   16 cycles
            NFock= 16  Conv=0.69D-10     -V/T= 2.0082
 Calling FoFJK, ICntrl=      2127 FMM=F ISym2X=0 I1Cent= 0 IOpClX= 0 NMat=1 NMatS=1 NMatT=0.
 ***** Axes restored to original set *****
 -------------------------------------------------------------------
 Center     Atomic                   Forces (Hartrees/Bohr)
 Number     Number              X              Y              Z
 -------------------------------------------------------------------
      1        6           0.003010312   -0.006550677   -0.005951995
      2        8          -0.006122293    0.008136827   -0.001729727
      3        8           0.003613894   -0.003605453    0.006971609
      4        1          -0.000784159    0.000194748   -0.002224656
      5        6          -0.000485696   -0.000103771   -0.002223297
      6        9          -0.000846382   -0.001000953    0.002172363
      7        9           0.002017925    0.001062397    0.000949304
      8        9          -0.000737260    0.001303116    0.000784822
      9        8           0.000398583   -0.001436732   -0.000730838
     10        1           0.000630315   -0.000785164    0.000936565
     11        1           0.001257691   -0.001452534    0.001142064
     12        8           0.000768152   -0.000695372   -0.000182388
     13        1          -0.000125867    0.001548077    0.000205532
     14        1          -0.000103259    0.000249602    0.000305586
     15        8           0.000111047   -0.001314166    0.001085009
     16        1          -0.000218192    0.002017557    0.000446711
     17        1          -0.000525871    0.000478298   -0.001372937
     18        8          -0.002140153    0.001581832    0.001170109
     19        1           0.001211719   -0.000484519   -0.002908279
     20        1           0.001395308    0.000225723    0.000570702
     21        8          -0.000324195    0.002504229    0.001565544
     22        1          -0.000715309    0.000813364   -0.001585382
     23        1           0.001632485   -0.003409410   -0.000576576
     24        8           0.001047358    0.002880857    0.002275914
     25        1          -0.001583791   -0.000271802   -0.000386201
     26        1          -0.002146138   -0.000528047   -0.001044376
     27        8          -0.000044105    0.000890589   -0.000235569
     28        1          -0.001033294   -0.001748359    0.000434994
     29        1           0.000841175   -0.000500259    0.000135391
 -------------------------------------------------------------------
 Cartesian Forces:  Max     0.008136827 RMS     0.002131927

 GradGradGradGradGradGradGradGradGradGradGradGradGradGradGradGradGradGrad
 Berny optimization.
 Using GEDIIS/GDIIS optimizer.
 FormGI is forming the generalized inverse of G from B-inverse, IUseBI=4.
 Internal  Forces:  Max     0.010274698 RMS     0.001704058
 Search for a local minimum.
 Step number   2 out of a maximum of  174
 All quantities printed in internal units (Hartrees-Bohrs-Radians)
 Mixed Optimization -- RFO/linear search
 Update second derivatives using D2CorX and points    1    2
 DE= -4.17D-03 DEPred=-4.74D-03 R= 8.80D-01
 TightC=F SS=  1.41D+00  RLast= 5.74D-01 DXNew= 5.0454D-01 1.7216D+00
 Trust test= 8.80D-01 RLast= 5.74D-01 DXMaxT set to 5.05D-01
 ITU=  1  0
 Use linear search instead of GDIIS.
     Eigenvalues ---   -0.00315  -0.00069   0.00009   0.00025   0.00077
     Eigenvalues ---    0.00142   0.00211   0.00313   0.00450   0.00522
     Eigenvalues ---    0.00635   0.00687   0.00823   0.01007   0.01051
     Eigenvalues ---    0.01228   0.01307   0.01356   0.01437   0.01538
     Eigenvalues ---    0.01720   0.01736   0.01775   0.01989   0.02041
     Eigenvalues ---    0.02132   0.02395   0.02470   0.02542   0.02684
     Eigenvalues ---    0.02737   0.02916   0.03066   0.03265   0.03378
     Eigenvalues ---    0.04021   0.04826   0.04930   0.05194   0.05798
     Eigenvalues ---    0.06067   0.06592   0.06991   0.07647   0.08099
     Eigenvalues ---    0.09019   0.09898   0.11666   0.12326   0.13298
     Eigenvalues ---    0.13503   0.19507   0.19958   0.21126   0.21697
     Eigenvalues ---    0.23962   0.25151   0.29017   0.35927   0.37475
     Eigenvalues ---    0.38416   0.43021   0.45510   0.45874   0.47166
     Eigenvalues ---    0.47704   0.48956   0.49490   0.51762   0.53437
     Eigenvalues ---    0.54920   0.55798   0.57086   0.57395   0.57461
     Eigenvalues ---    0.57693   0.61392   0.61645   0.72731   0.91050
     Eigenvalues ---    3.75500
 RFO step:  Lambda=-5.74715522D-03 EMin=-3.15048483D-03
 Quartic linear search produced a step of  0.33198.
 Iteration  1 RMS(Cart)=  0.18398032 RMS(Int)=  0.02396651
 Iteration  2 RMS(Cart)=  0.11657819 RMS(Int)=  0.00458618
 Iteration  3 RMS(Cart)=  0.01060828 RMS(Int)=  0.00207086
 Iteration  4 RMS(Cart)=  0.00007414 RMS(Int)=  0.00207072
 Iteration  5 RMS(Cart)=  0.00000009 RMS(Int)=  0.00207072
 Variable       Old X    -DE/DX   Delta X   Delta X   Delta X     New X
                                 (Linear)    (Quad)   (Total)
    R1        2.28652   0.01027   0.00156   0.03488   0.03644   2.32296
    R2        2.43390   0.00727   0.00754   0.02101   0.02862   2.46252
    R3        2.94127  -0.00210  -0.00414  -0.02449  -0.02863   2.91264
    R4        1.97219  -0.00031  -0.04420   0.02759  -0.01647   1.95572
    R5        2.78457   0.00125   0.05753  -0.13009  -0.07239   2.71218
    R6        2.52840   0.00171   0.00071   0.00900   0.00971   2.53811
    R7        2.53474   0.00157   0.00018   0.00600   0.00618   2.54092
    R8        2.52162   0.00020  -0.00154  -0.00636  -0.00790   2.51372
    R9        1.84302   0.00093  -0.00104   0.00623   0.00588   1.84891
   R10        1.85790   0.00049  -0.00433  -0.00419  -0.00795   1.84995
   R11        3.44908   0.00170   0.02206   0.03373   0.05622   3.50531
   R12        3.29704   0.00244   0.03264   0.07743   0.11049   3.40753
   R13        1.81208   0.00127   0.00087   0.00335   0.00422   1.81630
   R14        1.86481   0.00116   0.00094  -0.00185  -0.00095   1.86386
   R15        3.19093   0.00053   0.00109   0.03808   0.03918   3.23011
   R16        3.21663   0.00122   0.00162   0.07461   0.07624   3.29287
   R17        1.86614   0.00162   0.00148   0.00126   0.00276   1.86891
   R18        1.81324   0.00122   0.00086   0.00383   0.00469   1.81793
   R19        3.12910   0.00081   0.00549   0.04488   0.05022   3.17932
   R20        1.85698   0.00152   0.00066   0.01300   0.01357   1.87055
   R21        1.81208   0.00120   0.00069   0.00528   0.00598   1.81806
   R22        3.25991   0.00022   0.00593  -0.02910  -0.02404   3.23587
   R23        1.87345   0.00207   0.00095   0.00401   0.00523   1.87868
   R24        1.81947   0.00239   0.00116   0.01614   0.01730   1.83678
   R25        3.27602   0.00123   0.00977   0.06575   0.07486   3.35087
   R26        1.81329   0.00147   0.00047   0.00716   0.00763   1.82093
   R27        1.85941   0.00070  -0.00047   0.00538   0.00439   1.86380
   R28        1.82779   0.00186   0.00147   0.00701   0.00848   1.83628
   R29        1.83310   0.00088   0.00102   0.00604   0.00706   1.84016
    A1        2.23866   0.00197  -0.00099  -0.00232  -0.00332   2.23533
    A2        2.10188  -0.00044   0.00374   0.00164   0.00537   2.10725
    A3        1.94258  -0.00154  -0.00273   0.00076  -0.00198   1.94059
    A4        1.96865   0.00333  -0.00432  -0.00314  -0.00744   1.96121
    A5        1.94370  -0.00236  -0.00332  -0.02198  -0.02555   1.91815
    A6        1.93123  -0.00234  -0.00252  -0.01948  -0.02221   1.90902
    A7        1.93915  -0.00181  -0.00217  -0.00284  -0.00508   1.93407
    A8        1.88320   0.00231   0.00253   0.01412   0.01626   1.89946
    A9        1.88393   0.00220   0.00271   0.01437   0.01699   1.90092
   A10        1.88022   0.00237   0.00330   0.01832   0.02158   1.90180
   A11        1.90470   0.00098   0.00843   0.04643   0.05448   1.95919
   A12        1.87015   0.00299   0.00518   0.03838   0.04333   1.91349
   A13        1.81387  -0.00176  -0.00326  -0.02653  -0.03267   1.78120
   A14        2.69839  -0.00054  -0.00727  -0.04477  -0.05328   2.64511
   A15        2.86785   0.00119   0.00047   0.00273   0.00145   2.86930
   A16        1.85235   0.00065  -0.00037   0.03257   0.02864   1.88099
   A17        2.09452  -0.00036  -0.01326   0.12908   0.11268   2.20720
   A18        1.93063   0.00058   0.00199   0.00312   0.00214   1.93277
   A19        1.84339  -0.00014  -0.00114   0.02391   0.01604   1.85943
   A20        1.77495   0.00157   0.00617   0.10786   0.10927   1.88423
   A21        2.04192   0.00015  -0.01034   0.06406   0.04879   2.09070
   A22        1.73215   0.00082  -0.00062   0.05796   0.05429   1.78645
   A23        2.26547  -0.00122  -0.00805  -0.10197  -0.11140   2.15407
   A24        1.87488   0.00027   0.00162   0.01860   0.02216   1.89704
   A25        1.99053   0.00011  -0.01305   0.14727   0.13673   2.12726
   A26        2.17314  -0.00129  -0.01010  -0.13975  -0.15277   2.02037
   A27        1.57064   0.00064   0.01077   0.05063   0.06355   1.63419
   A28        1.91304   0.00083   0.00477   0.05865   0.06057   1.97361
   A29        2.03825  -0.00048   0.01352  -0.13934  -0.12097   1.91728
   A30        1.73735   0.00004   0.00394  -0.04777  -0.04520   1.69215
   A31        1.90710  -0.00028   0.00230  -0.02830  -0.02392   1.88318
   A32        1.69346   0.00023   0.00115   0.00331   0.00160   1.69507
   A33        1.85620  -0.00038   0.00371   0.00519   0.00907   1.86526
   A34        1.87668   0.00145   0.00531   0.08708   0.09216   1.96884
   A35        1.94997   0.00061   0.00439  -0.01456  -0.01043   1.93954
   A36        1.84071  -0.00031  -0.00193  -0.00966  -0.01207   1.82864
   A37        3.10902   0.00515   0.01021   0.09417   0.10356   3.21258
   A38        3.06342  -0.00019  -0.00497  -0.01747  -0.02266   3.04076
   A39        3.02995  -0.00065   0.00074  -0.08621  -0.08614   2.94381
   A40        3.09303   0.00076   0.00455  -0.02573  -0.02636   3.06667
   A41        2.97464  -0.00128  -0.00763  -0.06588  -0.07028   2.90436
   A42        3.10351   0.00045   0.00470  -0.00227  -0.00050   3.10302
   A43        3.13419   0.00250   0.00121   0.01255   0.01397   3.14816
   A44        3.10020   0.00088   0.01246  -0.05328  -0.04115   3.05905
   A45        3.07464   0.00019   0.00498   0.00651   0.01210   3.08674
   A46        2.90458  -0.00222  -0.01378  -0.13433  -0.15204   2.75253
   A47        3.16529   0.00079   0.01505  -0.03424  -0.01505   3.15024
   A48        2.96676  -0.00177  -0.02075  -0.07929  -0.10244   2.86432
    D1        0.01777  -0.00010  -0.00077  -0.02123  -0.02198  -0.00421
    D2       -3.13651  -0.00008   0.00050  -0.01272  -0.01224   3.13443
    D3       -2.15434  -0.00003   0.00204  -0.00988  -0.00771  -2.16205
    D4        2.03430   0.00019   0.00278  -0.00012   0.00253   2.03683
    D5       -0.05352  -0.00007   0.00173  -0.00844  -0.00668  -0.06020
    D6        0.99881  -0.00006   0.00092  -0.01759  -0.01656   0.98225
    D7       -1.09575   0.00016   0.00166  -0.00783  -0.00632  -1.10206
    D8        3.09962  -0.00010   0.00061  -0.01616  -0.01553   3.08409
    D9       -1.50175   0.00053   0.00776   0.11400   0.11921  -1.38254
   D10        0.44478   0.00154   0.01248   0.14376   0.15863   0.60341
   D11        1.52991   0.00135  -0.00500  -0.00541  -0.01117   1.51874
   D12       -0.46074  -0.00162  -0.01287  -0.05600  -0.06778  -0.52852
   D13       -1.29637  -0.00022   0.00334   0.03641   0.04086  -1.25551
   D14        0.71882   0.00134   0.01351   0.09278   0.10550   0.82433
   D15       -0.43194  -0.00029  -0.00824  -0.09572  -0.10643  -0.53837
   D16       -2.56192  -0.00071  -0.00406  -0.11345  -0.11487  -2.67679
   D17        2.02656   0.00067   0.01711   0.01774   0.03496   2.06153
   D18        0.10501   0.00106   0.01202   0.01803   0.03059   0.13561
   D19       -1.87424   0.00068   0.04340  -0.19069  -0.14569  -2.01993
   D20        2.29845  -0.00007   0.05162  -0.30263  -0.25115   2.04731
   D21        2.24264  -0.00031   0.05301  -0.32215  -0.26891   1.97373
   D22        0.13215  -0.00105   0.06123  -0.43409  -0.37437  -0.24222
   D23        2.77906  -0.00073  -0.02209   0.07101   0.04825   2.82731
   D24       -1.50945   0.00001  -0.02025   0.09700   0.07646  -1.43299
   D25       -1.22272  -0.00011  -0.03355   0.23569   0.20243  -1.02029
   D26        0.77195   0.00063  -0.03171   0.26168   0.23064   1.00260
   D27       -0.95423  -0.00002  -0.05100   0.29770   0.25449  -0.69974
   D28        2.75888   0.00085  -0.01780   0.23129   0.21150   2.97039
   D29        0.77261   0.00010  -0.04086   0.34820   0.30688   1.07949
   D30       -2.92491  -0.00082  -0.05055   0.19069   0.14478  -2.78013
   D31        0.78821   0.00006  -0.01735   0.12428   0.10179   0.89000
   D32       -1.19807  -0.00070  -0.04041   0.24119   0.19717  -1.00090
   D33        2.76511  -0.00006   0.02757  -0.05881  -0.03041   2.73470
   D34       -0.99820   0.00053   0.00058   0.13381   0.12999  -0.86820
   D35        0.71604   0.00052   0.01056   0.07325   0.08239   0.79843
   D36       -1.10464  -0.00016   0.02185  -0.11195  -0.08684  -1.19148
   D37        1.41523   0.00043  -0.00514   0.08067   0.07356   1.48879
   D38        3.12947   0.00042   0.00483   0.02011   0.02595  -3.12776
   D39       -0.65528  -0.00027  -0.00785  -0.04933  -0.05642  -0.71170
   D40       -2.59751  -0.00001  -0.01068  -0.01395  -0.02368  -2.62119
   D41       -2.67265  -0.00030   0.00243  -0.21027  -0.20587  -2.87853
   D42        1.66830  -0.00004  -0.00041  -0.17489  -0.17314   1.49516
   D43        1.51732  -0.00155  -0.01709  -0.18964  -0.20819   1.30913
   D44       -0.42491  -0.00129  -0.01992  -0.15427  -0.17546  -0.60036
         Item               Value     Threshold  Converged?
 Maximum Force            0.010275     0.000015     NO 
 RMS     Force            0.001704     0.000010     NO 
 Maximum Displacement     0.754608     0.000060     NO 
 RMS     Displacement     0.192527     0.000040     NO 
 Predicted change in Energy=-5.864345D-03
 GradGradGradGradGradGradGradGradGradGradGradGradGradGradGradGradGradGrad

                          Input orientation:                          
 ---------------------------------------------------------------------
 Center     Atomic      Atomic             Coordinates (Angstroms)
 Number     Number       Type             X           Y           Z
 ---------------------------------------------------------------------
      1          6           0        0.703067   -2.621964   -0.061633
      2          8           0        0.149399   -1.543116   -0.263167
      3          8           0        1.226743   -3.061652    1.047663
      4          1           0        1.142280   -2.378908    1.820834
      5          6           0        0.852753   -3.654630   -1.196009
      6          9           0        0.303435   -4.823094   -0.826024
      7          9           0        2.158213   -3.850435   -1.451696
      8          9           0        0.254168   -3.228717   -2.304946
      9          8           0        1.055746   -1.505964    2.956771
     10          1           0        1.726502   -0.794217    2.929047
     11          1           0        0.218722   -0.999657    2.919540
     12          8           0       -0.136837    4.553178    2.370580
     13          1           0        0.419437    5.257252    2.715011
     14          1           0       -0.039271    3.773477    2.966704
     15          8           0       -0.324025    3.583749   -0.126515
     16          1           0       -0.253716    4.056890    0.739095
     17          1           0       -1.207522    3.759953   -0.463927
     18          8           0        2.295185    0.891396    2.403629
     19          1           0        1.822792    1.015491    1.542670
     20          1           0        3.220784    1.124905    2.283923
     21          8           0        0.491181    1.124505    0.471658
     22          1           0        0.179850    1.995759    0.107886
     23          1           0        0.396167    0.391994   -0.160122
     24          8           0       -1.090786    0.161603    2.485777
     25          1           0       -1.856280   -0.348768    2.199332
     26          1           0       -0.667836    0.524406    1.672000
     27          8           0        0.265911    2.310898    3.863406
     28          1           0       -0.442584    1.653345    3.763955
     29          1           0        1.067924    1.862451    3.541068
 ---------------------------------------------------------------------
                    Distance matrix (angstroms):
                    1          2          3          4          5
     1  C    0.000000
     2  O    1.229258   0.000000
     3  O    1.303112   2.277036   0.000000
     4  H    1.948247   2.455080   1.034923   0.000000
     5  C    1.541303   2.413171   2.350651   3.288257   0.000000
     6  F    2.364101   3.331485   2.732376   3.699130   1.343111
     7  F    2.357725   3.282020   2.781476   3.729204   1.344597
     8  F    2.366878   2.649734   3.494825   4.304994   1.330206
     9  O    3.237375   3.345272   2.468622   1.435225   4.680123
    10  H    3.651335   3.638452   2.988415   2.020074   5.095242
    11  H    3.428391   3.229516   2.961732   1.990590   4.938484
    12  O    7.622582   6.647056   7.848254   7.070515   9.003775
    13  H    8.358962   7.428828   8.522674   7.722241   9.741945
    14  H    7.115023   6.223651   7.211415   6.368746   8.561581
    15  O    6.290469   5.150491   6.924228   6.441700   7.410989
    16  H    6.794387   5.703254   7.277405   6.673715   8.027232
    17  H    6.673908   5.477599   7.398976   6.958974   7.730247
    18  O    4.577778   4.200363   4.313560   3.516210   5.975313
    19  H    4.130211   3.550740   4.150108   3.473099   5.500124
    20  H    5.087195   4.799939   4.799146   4.100163   6.368788
    21  O    3.790161   2.788007   4.289142   3.810264   5.074641
    22  H    4.650361   3.558405   5.249435   4.795641   5.837794
    23  H    3.031143   1.953500   3.751836   3.486943   4.201988
    24  O    4.177973   3.464220   4.222380   3.447163   5.647702
    25  H    4.102394   3.393098   4.265104   3.640892   5.458565
    26  H    3.845062   2.947438   4.103540   3.424603   5.291693
    27  O    6.319032   5.647620   6.141328   5.189838   7.844081
    28  H    5.850291   5.175473   5.691757   4.748324   7.379278
    29  H    5.763900   5.187849   5.521692   4.577539   7.274915
                    6          7          8          9         10
     6  F    0.000000
     7  F    2.185803   0.000000
     8  F    2.175242   2.177144   0.000000
     9  O    5.087127   5.113370   5.594289   0.000000
    10  H    5.688368   5.358895   5.957285   0.978400   0.000000
    11  H    5.353046   5.567429   5.680248   0.978950   1.521741
    12  O    9.915977   9.513031   9.086876   6.203151   5.690215
    13  H   10.684839  10.165370   9.860981   6.797385   6.194716
    14  H    9.402302   9.081588   8.769671   5.391815   4.897265
    15  O    8.459198   7.948881   7.175623   6.108650   5.719066
    16  H    9.034055   8.552354   7.912282   6.130100   5.678944
    17  H    8.722546   8.379849   7.373425   6.674837   6.392280
    18  O    6.859529   6.112876   6.581167   2.754907   1.854928
    19  H    6.481376   5.723283   5.939531   2.990949   2.281744
    20  H    7.318565   6.311728   6.986598   3.472980   2.516366
    21  O    6.090415   5.588230   5.168775   3.662498   3.353547
    22  H    6.883620   6.365862   5.755209   4.598413   4.258526
    23  H    5.258248   4.771915   4.210698   3.708411   3.566491
    24  O    6.144843   6.492776   6.021146   2.758662   3.007855
    25  H    5.816936   6.458160   5.747749   3.223773   3.683373
    26  H    5.981576   6.073159   5.545460   2.956987   3.008619
    27  O    8.537331   8.354229   8.290720   4.001783   3.556416
    28  H    7.973000   8.016156   7.819946   3.588562   3.375287
    29  H    8.021998   7.665082   7.794746   3.418738   2.804671
                   11         12         13         14         15
    11  H    0.000000
    12  O    5.591221   0.000000
    13  H    6.263469   0.961143   0.000000
    14  H    4.780334   0.986315   1.573325   0.000000
    15  O    5.529977   2.685203   3.380476   3.112087   0.000000
    16  H    5.526863   1.709299   2.407955   2.255782   0.988983
    17  H    6.011316   3.132092   3.872280   3.624117   0.962010
    18  O    2.855511   4.395960   4.761941   3.751417   4.528869
    19  H    2.920554   4.128052   4.619127   3.619619   3.740448
    20  H    3.732312   4.799394   5.010955   4.255477   4.941842
    21  O    3.252449   3.969397   4.702912   3.677457   2.658995
    22  H    4.108458   3.429353   4.182325   3.373594   1.682423
    23  H    3.384154   4.899387   5.651343   4.626130   3.272172
    24  O    1.803188   4.495466   5.319677   3.792440   4.372994
    25  H    2.290849   5.197584   6.072255   4.569823   4.818928
    26  H    2.159886   4.123224   4.966877   3.553564   3.565452
    27  O    3.442802   2.723702   3.165973   1.742512   4.229379
    28  H    2.861605   3.231719   3.851170   2.300702   4.344684
    29  H    3.049443   3.171988   3.553531   2.282060   4.283872
                   16         17         18         19         20
    16  H    0.000000
    17  H    1.563707   0.000000
    18  O    4.391802   5.359147   0.000000
    19  H    3.769314   4.554263   0.989851   0.000000
    20  H    4.801582   5.839868   0.962076   1.586131   0.000000
    21  O    3.037315   3.272079   2.653542   1.712349   3.276437
    22  H    2.198788   2.316064   3.311298   2.391399   3.839375
    23  H    3.829152   3.742628   3.229318   2.307273   3.806439
    24  O    4.350270   4.654300   3.464699   3.179231   4.422480
    25  H    4.910227   4.939172   4.337557   3.978439   5.287291
    26  H    3.676990   3.914360   3.073996   2.541873   3.982012
    27  O    3.616604   4.795475   2.874698   3.080224   3.554241
    28  H    3.868137   4.785177   3.150623   3.236185   3.986228
    29  H    3.796492   4.981783   1.934653   2.297991   2.599845
                   21         22         23         24         25
    21  O    0.000000
    22  H    0.994153   0.000000
    23  H    0.971980   1.640330   0.000000
    24  O    2.736142   3.260829   3.043829   0.000000
    25  H    3.265878   3.743898   3.345036   0.963593   0.000000
    26  H    1.773206   2.308658   2.122806   0.986279   1.566177
    27  O    3.600311   3.769701   4.459590   2.891013   3.787699
    28  H    3.462775   3.724448   4.206292   2.068622   2.907755
    29  H    3.209124   3.548687   4.038850   2.943900   3.903936
                   26         27         28         29
    26  H    0.000000
    27  O    2.977532   0.000000
    28  H    2.387785   0.971716   0.000000
    29  H    2.880389   0.973772   1.541116   0.000000
 Stoichiometry    C2H15F3O9
 Framework group  C1[X(C2H15F3O9)]
 Deg. of freedom    81
 Full point group                 C1      NOp   1
 Largest Abelian subgroup         C1      NOp   1
 Largest concise Abelian subgroup C1      NOp   1
                         Standard orientation:                         
 ---------------------------------------------------------------------
 Center     Atomic      Atomic             Coordinates (Angstroms)
 Number     Number       Type             X           Y           Z
 ---------------------------------------------------------------------
      1          6           0        2.228481   -0.075194   -0.107459
      2          8           0        1.289558    0.663817   -0.396183
      3          8           0        2.202079   -1.359180    0.113409
      4          1           0        1.249644   -1.754430    0.025607
      5          6           0        3.656288    0.486214    0.040208
      6          9           0        4.492255   -0.168229   -0.782478
      7          9           0        4.073400    0.317000    1.307223
      8          9           0        3.687342    1.782730   -0.255644
      9          8           0       -0.028968   -2.395602   -0.092393
     10          1           0       -0.588724   -2.254105    0.697491
     11          1           0       -0.552443   -1.958750   -0.794871
     12          8           0       -5.341889    0.803645    0.037081
     13          1           0       -6.065438    0.640320    0.648307
     14          1           0       -4.886489   -0.055739   -0.126892
     15          8           0       -3.422279    2.679572    0.116533
     16          1           0       -4.210311    2.082014    0.120794
     17          1           0       -3.525565    3.263583   -0.640914
     18          8           0       -1.820844   -1.262783    1.666985
     19          1           0       -1.611935   -0.335765    1.389856
     20          1           0       -1.885912   -1.290523    2.626457
     21          8           0       -1.386478    0.981083    0.318771
     22          1           0       -2.045065    1.722857    0.252639
     23          1           0       -0.467921    1.275234    0.198459
     24          8           0       -1.542474   -0.797050   -1.754966
     25          1           0       -1.038863   -0.557678   -2.540834
     26          1           0       -1.477715   -0.036205   -1.130733
     27          8           0       -3.925183   -1.501330   -0.276913
     28          1           0       -3.363549   -1.499574   -1.069879
     29          1           0       -3.303483   -1.588245    0.467511
 ---------------------------------------------------------------------
 Rotational constants (GHZ):           0.8276794           0.1958826           0.1767046
 Standard basis: 6-31++G(d,p) (6D, 7F)
 There are   356 symmetry adapted cartesian basis functions of A   symmetry.
 There are   356 symmetry adapted basis functions of A   symmetry.
   356 basis functions,   568 primitive gaussians,   356 cartesian basis functions
    63 alpha electrons       63 beta electrons
       nuclear repulsion energy      1101.7619507190 Hartrees.
 NAtoms=   29 NActive=   29 NUniq=   29 SFac= 1.00D+00 NAtFMM=   60 NAOKFM=F Big=F
 Integral buffers will be    131072 words long.
 Raffenetti 2 integral format.
 Two-electron integral symmetry is turned on.
 Nuclear repulsion after empirical dispersion term =     1101.7460446942 Hartrees.
 One-electron integrals computed using PRISM.
 NBasis=   356 RedAO= T EigKep=  3.56D-05  NBF=   356
 NBsUse=   356 1.00D-06 EigRej= -1.00D+00 NBFU=   356
 Initial guess from the checkpoint file:  "/local_scratch/slurm.6305318/Gau-158516.chk"
 B after Tr=    -0.000000    0.000000    0.000000
         Rot=    0.999854   -0.016762   -0.003308    0.000721 Ang=  -1.96 deg.
 ExpMin= 3.60D-02 ExpMax= 7.00D+03 ExpMxC= 1.05D+03 IAcc=3 IRadAn=         5 AccDes= 0.00D+00
 Harris functional with IExCor= 4639 and IRadAn=       5 diagonalized for initial guess.
 HarFok:  IExCor= 4639 AccDes= 0.00D+00 IRadAn=         5 IDoV= 1 UseB2=F ITyADJ=14
 ICtDFT=  3500011 ScaDFX=  1.000000  1.000000  1.000000  1.000000
 FoFCou: FMM=F IPFlag=           0 FMFlag=      100000 FMFlg1=           0
         NFxFlg=           0 DoJE=T BraDBF=F KetDBF=T FulRan=T
         wScrn=  0.000000 ICntrl=       500 IOpCl=  0 I1Cent=   200000004 NGrid=           0
         NMat0=    1 NMatS0=      1 NMatT0=    0 NMatD0=    1 NMtDS0=    0 NMtDT0=    0
 Petite list used in FoFCou.
 Requested convergence on RMS density matrix=1.00D-10 within 128 cycles.
 Requested convergence on MAX density matrix=1.00D-08.
 Requested convergence on             energy=1.00D-08.
 No special actions if energy rises.
 SCF Done:  E(RwB97XD) =  -1061.67523550     A.U. after   17 cycles
            NFock= 17  Conv=0.58D-10     -V/T= 2.0085
 Calling FoFJK, ICntrl=      2127 FMM=F ISym2X=0 I1Cent= 0 IOpClX= 0 NMat=1 NMatS=1 NMatT=0.
 ***** Axes restored to original set *****
 -------------------------------------------------------------------
 Center     Atomic                   Forces (Hartrees/Bohr)
 Number     Number              X              Y              Z
 -------------------------------------------------------------------
      1        6          -0.004072992    0.015266241    0.009133129
      2        8           0.009291350   -0.017376102    0.003385870
      3        8          -0.005109684    0.000580935   -0.016479824
      4        1           0.000582693    0.000803700    0.003312353
      5        6           0.000243291    0.000471098    0.004144130
      6        9           0.002171314    0.001074732   -0.004150783
      7        9          -0.003470223   -0.001919556   -0.002263364
      8        9           0.001221502   -0.002779554   -0.001564815
      9        8           0.001894607    0.007068648    0.003724005
     10        1          -0.000376839   -0.002590337   -0.000818353
     11        1          -0.002405134   -0.001113955    0.000735899
     12        8          -0.000590651   -0.000010439    0.000685489
     13        1          -0.001201025   -0.002266166   -0.000271553
     14        1           0.001887127    0.001578496   -0.000327025
     15        8          -0.001798099    0.001650685    0.001206595
     16        1           0.000404229   -0.002242684   -0.002016765
     17        1           0.002130274   -0.000149449    0.000621659
     18        8           0.002073187    0.000408597   -0.001957761
     19        1           0.000668861    0.001019013    0.004136477
     20        1          -0.002403795    0.000036613   -0.000328979
     21        8          -0.002810860   -0.001573460   -0.000794847
     22        1           0.001449445   -0.004059928   -0.000612942
     23        1           0.000350772    0.004670387    0.000856209
     24        8          -0.000862863   -0.001967919   -0.002634528
     25        1           0.001289647    0.002756374    0.001019150
     26        1          -0.000295713    0.000168419    0.002693427
     27        8          -0.001748460   -0.003429440   -0.000195624
     28        1           0.003159582    0.002754361   -0.000898589
     29        1          -0.001671543    0.001170689   -0.000338638
 -------------------------------------------------------------------
 Cartesian Forces:  Max     0.017376102 RMS     0.003991031

 GradGradGradGradGradGradGradGradGradGradGradGradGradGradGradGradGradGrad
 Berny optimization.
 Using GEDIIS/GDIIS optimizer.
 FormGI is forming the generalized inverse of G from B-inverse, IUseBI=4.
 Internal  Forces:  Max     0.019989859 RMS     0.003066507
 Search for a local minimum.
 Step number   3 out of a maximum of  174
 All quantities printed in internal units (Hartrees-Bohrs-Radians)
 Mixed Optimization -- RFO/linear search
 Update second derivatives using D2CorX and points    2    3
 DE= -6.50D-04 DEPred=-5.86D-03 R= 1.11D-01
 Trust test= 1.11D-01 RLast= 1.09D+00 DXMaxT set to 5.05D-01
 ITU=  0  1  0
 Use linear search instead of GDIIS.
     Eigenvalues ---   -0.00073   0.00009   0.00025   0.00079   0.00147
     Eigenvalues ---    0.00208   0.00302   0.00433   0.00515   0.00631
     Eigenvalues ---    0.00662   0.00736   0.00942   0.01038   0.01118
     Eigenvalues ---    0.01275   0.01350   0.01408   0.01463   0.01708
     Eigenvalues ---    0.01736   0.01781   0.01846   0.01999   0.02121
     Eigenvalues ---    0.02393   0.02427   0.02521   0.02654   0.02735
     Eigenvalues ---    0.02892   0.03058   0.03234   0.03369   0.03989
     Eigenvalues ---    0.04167   0.04882   0.05199   0.05329   0.05807
     Eigenvalues ---    0.06331   0.06585   0.07309   0.07753   0.08119
     Eigenvalues ---    0.09063   0.10659   0.11665   0.12664   0.13493
     Eigenvalues ---    0.13750   0.19934   0.20427   0.21690   0.21794
     Eigenvalues ---    0.24048   0.26357   0.29139   0.37472   0.38413
     Eigenvalues ---    0.40510   0.43213   0.45604   0.47000   0.47610
     Eigenvalues ---    0.48057   0.49337   0.49582   0.51816   0.53963
     Eigenvalues ---    0.55770   0.56726   0.57323   0.57424   0.57679
     Eigenvalues ---    0.59267   0.61386   0.63633   0.85249   2.30250
     Eigenvalues ---    3.77804
 RFO step:  Lambda=-2.16190473D-03 EMin=-7.33252923D-04
 Quartic linear search produced a step of -0.43189.
 Maximum step size (   0.505) exceeded in Quadratic search.
    -- Step size scaled by   0.879
 Iteration  1 RMS(Cart)=  0.25058419 RMS(Int)=  0.04317777
 Iteration  2 RMS(Cart)=  0.20278089 RMS(Int)=  0.00926842
 Iteration  3 RMS(Cart)=  0.02593730 RMS(Int)=  0.00620300
 Iteration  4 RMS(Cart)=  0.00025541 RMS(Int)=  0.00620261
 Iteration  5 RMS(Cart)=  0.00001090 RMS(Int)=  0.00620261
 Iteration  6 RMS(Cart)=  0.00000032 RMS(Int)=  0.00620261
 Variable       Old X    -DE/DX   Delta X   Delta X   Delta X     New X
                                 (Linear)    (Quad)   (Total)
    R1        2.32296  -0.01999  -0.01574  -0.00936  -0.02510   2.29786
    R2        2.46252  -0.01131  -0.01236  -0.00148  -0.01394   2.44858
    R3        2.91264   0.00495   0.01237   0.00658   0.01895   2.93159
    R4        1.95572   0.00896   0.00711  -0.02067  -0.01362   1.94210
    R5        2.71218   0.00599   0.03126   0.08191   0.11311   2.82529
    R6        2.53811  -0.00297  -0.00419  -0.00101  -0.00520   2.53291
    R7        2.54092  -0.00266  -0.00267  -0.00211  -0.00478   2.53614
    R8        2.51372  -0.00013   0.00341   0.00071   0.00411   2.51783
    R9        1.84891  -0.00213  -0.00254  -0.00440  -0.00513   1.84378
   R10        1.84995   0.00141   0.00343  -0.00661   0.00036   1.85031
   R11        3.50531  -0.00007  -0.02428   0.04316   0.01933   3.52463
   R12        3.40753  -0.00002  -0.04772   0.06817   0.02361   3.43114
   R13        1.81630  -0.00245  -0.00182  -0.00172  -0.00355   1.81275
   R14        1.86386  -0.00255   0.00041  -0.00160  -0.00123   1.86263
   R15        3.23011  -0.00135  -0.01692  -0.02571  -0.04267   3.18744
   R16        3.29287  -0.00119  -0.03293   0.02480  -0.00814   3.28473
   R17        1.86891  -0.00410  -0.00119   0.00003  -0.00112   1.86779
   R18        1.81793  -0.00220  -0.00203  -0.00186  -0.00388   1.81405
   R19        3.17932  -0.00085  -0.02169   0.01439  -0.00782   3.17150
   R20        1.87055  -0.00255  -0.00586  -0.00201  -0.01002   1.86053
   R21        1.81806  -0.00226  -0.00258  -0.00126  -0.00384   1.81422
   R22        3.23587   0.00100   0.01038   0.02717   0.03510   3.27097
   R23        1.87868  -0.00425  -0.00226  -0.00821  -0.00949   1.86918
   R24        1.83678  -0.00411  -0.00747   0.00086  -0.00661   1.83017
   R25        3.35087   0.00043  -0.03233  -0.02827  -0.06291   3.28796
   R26        1.82093  -0.00279  -0.00330  -0.00394  -0.00724   1.81369
   R27        1.86380  -0.00175  -0.00190  -0.00070  -0.00373   1.86006
   R28        1.83628  -0.00408  -0.00366  -0.00176  -0.00542   1.83086
   R29        1.84016  -0.00180  -0.00305  -0.00050  -0.00355   1.83662
    A1        2.23533  -0.00107   0.00143   0.00019   0.00165   2.23698
    A2        2.10725  -0.00062  -0.00232   0.00246   0.00016   2.10742
    A3        1.94059   0.00169   0.00086  -0.00263  -0.00181   1.93878
    A4        1.96121   0.00187   0.00321  -0.00217   0.00113   1.96234
    A5        1.91815   0.00497   0.01103   0.00312   0.01417   1.93232
    A6        1.90902   0.00468   0.00959   0.00583   0.01543   1.92444
    A7        1.93407   0.00385   0.00219   0.00057   0.00278   1.93685
    A8        1.89946  -0.00459  -0.00702  -0.00314  -0.01015   1.88931
    A9        1.90092  -0.00449  -0.00734  -0.00278  -0.01011   1.89081
   A10        1.90180  -0.00469  -0.00932  -0.00376  -0.01310   1.88871
   A11        1.95919  -0.00123  -0.02353  -0.00398  -0.02954   1.92965
   A12        1.91349  -0.00009  -0.01872   0.04232   0.02107   1.93456
   A13        1.78120   0.00177   0.01411   0.00707   0.02854   1.80975
   A14        2.64511  -0.00033   0.02301  -0.00390   0.02298   2.66810
   A15        2.86930  -0.00139  -0.00062  -0.02784  -0.02430   2.84500
   A16        1.88099   0.00115  -0.01237  -0.00818  -0.02146   1.85953
   A17        2.20720   0.00245  -0.04866   0.00140  -0.04411   2.16309
   A18        1.93277  -0.00468  -0.00093   0.06770   0.06668   1.99945
   A19        1.85943   0.00240  -0.00693   0.01360   0.00880   1.86824
   A20        1.88423  -0.00587  -0.04719  -0.06254  -0.10846   1.77577
   A21        2.09070   0.00164  -0.02107   0.05300   0.03204   2.12274
   A22        1.78645  -0.00072  -0.02345  -0.03259  -0.05914   1.72731
   A23        2.15407   0.00082   0.04811   0.01330   0.06244   2.21651
   A24        1.89704  -0.00034  -0.00957  -0.00019  -0.00710   1.88994
   A25        2.12726  -0.00026  -0.05905  -0.13101  -0.19534   1.93192
   A26        2.02037   0.00129   0.06598  -0.04006   0.01131   2.03168
   A27        1.63419   0.00007  -0.02745   0.03716   0.03039   1.66458
   A28        1.97361  -0.00158  -0.02616   0.01959  -0.03728   1.93633
   A29        1.91728  -0.00004   0.05225   0.19359   0.25227   2.16956
   A30        1.69215   0.00120   0.01952   0.01939   0.02702   1.71918
   A31        1.88318   0.00043   0.01033   0.10894   0.11821   2.00140
   A32        1.69507  -0.00098  -0.00069   0.01047   0.00648   1.70154
   A33        1.86526   0.00025  -0.00392   0.02547   0.02088   1.88615
   A34        1.96884  -0.00109  -0.03980   0.10815   0.07061   2.03945
   A35        1.93954  -0.00128   0.00450  -0.15095  -0.14261   1.79693
   A36        1.82864   0.00061   0.00521   0.00174   0.01365   1.84230
   A37        3.21258  -0.00157  -0.04473  -0.00463  -0.04943   3.16315
   A38        3.04076  -0.00511   0.00979   0.03847   0.04997   3.09072
   A39        2.94381  -0.00587   0.03720   0.01465   0.05081   2.99462
   A40        3.06667  -0.00056   0.01138  -0.02005  -0.01042   3.05625
   A41        2.90436  -0.00184   0.03035  -0.05994  -0.01307   2.89129
   A42        3.10302  -0.00047   0.00021  -0.03994  -0.04236   3.06066
   A43        3.14816  -0.00005  -0.00603   0.04170   0.03564   3.18380
   A44        3.05905  -0.00013   0.01777  -0.17637  -0.15645   2.90260
   A45        3.08674  -0.00129  -0.00522   0.20262   0.19865   3.28539
   A46        2.75253   0.00155   0.06567  -0.00159   0.05579   2.80832
   A47        3.15024  -0.00037   0.00650   0.14726   0.14845   3.29869
   A48        2.86432   0.00037   0.04424  -0.07108  -0.03707   2.82725
    D1       -0.00421   0.00043   0.00949  -0.02556  -0.01609  -0.02030
    D2        3.13443   0.00032   0.00529  -0.02150  -0.01622   3.11821
    D3       -2.16205   0.00001   0.00333   0.04625   0.04957  -2.11248
    D4        2.03683  -0.00026  -0.00109   0.04463   0.04354   2.08036
    D5       -0.06020   0.00013   0.00289   0.04518   0.04806  -0.01214
    D6        0.98225   0.00012   0.00715   0.04253   0.04969   1.03193
    D7       -1.10206  -0.00015   0.00273   0.04091   0.04366  -1.05841
    D8        3.08409   0.00024   0.00671   0.04146   0.04818   3.13228
    D9       -1.38254   0.00026  -0.05148   0.03714  -0.01621  -1.39875
   D10        0.60341   0.00123  -0.06851   0.06748   0.00065   0.60407
   D11        1.51874   0.00041   0.00483   0.00602   0.01231   1.53104
   D12       -0.52852   0.00007   0.02928  -0.04577  -0.01472  -0.54324
   D13       -1.25551   0.00058  -0.01765  -0.04106  -0.05969  -1.31520
   D14        0.82433   0.00006  -0.04557  -0.02313  -0.06862   0.75571
   D15       -0.53837   0.00005   0.04597   0.00837   0.05647  -0.48190
   D16       -2.67679   0.00062   0.04961   0.02963   0.08121  -2.59558
   D17        2.06153   0.00025  -0.01510   0.16419   0.14952   2.21104
   D18        0.13561   0.00025  -0.01321   0.10501   0.08804   0.22365
   D19       -2.01993  -0.00137   0.06292   0.04328   0.10800  -1.91193
   D20        2.04731   0.00039   0.10847  -0.05135   0.05827   2.10558
   D21        1.97373   0.00135   0.11614   0.03070   0.14574   2.11948
   D22       -0.24222   0.00311   0.16169  -0.06393   0.09602  -0.14620
   D23        2.82731   0.00138  -0.02084   0.23174   0.21584   3.04315
   D24       -1.43299  -0.00053  -0.03302   0.20824   0.17473  -1.25826
   D25       -1.02029   0.00102  -0.08743   0.22700   0.13993  -0.88036
   D26        1.00260  -0.00090  -0.09961   0.20350   0.09882   1.10141
   D27       -0.69974  -0.00032  -0.10991  -0.30628  -0.39448  -1.09423
   D28        2.97039  -0.00073  -0.09135   0.03783  -0.05633   2.91405
   D29        1.07949  -0.00118  -0.13254  -0.20739  -0.35953   0.71996
   D30       -2.78013   0.00091  -0.06253  -0.32266  -0.36265   3.14041
   D31        0.89000   0.00050  -0.04396   0.02144  -0.02450   0.86550
   D32       -1.00090   0.00004  -0.08515  -0.22377  -0.32769  -1.32859
   D33        2.73470   0.00168   0.01313   0.31075   0.31610   3.05081
   D34       -0.86820  -0.00043  -0.05614   0.02516  -0.02850  -0.89670
   D35        0.79843   0.00125  -0.03558   0.06634   0.02801   0.82644
   D36       -1.19148   0.00098   0.03750   0.28597   0.31843  -0.87305
   D37        1.48879  -0.00113  -0.03177   0.00039  -0.02617   1.46263
   D38       -3.12776   0.00055  -0.01121   0.04156   0.03034  -3.09742
   D39       -0.71170  -0.00128   0.02437  -0.07612  -0.04652  -0.75822
   D40       -2.62119  -0.00123   0.01023  -0.19346  -0.17656  -2.79775
   D41       -2.87853  -0.00116   0.08891   0.00979   0.09510  -2.78343
   D42        1.49516  -0.00111   0.07478  -0.10755  -0.03493   1.46023
   D43        1.30913   0.00012   0.08992  -0.11399  -0.03080   1.27834
   D44       -0.60036   0.00016   0.07578  -0.23132  -0.16083  -0.76120
         Item               Value     Threshold  Converged?
 Maximum Force            0.019990     0.000015     NO 
 RMS     Force            0.003067     0.000010     NO 
 Maximum Displacement     1.067566     0.000060     NO 
 RMS     Displacement     0.269432     0.000040     NO 
 Predicted change in Energy=-2.783847D-03
 GradGradGradGradGradGradGradGradGradGradGradGradGradGradGradGradGradGrad

                          Input orientation:                          
 ---------------------------------------------------------------------
 Center     Atomic      Atomic             Coordinates (Angstroms)
 Number     Number       Type             X           Y           Z
 ---------------------------------------------------------------------
      1          6           0        0.701921   -2.580186   -0.083464
      2          8           0        0.005339   -1.587619   -0.173918
      3          8           0        1.351097   -3.011241    0.951761
      4          1           0        1.244971   -2.393672    1.766344
      5          6           0        0.910543   -3.516489   -1.302662
      6          9           0        0.495483   -4.759715   -1.022169
      7          9           0        2.211064   -3.571290   -1.629444
      8          9           0        0.232935   -3.077509   -2.362557
      9          8           0        1.155030   -1.509077    2.968287
     10          1           0        1.769098   -0.755370    2.885766
     11          1           0        0.274104   -1.085279    3.023800
     12          8           0        0.030737    4.454065    2.213500
     13          1           0        0.728976    5.025446    2.539352
     14          1           0       -0.102443    3.756075    2.896584
     15          8           0        0.029372    3.479731   -0.264508
     16          1           0       -0.071333    3.905732    0.621665
     17          1           0       -0.642591    3.857784   -0.836396
     18          8           0        2.214872    0.969988    2.335105
     19          1           0        1.612219    1.044246    1.560099
     20          1           0        3.082521    1.286838    2.073433
     21          8           0        0.170173    0.989935    0.604251
     22          1           0        0.027599    1.850324    0.137581
     23          1           0        0.088122    0.245384   -0.009646
     24          8           0       -1.152717   -0.001072    2.731602
     25          1           0       -1.979398   -0.461405    2.570861
     26          1           0       -0.847777    0.385425    1.879262
     27          8           0        0.075057    2.471477    4.054020
     28          1           0       -0.591424    1.768598    4.033325
     29          1           0        0.907852    2.049004    3.784671
 ---------------------------------------------------------------------
                    Distance matrix (angstroms):
                    1          2          3          4          5
     1  C    0.000000
     2  O    1.215977   0.000000
     3  O    1.295735   2.259407   0.000000
     4  H    1.936874   2.439473   1.027715   0.000000
     5  C    1.551331   2.411223   2.351975   3.285020   0.000000
     6  F    2.382043   3.319934   2.772298   3.733054   1.340359
     7  F    2.376941   3.304350   2.777736   3.721759   1.342067
     8  F    2.379400   2.657388   3.498483   4.305772   1.332379
     9  O    3.265849   3.346852   2.522165   1.495081   4.725514
    10  H    3.644880   3.628382   3.000675   2.052279   5.089580
    11  H    3.474604   3.248074   3.026977   2.058075   5.003410
    12  O    7.430157   6.496334   7.685449   6.968918   8.755980
    13  H    8.045218   7.184574   8.215583   7.477105   9.367961
    14  H    7.048113   6.163981   7.189692   6.396277   8.458723
    15  O    6.099811   5.068217   6.734908   6.332369   7.127505
    16  H    6.569799   5.551192   7.069426   6.536469   7.730231
    17  H    6.619824   5.523685   7.372638   7.029782   7.550465
    18  O    4.554365   4.209346   4.302317   3.546605   5.921411
    19  H    4.082456   3.537738   4.109164   3.463623   5.430290
    20  H    5.027260   4.773064   4.767543   4.125173   6.259989
    21  O    3.674435   2.697499   4.186257   3.735565   4.948971
    22  H    4.486980   3.452098   5.103856   4.705992   5.626417
    23  H    2.892412   1.842210   3.622846   3.384827   4.062013
    24  O    4.244539   3.507175   4.300934   3.522097   5.735022
    25  H    4.327141   3.569503   4.496148   3.844146   5.717471
    26  H    3.879267   2.972585   4.151222   3.480765   5.333035
    27  O    6.559805   5.861449   6.427479   5.501985   8.077612
    28  H    6.126387   5.414906   6.009682   5.082916   7.659034
    29  H    6.036081   5.450686   5.816177   4.891284   7.540270
                    6          7          8          9         10
     6  F    0.000000
     7  F    2.173558   0.000000
     8  F    2.166885   2.166626   0.000000
     9  O    5.188968   5.148501   5.632774   0.000000
    10  H    5.738365   5.339650   5.941130   0.975685   0.000000
    11  H    5.469950   5.620031   5.743129   0.979142   1.537173
    12  O    9.776466   9.161243   8.815089   6.114965   5.532816
    13  H   10.415773   9.668470   9.483282   6.562431   5.883850
    14  H    9.393233   8.917820   8.629537   5.413705   4.884252
    15  O    8.287327   7.505980   6.887717   6.050312   5.557604
    16  H    8.838180   8.135274   7.600251   6.027500   5.499019
    17  H    8.694309   7.997712   7.154998   6.819842   6.399369
    18  O    6.859817   6.028339   6.509865   2.769467   1.865156
    19  H    6.449897   5.642248   5.854786   2.951520   2.240675
    20  H    7.268860   6.170263   6.844390   3.511855   2.560387
    21  O    5.984107   5.473518   5.034877   3.578222   3.287547
    22  H    6.727299   6.106046   5.529592   4.535369   4.168331
    23  H    5.122710   4.658071   4.074160   3.617252   3.494367
    24  O    6.281086   6.563551   6.110234   2.766911   3.021545
    25  H    6.124571   6.698799   6.006416   3.328695   3.773169
    26  H    6.057649   6.109265   5.581477   2.964178   3.026962
    27  O    8.845032   8.566173   8.484612   4.264970   3.827158
    28  H    8.328160   8.272562   8.066699   3.863620   3.641341
    29  H    8.344723   7.911934   8.032749   3.658895   3.068271
                   11         12         13         14         15
    11  H    0.000000
    12  O    5.603583   0.000000
    13  H    6.146751   0.959266   0.000000
    14  H    4.857641   0.985663   1.558901   0.000000
    15  O    5.631357   2.662678   3.277241   3.175884   0.000000
    16  H    5.549754   1.686721   2.360461   2.280048   0.988393
    17  H    6.338400   3.179747   3.826265   3.773227   0.959955
    18  O    2.909468   4.113882   4.323926   3.667081   4.222939
    19  H    2.909957   3.815087   4.193925   3.475669   3.430188
    20  H    3.797018   4.400492   4.442234   4.113235   4.426790
    21  O    3.189284   3.822215   4.510236   3.602866   2.640768
    22  H    4.124171   3.330003   4.042503   3.355726   1.678287
    23  H    3.317688   4.760113   5.455005   4.561518   3.244905
    24  O    1.815682   4.638669   5.370625   3.904671   4.742363
    25  H    2.381731   5.322612   6.118972   4.627764   5.254239
    26  H    2.175214   4.175803   4.944862   3.598853   3.865212
    27  O    3.708300   2.705575   3.040491   1.738205   4.434901
    28  H    3.148474   3.303117   3.818700   2.341228   4.667412
    29  H    3.286987   3.003703   3.231412   2.173359   4.383441
                   16         17         18         19         20
    16  H    0.000000
    17  H    1.566709   0.000000
    18  O    4.096486   5.153919   0.000000
    19  H    3.450088   4.329359   0.984550   0.000000
    20  H    4.348911   5.380829   0.960042   1.576119   0.000000
    21  O    2.925833   3.310681   2.679002   1.730922   3.275426
    22  H    2.113960   2.329738   3.223083   2.276915   3.660271
    23  H    3.717812   3.777153   3.247457   2.329196   3.793451
    24  O    4.569939   5.280304   3.527156   3.179620   4.475393
    25  H    5.148977   5.661435   4.438060   4.023474   5.378365
    26  H    3.817980   4.412955   3.151083   2.566611   4.037015
    27  O    3.722845   5.133521   3.128569   3.258758   3.790901
    28  H    4.059219   5.299198   3.375948   3.390807   4.191794
    29  H    3.796163   5.199021   2.230205   2.540549   2.870263
                   21         22         23         24         25
    21  O    0.000000
    22  H    0.989130   0.000000
    23  H    0.968482   1.612815   0.000000
    24  O    2.694023   3.398494   3.019084   0.000000
    25  H    3.254935   3.910624   3.381303   0.959763   0.000000
    26  H    1.739916   2.438373   2.112698   0.984303   1.573530
    27  O    3.755653   3.965675   4.633471   3.061000   3.875867
    28  H    3.597902   3.945464   4.373509   2.267436   3.006358
    29  H    3.432327   3.757071   4.280402   3.091555   4.013939
                   26         27         28         29
    26  H    0.000000
    27  O    3.151636   0.000000
    28  H    2.572716   0.968847   0.000000
    29  H    3.079011   0.971896   1.545408   0.000000
 Stoichiometry    C2H15F3O9
 Framework group  C1[X(C2H15F3O9)]
 Deg. of freedom    81
 Full point group                 C1      NOp   1
 Largest Abelian subgroup         C1      NOp   1
 Largest concise Abelian subgroup C1      NOp   1
                         Standard orientation:                         
 ---------------------------------------------------------------------
 Center     Atomic      Atomic             Coordinates (Angstroms)
 Number     Number       Type             X           Y           Z
 ---------------------------------------------------------------------
      1          6           0        2.206726   -0.155636   -0.123451
      2          8           0        1.301108    0.457743   -0.654696
      3          8           0        2.177909   -1.348878    0.380802
      4          1           0        1.247825   -1.780830    0.313279
      5          6           0        3.614480    0.479068    0.024902
      6          9           0        4.539631   -0.270180   -0.590959
      7          9           0        3.946669    0.575210    1.321648
      8          9           0        3.644721    1.701380   -0.504505
      9          8           0       -0.094188   -2.438729    0.275364
     10          1           0       -0.658041   -2.109032    1.000161
     11          1           0       -0.584093   -2.184469   -0.533377
     12          8           0       -5.123268    1.036320    0.116665
     13          1           0       -5.705320    0.912137    0.868986
     14          1           0       -4.835164    0.137301   -0.166693
     15          8           0       -3.124993    2.795942    0.138572
     16          1           0       -3.918430    2.214416    0.042625
     17          1           0       -3.264713    3.558219   -0.427931
     18          8           0       -1.881183   -0.909411    1.737480
     19          1           0       -1.652431   -0.111829    1.207504
     20          1           0       -1.951260   -0.648916    2.658844
     21          8           0       -1.313411    0.897438   -0.157244
     22          1           0       -1.872581    1.713076   -0.136221
     23          1           0       -0.382883    1.119447   -0.308201
     24          8           0       -1.552876   -1.256802   -1.757139
     25          1           0       -1.157872   -1.212601   -2.630732
     26          1           0       -1.470752   -0.369191   -1.339700
     27          8           0       -4.215663   -1.483808   -0.264573
     28          1           0       -3.654596   -1.692630   -1.026322
     29          1           0       -3.633593   -1.541887    0.511573
 ---------------------------------------------------------------------
 Rotational constants (GHZ):           0.7889834           0.1994045           0.1790389
 Standard basis: 6-31++G(d,p) (6D, 7F)
 There are   356 symmetry adapted cartesian basis functions of A   symmetry.
 There are   356 symmetry adapted basis functions of A   symmetry.
   356 basis functions,   568 primitive gaussians,   356 cartesian basis functions
    63 alpha electrons       63 beta electrons
       nuclear repulsion energy      1099.9358455864 Hartrees.
 NAtoms=   29 NActive=   29 NUniq=   29 SFac= 1.00D+00 NAtFMM=   60 NAOKFM=F Big=F
 Integral buffers will be    131072 words long.
 Raffenetti 2 integral format.
 Two-electron integral symmetry is turned on.
 Nuclear repulsion after empirical dispersion term =     1099.9203401076 Hartrees.
 One-electron integrals computed using PRISM.
 NBasis=   356 RedAO= T EigKep=  3.94D-05  NBF=   356
 NBsUse=   356 1.00D-06 EigRej= -1.00D+00 NBFU=   356
 Initial guess from the checkpoint file:  "/local_scratch/slurm.6305318/Gau-158516.chk"
 B after Tr=     0.000000   -0.000000    0.000000
         Rot=    0.998003    0.062165    0.000744    0.011153 Ang=   7.24 deg.
 ExpMin= 3.60D-02 ExpMax= 7.00D+03 ExpMxC= 1.05D+03 IAcc=3 IRadAn=         5 AccDes= 0.00D+00
 Harris functional with IExCor= 4639 and IRadAn=       5 diagonalized for initial guess.
 HarFok:  IExCor= 4639 AccDes= 0.00D+00 IRadAn=         5 IDoV= 1 UseB2=F ITyADJ=14
 ICtDFT=  3500011 ScaDFX=  1.000000  1.000000  1.000000  1.000000
 FoFCou: FMM=F IPFlag=           0 FMFlag=      100000 FMFlg1=           0
         NFxFlg=           0 DoJE=T BraDBF=F KetDBF=T FulRan=T
         wScrn=  0.000000 ICntrl=       500 IOpCl=  0 I1Cent=   200000004 NGrid=           0
         NMat0=    1 NMatS0=      1 NMatT0=    0 NMatD0=    1 NMtDS0=    0 NMtDT0=    0
 Petite list used in FoFCou.
 Requested convergence on RMS density matrix=1.00D-10 within 128 cycles.
 Requested convergence on MAX density matrix=1.00D-08.
 Requested convergence on             energy=1.00D-08.
 No special actions if energy rises.
 SCF Done:  E(RwB97XD) =  -1061.67352923     A.U. after   17 cycles
            NFock= 17  Conv=0.67D-10     -V/T= 2.0084
 Calling FoFJK, ICntrl=      2127 FMM=F ISym2X=0 I1Cent= 0 IOpClX= 0 NMat=1 NMatS=1 NMatT=0.
 ***** Axes restored to original set *****
 -------------------------------------------------------------------
 Center     Atomic                   Forces (Hartrees/Bohr)
 Number     Number              X              Y              Z
 -------------------------------------------------------------------
      1        6           0.001017924   -0.000303074    0.001227970
      2        8           0.000635156   -0.003439278   -0.001631707
      3        8          -0.001017092   -0.002011859   -0.004833520
      4        1          -0.000217526    0.002565477    0.003561857
      5        6          -0.000162261    0.000066006   -0.000161461
      6        9           0.000123907    0.000300048   -0.000072085
      7        9          -0.000405567   -0.000062388    0.000104156
      8        9           0.000007919   -0.000128574    0.000024030
      9        8           0.000420403    0.000541282    0.000285453
     10        1          -0.000376983    0.000136064   -0.000200830
     11        1          -0.000278110   -0.000498626   -0.000151451
     12        8          -0.004272196   -0.001557472    0.002211616
     13        1          -0.000026319    0.000250832   -0.000458832
     14        1           0.002531471    0.002390608   -0.000925625
     15        8          -0.003825659    0.000184335    0.001354989
     16        1           0.004631353    0.001179861   -0.002339439
     17        1           0.000164420    0.000015632   -0.000256989
     18        8          -0.000582921    0.001315708    0.002882587
     19        1          -0.000427645    0.000127867    0.001007399
     20        1          -0.000574509   -0.000053359   -0.000477740
     21        8          -0.001632015    0.002341916   -0.000729645
     22        1           0.000934057   -0.001049824    0.000132489
     23        1           0.001756009   -0.000337877    0.000044450
     24        8           0.001299859    0.001593649    0.002855484
     25        1          -0.000370969    0.000564138   -0.001046519
     26        1          -0.000745618    0.000833888    0.001565449
     27        8           0.002103808   -0.003131117   -0.000606143
     28        1           0.002944004   -0.000086842   -0.002698421
     29        1          -0.003654900   -0.001747022   -0.000667521
 -------------------------------------------------------------------
 Cartesian Forces:  Max     0.004833520 RMS     0.001666318

 GradGradGradGradGradGradGradGradGradGradGradGradGradGradGradGradGradGrad
 Berny optimization.
 Using GEDIIS/GDIIS optimizer.
 FormGI is forming the generalized inverse of G from B-inverse, IUseBI=4.
 Internal  Forces:  Max     0.037245206 RMS     0.006913831
 Search for a local minimum.
 Step number   4 out of a maximum of  174
 All quantities printed in internal units (Hartrees-Bohrs-Radians)
 Mixed Optimization -- RFO/linear search
 Update second derivatives using D2CorX and points    4    3
 DE=  1.71D-03 DEPred=-2.78D-03 R=-6.13D-01
 Trust test=-6.13D-01 RLast= 1.15D+00 DXMaxT set to 2.52D-01
 ITU= -1  0  1  0
 Use linear search instead of GDIIS.
     Eigenvalues ---   -0.00664   0.00009   0.00026   0.00084   0.00152
     Eigenvalues ---    0.00211   0.00302   0.00391   0.00450   0.00514
     Eigenvalues ---    0.00634   0.00768   0.00946   0.00980   0.01050
     Eigenvalues ---    0.01252   0.01301   0.01351   0.01591   0.01695
     Eigenvalues ---    0.01731   0.01767   0.01860   0.02099   0.02201
     Eigenvalues ---    0.02353   0.02480   0.02601   0.02673   0.02755
     Eigenvalues ---    0.02937   0.03062   0.03135   0.03364   0.03623
     Eigenvalues ---    0.04071   0.04866   0.05159   0.05251   0.05881
     Eigenvalues ---    0.06332   0.06564   0.07291   0.07659   0.08129
     Eigenvalues ---    0.09084   0.10638   0.11667   0.12535   0.13645
     Eigenvalues ---    0.14370   0.19979   0.20626   0.21548   0.21694
     Eigenvalues ---    0.23789   0.24957   0.29144   0.37473   0.38392
     Eigenvalues ---    0.39666   0.43195   0.45569   0.46909   0.47579
     Eigenvalues ---    0.48054   0.48906   0.49576   0.51762   0.53902
     Eigenvalues ---    0.55754   0.56529   0.57324   0.57420   0.57678
     Eigenvalues ---    0.58516   0.61207   0.62978   0.82689   2.09285
     Eigenvalues ---    3.99658
 RFO step:  Lambda=-1.47376982D-02 EMin=-6.64218936D-03
 Quartic linear search produced a step of -0.58391.
 Maximum step size (   0.252) exceeded in Quadratic search.
    -- Step size scaled by   0.363
 Iteration  1 RMS(Cart)=  0.24968828 RMS(Int)=  0.02059501
 Iteration  2 RMS(Cart)=  0.07099302 RMS(Int)=  0.00223698
 Iteration  3 RMS(Cart)=  0.00245134 RMS(Int)=  0.00198202
 Iteration  4 RMS(Cart)=  0.00000403 RMS(Int)=  0.00198202
 Iteration  5 RMS(Cart)=  0.00000003 RMS(Int)=  0.00198202
 Variable       Old X    -DE/DX   Delta X   Delta X   Delta X     New X
                                 (Linear)    (Quad)   (Total)
    R1        2.29786  -0.00305   0.01466  -0.03276  -0.01810   2.27976
    R2        2.44858  -0.00130   0.00814  -0.01872  -0.01058   2.43800
    R3        2.93159  -0.00011  -0.01106   0.02654   0.01547   2.94707
    R4        1.94210   0.00753   0.00795  -0.00376   0.00420   1.94630
    R5        2.82529   0.00320  -0.06605   0.13541   0.06936   2.89466
    R6        2.53291  -0.00033   0.00304  -0.00705  -0.00402   2.52889
    R7        2.53614  -0.00042   0.00279  -0.00584  -0.00304   2.53309
    R8        2.51783   0.00011  -0.00240   0.00526   0.00287   2.52070
    R9        1.84378   0.00138   0.00299  -0.00845  -0.00602   1.83776
   R10        1.85031   0.00103  -0.00021  -0.00228  -0.00327   1.84704
   R11        3.52463   0.00097  -0.01129   0.03405   0.02248   3.54711
   R12        3.43114   0.00112  -0.01379   0.04307   0.02866   3.45980
   R13        1.81275  -0.00003   0.00207  -0.00431  -0.00224   1.81051
   R14        1.86263  -0.00205   0.00072  -0.00260  -0.00189   1.86074
   R15        3.18744  -0.00413   0.02491   0.01197   0.03688   3.22432
   R16        3.28473   0.00119   0.00475  -0.02911  -0.02435   3.26038
   R17        1.86779  -0.00676   0.00065  -0.00894  -0.00830   1.85949
   R18        1.81405   0.00004   0.00227  -0.00533  -0.00306   1.81099
   R19        3.17150  -0.00128   0.00456  -0.00548  -0.00082   3.17068
   R20        1.86053  -0.00040   0.00585  -0.01029  -0.00414   1.85639
   R21        1.81422  -0.00041   0.00225  -0.00511  -0.00287   1.81135
   R22        3.27097  -0.00093  -0.02049   0.02459   0.00468   3.27565
   R23        1.86918  -0.00134   0.00554  -0.01004  -0.00466   1.86452
   R24        1.83017   0.00008   0.00386  -0.01031  -0.00645   1.82372
   R25        3.28796   0.00134   0.03673  -0.00486   0.03247   3.32044
   R26        1.81369   0.00022   0.00423  -0.00730  -0.00308   1.81061
   R27        1.86006   0.00032   0.00218  -0.00603  -0.00321   1.85685
   R28        1.83086  -0.00190   0.00317  -0.00851  -0.00534   1.82551
   R29        1.83662  -0.00219   0.00207  -0.00587  -0.00380   1.83282
    A1        2.23698   0.00274  -0.00096   0.00470   0.00374   2.24072
    A2        2.10742  -0.00230  -0.00010  -0.00422  -0.00432   2.10310
    A3        1.93878  -0.00045   0.00106  -0.00047   0.00059   1.93937
    A4        1.96234   0.01157  -0.00066   0.01373   0.01307   1.97541
    A5        1.93232  -0.00008  -0.00827   0.02057   0.01230   1.94462
    A6        1.92444   0.00016  -0.00901   0.01862   0.00962   1.93406
    A7        1.93685  -0.00002  -0.00163   0.00419   0.00256   1.93942
    A8        1.88931  -0.00007   0.00593  -0.01419  -0.00825   1.88106
    A9        1.89081  -0.00013   0.00590  -0.01469  -0.00879   1.88202
   A10        1.88871   0.00014   0.00765  -0.01631  -0.00867   1.88004
   A11        1.92965   0.00810   0.01725   0.01741   0.03563   1.96528
   A12        1.93456   0.00343  -0.01230  -0.00656  -0.01820   1.91636
   A13        1.80975  -0.00516  -0.01667   0.02302   0.00453   1.81428
   A14        2.66810   0.00253  -0.01342   0.00932  -0.00533   2.66277
   A15        2.84500   0.00047   0.01419  -0.03887  -0.02535   2.81965
   A16        1.85953   0.01120   0.01253  -0.01314  -0.00352   1.85602
   A17        2.16309   0.00737   0.02576  -0.02493  -0.00096   2.16213
   A18        1.99945  -0.02492  -0.03894  -0.01786  -0.05897   1.94048
   A19        1.86824   0.01659  -0.00514   0.00558   0.00102   1.86925
   A20        1.77577  -0.02919   0.06333  -0.00618   0.05690   1.83266
   A21        2.12274   0.00937  -0.01871  -0.01631  -0.03697   2.08577
   A22        1.72731   0.00081   0.03453  -0.04235  -0.00707   1.72024
   A23        2.21651   0.00113  -0.03646   0.03532  -0.00009   2.21642
   A24        1.88994  -0.00143   0.00415  -0.00945  -0.00651   1.88343
   A25        1.93192   0.00137   0.11406  -0.01485   0.10206   2.03398
   A26        2.03168  -0.00157  -0.00660   0.02855   0.02775   2.05943
   A27        1.66458  -0.00075  -0.01775  -0.00423  -0.02537   1.63922
   A28        1.93633   0.00156   0.02177  -0.03754  -0.00554   1.93079
   A29        2.16956  -0.00348  -0.14731   0.00220  -0.15049   2.01907
   A30        1.71918   0.00216  -0.01578   0.03947   0.02343   1.74261
   A31        2.00140  -0.00053  -0.06903   0.02904  -0.03952   1.96187
   A32        1.70154   0.00147  -0.00378  -0.01305  -0.01517   1.68637
   A33        1.88615  -0.00073  -0.01219   0.01080  -0.00140   1.88475
   A34        2.03945  -0.00183  -0.04123  -0.04727  -0.08772   1.95173
   A35        1.79693   0.00165   0.08327   0.02773   0.11187   1.90880
   A36        1.84230  -0.00063  -0.00797  -0.00479  -0.01095   1.83134
   A37        3.16315   0.01231   0.02886  -0.01703   0.01202   3.17517
   A38        3.09072  -0.02270  -0.02918  -0.03480  -0.06367   3.02705
   A39        2.99462  -0.03725  -0.02967   0.01067  -0.01982   2.97480
   A40        3.05625   0.00039   0.00609  -0.01021  -0.00305   3.05320
   A41        2.89129  -0.02088   0.00763   0.01169   0.01615   2.90743
   A42        3.06066   0.00209   0.02473   0.01626   0.04172   3.10238
   A43        3.18380   0.00099  -0.02081  -0.02989  -0.05067   3.13313
   A44        2.90260  -0.00121   0.09135   0.09072   0.18212   3.08472
   A45        3.28539  -0.01199  -0.11599  -0.06648  -0.18318   3.10221
   A46        2.80832  -0.00144  -0.03258   0.04448   0.01492   2.82324
   A47        3.29869  -0.00993  -0.08668  -0.04815  -0.13944   3.15925
   A48        2.82725  -0.00090   0.02164  -0.00187   0.02173   2.84898
    D1       -0.02030  -0.00058   0.00939   0.01559   0.02498   0.00468
    D2        3.11821   0.00045   0.00947   0.01695   0.02643  -3.13855
    D3       -2.11248   0.00043  -0.02894   0.00176  -0.02719  -2.13967
    D4        2.08036   0.00047  -0.02542  -0.00578  -0.03120   2.04916
    D5       -0.01214   0.00020  -0.02806  -0.00027  -0.02833  -0.04047
    D6        1.03193  -0.00053  -0.02901   0.00050  -0.02852   1.00341
    D7       -1.05841  -0.00049  -0.02549  -0.00705  -0.03254  -1.09095
    D8        3.13228  -0.00076  -0.02813  -0.00154  -0.02967   3.10261
    D9       -1.39875  -0.00414   0.00947   0.00171   0.01204  -1.38671
   D10        0.60407  -0.00028  -0.00038   0.03180   0.03062   0.63469
   D11        1.53104   0.00428  -0.00719   0.02283   0.01572   1.54676
   D12       -0.54324  -0.00076   0.00860   0.00914   0.01688  -0.52636
   D13       -1.31520  -0.00607   0.03485  -0.00611   0.02929  -1.28591
   D14        0.75571   0.00218   0.04007   0.02421   0.06474   0.82045
   D15       -0.48190  -0.00125  -0.03298  -0.01298  -0.04589  -0.52778
   D16       -2.59558  -0.00075  -0.04742   0.01904  -0.02988  -2.62546
   D17        2.21104  -0.00124  -0.08730   0.00625  -0.08098   2.13006
   D18        0.22365  -0.00103  -0.05141  -0.00897  -0.05868   0.16498
   D19       -1.91193  -0.00739  -0.06306   0.05039  -0.01060  -1.92252
   D20        2.10558   0.00172  -0.03403   0.09357   0.05924   2.16482
   D21        2.11948   0.00461  -0.08510   0.10715   0.02213   2.14161
   D22       -0.14620   0.01373  -0.05607   0.15033   0.09197  -0.05424
   D23        3.04315   0.00298  -0.12603  -0.03111  -0.15641   2.88674
   D24       -1.25826  -0.00227  -0.10203  -0.04167  -0.14445  -1.40271
   D25       -0.88036   0.00199  -0.08171  -0.06737  -0.14833  -1.02869
   D26        1.10141  -0.00327  -0.05770  -0.07793  -0.13637   0.96504
   D27       -1.09423   0.00277   0.23034  -0.00660   0.21711  -0.87712
   D28        2.91405  -0.00474   0.03289  -0.02385   0.01321   2.92726
   D29        0.71996  -0.00523   0.20993  -0.00837   0.20165   0.92160
   D30        3.14041   0.00863   0.21175   0.00713   0.21344  -2.92933
   D31        0.86550   0.00112   0.01430  -0.01012   0.00954   0.87505
   D32       -1.32859   0.00062   0.19134   0.00536   0.19798  -1.13061
   D33        3.05081  -0.00509  -0.18458   0.02731  -0.15596   2.89484
   D34       -0.89670  -0.00233   0.01664  -0.02845  -0.01034  -0.90704
   D35        0.82644  -0.00057  -0.01636   0.02354   0.00702   0.83347
   D36       -0.87305  -0.00286  -0.18594   0.02176  -0.16426  -1.03730
   D37        1.46263  -0.00010   0.01528  -0.03400  -0.01863   1.44400
   D38       -3.09742   0.00166  -0.01772   0.01799  -0.00127  -3.09868
   D39       -0.75822   0.00028   0.02716  -0.03006  -0.00333  -0.76155
   D40       -2.79775  -0.00028   0.10309  -0.06150   0.04094  -2.75681
   D41       -2.78343   0.00120  -0.05553  -0.00813  -0.06648  -2.84991
   D42        1.46023   0.00065   0.02040  -0.03958  -0.02221   1.43802
   D43        1.27834  -0.00136   0.01798   0.00156   0.02385   1.30219
   D44       -0.76120  -0.00192   0.09391  -0.02989   0.06812  -0.69307
         Item               Value     Threshold  Converged?
 Maximum Force            0.037245     0.000015     NO 
 RMS     Force            0.006914     0.000010     NO 
 Maximum Displacement     0.914252     0.000060     NO 
 RMS     Displacement     0.231079     0.000040     NO 
 Predicted change in Energy=-6.503316D-03
 GradGradGradGradGradGradGradGradGradGradGradGradGradGradGradGradGradGrad

                          Input orientation:                          
 ---------------------------------------------------------------------
 Center     Atomic      Atomic             Coordinates (Angstroms)
 Number     Number       Type             X           Y           Z
 ---------------------------------------------------------------------
      1          6           0        0.684959   -2.593937   -0.078759
      2          8           0        0.126090   -1.535944   -0.232749
      3          8           0        1.256022   -3.051045    0.983968
      4          1           0        1.204099   -2.403028    1.782810
      5          6           0        0.787978   -3.613171   -1.254621
      6          9           0        0.247849   -4.793024   -0.927395
      7          9           0        2.068418   -3.827679   -1.588211
      8          9           0        0.156156   -3.161388   -2.339043
      9          8           0        1.125407   -1.480903    3.003409
     10          1           0        1.778593   -0.761152    2.970826
     11          1           0        0.264749   -1.017766    3.013513
     12          8           0       -0.257545    4.481099    2.320794
     13          1           0        0.245175    5.211927    2.682847
     14          1           0       -0.120307    3.720966    2.931467
     15          8           0       -0.130607    3.542761   -0.187572
     16          1           0       -0.174686    3.984855    0.690417
     17          1           0       -0.943278    3.752868   -0.649987
     18          8           0        2.333314    0.964293    2.482512
     19          1           0        1.802626    1.061694    1.661589
     20          1           0        3.228016    1.249813    2.290792
     21          8           0        0.457909    1.074611    0.567864
     22          1           0        0.237360    1.941065    0.150589
     23          1           0        0.391835    0.359955   -0.077318
     24          8           0       -1.087874    0.143081    2.595358
     25          1           0       -1.897000   -0.310289    2.354957
     26          1           0       -0.682890    0.497539    1.773253
     27          8           0        0.208895    2.285713    3.830579
     28          1           0       -0.438468    1.591969    3.649376
     29          1           0        1.058609    1.915247    3.545244
 ---------------------------------------------------------------------
                    Distance matrix (angstroms):
                    1          2          3          4          5
     1  C    0.000000
     2  O    1.206398   0.000000
     3  O    1.290136   2.247816   0.000000
     4  H    1.942007   2.444670   1.029937   0.000000
     5  C    1.559520   2.407735   2.355065   3.295996   0.000000
     6  F    2.397339   3.332555   2.775647   3.737875   1.338233
     7  F    2.390507   3.295749   2.807001   3.760380   1.340456
     8  F    2.389669   2.660723   3.502040   4.320065   1.333896
     9  O    3.306448   3.387385   2.561356   1.531786   4.774017
    10  H    3.722244   3.686999   3.076409   2.106462   5.193239
    11  H    3.496146   3.290281   3.039062   2.077489   5.022635
    12  O    7.530093   6.547714   7.798152   7.058118   8.910326
    13  H    8.291646   7.351778   8.496158   7.727686   9.678876
    14  H    7.041868   6.140690   7.179635   6.369989   8.493402
    15  O    6.191611   5.085389   6.839117   6.404393   7.293131
    16  H    6.679156   5.605527   7.185888   6.625664   7.901892
    17  H    6.577187   5.411948   7.334846   6.958792   7.590874
    18  O    4.683821   4.300659   4.419177   3.619884   6.107978
    19  H    4.200193   3.625881   4.203875   3.518128   5.602513
    20  H    5.182309   4.873464   4.908557   4.206844   6.494024
    21  O    3.732012   2.750651   4.222696   3.758572   5.040406
    22  H    4.562804   3.499846   5.162688   4.740239   5.755634
    23  H    2.968400   1.920732   3.675332   3.428399   4.162775
    24  O    4.217239   3.505856   4.277016   3.520802   5.696542
    25  H    4.219542   3.505901   4.396920   3.784670   5.580967
    26  H    3.854631   2.968762   4.120048   3.460362   5.313136
    27  O    6.270610   5.578759   6.138457   5.212301   7.809701
    28  H    5.716895   5.017316   5.615450   4.705539   7.255814
    29  H    5.797047   5.201302   5.591347   4.666351   7.326346
                    6          7          8          9         10
     6  F    0.000000
     7  F    2.164033   0.000000
     8  F    2.159489   2.159731   0.000000
     9  O    5.214545   5.242099   5.683772   0.000000
    10  H    5.813372   5.502036   6.048813   0.972500   0.000000
    11  H    5.457437   5.685481   5.766868   0.977410   1.536033
    12  O    9.839487   9.472391   8.960627   6.158245   5.661235
    13  H   10.636395  10.162707   9.764205   6.758072   6.173489
    14  H    9.354912   9.066423   8.673033   5.349431   4.867930
    15  O    8.377104   7.817985   7.046750   6.082526   5.669584
    16  H    8.935716   8.441525   7.768905   6.075746   5.616062
    17  H    8.632961   8.210680   7.201987   6.709629   6.394939
    18  O    7.008804   6.293166   6.708849   2.776573   1.877052
    19  H    6.587707   5.876887   6.045688   2.953626   2.244425
    20  H    7.466860   6.494017   7.094391   3.519318   2.570458
    21  O    6.058801   5.592391   5.146343   3.592782   3.299766
    22  H    6.819832   6.297189   5.678018   4.542804   4.198941
    23  H    5.224610   4.757100   4.191754   3.663026   3.531453
    24  O    6.209596   6.575056   6.067573   2.775327   3.029067
    25  H    5.955596   6.606447   5.863263   3.305415   3.754005
    26  H    6.012473   6.129979   5.568009   2.949145   3.012869
    27  O    8.529264   8.378226   8.230306   3.963786   3.533626
    28  H    7.885810   7.942882   7.668712   3.507922   3.303478
    29  H    8.103254   7.768736   7.823776   3.439750   2.830449
                   11         12         13         14         15
    11  H    0.000000
    12  O    5.566881   0.000000
    13  H    6.238493   0.958081   0.000000
    14  H    4.755058   0.984662   1.555105   0.000000
    15  O    5.585844   2.681135   3.341651   3.124142   0.000000
    16  H    5.533181   1.706239   2.377344   2.257189   0.983999
    17  H    6.135105   3.134659   3.827408   3.674930   0.958336
    18  O    2.913671   4.371113   4.737389   3.717669   4.455194
    19  H    2.918375   4.046132   4.548962   3.518805   3.648627
    20  H    3.800683   4.753025   4.974877   4.210502   4.762378
    21  O    3.224368   3.897280   4.651429   3.595017   2.647414
    22  H    4.117252   3.377350   4.136537   3.321033   1.677851
    23  H    3.386370   4.812116   5.584054   4.539986   3.227284
    24  O    1.830849   4.425294   5.241933   3.721614   4.496541
    25  H    2.367991   5.064225   5.932224   4.442974   4.942731
    26  H    2.175411   4.043447   4.890206   3.471086   3.663772
    27  O    3.403482   2.704947   3.143459   1.725320   4.223857
    28  H    2.776608   3.185112   3.808627   2.269196   4.315384
    29  H    3.084723   3.132912   3.503356   2.242139   4.242281
                   16         17         18         19         20
    16  H    0.000000
    17  H    1.562445   0.000000
    18  O    4.315723   5.322101   0.000000
    19  H    3.660302   4.486178   0.982360   0.000000
    20  H    4.649735   5.684467   0.958525   1.569402   0.000000
    21  O    2.980724   3.258765   2.682385   1.733397   3.266906
    22  H    2.153666   2.305962   3.284048   2.346588   3.741968
    23  H    3.748369   3.690846   3.269143   2.346607   3.800489
    24  O    4.384283   4.856309   3.520177   3.173446   4.465929
    25  H    4.917857   5.142812   4.419998   4.006286   5.357595
    26  H    3.686757   4.066579   3.133432   2.551182   4.016086
    27  O    3.590939   4.853403   2.841935   2.956809   3.543886
    28  H    3.814568   4.838269   3.072186   3.042202   3.925039
    29  H    3.735550   4.998437   1.912743   2.197788   2.592832
                   21         22         23         24         25
    21  O    0.000000
    22  H    0.986662   0.000000
    23  H    0.965070   1.604903   0.000000
    24  O    2.714392   3.311478   3.062641   0.000000
    25  H    3.264543   3.805696   3.406458   0.958135   0.000000
    26  H    1.757099   2.358742   2.144429   0.982603   1.570041
    27  O    3.489138   3.696204   4.360467   2.792535   3.653968
    28  H    3.250672   3.580521   4.011922   1.905769   2.724228
    29  H    3.151555   3.492678   3.998309   2.941129   3.886569
                   26         27         28         29
    26  H    0.000000
    27  O    2.868002   0.000000
    28  H    2.185717   0.966020   0.000000
    29  H    2.860536   0.969884   1.535120   0.000000
 Stoichiometry    C2H15F3O9
 Framework group  C1[X(C2H15F3O9)]
 Deg. of freedom    81
 Full point group                 C1      NOp   1
 Largest Abelian subgroup         C1      NOp   1
 Largest concise Abelian subgroup C1      NOp   1
                         Standard orientation:                         
 ---------------------------------------------------------------------
 Center     Atomic      Atomic             Coordinates (Angstroms)
 Number     Number       Type             X           Y           Z
 ---------------------------------------------------------------------
      1          6           0        2.208760   -0.104652   -0.096068
      2          8           0        1.282569    0.598585   -0.417043
      3          8           0        2.197084   -1.361525    0.194767
      4          1           0        1.260079   -1.784074    0.129623
      5          6           0        3.648718    0.484079    0.013556
      6          9           0        4.505187   -0.168185   -0.781354
      7          9           0        4.106174    0.392896    1.270235
      8          9           0        3.669164    1.771881   -0.333467
      9          8           0       -0.110943   -2.458058    0.018206
     10          1           0       -0.677701   -2.281984    0.788621
     11          1           0       -0.607648   -2.076088   -0.731936
     12          8           0       -5.249390    0.933654   -0.110776
     13          1           0       -6.015105    0.801724    0.449755
     14          1           0       -4.830334    0.049336   -0.220008
     15          8           0       -3.287766    2.723282    0.260367
     16          1           0       -4.075647    2.143898    0.151692
     17          1           0       -3.344746    3.405200   -0.410564
     18          8           0       -1.947588   -1.265150    1.724976
     19          1           0       -1.718931   -0.379549    1.366567
     20          1           0       -2.034382   -1.184804    2.676176
     21          8           0       -1.368993    0.899275    0.249957
     22          1           0       -1.976359    1.676684    0.265608
     23          1           0       -0.451700    1.186217    0.162795
     24          8           0       -1.581492   -0.914265   -1.758485
     25          1           0       -1.145358   -0.703600   -2.585183
     26          1           0       -1.495069   -0.137298   -1.163201
     27          8           0       -3.919886   -1.413073   -0.315796
     28          1           0       -3.280862   -1.391533   -1.039935
     29          1           0       -3.384600   -1.511837    0.486943
 ---------------------------------------------------------------------
 Rotational constants (GHZ):           0.8104293           0.1972588           0.1774805
 Standard basis: 6-31++G(d,p) (6D, 7F)
 There are   356 symmetry adapted cartesian basis functions of A   symmetry.
 There are   356 symmetry adapted basis functions of A   symmetry.
   356 basis functions,   568 primitive gaussians,   356 cartesian basis functions
    63 alpha electrons       63 beta electrons
       nuclear repulsion energy      1102.4578508451 Hartrees.
 NAtoms=   29 NActive=   29 NUniq=   29 SFac= 1.00D+00 NAtFMM=   60 NAOKFM=F Big=F
 Integral buffers will be    131072 words long.
 Raffenetti 2 integral format.
 Two-electron integral symmetry is turned on.
 Nuclear repulsion after empirical dispersion term =     1102.4418221243 Hartrees.
 One-electron integrals computed using PRISM.
 NBasis=   356 RedAO= T EigKep=  3.98D-05  NBF=   356
 NBsUse=   356 1.00D-06 EigRej= -1.00D+00 NBFU=   356
 Lowest energy guess from the checkpoint file:  "/local_scratch/slurm.6305318/Gau-158516.chk"
 B after Tr=     0.000000   -0.000000   -0.000000
         Rot=    0.999942    0.009190    0.000759    0.005523 Ang=   1.23 deg.
 B after Tr=    -0.000000    0.000000   -0.000000
         Rot=    0.998647   -0.051708    0.000130   -0.005579 Ang=  -5.96 deg.
 Requested convergence on RMS density matrix=1.00D-10 within 128 cycles.
 Requested convergence on MAX density matrix=1.00D-08.
 Requested convergence on             energy=1.00D-08.
 No special actions if energy rises.
 SCF Done:  E(RwB97XD) =  -1061.67686845     A.U. after   16 cycles
            NFock= 16  Conv=0.78D-10     -V/T= 2.0083
 Calling FoFJK, ICntrl=      2127 FMM=F ISym2X=0 I1Cent= 0 IOpClX= 0 NMat=1 NMatS=1 NMatT=0.
 ***** Axes restored to original set *****
 -------------------------------------------------------------------
 Center     Atomic                   Forces (Hartrees/Bohr)
 Number     Number              X              Y              Z
 -------------------------------------------------------------------
      1        6           0.003604925   -0.011486224   -0.005690223
      2        8          -0.006159944    0.011249271   -0.002875917
      3        8           0.003298099   -0.002315395    0.007070135
      4        1          -0.000502928    0.000376295   -0.000467577
      5        6          -0.000487284   -0.000471013   -0.002927592
      6        9          -0.001315257   -0.000512309    0.002956295
      7        9           0.002332060    0.001391504    0.001639851
      8        9          -0.000685685    0.002018406    0.001277619
      9        8          -0.000612042   -0.003026954   -0.001875907
     10        1           0.000997964    0.001108315   -0.000178450
     11        1          -0.000031335   -0.000228030    0.000123046
     12        8          -0.000519814   -0.000179281   -0.000333784
     13        1           0.000402315    0.001946345   -0.000068950
     14        1          -0.000170500   -0.001967695    0.000483469
     15        8           0.001893830   -0.001687585   -0.001425769
     16        1          -0.000388122    0.001297504    0.001561926
     17        1          -0.001294321    0.000941866   -0.000405359
     18        8          -0.000289467   -0.000417714    0.001295448
     19        1          -0.000822483   -0.000102898   -0.002447390
     20        1           0.001540438    0.000629327    0.000069928
     21        8          -0.000053989    0.000432112    0.002868359
     22        1          -0.000972505    0.002297249   -0.000797270
     23        1           0.000615089   -0.002667254   -0.001067826
     24        8           0.002307057   -0.000767063    0.001758584
     25        1          -0.002539986    0.000248183   -0.000820298
     26        1          -0.000315030    0.000015188   -0.002123435
     27        8           0.001893919    0.004885323    0.001253528
     28        1          -0.002982866   -0.002175339    0.000464204
     29        1           0.001257862   -0.000832135    0.000683351
 -------------------------------------------------------------------
 Cartesian Forces:  Max     0.011486224 RMS     0.002612892

 GradGradGradGradGradGradGradGradGradGradGradGradGradGradGradGradGradGrad
 Berny optimization.
 Using GEDIIS/GDIIS optimizer.
 FormGI is forming the generalized inverse of G from B-inverse, IUseBI=4.
 Internal  Forces:  Max     0.018542566 RMS     0.003788072
 Search for a local minimum.
 Step number   5 out of a maximum of  174
 All quantities printed in internal units (Hartrees-Bohrs-Radians)
 Mixed Optimization -- RFO/linear search
 Update second derivatives using D2CorX and points    3    5
 DE= -1.63D-03 DEPred=-6.50D-03 R= 2.51D-01
 Trust test= 2.51D-01 RLast= 6.34D-01 DXMaxT set to 2.52D-01
 ITU=  0 -1  0  1  0
 Use linear search instead of GDIIS.
     Eigenvalues ---   -0.03206   0.00009   0.00025   0.00082   0.00149
     Eigenvalues ---    0.00208   0.00304   0.00423   0.00512   0.00539
     Eigenvalues ---    0.00636   0.00772   0.00974   0.01015   0.01109
     Eigenvalues ---    0.01265   0.01318   0.01356   0.01567   0.01721
     Eigenvalues ---    0.01760   0.01836   0.01850   0.02031   0.02138
     Eigenvalues ---    0.02396   0.02424   0.02521   0.02656   0.02735
     Eigenvalues ---    0.02893   0.03066   0.03251   0.03366   0.04010
     Eigenvalues ---    0.04261   0.04883   0.05198   0.05433   0.05824
     Eigenvalues ---    0.06394   0.06584   0.07340   0.07737   0.08112
     Eigenvalues ---    0.09074   0.10662   0.11667   0.11877   0.13395
     Eigenvalues ---    0.13695   0.19945   0.20464   0.21691   0.21807
     Eigenvalues ---    0.23634   0.24820   0.29149   0.37473   0.38405
     Eigenvalues ---    0.39990   0.43145   0.45570   0.46813   0.47619
     Eigenvalues ---    0.48071   0.49144   0.49511   0.51832   0.53972
     Eigenvalues ---    0.55766   0.56599   0.57323   0.57425   0.57679
     Eigenvalues ---    0.58751   0.61749   0.62998   0.83023   2.16240
     Eigenvalues ---    4.15605
 RFO step:  Lambda=-3.20575135D-02 EMin=-3.20561992D-02
 I=     1 Eig=   -3.21D-02 Dot1= -1.22D-04
 I=     1 Stepn= -6.00D-01 RXN=   6.00D-01 EDone=F
 Mixed    1 eigenvectors in step.  Raw Step.Grad=  1.22D-04.
 RFO eigenvector is Hessian eigenvector with negative curvature.
 Taking step of  6.00D-01 in eigenvector direction(s).  Step.Grad= -4.12D-04.
 Quartic linear search produced a step of -0.30586.
 Maximum step size (   0.252) exceeded in Quadratic search.
    -- Step size not scaled.
 Iteration  1 RMS(Cart)=  0.24217560 RMS(Int)=  0.01824691
 Iteration  2 RMS(Cart)=  0.09715722 RMS(Int)=  0.00352757
 Iteration  3 RMS(Cart)=  0.00592233 RMS(Int)=  0.00168829
 Iteration  4 RMS(Cart)=  0.00001635 RMS(Int)=  0.00168827
 Iteration  5 RMS(Cart)=  0.00000007 RMS(Int)=  0.00168827
 Variable       Old X    -DE/DX   Delta X   Delta X   Delta X     New X
                                 (Linear)    (Quad)   (Total)
    R1        2.27976   0.01309   0.01321  -0.00679   0.00642   2.28618
    R2        2.43800   0.00663   0.00750  -0.00533   0.00222   2.44022
    R3        2.94707  -0.00382  -0.01053   0.00997  -0.00056   2.94651
    R4        1.94630  -0.00101   0.00288   0.05540   0.05827   2.00457
    R5        2.89466  -0.00092  -0.05581  -0.03271  -0.08852   2.80614
    R6        2.52889   0.00171   0.00282  -0.00053   0.00229   2.53118
    R7        2.53309   0.00160   0.00239   0.00088   0.00327   2.53636
    R8        2.52070  -0.00004  -0.00213   0.00149  -0.00065   2.52005
    R9        1.83776   0.00210   0.00341  -0.00046   0.00264   1.84040
   R10        1.84704   0.00059   0.00089   0.00862   0.00933   1.85637
   R11        3.54711   0.00076  -0.01279  -0.00077  -0.01384   3.53328
   R12        3.45980   0.00063  -0.01599   0.01039  -0.00569   3.45412
   R13        1.81051   0.00167   0.00177  -0.00309  -0.00132   1.80919
   R14        1.86074   0.00188   0.00096  -0.00494  -0.00400   1.85674
   R15        3.22432   0.00286   0.00177  -0.03250  -0.03083   3.19349
   R16        3.26038  -0.00029   0.00994   0.03472   0.04467   3.30505
   R17        1.85949   0.00499   0.00288   0.00014   0.00315   1.86264
   R18        1.81099   0.00150   0.00212  -0.00087   0.00125   1.81224
   R19        3.17068   0.00169   0.00264   0.01268   0.01525   3.18593
   R20        1.85639   0.00168   0.00433  -0.00118   0.00318   1.85957
   R21        1.81135   0.00161   0.00205  -0.00142   0.00063   1.81198
   R22        3.27565  -0.00044  -0.01217   0.00742  -0.00459   3.27105
   R23        1.86452   0.00354   0.00433  -0.00679  -0.00231   1.86221
   R24        1.82372   0.00265   0.00399   0.00016   0.00416   1.82787
   R25        3.32044  -0.00058   0.00931   0.05236   0.06192   3.38235
   R26        1.81061   0.00223   0.00315  -0.00121   0.00195   1.81256
   R27        1.85685   0.00078   0.00212  -0.00406  -0.00158   1.85527
   R28        1.82551   0.00347   0.00329  -0.00597  -0.00267   1.82284
   R29        1.83282   0.00122   0.00225   0.00147   0.00372   1.83654
    A1        2.24072   0.00229  -0.00165   0.00320   0.00156   2.24227
    A2        2.10310  -0.00049   0.00127  -0.00354  -0.00227   2.10083
    A3        1.93937  -0.00180   0.00037   0.00033   0.00069   1.94006
    A4        1.97541   0.00477  -0.00434   0.00298  -0.00132   1.97409
    A5        1.94462  -0.00350  -0.00810   0.00723  -0.00079   1.94383
    A6        1.93406  -0.00334  -0.00766   0.00322  -0.00437   1.92969
    A7        1.93942  -0.00271  -0.00164   0.00584   0.00424   1.94365
    A8        1.88106   0.00343   0.00563  -0.00635  -0.00060   1.88046
    A9        1.88202   0.00333   0.00578  -0.00476   0.00104   1.88306
   A10        1.88004   0.00335   0.00666  -0.00617   0.00050   1.88055
   A11        1.96528   0.00112  -0.00186  -0.07751  -0.07793   1.88735
   A12        1.91636   0.00372  -0.00088   0.03799   0.03646   1.95281
   A13        1.81428  -0.00243  -0.01012   0.00384  -0.00618   1.80810
   A14        2.66277   0.00076  -0.00540  -0.03525  -0.04092   2.62184
   A15        2.81965   0.00135   0.01518   0.02557   0.03947   2.85912
   A16        1.85602  -0.00548   0.00764   0.00549   0.00524   1.86126
   A17        2.16213  -0.00466   0.01379   0.06304   0.07181   2.23394
   A18        1.94048   0.01194  -0.00236   0.05096   0.04239   1.98287
   A19        1.86925  -0.00692  -0.00300  -0.00665  -0.01059   1.85867
   A20        1.83266   0.01648   0.01577  -0.01482  -0.00093   1.83173
   A21        2.08577  -0.00577   0.00151   0.02584   0.02292   2.10870
   A22        1.72024   0.00083   0.02025   0.04079   0.06205   1.78229
   A23        2.21642  -0.00078  -0.01907  -0.05186  -0.07130   2.14512
   A24        1.88343   0.00058   0.00416   0.01196   0.01662   1.90005
   A25        2.03398   0.00061   0.02853  -0.04254  -0.01379   2.02020
   A26        2.05943  -0.00041  -0.01195  -0.01736  -0.02750   2.03193
   A27        1.63922  -0.00019  -0.00154   0.01821   0.01918   1.65839
   A28        1.93079  -0.00025   0.01310   0.00703   0.02202   1.95280
   A29        2.01907   0.00124  -0.03113   0.06711   0.03381   2.05288
   A30        1.74261  -0.00108  -0.01543  -0.01540  -0.03339   1.70921
   A31        1.96187   0.00031  -0.02407  -0.03900  -0.06335   1.89853
   A32        1.68637   0.00091   0.00266   0.00551   0.00749   1.69386
   A33        1.88475  -0.00022  -0.00596  -0.00158  -0.00815   1.87660
   A34        1.95173   0.00014   0.00523   0.10884   0.11558   2.06731
   A35        1.90880   0.00136   0.00940  -0.11199  -0.10013   1.80867
   A36        1.83134  -0.00082  -0.00083   0.01134   0.01458   1.84592
   A37        3.17517   0.00650   0.01144  -0.01157   0.00028   3.17545
   A38        3.02705   0.01139   0.00419   0.02750   0.03258   3.05963
   A39        2.97480   0.01854  -0.00948  -0.00716  -0.01870   2.95610
   A40        3.05320   0.00038   0.00412   0.01148   0.01661   3.06981
   A41        2.90743   0.01012  -0.00094  -0.00560  -0.00520   2.90223
   A42        3.10238  -0.00083   0.00020  -0.04816  -0.04931   3.05307
   A43        3.13313   0.00201   0.00460   0.09769   0.10208   3.23521
   A44        3.08472   0.00102  -0.00785  -0.16859  -0.17601   2.90871
   A45        3.10221   0.00248  -0.00473   0.16437   0.15899   3.26120
   A46        2.82324  -0.00040  -0.02163  -0.05652  -0.07708   2.74616
   A47        3.15925  -0.00034  -0.00276   0.16037   0.15447   3.31373
   A48        2.84898   0.00030   0.00469  -0.02835  -0.02312   2.82586
    D1        0.00468   0.00022  -0.00272  -0.03657  -0.03929  -0.03461
    D2       -3.13855   0.00011  -0.00312  -0.04175  -0.04489   3.09975
    D3       -2.13967  -0.00012  -0.00685   0.00756   0.00067  -2.13899
    D4        2.04916   0.00013  -0.00377   0.00860   0.00487   2.05403
    D5       -0.04047  -0.00009  -0.00603   0.01038   0.00435  -0.03612
    D6        1.00341  -0.00001  -0.00647   0.01227   0.00576   1.00917
    D7       -1.09095   0.00023  -0.00340   0.01331   0.00995  -1.08099
    D8        3.10261   0.00001  -0.00566   0.01509   0.00943   3.11204
    D9       -1.38671  -0.00049   0.00128   0.00203   0.00481  -1.38191
   D10        0.63469   0.00135  -0.00957  -0.01884  -0.02995   0.60474
   D11        1.54676   0.00304  -0.00857  -0.03933  -0.04661   1.50015
   D12       -0.52636  -0.00050  -0.00066  -0.04751  -0.04815  -0.57452
   D13       -1.28591  -0.00192   0.00930   0.04155   0.05155  -1.23436
   D14        0.82045  -0.00011   0.00119  -0.02831  -0.02583   0.79462
   D15       -0.52778   0.00141  -0.00324   0.02476   0.02078  -0.50701
   D16       -2.62546   0.00029  -0.01570   0.00073  -0.01430  -2.63976
   D17        2.13006  -0.00025  -0.02096   0.04289   0.02247   2.15254
   D18        0.16498  -0.00054  -0.00898   0.05353   0.04585   0.21083
   D19       -1.92252   0.00397  -0.02979  -0.03035  -0.05584  -1.97836
   D20        2.16482   0.00051  -0.03594  -0.09170  -0.12751   2.03730
   D21        2.14161  -0.00004  -0.05135  -0.09859  -0.15020   1.99141
   D22       -0.05424  -0.00351  -0.05750  -0.15994  -0.22187  -0.27611
   D23        2.88674  -0.00140  -0.01818   0.07154   0.05527   2.94202
   D24       -1.40271   0.00094  -0.00926   0.07989   0.06934  -1.33337
   D25       -1.02869  -0.00152   0.00257   0.13606   0.13983  -0.88886
   D26        0.96504   0.00082   0.01149   0.14441   0.15390   1.11894
   D27       -0.87712  -0.00040   0.05425  -0.12939  -0.07574  -0.95285
   D28        2.92726   0.00281   0.01319   0.02019   0.03561   2.96287
   D29        0.92160   0.00424   0.04829  -0.09713  -0.05209   0.86952
   D30       -2.92933  -0.00370   0.04564  -0.15101  -0.10509  -3.03442
   D31        0.87505  -0.00049   0.00457  -0.00143   0.00625   0.88130
   D32       -1.13061   0.00094   0.03967  -0.11875  -0.08144  -1.21206
   D33        2.89484   0.00051  -0.04898   0.08603   0.03646   2.93131
   D34       -0.90704   0.00067   0.01188   0.03223   0.04377  -0.86327
   D35        0.83347  -0.00084  -0.01072   0.01378   0.00111   0.83458
   D36       -1.03730   0.00077  -0.04716   0.06463   0.01804  -1.01927
   D37        1.44400   0.00093   0.01370   0.01082   0.02534   1.46934
   D38       -3.09868  -0.00058  -0.00889  -0.00763  -0.01731  -3.11600
   D39       -0.76155   0.00065   0.01525  -0.00406   0.01101  -0.75053
   D40       -2.75681  -0.00020   0.04148   0.04952   0.09118  -2.66563
   D41       -2.84991  -0.00027  -0.00875   0.01695   0.00555  -2.84436
   D42        1.43802  -0.00112   0.01748   0.07054   0.08571   1.52373
   D43        1.30219   0.00009   0.00212  -0.02099  -0.01719   1.28500
   D44       -0.69307  -0.00076   0.02836   0.03260   0.06298  -0.63009
         Item               Value     Threshold  Converged?
 Maximum Force            0.018543     0.000015     NO 
 RMS     Force            0.003788     0.000010     NO 
 Maximum Displacement     1.280099     0.000060     NO 
 RMS     Displacement     0.292068     0.000040     NO 
 Predicted change in Energy=-6.213519D-03
 GradGradGradGradGradGradGradGradGradGradGradGradGradGradGradGradGradGrad

                          Input orientation:                          
 ---------------------------------------------------------------------
 Center     Atomic      Atomic             Coordinates (Angstroms)
 Number     Number       Type             X           Y           Z
 ---------------------------------------------------------------------
      1          6           0        0.722691   -2.566077   -0.107592
      2          8           0        0.034620   -1.579262   -0.235497
      3          8           0        1.284875   -3.020299    0.962508
      4          1           0        1.122641   -2.405038    1.811258
      5          6           0        1.039553   -3.470930   -1.337233
      6          9           0        0.642675   -4.733263   -1.129589
      7          9           0        2.359521   -3.491786   -1.579537
      8          9           0        0.431291   -3.025953   -2.437405
      9          8           0        1.034651   -1.555867    3.026259
     10          1           0        1.687116   -0.837753    2.942144
     11          1           0        0.175719   -1.082276    3.080633
     12          8           0        0.193803    4.504807    2.155366
     13          1           0        0.922574    5.056162    2.440821
     14          1           0        0.054883    3.834766    2.860445
     15          8           0       -0.161161    3.447661   -0.260666
     16          1           0       -0.126404    3.926929    0.599935
     17          1           0       -0.915204    3.799068   -0.737750
     18          8           0        2.156579    0.864572    2.327663
     19          1           0        1.596931    0.955480    1.523380
     20          1           0        3.057336    1.108961    2.107841
     21          8           0        0.142266    0.959883    0.585201
     22          1           0       -0.082504    1.813878    0.147864
     23          1           0        0.009134    0.205995   -0.006017
     24          8           0       -1.219454    0.062005    2.788901
     25          1           0       -2.011908   -0.452852    2.624780
     26          1           0       -0.909994    0.411640    1.925273
     27          8           0        0.216063    2.547947    4.033892
     28          1           0       -0.505117    1.913441    4.122005
     29          1           0        0.978229    2.038293    3.711627
 ---------------------------------------------------------------------
                    Distance matrix (angstroms):
                    1          2          3          4          5
     1  C    0.000000
     2  O    1.209795   0.000000
     3  O    1.291311   2.252763   0.000000
     4  H    1.966693   2.460671   1.060775   0.000000
     5  C    1.559224   2.408759   2.356282   3.325061   0.000000
     6  F    2.397411   3.334195   2.779126   3.781479   1.339445
     7  F    2.388048   3.296871   2.799850   3.769401   1.342186
     8  F    2.392578   2.664331   3.505431   4.349096   1.333553
     9  O    3.307395   3.411694   2.542880   1.484944   4.765244
    10  H    3.635672   3.657592   2.973931   2.013434   5.066166
    11  H    3.558879   3.356132   3.077761   2.063412   5.096020
    12  O    7.442990   6.538919   7.696790   6.980480   8.747910
    13  H    8.039458   7.209715   8.218631   7.490385   9.327308
    14  H    7.087030   6.236743   7.218515   6.416856   8.483116
    15  O    6.080269   5.030797   6.739561   6.339960   7.104056
    16  H    6.586401   5.571536   7.098390   6.566675   7.735657
    17  H    6.602641   5.484602   7.364442   7.010077   7.552041
    18  O    4.444756   4.128538   4.209007   3.467860   5.785827
    19  H    3.978156   3.458233   4.027254   3.406009   5.299706
    20  H    4.885142   4.674888   4.637261   4.022336   6.075803
    21  O    3.639951   2.670653   4.158096   3.713090   4.912533
    22  H    4.460673   3.416736   5.089464   4.692388   5.603010
    23  H    2.864238   1.800126   3.602017   3.370442   4.043967
    24  O    4.366740   3.662437   4.371267   3.539420   5.883003
    25  H    4.405633   3.693001   4.497078   3.781302   5.841040
    26  H    3.957903   3.086246   4.185997   3.475382   5.433142
    27  O    6.600137   5.940914   6.448343   5.504002   8.108884
    28  H    6.281964   5.610535   6.126033   5.161240   7.821811
    29  H    5.987650   5.436625   5.765504   4.834816   7.473037
                    6          7          8          9         10
     6  F    0.000000
     7  F    2.165936   0.000000
     8  F    2.161012   2.161252   0.000000
     9  O    5.246005   5.168793   5.690063   0.000000
    10  H    5.731045   5.285984   5.941790   0.973896   0.000000
    11  H    5.592292   5.682597   5.855932   0.982348   1.537300
    12  O    9.815007   9.087648   8.823961   6.180392   5.602852
    13  H   10.423964   9.554869   9.452990   6.638842   5.964401
    14  H    9.469794   8.871480   8.676310   5.481456   4.950080
    15  O    8.266117   7.499946   6.855426   6.104845   5.660291
    16  H    8.864630   8.122023   7.607827   6.107057   5.610436
    17  H    8.682235   8.036728   7.161200   6.829716   6.466359
    18  O    6.751315   5.855361   6.388949   2.757768   1.869731
    19  H    6.349066   5.476113   5.735707   2.980212   2.288385
    20  H    7.102332   5.937219   6.682281   3.469301   2.522550
    21  O    5.966811   5.423990   5.010646   3.617196   3.342639
    22  H    6.709905   6.090770   5.511040   4.570380   4.239187
    23  H    5.104905   4.655520   4.066368   3.653839   3.549181
    24  O    6.466583   6.672462   6.290844   2.784751   3.046506
    25  H    6.282039   6.783863   6.181891   3.264865   3.732512
    26  H    6.181666   6.181437   5.713934   2.977398   3.056140
    27  O    8.936418   8.519588   8.543557   4.304265   3.849529
    28  H    8.548412   8.362428   8.264401   3.950650   3.710394
    29  H    8.330903   7.777285   7.984756   3.659358   3.060435
                   11         12         13         14         15
    11  H    0.000000
    12  O    5.663210   0.000000
    13  H    6.216717   0.957384   0.000000
    14  H    4.923453   0.982543   1.555886   0.000000
    15  O    5.638980   2.660971   3.325626   3.152437   0.000000
    16  H    5.597971   1.689923   2.400913   2.269639   0.985668
    17  H    6.292669   3.177748   3.880854   3.726842   0.958998
    18  O    2.877671   4.139262   4.370927   3.677368   4.329401
    19  H    2.932121   3.868579   4.255826   3.529298   3.533366
    20  H    3.748541   4.442280   4.499831   4.124458   4.630126
    21  O    3.224703   3.877443   4.564177   3.667332   2.645109
    22  H    4.129833   3.368607   4.096369   3.385404   1.685921
    23  H    3.348851   4.815129   5.508676   4.624573   3.256109
    24  O    1.827839   4.705014   5.445277   3.982810   4.677874
    25  H    2.321570   5.446457   6.244538   4.765588   5.192789
    26  H    2.178398   4.245624   5.019530   3.677407   3.815298
    27  O    3.753512   2.712685   3.054206   1.748960   4.403977
    28  H    3.243812   3.327362   3.839450   2.365718   4.656172
    29  H    3.283311   3.020093   3.274993   2.191893   4.366193
                   16         17         18         19         20
    16  H    0.000000
    17  H    1.558190   0.000000
    18  O    4.192265   5.238690   0.000000
    19  H    3.556985   4.416959   0.984043   0.000000
    20  H    4.511200   5.578095   0.958858   1.580485   0.000000
    21  O    2.979222   3.305967   2.665092   1.730967   3.292155
    22  H    2.161315   2.327806   3.265915   2.334394   3.767892
    23  H    3.772387   3.781536   3.239029   2.328494   3.817758
    24  O    4.574273   5.147376   3.500637   3.214322   4.455434
    25  H    5.180502   5.530659   4.381800   4.027431   5.329514
    26  H    3.837680   4.308873   3.125850   2.596527   4.032281
    27  O    3.716307   5.060992   3.083922   3.278021   3.721987
    28  H    4.074621   5.228860   3.377043   3.476945   4.170745
    29  H    3.803917   5.146103   2.163675   2.518671   2.785404
                   21         22         23         24         25
    21  O    0.000000
    22  H    0.985441   0.000000
    23  H    0.967270   1.617827   0.000000
    24  O    2.741671   3.367015   3.056425   0.000000
    25  H    3.285752   3.872438   3.382275   0.959165   0.000000
    26  H    1.789864   2.410434   2.148713   0.981766   1.565526
    27  O    3.797481   3.966007   4.674230   3.128996   3.994277
    28  H    3.719860   3.997788   4.496709   2.390660   3.179850
    29  H    3.411208   3.725040   4.256447   3.096279   4.040787
                   26         27         28         29
    26  H    0.000000
    27  O    3.205946   0.000000
    28  H    2.691647   0.964605   0.000000
    29  H    3.066341   0.971853   1.544122   0.000000
 Stoichiometry    C2H15F3O9
 Framework group  C1[X(C2H15F3O9)]
 Deg. of freedom    81
 Full point group                 C1      NOp   1
 Largest Abelian subgroup         C1      NOp   1
 Largest concise Abelian subgroup C1      NOp   1
                         Standard orientation:                         
 ---------------------------------------------------------------------
 Center     Atomic      Atomic             Coordinates (Angstroms)
 Number     Number       Type             X           Y           Z
 ---------------------------------------------------------------------
      1          6           0        2.205779   -0.154353   -0.160118
      2          8           0        1.318257    0.487999   -0.673238
      3          8           0        2.173449   -1.373826    0.263349
      4          1           0        1.220165   -1.826599    0.156168
      5          6           0        3.608295    0.485554    0.073646
      6          9           0        4.573432   -0.219437   -0.531013
      7          9           0        3.893899    0.529474    1.384358
      8          9           0        3.657304    1.733051   -0.395090
      9          8           0       -0.099838   -2.506589    0.139848
     10          1           0       -0.614649   -2.187595    0.902532
     11          1           0       -0.641528   -2.236209   -0.633764
     12          8           0       -5.114159    1.101447    0.329340
     13          1           0       -5.645272    1.009181    1.120535
     14          1           0       -4.869721    0.192660    0.046946
     15          8           0       -3.105749    2.803209   -0.059328
     16          1           0       -3.922063    2.254568    0.005214
     17          1           0       -3.281068    3.475447   -0.720415
     18          8           0       -1.768566   -0.933211    1.671225
     19          1           0       -1.540463   -0.113018    1.177674
     20          1           0       -1.775393   -0.738350    2.610050
     21          8           0       -1.279182    0.895556   -0.204628
     22          1           0       -1.852085    1.695024   -0.265680
     23          1           0       -0.358442    1.094100   -0.424691
     24          8           0       -1.674101   -1.291792   -1.809716
     25          1           0       -1.238843   -1.282545   -2.664387
     26          1           0       -1.543651   -0.408262   -1.402011
     27          8           0       -4.266194   -1.445127   -0.063817
     28          1           0       -3.834690   -1.721541   -0.881045
     29          1           0       -3.579780   -1.483187    0.623123
 ---------------------------------------------------------------------
 Rotational constants (GHZ):           0.7762593           0.1993735           0.1782357
 Standard basis: 6-31++G(d,p) (6D, 7F)
 There are   356 symmetry adapted cartesian basis functions of A   symmetry.
 There are   356 symmetry adapted basis functions of A   symmetry.
   356 basis functions,   568 primitive gaussians,   356 cartesian basis functions
    63 alpha electrons       63 beta electrons
       nuclear repulsion energy      1097.3568395146 Hartrees.
 NAtoms=   29 NActive=   29 NUniq=   29 SFac= 1.00D+00 NAtFMM=   60 NAOKFM=F Big=F
 Integral buffers will be    131072 words long.
 Raffenetti 2 integral format.
 Two-electron integral symmetry is turned on.
 Nuclear repulsion after empirical dispersion term =     1097.3415335208 Hartrees.
 One-electron integrals computed using PRISM.
 NBasis=   356 RedAO= T EigKep=  4.43D-05  NBF=   356
 NBsUse=   356 1.00D-06 EigRej= -1.00D+00 NBFU=   356
 Initial guess from the checkpoint file:  "/local_scratch/slurm.6305318/Gau-158516.chk"
 B after Tr=     0.000000   -0.000000    0.000000
         Rot=    0.998783    0.048789   -0.002621    0.006798 Ang=   5.66 deg.
 ExpMin= 3.60D-02 ExpMax= 7.00D+03 ExpMxC= 1.05D+03 IAcc=3 IRadAn=         5 AccDes= 0.00D+00
 Harris functional with IExCor= 4639 and IRadAn=       5 diagonalized for initial guess.
 HarFok:  IExCor= 4639 AccDes= 0.00D+00 IRadAn=         5 IDoV= 1 UseB2=F ITyADJ=14
 ICtDFT=  3500011 ScaDFX=  1.000000  1.000000  1.000000  1.000000
 FoFCou: FMM=F IPFlag=           0 FMFlag=      100000 FMFlg1=           0
         NFxFlg=           0 DoJE=T BraDBF=F KetDBF=T FulRan=T
         wScrn=  0.000000 ICntrl=       500 IOpCl=  0 I1Cent=   200000004 NGrid=           0
         NMat0=    1 NMatS0=      1 NMatT0=    0 NMatD0=    1 NMtDS0=    0 NMtDT0=    0
 Petite list used in FoFCou.
 Requested convergence on RMS density matrix=1.00D-10 within 128 cycles.
 Requested convergence on MAX density matrix=1.00D-08.
 Requested convergence on             energy=1.00D-08.
 No special actions if energy rises.
 SCF Done:  E(RwB97XD) =  -1061.67214908     A.U. after   17 cycles
            NFock= 17  Conv=0.44D-10     -V/T= 2.0084
 Calling FoFJK, ICntrl=      2127 FMM=F ISym2X=0 I1Cent= 0 IOpClX= 0 NMat=1 NMatS=1 NMatT=0.
 ***** Axes restored to original set *****
 -------------------------------------------------------------------
 Center     Atomic                   Forces (Hartrees/Bohr)
 Number     Number              X              Y              Z
 -------------------------------------------------------------------
      1        6           0.005580072   -0.009044235   -0.003143192
      2        8          -0.006055845    0.004285881   -0.002596393
      3        8          -0.001656837    0.006087635    0.011921383
      4        1           0.002332076   -0.005576785   -0.008085942
      5        6           0.000531177   -0.000931684   -0.002174394
      6        9          -0.001171186   -0.000079184    0.002306070
      7        9           0.000871982    0.001401396    0.001613088
      8        9          -0.000980354    0.001656345    0.001447330
      9        8          -0.002918086   -0.002459952   -0.002214452
     10        1          -0.000246488    0.002529029   -0.000820203
     11        1           0.002035689   -0.000974954   -0.000484766
     12        8          -0.005414282   -0.000941822    0.001750639
     13        1           0.001356555    0.001340354   -0.000329215
     14        1           0.002446469    0.000723100    0.000084313
     15        8          -0.004018571    0.000681198    0.000757809
     16        1           0.005078264   -0.000059511   -0.001413824
     17        1          -0.000571764    0.000269720   -0.001532797
     18        8           0.000420032    0.000583768    0.004528631
     19        1          -0.001814496    0.000659096    0.000877633
     20        1           0.000361064    0.000850851   -0.001533952
     21        8          -0.003446033    0.001293314    0.004670536
     22        1           0.002388743    0.000648154   -0.001665944
     23        1           0.002178503   -0.000404701   -0.001844202
     24        8           0.002801517   -0.000394483    0.002298584
     25        1          -0.002038577    0.000724284   -0.000816319
     26        1           0.001081745    0.001799283    0.000389765
     27        8           0.003303314   -0.001140486   -0.000327571
     28        1           0.000615424   -0.001881106   -0.002679241
     29        1          -0.003050106   -0.001644503   -0.000983374
 -------------------------------------------------------------------
 Cartesian Forces:  Max     0.011921383 RMS     0.002948241

 GradGradGradGradGradGradGradGradGradGradGradGradGradGradGradGradGradGrad
 Berny optimization.
 Using GEDIIS/GDIIS optimizer.
 FormGI is forming the generalized inverse of G from B-inverse, IUseBI=4.
 Internal  Forces:  Max     0.034484466 RMS     0.007087142
 Search for a local minimum.
 Step number   6 out of a maximum of  174
 All quantities printed in internal units (Hartrees-Bohrs-Radians)
 Mixed Optimization -- RFO/linear search
 Update second derivatives using D2CorX and points    6    5
 ITU=  0  0 -1  0  1  0
 Use linear search instead of GDIIS.
     Eigenvalues ---    0.00009   0.00025   0.00081   0.00146   0.00208
     Eigenvalues ---    0.00303   0.00422   0.00513   0.00549   0.00635
     Eigenvalues ---    0.00755   0.00968   0.01021   0.01132   0.01220
     Eigenvalues ---    0.01303   0.01354   0.01554   0.01636   0.01746
     Eigenvalues ---    0.01794   0.01846   0.01863   0.02099   0.02229
     Eigenvalues ---    0.02426   0.02493   0.02610   0.02707   0.02779
     Eigenvalues ---    0.02980   0.03169   0.03330   0.03369   0.04021
     Eigenvalues ---    0.04571   0.04887   0.05202   0.05629   0.05820
     Eigenvalues ---    0.06408   0.06582   0.07327   0.07759   0.08115
     Eigenvalues ---    0.09080   0.10670   0.11668   0.12937   0.13657
     Eigenvalues ---    0.14380   0.20030   0.21070   0.21698   0.21960
     Eigenvalues ---    0.24043   0.25868   0.29257   0.37474   0.38408
     Eigenvalues ---    0.40041   0.43198   0.45574   0.46857   0.47611
     Eigenvalues ---    0.48095   0.49186   0.49608   0.51858   0.54035
     Eigenvalues ---    0.55766   0.56629   0.57323   0.57424   0.57680
     Eigenvalues ---    0.58797   0.61662   0.63390   0.83900   2.17874
     Eigenvalues ---    4.91267
 RFO step:  Lambda=-1.80714799D-03 EMin= 8.71106882D-05
 Quartic linear search produced a step of -0.88259.
 Iteration  1 RMS(Cart)=  0.31661513 RMS(Int)=  0.03012557
 Iteration  2 RMS(Cart)=  0.06739702 RMS(Int)=  0.00175295
 Iteration  3 RMS(Cart)=  0.00354960 RMS(Int)=  0.00103085
 Iteration  4 RMS(Cart)=  0.00001035 RMS(Int)=  0.00103084
 Iteration  5 RMS(Cart)=  0.00000001 RMS(Int)=  0.00103084
 Variable       Old X    -DE/DX   Delta X   Delta X   Delta X     New X
                                 (Linear)    (Quad)   (Total)
    R1        2.28618   0.00721  -0.00567   0.01218   0.00652   2.29270
    R2        2.44022   0.00173  -0.00196   0.00180  -0.00011   2.44011
    R3        2.94651  -0.00391   0.00049  -0.01033  -0.00983   2.93667
    R4        2.00457  -0.01010  -0.05143   0.01590  -0.03554   1.96904
    R5        2.80614   0.00015   0.07813  -0.07320   0.00492   2.81106
    R6        2.53118   0.00078  -0.00202   0.00385   0.00183   2.53301
    R7        2.53636   0.00054  -0.00289  -0.00016  -0.00305   2.53332
    R8        2.52005  -0.00004   0.00057  -0.00215  -0.00158   2.51847
    R9        1.84040   0.00423  -0.00233   0.00598   0.00315   1.84355
   R10        1.85637  -0.00135  -0.00824   0.00212  -0.00682   1.84954
   R11        3.53328   0.00116   0.01221  -0.01571  -0.00375   3.52953
   R12        3.45412   0.00118   0.00502  -0.02163  -0.01720   3.43692
   R13        1.80919   0.00171   0.00116   0.00225   0.00342   1.81261
   R14        1.85674  -0.00044   0.00353   0.00185   0.00539   1.86213
   R15        3.19349  -0.00350   0.02721   0.01338   0.04060   3.23409
   R16        3.30505   0.00085  -0.03943   0.01083  -0.02860   3.27645
   R17        1.86264  -0.00527  -0.00278   0.00169  -0.00110   1.86155
   R18        1.81224   0.00131  -0.00110   0.00145   0.00034   1.81259
   R19        3.18593  -0.00136  -0.01346   0.01306  -0.00036   3.18557
   R20        1.85957  -0.00015  -0.00281   0.00371   0.00127   1.86084
   R21        1.81198   0.00091  -0.00056   0.00178   0.00123   1.81321
   R22        3.27105  -0.00194   0.00405  -0.02199  -0.01740   3.25366
   R23        1.86221   0.00055   0.00204   0.00043   0.00240   1.86462
   R24        1.82787   0.00114  -0.00367   0.00652   0.00285   1.83072
   R25        3.38235   0.00022  -0.05465  -0.05510  -0.10912   3.27324
   R26        1.81256   0.00144  -0.00172   0.00104  -0.00068   1.81188
   R27        1.85527   0.00141   0.00140   0.00474   0.00641   1.86167
   R28        1.82284   0.00053   0.00236   0.00474   0.00710   1.82994
   R29        1.83654  -0.00120  -0.00328   0.00130  -0.00198   1.83456
    A1        2.24227   0.00341  -0.00138  -0.00037  -0.00178   2.24050
    A2        2.10083  -0.00185   0.00200  -0.00158   0.00039   2.10122
    A3        1.94006  -0.00154  -0.00061   0.00202   0.00139   1.94144
    A4        1.97409   0.01264   0.00116   0.00694   0.00810   1.98219
    A5        1.94383  -0.00307   0.00070  -0.01143  -0.01075   1.93308
    A6        1.92969  -0.00243   0.00385  -0.00310   0.00076   1.93045
    A7        1.94365  -0.00311  -0.00374  -0.00097  -0.00473   1.93892
    A8        1.88046   0.00304   0.00053   0.00526   0.00579   1.88625
    A9        1.88306   0.00294  -0.00092   0.00429   0.00333   1.88639
   A10        1.88055   0.00313  -0.00045   0.00687   0.00642   1.88697
   A11        1.88735   0.01215   0.06878   0.05198   0.12089   2.00824
   A12        1.95281   0.00419  -0.03217   0.00740  -0.02647   1.92634
   A13        1.80810  -0.00759   0.00545  -0.00164   0.00284   1.81094
   A14        2.62184   0.00540   0.03612   0.02774   0.06456   2.68640
   A15        2.85912   0.00025  -0.03484  -0.00081  -0.03649   2.82264
   A16        1.86126   0.01144  -0.00463   0.00110  -0.00368   1.85758
   A17        2.23394   0.00718  -0.06338  -0.03369  -0.09714   2.13680
   A18        1.98287  -0.02279  -0.03741   0.02146  -0.01605   1.96682
   A19        1.85867   0.01665   0.00934   0.00340   0.01280   1.87147
   A20        1.83173  -0.02971   0.00082  -0.02036  -0.01968   1.81205
   A21        2.10870   0.00966  -0.02023   0.02144   0.00062   2.10931
   A22        1.78229   0.00002  -0.05477  -0.02951  -0.08290   1.69939
   A23        2.14512   0.00220   0.06293   0.00392   0.06332   2.20844
   A24        1.90005  -0.00183  -0.01467   0.00054  -0.01400   1.88605
   A25        2.02020   0.00050   0.01217   0.00134   0.01148   2.03168
   A26        2.03193  -0.00143   0.02427  -0.07412  -0.05042   1.98151
   A27        1.65839  -0.00072  -0.01692   0.03951   0.02397   1.68236
   A28        1.95280   0.00069  -0.01943   0.01790  -0.00204   1.95077
   A29        2.05288  -0.00129  -0.02984   0.02911  -0.00162   2.05126
   A30        1.70921   0.00213   0.02947  -0.00992   0.02283   1.73204
   A31        1.89853  -0.00009   0.05591   0.10154   0.15364   2.05217
   A32        1.69386   0.00360  -0.00661   0.00613  -0.00276   1.69110
   A33        1.87660   0.00033   0.00719   0.01587   0.02019   1.89680
   A34        2.06731  -0.00175  -0.10201  -0.00171  -0.10435   1.96296
   A35        1.80867   0.00112   0.08837  -0.00498   0.08265   1.89132
   A36        1.84592  -0.00021  -0.01287  -0.00615  -0.02055   1.82537
   A37        3.17545   0.01601  -0.00025   0.04720   0.04693   3.22238
   A38        3.05963  -0.02223  -0.02875   0.01019  -0.01882   3.04081
   A39        2.95610  -0.03448   0.01650   0.00689   0.02327   2.97936
   A40        3.06981  -0.00060  -0.01466  -0.05741  -0.06994   2.99986
   A41        2.90223  -0.01997   0.00459  -0.04634  -0.04248   2.85975
   A42        3.05307   0.00271   0.04352  -0.01503   0.02797   3.08104
   A43        3.23521  -0.00016  -0.09009  -0.05191  -0.14212   3.09309
   A44        2.90871   0.00045   0.15534   0.00268   0.15797   3.06669
   A45        3.26120  -0.01272  -0.14033  -0.00169  -0.14178   3.11942
   A46        2.74616  -0.00056   0.06803   0.00295   0.07214   2.81830
   A47        3.31373  -0.01004  -0.13634  -0.00131  -0.13554   3.17818
   A48        2.82586  -0.00125   0.02041  -0.05825  -0.03565   2.79021
    D1       -0.03461  -0.00196   0.03467   0.03365   0.06833   0.03372
    D2        3.09975  -0.00026   0.03962   0.04403   0.08365  -3.09979
    D3       -2.13899   0.00089  -0.00059   0.02858   0.02797  -2.11102
    D4        2.05403   0.00070  -0.00430   0.03152   0.02722   2.08125
    D5       -0.03612   0.00040  -0.00384   0.02557   0.02175  -0.01438
    D6        1.00917  -0.00068  -0.00508   0.01916   0.01406   1.02323
    D7       -1.08099  -0.00087  -0.00878   0.02209   0.01331  -1.06768
    D8        3.11204  -0.00117  -0.00833   0.01614   0.00783   3.11987
    D9       -1.38191  -0.00699  -0.00424   0.10129   0.09719  -1.28472
   D10        0.60474  -0.00221   0.02643   0.14989   0.17618   0.78091
   D11        1.50015   0.00663   0.04114   0.10122   0.14385   1.64400
   D12       -0.57452   0.00013   0.04250   0.06982   0.11236  -0.46216
   D13       -1.23436  -0.00933  -0.04550  -0.11755  -0.16236  -1.39672
   D14        0.79462   0.00260   0.02280  -0.05395  -0.03077   0.76384
   D15       -0.50701  -0.00124  -0.01834  -0.06780  -0.08631  -0.59331
   D16       -2.63976  -0.00021   0.01262  -0.04457  -0.03060  -2.67036
   D17        2.15254  -0.00134  -0.01983   0.11995   0.10192   2.25446
   D18        0.21083  -0.00315  -0.04047   0.07324   0.03155   0.24238
   D19       -1.97836  -0.00724   0.04929   0.00263   0.05223  -1.92614
   D20        2.03730   0.00230   0.11254  -0.01086   0.10148   2.13878
   D21        1.99141   0.00505   0.13257   0.01055   0.14340   2.13481
   D22       -0.27611   0.01459   0.19582  -0.00294   0.19265  -0.08345
   D23        2.94202   0.00302  -0.04878   0.07226   0.02286   2.96488
   D24       -1.33337  -0.00234  -0.06120   0.05984  -0.00071  -1.33407
   D25       -0.88886   0.00180  -0.12342   0.04393  -0.08013  -0.96899
   D26        1.11894  -0.00357  -0.13583   0.03151  -0.10370   1.01524
   D27       -0.95285   0.00287   0.06684  -0.01671   0.04991  -0.90294
   D28        2.96287  -0.00475  -0.03143   0.07306   0.03988   3.00275
   D29        0.86952  -0.00593   0.04597   0.02959   0.07784   0.94736
   D30       -3.03442   0.00857   0.09275  -0.00435   0.08817  -2.94626
   D31        0.88130   0.00095  -0.00552   0.08542   0.07813   0.95943
   D32       -1.21206  -0.00023   0.07188   0.04196   0.11610  -1.09596
   D33        2.93131  -0.00451  -0.03218   0.10658   0.07427   3.00557
   D34       -0.86327  -0.00404  -0.03863   0.03699  -0.00233  -0.86559
   D35        0.83458  -0.00215  -0.00098   0.04338   0.04109   0.87567
   D36       -1.01927  -0.00133  -0.01592   0.06909   0.05487  -0.96440
   D37        1.46934  -0.00086  -0.02237  -0.00050  -0.02173   1.44762
   D38       -3.11600   0.00103   0.01528   0.00589   0.02169  -3.09430
   D39       -0.75053   0.00117  -0.00972  -0.05217  -0.06234  -0.81287
   D40       -2.66563  -0.00092  -0.08047  -0.16292  -0.24479  -2.91042
   D41       -2.84436   0.00246  -0.00490  -0.08328  -0.08685  -2.93121
   D42        1.52373   0.00037  -0.07565  -0.19403  -0.26930   1.25443
   D43        1.28500  -0.00040   0.01517  -0.12510  -0.11053   1.17447
   D44       -0.63009  -0.00249  -0.05559  -0.23585  -0.29298  -0.92307
         Item               Value     Threshold  Converged?
 Maximum Force            0.034484     0.000015     NO 
 RMS     Force            0.007087     0.000010     NO 
 Maximum Displacement     1.279554     0.000060     NO 
 RMS     Displacement     0.334311     0.000040     NO 
 Predicted change in Energy=-2.443475D-03
 GradGradGradGradGradGradGradGradGradGradGradGradGradGradGradGradGradGrad

                          Input orientation:                          
 ---------------------------------------------------------------------
 Center     Atomic      Atomic             Coordinates (Angstroms)
 Number     Number       Type             X           Y           Z
 ---------------------------------------------------------------------
      1          6           0        0.774493   -2.637695   -0.179408
      2          8           0        0.348192   -1.530968   -0.435107
      3          8           0        1.258402   -3.072264    0.936081
      4          1           0        1.240540   -2.365495    1.701495
      5          6           0        0.772211   -3.750930   -1.263698
      6          9           0        0.053395   -4.807262   -0.858517
      7          9           0        2.021243   -4.168897   -1.513420
      8          9           0        0.247663   -3.307108   -2.405630
      9          8           0        1.176958   -1.458074    2.878500
     10          1           0        1.808612   -0.714796    2.861903
     11          1           0        0.302985   -1.019871    2.924038
     12          8           0       -0.254726    4.481702    2.353910
     13          1           0        0.287121    5.191681    2.703740
     14          1           0       -0.152511    3.722009    2.973121
     15          8           0       -0.150706    3.583311   -0.177523
     16          1           0       -0.196080    4.006652    0.710802
     17          1           0       -0.951472    3.823334   -0.647830
     18          8           0        2.319389    1.044881    2.499785
     19          1           0        1.777385    1.168997    1.687078
     20          1           0        3.208331    1.355058    2.314782
     21          8           0        0.425373    1.126130    0.621861
     22          1           0        0.201644    1.970277    0.162552
     23          1           0        0.439707    0.376274    0.008640
     24          8           0       -1.072163    0.127642    2.607816
     25          1           0       -1.932625   -0.251558    2.420402
     26          1           0       -0.711950    0.518069    1.778150
     27          8           0        0.151450    2.296478    3.912062
     28          1           0       -0.476578    1.585163    3.718839
     29          1           0        1.015121    1.937388    3.652082
 ---------------------------------------------------------------------
                    Distance matrix (angstroms):
                    1          2          3          4          5
     1  C    0.000000
     2  O    1.213244   0.000000
     3  O    1.291253   2.254825   0.000000
     4  H    1.956806   2.461258   1.041970   0.000000
     5  C    1.554021   2.407194   2.352870   3.306226   0.000000
     6  F    2.384993   3.316668   2.771794   3.731649   1.340412
     7  F    2.382971   3.304622   2.790087   3.767949   1.340574
     8  F    2.383637   2.654757   3.499111   4.329078   1.332718
     9  O    3.302164   3.416455   2.526903   1.487547   4.751717
    10  H    3.743864   3.697194   3.093409   2.096201   5.226167
    11  H    3.531438   3.398105   3.012825   2.045562   5.021552
    12  O    7.626454   6.655398   7.833402   7.038861   9.050851
    13  H    8.357584   7.419575   8.506514   7.682734   9.795211
    14  H    7.158465   6.281759   7.232037   6.373015   8.640055
    15  O    6.289429   5.145007   6.893648   6.391758   7.471455
    16  H    6.773614   5.681072   7.230306   6.606785   8.063269
    17  H    6.703975   5.513885   7.412259   6.973224   7.792294
    18  O    4.808965   4.374267   4.530093   3.664948   6.289464
    19  H    4.356658   3.719687   4.338391   3.575058   5.824357
    20  H    5.299682   4.906265   5.030330   4.253332   6.694125
    21  O    3.863975   2.860648   4.291758   3.744536   5.240357
    22  H    4.656018   3.554911   5.209828   4.716627   5.923845
    23  H    3.038331   1.960321   3.663717   3.320300   4.331653
    24  O    4.338876   3.745368   4.297165   3.519338   5.782184
    25  H    4.447601   3.872073   4.510237   3.880016   5.756242
    26  H    4.000049   3.197024   4.181131   3.483250   5.447928
    27  O    6.440061   5.795337   6.237403   5.273207   7.984045
    28  H    5.881670   5.257926   5.696097   4.756665   7.406688
    29  H    5.972404   5.401797   5.703723   4.729736   7.522025
                    6          7          8          9         10
     6  F    0.000000
     7  F    2.169985   0.000000
     8  F    2.163738   2.164325   0.000000
     9  O    5.142446   5.229756   5.674905   0.000000
    10  H    5.802636   5.578483   6.074828   0.975564   0.000000
    11  H    5.358577   5.706120   5.799988   0.978737   1.537480
    12  O    9.833589   9.745210   9.141726   6.132360   5.614179
    13  H   10.617116  10.412110   9.916482   6.711302   6.101345
    14  H    9.352663   9.333845   8.859999   5.348804   4.852176
    15  O    8.420637   8.160804   7.252657   6.042974   5.617006
    16  H    8.956008   8.758041   7.962420   6.037166   5.562202
    17  H    8.691452   8.571000   7.441168   6.697648   6.366389
    18  O    7.117619   6.586212   6.877132   2.777292   1.867748
    19  H    6.720704   6.228625   6.255063   2.946439   2.220330
    20  H    7.615618   6.824836   7.265234   3.515389   2.557899
    21  O    6.126584   5.928198   5.371301   3.512180   3.212498
    22  H    6.855625   6.618858   5.869281   4.481205   4.132609
    23  H    5.269748   5.047426   4.408274   3.484891   3.347453
    24  O    6.134788   6.709247   6.218849   2.765196   3.012163
    25  H    5.953992   6.815685   6.113969   3.366755   3.795572
    26  H    5.991403   6.346056   5.749508   2.946843   3.007941
    27  O    8.557521   8.644828   8.445275   4.026981   3.593994
    28  H    7.880111   8.168528   7.871973   3.563936   3.353542
    29  H    8.170724   8.061105   8.049199   3.486227   2.878904
                   11         12         13         14         15
    11  H    0.000000
    12  O    5.559081   0.000000
    13  H    6.215477   0.959192   0.000000
    14  H    4.763959   0.985395   1.557490   0.000000
    15  O    5.569093   2.688136   3.328697   3.153695   0.000000
    16  H    5.514835   1.711407   2.368455   2.280571   0.985088
    17  H    6.147238   3.151086   3.826161   3.709432   0.959180
    18  O    2.917032   4.296403   4.622516   3.674419   4.439929
    19  H    2.914630   3.943114   4.408681   3.449098   3.608764
    20  H    3.801646   4.665854   4.837812   4.163067   4.739180
    21  O    3.149653   3.836976   4.569687   3.549783   2.647380
    22  H    4.071493   3.364160   4.103947   3.330659   1.685729
    23  H    3.235345   4.778813   5.520415   4.509192   3.266241
    24  O    1.818739   4.437399   5.244172   3.728094   4.533084
    25  H    2.417003   5.022302   5.885270   4.389025   4.962930
    26  H    2.169886   4.031246   4.868009   3.464991   3.679044
    27  O    3.463716   2.714410   3.140166   1.733823   4.297900
    28  H    2.832954   3.209702   3.823693   2.286313   4.390948
    29  H    3.127709   3.125907   3.466952   2.238130   4.328290
                   16         17         18         19         20
    16  H    0.000000
    17  H    1.565280   0.000000
    18  O    4.277866   5.322200   0.000000
    19  H    3.591652   4.465865   0.984717   0.000000
    20  H    4.603664   5.672161   0.959507   1.573607   0.000000
    21  O    2.948139   3.283706   2.668426   1.721761   3.265462
    22  H    2.146063   2.328136   3.286922   2.334349   3.748433
    23  H    3.751919   3.774725   3.191558   2.288000   3.733843
    24  O    4.406007   4.926656   3.515056   3.170505   4.462628
    25  H    4.906188   5.194368   4.445973   4.039791   5.387188
    26  H    3.684504   4.107010   3.160270   2.574644   4.044395
    27  O    3.646030   4.933593   2.874192   2.977487   3.575205
    28  H    3.871766   4.929780   3.097649   3.062939   3.950048
    29  H    3.794732   5.090533   1.955881   2.243371   2.633941
                   21         22         23         24         25
    21  O    0.000000
    22  H    0.986713   0.000000
    23  H    0.968777   1.619014   0.000000
    24  O    2.680226   3.316203   3.017165   0.000000
    25  H    3.270005   3.819626   3.440745   0.958808   0.000000
    26  H    1.732123   2.356633   2.116031   0.985156   1.579513
    27  O    3.502881   3.764007   4.359699   2.811074   3.613988
    28  H    3.258143   3.640806   4.008312   1.927034   2.679469
    29  H    3.191894   3.583245   4.005352   2.953376   3.872690
                   26         27         28         29
    26  H    0.000000
    27  O    2.908914   0.000000
    28  H    2.227187   0.968362   0.000000
    29  H    2.916996   0.970805   1.534173   0.000000
 Stoichiometry    C2H15F3O9
 Framework group  C1[X(C2H15F3O9)]
 Deg. of freedom    81
 Full point group                 C1      NOp   1
 Largest Abelian subgroup         C1      NOp   1
 Largest concise Abelian subgroup C1      NOp   1
                         Standard orientation:                         
 ---------------------------------------------------------------------
 Center     Atomic      Atomic             Coordinates (Angstroms)
 Number     Number       Type             X           Y           Z
 ---------------------------------------------------------------------
      1          6           0        2.270521   -0.046576    0.005707
      2          8           0        1.357563    0.734824   -0.161273
      3          8           0        2.208624   -1.320921    0.204572
      4          1           0        1.237808   -1.698895    0.185804
      5          6           0        3.743246    0.449043   -0.014881
      6          9           0        4.441593   -0.176327   -0.972967
      7          9           0        4.339571    0.205304    1.160758
      8          9           0        3.804908    1.759961   -0.246893
      9          8           0       -0.098236   -2.345772    0.089206
     10          1           0       -0.697007   -2.171479    0.839418
     11          1           0       -0.588394   -2.001294   -0.684749
     12          8           0       -5.295621    0.902028   -0.122510
     13          1           0       -6.034879    0.760867    0.472151
     14          1           0       -4.882407    0.019360   -0.267952
     15          8           0       -3.364886    2.735759    0.245957
     16          1           0       -4.139656    2.138959    0.127808
     17          1           0       -3.443422    3.435548   -0.405313
     18          8           0       -2.060796   -1.245165    1.717203
     19          1           0       -1.861065   -0.352049    1.353722
     20          1           0       -2.175367   -1.161358    2.666152
     21          8           0       -1.473877    0.883206    0.218518
     22          1           0       -2.044163    1.688267    0.234450
     23          1           0       -0.532252    1.110210    0.200034
     24          8           0       -1.596756   -0.928664   -1.752683
     25          1           0       -1.253293   -0.719699   -2.623131
     26          1           0       -1.545584   -0.120906   -1.191044
     27          8           0       -3.998257   -1.466734   -0.394225
     28          1           0       -3.334870   -1.443933   -1.099293
     29          1           0       -3.484769   -1.587336    0.420789
 ---------------------------------------------------------------------
 Rotational constants (GHZ):           0.8257432           0.1896482           0.1717623
 Standard basis: 6-31++G(d,p) (6D, 7F)
 There are   356 symmetry adapted cartesian basis functions of A   symmetry.
 There are   356 symmetry adapted basis functions of A   symmetry.
   356 basis functions,   568 primitive gaussians,   356 cartesian basis functions
    63 alpha electrons       63 beta electrons
       nuclear repulsion energy      1095.4253873190 Hartrees.
 NAtoms=   29 NActive=   29 NUniq=   29 SFac= 1.00D+00 NAtFMM=   60 NAOKFM=F Big=F
 Integral buffers will be    131072 words long.
 Raffenetti 2 integral format.
 Two-electron integral symmetry is turned on.
 Nuclear repulsion after empirical dispersion term =     1095.4096366023 Hartrees.
 One-electron integrals computed using PRISM.
 NBasis=   356 RedAO= T EigKep=  3.87D-05  NBF=   356
 NBsUse=   356 1.00D-06 EigRej= -1.00D+00 NBFU=   356
 Lowest energy guess from the checkpoint file:  "/local_scratch/slurm.6305318/Gau-158516.chk"
 B after Tr=     0.000000   -0.000000    0.000000
         Rot=    0.999990   -0.004061   -0.000632    0.001599 Ang=  -0.51 deg.
 B after Tr=    -0.000000    0.000000    0.000000
         Rot=    0.998531   -0.053882    0.001939   -0.005368 Ang=  -6.21 deg.
 Requested convergence on RMS density matrix=1.00D-10 within 128 cycles.
 Requested convergence on MAX density matrix=1.00D-08.
 Requested convergence on             energy=1.00D-08.
 No special actions if energy rises.
 SCF Done:  E(RwB97XD) =  -1061.67788622     A.U. after   17 cycles
            NFock= 17  Conv=0.39D-10     -V/T= 2.0083
 Calling FoFJK, ICntrl=      2127 FMM=F ISym2X=0 I1Cent= 0 IOpClX= 0 NMat=1 NMatS=1 NMatT=0.
 ***** Axes restored to original set *****
 -------------------------------------------------------------------
 Center     Atomic                   Forces (Hartrees/Bohr)
 Number     Number              X              Y              Z
 -------------------------------------------------------------------
      1        6          -0.000537448   -0.002073173   -0.001581861
      2        8          -0.000951238    0.005351414   -0.001245342
      3        8           0.001803281    0.001058230    0.005917164
      4        1          -0.000207037   -0.003072360   -0.002970876
      5        6          -0.000300210    0.000196401   -0.000938713
      6        9          -0.000404399   -0.000004264    0.000948700
      7        9           0.000989078    0.000244458    0.000467397
      8        9          -0.000027018    0.000659483    0.000351791
      9        8          -0.000276248    0.001134544   -0.000674754
     10        1           0.000225728   -0.000655213   -0.000204841
     11        1           0.000230392   -0.001155942    0.000293691
     12        8          -0.000166484   -0.000249920    0.000135123
     13        1          -0.000191997    0.000866726   -0.000148798
     14        1           0.000070972   -0.000980001   -0.000025721
     15        8           0.001031396   -0.001397437   -0.000567855
     16        1          -0.000253119    0.000851248    0.000599464
     17        1          -0.000447954    0.000593083    0.000064987
     18        8          -0.000221390   -0.000060627    0.000574757
     19        1          -0.000156656    0.000047909   -0.000278280
     20        1           0.000525359    0.000203421    0.000166230
     21        8          -0.000268748   -0.003704350    0.001625235
     22        1          -0.001009402    0.001415353   -0.001468726
     23        1           0.000849186   -0.000815761   -0.002466894
     24        8           0.001225266   -0.000478387    0.001041322
     25        1          -0.001475466    0.000318615   -0.000733172
     26        1          -0.000818739    0.000459964    0.000358137
     27        8           0.001861325    0.002435561    0.000708188
     28        1          -0.001154995   -0.000918444   -0.000135598
     29        1           0.000056564   -0.000270532    0.000189247
 -------------------------------------------------------------------
 Cartesian Forces:  Max     0.005917164 RMS     0.001353056

 GradGradGradGradGradGradGradGradGradGradGradGradGradGradGradGradGradGrad
 Berny optimization.
 Using GEDIIS/GDIIS optimizer.
 FormGI is forming the generalized inverse of G from B-inverse, IUseBI=4.
 Internal  Forces:  Max     0.009380563 RMS     0.002381929
 Search for a local minimum.
 Step number   7 out of a maximum of  174
 All quantities printed in internal units (Hartrees-Bohrs-Radians)
 Mixed Optimization -- RFO/linear search
 Update second derivatives using D2CorX and points    5    7
 DE= -1.02D-03 DEPred=-2.44D-03 R= 4.17D-01
 Trust test= 4.17D-01 RLast= 5.79D-01 DXMaxT set to 2.52D-01
 ITU=  0  0  0 -1  0  1  0
 Use linear search instead of GDIIS.
     Eigenvalues ---    0.00009   0.00029   0.00108   0.00142   0.00246
     Eigenvalues ---    0.00286   0.00424   0.00512   0.00551   0.00640
     Eigenvalues ---    0.00691   0.00976   0.01019   0.01128   0.01185
     Eigenvalues ---    0.01279   0.01387   0.01471   0.01646   0.01739
     Eigenvalues ---    0.01752   0.01831   0.02033   0.02173   0.02277
     Eigenvalues ---    0.02463   0.02531   0.02623   0.02709   0.02781
     Eigenvalues ---    0.03008   0.03166   0.03333   0.03497   0.04071
     Eigenvalues ---    0.04140   0.04899   0.05223   0.05501   0.05813
     Eigenvalues ---    0.06337   0.06569   0.07286   0.07740   0.08105
     Eigenvalues ---    0.09094   0.10637   0.11667   0.13591   0.14003
     Eigenvalues ---    0.14927   0.20040   0.21120   0.21659   0.21742
     Eigenvalues ---    0.24028   0.25527   0.29377   0.37473   0.38371
     Eigenvalues ---    0.39683   0.43188   0.45568   0.46884   0.47586
     Eigenvalues ---    0.48242   0.49128   0.49697   0.51796   0.54003
     Eigenvalues ---    0.55766   0.56625   0.57324   0.57391   0.57675
     Eigenvalues ---    0.58359   0.60432   0.65617   0.99925   2.06217
     Eigenvalues ---    4.26991
 RFO step:  Lambda=-1.82120817D-03 EMin= 8.88745280D-05
 Quartic linear search produced a step of -0.09047.
 Iteration  1 RMS(Cart)=  0.14445127 RMS(Int)=  0.00364213
 Iteration  2 RMS(Cart)=  0.00631379 RMS(Int)=  0.00042920
 Iteration  3 RMS(Cart)=  0.00001731 RMS(Int)=  0.00042914
 Iteration  4 RMS(Cart)=  0.00000001 RMS(Int)=  0.00042914
 Variable       Old X    -DE/DX   Delta X   Delta X   Delta X     New X
                                 (Linear)    (Quad)   (Total)
    R1        2.29270   0.00548  -0.00117   0.01607   0.01490   2.30760
    R2        2.44011   0.00373  -0.00019   0.01122   0.01100   2.45111
    R3        2.93667  -0.00137   0.00094  -0.01759  -0.01665   2.92003
    R4        1.96904  -0.00653  -0.00206  -0.02672  -0.02879   1.94025
    R5        2.81106  -0.00214   0.00756  -0.01780  -0.01025   2.80080
    R6        2.53301   0.00051  -0.00037   0.00267   0.00230   2.53531
    R7        2.53332   0.00076  -0.00002   0.00304   0.00302   2.53634
    R8        2.51847  -0.00008   0.00020  -0.00443  -0.00423   2.51424
    R9        1.84355  -0.00159  -0.00052   0.00415   0.00369   1.84724
   R10        1.84954  -0.00134  -0.00023  -0.00193  -0.00194   1.84760
   R11        3.52953  -0.00097   0.00159   0.00164   0.00326   3.53279
   R12        3.43692  -0.00081   0.00207   0.01081   0.01305   3.44996
   R13        1.81261   0.00048  -0.00019   0.00279   0.00260   1.81521
   R14        1.86213   0.00036  -0.00013   0.00259   0.00246   1.86459
   R15        3.23409   0.00092  -0.00088   0.01058   0.00970   3.24379
   R16        3.27645  -0.00049  -0.00145   0.00714   0.00569   3.28214
   R17        1.86155   0.00194  -0.00019   0.00346   0.00327   1.86482
   R18        1.81259   0.00049  -0.00014   0.00280   0.00265   1.81524
   R19        3.18557   0.00058  -0.00135   0.01789   0.01653   3.20210
   R20        1.86084   0.00170  -0.00040   0.00466   0.00434   1.86519
   R21        1.81321   0.00052  -0.00017   0.00307   0.00290   1.81611
   R22        3.25366   0.00150   0.00199   0.00957   0.01156   3.26521
   R23        1.86462   0.00232  -0.00001   0.00489   0.00490   1.86952
   R24        1.83072   0.00221  -0.00063   0.00915   0.00851   1.83924
   R25        3.27324   0.00072   0.00427  -0.00372   0.00029   3.27353
   R26        1.81188   0.00134  -0.00011   0.00459   0.00447   1.81636
   R27        1.86167  -0.00002  -0.00044   0.00170   0.00107   1.86274
   R28        1.82994   0.00145  -0.00040   0.00737   0.00697   1.83691
   R29        1.83456   0.00010  -0.00016   0.00288   0.00273   1.83728
    A1        2.24050  -0.00023   0.00002  -0.00051  -0.00050   2.24000
    A2        2.10122   0.00027   0.00017   0.00168   0.00184   2.10306
    A3        1.94144  -0.00003  -0.00019  -0.00113  -0.00132   1.94012
    A4        1.98219  -0.00787  -0.00061  -0.00604  -0.00664   1.97555
    A5        1.93308  -0.00116   0.00104  -0.01246  -0.01146   1.92162
    A6        1.93045  -0.00103   0.00033  -0.01145  -0.01118   1.91928
    A7        1.93892  -0.00077   0.00005  -0.00335  -0.00332   1.93560
    A8        1.88625   0.00102  -0.00047   0.00861   0.00806   1.89431
    A9        1.88639   0.00110  -0.00040   0.01005   0.00964   1.89603
   A10        1.88697   0.00098  -0.00063   0.00990   0.00926   1.89623
   A11        2.00824  -0.00618  -0.00389  -0.00706  -0.01121   1.99703
   A12        1.92634  -0.00224  -0.00090   0.04944   0.04849   1.97483
   A13        1.81094   0.00445   0.00030  -0.00488  -0.00472   1.80622
   A14        2.68640  -0.00209  -0.00214   0.00359   0.00035   2.68675
   A15        2.82264  -0.00103  -0.00027  -0.02664  -0.02798   2.79466
   A16        1.85758  -0.00231  -0.00014   0.00804   0.00804   1.86562
   A17        2.13680  -0.00131   0.00229  -0.01324  -0.01117   2.12562
   A18        1.96682   0.00425  -0.00238   0.01502   0.01267   1.97949
   A19        1.87147  -0.00255  -0.00020  -0.00306  -0.00340   1.86807
   A20        1.81205   0.00732   0.00186   0.00218   0.00395   1.81600
   A21        2.10931  -0.00351  -0.00213   0.01642   0.01423   2.12355
   A22        1.69939  -0.00207   0.00189  -0.04478  -0.04364   1.65575
   A23        2.20844  -0.00017   0.00072  -0.00325  -0.00233   2.20611
   A24        1.88605   0.00064  -0.00024   0.00055   0.00039   1.88645
   A25        2.03168  -0.00054   0.00021  -0.00228  -0.00177   2.02991
   A26        1.98151   0.00127   0.00705  -0.00253   0.00463   1.98614
   A27        1.68236  -0.00012  -0.00390  -0.00162  -0.00687   1.67550
   A28        1.95077  -0.00087  -0.00181   0.00521   0.00342   1.95418
   A29        2.05126  -0.00059  -0.00291  -0.02535  -0.02738   2.02388
   A30        1.73204   0.00125   0.00096   0.02834   0.02919   1.76123
   A31        2.05217   0.00090  -0.00817   0.06833   0.06062   2.11279
   A32        1.69110  -0.00252  -0.00043  -0.02349  -0.02499   1.66611
   A33        1.89680  -0.00079  -0.00109  -0.00332  -0.00327   1.89353
   A34        1.96296  -0.00027  -0.00102  -0.00852  -0.00958   1.95338
   A35        1.89132   0.00041   0.00158   0.00563   0.00717   1.89849
   A36        1.82537  -0.00036   0.00054  -0.01134  -0.01089   1.81448
   A37        3.22238  -0.00938  -0.00427   0.01208   0.00808   3.23046
   A38        3.04081   0.00463  -0.00124   0.01435   0.01304   3.05385
   A39        2.97936   0.00707  -0.00041  -0.00079  -0.00113   2.97823
   A40        2.99986   0.00016   0.00483  -0.00790  -0.00347   2.99639
   A41        2.85975   0.00526   0.00431  -0.01188  -0.00732   2.85243
   A42        3.08104  -0.00167   0.00193  -0.04798  -0.04681   3.03424
   A43        3.09309   0.00036   0.00362   0.04676   0.05032   3.14341
   A44        3.06669  -0.00169   0.00163  -0.01355  -0.01205   3.05463
   A45        3.11942   0.00342  -0.00156  -0.01018  -0.01179   3.10763
   A46        2.81830  -0.00050   0.00045  -0.01429  -0.01529   2.80301
   A47        3.17818  -0.00132  -0.00171  -0.02254  -0.02421   3.15397
   A48        2.79021   0.00103   0.00532  -0.02148  -0.01848   2.77173
    D1        0.03372   0.00095  -0.00263   0.00336   0.00073   0.03445
    D2       -3.09979   0.00014  -0.00351  -0.00165  -0.00515  -3.10494
    D3       -2.11102  -0.00041  -0.00259   0.00549   0.00292  -2.10810
    D4        2.08125  -0.00026  -0.00290   0.01029   0.00736   2.08861
    D5       -0.01438  -0.00030  -0.00236   0.00764   0.00527  -0.00910
    D6        1.02323   0.00033  -0.00179   0.01003   0.00827   1.03149
    D7       -1.06768   0.00047  -0.00210   0.01483   0.01270  -1.05498
    D8        3.11987   0.00043  -0.00156   0.01218   0.01062   3.13049
    D9       -1.28472   0.00357  -0.00923  -0.04767  -0.05645  -1.34116
   D10        0.78091   0.00042  -0.01323  -0.01681  -0.03056   0.75035
   D11        1.64400  -0.00386  -0.00880  -0.03547  -0.04415   1.59985
   D12       -0.46216  -0.00068  -0.00581  -0.08939  -0.09466  -0.55681
   D13       -1.39672   0.00465   0.01002  -0.02850  -0.01921  -1.41593
   D14        0.76384  -0.00124   0.00512  -0.01307  -0.00859   0.75525
   D15       -0.59331  -0.00091   0.00593   0.02150   0.02816  -0.56515
   D16       -2.67036   0.00022   0.00406   0.06372   0.06779  -2.60257
   D17        2.25446  -0.00008  -0.01125   0.09805   0.08589   2.34035
   D18        0.24238   0.00211  -0.00700   0.09091   0.08326   0.32564
   D19       -1.92614   0.00190   0.00033  -0.03820  -0.03801  -1.96415
   D20        2.13878   0.00086   0.00236  -0.05583  -0.05362   2.08517
   D21        2.13481   0.00133   0.00062  -0.05414  -0.05338   2.08143
   D22       -0.08345   0.00029   0.00264  -0.07178  -0.06898  -0.15244
   D23        2.96488  -0.00005  -0.00707   0.04987   0.04258   3.00746
   D24       -1.33407   0.00050  -0.00621   0.03798   0.03162  -1.30245
   D25       -0.96899  -0.00074  -0.00540   0.04406   0.03881  -0.93019
   D26        1.01524  -0.00019  -0.00454   0.03217   0.02785   1.04309
   D27       -0.90294   0.00124   0.00234   0.06852   0.07128  -0.83166
   D28        3.00275   0.00223  -0.00683   0.06095   0.05411   3.05686
   D29        0.94736   0.00261  -0.00233   0.04751   0.04489   0.99225
   D30       -2.94626  -0.00087   0.00153   0.06969   0.07157  -2.87469
   D31        0.95943   0.00012  -0.00763   0.06212   0.05440   1.01383
   D32       -1.09596   0.00049  -0.00314   0.04868   0.04518  -1.05078
   D33        3.00557   0.00180  -0.01002   0.05249   0.04206   3.04763
   D34       -0.86559   0.00130  -0.00375   0.05610   0.05204  -0.81356
   D35        0.87567   0.00267  -0.00382   0.08407   0.07954   0.95522
   D36       -0.96440   0.00001  -0.00660   0.00920   0.00261  -0.96179
   D37        1.44762  -0.00050  -0.00033   0.01281   0.01259   1.46021
   D38       -3.09430   0.00087  -0.00040   0.04078   0.04010  -3.05420
   D39       -0.81287  -0.00198   0.00464  -0.09158  -0.08701  -0.89988
   D40       -2.91042  -0.00072   0.01390  -0.14629  -0.13230  -3.04272
   D41       -2.93121  -0.00176   0.00736  -0.08294  -0.07573  -3.00694
   D42        1.25443  -0.00049   0.01661  -0.13764  -0.12102   1.13340
   D43        1.17447  -0.00052   0.01155  -0.09446  -0.08307   1.09141
   D44       -0.92307   0.00074   0.02081  -0.14916  -0.12836  -1.05143
         Item               Value     Threshold  Converged?
 Maximum Force            0.009381     0.000015     NO 
 RMS     Force            0.002382     0.000010     NO 
 Maximum Displacement     0.450816     0.000060     NO 
 RMS     Displacement     0.146877     0.000040     NO 
 Predicted change in Energy=-1.074224D-03
 GradGradGradGradGradGradGradGradGradGradGradGradGradGradGradGradGradGrad

                          Input orientation:                          
 ---------------------------------------------------------------------
 Center     Atomic      Atomic             Coordinates (Angstroms)
 Number     Number       Type             X           Y           Z
 ---------------------------------------------------------------------
      1          6           0        0.757985   -2.568301   -0.219663
      2          8           0        0.253159   -1.476630   -0.430757
      3          8           0        1.262107   -3.021414    0.886208
      4          1           0        1.182955   -2.360002    1.667525
      5          6           0        0.854921   -3.618938   -1.348576
      6          9           0        0.201323   -4.736271   -0.995946
      7          9           0        2.140562   -3.930336   -1.575693
      8          9           0        0.324189   -3.154000   -2.476553
      9          8           0        1.099288   -1.505227    2.875432
     10          1           0        1.738022   -0.765441    2.892063
     11          1           0        0.233627   -1.061344    2.972982
     12          8           0       -0.143983    4.479498    2.226671
     13          1           0        0.456538    5.179923    2.493999
     14          1           0       -0.066712    3.762879    2.900509
     15          8           0       -0.212296    3.411942   -0.246591
     16          1           0       -0.191769    3.896249    0.612966
     17          1           0       -1.038861    3.641129   -0.679008
     18          8           0        2.279568    0.993456    2.563517
     19          1           0        1.739131    1.095778    1.743970
     20          1           0        3.173599    1.288225    2.370070
     21          8           0        0.381514    0.992872    0.680088
     22          1           0        0.158490    1.812750    0.173349
     23          1           0        0.387573    0.203412    0.110883
     24          8           0       -1.108429    0.154209    2.739990
     25          1           0       -2.016273   -0.129852    2.602200
     26          1           0       -0.761558    0.515324    1.890920
     27          8           0        0.219068    2.417892    3.961608
     28          1           0       -0.435822    1.710703    3.835571
     29          1           0        1.063484    2.001645    3.718777
 ---------------------------------------------------------------------
                    Distance matrix (angstroms):
                    1          2          3          4          5
     1  C    0.000000
     2  O    1.221129   0.000000
     3  O    1.297074   2.266877   0.000000
     4  H    1.945627   2.459198   1.026736   0.000000
     5  C    1.545212   2.407071   2.348850   3.284721   0.000000
     6  F    2.369089   3.308683   2.758351   3.701936   1.341631
     7  F    2.367589   3.300582   2.767450   3.728461   1.342171
     8  F    2.371661   2.646487   3.493627   4.305960   1.330480
     9  O    3.290323   3.412864   2.506461   1.482121   4.729666
    10  H    3.727414   3.708334   3.056037   2.085718   5.187035
    11  H    3.569153   3.429035   3.042084   2.071703   5.059956
    12  O    7.514624   6.534149   7.748394   6.989433   8.908696
    13  H    8.215218   7.273601   8.396182   7.619791   9.609581
    14  H    7.106296   6.217082   7.200681   6.369584   8.567109
    15  O    6.058505   4.914133   6.696654   6.239063   7.196291
    16  H    6.586783   5.491370   7.074071   6.491736   7.837170
    17  H    6.480484   5.284165   7.220377   6.815883   7.532815
    18  O    4.769425   4.378737   4.468531   3.640198   6.213555
    19  H    4.271296   3.681689   4.232561   3.501084   5.707382
    20  H    5.235904   4.900819   4.942533   4.214948   6.579121
    21  O    3.692321   2.710884   4.114903   3.585959   5.060473
    22  H    4.439309   3.345733   5.009519   4.549060   5.683705
    23  H    2.815823   1.770306   3.430079   3.102718   4.118106
    24  O    4.433408   3.816699   4.374990   3.566775   5.899810
    25  H    4.648167   4.020319   4.696120   4.010268   6.002176
    26  H    4.033896   3.222998   4.196806   3.478295   5.495404
    27  O    6.529593   5.870378   6.334988   5.387037   8.065090
    28  H    6.014979   5.369855   5.828777   4.887894   7.546289
    29  H    6.040616   5.474820   5.770098   4.821398   7.570503
                    6          7          8          9         10
     6  F    0.000000
     7  F    2.178598   0.000000
     8  F    2.170455   2.171050   0.000000
     9  O    5.121871   5.174739   5.653581   0.000000
    10  H    5.765896   5.489940   6.043689   0.977518   0.000000
    11  H    5.409115   5.705958   5.838222   0.977710   1.535354
    12  O    9.769079   9.508019   8.978296   6.146833   5.611958
    13  H   10.515501  10.119049   9.704544   6.726802   6.094917
    14  H    9.353596   9.170278   8.769767   5.395659   4.874712
    15  O    8.193045   7.823778   6.955008   5.970414   5.577224
    16  H    8.789967   8.454905   7.714748   5.996793   5.536220
    17  H    8.474629   8.260742   7.159808   6.609895   6.315179
    18  O    7.058233   6.433980   6.813751   2.780965   1.869474
    19  H    6.624559   6.036814   6.154306   2.907720   2.186836
    20  H    7.513923   6.623412   7.165350   3.515897   2.559473
    21  O    5.971988   5.693924   5.211930   3.402240   3.134424
    22  H    6.652726   6.322246   5.631877   4.381247   4.066128
    23  H    5.065592   4.796392   4.239228   3.326969   3.239961
    24  O    6.292016   6.772339   6.341053   2.765157   2.995191
    25  H    6.251679   7.012685   6.357434   3.416582   3.818734
    26  H    6.069628   6.340631   5.806686   2.917986   2.981702
    27  O    8.704005   8.640246   8.515101   4.164785   3.685751
    28  H    8.081645   8.230484   8.005365   3.690615   3.427404
    29  H    8.268703   8.023709   8.093784   3.607030   2.965674
                   11         12         13         14         15
    11  H    0.000000
    12  O    5.603615   0.000000
    13  H    6.263588   0.960565   0.000000
    14  H    4.834106   0.986697   1.564307   0.000000
    15  O    5.529447   2.694693   3.329254   3.169952   0.000000
    16  H    5.507119   1.716540   2.367786   2.294838   0.986820
    17  H    6.088474   3.153830   3.830415   3.711178   0.960583
    18  O    2.928436   4.259056   4.566704   3.645312   4.467122
    19  H    2.903478   3.902394   4.346014   3.422292   3.624227
    20  H    3.811484   4.605555   4.747957   4.111556   4.777172
    21  O    3.082051   3.850276   4.563694   3.578284   2.657677
    22  H    4.012980   3.379226   4.100257   3.360226   1.694476
    23  H    3.132877   4.800419   5.518122   4.545129   3.283641
    24  O    1.825642   4.461141   5.269482   3.759447   4.509495
    25  H    2.463170   4.989248   5.858346   4.363843   4.890220
    26  H    2.155721   4.026016   4.858595   3.471123   3.641571
    27  O    3.616999   2.718828   3.136731   1.736833   4.345475
    28  H    2.979340   3.215580   3.825129   2.285172   4.428118
    29  H    3.259874   3.134343   3.459756   2.246964   4.397806
                   16         17         18         19         20
    16  H    0.000000
    17  H    1.565837   0.000000
    18  O    4.282332   5.341920   0.000000
    19  H    3.584715   4.479606   0.987016   0.000000
    20  H    4.605964   5.707701   0.961042   1.576938   0.000000
    21  O    2.960195   3.298162   2.673933   1.727877   3.277043
    22  H    2.157988   2.345875   3.298957   2.340796   3.767172
    23  H    3.771574   3.804805   3.196753   2.300000   3.747357
    24  O    4.400836   4.883953   3.494854   3.160254   4.445064
    25  H    4.847200   5.093325   4.440447   4.042497   5.385127
    26  H    3.659027   4.056117   3.151102   2.571374   4.038863
    27  O    3.683440   4.961251   2.868683   2.996080   3.540959
    28  H    3.901456   4.946881   3.083166   3.079505   3.918431
    29  H    3.848538   5.142788   1.957022   2.275293   2.603952
                   21         22         23         24         25
    21  O    0.000000
    22  H    0.989305   0.000000
    23  H    0.973282   1.626761   0.000000
    24  O    2.677029   3.308094   3.025334   0.000000
    25  H    3.271759   3.795078   3.477960   0.961174   0.000000
    26  H    1.732276   2.340908   2.141570   0.985720   1.580026
    27  O    3.581263   3.836766   4.445267   2.894627   3.651813
    28  H    3.337723   3.711535   4.101611   2.018755   2.721520
    29  H    3.273581   3.663980   4.087468   3.014673   3.908315
                   26         27         28         29
    26  H    0.000000
    27  O    2.978110   0.000000
    28  H    2.305798   0.972051   0.000000
    29  H    2.980098   0.972248   1.531733   0.000000
 Stoichiometry    C2H15F3O9
 Framework group  C1[X(C2H15F3O9)]
 Deg. of freedom    81
 Full point group                 C1      NOp   1
 Largest Abelian subgroup         C1      NOp   1
 Largest concise Abelian subgroup C1      NOp   1
                         Standard orientation:                         
 ---------------------------------------------------------------------
 Center     Atomic      Atomic             Coordinates (Angstroms)
 Number     Number       Type             X           Y           Z
 ---------------------------------------------------------------------
      1          6           0        2.239870   -0.057306   -0.045096
      2          8           0        1.327990    0.714515   -0.297929
      3          8           0        2.173613   -1.330551    0.193357
      4          1           0        1.220421   -1.705807    0.124120
      5          6           0        3.698935    0.447224    0.020142
      6          9           0        4.452986   -0.205237   -0.877452
      7          9           0        4.205638    0.227359    1.243390
      8          9           0        3.762447    1.750756   -0.238603
      9          8           0       -0.101820   -2.367734    0.023054
     10          1           0       -0.697105   -2.199096    0.779849
     11          1           0       -0.623233   -2.069055   -0.748203
     12          8           0       -5.186832    1.085656    0.040374
     13          1           0       -5.867943    1.026778    0.715139
     14          1           0       -4.862461    0.167782   -0.120438
     15          8           0       -3.103596    2.791795    0.143270
     16          1           0       -3.927567    2.249045    0.125722
     17          1           0       -3.185668    3.450419   -0.551135
     18          8           0       -2.037744   -1.262767    1.685887
     19          1           0       -1.799780   -0.384600    1.303268
     20          1           0       -2.118597   -1.161284    2.638129
     21          8           0       -1.348389    0.796256    0.125396
     22          1           0       -1.855759    1.645438    0.139166
     23          1           0       -0.388507    0.946558    0.067822
     24          8           0       -1.716661   -1.040402   -1.787075
     25          1           0       -1.492444   -0.845218   -2.701125
     26          1           0       -1.604857   -0.217999   -1.255289
     27          8           0       -4.145000   -1.408191   -0.255160
     28          1           0       -3.529070   -1.463602   -1.005122
     29          1           0       -3.582386   -1.563397    0.522427
 ---------------------------------------------------------------------
 Rotational constants (GHZ):           0.8102455           0.1945405           0.1749410
 Standard basis: 6-31++G(d,p) (6D, 7F)
 There are   356 symmetry adapted cartesian basis functions of A   symmetry.
 There are   356 symmetry adapted basis functions of A   symmetry.
   356 basis functions,   568 primitive gaussians,   356 cartesian basis functions
    63 alpha electrons       63 beta electrons
       nuclear repulsion energy      1098.8622363581 Hartrees.
 NAtoms=   29 NActive=   29 NUniq=   29 SFac= 1.00D+00 NAtFMM=   60 NAOKFM=F Big=F
 Integral buffers will be    131072 words long.
 Raffenetti 2 integral format.
 Two-electron integral symmetry is turned on.
 Nuclear repulsion after empirical dispersion term =     1098.8464712204 Hartrees.
 One-electron integrals computed using PRISM.
 NBasis=   356 RedAO= T EigKep=  3.62D-05  NBF=   356
 NBsUse=   356 1.00D-06 EigRej= -1.00D+00 NBFU=   356
 Initial guess from the checkpoint file:  "/local_scratch/slurm.6305318/Gau-158516.chk"
 B after Tr=     0.000000    0.000000    0.000000
         Rot=    0.999947    0.006510   -0.001949    0.007711 Ang=   1.18 deg.
 ExpMin= 3.60D-02 ExpMax= 7.00D+03 ExpMxC= 1.05D+03 IAcc=3 IRadAn=         5 AccDes= 0.00D+00
 Harris functional with IExCor= 4639 and IRadAn=       5 diagonalized for initial guess.
 HarFok:  IExCor= 4639 AccDes= 0.00D+00 IRadAn=         5 IDoV= 1 UseB2=F ITyADJ=14
 ICtDFT=  3500011 ScaDFX=  1.000000  1.000000  1.000000  1.000000
 FoFCou: FMM=F IPFlag=           0 FMFlag=      100000 FMFlg1=           0
         NFxFlg=           0 DoJE=T BraDBF=F KetDBF=T FulRan=T
         wScrn=  0.000000 ICntrl=       500 IOpCl=  0 I1Cent=   200000004 NGrid=           0
         NMat0=    1 NMatS0=      1 NMatT0=    0 NMatD0=    1 NMtDS0=    0 NMtDT0=    0
 Petite list used in FoFCou.
 Requested convergence on RMS density matrix=1.00D-10 within 128 cycles.
 Requested convergence on MAX density matrix=1.00D-08.
 Requested convergence on             energy=1.00D-08.
 No special actions if energy rises.
 SCF Done:  E(RwB97XD) =  -1061.67815482     A.U. after   16 cycles
            NFock= 16  Conv=0.68D-10     -V/T= 2.0084
 Calling FoFJK, ICntrl=      2127 FMM=F ISym2X=0 I1Cent= 0 IOpClX= 0 NMat=1 NMatS=1 NMatT=0.
 ***** Axes restored to original set *****
 -------------------------------------------------------------------
 Center     Atomic                   Forces (Hartrees/Bohr)
 Number     Number              X              Y              Z
 -------------------------------------------------------------------
      1        6          -0.001180071    0.006391314    0.004393857
      2        8           0.003885767   -0.008716040   -0.000151628
      3        8          -0.001951301   -0.001219982   -0.008118438
      4        1           0.000210473    0.002122314    0.003658817
      5        6          -0.000018245    0.000109645    0.001295809
      6        9           0.001008186    0.000244664   -0.001833068
      7        9          -0.001605745   -0.000752456   -0.001011968
      8        9           0.000434607   -0.001388202   -0.000774700
      9        8           0.001470468    0.004125778    0.001638171
     10        1          -0.000670168   -0.002061081   -0.000062696
     11        1          -0.000956041   -0.001247323   -0.000112301
     12        8           0.000051316   -0.000185664    0.000485084
     13        1          -0.001055422   -0.000782389    0.000044804
     14        1           0.001033685    0.000801647   -0.000644807
     15        8          -0.000116927    0.000638950    0.000591024
     16        1          -0.000254406   -0.000495434   -0.000948948
     17        1           0.000906281   -0.000038111    0.000556231
     18        8           0.000731782    0.000586036   -0.000711143
     19        1          -0.000265494    0.000137513    0.000739663
     20        1          -0.000885946   -0.000485258    0.000144305
     21        8           0.000035385    0.002412159    0.001346061
     22        1          -0.000308421   -0.001998776    0.000358176
     23        1          -0.000388178    0.000994908   -0.001248715
     24        8          -0.000988574    0.000329191    0.001456125
     25        1           0.001179964    0.000764813   -0.000271588
     26        1          -0.000012982    0.000297630    0.000171972
     27        8          -0.000846340   -0.002582316   -0.000271717
     28        1           0.001462005    0.001732188   -0.000170906
     29        1          -0.000905657    0.000264281   -0.000547479
 -------------------------------------------------------------------
 Cartesian Forces:  Max     0.008716040 RMS     0.001941347

 GradGradGradGradGradGradGradGradGradGradGradGradGradGradGradGradGradGrad
 Berny optimization.
 Using GEDIIS/GDIIS optimizer.
 FormGI is forming the generalized inverse of G from B-inverse, IUseBI=4.
 Internal  Forces:  Max     0.010582374 RMS     0.002593147
 Search for a local minimum.
 Step number   8 out of a maximum of  174
 All quantities printed in internal units (Hartrees-Bohrs-Radians)
 Mixed Optimization -- RFO/linear search
 Update second derivatives using D2CorX and points    7    8
 DE= -2.69D-04 DEPred=-1.07D-03 R= 2.50D-01
 Trust test= 2.50D-01 RLast= 4.19D-01 DXMaxT set to 2.52D-01
 ITU=  0  0  0  0 -1  0  1  0
 Use linear search instead of GDIIS.
     Eigenvalues ---    0.00009   0.00028   0.00108   0.00158   0.00236
     Eigenvalues ---    0.00287   0.00486   0.00522   0.00570   0.00648
     Eigenvalues ---    0.00767   0.00970   0.01019   0.01139   0.01200
     Eigenvalues ---    0.01268   0.01398   0.01504   0.01601   0.01739
     Eigenvalues ---    0.01758   0.01830   0.02055   0.02151   0.02319
     Eigenvalues ---    0.02447   0.02567   0.02642   0.02712   0.02772
     Eigenvalues ---    0.03059   0.03162   0.03334   0.03708   0.04046
     Eigenvalues ---    0.04362   0.04893   0.05200   0.05512   0.05896
     Eigenvalues ---    0.06335   0.06558   0.07250   0.07741   0.08079
     Eigenvalues ---    0.09096   0.10662   0.11666   0.13194   0.13700
     Eigenvalues ---    0.14213   0.20040   0.21111   0.21699   0.21965
     Eigenvalues ---    0.24078   0.26153   0.29267   0.37473   0.38412
     Eigenvalues ---    0.40619   0.43155   0.45553   0.46962   0.47521
     Eigenvalues ---    0.47984   0.49485   0.49704   0.51845   0.54070
     Eigenvalues ---    0.55750   0.56680   0.57326   0.57370   0.57673
     Eigenvalues ---    0.58947   0.60000   0.65851   1.25554   2.06051
     Eigenvalues ---    4.40546
 RFO step:  Lambda=-9.33275818D-04 EMin= 8.87483951D-05
 Quartic linear search produced a step of -0.40610.
 Iteration  1 RMS(Cart)=  0.08782124 RMS(Int)=  0.00527197
 Iteration  2 RMS(Cart)=  0.00929122 RMS(Int)=  0.00045964
 Iteration  3 RMS(Cart)=  0.00003922 RMS(Int)=  0.00045875
 Iteration  4 RMS(Cart)=  0.00000003 RMS(Int)=  0.00045875
 Variable       Old X    -DE/DX   Delta X   Delta X   Delta X     New X
                                 (Linear)    (Quad)   (Total)
    R1        2.30760  -0.00937  -0.00605  -0.00673  -0.01278   2.29482
    R2        2.45111  -0.00405  -0.00447   0.00085  -0.00359   2.44753
    R3        2.92003   0.00290   0.00676   0.00417   0.01093   2.93096
    R4        1.94025   0.00815   0.01169  -0.01789  -0.00623   1.93402
    R5        2.80080   0.00396   0.00416   0.04737   0.05150   2.85230
    R6        2.53531  -0.00118  -0.00093   0.00000  -0.00093   2.53438
    R7        2.53634  -0.00119  -0.00123  -0.00165  -0.00287   2.53346
    R8        2.51424   0.00001   0.00172   0.00056   0.00228   2.51652
    R9        1.84724  -0.00105  -0.00150  -0.00268  -0.00433   1.84291
   R10        1.84760   0.00172   0.00079  -0.00454  -0.00390   1.84371
   R11        3.53279   0.00101  -0.00132  -0.00203  -0.00354   3.52925
   R12        3.44996   0.00142  -0.00530   0.05051   0.04519   3.49516
   R13        1.81521  -0.00122  -0.00105  -0.00099  -0.00204   1.81317
   R14        1.86459  -0.00123  -0.00100   0.00041  -0.00059   1.86399
   R15        3.24379  -0.00130  -0.00394  -0.00110  -0.00504   3.23875
   R16        3.28214  -0.00019  -0.00231  -0.01318  -0.01549   3.26664
   R17        1.86482  -0.00242  -0.00133  -0.00054  -0.00186   1.86296
   R18        1.81524  -0.00104  -0.00108  -0.00058  -0.00166   1.81358
   R19        3.20210  -0.00045  -0.00671   0.00707   0.00036   3.20245
   R20        1.86519  -0.00077  -0.00176  -0.00002  -0.00197   1.86322
   R21        1.81611  -0.00100  -0.00118  -0.00076  -0.00194   1.81417
   R22        3.26521  -0.00059  -0.00469  -0.00133  -0.00607   3.25914
   R23        1.86952  -0.00191  -0.00199  -0.00095  -0.00294   1.86658
   R24        1.83924  -0.00008  -0.00346   0.00248  -0.00097   1.83826
   R25        3.27353  -0.00031  -0.00012  -0.01354  -0.01329   3.26024
   R26        1.81636  -0.00130  -0.00182  -0.00166  -0.00348   1.81288
   R27        1.86274   0.00000  -0.00043   0.00054   0.00045   1.86319
   R28        1.83691  -0.00222  -0.00283   0.00046  -0.00237   1.83454
   R29        1.83728  -0.00076  -0.00111  -0.00063  -0.00174   1.83555
    A1        2.24000   0.00224   0.00020   0.00375   0.00395   2.24395
    A2        2.10306  -0.00185  -0.00075  -0.00130  -0.00205   2.10101
    A3        1.94012  -0.00039   0.00054  -0.00245  -0.00191   1.93821
    A4        1.97555   0.01058   0.00270  -0.00046   0.00224   1.97780
    A5        1.92162   0.00224   0.00466   0.00045   0.00511   1.92673
    A6        1.91928   0.00201   0.00454   0.00523   0.00976   1.92904
    A7        1.93560   0.00193   0.00135   0.00056   0.00191   1.93750
    A8        1.89431  -0.00212  -0.00327  -0.00208  -0.00536   1.88896
    A9        1.89603  -0.00213  -0.00391  -0.00215  -0.00607   1.88996
   A10        1.89623  -0.00213  -0.00376  -0.00218  -0.00594   1.89028
   A11        1.99703   0.00272   0.00455  -0.00637  -0.00127   1.99576
   A12        1.97483   0.00533  -0.01969   0.01919  -0.00151   1.97332
   A13        1.80622  -0.00367   0.00192   0.01237   0.01436   1.82058
   A14        2.68675   0.00078  -0.00014   0.03149   0.03169   2.71844
   A15        2.79466   0.00152   0.01136  -0.05027  -0.03961   2.75505
   A16        1.86562   0.00231  -0.00327  -0.00077  -0.00408   1.86155
   A17        2.12562   0.00199   0.00454   0.00482   0.00949   2.13512
   A18        1.97949  -0.00539  -0.00514  -0.00701  -0.01215   1.96735
   A19        1.86807   0.00246   0.00138  -0.00558  -0.00418   1.86389
   A20        1.81600  -0.00631  -0.00160   0.00030  -0.00131   1.81469
   A21        2.12355   0.00234  -0.00578   0.00056  -0.00526   2.11829
   A22        1.65575   0.00235   0.01772  -0.00808   0.01031   1.66606
   A23        2.20611  -0.00036   0.00095  -0.00179  -0.00130   2.20481
   A24        1.88645  -0.00019  -0.00016   0.00096   0.00157   1.88802
   A25        2.02991   0.00081   0.00072   0.00483   0.00498   2.03489
   A26        1.98614  -0.00007  -0.00188  -0.02480  -0.02654   1.95960
   A27        1.67550  -0.00050   0.00279  -0.01246  -0.00948   1.66602
   A28        1.95418  -0.00089  -0.00139  -0.01748  -0.01976   1.93442
   A29        2.02388   0.00036   0.01112  -0.00072   0.01070   2.03458
   A30        1.76123   0.00033  -0.01185   0.05984   0.04818   1.80941
   A31        2.11279   0.00022  -0.02462   0.09339   0.06752   2.18031
   A32        1.66611   0.00145   0.01015  -0.00430   0.00449   1.67060
   A33        1.89353  -0.00086   0.00133   0.00377   0.00406   1.89759
   A34        1.95338  -0.00059   0.00389  -0.02339  -0.01948   1.93390
   A35        1.89849  -0.00067  -0.00291   0.00689   0.00401   1.90249
   A36        1.81448   0.00042   0.00442  -0.00678  -0.00230   1.81218
   A37        3.23046   0.00981  -0.00328  -0.00798  -0.01120   3.21926
   A38        3.05385  -0.00487  -0.00530   0.01021   0.00495   3.05880
   A39        2.97823  -0.00769   0.00046  -0.00269  -0.00226   2.97597
   A40        2.99639   0.00064   0.00141   0.00279   0.00550   3.00189
   A41        2.85243  -0.00414   0.00297   0.00472   0.00769   2.86012
   A42        3.03424   0.00010   0.01901   0.00564   0.02401   3.05825
   A43        3.14341   0.00160  -0.02044  -0.00262  -0.02320   3.12021
   A44        3.05463   0.00078   0.00490   0.01085   0.01581   3.07044
   A45        3.10763  -0.00175   0.00479  -0.00902  -0.00417   3.10345
   A46        2.80301  -0.00016   0.00621   0.01019   0.01489   2.81789
   A47        3.15397   0.00065   0.00983  -0.00407   0.00602   3.15999
   A48        2.77173   0.00005   0.00751  -0.00251   0.00529   2.77702
    D1        0.03445   0.00054  -0.00030   0.00824   0.00794   0.04239
    D2       -3.10494   0.00047   0.00209   0.00979   0.01189  -3.09305
    D3       -2.10810  -0.00004  -0.00119   0.03586   0.03467  -2.07343
    D4        2.08861  -0.00009  -0.00299   0.03488   0.03189   2.12050
    D5       -0.00910   0.00002  -0.00214   0.03382   0.03167   0.02257
    D6        1.03149   0.00003  -0.00336   0.03446   0.03111   1.06260
    D7       -1.05498  -0.00002  -0.00516   0.03347   0.02832  -1.02666
    D8        3.13049   0.00009  -0.00431   0.03242   0.02810  -3.12459
    D9       -1.34116  -0.00187   0.02292   0.08481   0.10780  -1.23336
   D10        0.75035   0.00281   0.01241   0.10837   0.12066   0.87102
   D11        1.59985   0.00501   0.01793  -0.01175   0.00723   1.60708
   D12       -0.55681  -0.00065   0.03844  -0.04062  -0.00033  -0.55714
   D13       -1.41593  -0.00346   0.00780  -0.19882  -0.19036  -1.60629
   D14        0.75525   0.00050   0.00349  -0.18706  -0.18294   0.57231
   D15       -0.56515   0.00157  -0.01144   0.05063   0.04095  -0.52421
   D16       -2.60257  -0.00005  -0.02753   0.05721   0.03048  -2.57209
   D17        2.34035  -0.00003  -0.03488   0.25298   0.21866   2.55900
   D18        0.32564  -0.00008  -0.03381   0.21477   0.18075   0.50640
   D19       -1.96415  -0.00144   0.01544   0.00586   0.02137  -1.94278
   D20        2.08517   0.00011   0.02177   0.00977   0.03159   2.11675
   D21        2.08143   0.00043   0.02168   0.00897   0.03062   2.11204
   D22       -0.15244   0.00198   0.02801   0.01288   0.04083  -0.11161
   D23        3.00746   0.00036  -0.01729   0.00662  -0.01056   2.99690
   D24       -1.30245  -0.00074  -0.01284  -0.00632  -0.01910  -1.32154
   D25       -0.93019   0.00040  -0.01576   0.01148  -0.00435  -0.93453
   D26        1.04309  -0.00070  -0.01131  -0.00146  -0.01288   1.03021
   D27       -0.83166  -0.00047  -0.02895   0.01723  -0.01162  -0.84328
   D28        3.05686  -0.00133  -0.02197   0.07445   0.05226   3.10912
   D29        0.99225  -0.00203  -0.01823   0.00542  -0.01266   0.97959
   D30       -2.87469   0.00134  -0.02906   0.02381  -0.00517  -2.87985
   D31        1.01383   0.00047  -0.02209   0.08102   0.05872   1.07255
   D32       -1.05078  -0.00023  -0.01835   0.01199  -0.00620  -1.05698
   D33        3.04763  -0.00142  -0.01708  -0.00629  -0.02392   3.02371
   D34       -0.81356  -0.00162  -0.02113  -0.06149  -0.08269  -0.89625
   D35        0.95522  -0.00154  -0.03230  -0.00106  -0.03365   0.92157
   D36       -0.96179   0.00009  -0.00106  -0.01705  -0.01814  -0.97993
   D37        1.46021  -0.00010  -0.00511  -0.07226  -0.07691   1.38329
   D38       -3.05420  -0.00003  -0.01628  -0.01183  -0.02788  -3.08208
   D39       -0.89988   0.00152   0.03533  -0.04471  -0.00997  -0.90986
   D40       -3.04272   0.00007   0.05373  -0.16704  -0.11380   3.12666
   D41       -3.00694   0.00132   0.03075  -0.03894  -0.00811  -3.01505
   D42        1.13340  -0.00013   0.04915  -0.16127  -0.11193   1.02147
   D43        1.09141   0.00130   0.03373  -0.06847  -0.03534   1.05607
   D44       -1.05143  -0.00015   0.05213  -0.19080  -0.13916  -1.19060
         Item               Value     Threshold  Converged?
 Maximum Force            0.010582     0.000015     NO 
 RMS     Force            0.002593     0.000010     NO 
 Maximum Displacement     0.448770     0.000060     NO 
 RMS     Displacement     0.093627     0.000040     NO 
 Predicted change in Energy=-8.555417D-04
 GradGradGradGradGradGradGradGradGradGradGradGradGradGradGradGradGradGrad

                          Input orientation:                          
 ---------------------------------------------------------------------
 Center     Atomic      Atomic             Coordinates (Angstroms)
 Number     Number       Type             X           Y           Z
 ---------------------------------------------------------------------
      1          6           0        0.838401   -2.621290   -0.237328
      2          8           0        0.439056   -1.504001   -0.495927
      3          8           0        1.249054   -3.089295    0.898371
      4          1           0        1.182788   -2.412529    1.663242
      5          6           0        0.896303   -3.708731   -1.341732
      6          9           0        0.104122   -4.742497   -1.021690
      7          9           0        2.147814   -4.167814   -1.484241
      8          9           0        0.493735   -3.220963   -2.513658
      9          8           0        1.081440   -1.508273    2.867507
     10          1           0        1.705608   -0.758975    2.861346
     11          1           0        0.204398   -1.090827    2.959283
     12          8           0       -0.164678    4.502802    2.285612
     13          1           0        0.421922    5.207837    2.567460
     14          1           0       -0.053179    3.766595    2.932541
     15          8           0       -0.256687    3.486299   -0.204026
     16          1           0       -0.225458    3.954593    0.662919
     17          1           0       -1.087849    3.726715   -0.619244
     18          8           0        2.266515    0.987228    2.509082
     19          1           0        1.703281    1.106992    1.708730
     20          1           0        3.159353    1.264712    2.291194
     21          8           0        0.327311    1.045644    0.670749
     22          1           0        0.100850    1.876645    0.187215
     23          1           0        0.358749    0.288251    0.061123
     24          8           0       -1.112035    0.192157    2.754784
     25          1           0       -2.049757    0.008212    2.670148
     26          1           0       -0.778550    0.538772    1.894112
     27          8           0        0.264308    2.402807    3.946177
     28          1           0       -0.390235    1.701759    3.795993
     29          1           0        1.104823    1.997306    3.676765
 ---------------------------------------------------------------------
                    Distance matrix (angstroms):
                    1          2          3          4          5
     1  C    0.000000
     2  O    1.214365   0.000000
     3  O    1.295175   2.261265   0.000000
     4  H    1.942769   2.457757   1.023441   0.000000
     5  C    1.550996   2.405264   2.350786   3.285131   0.000000
     6  F    2.377795   3.297948   2.780392   3.714988   1.341138
     7  F    2.379305   3.315497   2.765468   3.730811   1.340651
     8  F    2.379092   2.649941   3.497111   4.309855   1.331686
     9  O    3.307246   3.424232   2.530855   1.509372   4.753314
    10  H    3.717801   3.664765   3.080926   2.107850   5.198259
    11  H    3.600361   3.487729   3.054921   2.093768   5.082410
    12  O    7.623915   6.647039   7.846210   7.072822   9.039501
    13  H    8.326795   7.377900   8.503670   7.711453   9.747410
    14  H    7.186659   6.306812   7.268899   6.428088   8.663223
    15  O    6.205076   5.047015   6.835274   6.352555   7.375108
    16  H    6.721940   5.619676   7.200415   6.597275   8.000219
    17  H    6.644807   5.450416   7.363577   6.932233   7.729470
    18  O    4.754333   4.309978   4.499740   3.667186   6.225615
    19  H    4.293628   3.643633   4.297886   3.558090   5.757405
    20  H    5.184714   4.778476   4.954450   4.221757   6.561607
    21  O    3.812115   2.806120   4.242540   3.698086   5.194027
    22  H    4.577732   3.465521   5.146326   4.663288   5.845241
    23  H    2.963877   1.878543   3.591858   3.246542   4.269992
    24  O    4.546694   3.981201   4.448477   3.638965   6.002649
    25  H    4.869205   4.301745   4.859620   4.162115   6.212095
    26  H    4.140478   3.371613   4.273821   3.551102   5.596169
    27  O    6.562991   5.918275   6.357833   5.407666   8.106312
    28  H    6.038707   5.420812   5.834183   4.893914   7.571315
    29  H    6.059911   5.487600   5.797739   4.848401   7.601818
                    6          7          8          9         10
     6  F    0.000000
     7  F    2.172761   0.000000
     8  F    2.166295   2.166149   0.000000
     9  O    5.151817   5.210377   5.677644   0.000000
    10  H    5.788884   5.540745   6.034956   0.975228   0.000000
    11  H    5.403045   5.743660   5.879990   0.975647   1.540568
    12  O    9.822731   9.733396   9.117184   6.166395   5.613888
    13  H   10.582634  10.358466   9.842133   6.755082   6.110407
    14  H    9.384314   9.343832   8.876158   5.395908   4.855841
    15  O    8.277188   8.124409   7.133365   6.014204   5.591911
    16  H    8.864869   8.730190   7.880132   6.034161   5.547957
    17  H    8.562144   8.575624   7.372954   6.653447   6.327664
    18  O    7.069091   6.521900   6.788191   2.785749   1.867601
    19  H    6.650490   6.181929   6.166259   2.927296   2.193254
    20  H    7.509740   6.692493   7.093194   3.512735   2.556122
    21  O    6.034629   5.927762   5.326545   3.452093   3.155165
    22  H    6.728633   6.596917   5.782273   4.427549   4.083224
    23  H    5.152257   5.044346   4.354573   3.409629   3.279018
    24  O    6.331794   6.899660   6.479535   2.777679   2.975756
    25  H    6.390470   7.233101   6.615797   3.484692   3.837695
    26  H    6.096951   6.490672   5.931505   2.932141   2.964916
    27  O    8.704064   8.729840   8.567899   4.138572   3.640202
    28  H    8.061197   8.293037   8.051478   3.651331   3.364720
    29  H    8.276583   8.107559   8.119427   3.597850   2.936483
                   11         12         13         14         15
    11  H    0.000000
    12  O    5.646125   0.000000
    13  H    6.314587   0.959486   0.000000
    14  H    4.864321   0.986382   1.560828   0.000000
    15  O    5.582939   2.690732   3.332467   3.155636   0.000000
    16  H    5.560065   1.713872   2.370021   2.283902   0.985834
    17  H    6.138768   3.145273   3.824685   3.699637   0.959706
    18  O    2.961980   4.280175   4.606460   3.644885   4.469101
    19  H    2.939548   3.918366   4.381351   3.414141   3.627839
    20  H    3.837534   4.640522   4.808127   4.122028   4.778170
    21  O    3.133210   3.847307   4.574966   3.558659   2.657646
    22  H    4.062139   3.372013   4.106762   3.336534   1.694665
    23  H    3.213256   4.794242   5.521597   4.529195   3.267503
    24  O    1.849558   4.438385   5.248348   3.732209   4.509717
    25  H    2.524421   4.889041   5.758111   4.263874   4.855210
    26  H    2.180910   4.030340   4.867720   3.467469   3.655467
    27  O    3.630844   2.711363   3.129521   1.728634   4.320831
    28  H    2.975266   3.190293   3.802825   2.263339   4.382074
    29  H    3.295771   3.134398   3.464740   2.241701   4.373939
                   16         17         18         19         20
    16  H    0.000000
    17  H    1.561918   0.000000
    18  O    4.292261   5.342563   0.000000
    19  H    3.594800   4.480270   0.985972   0.000000
    20  H    4.619923   5.707086   0.960016   1.576162   0.000000
    21  O    2.961013   3.294678   2.672712   1.724662   3.270213
    22  H    2.156534   2.342252   3.297307   2.339905   3.762397
    23  H    3.761053   3.791910   3.181296   2.278752   3.710805
    24  O    4.395207   4.886487   3.479528   3.139611   4.428323
    25  H    4.788628   5.056939   4.428840   4.027026   5.371892
    26  H    3.672816   4.071315   3.138745   2.552788   4.023896
    27  O    3.664382   4.942078   2.842172   2.959046   3.523566
    28  H    3.862456   4.907284   3.037272   3.015498   3.880078
    29  H    3.831956   5.123901   1.932167   2.241422   2.584104
                   21         22         23         24         25
    21  O    0.000000
    22  H    0.987751   0.000000
    23  H    0.972767   1.614127   0.000000
    24  O    2.672706   3.301666   3.070546   0.000000
    25  H    3.274800   3.779035   3.561788   0.959334   0.000000
    26  H    1.725243   2.340245   2.171649   0.985957   1.581042
    27  O    3.546024   3.799127   4.424241   2.863688   3.566123
    28  H    3.272997   3.646235   4.063033   1.970789   2.624812
    29  H    3.247509   3.633108   4.068213   3.003842   3.862790
                   26         27         28         29
    26  H    0.000000
    27  O    2.961950   0.000000
    28  H    2.262847   0.970799   0.000000
    29  H    2.975275   0.971329   1.528647   0.000000
 Stoichiometry    C2H15F3O9
 Framework group  C1[X(C2H15F3O9)]
 Deg. of freedom    81
 Full point group                 C1      NOp   1
 Largest Abelian subgroup         C1      NOp   1
 Largest concise Abelian subgroup C1      NOp   1
                         Standard orientation:                         
 ---------------------------------------------------------------------
 Center     Atomic      Atomic             Coordinates (Angstroms)
 Number     Number       Type             X           Y           Z
 ---------------------------------------------------------------------
      1          6           0        2.283045   -0.046256    0.003557
      2          8           0        1.372010    0.744906   -0.133414
      3          8           0        2.221089   -1.331577    0.150486
      4          1           0        1.266839   -1.698860    0.106411
      5          6           0        3.754212    0.444887    0.009408
      6          9           0        4.436136   -0.109866   -1.003450
      7          9           0        4.358403    0.105878    1.157176
      8          9           0        3.816139    1.768753   -0.120712
      9          8           0       -0.092858   -2.346895    0.009040
     10          1           0       -0.685001   -2.153713    0.759451
     11          1           0       -0.597095   -2.061193   -0.775821
     12          8           0       -5.267810    1.006274    0.032758
     13          1           0       -5.956517    0.935672    0.697070
     14          1           0       -4.901506    0.099011   -0.092318
     15          8           0       -3.242173    2.775932    0.104518
     16          1           0       -4.048580    2.208868    0.100627
     17          1           0       -3.353469    3.421050   -0.597245
     18          8           0       -2.005986   -1.215941    1.688707
     19          1           0       -1.806101   -0.341664    1.279043
     20          1           0       -2.056048   -1.096486    2.639946
     21          8           0       -1.424501    0.837240    0.079449
     22          1           0       -1.961468    1.666246    0.087693
     23          1           0       -0.473733    1.041122    0.052092
     24          8           0       -1.777127   -1.050587   -1.779347
     25          1           0       -1.676187   -0.854783   -2.713045
     26          1           0       -1.654196   -0.217710   -1.266204
     27          8           0       -4.126645   -1.443146   -0.189890
     28          1           0       -3.508894   -1.471905   -0.938225
     29          1           0       -3.555669   -1.559979    0.587166
 ---------------------------------------------------------------------
 Rotational constants (GHZ):           0.8199181           0.1892010           0.1707222
 Standard basis: 6-31++G(d,p) (6D, 7F)
 There are   356 symmetry adapted cartesian basis functions of A   symmetry.
 There are   356 symmetry adapted basis functions of A   symmetry.
   356 basis functions,   568 primitive gaussians,   356 cartesian basis functions
    63 alpha electrons       63 beta electrons
       nuclear repulsion energy      1093.7324143001 Hartrees.
 NAtoms=   29 NActive=   29 NUniq=   29 SFac= 1.00D+00 NAtFMM=   60 NAOKFM=F Big=F
 Integral buffers will be    131072 words long.
 Raffenetti 2 integral format.
 Two-electron integral symmetry is turned on.
 Nuclear repulsion after empirical dispersion term =     1093.7167932412 Hartrees.
 One-electron integrals computed using PRISM.
 NBasis=   356 RedAO= T EigKep=  3.74D-05  NBF=   356
 NBsUse=   356 1.00D-06 EigRej= -1.00D+00 NBFU=   356
 Initial guess from the checkpoint file:  "/local_scratch/slurm.6305318/Gau-158516.chk"
 B after Tr=    -0.000000    0.000000   -0.000000
         Rot=    0.999986   -0.003297   -0.002517   -0.003145 Ang=  -0.60 deg.
 ExpMin= 3.60D-02 ExpMax= 7.00D+03 ExpMxC= 1.05D+03 IAcc=3 IRadAn=         5 AccDes= 0.00D+00
 Harris functional with IExCor= 4639 and IRadAn=       5 diagonalized for initial guess.
 HarFok:  IExCor= 4639 AccDes= 0.00D+00 IRadAn=         5 IDoV= 1 UseB2=F ITyADJ=14
 ICtDFT=  3500011 ScaDFX=  1.000000  1.000000  1.000000  1.000000
 FoFCou: FMM=F IPFlag=           0 FMFlag=      100000 FMFlg1=           0
         NFxFlg=           0 DoJE=T BraDBF=F KetDBF=T FulRan=T
         wScrn=  0.000000 ICntrl=       500 IOpCl=  0 I1Cent=   200000004 NGrid=           0
         NMat0=    1 NMatS0=      1 NMatT0=    0 NMatD0=    1 NMtDS0=    0 NMtDT0=    0
 Petite list used in FoFCou.
 Requested convergence on RMS density matrix=1.00D-10 within 128 cycles.
 Requested convergence on MAX density matrix=1.00D-08.
 Requested convergence on             energy=1.00D-08.
 No special actions if energy rises.
 SCF Done:  E(RwB97XD) =  -1061.67887905     A.U. after   16 cycles
            NFock= 16  Conv=0.64D-10     -V/T= 2.0083
 Calling FoFJK, ICntrl=      2127 FMM=F ISym2X=0 I1Cent= 0 IOpClX= 0 NMat=1 NMatS=1 NMatT=0.
 ***** Axes restored to original set *****
 -------------------------------------------------------------------
 Center     Atomic                   Forces (Hartrees/Bohr)
 Number     Number              X              Y              Z
 -------------------------------------------------------------------
      1        6           0.000027015   -0.000313900    0.000062005
      2        8          -0.000071741    0.001232940   -0.000251804
      3        8          -0.000028262   -0.002378267   -0.002592764
      4        1          -0.000208692    0.002234422    0.002731551
      5        6           0.000057704    0.000131022   -0.000216949
      6        9           0.000018648    0.000027298    0.000025015
      7        9           0.000083767   -0.000082806    0.000007590
      8        9           0.000011414   -0.000035932   -0.000019400
      9        8           0.000616923    0.000152311   -0.000254339
     10        1          -0.000194339   -0.000264760    0.000213846
     11        1          -0.000256725    0.000109113    0.000542982
     12        8          -0.000432397   -0.000481001   -0.000192941
     13        1          -0.000349483    0.000300842    0.000049267
     14        1           0.000776860    0.000171922    0.000161110
     15        8           0.000220431   -0.000370331    0.000274443
     16        1           0.000168025    0.000160969    0.000082256
     17        1           0.000083470    0.000134546   -0.000199905
     18        8           0.000098849    0.000141263   -0.000073668
     19        1           0.000280589    0.000166846    0.000132701
     20        1           0.000075521   -0.000205446   -0.000178486
     21        8          -0.000664449   -0.002338971   -0.001731405
     22        1          -0.000513045    0.000590626    0.000108206
     23        1           0.000997785    0.000265977    0.000358348
     24        8           0.000790227    0.000532220    0.000983632
     25        1          -0.000493719   -0.000140293   -0.000717435
     26        1          -0.000773521    0.000407841    0.000653074
     27        8          -0.000550282   -0.000056375   -0.000057475
     28        1           0.000233834    0.000039722    0.000277189
     29        1          -0.000004407   -0.000131798   -0.000176643
 -------------------------------------------------------------------
 Cartesian Forces:  Max     0.002731551 RMS     0.000716540

 GradGradGradGradGradGradGradGradGradGradGradGradGradGradGradGradGradGrad
 Berny optimization.
 Using GEDIIS/GDIIS optimizer.
 FormGI is forming the generalized inverse of G from B-inverse, IUseBI=4.
 Internal  Forces:  Max     0.003372125 RMS     0.000757076
 Search for a local minimum.
 Step number   9 out of a maximum of  174
 All quantities printed in internal units (Hartrees-Bohrs-Radians)
 Mixed Optimization -- En-DIIS/RFO-DIIS
 Update second derivatives using D2CorX and points    8    9
 DE= -7.24D-04 DEPred=-8.56D-04 R= 8.47D-01
 TightC=F SS=  1.41D+00  RLast= 5.27D-01 DXNew= 4.2426D-01 1.5810D+00
 Trust test= 8.47D-01 RLast= 5.27D-01 DXMaxT set to 4.24D-01
 ITU=  1  0  0  0  0 -1  0  1  0
 Use linear search instead of GDIIS.
     Eigenvalues ---    0.00009   0.00034   0.00109   0.00162   0.00237
     Eigenvalues ---    0.00301   0.00438   0.00534   0.00581   0.00646
     Eigenvalues ---    0.00784   0.00967   0.01022   0.01158   0.01172
     Eigenvalues ---    0.01293   0.01402   0.01556   0.01591   0.01734
     Eigenvalues ---    0.01769   0.01829   0.02059   0.02149   0.02309
     Eigenvalues ---    0.02431   0.02564   0.02647   0.02704   0.02775
     Eigenvalues ---    0.03102   0.03154   0.03318   0.03722   0.04054
     Eigenvalues ---    0.04250   0.04911   0.05219   0.05616   0.06031
     Eigenvalues ---    0.06330   0.06555   0.07265   0.07706   0.08084
     Eigenvalues ---    0.09109   0.10657   0.11669   0.11966   0.13665
     Eigenvalues ---    0.14370   0.20038   0.21076   0.21683   0.21748
     Eigenvalues ---    0.23888   0.25196   0.29357   0.37472   0.38411
     Eigenvalues ---    0.40503   0.43137   0.45532   0.46931   0.47524
     Eigenvalues ---    0.47966   0.49422   0.49669   0.51799   0.54081
     Eigenvalues ---    0.55812   0.56595   0.57321   0.57369   0.57673
     Eigenvalues ---    0.58602   0.60178   0.66045   1.32631   2.06202
     Eigenvalues ---    4.36689
 RFO step:  Lambda=-7.85342920D-04 EMin= 8.95271503D-05
 Quartic linear search produced a step of -0.07158.
 Iteration  1 RMS(Cart)=  0.07187812 RMS(Int)=  0.00141621
 Iteration  2 RMS(Cart)=  0.00443377 RMS(Int)=  0.00021186
 Iteration  3 RMS(Cart)=  0.00001124 RMS(Int)=  0.00021179
 Iteration  4 RMS(Cart)=  0.00000000 RMS(Int)=  0.00021179
 Variable       Old X    -DE/DX   Delta X   Delta X   Delta X     New X
                                 (Linear)    (Quad)   (Total)
    R1        2.29482   0.00121   0.00091  -0.00473  -0.00381   2.29101
    R2        2.44753   0.00066   0.00026  -0.01696  -0.01672   2.43081
    R3        2.93096   0.00012  -0.00078   0.01249   0.01171   2.94267
    R4        1.93402   0.00319   0.00045   0.08183   0.08227   2.01629
    R5        2.85230  -0.00028  -0.00369  -0.11526  -0.11895   2.73335
    R6        2.53438  -0.00003   0.00007  -0.00157  -0.00150   2.53288
    R7        2.53346   0.00011   0.00021  -0.00113  -0.00093   2.53254
    R8        2.51652   0.00000  -0.00016   0.00292   0.00275   2.51927
    R9        1.84291  -0.00080   0.00031   0.00115   0.00149   1.84440
   R10        1.84371   0.00006   0.00028   0.00619   0.00641   1.85011
   R11        3.52925  -0.00042   0.00025  -0.04415  -0.04384   3.48541
   R12        3.49516  -0.00036  -0.00324  -0.03337  -0.03667   3.45849
   R13        1.81317   0.00002   0.00015  -0.00149  -0.00134   1.81182
   R14        1.86399   0.00017   0.00004  -0.00197  -0.00193   1.86206
   R15        3.23875  -0.00001   0.00036   0.00703   0.00739   3.24614
   R16        3.26664   0.00008   0.00111   0.00182   0.00293   3.26958
   R17        1.86296   0.00013   0.00013  -0.00288  -0.00275   1.86021
   R18        1.81358   0.00005   0.00012  -0.00159  -0.00148   1.81211
   R19        3.20245  -0.00031  -0.00003  -0.00483  -0.00487   3.19759
   R20        1.86322   0.00026   0.00014  -0.00053  -0.00036   1.86286
   R21        1.81417   0.00005   0.00014  -0.00176  -0.00162   1.81255
   R22        3.25914   0.00067   0.00043  -0.01713  -0.01668   3.24246
   R23        1.86658   0.00025   0.00021  -0.00401  -0.00378   1.86280
   R24        1.83826  -0.00040   0.00007   0.00043   0.00050   1.83876
   R25        3.26024   0.00061   0.00095  -0.01885  -0.01789   3.24235
   R26        1.81288   0.00057   0.00025  -0.00119  -0.00095   1.81193
   R27        1.86319  -0.00020  -0.00003   0.00197   0.00197   1.86516
   R28        1.83454  -0.00023   0.00017  -0.00423  -0.00406   1.83049
   R29        1.83555   0.00010   0.00012  -0.00211  -0.00199   1.83355
    A1        2.24395  -0.00017  -0.00028   0.00415   0.00387   2.24782
    A2        2.10101   0.00002   0.00015  -0.01018  -0.01003   2.09098
    A3        1.93821   0.00015   0.00014   0.00604   0.00617   1.94438
    A4        1.97780  -0.00181  -0.00016   0.01637   0.01620   1.99400
    A5        1.92673  -0.00009  -0.00037   0.00749   0.00711   1.93383
    A6        1.92904   0.00003  -0.00070   0.00694   0.00622   1.93526
    A7        1.93750   0.00010  -0.00014   0.00528   0.00513   1.94264
    A8        1.88896  -0.00002   0.00038  -0.00643  -0.00607   1.88288
    A9        1.88996  -0.00000   0.00043  -0.00668  -0.00627   1.88370
   A10        1.89028  -0.00002   0.00043  -0.00742  -0.00701   1.88328
   A11        1.99576  -0.00239   0.00009  -0.00484  -0.00488   1.99088
   A12        1.97332  -0.00136   0.00011   0.00973   0.00985   1.98317
   A13        1.82058   0.00198  -0.00103   0.01009   0.00912   1.82970
   A14        2.71844  -0.00109  -0.00227   0.01554   0.01345   2.73190
   A15        2.75505  -0.00007   0.00284  -0.00640  -0.00351   2.75154
   A16        1.86155  -0.00010   0.00029  -0.00983  -0.00966   1.85188
   A17        2.13512  -0.00010  -0.00068  -0.02257  -0.02355   2.11156
   A18        1.96735   0.00018   0.00087   0.00744   0.00816   1.97551
   A19        1.86389  -0.00019   0.00030  -0.00286  -0.00293   1.86096
   A20        1.81469   0.00002   0.00009  -0.02044  -0.02063   1.79407
   A21        2.11829   0.00011   0.00038  -0.01319  -0.01311   2.10518
   A22        1.66606  -0.00094  -0.00074  -0.01224  -0.01333   1.65273
   A23        2.20481   0.00014   0.00009  -0.02555  -0.02638   2.17842
   A24        1.88802   0.00016  -0.00011  -0.00218  -0.00256   1.88546
   A25        2.03489  -0.00039  -0.00036   0.00954   0.00871   2.04360
   A26        1.95960  -0.00021   0.00190  -0.04592  -0.04411   1.91549
   A27        1.66602   0.00034   0.00068   0.00823   0.00870   1.67471
   A28        1.93442   0.00044   0.00141   0.00890   0.01099   1.94541
   A29        2.03458  -0.00104  -0.00077   0.01058   0.00912   2.04371
   A30        1.80941   0.00093  -0.00345   0.00673   0.00344   1.81285
   A31        2.18031   0.00031  -0.00483   0.04084   0.03576   2.21607
   A32        1.67060  -0.00152  -0.00032  -0.00173  -0.00203   1.66857
   A33        1.89759  -0.00035  -0.00029  -0.00699  -0.00730   1.89029
   A34        1.93390   0.00045   0.00139  -0.01843  -0.01703   1.91687
   A35        1.90249  -0.00013  -0.00029  -0.00031  -0.00059   1.90190
   A36        1.81218  -0.00013   0.00016   0.00303   0.00320   1.81539
   A37        3.21926  -0.00337   0.00080  -0.00412  -0.00330   3.21596
   A38        3.05880  -0.00001  -0.00035   0.00581   0.00543   3.06423
   A39        2.97597   0.00010   0.00016   0.01111   0.01126   2.98723
   A40        3.00189  -0.00031  -0.00039  -0.04262  -0.04313   2.95876
   A41        2.86012  -0.00022  -0.00055  -0.03112  -0.03146   2.82866
   A42        3.05825  -0.00049  -0.00172  -0.05333  -0.05472   3.00353
   A43        3.12021   0.00019   0.00166   0.00092   0.00261   3.12282
   A44        3.07044   0.00065  -0.00113   0.04463   0.04339   3.11384
   A45        3.10345  -0.00103   0.00030  -0.01400  -0.01377   3.08968
   A46        2.81789   0.00010  -0.00107   0.02382   0.02257   2.84046
   A47        3.15999  -0.00020  -0.00043   0.00994   0.00934   3.16933
   A48        2.77702  -0.00029  -0.00038   0.00480   0.00418   2.78120
    D1        0.04239   0.00024  -0.00057  -0.00875  -0.00932   0.03308
    D2       -3.09305  -0.00008  -0.00085  -0.00942  -0.01028  -3.10333
    D3       -2.07343  -0.00016  -0.00248   0.00311   0.00063  -2.07280
    D4        2.12050  -0.00009  -0.00228   0.00185  -0.00043   2.12006
    D5        0.02257  -0.00015  -0.00227   0.00311   0.00085   0.02342
    D6        1.06260   0.00014  -0.00223   0.00377   0.00154   1.06414
    D7       -1.02666   0.00020  -0.00203   0.00251   0.00048  -1.02618
    D8       -3.12459   0.00014  -0.00201   0.00377   0.00176  -3.12283
    D9       -1.23336   0.00158  -0.00772   0.04530   0.03758  -1.19578
   D10        0.87102   0.00024  -0.00864   0.06261   0.05400   0.92501
   D11        1.60708  -0.00166  -0.00052   0.01583   0.01534   1.62242
   D12       -0.55714   0.00009   0.00002  -0.00068  -0.00064  -0.55778
   D13       -1.60629   0.00210   0.01363   0.00512   0.01865  -1.58764
   D14        0.57231  -0.00031   0.01309   0.01202   0.02511   0.59742
   D15       -0.52421  -0.00028  -0.00293   0.01327   0.01050  -0.51371
   D16       -2.57209   0.00026  -0.00218   0.03936   0.03716  -2.53493
   D17        2.55900  -0.00061  -0.01565  -0.02251  -0.03821   2.52079
   D18        0.50640   0.00098  -0.01294  -0.03143  -0.04439   0.46200
   D19       -1.94278   0.00018  -0.00153   0.06037   0.05889  -1.88389
   D20        2.11675   0.00034  -0.00226   0.09049   0.08811   2.20486
   D21        2.11204  -0.00005  -0.00219   0.07888   0.07681   2.18886
   D22       -0.11161   0.00011  -0.00292   0.10901   0.10603  -0.00558
   D23        2.99690  -0.00019   0.00076  -0.03480  -0.03417   2.96273
   D24       -1.32154  -0.00019   0.00137  -0.03850  -0.03727  -1.35882
   D25       -0.93453  -0.00005   0.00031  -0.05042  -0.04996  -0.98450
   D26        1.03021  -0.00004   0.00092  -0.05412  -0.05306   0.97715
   D27       -0.84328  -0.00032   0.00083  -0.05866  -0.05746  -0.90074
   D28        3.10912  -0.00030  -0.00374  -0.01456  -0.01812   3.09100
   D29        0.97959  -0.00072   0.00091  -0.04959  -0.04903   0.93056
   D30       -2.87985  -0.00001   0.00037  -0.02549  -0.02489  -2.90474
   D31        1.07255   0.00002  -0.00420   0.01862   0.01445   1.08700
   D32       -1.05698  -0.00041   0.00044  -0.01641  -0.01646  -1.07344
   D33        3.02371   0.00036   0.00171   0.06260   0.06457   3.08829
   D34       -0.89625   0.00017   0.00592   0.02322   0.02891  -0.86734
   D35        0.92157   0.00134   0.00241   0.03116   0.03325   0.95482
   D36       -0.97993  -0.00040   0.00130   0.00298   0.00489  -0.97504
   D37        1.38329  -0.00059   0.00551  -0.03640  -0.03078   1.35252
   D38       -3.08208   0.00058   0.00200  -0.02846  -0.02643  -3.10851
   D39       -0.90986  -0.00114   0.00071  -0.02971  -0.02865  -0.93851
   D40        3.12666   0.00001   0.00815  -0.05866  -0.05039   3.07627
   D41       -3.01505  -0.00077   0.00058  -0.05945  -0.05924  -3.07429
   D42        1.02147   0.00038   0.00801  -0.08839  -0.08098   0.94050
   D43        1.05607  -0.00116   0.00253  -0.07596  -0.07294   0.98313
   D44       -1.19060  -0.00001   0.00996  -0.10490  -0.09468  -1.28528
         Item               Value     Threshold  Converged?
 Maximum Force            0.003372     0.000015     NO 
 RMS     Force            0.000757     0.000010     NO 
 Maximum Displacement     0.276283     0.000060     NO 
 RMS     Displacement     0.072458     0.000040     NO 
 Predicted change in Energy=-4.480903D-04
 GradGradGradGradGradGradGradGradGradGradGradGradGradGradGradGradGradGrad

                          Input orientation:                          
 ---------------------------------------------------------------------
 Center     Atomic      Atomic             Coordinates (Angstroms)
 Number     Number       Type             X           Y           Z
 ---------------------------------------------------------------------
      1          6           0        0.830924   -2.566464   -0.248242
      2          8           0        0.469963   -1.440484   -0.515940
      3          8           0        1.199384   -3.046103    0.887020
      4          1           0        1.146907   -2.350549    1.694416
      5          6           0        0.881044   -3.649491   -1.366004
      6          9           0        0.053839   -4.665184   -1.082062
      7          9           0        2.118171   -4.149200   -1.491850
      8          9           0        0.520964   -3.144612   -2.546134
      9          8           0        1.073921   -1.494114    2.857747
     10          1           0        1.710690   -0.754491    2.848115
     11          1           0        0.199602   -1.070567    2.978951
     12          8           0       -0.251838    4.442373    2.241380
     13          1           0        0.275719    5.195088    2.514063
     14          1           0       -0.077127    3.732439    2.901988
     15          8           0       -0.212267    3.412227   -0.247552
     16          1           0       -0.217451    3.879715    0.618723
     17          1           0       -1.036321    3.634950   -0.684435
     18          8           0        2.306820    0.960527    2.523835
     19          1           0        1.718631    1.104667    1.746004
     20          1           0        3.201761    1.189569    2.265755
     21          8           0        0.342288    1.013622    0.725475
     22          1           0        0.125670    1.813421    0.191525
     23          1           0        0.398211    0.217925    0.168225
     24          8           0       -1.099519    0.207811    2.813155
     25          1           0       -2.043706    0.063072    2.729946
     26          1           0       -0.765678    0.574313    1.959697
     27          8           0        0.279872    2.407030    3.955262
     28          1           0       -0.353199    1.689182    3.806259
     29          1           0        1.134126    2.023456    3.701184
 ---------------------------------------------------------------------
                    Distance matrix (angstroms):
                    1          2          3          4          5
     1  C    0.000000
     2  O    1.212348   0.000000
     3  O    1.286327   2.253523   0.000000
     4  H    1.979997   2.484381   1.066976   0.000000
     5  C    1.557193   2.402355   2.354047   3.335282   0.000000
     6  F    2.388250   3.300356   2.794813   3.776395   1.340344
     7  F    2.389271   3.317549   2.778491   3.785603   1.340160
     8  F    2.389694   2.651102   3.500930   4.359428   1.333142
     9  O    3.294868   3.427741   2.511609   1.446426   4.745833
    10  H    3.693869   3.650596   3.059218   2.048481   5.179589
    11  H    3.612624   3.524797   3.046060   2.045915   5.098416
    12  O    7.516276   6.536958   7.747104   6.956972   8.931681
    13  H    8.257135   7.297223   8.450897   7.639859   9.677186
    14  H    7.101035   6.224200   7.185973   6.321332   8.580603
    15  O    6.069019   4.907776   6.707462   6.231227   7.232851
    16  H    6.588167   5.483111   7.074346   6.467982   7.863509
    17  H    6.491102   5.296915   7.218333   6.800855   7.563327
    18  O    4.722537   4.287088   4.467512   3.605075   6.198061
    19  H    4.271095   3.626755   4.270406   3.502578   5.743533
    20  H    5.103806   4.702948   4.883784   4.132952   6.480116
    21  O    3.742179   2.753188   4.152358   3.592201   5.138985
    22  H    4.458046   3.347677   5.025093   4.543155   5.730611
    23  H    2.848422   1.795424   3.436921   3.080076   4.188543
    24  O    4.560194   4.032744   4.425259   3.583743   6.022191
    25  H    4.903831   4.372069   4.856025   4.132541   6.254126
    26  H    4.157958   3.422717   4.256703   3.504736   5.622499
    27  O    6.535194   5.901792   6.324261   5.338327   8.084475
    28  H    5.995970   5.399426   5.775413   4.798919   7.535057
    29  H    6.062778   5.497647   5.798639   4.812401   7.610702
                    6          7          8          9         10
     6  F    0.000000
     7  F    2.166941   0.000000
     8  F    2.161910   2.161431   0.000000
     9  O    5.159298   5.201820   5.677310   0.000000
    10  H    5.786620   5.524978   6.018808   0.976017   0.000000
    11  H    5.425343   5.757338   5.910288   0.979038   1.549325
    12  O    9.699810   9.662767   9.004436   6.113872   5.588116
    13  H   10.497920  10.332361   9.757886   6.745418   6.129292
    14  H    9.295692   9.286838   8.793951   5.351983   4.830293
    15  O    8.124764   8.009643   6.986647   5.947213   5.535563
    16  H    8.716741   8.623985   7.739686   5.963129   5.492156
    17  H    8.380859   8.437756   7.200939   6.580841   6.268346
    18  O    7.051740   6.501586   6.763582   2.767092   1.844401
    19  H    6.637822   6.184371   6.157372   2.899188   2.161292
    20  H    7.442810   6.617870   7.009000   3.475674   2.518294
    21  O    5.966509   5.892793   5.293983   3.372034   3.082912
    22  H    6.602993   6.508199   5.677423   4.352897   4.020439
    23  H    5.052382   4.978542   4.323132   3.259017   3.138472
    24  O    6.344213   6.918825   6.525848   2.760866   2.970609
    25  H    6.425535   7.272414   6.686089   3.487228   3.844198
    26  H    6.113610   6.522371   5.982338   2.910156   2.947440
    27  O    8.685732   8.719777   8.552602   4.129646   3.642557
    28  H    8.027411   8.262222   8.030107   3.615206   3.339043
    29  H    8.293634   8.126354   8.131044   3.617777   2.962624
                   11         12         13         14         15
    11  H    0.000000
    12  O    5.580352   0.000000
    13  H    6.283339   0.958776   0.000000
    14  H    4.811587   0.985360   1.553811   0.000000
    15  O    5.538538   2.693985   3.323138   3.168660   0.000000
    16  H    5.499992   1.717785   2.359182   2.292310   0.984380
    17  H    6.090139   3.134923   3.792870   3.713757   0.958925
    18  O    2.961898   4.330100   4.696485   3.675554   4.476295
    19  H    2.925620   3.907484   4.404935   3.386182   3.609358
    20  H    3.824895   4.744331   4.966645   4.197867   4.786701
    21  O    3.072842   3.795694   4.548422   3.507861   2.647191
    22  H    4.011558   3.354968   4.105164   3.327216   1.692090
    23  H    3.098361   4.750421   5.503646   4.477859   3.278585
    24  O    1.830152   4.356261   5.182053   3.670991   4.519229
    25  H    2.525782   4.756865   5.635949   4.166687   4.841126
    26  H    2.162470   3.912195   4.769004   3.366865   3.637578
    27  O    3.612936   2.713435   3.138526   1.730186   4.349284
    28  H    2.933639   3.168467   3.789022   2.251405   4.407055
    29  H    3.311787   3.146917   3.493619   2.241979   4.397042
                   16         17         18         19         20
    16  H    0.000000
    17  H    1.558421   0.000000
    18  O    4.303842   5.349965   0.000000
    19  H    3.566520   4.460844   0.985781   0.000000
    20  H    4.651947   5.713567   0.959159   1.573856   0.000000
    21  O    2.922190   3.280209   2.663889   1.715835   3.252692
    22  H    2.137709   2.331415   3.305225   2.335864   3.762175
    23  H    3.740414   3.802759   3.121401   2.240359   3.633678
    24  O    4.367661   4.897184   3.500491   3.144064   4.445729
    25  H    4.728555   5.042929   4.446907   4.025946   5.385108
    26  H    3.608941   4.053663   3.147643   2.549262   4.026510
    27  O    3.680846   4.976640   2.872259   2.940578   3.588047
    28  H    3.870046   4.941559   3.041587   2.979730   3.906470
    29  H    3.843700   5.151835   1.972607   2.237979   2.651592
                   21         22         23         24         25
    21  O    0.000000
    22  H    0.985751   0.000000
    23  H    0.973031   1.618774   0.000000
    24  O    2.662057   3.309383   3.039565   0.000000
    25  H    3.257977   3.770078   3.542506   0.958833   0.000000
    26  H    1.715776   2.335877   2.165877   0.986998   1.577341
    27  O    3.518097   3.813380   4.375824   2.836140   3.520590
    28  H    3.229755   3.648432   3.995561   1.933315   2.580794
    29  H    3.240620   3.657705   4.035259   3.012363   3.858111
                   26         27         28         29
    26  H    0.000000
    27  O    2.904188   0.000000
    28  H    2.196102   0.968652   0.000000
    29  H    2.956696   0.970275   1.528043   0.000000
 Stoichiometry    C2H15F3O9
 Framework group  C1[X(C2H15F3O9)]
 Deg. of freedom    81
 Full point group                 C1      NOp   1
 Largest Abelian subgroup         C1      NOp   1
 Largest concise Abelian subgroup C1      NOp   1
                         Standard orientation:                         
 ---------------------------------------------------------------------
 Center     Atomic      Atomic             Coordinates (Angstroms)
 Number     Number       Type             X           Y           Z
 ---------------------------------------------------------------------
      1          6           0        2.246437   -0.053239    0.002079
      2          8           0        1.346092    0.752899   -0.094390
      3          8           0        2.174144   -1.333018    0.109678
      4          1           0        1.180158   -1.719763    0.080399
      5          6           0        3.725417    0.434049   -0.002409
      6          9           0        4.394577   -0.085462   -1.041089
      7          9           0        4.354666    0.061087    1.120522
      8          9           0        3.797506    1.762305   -0.090764
      9          8           0       -0.123943   -2.341764    0.012685
     10          1           0       -0.699963   -2.142718    0.775043
     11          1           0       -0.645496   -2.075318   -0.771856
     12          8           0       -5.181862    1.092398   -0.045713
     13          1           0       -5.913369    1.074133    0.573817
     14          1           0       -4.850399    0.166335   -0.104659
     15          8           0       -3.107587    2.801279    0.140460
     16          1           0       -3.924149    2.252670    0.104994
     17          1           0       -3.186060    3.455403   -0.556318
     18          8           0       -1.988077   -1.230909    1.729602
     19          1           0       -1.812629   -0.364063    1.294219
     20          1           0       -1.972366   -1.094865    2.678934
     21          8           0       -1.401342    0.778188    0.081703
     22          1           0       -1.875453    1.642250    0.099637
     23          1           0       -0.436445    0.901888    0.060242
     24          8           0       -1.827410   -1.091788   -1.764431
     25          1           0       -1.762305   -0.882539   -2.697885
     26          1           0       -1.713033   -0.256742   -1.250835
     27          8           0       -4.143881   -1.412064   -0.159726
     28          1           0       -3.512193   -1.463926   -0.892233
     29          1           0       -3.597230   -1.540737    0.631507
 ---------------------------------------------------------------------
 Rotational constants (GHZ):           0.8139708           0.1925516           0.1732659
 Standard basis: 6-31++G(d,p) (6D, 7F)
 There are   356 symmetry adapted cartesian basis functions of A   symmetry.
 There are   356 symmetry adapted basis functions of A   symmetry.
   356 basis functions,   568 primitive gaussians,   356 cartesian basis functions
    63 alpha electrons       63 beta electrons
       nuclear repulsion energy      1097.7041630378 Hartrees.
 NAtoms=   29 NActive=   29 NUniq=   29 SFac= 1.00D+00 NAtFMM=   60 NAOKFM=F Big=F
 Integral buffers will be    131072 words long.
 Raffenetti 2 integral format.
 Two-electron integral symmetry is turned on.
 Nuclear repulsion after empirical dispersion term =     1097.6883414782 Hartrees.
 One-electron integrals computed using PRISM.
 NBasis=   356 RedAO= T EigKep=  3.68D-05  NBF=   356
 NBsUse=   356 1.00D-06 EigRej= -1.00D+00 NBFU=   356
 Initial guess from the checkpoint file:  "/local_scratch/slurm.6305318/Gau-158516.chk"
 B after Tr=     0.000000   -0.000000    0.000000
         Rot=    0.999990   -0.000565   -0.001397    0.004155 Ang=  -0.51 deg.
 ExpMin= 3.60D-02 ExpMax= 7.00D+03 ExpMxC= 1.05D+03 IAcc=3 IRadAn=         5 AccDes= 0.00D+00
 Harris functional with IExCor= 4639 and IRadAn=       5 diagonalized for initial guess.
 HarFok:  IExCor= 4639 AccDes= 0.00D+00 IRadAn=         5 IDoV= 1 UseB2=F ITyADJ=14
 ICtDFT=  3500011 ScaDFX=  1.000000  1.000000  1.000000  1.000000
 FoFCou: FMM=F IPFlag=           0 FMFlag=      100000 FMFlg1=           0
         NFxFlg=           0 DoJE=T BraDBF=F KetDBF=T FulRan=T
         wScrn=  0.000000 ICntrl=       500 IOpCl=  0 I1Cent=   200000004 NGrid=           0
         NMat0=    1 NMatS0=      1 NMatT0=    0 NMatD0=    1 NMtDS0=    0 NMtDT0=    0
 Petite list used in FoFCou.
 Requested convergence on RMS density matrix=1.00D-10 within 128 cycles.
 Requested convergence on MAX density matrix=1.00D-08.
 Requested convergence on             energy=1.00D-08.
 No special actions if energy rises.
 SCF Done:  E(RwB97XD) =  -1061.67845119     A.U. after   16 cycles
            NFock= 16  Conv=0.58D-10     -V/T= 2.0083
 Calling FoFJK, ICntrl=      2127 FMM=F ISym2X=0 I1Cent= 0 IOpClX= 0 NMat=1 NMatS=1 NMatT=0.
 ***** Axes restored to original set *****
 -------------------------------------------------------------------
 Center     Atomic                   Forces (Hartrees/Bohr)
 Number     Number              X              Y              Z
 -------------------------------------------------------------------
      1        6           0.000812714   -0.006816893   -0.003931566
      2        8          -0.002274926    0.007962871   -0.002286315
      3        8           0.001218706    0.004897968    0.013840361
      4        1          -0.000073490   -0.007070704   -0.008812423
      5        6           0.000020240   -0.000188367   -0.001891876
      6        9          -0.001174370   -0.000016332    0.001813811
      7        9           0.001551510    0.000602965    0.001282428
      8        9          -0.000265192    0.001420634    0.000903788
      9        8          -0.001315311   -0.001147434   -0.000646426
     10        1           0.000291415    0.000872465    0.000288775
     11        1           0.001397435   -0.000806608   -0.000144571
     12        8           0.000412386   -0.000563623   -0.000261857
     13        1          -0.000028520    0.001579019   -0.000064982
     14        1          -0.000477339   -0.000846217    0.000509222
     15        8           0.000816415   -0.000795448   -0.000225691
     16        1          -0.000245572    0.000815252    0.000870517
     17        1          -0.000653894    0.000382034   -0.000791745
     18        8          -0.000890471    0.000002596    0.001087310
     19        1          -0.000010230   -0.000027346   -0.001171131
     20        1           0.001042906    0.000288825   -0.000066744
     21        8          -0.000063791   -0.001040095    0.002685835
     22        1          -0.000470219    0.001393731   -0.000804689
     23        1           0.000146727   -0.001060255   -0.002877344
     24        8           0.001062305    0.001164461    0.000447173
     25        1          -0.001304526   -0.000588147   -0.000053243
     26        1          -0.000255405   -0.000490548   -0.000366596
     27        8           0.002125990    0.002138905   -0.000227299
     28        1          -0.001732055   -0.001711975    0.000525295
     29        1           0.000336563   -0.000351736    0.000369985
 -------------------------------------------------------------------
 Cartesian Forces:  Max     0.013840361 RMS     0.002532463

 GradGradGradGradGradGradGradGradGradGradGradGradGradGradGradGradGradGrad
 Berny optimization.
 Using GEDIIS/GDIIS optimizer.
 FormGI is forming the generalized inverse of G from B-inverse, IUseBI=4.
 Internal  Forces:  Max     0.012523959 RMS     0.001855302
 Search for a local minimum.
 Step number  10 out of a maximum of  174
 All quantities printed in internal units (Hartrees-Bohrs-Radians)
 Mixed Optimization -- RFO/linear search
 Update second derivatives using D2CorX and points    8   10    9
 DE=  4.28D-04 DEPred=-4.48D-04 R=-9.55D-01
 Trust test=-9.55D-01 RLast= 3.62D-01 DXMaxT set to 2.12D-01
 ITU= -1  1  0  0  0  0 -1  0  1  0
 Use linear search instead of GDIIS.
     Eigenvalues ---    0.00009   0.00035   0.00112   0.00201   0.00226
     Eigenvalues ---    0.00331   0.00485   0.00573   0.00639   0.00714
     Eigenvalues ---    0.00799   0.00964   0.01027   0.01144   0.01186
     Eigenvalues ---    0.01334   0.01396   0.01538   0.01728   0.01743
     Eigenvalues ---    0.01763   0.01824   0.02055   0.02142   0.02305
     Eigenvalues ---    0.02441   0.02564   0.02646   0.02714   0.02798
     Eigenvalues ---    0.03122   0.03191   0.03364   0.03719   0.04050
     Eigenvalues ---    0.04374   0.04945   0.05241   0.05668   0.06112
     Eigenvalues ---    0.06400   0.06568   0.07253   0.07695   0.08059
     Eigenvalues ---    0.09106   0.10651   0.11414   0.11671   0.13633
     Eigenvalues ---    0.14267   0.20037   0.21049   0.21698   0.22085
     Eigenvalues ---    0.24102   0.28573   0.32922   0.37473   0.38440
     Eigenvalues ---    0.41071   0.43158   0.45568   0.46921   0.47567
     Eigenvalues ---    0.47951   0.49496   0.49661   0.51834   0.54075
     Eigenvalues ---    0.55864   0.56750   0.57324   0.57421   0.57676
     Eigenvalues ---    0.59171   0.61391   0.65989   1.28873   2.11341
     Eigenvalues ---    4.38031
 RFO step:  Lambda=-2.80160657D-04 EMin= 8.95384392D-05
 Quartic linear search produced a step of -0.69065.
 Iteration  1 RMS(Cart)=  0.07970761 RMS(Int)=  0.00157159
 Iteration  2 RMS(Cart)=  0.00317510 RMS(Int)=  0.00026362
 Iteration  3 RMS(Cart)=  0.00000724 RMS(Int)=  0.00026360
 Iteration  4 RMS(Cart)=  0.00000000 RMS(Int)=  0.00026360
 Variable       Old X    -DE/DX   Delta X   Delta X   Delta X     New X
                                 (Linear)    (Quad)   (Total)
    R1        2.29101   0.00858   0.00263   0.00138   0.00401   2.29501
    R2        2.43081   0.00511   0.01155   0.00077   0.01232   2.44312
    R3        2.94267  -0.00277  -0.00809  -0.00107  -0.00915   2.93352
    R4        2.01629  -0.01252  -0.05682   0.00632  -0.05051   1.96578
    R5        2.73335  -0.00124   0.08215  -0.01029   0.07186   2.80521
    R6        2.53288   0.00112   0.00104   0.00005   0.00109   2.53397
    R7        2.53254   0.00109   0.00064   0.00077   0.00141   2.53394
    R8        2.51927  -0.00019  -0.00190  -0.00040  -0.00230   2.51698
    R9        1.84440   0.00106  -0.00103   0.00069  -0.00044   1.84397
   R10        1.85011  -0.00121  -0.00443   0.00046  -0.00399   1.84612
   R11        3.48541   0.00027   0.03028  -0.00240   0.02780   3.51321
   R12        3.45849   0.00036   0.02533   0.00450   0.02983   3.48831
   R13        1.81182   0.00121   0.00093   0.00007   0.00099   1.81282
   R14        1.86206   0.00140   0.00133   0.00022   0.00156   1.86362
   R15        3.24614   0.00087  -0.00511  -0.00369  -0.00880   3.23734
   R16        3.26958   0.00049  -0.00203  -0.00226  -0.00429   3.26529
   R17        1.86021   0.00202   0.00190   0.00064   0.00253   1.86274
   R18        1.81211   0.00101   0.00102   0.00047   0.00149   1.81359
   R19        3.19759   0.00032   0.00336  -0.00666  -0.00330   3.19429
   R20        1.86286   0.00117   0.00025  -0.00043  -0.00006   1.86279
   R21        1.81255   0.00106   0.00112   0.00033   0.00145   1.81399
   R22        3.24246   0.00021   0.01152   0.00854   0.02011   3.26257
   R23        1.86280   0.00169   0.00261   0.00220   0.00481   1.86761
   R24        1.83876   0.00252  -0.00034  -0.00066  -0.00100   1.83776
   R25        3.24235   0.00007   0.01236   0.00872   0.02111   3.26345
   R26        1.81193   0.00138   0.00065   0.00212   0.00277   1.81470
   R27        1.86516   0.00009  -0.00136  -0.00025  -0.00156   1.86360
   R28        1.83049   0.00232   0.00280  -0.00021   0.00260   1.83308
   R29        1.83355   0.00034   0.00137   0.00005   0.00143   1.83498
    A1        2.24782   0.00089  -0.00267   0.00184  -0.00083   2.24699
    A2        2.09098   0.00012   0.00693  -0.00132   0.00561   2.09659
    A3        1.94438  -0.00101  -0.00426  -0.00050  -0.00477   1.93961
    A4        1.99400  -0.00068  -0.01119   0.00428  -0.00692   1.98708
    A5        1.93383  -0.00233  -0.00491  -0.00052  -0.00543   1.92840
    A6        1.93526  -0.00217  -0.00430  -0.00121  -0.00551   1.92975
    A7        1.94264  -0.00189  -0.00354   0.00035  -0.00319   1.93944
    A8        1.88288   0.00224   0.00419   0.00029   0.00449   1.88737
    A9        1.88370   0.00222   0.00433   0.00081   0.00515   1.88884
   A10        1.88328   0.00228   0.00484   0.00034   0.00519   1.88846
   A11        1.99088  -0.00028   0.00337  -0.01447  -0.01097   1.97991
   A12        1.98317   0.00098  -0.00680   0.01089   0.00418   1.98735
   A13        1.82970  -0.00053  -0.00630   0.00213  -0.00437   1.82533
   A14        2.73190  -0.00045  -0.00929  -0.00133  -0.01082   2.72107
   A15        2.75154   0.00031   0.00243   0.00522   0.00761   2.75914
   A16        1.85188  -0.00106   0.00667   0.00239   0.00901   1.86090
   A17        2.11156  -0.00108   0.01627   0.01428   0.03051   2.14207
   A18        1.97551   0.00303  -0.00564  -0.00515  -0.01082   1.96469
   A19        1.86096  -0.00058   0.00202  -0.00304  -0.00075   1.86020
   A20        1.79407   0.00340   0.01425   0.01025   0.02466   1.81873
   A21        2.10518  -0.00189   0.00906  -0.01274  -0.00358   2.10159
   A22        1.65273   0.00023   0.00920   0.00326   0.01277   1.66550
   A23        2.17842   0.00000   0.01822  -0.00893   0.00971   2.18814
   A24        1.88546  -0.00010   0.00177  -0.00133   0.00044   1.88590
   A25        2.04360  -0.00003  -0.00602  -0.01743  -0.02432   2.01928
   A26        1.91549   0.00076   0.03046  -0.01091   0.01862   1.93411
   A27        1.67471  -0.00036  -0.00601  -0.00287  -0.00941   1.66530
   A28        1.94541  -0.00084  -0.00759  -0.01519  -0.02179   1.92361
   A29        2.04371   0.00024  -0.00630  -0.01751  -0.02401   2.01969
   A30        1.81285   0.00043  -0.00238   0.07562   0.07296   1.88581
   A31        2.21607   0.00005  -0.02470  -0.01549  -0.04024   2.17583
   A32        1.66857   0.00004   0.00140  -0.00025   0.00109   1.66965
   A33        1.89029  -0.00021   0.00504  -0.01137  -0.00668   1.88361
   A34        1.91687   0.00086   0.01176   0.01276   0.02451   1.94138
   A35        1.90190   0.00076   0.00041  -0.00460  -0.00420   1.89770
   A36        1.81539  -0.00030  -0.00221   0.00243   0.00021   1.81560
   A37        3.21596   0.00039   0.00228  -0.00618  -0.00387   3.21209
   A38        3.06423   0.00304  -0.00375  -0.00344  -0.00719   3.05704
   A39        2.98723   0.00347  -0.00778   0.00041  -0.00738   2.97986
   A40        2.95876   0.00063   0.02979   0.00082   0.03085   2.98961
   A41        2.82866   0.00149   0.02173   0.01425   0.03617   2.86483
   A42        3.00353   0.00020   0.03779  -0.00641   0.03140   3.03493
   A43        3.12282   0.00077  -0.00181   0.02232   0.02050   3.14332
   A44        3.11384  -0.00179  -0.02997  -0.00279  -0.03276   3.08108
   A45        3.08968   0.00299   0.00951  -0.01023  -0.00060   3.08908
   A46        2.84046  -0.00105  -0.01558   0.01373  -0.00194   2.83852
   A47        3.16933  -0.00086  -0.00645  -0.00432  -0.01015   3.15917
   A48        2.78120   0.00025  -0.00289   0.01541   0.01259   2.79379
    D1        0.03308   0.00031   0.00643  -0.03258  -0.02616   0.00692
    D2       -3.10333   0.00005   0.00710  -0.03593  -0.02883  -3.13216
    D3       -2.07280  -0.00015  -0.00043  -0.00403  -0.00447  -2.07727
    D4        2.12006  -0.00001   0.00030  -0.00327  -0.00297   2.11709
    D5        0.02342  -0.00017  -0.00059  -0.00312  -0.00371   0.01971
    D6        1.06414   0.00008  -0.00106  -0.00102  -0.00207   1.06206
    D7       -1.02618   0.00023  -0.00033  -0.00025  -0.00058  -1.02676
    D8       -3.12283   0.00006  -0.00122  -0.00010  -0.00132  -3.12415
    D9       -1.19578   0.00078  -0.02596   0.03412   0.00823  -1.18755
   D10        0.92501   0.00069  -0.03729   0.03239  -0.00497   0.92004
   D11        1.62242  -0.00002  -0.01059  -0.00082  -0.01143   1.61099
   D12       -0.55778  -0.00069   0.00044  -0.00697  -0.00669  -0.56448
   D13       -1.58764   0.00024  -0.01288   0.05281   0.03996  -1.54768
   D14        0.59742   0.00012  -0.01734   0.04298   0.02563   0.62305
   D15       -0.51371  -0.00035  -0.00725   0.01807   0.01063  -0.50308
   D16       -2.53493  -0.00042  -0.02567   0.02095  -0.00483  -2.53976
   D17        2.52079   0.00043   0.02639  -0.08249  -0.05581   2.46498
   D18        0.46200   0.00066   0.03066  -0.05899  -0.02853   0.43347
   D19       -1.88389   0.00132  -0.04067  -0.00790  -0.04857  -1.93246
   D20        2.20486   0.00076  -0.06085   0.00474  -0.05608   2.14878
   D21        2.18886   0.00077  -0.05305  -0.02189  -0.07495   2.11391
   D22       -0.00558   0.00021  -0.07323  -0.00926  -0.08246  -0.08804
   D23        2.96273  -0.00061   0.02360  -0.01333   0.01027   2.97299
   D24       -1.35882   0.00043   0.02574  -0.00715   0.01859  -1.34023
   D25       -0.98450  -0.00093   0.03451   0.00191   0.03641  -0.94808
   D26        0.97715   0.00012   0.03665   0.00808   0.04474   1.02189
   D27       -0.90074   0.00119   0.03969   0.01879   0.05896  -0.84178
   D28        3.09100   0.00139   0.01252   0.07586   0.08780  -3.10439
   D29        0.93056   0.00146   0.03387   0.00192   0.03586   0.96642
   D30       -2.90474  -0.00027   0.01719   0.01808   0.03583  -2.86891
   D31        1.08700  -0.00007  -0.00998   0.07516   0.06467   1.15167
   D32       -1.07344   0.00000   0.01137   0.00122   0.01273  -1.06071
   D33        3.08829  -0.00062  -0.04460  -0.04100  -0.08488   3.00341
   D34       -0.86734  -0.00053  -0.01997  -0.09295  -0.11367  -0.98100
   D35        0.95482  -0.00026  -0.02297  -0.01218  -0.03505   0.91977
   D36       -0.97504  -0.00016  -0.00337  -0.05183  -0.05464  -1.02969
   D37        1.35252  -0.00006   0.02126  -0.10378  -0.08343   1.26909
   D38       -3.10851   0.00021   0.01826  -0.02302  -0.00481  -3.11332
   D39       -0.93851   0.00016   0.01979   0.01833   0.03800  -0.90050
   D40        3.07627  -0.00011   0.03480   0.04339   0.07819  -3.12872
   D41       -3.07429   0.00049   0.04091   0.04794   0.08840  -2.98589
   D42        0.94050   0.00021   0.05593   0.07300   0.12858   1.06908
   D43        0.98313   0.00091   0.05038   0.01282   0.06349   1.04662
   D44       -1.28528   0.00064   0.06539   0.03788   0.10368  -1.18160
         Item               Value     Threshold  Converged?
 Maximum Force            0.012524     0.000015     NO 
 RMS     Force            0.001855     0.000010     NO 
 Maximum Displacement     0.279541     0.000060     NO 
 RMS     Displacement     0.079573     0.000040     NO 
 Predicted change in Energy=-2.237075D-04
 GradGradGradGradGradGradGradGradGradGradGradGradGradGradGradGradGradGrad

                          Input orientation:                          
 ---------------------------------------------------------------------
 Center     Atomic      Atomic             Coordinates (Angstroms)
 Number     Number       Type             X           Y           Z
 ---------------------------------------------------------------------
      1          6           0        0.829620   -2.610331   -0.225257
      2          8           0        0.440091   -1.492934   -0.498434
      3          8           0        1.187063   -3.084332    0.923223
      4          1           0        1.116979   -2.398028    1.701806
      5          6           0        0.945689   -3.688287   -1.336260
      6          9           0        0.145707   -4.729735   -1.065192
      7          9           0        2.204880   -4.140838   -1.423807
      8          9           0        0.597888   -3.193745   -2.523058
      9          8           0        1.041608   -1.496290    2.878575
     10          1           0        1.682206   -0.760955    2.845786
     11          1           0        0.173630   -1.061656    2.988549
     12          8           0       -0.151353    4.494305    2.291421
     13          1           0        0.423646    5.209511    2.570910
     14          1           0       -0.021425    3.759504    2.936203
     15          8           0       -0.274411    3.472862   -0.193971
     16          1           0       -0.222687    3.942364    0.671210
     17          1           0       -1.117556    3.711740   -0.585241
     18          8           0        2.275361    0.956953    2.454305
     19          1           0        1.683824    1.084753    1.676199
     20          1           0        3.168460    1.189810    2.190478
     21          8           0        0.288029    1.023661    0.661928
     22          1           0        0.066132    1.861695    0.187386
     23          1           0        0.351577    0.286693    0.030582
     24          8           0       -1.139219    0.218947    2.778880
     25          1           0       -2.075457    0.030115    2.678987
     26          1           0       -0.804863    0.560810    1.916398
     27          8           0        0.311236    2.395994    3.944112
     28          1           0       -0.343659    1.692842    3.811299
     29          1           0        1.148406    1.994701    3.659490
 ---------------------------------------------------------------------
                    Distance matrix (angstroms):
                    1          2          3          4          5
     1  C    0.000000
     2  O    1.214469   0.000000
     3  O    1.292845   2.260890   0.000000
     4  H    1.959903   2.473546   1.040248   0.000000
     5  C    1.552349   2.403572   2.351231   3.305140   0.000000
     6  F    2.380147   3.299205   2.783086   3.746532   1.340919
     7  F    2.381242   3.313939   2.767798   3.740370   1.340906
     8  F    2.382008   2.648916   3.497993   4.330369   1.331926
     9  O    3.304512   3.430164   2.523180   1.484452   4.751724
    10  H    3.684888   3.641765   3.056058   2.075615   5.157639
    11  H    3.627295   3.523642   3.063305   2.081227   5.118519
    12  O    7.600778   6.631751   7.816589   7.032821   9.017670
    13  H    8.314644   7.371833   8.490319   7.688349   9.731872
    14  H    7.161976   6.292681   7.235373   6.382390   8.640535
    15  O    6.182645   5.026166   6.810347   6.324341   7.353606
    16  H    6.696926   5.599090   7.171148   6.561815   7.976333
    17  H    6.624928   5.433455   7.333030   6.895868   7.718900
    18  O    4.689961   4.253097   4.456521   3.628222   6.141226
    19  H    4.242504   3.594491   4.265561   3.528701   5.692245
    20  H    5.074151   4.676682   4.878540   4.161725   6.416729
    21  O    3.779724   2.775394   4.213329   3.671030   5.160206
    22  H    4.555459   3.444377   5.124561   4.641442   5.822149
    23  H    2.947325   1.858700   3.585896   3.253698   4.245196
    24  O    4.572306   4.020640   4.445976   3.619265   6.045469
    25  H    4.883243   4.329395   4.840096   4.128246   6.251084
    26  H    4.161052   3.405758   4.270975   3.534720   5.630190
    27  O    6.535722   5.905641   6.318767   5.353486   8.081048
    28  H    6.015618   5.416385   5.788392   4.828938   7.557534
    29  H    6.033175   5.472992   5.769335   4.809323   7.569344
                    6          7          8          9         10
     6  F    0.000000
     7  F    2.171543   0.000000
     8  F    2.165434   2.165124   0.000000
     9  O    5.177944   5.182406   5.679426   0.000000
    10  H    5.779947   5.470486   5.993221   0.975786   0.000000
    11  H    5.467029   5.751194   5.924830   0.976927   1.544864
    12  O    9.820285   9.691256   9.102015   6.136377   5.593480
    13  H   10.587120  10.322770   9.828204   6.741239   6.107864
    14  H    9.386494   9.294166   8.861983   5.362530   4.831675
    15  O    8.259426   8.101099   7.115420   5.988732   5.567197
    16  H    8.851899   8.695995   7.861345   6.004153   5.520744
    17  H    8.548958   8.567657   7.374524   6.616916   6.294093
    18  O    7.018597   6.405637   6.694501   2.778587   1.859112
    19  H    6.609787   6.098223   6.092500   2.918892   2.185080
    20  H    7.401177   6.512092   6.931147   3.494582   2.538476
    21  O    6.008723   5.890386   5.294020   3.439703   3.146080
    22  H    6.709861   6.572715   5.760794   4.412495   4.069039
    23  H    5.138837   5.015277   4.323794   3.430194   3.285348
    24  O    6.396669   6.917608   6.540225   2.776326   2.987495
    25  H    6.450474   7.249210   6.678421   3.476470   3.843650
    26  H    6.146814   6.505460   5.981067   2.926926   2.965862
    27  O    8.711863   8.667792   8.552874   4.101059   3.612784
    28  H    8.078931   8.242160   8.055390   3.599930   3.325277
    29  H    8.279255   8.037467   8.089928   3.578862   2.922447
                   11         12         13         14         15
    11  H    0.000000
    12  O    5.608948   0.000000
    13  H    6.290029   0.959301   0.000000
    14  H    4.825387   0.986184   1.560144   0.000000
    15  O    5.557969   2.689919   3.338833   3.153436   0.000000
    16  H    5.528774   1.713129   2.373240   2.281258   0.985721
    17  H    6.101184   3.133870   3.818365   3.688408   0.959712
    18  O    2.962679   4.292823   4.639687   3.655372   4.454717
    19  H    2.934283   3.920640   4.404792   3.413177   3.610441
    20  H    3.830799   4.685193   4.882288   4.163508   4.769830
    21  O    3.126467   3.859233   4.602603   3.571124   2.654711
    22  H    4.050191   3.377114   4.125152   3.341458   1.690344
    23  H    3.255653   4.802950   5.540091   4.543367   3.254836
    24  O    1.845936   4.414995   5.233692   3.716148   4.491514
    25  H    2.519164   4.876615   5.751812   4.265389   4.832200
    26  H    2.177005   4.005009   4.852633   3.447524   3.635256
    27  O    3.589900   2.710772   3.132762   1.727918   4.315827
    28  H    2.920918   3.192993   3.807136   2.267315   4.383543
    29  H    3.277448   3.131933   3.470632   2.237449   4.365608
                   16         17         18         19         20
    16  H    0.000000
    17  H    1.559694   0.000000
    18  O    4.281630   5.323493   0.000000
    19  H    3.579208   4.456781   0.985748   0.000000
    20  H    4.624349   5.695144   0.959924   1.574695   0.000000
    21  O    2.963064   3.279767   2.677042   1.726476   3.265111
    22  H    2.155618   2.328247   3.292138   2.331765   3.753430
    23  H    3.755545   3.777372   3.166169   2.262705   3.662731
    24  O    4.375630   4.849472   3.508470   3.151999   4.454760
    25  H    4.771752   5.012696   4.454113   4.031133   5.392791
    26  H    3.650251   4.035385   3.151833   2.554559   4.032127
    27  O    3.658992   4.928252   2.854497   2.957497   3.562842
    28  H    3.864601   4.899431   3.040104   3.006512   3.900651
    29  H    3.821401   5.108869   1.949210   2.246803   2.624207
                   21         22         23         24         25
    21  O    0.000000
    22  H    0.988296   0.000000
    23  H    0.972500   1.608322   0.000000
    24  O    2.676955   3.296563   3.127331   0.000000
    25  H    3.262166   3.761537   3.601440   0.960300   0.000000
    26  H    1.726945   2.332470   2.229079   0.986174   1.574036
    27  O    3.557608   3.802439   4.445953   2.863760   3.590854
    28  H    3.281062   3.650915   4.093217   1.967529   2.654414
    29  H    3.266274   3.639301   4.089156   3.026881   3.900549
                   26         27         28         29
    26  H    0.000000
    27  O    2.953845   0.000000
    28  H    2.254962   0.970026   0.000000
    29  H    2.984907   0.971031   1.529845   0.000000
 Stoichiometry    C2H15F3O9
 Framework group  C1[X(C2H15F3O9)]
 Deg. of freedom    81
 Full point group                 C1      NOp   1
 Largest Abelian subgroup         C1      NOp   1
 Largest concise Abelian subgroup C1      NOp   1
                         Standard orientation:                         
 ---------------------------------------------------------------------
 Center     Atomic      Atomic             Coordinates (Angstroms)
 Number     Number       Type             X           Y           Z
 ---------------------------------------------------------------------
      1          6           0        2.270218   -0.049312   -0.027318
      2          8           0        1.366017    0.751029   -0.156967
      3          8           0        2.202601   -1.335757    0.081933
      4          1           0        1.232948   -1.710645    0.045225
      5          6           0        3.742652    0.439887    0.021779
      6          9           0        4.446176   -0.086560   -0.991123
      7          9           0        4.324334    0.068491    1.171448
      8          9           0        3.810799    1.766952   -0.069226
      9          8           0       -0.109628   -2.341844   -0.006515
     10          1           0       -0.670430   -2.124883    0.761982
     11          1           0       -0.641491   -2.076599   -0.781856
     12          8           0       -5.257721    0.997056    0.056807
     13          1           0       -5.951230    0.943857    0.717468
     14          1           0       -4.890449    0.087007   -0.040555
     15          8           0       -3.232704    2.767636    0.060774
     16          1           0       -4.037073    2.198612    0.089885
     17          1           0       -3.359580    3.384391   -0.663492
     18          8           0       -1.938660   -1.159302    1.718820
     19          1           0       -1.761936   -0.300785    1.267803
     20          1           0       -1.922018   -1.006526    2.666362
     21          8           0       -1.401557    0.845828    0.028398
     22          1           0       -1.948236    1.669138    0.034181
     23          1           0       -0.455409    1.070681    0.030102
     24          8           0       -1.823219   -1.076017   -1.786760
     25          1           0       -1.716975   -0.881207   -2.721072
     26          1           0       -1.691759   -0.237271   -1.285002
     27          8           0       -4.112203   -1.454259   -0.107889
     28          1           0       -3.505546   -1.508806   -0.862835
     29          1           0       -3.533233   -1.545312    0.666323
 ---------------------------------------------------------------------
 Rotational constants (GHZ):           0.8208694           0.1902304           0.1717902
 Standard basis: 6-31++G(d,p) (6D, 7F)
 There are   356 symmetry adapted cartesian basis functions of A   symmetry.
 There are   356 symmetry adapted basis functions of A   symmetry.
   356 basis functions,   568 primitive gaussians,   356 cartesian basis functions
    63 alpha electrons       63 beta electrons
       nuclear repulsion energy      1095.0507313166 Hartrees.
 NAtoms=   29 NActive=   29 NUniq=   29 SFac= 1.00D+00 NAtFMM=   60 NAOKFM=F Big=F
 Integral buffers will be    131072 words long.
 Raffenetti 2 integral format.
 Two-electron integral symmetry is turned on.
 Nuclear repulsion after empirical dispersion term =     1095.0350819178 Hartrees.
 One-electron integrals computed using PRISM.
 NBasis=   356 RedAO= T EigKep=  3.67D-05  NBF=   356
 NBsUse=   356 1.00D-06 EigRej= -1.00D+00 NBFU=   356
 Lowest energy guess from the checkpoint file:  "/local_scratch/slurm.6305318/Gau-158516.chk"
 B after Tr=    -0.000000   -0.000000    0.000000
         Rot=    0.999994    0.003057   -0.001271    0.000246 Ang=   0.38 deg.
 B after Tr=    -0.000000   -0.000000   -0.000000
         Rot=    0.999986    0.003566    0.000097   -0.003912 Ang=   0.61 deg.
 Requested convergence on RMS density matrix=1.00D-10 within 128 cycles.
 Requested convergence on MAX density matrix=1.00D-08.
 Requested convergence on             energy=1.00D-08.
 No special actions if energy rises.
 SCF Done:  E(RwB97XD) =  -1061.67899583     A.U. after   15 cycles
            NFock= 15  Conv=0.60D-10     -V/T= 2.0083
 Calling FoFJK, ICntrl=      2127 FMM=F ISym2X=0 I1Cent= 0 IOpClX= 0 NMat=1 NMatS=1 NMatT=0.
 ***** Axes restored to original set *****
 -------------------------------------------------------------------
 Center     Atomic                   Forces (Hartrees/Bohr)
 Number     Number              X              Y              Z
 -------------------------------------------------------------------
      1        6           0.000210768   -0.000864968   -0.001123242
      2        8           0.000074044    0.001636337   -0.000624198
      3        8           0.000278770    0.001581000    0.003681198
      4        1          -0.000383046   -0.001894995   -0.002953059
      5        6          -0.000057774   -0.000212205   -0.000140658
      6        9          -0.000316065   -0.000183846    0.000282833
      7        9           0.000326869    0.000126538    0.000215769
      8        9          -0.000092522    0.000287094    0.000107581
      9        8           0.000257009   -0.000098982    0.000174270
     10        1          -0.000409655    0.000037677    0.000195938
     11        1           0.000292972   -0.000393350   -0.000316769
     12        8          -0.000269360   -0.000608575   -0.000098370
     13        1          -0.000219091    0.000521327   -0.000003088
     14        1           0.000363645    0.000120993    0.000175293
     15        8           0.000045027   -0.000211266    0.000170356
     16        1           0.000157842    0.000187145    0.000170541
     17        1           0.000020807    0.000216798   -0.000397506
     18        8          -0.000216733    0.000094904    0.000319066
     19        1           0.000105151   -0.000034445   -0.000495381
     20        1           0.000199834    0.000052813    0.000045205
     21        8           0.000002826    0.000203062   -0.002465982
     22        1          -0.000090151    0.000820261    0.000852389
     23        1          -0.000400867   -0.001234480    0.001883104
     24        8           0.000036600    0.000834730   -0.000138833
     25        1           0.000219677   -0.000061396    0.000449866
     26        1           0.000043992   -0.000747794   -0.000007689
     27        8           0.000651731    0.000072045   -0.000190231
     28        1          -0.000873940   -0.000099518    0.000190576
     29        1           0.000041641   -0.000146903    0.000041020
 -------------------------------------------------------------------
 Cartesian Forces:  Max     0.003681198 RMS     0.000775318

 GradGradGradGradGradGradGradGradGradGradGradGradGradGradGradGradGradGrad
 Berny optimization.
 Using GEDIIS/GDIIS optimizer.
 FormGI is forming the generalized inverse of G from B-inverse, IUseBI=4.
 Internal  Forces:  Max     0.003342190 RMS     0.000577365
 Search for a local minimum.
 Step number  11 out of a maximum of  174
 All quantities printed in internal units (Hartrees-Bohrs-Radians)
 Mixed Optimization -- En-DIIS/RFO-DIIS
 Update second derivatives using D2CorX and points    8   10    9   11
 DE= -1.17D-04 DEPred=-2.24D-04 R= 5.22D-01
 TightC=F SS=  1.41D+00  RLast= 2.94D-01 DXNew= 3.5676D-01 8.8102D-01
 Trust test= 5.22D-01 RLast= 2.94D-01 DXMaxT set to 3.57D-01
 ITU=  1 -1  1  0  0  0  0 -1  0  1  0
 Use linear search instead of GDIIS.
     Eigenvalues ---    0.00009   0.00035   0.00118   0.00171   0.00272
     Eigenvalues ---    0.00365   0.00468   0.00597   0.00634   0.00714
     Eigenvalues ---    0.00849   0.01014   0.01049   0.01088   0.01186
     Eigenvalues ---    0.01336   0.01408   0.01522   0.01726   0.01765
     Eigenvalues ---    0.01809   0.01827   0.02060   0.02157   0.02310
     Eigenvalues ---    0.02451   0.02574   0.02707   0.02748   0.02817
     Eigenvalues ---    0.03164   0.03210   0.03575   0.03736   0.04095
     Eigenvalues ---    0.04449   0.05119   0.05527   0.05687   0.06277
     Eigenvalues ---    0.06393   0.06694   0.07257   0.07739   0.08404
     Eigenvalues ---    0.09136   0.10059   0.10808   0.11670   0.13661
     Eigenvalues ---    0.14876   0.20049   0.21076   0.21706   0.22163
     Eigenvalues ---    0.24117   0.28653   0.34063   0.37477   0.38437
     Eigenvalues ---    0.41176   0.43302   0.45582   0.46991   0.47545
     Eigenvalues ---    0.47880   0.49515   0.49645   0.51843   0.54211
     Eigenvalues ---    0.56037   0.56767   0.57362   0.57440   0.57683
     Eigenvalues ---    0.59181   0.62290   0.65968   1.31648   2.09543
     Eigenvalues ---    4.38002
 RFO step:  Lambda=-3.04846439D-04 EMin= 8.93641846D-05
 Quartic linear search produced a step of -0.35647.
 Iteration  1 RMS(Cart)=  0.07361799 RMS(Int)=  0.00321252
 Iteration  2 RMS(Cart)=  0.00445606 RMS(Int)=  0.00019368
 Iteration  3 RMS(Cart)=  0.00001219 RMS(Int)=  0.00019356
 Iteration  4 RMS(Cart)=  0.00000000 RMS(Int)=  0.00019356
 Variable       Old X    -DE/DX   Delta X   Delta X   Delta X     New X
                                 (Linear)    (Quad)   (Total)
    R1        2.29501   0.00162  -0.00007  -0.00222  -0.00229   2.29272
    R2        2.44312   0.00138   0.00157  -0.00119   0.00037   2.44350
    R3        2.93352  -0.00036  -0.00091   0.00213   0.00122   2.93473
    R4        1.96578  -0.00334  -0.01132  -0.00855  -0.01989   1.94589
    R5        2.80521   0.00014   0.01679   0.01866   0.03542   2.84063
    R6        2.53397   0.00039   0.00015   0.00031   0.00046   2.53442
    R7        2.53394   0.00025  -0.00017  -0.00179  -0.00196   2.53198
    R8        2.51698   0.00003  -0.00016  -0.00035  -0.00051   2.51646
    R9        1.84397  -0.00038  -0.00038  -0.00032  -0.00073   1.84324
   R10        1.84612  -0.00051  -0.00086  -0.00291  -0.00376   1.84236
   R11        3.51321  -0.00004   0.00572  -0.01721  -0.01152   3.50169
   R12        3.48831  -0.00015   0.00244   0.03126   0.03373   3.52204
   R13        1.81282   0.00026   0.00012  -0.00047  -0.00034   1.81247
   R14        1.86362   0.00020   0.00013  -0.00001   0.00012   1.86374
   R15        3.23734   0.00005   0.00050   0.00163   0.00213   3.23947
   R16        3.26529   0.00013   0.00048  -0.00172  -0.00124   3.26405
   R17        1.86274   0.00027   0.00008  -0.00082  -0.00075   1.86200
   R18        1.81359   0.00020  -0.00000  -0.00043  -0.00044   1.81315
   R19        3.19429   0.00004   0.00291   0.00071   0.00362   3.19791
   R20        1.86279   0.00039   0.00015   0.00047   0.00064   1.86343
   R21        1.81399   0.00019   0.00006  -0.00030  -0.00024   1.81375
   R22        3.26257   0.00022  -0.00122  -0.00360  -0.00481   3.25776
   R23        1.86761   0.00036  -0.00037  -0.00128  -0.00164   1.86597
   R24        1.83776  -0.00031   0.00018   0.00132   0.00150   1.83926
   R25        3.26345  -0.00029  -0.00115  -0.00127  -0.00239   3.26106
   R26        1.81470  -0.00025  -0.00065   0.00014  -0.00052   1.81419
   R27        1.86360  -0.00053  -0.00015   0.00061   0.00049   1.86409
   R28        1.83308   0.00064   0.00052  -0.00051   0.00001   1.83310
   R29        1.83498   0.00008   0.00020  -0.00073  -0.00053   1.83446
    A1        2.24699   0.00046  -0.00108   0.00275   0.00167   2.24866
    A2        2.09659   0.00011   0.00158  -0.00154   0.00003   2.09662
    A3        1.93961  -0.00056  -0.00050  -0.00122  -0.00172   1.93789
    A4        1.98708   0.00074  -0.00331   0.01071   0.00741   1.99450
    A5        1.92840  -0.00026  -0.00060  -0.00198  -0.00258   1.92582
    A6        1.92975  -0.00041  -0.00025   0.00367   0.00341   1.93317
    A7        1.93944  -0.00040  -0.00069   0.00036  -0.00033   1.93911
    A8        1.88737   0.00037   0.00056  -0.00084  -0.00027   1.88710
    A9        1.88884   0.00034   0.00040  -0.00091  -0.00051   1.88833
   A10        1.88846   0.00041   0.00065  -0.00040   0.00025   1.88871
   A11        1.97991  -0.00101   0.00565  -0.00268   0.00302   1.98293
   A12        1.98735   0.00064  -0.00500   0.01455   0.00917   1.99651
   A13        1.82533   0.00006  -0.00170   0.00571   0.00392   1.82926
   A14        2.72107  -0.00044  -0.00094   0.02587   0.02485   2.74592
   A15        2.75914   0.00065  -0.00146  -0.02774  -0.02955   2.72959
   A16        1.86090   0.00030   0.00023  -0.00016   0.00002   1.86092
   A17        2.14207  -0.00041  -0.00248   0.00938   0.00683   2.14890
   A18        1.96469   0.00023   0.00095   0.00463   0.00553   1.97022
   A19        1.86020  -0.00021   0.00131  -0.00085   0.00050   1.86070
   A20        1.81873  -0.00002  -0.00144  -0.00195  -0.00337   1.81536
   A21        2.10159   0.00038   0.00595   0.00249   0.00844   2.11004
   A22        1.66550  -0.00041   0.00020  -0.00971  -0.00939   1.65611
   A23        2.18814  -0.00024   0.00594  -0.01600  -0.01027   2.17787
   A24        1.88590   0.00029   0.00076  -0.00103  -0.00006   1.88584
   A25        2.01928  -0.00049   0.00556   0.00836   0.01410   2.03338
   A26        1.93411  -0.00024   0.00909  -0.03713  -0.02748   1.90664
   A27        1.66530   0.00023   0.00025  -0.00715  -0.00712   1.65818
   A28        1.92361   0.00117   0.00385   0.00941   0.01349   1.93710
   A29        2.01969  -0.00013   0.00531  -0.02088  -0.01524   2.00446
   A30        1.88581  -0.00076  -0.02724   0.04640   0.01890   1.90472
   A31        2.17583   0.00003   0.00160   0.04540   0.04702   2.22284
   A32        1.66965  -0.00086   0.00034  -0.01416  -0.01431   1.65534
   A33        1.88361   0.00025   0.00498  -0.00102   0.00414   1.88775
   A34        1.94138  -0.00028  -0.00267  -0.00401  -0.00668   1.93471
   A35        1.89770   0.00033   0.00171  -0.00472  -0.00302   1.89469
   A36        1.81560   0.00021  -0.00122   0.00010  -0.00112   1.81448
   A37        3.21209   0.00081   0.00256   0.00463   0.00725   3.21933
   A38        3.05704  -0.00018   0.00063   0.00327   0.00389   3.06093
   A39        2.97986   0.00019  -0.00138   0.00337   0.00198   2.98183
   A40        2.98961   0.00009   0.00438  -0.02250  -0.01766   2.97195
   A41        2.86483  -0.00009  -0.00168  -0.01317  -0.01476   2.85007
   A42        3.03493   0.00001   0.00831  -0.02169  -0.01374   3.02119
   A43        3.14332   0.00035  -0.00824   0.00155  -0.00675   3.13657
   A44        3.08108   0.00125  -0.00379   0.01503   0.01122   3.09230
   A45        3.08908  -0.00050   0.00512  -0.01152  -0.00640   3.08268
   A46        2.83852  -0.00041  -0.00735   0.01621   0.00800   2.84651
   A47        3.15917   0.00079   0.00029  -0.00269  -0.00242   3.15676
   A48        2.79379  -0.00024  -0.00598   0.00708   0.00054   2.79433
    D1        0.00692   0.00089   0.01264  -0.01253   0.00011   0.00703
    D2       -3.13216   0.00070   0.01394  -0.00941   0.00454  -3.12762
    D3       -2.07727  -0.00009   0.00137   0.03659   0.03796  -2.03931
    D4        2.11709  -0.00012   0.00121   0.03655   0.03776   2.15486
    D5        0.01971  -0.00010   0.00102   0.03437   0.03539   0.05510
    D6        1.06206   0.00008   0.00019   0.03378   0.03397   1.09603
    D7       -1.02676   0.00005   0.00004   0.03374   0.03378  -0.99298
    D8       -3.12415   0.00007  -0.00016   0.03156   0.03141  -3.09274
    D9       -1.18755   0.00124  -0.01633   0.10505   0.08873  -1.09882
   D10        0.92004   0.00126  -0.01747   0.12330   0.10579   1.02583
   D11        1.61099  -0.00013  -0.00139  -0.01047  -0.01152   1.59947
   D12       -0.56448  -0.00035   0.00261  -0.03107  -0.02776  -0.59224
   D13       -1.54768   0.00095  -0.02089  -0.08980  -0.11065  -1.65833
   D14        0.62305   0.00012  -0.01809  -0.08010  -0.09821   0.52485
   D15       -0.50308   0.00009  -0.00753   0.04187   0.03506  -0.46802
   D16       -2.53976   0.00016  -0.01153   0.05882   0.04752  -2.49224
   D17        2.46498   0.00047   0.03352   0.09572   0.12909   2.59407
   D18        0.43347   0.00084   0.02599   0.08807   0.11381   0.54728
   D19       -1.93246   0.00022  -0.00368   0.02007   0.01641  -1.91605
   D20        2.14878  -0.00008  -0.01142   0.02050   0.00908   2.15786
   D21        2.11391  -0.00020  -0.00066   0.00097   0.00031   2.11422
   D22       -0.08804  -0.00050  -0.00840   0.00140  -0.00701  -0.09505
   D23        2.97299  -0.00055   0.00852  -0.01060  -0.00210   2.97089
   D24       -1.34023  -0.00025   0.00666  -0.01377  -0.00714  -1.34736
   D25       -0.94808  -0.00030   0.00483   0.01120   0.01605  -0.93203
   D26        1.02189   0.00000   0.00297   0.00803   0.01101   1.03290
   D27       -0.84178  -0.00026  -0.00053   0.02739   0.02696  -0.81482
   D28       -3.10439  -0.00017  -0.02484   0.06428   0.03946  -3.06493
   D29        0.96642  -0.00032   0.00470   0.00795   0.01250   0.97892
   D30       -2.86891  -0.00023  -0.00390   0.03251   0.02873  -2.84018
   D31        1.15167  -0.00014  -0.02820   0.06940   0.04123   1.19290
   D32       -1.06071  -0.00029   0.00133   0.01307   0.01427  -1.04644
   D33        3.00341   0.00015   0.00724  -0.00467   0.00236   3.00577
   D34       -0.98100   0.00117   0.03021  -0.02679   0.00306  -0.97795
   D35        0.91977   0.00036   0.00064   0.01726   0.01771   0.93749
   D36       -1.02969  -0.00031   0.01774  -0.04199  -0.02412  -1.05381
   D37        1.26909   0.00071   0.04071  -0.06411  -0.02343   1.24566
   D38       -3.11332  -0.00010   0.01114  -0.02006  -0.00877  -3.12209
   D39       -0.90050  -0.00039  -0.00333  -0.04266  -0.04628  -0.94679
   D40       -3.12872  -0.00004  -0.00991  -0.08735  -0.09730   3.05717
   D41       -2.98589   0.00013  -0.01039  -0.04499  -0.05559  -3.04148
   D42        1.06908   0.00048  -0.01697  -0.08968  -0.10660   0.96247
   D43        1.04662  -0.00064   0.00337  -0.07951  -0.07645   0.97017
   D44       -1.18160  -0.00029  -0.00321  -0.12420  -0.12747  -1.30906
         Item               Value     Threshold  Converged?
 Maximum Force            0.003342     0.000015     NO 
 RMS     Force            0.000577     0.000010     NO 
 Maximum Displacement     0.344172     0.000060     NO 
 RMS     Displacement     0.074709     0.000040     NO 
 Predicted change in Energy=-2.230347D-04
 GradGradGradGradGradGradGradGradGradGradGradGradGradGradGradGradGradGrad

                          Input orientation:                          
 ---------------------------------------------------------------------
 Center     Atomic      Atomic             Coordinates (Angstroms)
 Number     Number       Type             X           Y           Z
 ---------------------------------------------------------------------
      1          6           0        0.888626   -2.616711   -0.268101
      2          8           0        0.585971   -1.482615   -0.575045
      3          8           0        1.151970   -3.096914    0.903230
      4          1           0        1.085116   -2.409836    1.667283
      5          6           0        0.991924   -3.718054   -1.358129
      6          9           0        0.080922   -4.677649   -1.139125
      7          9           0        2.205740   -4.285294   -1.346682
      8          9           0        0.780016   -3.212771   -2.571838
      9          8           0        1.006420   -1.494911    2.857377
     10          1           0        1.641099   -0.754994    2.824019
     11          1           0        0.137058   -1.072010    2.983320
     12          8           0       -0.135712    4.491264    2.288966
     13          1           0        0.438829    5.212864    2.551844
     14          1           0        0.011032    3.763077    2.937729
     15          8           0       -0.340095    3.457461   -0.186737
     16          1           0       -0.256136    3.930604    0.673468
     17          1           0       -1.194147    3.699678   -0.550781
     18          8           0        2.262525    0.948852    2.444024
     19          1           0        1.657122    1.090334    1.678627
     20          1           0        3.155515    1.155054    2.158963
     21          8           0        0.253932    1.021054    0.679528
     22          1           0        0.017170    1.847849    0.194378
     23          1           0        0.332678    0.268244    0.067668
     24          8           0       -1.147035    0.270371    2.832307
     25          1           0       -2.099225    0.161963    2.775438
     26          1           0       -0.822360    0.598530    1.960559
     27          8           0        0.356312    2.414082    3.959702
     28          1           0       -0.301866    1.711858    3.838684
     29          1           0        1.188000    2.008747    3.665834
 ---------------------------------------------------------------------
                    Distance matrix (angstroms):
                    1          2          3          4          5
     1  C    0.000000
     2  O    1.213255   0.000000
     3  O    1.293043   2.260888   0.000000
     4  H    1.956302   2.477281   1.029720   0.000000
     5  C    1.552994   2.403166   2.350569   3.297460   0.000000
     6  F    2.378768   3.283520   2.795904   3.745305   1.341160
     7  F    2.383757   3.327775   2.754049   3.722517   1.339867
     8  F    2.382076   2.649202   3.496837   4.325268   1.331655
     9  O    3.322788   3.458100   2.531065   1.503198   4.765823
    10  H    3.686925   3.632681   3.068105   2.094196   5.166384
    11  H    3.677321   3.609997   3.075233   2.102509   5.155631
    12  O    7.623068   6.664129   7.820411   7.035772   9.053495
    13  H    8.334066   7.391111   8.501700   7.701019   9.764994
    14  H    7.193692   6.339355   7.245716   6.393163   8.682389
    15  O    6.197737   5.041105   6.809855   6.316154   7.391513
    16  H    6.713000   5.618796   7.170883   6.556509   8.011680
    17  H    6.656923   5.479559   7.335671   6.887743   7.775183
    18  O    4.685772   4.223464   4.469408   3.642857   6.152302
    19  H    4.257055   3.584197   4.288294   3.546620   5.725816
    20  H    5.025499   4.586355   4.865212   4.151716   6.387351
    21  O    3.812371   2.820029   4.220684   3.665724   5.211126
    22  H    4.572266   3.465190   5.122589   4.630101   5.860009
    23  H    2.957158   1.882218   3.562820   3.208900   4.284632
    24  O    4.700179   4.205510   4.510584   3.677402   6.167855
    25  H    5.090326   4.597897   4.969478   4.240541   6.457253
    26  H    4.269915   3.569853   4.321137   3.574177   5.739183
    27  O    6.592917   5.983387   6.351864   5.390410   8.141648
    28  H    6.084362   5.520318   5.818489   4.860767   7.626579
    29  H    6.079501   5.526039   5.805261   4.850635   7.620689
                    6          7          8          9         10
     6  F    0.000000
     7  F    2.170685   0.000000
     8  F    2.165009   2.164256   0.000000
     9  O    5.192148   5.186398   5.699007   0.000000
    10  H    5.790328   5.493322   5.991444   0.975401   0.000000
    11  H    5.477074   5.775254   5.987990   0.974935   1.545321
    12  O    9.791206   9.784085   9.155224   6.120609   5.564761
    13  H   10.562841  10.418037   9.867109   6.738676   6.093838
    14  H    9.373979   9.378124   8.922394   5.351980   4.804479
    15  O    8.201483   8.232679   7.171844   5.967054   5.543877
    16  H    8.803473   8.811517   7.914128   5.983287   5.493560
    17  H    8.494208   8.715071   7.467525   6.591039   6.266738
    18  O    7.018253   6.462892   6.683997   2.778604   1.853013
    19  H    6.610126   6.192807   6.111667   2.914851   2.171962
    20  H    7.372309   6.541331   6.863043   3.482629   2.526666
    21  O    5.984368   6.006032   5.364086   3.411649   3.110856
    22  H    6.660663   6.691797   5.817539   4.386824   4.040662
    23  H    5.097214   5.122837   4.391419   3.368252   3.218144
    24  O    6.462434   7.032719   6.711973   2.784640   2.970713
    25  H    6.595354   7.436579   6.947821   3.520935   3.851390
    26  H    6.185631   6.630156   6.134838   2.920825   2.940446
    27  O    8.738795   8.744126   8.631455   4.113148   3.603262
    28  H    8.108694   8.315163   8.155809   3.599714   3.300003
    29  H    8.307897   8.110244   8.144891   3.600305   2.924417
                   11         12         13         14         15
    11  H    0.000000
    12  O    5.613069   0.000000
    13  H    6.306891   0.959119   0.000000
    14  H    4.836943   0.986248   1.560064   0.000000
    15  O    5.549148   2.690655   3.344845   3.158953   0.000000
    16  H    5.524143   1.714256   2.378122   2.286116   0.985326
    17  H    6.085308   3.132260   3.818720   3.691366   0.959480
    18  O    2.982002   4.280686   4.638889   3.637695   4.470756
    19  H    2.947634   3.892697   4.386570   3.382086   3.615487
    20  H    3.840633   4.688217   4.899036   4.158850   4.798195
    21  O    3.114809   3.845058   4.594673   3.560500   2.653180
    22  H    4.039572   3.376139   4.130226   3.345760   1.692258
    23  H    3.214898   4.794524   5.534588   4.533714   3.269321
    24  O    1.863782   4.374235   5.198256   3.681199   4.463555
    25  H    2.562590   4.778586   5.657147   4.177026   4.767529
    26  H    2.181106   3.966448   4.819989   3.415225   3.607901
    27  O    3.626876   2.710744   3.134016   1.727261   4.332041
    28  H    2.945203   3.186587   3.802846   2.262106   4.387780
    29  H    3.325863   3.132231   3.473989   2.234517   4.390462
                   16         17         18         19         20
    16  H    0.000000
    17  H    1.559480   0.000000
    18  O    4.285950   5.337086   0.000000
    19  H    3.569038   4.461913   0.986085   0.000000
    20  H    4.642169   5.721659   0.959797   1.574831   0.000000
    21  O    2.953927   3.284146   2.674530   1.723932   3.259734
    22  H    2.154551   2.334914   3.303138   2.338004   3.766798
    23  H    3.758534   3.806365   3.136018   2.241689   3.623307
    24  O    4.341842   4.817432   3.498028   3.141117   4.443871
    25  H    4.692325   4.939467   4.444536   4.021817   5.383174
    26  H    3.616618   4.007764   3.142130   2.543459   4.021513
    27  O    3.670731   4.939751   2.842152   2.940701   3.558560
    28  H    3.865685   4.900510   3.017177   2.981572   3.883938
    29  H    3.838401   5.129690   1.941855   2.238872   2.621176
                   21         22         23         24         25
    21  O    0.000000
    22  H    0.987429   0.000000
    23  H    0.973292   1.615783   0.000000
    24  O    2.675947   3.286713   3.135726   0.000000
    25  H    3.266225   3.739414   3.641080   0.960027   0.000000
    26  H    1.725680   2.320561   2.241927   0.986431   1.576390
    27  O    3.565186   3.822735   4.444447   2.850714   3.536126
    28  H    3.281217   3.660771   4.087448   1.950638   2.600609
    29  H    3.281165   3.667116   4.087508   3.028054   3.874180
                   26         27         28         29
    26  H    0.000000
    27  O    2.946535   0.000000
    28  H    2.244497   0.970032   0.000000
    29  H    2.989686   0.970753   1.528961   0.000000
 Stoichiometry    C2H15F3O9
 Framework group  C1[X(C2H15F3O9)]
 Deg. of freedom    81
 Full point group                 C1      NOp   1
 Largest Abelian subgroup         C1      NOp   1
 Largest concise Abelian subgroup C1      NOp   1
                         Standard orientation:                         
 ---------------------------------------------------------------------
 Center     Atomic      Atomic             Coordinates (Angstroms)
 Number     Number       Type             X           Y           Z
 ---------------------------------------------------------------------
      1          6           0        2.291742   -0.033829    0.005043
      2          8           0        1.400100    0.788186   -0.030388
      3          8           0        2.205056   -1.323782    0.026618
      4          1           0        1.240540   -1.683705    0.004505
      5          6           0        3.775187    0.425453    0.020559
      6          9           0        4.408228   -0.005609   -1.080420
      7          9           0        4.414330   -0.068980    1.089332
      8          9           0        3.865558    1.753481    0.059046
      9          8           0       -0.122250   -2.316790   -0.035616
     10          1           0       -0.681033   -2.090250    0.731097
     11          1           0       -0.656529   -2.073353   -0.813937
     12          8           0       -5.259224    1.008338    0.094320
     13          1           0       -5.945807    0.978297    0.763357
     14          1           0       -4.900826    0.092813    0.016540
     15          8           0       -3.232780    2.775330   -0.010040
     16          1           0       -4.035487    2.208356    0.061150
     17          1           0       -3.380320    3.367958   -0.750058
     18          8           0       -1.928798   -1.137467    1.715447
     19          1           0       -1.772744   -0.284535    1.245855
     20          1           0       -1.871268   -0.972244    2.659164
     21          8           0       -1.419428    0.838553   -0.013423
     22          1           0       -1.950806    1.670749   -0.023563
     23          1           0       -0.465922    1.033792   -0.010888
     24          8           0       -1.921094   -1.105578   -1.782427
     25          1           0       -1.913938   -0.916128   -2.723549
     26          1           0       -1.768346   -0.260270   -1.297485
     27          8           0       -4.145064   -1.459492   -0.034494
     28          1           0       -3.551011   -1.529343   -0.798159
     29          1           0       -3.553274   -1.540299    0.730761
 ---------------------------------------------------------------------
 Rotational constants (GHZ):           0.8243152           0.1878662           0.1698975
 Standard basis: 6-31++G(d,p) (6D, 7F)
 There are   356 symmetry adapted cartesian basis functions of A   symmetry.
 There are   356 symmetry adapted basis functions of A   symmetry.
   356 basis functions,   568 primitive gaussians,   356 cartesian basis functions
    63 alpha electrons       63 beta electrons
       nuclear repulsion energy      1092.7666024130 Hartrees.
 NAtoms=   29 NActive=   29 NUniq=   29 SFac= 1.00D+00 NAtFMM=   60 NAOKFM=F Big=F
 Integral buffers will be    131072 words long.
 Raffenetti 2 integral format.
 Two-electron integral symmetry is turned on.
 Nuclear repulsion after empirical dispersion term =     1092.7509818605 Hartrees.
 One-electron integrals computed using PRISM.
 NBasis=   356 RedAO= T EigKep=  3.69D-05  NBF=   356
 NBsUse=   356 1.00D-06 EigRej= -1.00D+00 NBFU=   356
 Initial guess from the checkpoint file:  "/local_scratch/slurm.6305318/Gau-158516.chk"
 B after Tr=     0.000000    0.000000   -0.000000
         Rot=    0.999989   -0.003384   -0.002592    0.001692 Ang=  -0.53 deg.
 ExpMin= 3.60D-02 ExpMax= 7.00D+03 ExpMxC= 1.05D+03 IAcc=3 IRadAn=         5 AccDes= 0.00D+00
 Harris functional with IExCor= 4639 and IRadAn=       5 diagonalized for initial guess.
 HarFok:  IExCor= 4639 AccDes= 0.00D+00 IRadAn=         5 IDoV= 1 UseB2=F ITyADJ=14
 ICtDFT=  3500011 ScaDFX=  1.000000  1.000000  1.000000  1.000000
 FoFCou: FMM=F IPFlag=           0 FMFlag=      100000 FMFlg1=           0
         NFxFlg=           0 DoJE=T BraDBF=F KetDBF=T FulRan=T
         wScrn=  0.000000 ICntrl=       500 IOpCl=  0 I1Cent=   200000004 NGrid=           0
         NMat0=    1 NMatS0=      1 NMatT0=    0 NMatD0=    1 NMtDS0=    0 NMtDT0=    0
 Petite list used in FoFCou.
 Requested convergence on RMS density matrix=1.00D-10 within 128 cycles.
 Requested convergence on MAX density matrix=1.00D-08.
 Requested convergence on             energy=1.00D-08.
 No special actions if energy rises.
 SCF Done:  E(RwB97XD) =  -1061.67911251     A.U. after   16 cycles
            NFock= 16  Conv=0.50D-10     -V/T= 2.0083
 Calling FoFJK, ICntrl=      2127 FMM=F ISym2X=0 I1Cent= 0 IOpClX= 0 NMat=1 NMatS=1 NMatT=0.
 ***** Axes restored to original set *****
 -------------------------------------------------------------------
 Center     Atomic                   Forces (Hartrees/Bohr)
 Number     Number              X              Y              Z
 -------------------------------------------------------------------
      1        6           0.000078087   -0.001785800   -0.001636105
      2        8          -0.000720671    0.003850103    0.000008540
      3        8           0.000765496   -0.001566844    0.001810750
      4        1          -0.000658164    0.000673093   -0.000383915
      5        6          -0.000008161    0.000082804   -0.000198425
      6        9          -0.000562678   -0.000216026    0.000471925
      7        9           0.000697515    0.000011832    0.000349762
      8        9          -0.000108534    0.000485407    0.000010296
      9        8           0.000378621   -0.001123622   -0.000491081
     10        1          -0.000160272    0.000345931    0.000409918
     11        1          -0.000001837    0.000287589    0.000382596
     12        8          -0.000329309   -0.000736538   -0.000203752
     13        1          -0.000106232    0.000649599   -0.000012597
     14        1           0.000265854    0.000064693    0.000374199
     15        8           0.000309658   -0.000533461    0.000135557
     16        1           0.000094659    0.000407506    0.000342764
     17        1          -0.000160598    0.000246176   -0.000473227
     18        8          -0.000423706    0.000219359    0.000141382
     19        1           0.000565057   -0.000108891   -0.000416012
     20        1           0.000334334    0.000058182   -0.000049906
     21        8          -0.000241820   -0.002024605   -0.000965208
     22        1          -0.000046581    0.000843381   -0.000294630
     23        1           0.000183577   -0.000018283    0.000413717
     24        8           0.000319043    0.000802411   -0.000257983
     25        1           0.000044788   -0.000320185    0.000084330
     26        1          -0.000449186   -0.000737382    0.000234007
     27        8           0.000738715    0.000850914    0.000020535
     28        1          -0.000976637   -0.000387940    0.000085847
     29        1           0.000178981   -0.000319404    0.000106716
 -------------------------------------------------------------------
 Cartesian Forces:  Max     0.003850103 RMS     0.000725595

 GradGradGradGradGradGradGradGradGradGradGradGradGradGradGradGradGradGrad
 Berny optimization.
 Using GEDIIS/GDIIS optimizer.
 FormGI is forming the generalized inverse of G from B-inverse, IUseBI=4.
 Internal  Forces:  Max     0.006336777 RMS     0.001235936
 Search for a local minimum.
 Step number  12 out of a maximum of  174
 All quantities printed in internal units (Hartrees-Bohrs-Radians)
 Mixed Optimization -- RFO/linear search
 Update second derivatives using D2CorX and points   10    9   11   12
 DE= -1.17D-04 DEPred=-2.23D-04 R= 5.23D-01
 TightC=F SS=  1.41D+00  RLast= 3.85D-01 DXNew= 6.0000D-01 1.1559D+00
 Trust test= 5.23D-01 RLast= 3.85D-01 DXMaxT set to 6.00D-01
 ITU=  1  1 -1  1  0  0  0  0 -1  0  1  0
 Use linear search instead of GDIIS.
     Eigenvalues ---    0.00009   0.00049   0.00117   0.00188   0.00273
     Eigenvalues ---    0.00358   0.00519   0.00588   0.00641   0.00693
     Eigenvalues ---    0.00860   0.01013   0.01066   0.01072   0.01230
     Eigenvalues ---    0.01336   0.01419   0.01511   0.01737   0.01773
     Eigenvalues ---    0.01801   0.01877   0.02060   0.02147   0.02304
     Eigenvalues ---    0.02448   0.02575   0.02704   0.02739   0.02818
     Eigenvalues ---    0.03170   0.03209   0.03577   0.03821   0.04085
     Eigenvalues ---    0.04402   0.05135   0.05664   0.05845   0.06255
     Eigenvalues ---    0.06638   0.06840   0.07241   0.07660   0.08450
     Eigenvalues ---    0.08970   0.09154   0.10878   0.11670   0.13662
     Eigenvalues ---    0.14899   0.20057   0.21021   0.21705   0.22013
     Eigenvalues ---    0.24117   0.28579   0.33906   0.37477   0.38422
     Eigenvalues ---    0.40513   0.43202   0.45592   0.47097   0.47488
     Eigenvalues ---    0.47833   0.49441   0.49675   0.51838   0.54193
     Eigenvalues ---    0.56084   0.56786   0.57367   0.57465   0.57687
     Eigenvalues ---    0.59043   0.62816   0.65854   1.38175   2.11128
     Eigenvalues ---    4.41675
 RFO step:  Lambda=-1.55798791D-04 EMin= 9.09229929D-05
 Quartic linear search produced a step of -0.30272.
 Iteration  1 RMS(Cart)=  0.02497225 RMS(Int)=  0.00012221
 Iteration  2 RMS(Cart)=  0.00028709 RMS(Int)=  0.00005282
 Iteration  3 RMS(Cart)=  0.00000005 RMS(Int)=  0.00005282
 Variable       Old X    -DE/DX   Delta X   Delta X   Delta X     New X
                                 (Linear)    (Quad)   (Total)
    R1        2.29272   0.00378   0.00069   0.00080   0.00149   2.29421
    R2        2.44350   0.00191  -0.00011   0.00060   0.00049   2.44399
    R3        2.93473  -0.00070  -0.00037  -0.00096  -0.00133   2.93340
    R4        1.94589  -0.00117   0.00602  -0.00510   0.00093   1.94682
    R5        2.84063  -0.00132  -0.01072   0.00369  -0.00703   2.83360
    R6        2.53442   0.00061  -0.00014   0.00090   0.00076   2.53519
    R7        2.53198   0.00063   0.00059  -0.00078  -0.00018   2.53180
    R8        2.51646   0.00019   0.00016  -0.00026  -0.00011   2.51635
    R9        1.84324  -0.00032   0.00022   0.00049   0.00071   1.84395
   R10        1.84236  -0.00059   0.00114  -0.00050   0.00063   1.84299
   R11        3.50169  -0.00041   0.00349  -0.00339   0.00010   3.50179
   R12        3.52204  -0.00075  -0.01021   0.00432  -0.00590   3.51613
   R13        1.81247   0.00042   0.00010   0.00010   0.00020   1.81268
   R14        1.86374   0.00026  -0.00004   0.00060   0.00056   1.86430
   R15        3.23947   0.00037  -0.00064  -0.00037  -0.00101   3.23846
   R16        3.26405   0.00000   0.00038  -0.00446  -0.00409   3.25996
   R17        1.86200   0.00087   0.00023   0.00018   0.00041   1.86240
   R18        1.81315   0.00038   0.00013   0.00012   0.00026   1.81341
   R19        3.19791   0.00013  -0.00110  -0.00027  -0.00136   3.19654
   R20        1.86343   0.00034  -0.00019   0.00059   0.00041   1.86384
   R21        1.81375   0.00034   0.00007   0.00020   0.00027   1.81403
   R22        3.25776   0.00060   0.00146   0.00375   0.00521   3.26297
   R23        1.86597   0.00090   0.00050   0.00032   0.00082   1.86679
   R24        1.83926  -0.00023  -0.00045  -0.00002  -0.00047   1.83879
   R25        3.26106   0.00062   0.00072   0.00459   0.00531   3.26637
   R26        1.81419  -0.00001   0.00016  -0.00017  -0.00001   1.81418
   R27        1.86409  -0.00010  -0.00015  -0.00082  -0.00097   1.86311
   R28        1.83310   0.00093  -0.00000   0.00100   0.00100   1.83410
   R29        1.83446   0.00025   0.00016  -0.00014   0.00002   1.83448
    A1        2.24866  -0.00136  -0.00051  -0.00043  -0.00094   2.24772
    A2        2.09662   0.00099  -0.00001   0.00078   0.00077   2.09739
    A3        1.93789   0.00037   0.00052  -0.00037   0.00015   1.93804
    A4        1.99450  -0.00634  -0.00224   0.00037  -0.00187   1.99263
    A5        1.92582  -0.00056   0.00078  -0.00323  -0.00244   1.92338
    A6        1.93317  -0.00056  -0.00103   0.00204   0.00101   1.93418
    A7        1.93911  -0.00055   0.00010  -0.00037  -0.00027   1.93884
    A8        1.88710   0.00058   0.00008   0.00053   0.00061   1.88771
    A9        1.88833   0.00057   0.00015   0.00035   0.00050   1.88883
   A10        1.88871   0.00059  -0.00008   0.00074   0.00067   1.88938
   A11        1.98293  -0.00226  -0.00092  -0.00438  -0.00529   1.97764
   A12        1.99651  -0.00265  -0.00278   0.00919   0.00654   2.00305
   A13        1.82926   0.00223  -0.00119  -0.00272  -0.00392   1.82534
   A14        2.74592  -0.00098  -0.00752   0.00232  -0.00524   2.74068
   A15        2.72959  -0.00072   0.00895  -0.00983  -0.00085   2.72875
   A16        1.86092  -0.00050  -0.00001   0.00152   0.00153   1.86245
   A17        2.14890  -0.00088  -0.00207   0.00583   0.00379   2.15269
   A18        1.97022   0.00167  -0.00167   0.00013  -0.00153   1.96869
   A19        1.86070  -0.00116  -0.00015  -0.00063  -0.00078   1.85992
   A20        1.81536   0.00224   0.00102   0.00243   0.00346   1.81882
   A21        2.11004  -0.00047  -0.00256  -0.00059  -0.00314   2.10690
   A22        1.65611  -0.00133   0.00284  -0.00602  -0.00322   1.65289
   A23        2.17787   0.00003   0.00311  -0.00963  -0.00642   2.17145
   A24        1.88584   0.00005   0.00002  -0.00147  -0.00153   1.88431
   A25        2.03338  -0.00059  -0.00427  -0.00465  -0.00898   2.02440
   A26        1.90664   0.00026   0.00832   0.00127   0.00948   1.91612
   A27        1.65818   0.00012   0.00216  -0.00546  -0.00326   1.65492
   A28        1.93710   0.00016  -0.00408   0.00275  -0.00125   1.93585
   A29        2.00446  -0.00023   0.00461  -0.00537  -0.00087   2.00359
   A30        1.90472   0.00031  -0.00572   0.01152   0.00585   1.91057
   A31        2.22284  -0.00006  -0.01423   0.01207  -0.00212   2.22073
   A32        1.65534  -0.00151   0.00433  -0.01653  -0.01209   1.64325
   A33        1.88775   0.00031  -0.00125   0.00394   0.00263   1.89037
   A34        1.93471  -0.00031   0.00202  -0.00583  -0.00381   1.93090
   A35        1.89469   0.00052   0.00091   0.00023   0.00114   1.89583
   A36        1.81448   0.00001   0.00034  -0.00079  -0.00045   1.81403
   A37        3.21933  -0.00589  -0.00219   0.00381   0.00162   3.22095
   A38        3.06093   0.00102  -0.00118  -0.00519  -0.00636   3.05457
   A39        2.98183   0.00254  -0.00060   0.00344   0.00284   2.98468
   A40        2.97195  -0.00006   0.00534  -0.00457   0.00065   2.97261
   A41        2.85007   0.00149   0.00447   0.00374   0.00820   2.85827
   A42        3.02119   0.00024   0.00416   0.01616   0.02042   3.04161
   A43        3.13657   0.00007   0.00204   0.01433   0.01639   3.15296
   A44        3.09230   0.00090  -0.00340   0.01006   0.00667   3.09897
   A45        3.08268  -0.00014   0.00194  -0.00836  -0.00642   3.07626
   A46        2.84651  -0.00015  -0.00242  -0.00377  -0.00597   2.84054
   A47        3.15676   0.00031   0.00073  -0.00509  -0.00437   3.15239
   A48        2.79433  -0.00061  -0.00016  -0.00934  -0.00940   2.78493
    D1        0.00703   0.00017  -0.00003   0.00473   0.00470   0.01173
    D2       -3.12762   0.00008  -0.00137   0.00787   0.00649  -3.12113
    D3       -2.03931  -0.00004  -0.01149   0.03797   0.02648  -2.01283
    D4        2.15486  -0.00004  -0.01143   0.03809   0.02666   2.18151
    D5        0.05510  -0.00005  -0.01071   0.03603   0.02532   0.08042
    D6        1.09603   0.00003  -0.01028   0.03514   0.02486   1.12089
    D7       -0.99298   0.00003  -0.01023   0.03526   0.02503  -0.96795
    D8       -3.09274   0.00002  -0.00951   0.03320   0.02370  -3.06905
    D9       -1.09882   0.00169  -0.02686   0.01310  -0.01373  -1.11255
   D10        1.02583  -0.00124  -0.03202   0.01448  -0.01758   1.00825
   D11        1.59947  -0.00302   0.00349  -0.00624  -0.00283   1.59664
   D12       -0.59224   0.00016   0.00840  -0.01310  -0.00490  -0.59714
   D13       -1.65833   0.00289   0.03350   0.00433   0.03781  -1.62052
   D14        0.52485  -0.00004   0.02973   0.00266   0.03236   0.55721
   D15       -0.46802  -0.00106  -0.01061  -0.00420  -0.01500  -0.48302
   D16       -2.49224  -0.00005  -0.01438   0.00678  -0.00769  -2.49993
   D17        2.59407  -0.00003  -0.03908   0.02037  -0.01865   2.57542
   D18        0.54728   0.00094  -0.03445   0.02407  -0.01035   0.53693
   D19       -1.91605   0.00066  -0.00497   0.00508   0.00011  -1.91594
   D20        2.15786   0.00005  -0.00275   0.00585   0.00310   2.16096
   D21        2.11422  -0.00019  -0.00009  -0.00657  -0.00667   2.10755
   D22       -0.09505  -0.00079   0.00212  -0.00580  -0.00368  -0.09873
   D23        2.97089  -0.00048   0.00063  -0.00174  -0.00110   2.96980
   D24       -1.34736  -0.00013   0.00216  -0.00626  -0.00409  -1.35146
   D25       -0.93203  -0.00029  -0.00486   0.01043   0.00556  -0.92647
   D26        1.03290   0.00007  -0.00333   0.00591   0.00256   1.03546
   D27       -0.81482  -0.00022  -0.00816   0.02075   0.01258  -0.80224
   D28       -3.06493   0.00028  -0.01195   0.02155   0.00961  -3.05532
   D29        0.97892   0.00008  -0.00378   0.01059   0.00680   0.98572
   D30       -2.84018  -0.00067  -0.00870   0.02005   0.01134  -2.82884
   D31        1.19290  -0.00017  -0.01248   0.02085   0.00837   1.20127
   D32       -1.04644  -0.00038  -0.00432   0.00988   0.00557  -1.04087
   D33        3.00577   0.00094  -0.00072  -0.00270  -0.00330   3.00247
   D34       -0.97795   0.00076  -0.00092  -0.00095  -0.00182  -0.97977
   D35        0.93749   0.00118  -0.00536   0.00901   0.00370   0.94118
   D36       -1.05381  -0.00004   0.00730  -0.02083  -0.01352  -1.06733
   D37        1.24566  -0.00021   0.00709  -0.01908  -0.01204   1.23362
   D38       -3.12209   0.00020   0.00266  -0.00912  -0.00652  -3.12862
   D39       -0.94679  -0.00130   0.01401  -0.02127  -0.00716  -0.95394
   D40        3.05717  -0.00019   0.02945  -0.03344  -0.00393   3.05324
   D41       -3.04148  -0.00077   0.01683  -0.00805   0.00875  -3.03273
   D42        0.96247   0.00033   0.03227  -0.02022   0.01198   0.97446
   D43        0.97017  -0.00087   0.02314  -0.02070   0.00255   0.97271
   D44       -1.30906   0.00023   0.03859  -0.03287   0.00578  -1.30329
         Item               Value     Threshold  Converged?
 Maximum Force            0.006337     0.000015     NO 
 RMS     Force            0.001236     0.000010     NO 
 Maximum Displacement     0.095026     0.000060     NO 
 RMS     Displacement     0.024832     0.000040     NO 
 Predicted change in Energy=-1.106295D-04
 GradGradGradGradGradGradGradGradGradGradGradGradGradGradGradGradGradGrad

                          Input orientation:                          
 ---------------------------------------------------------------------
 Center     Atomic      Atomic             Coordinates (Angstroms)
 Number     Number       Type             X           Y           Z
 ---------------------------------------------------------------------
      1          6           0        0.880075   -2.594891   -0.264441
      2          8           0        0.558279   -1.461518   -0.557388
      3          8           0        1.155765   -3.083171    0.900982
      4          1           0        1.076480   -2.404633    1.672109
      5          6           0        0.993551   -3.683013   -1.365675
      6          9           0        0.075195   -4.640612   -1.167134
      7          9           0        2.204664   -4.255564   -1.346398
      8          9           0        0.797498   -3.162485   -2.575537
      9          8           0        1.002369   -1.502688    2.867698
     10          1           0        1.640104   -0.764883    2.834909
     11          1           0        0.137072   -1.073529    3.002713
     12          8           0       -0.126577    4.490879    2.266919
     13          1           0        0.444726    5.217919    2.522149
     14          1           0        0.020798    3.770079    2.924187
     15          8           0       -0.340415    3.425722   -0.194382
     16          1           0       -0.249489    3.909020    0.659695
     17          1           0       -1.198676    3.662263   -0.552572
     18          8           0        2.258419    0.940214    2.455190
     19          1           0        1.657897    1.074208    1.684339
     20          1           0        3.153122    1.142350    2.172110
     21          8           0        0.255228    0.991573    0.680772
     22          1           0        0.019833    1.819943    0.196763
     23          1           0        0.333293    0.240749    0.066782
     24          8           0       -1.142187    0.268770    2.848504
     25          1           0       -2.094860    0.160559    2.800083
     26          1           0       -0.819936    0.573667    1.968035
     27          8           0        0.356861    2.426463    3.952643
     28          1           0       -0.305172    1.727510    3.829489
     29          1           0        1.187485    2.015229    3.663966
 ---------------------------------------------------------------------
                    Distance matrix (angstroms):
                    1          2          3          4          5
     1  C    0.000000
     2  O    1.214045   0.000000
     3  O    1.293303   2.261325   0.000000
     4  H    1.955761   2.475612   1.030212   0.000000
     5  C    1.552289   2.403712   2.350289   3.296857   0.000000
     6  F    2.376481   3.272889   2.805416   3.750131   1.341564
     7  F    2.383904   3.337636   2.743248   3.716198   1.339769
     8  F    2.381207   2.650178   3.495831   4.323734   1.331598
     9  O    3.319361   3.454001   2.527732   1.499477   4.761864
    10  H    3.678661   3.628130   3.057633   2.087715   5.155426
    11  H    3.679795   3.605866   3.081180   2.103528   5.160017
    12  O    7.591395   6.623954   7.802335   7.024901   9.014596
    13  H    8.306300   7.356040   8.487748   7.695777   9.728462
    14  H    7.170674   6.307128   7.235230   6.388211   8.654349
    15  O    6.143476   4.982423   6.767870   6.283663   7.327040
    16  H    6.665643   5.565649   7.136084   6.530344   7.955264
    17  H    6.599712   5.416645   7.290891   6.850749   7.708441
    18  O    4.668318   4.211225   4.451858   3.632932   6.129692
    19  H    4.226706   3.558708   4.260233   3.527114   5.689911
    20  H    5.007044   4.578591   4.843576   4.140474   6.361115
    21  O    3.761194   2.764513   4.178875   3.631999   5.156046
    22  H    4.521447   3.409787   5.082007   4.597846   5.802746
    23  H    2.906808   1.826997   3.524315   3.182365   4.228922
    24  O    4.688339   4.181576   4.506543   3.667897   6.159324
    25  H    5.082721   4.576340   4.969400   4.232013   6.454833
    26  H    4.232463   3.524090   4.291207   3.543196   5.702778
    27  O    6.578111   5.957965   6.348775   5.390563   8.124997
    28  H    6.070273   5.491824   5.818345   4.861877   7.612500
    29  H    6.064660   5.504862   5.799032   4.849227   7.602951
                    6          7          8          9         10
     6  F    0.000000
     7  F    2.171413   0.000000
     8  F    2.165683   2.164653   0.000000
     9  O    5.194814   5.175176   5.694358   0.000000
    10  H    5.786758   5.476030   5.977575   0.975775   0.000000
    11  H    5.487762   5.771919   5.993060   0.975267   1.543544
    12  O    9.757949   9.746333   9.103696   6.128483   5.573761
    13  H   10.532712  10.383156   9.815398   6.752550   6.109065
    14  H    9.353160   9.349766   8.883168   5.363650   4.816224
    15  O    8.135400   8.173538   7.097128   5.955554   5.537168
    16  H    8.748653   8.758293   7.846597   5.977374   5.490673
    17  H    8.422480   8.654759   7.392853   6.574158   6.255663
    18  O    7.002380   6.438250   6.653919   2.777696   1.853067
    19  H    6.579895   6.155549   6.069300   2.910404   2.169420
    20  H    7.353015   6.512829   6.827936   3.479340   2.523105
    21  O    5.930318   5.953331   5.306015   3.400324   3.105371
    22  H    6.603185   6.638268   5.754563   4.374831   4.033165
    23  H    5.041513   5.071088   4.333513   3.366358   3.222046
    24  O    6.458282   7.019131   6.704932   2.781645   2.968125
    25  H    6.595392   7.428415   6.950226   3.516218   3.848067
    26  H    6.149736   6.592051   6.100735   2.905415   2.931721
    27  O    8.731266   8.726035   8.605094   4.126986   3.616729
    28  H    8.103326   8.299774   8.133405   3.615090   3.314409
    29  H    8.299214   8.090812   8.117402   3.611655   2.936192
                   11         12         13         14         15
    11  H    0.000000
    12  O    5.619034   0.000000
    13  H    6.317271   0.959227   0.000000
    14  H    4.845640   0.986546   1.561278   0.000000
    15  O    5.540096   2.690407   3.347829   3.158248   0.000000
    16  H    5.519507   1.713720   2.379893   2.284794   0.985541
    17  H    6.070584   3.128184   3.817689   3.686000   0.959616
    18  O    2.975745   4.281457   4.646797   3.638000   4.466757
    19  H    2.943433   3.898383   4.398188   3.388958   3.612819
    20  H    3.833612   4.688076   4.905935   4.157167   4.797799
    21  O    3.109665   3.860931   4.613956   3.578823   2.654387
    22  H    4.032280   3.382438   4.139348   3.352891   1.691538
    23  H    3.222657   4.807878   5.550988   4.551768   3.265906
    24  O    1.860658   4.381314   5.207579   3.690180   4.457391
    25  H    2.558428   4.786447   5.666007   4.185696   4.765100
    26  H    2.167874   3.989315   4.845152   3.440656   3.611122
    27  O    3.633265   2.708725   3.137875   1.725099   4.322329
    28  H    2.953804   3.179580   3.801900   2.257857   4.367688
    29  H    3.328822   3.131668   3.480325   2.233368   4.383015
                   16         17         18         19         20
    16  H    0.000000
    17  H    1.559306   0.000000
    18  O    4.281029   5.329886   0.000000
    19  H    3.567096   4.456658   0.986302   0.000000
    20  H    4.638924   5.719440   0.959941   1.574249   0.000000
    21  O    2.960858   3.281396   2.676559   1.726689   3.262608
    22  H    2.156637   2.332469   3.299345   2.335006   3.765451
    23  H    3.761302   3.799643   3.146403   2.250715   3.632729
    24  O    4.340416   4.804821   3.488502   3.137591   4.435124
    25  H    4.694423   4.930047   4.435972   4.020302   5.375833
    26  H    3.627911   4.004538   3.138143   2.543753   4.018735
    27  O    3.661850   4.923806   2.840286   2.943891   3.555041
    28  H    3.848334   4.872789   3.013391   2.980287   3.879318
    29  H    3.831055   5.117194   1.940025   2.241815   2.617495
                   21         22         23         24         25
    21  O    0.000000
    22  H    0.987863   0.000000
    23  H    0.973043   1.615241   0.000000
    24  O    2.678484   3.284533   3.148936   0.000000
    25  H    3.271846   3.742026   3.656951   0.960022   0.000000
    26  H    1.728487   2.322891   2.248451   0.985918   1.577465
    27  O    3.574127   3.819436   4.458454   2.849896   3.531806
    28  H    3.281778   3.648406   4.095858   1.947010   2.591910
    29  H    3.288834   3.663748   4.100995   3.023652   3.867802
                   26         27         28         29
    26  H    0.000000
    27  O    2.959117   0.000000
    28  H    2.249744   0.970562   0.000000
    29  H    2.997337   0.970765   1.529119   0.000000
 Stoichiometry    C2H15F3O9
 Framework group  C1[X(C2H15F3O9)]
 Deg. of freedom    81
 Full point group                 C1      NOp   1
 Largest Abelian subgroup         C1      NOp   1
 Largest concise Abelian subgroup C1      NOp   1
                         Standard orientation:                         
 ---------------------------------------------------------------------
 Center     Atomic      Atomic             Coordinates (Angstroms)
 Number     Number       Type             X           Y           Z
 ---------------------------------------------------------------------
      1          6           0        2.276175   -0.038681   -0.002403
      2          8           0        1.379313    0.777659   -0.058386
      3          8           0        2.196156   -1.329057    0.031669
      4          1           0        1.233039   -1.693029   -0.003933
      5          6           0        3.756114    0.428883    0.025308
      6          9           0        4.393587    0.014699   -1.080076
      7          9           0        4.395013   -0.075459    1.089464
      8          9           0        3.838062    1.756816    0.080357
      9          8           0       -0.122679   -2.332622   -0.041075
     10          1           0       -0.678070   -2.105317    0.728347
     11          1           0       -0.665910   -2.094048   -0.815108
     12          8           0       -5.237349    1.040256    0.107732
     13          1           0       -5.925110    1.023094    0.776167
     14          1           0       -4.892683    0.119013    0.031640
     15          8           0       -3.184933    2.775278   -0.017078
     16          1           0       -3.994852    2.219747    0.064821
     17          1           0       -3.329166    3.360895   -0.763477
     18          8           0       -1.923197   -1.146129    1.709914
     19          1           0       -1.754744   -0.293685    1.243273
     20          1           0       -1.861464   -0.984025    2.654053
     21          8           0       -1.384516    0.824826   -0.018995
     22          1           0       -1.914637    1.658350   -0.028045
     23          1           0       -0.431145    1.019490   -0.017433
     24          8           0       -1.925601   -1.120851   -1.778496
     25          1           0       -1.922667   -0.939601   -2.721248
     26          1           0       -1.745242   -0.277678   -1.300413
     27          8           0       -4.151419   -1.437599   -0.027121
     28          1           0       -3.560572   -1.506301   -0.794043
     29          1           0       -3.556680   -1.526710    0.734935
 ---------------------------------------------------------------------
 Rotational constants (GHZ):           0.8219894           0.1896087           0.1711762
 Standard basis: 6-31++G(d,p) (6D, 7F)
 There are   356 symmetry adapted cartesian basis functions of A   symmetry.
 There are   356 symmetry adapted basis functions of A   symmetry.
   356 basis functions,   568 primitive gaussians,   356 cartesian basis functions
    63 alpha electrons       63 beta electrons
       nuclear repulsion energy      1094.6552462684 Hartrees.
 NAtoms=   29 NActive=   29 NUniq=   29 SFac= 1.00D+00 NAtFMM=   60 NAOKFM=F Big=F
 Integral buffers will be    131072 words long.
 Raffenetti 2 integral format.
 Two-electron integral symmetry is turned on.
 Nuclear repulsion after empirical dispersion term =     1094.6395834767 Hartrees.
 One-electron integrals computed using PRISM.
 NBasis=   356 RedAO= T EigKep=  3.66D-05  NBF=   356
 NBsUse=   356 1.00D-06 EigRej= -1.00D+00 NBFU=   356
 Initial guess from the checkpoint file:  "/local_scratch/slurm.6305318/Gau-158516.chk"
 B after Tr=    -0.000000   -0.000000    0.000000
         Rot=    1.000000   -0.000141   -0.000089    0.000942 Ang=  -0.11 deg.
 ExpMin= 3.60D-02 ExpMax= 7.00D+03 ExpMxC= 1.05D+03 IAcc=3 IRadAn=         5 AccDes= 0.00D+00
 Harris functional with IExCor= 4639 and IRadAn=       5 diagonalized for initial guess.
 HarFok:  IExCor= 4639 AccDes= 0.00D+00 IRadAn=         5 IDoV= 1 UseB2=F ITyADJ=14
 ICtDFT=  3500011 ScaDFX=  1.000000  1.000000  1.000000  1.000000
 FoFCou: FMM=F IPFlag=           0 FMFlag=      100000 FMFlg1=           0
         NFxFlg=           0 DoJE=T BraDBF=F KetDBF=T FulRan=T
         wScrn=  0.000000 ICntrl=       500 IOpCl=  0 I1Cent=   200000004 NGrid=           0
         NMat0=    1 NMatS0=      1 NMatT0=    0 NMatD0=    1 NMtDS0=    0 NMtDT0=    0
 Petite list used in FoFCou.
 Requested convergence on RMS density matrix=1.00D-10 within 128 cycles.
 Requested convergence on MAX density matrix=1.00D-08.
 Requested convergence on             energy=1.00D-08.
 No special actions if energy rises.
 SCF Done:  E(RwB97XD) =  -1061.67921576     A.U. after   15 cycles
            NFock= 15  Conv=0.60D-10     -V/T= 2.0083
 Calling FoFJK, ICntrl=      2127 FMM=F ISym2X=0 I1Cent= 0 IOpClX= 0 NMat=1 NMatS=1 NMatT=0.
 ***** Axes restored to original set *****
 -------------------------------------------------------------------
 Center     Atomic                   Forces (Hartrees/Bohr)
 Number     Number              X              Y              Z
 -------------------------------------------------------------------
      1        6           0.000255666   -0.001305122   -0.000801541
      2        8          -0.000310963    0.001566019   -0.000718456
      3        8           0.000229791   -0.001265600    0.000822385
      4        1          -0.000255573    0.000774101   -0.000074714
      5        6          -0.000040091   -0.000017113   -0.000279649
      6        9          -0.000340434   -0.000120846    0.000324070
      7        9           0.000390567    0.000069237    0.000261982
      8        9          -0.000075176    0.000350195    0.000005077
      9        8           0.000344638   -0.000505217   -0.000261012
     10        1          -0.000197485    0.000130242    0.000452206
     11        1          -0.000027254   -0.000094080    0.000296985
     12        8          -0.000230803   -0.000635387   -0.000062171
     13        1          -0.000174031    0.000490276   -0.000037745
     14        1           0.000241960    0.000147800    0.000228875
     15        8           0.000265978   -0.000220522    0.000221221
     16        1           0.000004058    0.000292905    0.000148453
     17        1          -0.000039673    0.000203867   -0.000422117
     18        8          -0.000128344    0.000187810   -0.000211531
     19        1           0.000219304   -0.000232875   -0.000352709
     20        1           0.000272397    0.000068411    0.000060408
     21        8          -0.000420322    0.000199395   -0.000318768
     22        1          -0.000060375    0.000357451    0.000150137
     23        1           0.000141714   -0.000612736    0.000574501
     24        8           0.000246767    0.000387202    0.000271700
     25        1           0.000090420   -0.000300934   -0.000137400
     26        1          -0.000350611   -0.000015174   -0.000373950
     27        8           0.000379542    0.000681592    0.000034392
     28        1          -0.000535588   -0.000221600    0.000143980
     29        1           0.000103922   -0.000359298    0.000055390
 -------------------------------------------------------------------
 Cartesian Forces:  Max     0.001566019 RMS     0.000410900

 GradGradGradGradGradGradGradGradGradGradGradGradGradGradGradGradGradGrad
 Berny optimization.
 Using GEDIIS/GDIIS optimizer.
 FormGI is forming the generalized inverse of G from B-inverse, IUseBI=4.
 Internal  Forces:  Max     0.002295081 RMS     0.000512467
 Search for a local minimum.
 Step number  13 out of a maximum of  174
 All quantities printed in internal units (Hartrees-Bohrs-Radians)
 Mixed Optimization -- En-DIIS/RFO-DIIS
 Update second derivatives using D2CorX and points   10    9   11   12   13
 DE= -1.03D-04 DEPred=-1.11D-04 R= 9.33D-01
 TightC=F SS=  1.41D+00  RLast= 1.04D-01 DXNew= 1.0091D+00 3.1265D-01
 Trust test= 9.33D-01 RLast= 1.04D-01 DXMaxT set to 6.00D-01
 ITU=  1  1  1 -1  1  0  0  0  0 -1  0  1  0
 Use linear search instead of GDIIS.
     Eigenvalues ---    0.00009   0.00050   0.00112   0.00189   0.00278
     Eigenvalues ---    0.00364   0.00513   0.00588   0.00642   0.00725
     Eigenvalues ---    0.00862   0.01024   0.01050   0.01155   0.01238
     Eigenvalues ---    0.01369   0.01433   0.01516   0.01738   0.01769
     Eigenvalues ---    0.01783   0.01886   0.02066   0.02138   0.02305
     Eigenvalues ---    0.02446   0.02577   0.02706   0.02771   0.02844
     Eigenvalues ---    0.03163   0.03198   0.03535   0.03797   0.04102
     Eigenvalues ---    0.04603   0.05137   0.05626   0.05901   0.06326
     Eigenvalues ---    0.06594   0.06904   0.07293   0.07985   0.08347
     Eigenvalues ---    0.09010   0.09199   0.10936   0.11670   0.13667
     Eigenvalues ---    0.14842   0.20081   0.20957   0.21705   0.21852
     Eigenvalues ---    0.24122   0.28685   0.34815   0.37477   0.38418
     Eigenvalues ---    0.40099   0.43180   0.45583   0.46986   0.47509
     Eigenvalues ---    0.47857   0.49391   0.49718   0.51838   0.54043
     Eigenvalues ---    0.55952   0.56752   0.57369   0.57446   0.57685
     Eigenvalues ---    0.58985   0.62352   0.65183   1.27401   2.27625
     Eigenvalues ---    4.35243
 RFO step:  Lambda=-9.18260150D-05 EMin= 9.44966512D-05
 Quartic linear search produced a step of -0.06471.
 Iteration  1 RMS(Cart)=  0.02344522 RMS(Int)=  0.00029230
 Iteration  2 RMS(Cart)=  0.00036423 RMS(Int)=  0.00006757
 Iteration  3 RMS(Cart)=  0.00000029 RMS(Int)=  0.00006757
 Variable       Old X    -DE/DX   Delta X   Delta X   Delta X     New X
                                 (Linear)    (Quad)   (Total)
    R1        2.29421   0.00172  -0.00010   0.00124   0.00114   2.29536
    R2        2.44399   0.00131  -0.00003  -0.00013  -0.00016   2.44383
    R3        2.93340  -0.00042   0.00009  -0.00111  -0.00102   2.93238
    R4        1.94682   0.00077  -0.00006  -0.00144  -0.00149   1.94532
    R5        2.83360   0.00033   0.00046  -0.00228  -0.00182   2.83178
    R6        2.53519   0.00037  -0.00005  -0.00085  -0.00090   2.53429
    R7        2.53180   0.00033   0.00001   0.00127   0.00128   2.53308
    R8        2.51635   0.00014   0.00001  -0.00039  -0.00039   2.51597
    R9        1.84395   0.00018  -0.00005   0.00009   0.00005   1.84400
   R10        1.84299   0.00006  -0.00004   0.00043   0.00030   1.84329
   R11        3.50179   0.00028  -0.00001  -0.00084  -0.00081   3.50098
   R12        3.51613   0.00008   0.00038  -0.00165  -0.00136   3.51478
   R13        1.81268   0.00026  -0.00001   0.00017   0.00016   1.81283
   R14        1.86430   0.00015  -0.00004  -0.00012  -0.00016   1.86415
   R15        3.23846   0.00036   0.00007   0.00089   0.00095   3.23941
   R16        3.25996   0.00005   0.00026   0.00204   0.00231   3.26227
   R17        1.86240   0.00062  -0.00003   0.00002  -0.00001   1.86239
   R18        1.81341   0.00024  -0.00002   0.00013   0.00012   1.81353
   R19        3.19654   0.00028   0.00009   0.00180   0.00189   3.19843
   R20        1.86384  -0.00000  -0.00003  -0.00015  -0.00015   1.86370
   R21        1.81403   0.00025  -0.00002   0.00015   0.00013   1.81416
   R22        3.26297   0.00000  -0.00034   0.00030  -0.00000   3.26297
   R23        1.86679   0.00042  -0.00005  -0.00027  -0.00032   1.86647
   R24        1.83879   0.00012   0.00003   0.00063   0.00066   1.83945
   R25        3.26637  -0.00014  -0.00034  -0.00409  -0.00440   3.26197
   R26        1.81418  -0.00005   0.00000   0.00016   0.00016   1.81434
   R27        1.86311   0.00002   0.00006   0.00047   0.00055   1.86366
   R28        1.83410   0.00051  -0.00006   0.00051   0.00045   1.83454
   R29        1.83448   0.00023  -0.00000   0.00017   0.00016   1.83464
    A1        2.24772   0.00047   0.00006   0.00078   0.00084   2.24856
    A2        2.09739  -0.00020  -0.00005  -0.00135  -0.00141   2.09598
    A3        1.93804  -0.00026  -0.00001   0.00061   0.00060   1.93864
    A4        1.99263   0.00073   0.00012   0.00491   0.00503   1.99766
    A5        1.92338  -0.00038   0.00016   0.00278   0.00293   1.92631
    A6        1.93418  -0.00043  -0.00007  -0.00438  -0.00445   1.92973
    A7        1.93884  -0.00039   0.00002  -0.00021  -0.00020   1.93864
    A8        1.88771   0.00041  -0.00004   0.00037   0.00033   1.88804
    A9        1.88883   0.00041  -0.00003   0.00092   0.00089   1.88972
   A10        1.88938   0.00043  -0.00004   0.00062   0.00058   1.88995
   A11        1.97764   0.00027   0.00034   0.00815   0.00856   1.98621
   A12        2.00305   0.00004  -0.00042   0.00523   0.00485   2.00791
   A13        1.82534  -0.00025   0.00025  -0.00374  -0.00380   1.82154
   A14        2.74068   0.00005   0.00034  -0.00235  -0.00224   2.73844
   A15        2.72875   0.00017   0.00005  -0.00452  -0.00490   2.72384
   A16        1.86245  -0.00053  -0.00010   0.00128   0.00117   1.86361
   A17        2.15269  -0.00080  -0.00025  -0.00049  -0.00076   2.15193
   A18        1.96869   0.00156   0.00010   0.00728   0.00736   1.97604
   A19        1.85992  -0.00105   0.00005   0.00051   0.00057   1.86049
   A20        1.81882   0.00205  -0.00022  -0.00320  -0.00342   1.81539
   A21        2.10690  -0.00044   0.00020   0.00304   0.00324   2.11014
   A22        1.65289  -0.00005   0.00021  -0.00600  -0.00582   1.64707
   A23        2.17145  -0.00015   0.00042   0.00457   0.00500   2.17645
   A24        1.88431   0.00018   0.00010   0.00143   0.00157   1.88588
   A25        2.02440  -0.00003   0.00058  -0.00319  -0.00257   2.02183
   A26        1.91612  -0.00036  -0.00061  -0.01040  -0.01109   1.90503
   A27        1.65492   0.00021   0.00021   0.00606   0.00631   1.66123
   A28        1.93585   0.00035   0.00008   0.00490   0.00500   1.94085
   A29        2.00359   0.00008   0.00006  -0.00238  -0.00238   2.00120
   A30        1.91057  -0.00032  -0.00038   0.00476   0.00441   1.91498
   A31        2.22073  -0.00024   0.00014  -0.00884  -0.00859   2.21214
   A32        1.64325   0.00018   0.00078  -0.00077  -0.00021   1.64304
   A33        1.89037  -0.00009  -0.00017  -0.00304  -0.00319   1.88719
   A34        1.93090  -0.00008   0.00025  -0.00186  -0.00161   1.92929
   A35        1.89583   0.00044  -0.00007  -0.00076  -0.00084   1.89499
   A36        1.81403  -0.00013   0.00003  -0.00022  -0.00019   1.81384
   A37        3.22095   0.00126  -0.00010   0.01662   0.01653   3.23748
   A38        3.05457   0.00105   0.00041  -0.00479  -0.00439   3.05018
   A39        2.98468   0.00230  -0.00018   0.00219   0.00201   2.98668
   A40        2.97261   0.00001  -0.00004  -0.00979  -0.00995   2.96265
   A41        2.85827   0.00119  -0.00053  -0.00292  -0.00346   2.85481
   A42        3.04161  -0.00009  -0.00132  -0.00622  -0.00763   3.03398
   A43        3.15296  -0.00019  -0.00106  -0.00194  -0.00300   3.14996
   A44        3.09897   0.00065  -0.00043   0.00038  -0.00006   3.09892
   A45        3.07626  -0.00011   0.00042   0.00027   0.00068   3.07694
   A46        2.84054  -0.00003   0.00039  -0.00354  -0.00313   2.83741
   A47        3.15239   0.00031   0.00028  -0.00332  -0.00306   3.14933
   A48        2.78493  -0.00029   0.00061  -0.00152  -0.00095   2.78398
    D1        0.01173   0.00019  -0.00030  -0.00140  -0.00170   0.01003
    D2       -3.12113   0.00014  -0.00042  -0.00672  -0.00714  -3.12827
    D3       -2.01283  -0.00005  -0.00171  -0.05718  -0.05889  -2.07172
    D4        2.18151  -0.00004  -0.00172  -0.05663  -0.05835   2.12316
    D5        0.08042  -0.00003  -0.00164  -0.05434  -0.05598   0.02444
    D6        1.12089  -0.00000  -0.00161  -0.05237  -0.05398   1.06691
    D7       -0.96795   0.00001  -0.00162  -0.05182  -0.05344  -1.02139
    D8       -3.06905   0.00002  -0.00153  -0.04953  -0.05107  -3.12011
    D9       -1.11255   0.00012   0.00089   0.02308   0.02402  -1.08853
   D10        1.00825   0.00046   0.00114   0.03447   0.03555   1.04380
   D11        1.59664  -0.00003   0.00018  -0.01478  -0.01459   1.58204
   D12       -0.59714  -0.00008   0.00032  -0.02382  -0.02340  -0.62053
   D13       -1.62052  -0.00008  -0.00245   0.07360   0.07118  -1.54933
   D14        0.55721   0.00010  -0.00209   0.08453   0.08237   0.63958
   D15       -0.48302   0.00012   0.00097  -0.00297  -0.00195  -0.48497
   D16       -2.49993  -0.00002   0.00050  -0.00192  -0.00139  -2.50132
   D17        2.57542  -0.00007   0.00121  -0.08689  -0.08567   2.48975
   D18        0.53693   0.00000   0.00067  -0.07802  -0.07731   0.45962
   D19       -1.91594   0.00060  -0.00001   0.00548   0.00547  -1.91047
   D20        2.16096   0.00009  -0.00020   0.00309   0.00289   2.16385
   D21        2.10755  -0.00012   0.00043  -0.00582  -0.00539   2.10216
   D22       -0.09873  -0.00063   0.00024  -0.00821  -0.00797  -0.10670
   D23        2.96980  -0.00040   0.00007  -0.00008  -0.00002   2.96977
   D24       -1.35146  -0.00013   0.00026  -0.00268  -0.00242  -1.35388
   D25       -0.92647  -0.00025  -0.00036   0.00628   0.00593  -0.92053
   D26        1.03546   0.00002  -0.00017   0.00369   0.00353   1.03900
   D27       -0.80224  -0.00041  -0.00081   0.00206   0.00121  -0.80103
   D28       -3.05532   0.00014  -0.00062   0.01414   0.01354  -3.04178
   D29        0.98572   0.00028  -0.00044   0.00580   0.00536   0.99108
   D30       -2.82884  -0.00080  -0.00073   0.00375   0.00299  -2.82585
   D31        1.20127  -0.00024  -0.00054   0.01583   0.01531   1.21658
   D32       -1.04087  -0.00011  -0.00036   0.00749   0.00713  -1.03374
   D33        3.00247   0.00024   0.00021   0.01243   0.01268   3.01515
   D34       -0.97977   0.00034   0.00012   0.00626   0.00642  -0.97334
   D35        0.94118   0.00003  -0.00024   0.01187   0.01165   0.95283
   D36       -1.06733   0.00011   0.00087   0.01189   0.01276  -1.05456
   D37        1.23362   0.00020   0.00078   0.00572   0.00651   1.24013
[truncated: 1,131,079 more chars]
