# Supplementary material for: The Hydration of Trifluoroacetic Acid from 0 to 298 K
Source: J Phys Chem A. 2026 Jan 20;130(4):927–35. doi: 10.1021/acs.jpca.5c08151 (PMC12862820; doi:10.1021/acs.jpca.5c08151)
Supplement: Supplementary file 1 [file jp5c08151_si_001.zip › TFA_SI/within1kcal-hightemps/7-H2O/20K-192-7746-wb97xd.log]

 Entering Gaussian System, Link 0=g16
 Initial command:
 /software/commercial/MERCURY/GAUSSIAN/AVX2/g16/l1.exe "/local_scratch/slurm.6305209/Gau-3138327.inp" -scrdir="/local_scratch/slurm.6305209/"
 Entering Link 1 = /software/commercial/MERCURY/GAUSSIAN/AVX2/g16/l1.exe PID=   3138328.
  
 Copyright (c) 1988-2019, Gaussian, Inc.  All Rights Reserved.
  
 This is part of the Gaussian(R) 16 program.  It is based on
 the Gaussian(R) 09 system (copyright 2009, Gaussian, Inc.),
 the Gaussian(R) 03 system (copyright 2003, Gaussian, Inc.),
 the Gaussian(R) 98 system (copyright 1998, Gaussian, Inc.),
 the Gaussian(R) 94 system (copyright 1995, Gaussian, Inc.),
 the Gaussian 92(TM) system (copyright 1992, Gaussian, Inc.),
 the Gaussian 90(TM) system (copyright 1990, Gaussian, Inc.),
 the Gaussian 88(TM) system (copyright 1988, Gaussian, Inc.),
 the Gaussian 86(TM) system (copyright 1986, Carnegie Mellon
 University), and the Gaussian 82(TM) system (copyright 1983,
 Carnegie Mellon University). Gaussian is a federally registered
 trademark of Gaussian, Inc.
  
 This software contains proprietary and confidential information,
 including trade secrets, belonging to Gaussian, Inc.
  
 This software is provided under written license and may be
 used, copied, transmitted, or stored only in accord with that
 written license.
  
 The following legend is applicable only to US Government
 contracts under FAR:
  
                    RESTRICTED RIGHTS LEGEND
  
 Use, reproduction and disclosure by the US Government is
 subject to restrictions as set forth in subparagraphs (a)
 and (c) of the Commercial Computer Software - Restricted
 Rights clause in FAR 52.227-19.
  
 Gaussian, Inc.
 340 Quinnipiac St., Bldg. 40, Wallingford CT 06492
  
  
 ---------------------------------------------------------------
 Warning -- This program may not be used in any manner that
 competes with the business of Gaussian, Inc. or will provide
 assistance to any competitor of Gaussian, Inc.  The licensee
 of this program is prohibited from giving any competitor of
 Gaussian, Inc. access to this program.  By using this program,
 the user acknowledges that Gaussian, Inc. is engaged in the
 business of creating and licensing software in the field of
 computational chemistry and represents and warrants to the
 licensee that it is not a competitor of Gaussian, Inc. and that
 it will not use this program in any manner prohibited above.
 ---------------------------------------------------------------
  

 Cite this work as:
 Gaussian 16, Revision C.01,
 M. J. Frisch, G. W. Trucks, H. B. Schlegel, G. E. Scuseria, 
 M. A. Robb, J. R. Cheeseman, G. Scalmani, V. Barone, 
 G. A. Petersson, H. Nakatsuji, X. Li, M. Caricato, A. V. Marenich, 
 J. Bloino, B. G. Janesko, R. Gomperts, B. Mennucci, H. P. Hratchian, 
 J. V. Ortiz, A. F. Izmaylov, J. L. Sonnenberg, D. Williams-Young, 
 F. Ding, F. Lipparini, F. Egidi, J. Goings, B. Peng, A. Petrone, 
 T. Henderson, D. Ranasinghe, V. G. Zakrzewski, J. Gao, N. Rega, 
 G. Zheng, W. Liang, M. Hada, M. Ehara, K. Toyota, R. Fukuda, 
 J. Hasegawa, M. Ishida, T. Nakajima, Y. Honda, O. Kitao, H. Nakai, 
 T. Vreven, K. Throssell, J. A. Montgomery, Jr., J. E. Peralta, 
 F. Ogliaro, M. J. Bearpark, J. J. Heyd, E. N. Brothers, K. N. Kudin, 
 V. N. Staroverov, T. A. Keith, R. Kobayashi, J. Normand, 
 K. Raghavachari, A. P. Rendell, J. C. Burant, S. S. Iyengar, 
 J. Tomasi, M. Cossi, J. M. Millam, M. Klene, C. Adamo, R. Cammi, 
 J. W. Ochterski, R. L. Martin, K. Morokuma, O. Farkas, 
 J. B. Foresman, and D. J. Fox, Gaussian, Inc., Wallingford CT, 2019.
 
 ******************************************
 Gaussian 16:  ES64L-G16RevC.01  3-Jul-2019
                 8-Oct-2025 
 ******************************************
 %nproc=20
 Will use up to   20 processors via shared memory.
 %mem=18gb
 ----------------------------------------------------------------------
 # wb97xd/6-31++g** scf(conver=10) opt(tight,maxcycles=300,calcfc) freq
 ----------------------------------------------------------------------
 1/6=300,7=10,10=4,18=20,19=15,26=3,38=1/1,3;
 2/9=110,12=2,17=6,18=5,40=1/2;
 3/5=1,6=6,7=1111,11=2,25=1,30=1,71=2,74=-58,140=1/1,2,3;
 4//1;
 5/5=2,6=10,38=5/2;
 8/6=4,10=90,11=11/1;
 11/6=1,8=1,9=11,15=111,16=1/1,2,10;
 10/6=1,13=1/2;
 6/7=2,8=2,9=2,10=2,28=1/1;
 7/10=1,25=1/1,2,3,16;
 1/6=300,7=10,10=4,18=20,19=15,26=3/3(2);
 2/9=110/2;
 99//99;
 2/9=110/2;
 3/5=1,6=6,7=1111,11=2,25=1,30=1,71=1,74=-58/1,2,3;
 4/5=5,16=3,69=1/1;
 5/5=2,6=10,38=5/2;
 7//1,2,3,16;
 1/6=300,7=10,18=20,19=15,26=3/3(-5);
 2/9=110/2;
 6/7=2,8=2,9=2,10=2,19=2,28=1/1;
 99/9=1/99;
 ------------
 20K-192-7746
 ------------
 Symbolic Z-matrix:
 Charge =  0 Multiplicity = 1
 C                    -1.54589  -0.76341  -1.33191 
 O                    -1.32413  -1.20713  -0.22535 
 O                    -1.04643   0.2594   -1.88475 
 H                    -0.25648   0.81391  -1.21029 
 C                    -2.58946  -1.50245  -2.23357 
 F                    -3.82078  -0.99929  -2.0491 
 F                    -2.6498   -2.80719  -1.92907 
 F                    -2.31103  -1.41146  -3.53583 
 O                     0.09812   1.37829   2.23789 
 H                     1.01626   1.13957   2.49689 
 H                    -0.15254   2.14486   2.75466 
 O                     2.49251  -0.26473   0.19431 
 H                     2.05901  -1.12923   0.34673 
 H                     2.73777   0.05574   1.07507 
 O                     1.08271  -2.47675   0.8912 
 H                     0.67876  -2.93944   0.15531 
 H                     0.34467  -2.03481   1.36101 
 O                     0.60614   1.38525  -0.43337 
 H                     1.39258   0.76026  -0.33129 
 H                     0.23051   1.45443   0.46823 
 O                     2.53523   0.46028   2.90578 
 H                     2.27679  -0.44871   3.22033 
 H                     3.20491   0.77962   3.51137 
 O                     1.701    -1.93848   3.59519 
 H                     0.73928  -1.8316    3.58545 
 H                     1.89572  -2.48471   2.82332 
 O                    -0.79859  -1.23991   2.4886 
 H                    -1.48841  -1.40969   1.83874 
 H                    -0.60269  -0.29037   2.4122 
 
 Add virtual bond connecting atoms H4         and O3         Dist= 2.23D+00.
 Add virtual bond connecting atoms O18        and H4         Dist= 2.45D+00.
 Add virtual bond connecting atoms H19        and O12        Dist= 3.01D+00.
 Add virtual bond connecting atoms O24        and H22        Dist= 3.10D+00.
 Add virtual bond connecting atoms O21        and H10        Dist= 3.24D+00.
 Add virtual bond connecting atoms O15        and H13        Dist= 3.31D+00.
 Add virtual bond connecting atoms H14        and O21        Dist= 3.56D+00.
 Add virtual bond connecting atoms H20        and O9         Dist= 3.36D+00.
 Add virtual bond connecting atoms O27        and H17        Dist= 3.39D+00.
 Add virtual bond connecting atoms H29        and O9         Dist= 3.44D+00.

 GradGradGradGradGradGradGradGradGradGradGradGradGradGradGradGradGradGrad
 Berny optimization.
 Initialization pass.
                           ----------------------------
                           !    Initial Parameters    !
                           ! (Angstroms and Degrees)  !
 --------------------------                            --------------------------
 ! Name  Definition              Value          Derivative Info.                !
 --------------------------------------------------------------------------------
 ! R1    R(1,2)                  1.2127         calculate D2E/DX2 analytically  !
 ! R2    R(1,3)                  1.2654         calculate D2E/DX2 analytically  !
 ! R3    R(1,5)                  1.5647         calculate D2E/DX2 analytically  !
 ! R4    R(3,4)                  1.1774         calculate D2E/DX2 analytically  !
 ! R5    R(4,18)                 1.2939         calculate D2E/DX2 analytically  !
 ! R6    R(5,6)                  1.3429         calculate D2E/DX2 analytically  !
 ! R7    R(5,7)                  1.3412         calculate D2E/DX2 analytically  !
 ! R8    R(5,8)                  1.3348         calculate D2E/DX2 analytically  !
 ! R9    R(9,10)                 0.9834         calculate D2E/DX2 analytically  !
 ! R10   R(9,11)                 0.9579         calculate D2E/DX2 analytically  !
 ! R11   R(9,20)                 1.7762         calculate D2E/DX2 analytically  !
 ! R12   R(9,29)                 1.8182         calculate D2E/DX2 analytically  !
 ! R13   R(10,21)                1.7134         calculate D2E/DX2 analytically  !
 ! R14   R(12,13)                0.979          calculate D2E/DX2 analytically  !
 ! R15   R(12,14)                0.9688         calculate D2E/DX2 analytically  !
 ! R16   R(12,19)                1.5927         calculate D2E/DX2 analytically  !
 ! R17   R(13,15)                1.7508         calculate D2E/DX2 analytically  !
 ! R18   R(14,21)                1.8858         calculate D2E/DX2 analytically  !
 ! R19   R(15,16)                0.9585         calculate D2E/DX2 analytically  !
 ! R20   R(15,17)                0.9802         calculate D2E/DX2 analytically  !
 ! R21   R(17,27)                1.7918         calculate D2E/DX2 analytically  !
 ! R22   R(18,19)                1.0097         calculate D2E/DX2 analytically  !
 ! R23   R(18,20)                0.9792         calculate D2E/DX2 analytically  !
 ! R24   R(21,22)                0.996          calculate D2E/DX2 analytically  !
 ! R25   R(21,23)                0.9577         calculate D2E/DX2 analytically  !
 ! R26   R(22,24)                1.6406         calculate D2E/DX2 analytically  !
 ! R27   R(24,25)                0.9677         calculate D2E/DX2 analytically  !
 ! R28   R(24,26)                0.9654         calculate D2E/DX2 analytically  !
 ! R29   R(27,28)                0.9628         calculate D2E/DX2 analytically  !
 ! R30   R(27,29)                0.9725         calculate D2E/DX2 analytically  !
 ! A1    A(2,1,3)              128.4793         calculate D2E/DX2 analytically  !
 ! A2    A(2,1,5)              118.3585         calculate D2E/DX2 analytically  !
 ! A3    A(3,1,5)              113.1585         calculate D2E/DX2 analytically  !
 ! A4    A(1,3,4)              113.2794         calculate D2E/DX2 analytically  !
 ! A5    A(1,5,6)              110.8186         calculate D2E/DX2 analytically  !
 ! A6    A(1,5,7)              111.0189         calculate D2E/DX2 analytically  !
 ! A7    A(1,5,8)              113.0103         calculate D2E/DX2 analytically  !
 ! A8    A(6,5,7)              106.9818         calculate D2E/DX2 analytically  !
 ! A9    A(6,5,8)              107.4417         calculate D2E/DX2 analytically  !
 ! A10   A(7,5,8)              107.2902         calculate D2E/DX2 analytically  !
 ! A11   A(10,9,11)            107.2481         calculate D2E/DX2 analytically  !
 ! A12   A(10,9,20)            101.7255         calculate D2E/DX2 analytically  !
 ! A13   A(10,9,29)             96.4209         calculate D2E/DX2 analytically  !
 ! A14   A(11,9,20)            121.5133         calculate D2E/DX2 analytically  !
 ! A15   A(11,9,29)            125.5821         calculate D2E/DX2 analytically  !
 ! A16   A(20,9,29)             99.415          calculate D2E/DX2 analytically  !
 ! A17   A(13,12,14)           105.2268         calculate D2E/DX2 analytically  !
 ! A18   A(13,12,19)           108.2916         calculate D2E/DX2 analytically  !
 ! A19   A(14,12,19)           105.1864         calculate D2E/DX2 analytically  !
 ! A20   A(12,14,21)           157.8709         calculate D2E/DX2 analytically  !
 ! A21   A(13,15,16)           111.5782         calculate D2E/DX2 analytically  !
 ! A22   A(13,15,17)           102.8214         calculate D2E/DX2 analytically  !
 ! A23   A(16,15,17)           105.5634         calculate D2E/DX2 analytically  !
 ! A24   A(4,18,19)            107.8575         calculate D2E/DX2 analytically  !
 ! A25   A(4,18,20)            109.1671         calculate D2E/DX2 analytically  !
 ! A26   A(19,18,20)           104.4439         calculate D2E/DX2 analytically  !
 ! A27   A(9,20,18)            160.5506         calculate D2E/DX2 analytically  !
 ! A28   A(10,21,14)            87.0533         calculate D2E/DX2 analytically  !
 ! A29   A(10,21,22)           101.9551         calculate D2E/DX2 analytically  !
 ! A30   A(10,21,23)           129.6877         calculate D2E/DX2 analytically  !
 ! A31   A(14,21,22)            97.9716         calculate D2E/DX2 analytically  !
 ! A32   A(14,21,23)           127.6112         calculate D2E/DX2 analytically  !
 ! A33   A(22,21,23)           106.622          calculate D2E/DX2 analytically  !
 ! A34   A(22,24,25)           104.2535         calculate D2E/DX2 analytically  !
 ! A35   A(22,24,26)           105.0891         calculate D2E/DX2 analytically  !
 ! A36   A(25,24,26)           104.7668         calculate D2E/DX2 analytically  !
 ! A37   A(17,27,28)            87.3722         calculate D2E/DX2 analytically  !
 ! A38   A(17,27,29)           104.7849         calculate D2E/DX2 analytically  !
 ! A39   A(28,27,29)           105.2753         calculate D2E/DX2 analytically  !
 ! A40   L(3,4,18,15,-1)       177.9061         calculate D2E/DX2 analytically  !
 ! A41   L(9,10,21,15,-1)      171.2265         calculate D2E/DX2 analytically  !
 ! A42   L(12,13,15,1,-1)      177.0906         calculate D2E/DX2 analytically  !
 ! A43   L(15,17,27,1,-1)      190.3168         calculate D2E/DX2 analytically  !
 ! A44   L(12,19,18,2,-1)      174.5326         calculate D2E/DX2 analytically  !
 ! A45   L(21,22,24,1,-1)      172.8119         calculate D2E/DX2 analytically  !
 ! A46   L(9,29,27,1,-1)       181.1998         calculate D2E/DX2 analytically  !
 ! A47   L(3,4,18,15,-2)       181.0186         calculate D2E/DX2 analytically  !
 ! A48   L(9,10,21,15,-2)      183.246          calculate D2E/DX2 analytically  !
 ! A49   L(12,13,15,1,-2)      193.042          calculate D2E/DX2 analytically  !
 ! A50   L(15,17,27,1,-2)      183.3857         calculate D2E/DX2 analytically  !
 ! A51   L(12,19,18,2,-2)      166.6054         calculate D2E/DX2 analytically  !
 ! A52   L(21,22,24,1,-2)      180.992          calculate D2E/DX2 analytically  !
 ! A53   L(9,29,27,1,-2)       168.8792         calculate D2E/DX2 analytically  !
 ! D1    D(2,1,3,4)              1.0315         calculate D2E/DX2 analytically  !
 ! D2    D(5,1,3,4)           -179.6891         calculate D2E/DX2 analytically  !
 ! D3    D(2,1,5,6)             90.7393         calculate D2E/DX2 analytically  !
 ! D4    D(2,1,5,7)            -28.0013         calculate D2E/DX2 analytically  !
 ! D5    D(2,1,5,8)           -148.6054         calculate D2E/DX2 analytically  !
 ! D6    D(3,1,5,6)            -88.6197         calculate D2E/DX2 analytically  !
 ! D7    D(3,1,5,7)            152.6397         calculate D2E/DX2 analytically  !
 ! D8    D(3,1,5,8)             32.0356         calculate D2E/DX2 analytically  !
 ! D9    D(1,3,18,19)           66.7546         calculate D2E/DX2 analytically  !
 ! D10   D(1,3,18,20)          -45.5637         calculate D2E/DX2 analytically  !
 ! D11   D(11,9,21,14)        -144.2599         calculate D2E/DX2 analytically  !
 ! D12   D(11,9,21,22)         118.2914         calculate D2E/DX2 analytically  !
 ! D13   D(11,9,21,23)          -4.2352         calculate D2E/DX2 analytically  !
 ! D14   D(20,9,21,14)         -13.2795         calculate D2E/DX2 analytically  !
 ! D15   D(20,9,21,22)        -110.7282         calculate D2E/DX2 analytically  !
 ! D16   D(20,9,21,23)         126.7451         calculate D2E/DX2 analytically  !
 ! D17   D(29,9,21,14)          86.4623         calculate D2E/DX2 analytically  !
 ! D18   D(29,9,21,22)         -10.9864         calculate D2E/DX2 analytically  !
 ! D19   D(29,9,21,23)        -133.5131         calculate D2E/DX2 analytically  !
 ! D20   D(10,9,20,18)           5.663          calculate D2E/DX2 analytically  !
 ! D21   D(11,9,20,18)         124.5099         calculate D2E/DX2 analytically  !
 ! D22   D(29,9,20,18)         -92.975          calculate D2E/DX2 analytically  !
 ! D23   D(10,9,27,17)         -56.4532         calculate D2E/DX2 analytically  !
 ! D24   D(10,9,27,28)        -146.8479         calculate D2E/DX2 analytically  !
 ! D25   D(11,9,27,17)        -171.1241         calculate D2E/DX2 analytically  !
 ! D26   D(11,9,27,28)          98.4811         calculate D2E/DX2 analytically  !
 ! D27   D(20,9,27,17)          45.8781         calculate D2E/DX2 analytically  !
 ! D28   D(20,9,27,28)         -44.5166         calculate D2E/DX2 analytically  !
 ! D29   D(14,12,15,16)        176.0211         calculate D2E/DX2 analytically  !
 ! D30   D(14,12,15,17)         64.561          calculate D2E/DX2 analytically  !
 ! D31   D(19,12,15,16)         67.4499         calculate D2E/DX2 analytically  !
 ! D32   D(19,12,15,17)        -44.0102         calculate D2E/DX2 analytically  !
 ! D33   D(13,12,14,21)        -45.9824         calculate D2E/DX2 analytically  !
 ! D34   D(19,12,14,21)         68.2807         calculate D2E/DX2 analytically  !
 ! D35   D(13,12,18,4)         -39.9765         calculate D2E/DX2 analytically  !
 ! D36   D(13,12,18,20)         73.0161         calculate D2E/DX2 analytically  !
 ! D37   D(14,12,18,4)        -149.6252         calculate D2E/DX2 analytically  !
 ! D38   D(14,12,18,20)        -36.6326         calculate D2E/DX2 analytically  !
 ! D39   D(12,14,21,10)        -45.7273         calculate D2E/DX2 analytically  !
 ! D40   D(12,14,21,22)         55.9404         calculate D2E/DX2 analytically  !
 ! D41   D(12,14,21,23)        174.1379         calculate D2E/DX2 analytically  !
 ! D42   D(13,15,27,28)        109.2127         calculate D2E/DX2 analytically  !
 ! D43   D(13,15,27,29)          3.1068         calculate D2E/DX2 analytically  !
 ! D44   D(16,15,27,28)        -10.4293         calculate D2E/DX2 analytically  !
 ! D45   D(16,15,27,29)       -116.5352         calculate D2E/DX2 analytically  !
 ! D46   D(4,18,20,9)          134.3906         calculate D2E/DX2 analytically  !
 ! D47   D(19,18,20,9)          19.2543         calculate D2E/DX2 analytically  !
 ! D48   D(10,21,24,25)         -8.1768         calculate D2E/DX2 analytically  !
 ! D49   D(10,21,24,26)        100.6635         calculate D2E/DX2 analytically  !
 ! D50   D(14,21,24,25)        -95.9585         calculate D2E/DX2 analytically  !
 ! D51   D(14,21,24,26)         12.8819         calculate D2E/DX2 analytically  !
 ! D52   D(23,21,24,25)        130.1772         calculate D2E/DX2 analytically  !
 ! D53   D(23,21,24,26)       -120.9825         calculate D2E/DX2 analytically  !
 --------------------------------------------------------------------------------
 Trust Radius=3.00D-01 FncErr=1.00D-07 GrdErr=1.00D-06 EigMax=2.50D+02 EigMin=1.00D-04
 Number of steps in this run=    174 maximum allowed number of steps=    174.
 GradGradGradGradGradGradGradGradGradGradGradGradGradGradGradGradGradGrad

                          Input orientation:                          
 ---------------------------------------------------------------------
 Center     Atomic      Atomic             Coordinates (Angstroms)
 Number     Number       Type             X           Y           Z
 ---------------------------------------------------------------------
      1          6           0       -1.545892   -0.763414   -1.331914
      2          8           0       -1.324128   -1.207126   -0.225345
      3          8           0       -1.046428    0.259398   -1.884745
      4          1           0       -0.256484    0.813907   -1.210289
      5          6           0       -2.589456   -1.502451   -2.233569
      6          9           0       -3.820777   -0.999289   -2.049100
      7          9           0       -2.649800   -2.807193   -1.929068
      8          9           0       -2.311034   -1.411459   -3.535831
      9          8           0        0.098123    1.378287    2.237891
     10          1           0        1.016257    1.139568    2.496890
     11          1           0       -0.152545    2.144865    2.754665
     12          8           0        2.492512   -0.264730    0.194309
     13          1           0        2.059008   -1.129230    0.346734
     14          1           0        2.737772    0.055741    1.075074
     15          8           0        1.082711   -2.476747    0.891198
     16          1           0        0.678756   -2.939445    0.155309
     17          1           0        0.344675   -2.034812    1.361015
     18          8           0        0.606138    1.385255   -0.433372
     19          1           0        1.392584    0.760261   -0.331286
     20          1           0        0.230507    1.454434    0.468230
     21          8           0        2.535230    0.460285    2.905780
     22          1           0        2.276786   -0.448708    3.220335
     23          1           0        3.204906    0.779620    3.511368
     24          8           0        1.701003   -1.938478    3.595185
     25          1           0        0.739282   -1.831605    3.585453
     26          1           0        1.895716   -2.484710    2.823316
     27          8           0       -0.798586   -1.239908    2.488603
     28          1           0       -1.488407   -1.409687    1.838738
     29          1           0       -0.602691   -0.290367    2.412201
 ---------------------------------------------------------------------
                    Distance matrix (angstroms):
                    1          2          3          4          5
     1  C    0.000000
     2  O    1.212664   0.000000
     3  O    1.265397   2.231908   0.000000
     4  H    2.040907   2.488885   1.177448   0.000000
     5  C    1.564668   2.391911   2.367852   3.443163   0.000000
     6  F    2.396893   3.098796   3.050953   4.086009   1.342889
     7  F    2.398382   2.687060   3.460743   4.399655   1.341161
     8  F    2.421292   3.460499   2.667785   3.818583   1.334798
     9  O    4.475843   3.843785   4.422447   3.512010   5.959504
    10  H    4.984545   4.288932   4.922204   3.933078   6.508354
    11  H    5.205730   4.635612   5.087055   4.183671   6.642584
    12  O    4.345888   3.953600   4.137785   3.270066   5.766536
    13  H    3.993368   3.432048   4.068356   3.400236   5.329679
    14  H    4.981403   4.448028   4.808552   3.842300   6.461768
    15  O    3.845425   2.941340   4.441349   4.127723   4.919170
    16  H    3.449058   2.675326   4.167813   4.102094   4.295684
    17  H    3.527401   2.446733   4.211119   3.884352   4.670499
    18  O    3.171023   3.238771   2.470832   1.293892   4.668123
    19  H    3.457959   3.355943   2.934770   1.869478   4.959353
    20  H    3.363771   3.159404   2.931751   1.861413   4.898477
    21  O    6.009247   5.242027   5.984794   4.986055   7.518487
    22  H    5.952720   5.041278   6.132455   5.257574   7.384833
    23  H    6.957615   6.198574   6.889303   5.854608   8.472708
    24  O    6.016594   4.927752   6.512194   5.873666   7.250692
    25  H    5.526622   4.378335   6.122427   5.566814   6.711919
    26  H    5.663343   4.614536   6.192912   5.637623   6.830350
    27  O    3.921972   2.764558   4.629850   4.265422   5.057178
    28  H    3.236357   2.080494   4.104329   3.969706   4.219549
    29  H    3.889962   2.884020   4.354640   3.802856   5.196111
                    6          7          8          9         10
     6  F    0.000000
     7  F    2.157339   0.000000
     8  F    2.158605   2.155116   0.000000
     9  O    6.276060   6.514051   6.850006   0.000000
    10  H    6.974069   6.971800   7.346586   0.983381   0.000000
    11  H    6.813060   7.259235   7.541674   0.957878   1.563063
    12  O    6.740183   6.116879   6.188940   3.550891   3.074616
    13  H    6.350494   5.492513   5.852456   3.702591   3.295139
    14  H    7.340852   6.800528   6.993108   3.173172   2.481906
    15  O    5.905288   4.689854   5.678991   4.200510   3.957322
    16  H    5.373027   3.929554   4.989799   4.828777   4.715427
    17  H    5.481986   4.515317   5.605395   3.532555   3.437721
    18  O    5.281496   5.514966   5.094777   2.719149   2.969006
    19  H    5.764202   5.623210   5.357449   2.942491   2.878207
    20  H    5.363824   5.674915   5.541235   1.776239   2.198182
    21  O    8.190239   7.806196   8.275510   2.688549   1.713446
    22  H    8.077769   7.506666   8.223184   3.008269   2.152888
    23  H    9.134743   8.760202   9.213546   3.410607   2.439039
    24  O    7.951734   7.085302   8.199121   3.925863   3.339086
    25  H    7.296237   6.545806   7.758456   3.539832   3.176406
    26  H    7.656709   6.584136   7.699828   4.300791   3.743713
    27  O    5.457315   5.039761   6.213754   2.778828   2.992596
    28  H    4.552324   4.183086   5.437160   3.232523   3.633898
    29  H    5.546338   5.419565   6.289227   1.818222   2.161684
                   11         12         13         14         15
    11  H    0.000000
    12  O    4.399760   0.000000
    13  H    4.626963   0.979040   0.000000
    14  H    3.942004   0.968815   1.547693   0.000000
    15  O    5.133971   2.714077   1.750828   3.030930   0.000000
    16  H    5.770434   3.231923   2.284429   3.749220   0.958542
    17  H    4.433868   3.017880   2.188101   3.190469   0.980169
    18  O    3.363954   2.583571   3.006997   2.930337   4.110555
    19  H    3.718554   1.592701   2.115185   2.069717   3.474005
    20  H    2.418927   2.854334   3.167570   2.934447   4.044668
    21  O    3.175654   2.807054   3.049928   1.885780   3.846363
    22  H    3.584008   3.039280   2.961101   2.251472   3.311138
    23  H    3.702562   3.549796   3.869327   2.584133   4.687529
    24  O    4.562434   3.872193   3.366821   3.376798   2.825520
    25  H    4.159071   4.126593   3.567115   3.722639   2.791623
    26  H    5.062908   3.492299   2.827975   3.196764   2.096215
    27  O    3.456131   4.128690   3.572911   4.022760   2.760571
    28  H    3.906186   4.456769   3.858612   4.537759   2.940595
    29  H    2.500053   3.807884   3.471957   3.614747   3.151870
                   16         17         18         19         20
    16  H    0.000000
    17  H    1.543923   0.000000
    18  O    4.365185   3.871052   0.000000
    19  H    3.799229   3.431389   1.009721   0.000000
    20  H    4.427755   3.603462   0.979168   1.572109   0.000000
    21  O    4.750763   3.662014   3.965716   3.445900   3.498819
    22  H    4.260499   3.115421   4.416340   3.854534   3.922154
    23  H    5.610348   4.552578   4.762495   4.248632   4.308493
    24  O    3.725543   2.615420   5.336216   4.774462   4.842733
    25  H    3.605116   2.268289   5.149453   4.741879   4.557849
    26  H    2.967496   2.178637   5.219736   4.553513   4.882233
    27  O    3.242719   1.791751   4.171650   4.093125   3.521423
    28  H    3.141765   1.994790   4.166690   4.209250   3.610561
    29  H    3.708542   2.246237   3.516570   3.551290   2.741820
                   21         22         23         24         25
    21  O    0.000000
    22  H    0.995995   0.000000
    23  H    0.957693   1.566811   0.000000
    24  O    2.631592   1.640565   3.107540   0.000000
    25  H    2.990008   2.099913   3.592114   0.967690   0.000000
    26  H    3.014759   2.109061   3.583747   0.965435   1.531254
    27  O    3.765504   3.258733   4.599183   2.821430   1.979450
    28  H    4.563446   4.124193   5.442237   3.679275   2.862102
    29  H    3.263992   2.994918   4.104976   3.069646   2.356443
                   26         27         28         29
    26  H    0.000000
    27  O    2.986775   0.000000
    28  H    3.684746   0.962810   0.000000
    29  H    3.350550   0.972543   1.538256   0.000000
 Stoichiometry    C2H15F3O9
 Framework group  C1[X(C2H15F3O9)]
 Deg. of freedom    81
 Full point group                 C1      NOp   1
 Largest Abelian subgroup         C1      NOp   1
 Largest concise Abelian subgroup C1      NOp   1
                         Standard orientation:                         
 ---------------------------------------------------------------------
 Center     Atomic      Atomic             Coordinates (Angstroms)
 Number     Number       Type             X           Y           Z
 ---------------------------------------------------------------------
      1          6           0       -1.833551    0.291361    0.056087
      2          8           0       -0.939998   -0.485542    0.317888
      3          8           0       -1.753861    1.531350   -0.183300
      4          1           0       -0.650282    1.940833   -0.154674
      5          6           0       -3.300376   -0.251278    0.009716
      6          9           0       -3.887042   -0.144464    1.212946
      7          9           0       -3.322408   -1.550358   -0.322880
      8          9           0       -4.068727    0.396273   -0.868921
      9          8           0        2.225233    1.188212    1.715938
     10          1           0        2.978175    1.077050    1.093235
     11          1           0        2.566730    1.618688    2.500540
     12          8           0        2.012033    1.038546   -1.825386
     13          1           0        1.704076    0.109969   -1.787627
     14          1           0        2.875607    1.038281   -1.386247
     15          8           0        1.255185   -1.522745   -1.342493
     16          1           0        0.372658   -1.740972   -1.646343
     17          1           0        1.192032   -1.472311   -0.365662
     18          8           0        0.579307    2.341744   -0.115472
     19          1           0        1.068446    1.916566   -0.889748
     20          1           0        1.013008    1.971319    0.680429
     21          8           0        4.163962    0.646245   -0.066167
     22          1           0        4.083240   -0.346299   -0.084831
     23          1           0        5.100515    0.845358   -0.086129
     24          8           0        3.747403   -1.952119   -0.082316
     25          1           0        3.129608   -2.065176    0.653871
     26          1           0        3.215601   -2.098901   -0.874594
     27          8           0        1.407948   -1.450367    1.412897
     28          1           0        0.449315   -1.502920    1.485452
     29          1           0        1.630717   -0.527631    1.624494
 ---------------------------------------------------------------------
 Rotational constants (GHZ):           0.8117245           0.2436001           0.2260643
 Standard basis: 6-31++G(d,p) (6D, 7F)
 There are   356 symmetry adapted cartesian basis functions of A   symmetry.
 There are   356 symmetry adapted basis functions of A   symmetry.
   356 basis functions,   568 primitive gaussians,   356 cartesian basis functions
    63 alpha electrons       63 beta electrons
       nuclear repulsion energy      1153.2411198701 Hartrees.
 NAtoms=   29 NActive=   29 NUniq=   29 SFac= 1.00D+00 NAtFMM=   60 NAOKFM=F Big=F
 Integral buffers will be    131072 words long.
 Raffenetti 2 integral format.
 Two-electron integral symmetry is turned on.
 Nuclear repulsion after empirical dispersion term =     1153.2228406002 Hartrees.
 One-electron integrals computed using PRISM.
 NBasis=   356 RedAO= T EigKep=  3.82D-05  NBF=   356
 NBsUse=   356 1.00D-06 EigRej= -1.00D+00 NBFU=   356
 ExpMin= 3.60D-02 ExpMax= 7.00D+03 ExpMxC= 1.05D+03 IAcc=3 IRadAn=         5 AccDes= 0.00D+00
 Harris functional with IExCor= 4639 and IRadAn=       5 diagonalized for initial guess.
 HarFok:  IExCor= 4639 AccDes= 0.00D+00 IRadAn=         5 IDoV= 1 UseB2=F ITyADJ=14
 ICtDFT=  3500011 ScaDFX=  1.000000  1.000000  1.000000  1.000000
 FoFCou: FMM=F IPFlag=           0 FMFlag=      100000 FMFlg1=           0
         NFxFlg=           0 DoJE=T BraDBF=F KetDBF=T FulRan=T
         wScrn=  0.000000 ICntrl=       500 IOpCl=  0 I1Cent=   200000004 NGrid=           0
         NMat0=    1 NMatS0=      1 NMatT0=    0 NMatD0=    1 NMtDS0=    0 NMtDT0=    0
 Petite list used in FoFCou.
 Requested convergence on RMS density matrix=1.00D-10 within 128 cycles.
 Requested convergence on MAX density matrix=1.00D-08.
 Requested convergence on             energy=1.00D-08.
 No special actions if energy rises.
 SCF Done:  E(RwB97XD) =  -1061.66970331     A.U. after   18 cycles
            NFock= 18  Conv=0.69D-10     -V/T= 2.0082
 DoSCS=F DFT=T ScalE2(SS,OS)=  1.000000  1.000000
 Range of M.O.s used for correlation:     1   356
 NBasis=   356 NAE=    63 NBE=    63 NFC=     0 NFV=     0
 NROrb=    356 NOA=    63 NOB=    63 NVA=   293 NVB=   293

 **** Warning!!: The largest alpha MO coefficient is  0.39982620D+02

 Symmetrizing basis deriv contribution to polar:
 IMax=3 JMax=2 DiffMx= 0.00D+00
 G2DrvN: will do    30 centers at a time, making    1 passes.
 Calling FoFCou, ICntrl=  3107 FMM=F I1Cent=   0 AccDes= 0.00D+00.
 End of G2Drv F.D. properties file   721 does not exist.
 End of G2Drv F.D. properties file   722 does not exist.
 End of G2Drv F.D. properties file   788 does not exist.
          IDoAtm=11111111111111111111111111111
          Differentiating once with respect to nuclear coordinates.
 CalDSu exits because no D1Ps are significant.
          There are    90 degrees of freedom in the 1st order CPHF.  IDoFFX=6 NUNeed=     0.
     84 vectors produced by pass  0 Test12= 2.05D-14 1.11D-09 XBig12= 1.59D-01 8.48D-02.
 AX will form    84 AO Fock derivatives at one time.
     84 vectors produced by pass  1 Test12= 2.05D-14 1.11D-09 XBig12= 3.90D-02 5.88D-02.
     84 vectors produced by pass  2 Test12= 2.05D-14 1.11D-09 XBig12= 1.17D-03 4.24D-03.
     84 vectors produced by pass  3 Test12= 2.05D-14 1.11D-09 XBig12= 1.12D-05 4.87D-04.
     84 vectors produced by pass  4 Test12= 2.05D-14 1.11D-09 XBig12= 8.32D-08 4.18D-05.
     84 vectors produced by pass  5 Test12= 2.05D-14 1.11D-09 XBig12= 4.99D-10 2.55D-06.
     75 vectors produced by pass  6 Test12= 2.05D-14 1.11D-09 XBig12= 2.81D-12 1.42D-07.
     19 vectors produced by pass  7 Test12= 2.05D-14 1.11D-09 XBig12= 1.38D-14 1.14D-08.
 InvSVY:  IOpt=1 It=  1 EMax= 3.33D-16
 Solved reduced A of dimension   598 with    90 vectors.
 End of Minotr F.D. properties file   721 does not exist.
 End of Minotr F.D. properties file   722 does not exist.
 End of Minotr F.D. properties file   788 does not exist.

 **********************************************************************

            Population analysis using the SCF Density.

 **********************************************************************

 Orbital symmetries:
       Occupied  (A) (A) (A) (A) (A) (A) (A) (A) (A) (A) (A) (A)
                 (A) (A) (A) (A) (A) (A) (A) (A) (A) (A) (A) (A)
                 (A) (A) (A) (A) (A) (A) (A) (A) (A) (A) (A) (A)
                 (A) (A) (A) (A) (A) (A) (A) (A) (A) (A) (A) (A)
                 (A) (A) (A) (A) (A) (A) (A) (A) (A) (A) (A) (A)
                 (A) (A) (A)
       Virtual   (A) (A) (A) (A) (A) (A) (A) (A) (A) (A) (A) (A)
                 (A) (A) (A) (A) (A) (A) (A) (A) (A) (A) (A) (A)
                 (A) (A) (A) (A) (A) (A) (A) (A) (A) (A) (A) (A)
                 (A) (A) (A) (A) (A) (A) (A) (A) (A) (A) (A) (A)
                 (A) (A) (A) (A) (A) (A) (A) (A) (A) (A) (A) (A)
                 (A) (A) (A) (A) (A) (A) (A) (A) (A) (A) (A) (A)
                 (A) (A) (A) (A) (A) (A) (A) (A) (A) (A) (A) (A)
                 (A) (A) (A) (A) (A) (A) (A) (A) (A) (A) (A) (A)
                 (A) (A) (A) (A) (A) (A) (A) (A) (A) (A) (A) (A)
                 (A) (A) (A) (A) (A) (A) (A) (A) (A) (A) (A) (A)
                 (A) (A) (A) (A) (A) (A) (A) (A) (A) (A) (A) (A)
                 (A) (A) (A) (A) (A) (A) (A) (A) (A) (A) (A) (A)
                 (A) (A) (A) (A) (A) (A) (A) (A) (A) (A) (A) (A)
                 (A) (A) (A) (A) (A) (A) (A) (A) (A) (A) (A) (A)
                 (A) (A) (A) (A) (A) (A) (A) (A) (A) (A) (A) (A)
                 (A) (A) (A) (A) (A) (A) (A) (A) (A) (A) (A) (A)
                 (A) (A) (A) (A) (A) (A) (A) (A) (A) (A) (A) (A)
                 (A) (A) (A) (A) (A) (A) (A) (A) (A) (A) (A) (A)
                 (A) (A) (A) (A) (A) (A) (A) (A) (A) (A) (A) (A)
                 (A) (A) (A) (A) (A) (A) (A) (A) (A) (A) (A) (A)
                 (A) (A) (A) (A) (A) (A) (A) (A) (A) (A) (A) (A)
                 (A) (A) (A) (A) (A) (A) (A) (A) (A) (A) (A) (A)
                 (A) (A) (A) (A) (A) (A) (A) (A) (A) (A) (A) (A)
                 (A) (A) (A) (A) (A) (A) (A) (A) (A) (A) (A) (A)
                 (A) (A) (A) (A) (A)
 The electronic state is 1-A.
 Alpha  occ. eigenvalues --  -24.87635 -24.87446 -24.87433 -19.33385 -19.32757
 Alpha  occ. eigenvalues --  -19.31353 -19.30714 -19.30708 -19.30597 -19.30589
 Alpha  occ. eigenvalues --  -19.28616 -19.28366 -10.55897 -10.45614  -1.43145
 Alpha  occ. eigenvalues --   -1.33920  -1.33806  -1.22042  -1.17745  -1.16272
 Alpha  occ. eigenvalues --   -1.15380  -1.14888  -1.14100  -1.13501  -1.12649
 Alpha  occ. eigenvalues --   -1.11503  -0.84195  -0.74390  -0.69315  -0.69301
 Alpha  occ. eigenvalues --   -0.69184  -0.66907  -0.66282  -0.66216  -0.65111
 Alpha  occ. eigenvalues --   -0.64856  -0.64625  -0.63433  -0.60425  -0.57146
 Alpha  occ. eigenvalues --   -0.56737  -0.56386  -0.55376  -0.55162  -0.53876
 Alpha  occ. eigenvalues --   -0.53470  -0.52519  -0.52027  -0.51883  -0.51709
 Alpha  occ. eigenvalues --   -0.50395  -0.49837  -0.48005  -0.47394  -0.45775
 Alpha  occ. eigenvalues --   -0.44913  -0.43976  -0.43120  -0.42907  -0.41024
 Alpha  occ. eigenvalues --   -0.40880  -0.40679  -0.38196
 Alpha virt. eigenvalues --    0.01714   0.04381   0.04710   0.05646   0.06978
 Alpha virt. eigenvalues --    0.07933   0.08218   0.09291   0.09338   0.09847
 Alpha virt. eigenvalues --    0.10985   0.11366   0.11790   0.12305   0.12698
 Alpha virt. eigenvalues --    0.13103   0.13960   0.14568   0.14825   0.15414
 Alpha virt. eigenvalues --    0.17319   0.17782   0.18762   0.19381   0.19724
 Alpha virt. eigenvalues --    0.21579   0.21857   0.22612   0.23631   0.23959
 Alpha virt. eigenvalues --    0.25483   0.25932   0.26503   0.26919   0.27600
 Alpha virt. eigenvalues --    0.27909   0.27936   0.28446   0.29414   0.29578
 Alpha virt. eigenvalues --    0.30340   0.30595   0.30897   0.31084   0.31449
 Alpha virt. eigenvalues --    0.31966   0.32342   0.32551   0.32864   0.33234
 Alpha virt. eigenvalues --    0.33715   0.33803   0.34425   0.35024   0.35153
 Alpha virt. eigenvalues --    0.35627   0.35977   0.36575   0.36698   0.37216
 Alpha virt. eigenvalues --    0.37337   0.37778   0.37939   0.38504   0.39155
 Alpha virt. eigenvalues --    0.39914   0.40022   0.40587   0.41890   0.42239
 Alpha virt. eigenvalues --    0.42674   0.43847   0.44434   0.45417   0.45545
 Alpha virt. eigenvalues --    0.46583   0.47640   0.48171   0.48842   0.48947
 Alpha virt. eigenvalues --    0.49700   0.50890   0.52962   0.54025   0.54806
 Alpha virt. eigenvalues --    0.56472   0.57084   0.57593   0.59478   0.61930
 Alpha virt. eigenvalues --    0.62474   0.64031   0.66639   0.83909   0.85542
 Alpha virt. eigenvalues --    0.88700   0.90792   0.92560   0.93454   1.03459
 Alpha virt. eigenvalues --    1.06218   1.08454   1.12308   1.14750   1.15901
 Alpha virt. eigenvalues --    1.18347   1.18864   1.19352   1.19840   1.20626
 Alpha virt. eigenvalues --    1.21288   1.21545   1.22709   1.23925   1.24502
 Alpha virt. eigenvalues --    1.24736   1.26105   1.26725   1.27263   1.27628
 Alpha virt. eigenvalues --    1.28445   1.28926   1.29553   1.30256   1.30981
 Alpha virt. eigenvalues --    1.31092   1.31979   1.32856   1.32964   1.34532
 Alpha virt. eigenvalues --    1.34878   1.35328   1.35851   1.36463   1.37130
 Alpha virt. eigenvalues --    1.38536   1.38665   1.40118   1.41371   1.41883
 Alpha virt. eigenvalues --    1.43749   1.46433   1.47913   1.50325   1.51311
 Alpha virt. eigenvalues --    1.54620   1.54924   1.56032   1.57128   1.58054
 Alpha virt. eigenvalues --    1.58399   1.60050   1.61127   1.61804   1.62417
 Alpha virt. eigenvalues --    1.62469   1.63787   1.64501   1.65497   1.65776
 Alpha virt. eigenvalues --    1.66460   1.67176   1.68226   1.68940   1.69368
 Alpha virt. eigenvalues --    1.70359   1.71852   1.72888   1.73354   1.74516
 Alpha virt. eigenvalues --    1.75220   1.75792   1.76007   1.77402   1.77977
 Alpha virt. eigenvalues --    1.78684   1.80401   1.80779   1.81875   1.83296
 Alpha virt. eigenvalues --    1.83941   1.85001   1.86950   1.88257   1.90550
 Alpha virt. eigenvalues --    1.91477   1.91983   1.93191   1.94287   1.94741
 Alpha virt. eigenvalues --    1.95142   1.95864   1.99096   1.99837   2.04697
 Alpha virt. eigenvalues --    2.06326   2.13458   2.13971   2.16228   2.18105
 Alpha virt. eigenvalues --    2.18897   2.20614   2.23921   2.27935   2.28887
 Alpha virt. eigenvalues --    2.31297   2.33582   2.34149   2.34965   2.36028
 Alpha virt. eigenvalues --    2.37037   2.38580   2.39975   2.41090   2.42953
 Alpha virt. eigenvalues --    2.44354   2.46253   2.48176   2.48327   2.49949
 Alpha virt. eigenvalues --    2.51594   2.53193   2.57859   2.58369   2.60400
 Alpha virt. eigenvalues --    2.61681   2.61981   2.62703   2.64844   2.67798
 Alpha virt. eigenvalues --    2.69016   2.69751   2.70837   2.72081   2.74181
 Alpha virt. eigenvalues --    2.74486   2.76386   2.77009   2.80003   2.80806
 Alpha virt. eigenvalues --    2.81618   2.82316   2.83186   2.84023   2.85840
 Alpha virt. eigenvalues --    2.86696   2.89140   2.92557   2.93706   2.99650
 Alpha virt. eigenvalues --    3.00847   3.09579   3.10605   3.12137   3.13092
 Alpha virt. eigenvalues --    3.15004   3.17137   3.19901   3.22125   3.25789
 Alpha virt. eigenvalues --    3.27326   3.32039   3.34399   3.39823   3.46281
 Alpha virt. eigenvalues --    3.49520   3.51725   3.56783   3.60542   3.61864
 Alpha virt. eigenvalues --    3.63539   3.72249   3.73348   3.75660   3.78237
 Alpha virt. eigenvalues --    3.82342   3.84260   3.85694   3.88577   4.34625
 Alpha virt. eigenvalues --    4.44042   4.46558   4.47973   4.51277   4.56774
 Alpha virt. eigenvalues --    4.60174   4.66579   4.75269   4.78156   4.83391
 Alpha virt. eigenvalues --    5.68331   5.88434   6.51287
          Condensed to atoms (all electrons):
               1          2          3          4          5          6
     1  C    5.491599   0.334458   0.421678  -0.036062  -0.315544  -0.063293
     2  O    0.334458   8.540893  -0.181563  -0.007088  -0.105871   0.006567
     3  O    0.421678  -0.181563   8.378695   0.147247  -0.232330   0.008126
     4  H   -0.036062  -0.007088   0.147247   0.255747   0.021449   0.000676
     5  C   -0.315544  -0.105871  -0.232330   0.021449   5.135023   0.200499
     6  F   -0.063293   0.006567   0.008126   0.000676   0.200499   9.230103
     7  F   -0.060737  -0.001466   0.010028   0.000853   0.184518  -0.043166
     8  F   -0.070468   0.009465   0.014733   0.000501   0.178908  -0.042924
     9  O   -0.010514   0.002775   0.001779  -0.001627  -0.009090  -0.000014
    10  H    0.002471   0.000850  -0.000143   0.001873   0.001347   0.000020
    11  H    0.001700  -0.000254  -0.000360  -0.000873  -0.000071  -0.000014
    12  O   -0.005855  -0.001022  -0.000111  -0.004157  -0.008952  -0.000013
    13  H   -0.000045  -0.000359   0.001533  -0.001329  -0.001707   0.000005
    14  H    0.001160   0.000960  -0.000368   0.002204   0.000815   0.000012
    15  O   -0.005671  -0.011628  -0.002173  -0.001475   0.005403   0.000018
    16  H    0.002202   0.001068  -0.000215   0.000987  -0.001710  -0.000032
    17  H    0.008753   0.017910   0.001941  -0.000948  -0.011013   0.000107
    18  O    0.000654   0.005102  -0.056215   0.090083  -0.006539   0.000102
    19  H    0.001526  -0.000729   0.000512  -0.014778   0.001772  -0.000095
    20  H    0.000898   0.001455   0.000942  -0.015040  -0.006487  -0.000041
    21  O   -0.000855  -0.000158   0.000296   0.001420  -0.000206   0.000000
    22  H    0.000358  -0.000198  -0.000018  -0.000767   0.000454   0.000002
    23  H   -0.000257  -0.000084   0.000079   0.000179  -0.000127  -0.000000
    24  O    0.001331  -0.002227   0.000013   0.000154   0.000653   0.000000
    25  H    0.000127  -0.000517  -0.000155   0.000091   0.000210  -0.000001
    26  H   -0.000073   0.000015  -0.000057  -0.000039  -0.000053  -0.000002
    27  O   -0.001585  -0.021609  -0.002173  -0.001923   0.006896   0.000106
    28  H   -0.006519   0.016171  -0.000276  -0.000247   0.003444  -0.000248
    29  H    0.001213   0.006412   0.001468   0.000748  -0.006524  -0.000012
               7          8          9         10         11         12
     1  C   -0.060737  -0.070468  -0.010514   0.002471   0.001700  -0.005855
     2  O   -0.001466   0.009465   0.002775   0.000850  -0.000254  -0.001022
     3  O    0.010028   0.014733   0.001779  -0.000143  -0.000360  -0.000111
     4  H    0.000853   0.000501  -0.001627   0.001873  -0.000873  -0.004157
     5  C    0.184518   0.178908  -0.009090   0.001347  -0.000071  -0.008952
     6  F   -0.043166  -0.042924  -0.000014   0.000020  -0.000014  -0.000013
     7  F    9.261377  -0.044581   0.000006   0.000025   0.000003   0.000009
     8  F   -0.044581   9.244455  -0.000000   0.000010  -0.000007  -0.000014
     9  O    0.000006  -0.000000   8.451892   0.220047   0.260851   0.016540
    10  H    0.000025   0.000010   0.220047   0.292950  -0.011159  -0.013089
    11  H    0.000003  -0.000007   0.260851  -0.011159   0.333617   0.001581
    12  O    0.000009  -0.000014   0.016540  -0.013089   0.001581   8.402057
    13  H   -0.000131   0.000036   0.000982   0.000678  -0.000784   0.252790
    14  H    0.000014  -0.000006  -0.004351   0.003112   0.000381   0.251247
    15  O   -0.000909   0.000179  -0.003031   0.000449  -0.000295  -0.008233
    16  H    0.000567  -0.000261  -0.000649   0.000230   0.000095   0.001124
    17  H    0.000340   0.000175   0.003520  -0.001382  -0.000272  -0.003651
    18  O    0.000142  -0.000109  -0.028188  -0.002861   0.004002  -0.045314
    19  H   -0.000066  -0.000059   0.003268  -0.002181   0.001140   0.062296
    20  H   -0.000210   0.000017   0.033655  -0.010839  -0.001886  -0.003432
    21  O    0.000000   0.000000  -0.031949   0.024089   0.001944  -0.004560
    22  H    0.000006   0.000003  -0.002792  -0.004236  -0.000340  -0.008014
    23  H   -0.000001   0.000000   0.005569  -0.004432  -0.000919   0.005564
    24  O    0.000001   0.000000  -0.006292   0.002197   0.000167  -0.010242
    25  H    0.000011  -0.000008   0.000308  -0.000301   0.000474   0.000626
    26  H   -0.000044   0.000001   0.000797   0.000322   0.000032   0.001150
    27  O    0.000417  -0.000006  -0.007034  -0.006733   0.004630  -0.004785
    28  H   -0.000202   0.000124   0.002886   0.001231  -0.000500  -0.001711
    29  H   -0.000055   0.000002   0.020391  -0.007789  -0.005177   0.006941
              13         14         15         16         17         18
     1  C   -0.000045   0.001160  -0.005671   0.002202   0.008753   0.000654
     2  O   -0.000359   0.000960  -0.011628   0.001068   0.017910   0.005102
     3  O    0.001533  -0.000368  -0.002173  -0.000215   0.001941  -0.056215
     4  H   -0.001329   0.002204  -0.001475   0.000987  -0.000948   0.090083
     5  C   -0.001707   0.000815   0.005403  -0.001710  -0.011013  -0.006539
     6  F    0.000005   0.000012   0.000018  -0.000032   0.000107   0.000102
     7  F   -0.000131   0.000014  -0.000909   0.000567   0.000340   0.000142
     8  F    0.000036  -0.000006   0.000179  -0.000261   0.000175  -0.000109
     9  O    0.000982  -0.004351  -0.003031  -0.000649   0.003520  -0.028188
    10  H    0.000678   0.003112   0.000449   0.000230  -0.001382  -0.002861
    11  H   -0.000784   0.000381  -0.000295   0.000095  -0.000272   0.004002
    12  O    0.252790   0.251247  -0.008233   0.001124  -0.003651  -0.045314
    13  H    0.290474  -0.026583   0.025627  -0.002372  -0.002460  -0.000910
    14  H   -0.026583   0.322398  -0.002854   0.001553  -0.000115   0.003946
    15  O    0.025627  -0.002854   8.427707   0.256971   0.193615  -0.004728
    16  H   -0.002372   0.001553   0.256971   0.336878  -0.016987   0.001167
    17  H   -0.002460  -0.000115   0.193615  -0.016987   0.355570  -0.003936
    18  O   -0.000910   0.003946  -0.004728   0.001167  -0.003936   8.462404
    19  H   -0.004915  -0.011067   0.001430  -0.001552   0.001551   0.226014
    20  H    0.003836  -0.003442  -0.000083  -0.000954   0.001998   0.255273
    21  O    0.000626   0.016011  -0.000696   0.001195  -0.006842  -0.004136
    22  H    0.000002  -0.006943  -0.004276  -0.001647   0.009647  -0.001252
    23  H   -0.000104  -0.000332   0.000690   0.000334  -0.000606  -0.000052
    24  O   -0.005211   0.001367   0.020519   0.007509  -0.030071   0.000857
    25  H    0.001081   0.001163   0.003007  -0.000179  -0.005444   0.000828
    26  H   -0.001603  -0.002140   0.017413   0.000220  -0.005842  -0.000037
    27  O   -0.002302   0.001286  -0.037226   0.000155   0.041658  -0.002082
    28  H   -0.000516   0.000028   0.002225  -0.000663  -0.009249   0.001290
    29  H    0.000876  -0.001165   0.001015  -0.000175  -0.003173  -0.007428
              19         20         21         22         23         24
     1  C    0.001526   0.000898  -0.000855   0.000358  -0.000257   0.001331
     2  O   -0.000729   0.001455  -0.000158  -0.000198  -0.000084  -0.002227
     3  O    0.000512   0.000942   0.000296  -0.000018   0.000079   0.000013
     4  H   -0.014778  -0.015040   0.001420  -0.000767   0.000179   0.000154
     5  C    0.001772  -0.006487  -0.000206   0.000454  -0.000127   0.000653
     6  F   -0.000095  -0.000041   0.000000   0.000002  -0.000000   0.000000
     7  F   -0.000066  -0.000210   0.000000   0.000006  -0.000001   0.000001
     8  F   -0.000059   0.000017   0.000000   0.000003   0.000000   0.000000
     9  O    0.003268   0.033655  -0.031949  -0.002792   0.005569  -0.006292
    10  H   -0.002181  -0.010839   0.024089  -0.004236  -0.004432   0.002197
    11  H    0.001140  -0.001886   0.001944  -0.000340  -0.000919   0.000167
    12  O    0.062296  -0.003432  -0.004560  -0.008014   0.005564  -0.010242
    13  H   -0.004915   0.003836   0.000626   0.000002  -0.000104  -0.005211
    14  H   -0.011067  -0.003442   0.016011  -0.006943  -0.000332   0.001367
    15  O    0.001430  -0.000083  -0.000696  -0.004276   0.000690   0.020519
    16  H   -0.001552  -0.000954   0.001195  -0.001647   0.000334   0.007509
    17  H    0.001551   0.001998  -0.006842   0.009647  -0.000606  -0.030071
    18  O    0.226014   0.255273  -0.004136  -0.001252  -0.000052   0.000857
    19  H    0.264131  -0.020885  -0.002121   0.002371  -0.000594  -0.000385
    20  H   -0.020885   0.291657  -0.000535   0.000865   0.000253  -0.000921
    21  O   -0.002121  -0.000535   8.528417   0.198920   0.255890  -0.028381
    22  H    0.002371   0.000865   0.198920   0.298654  -0.010958   0.054493
    23  H   -0.000594   0.000253   0.255890  -0.010958   0.328993   0.004737
    24  O   -0.000385  -0.000921  -0.028381   0.054493   0.004737   8.254366
    25  H   -0.000479  -0.000011   0.002518  -0.008904  -0.000354   0.269836
    26  H    0.000483  -0.000024   0.002308  -0.005915  -0.000997   0.275341
    27  O    0.001045  -0.003443   0.002098  -0.000211   0.000326   0.008636
    28  H   -0.000438  -0.000385   0.001440  -0.000428   0.000073   0.007430
    29  H    0.000241   0.002814  -0.002054   0.000283   0.000575  -0.011883
              25         26         27         28         29
     1  C    0.000127  -0.000073  -0.001585  -0.006519   0.001213
     2  O   -0.000517   0.000015  -0.021609   0.016171   0.006412
     3  O   -0.000155  -0.000057  -0.002173  -0.000276   0.001468
     4  H    0.000091  -0.000039  -0.001923  -0.000247   0.000748
     5  C    0.000210  -0.000053   0.006896   0.003444  -0.006524
     6  F   -0.000001  -0.000002   0.000106  -0.000248  -0.000012
     7  F    0.000011  -0.000044   0.000417  -0.000202  -0.000055
     8  F   -0.000008   0.000001  -0.000006   0.000124   0.000002
     9  O    0.000308   0.000797  -0.007034   0.002886   0.020391
    10  H   -0.000301   0.000322  -0.006733   0.001231  -0.007789
    11  H    0.000474   0.000032   0.004630  -0.000500  -0.005177
    12  O    0.000626   0.001150  -0.004785  -0.001711   0.006941
    13  H    0.001081  -0.001603  -0.002302  -0.000516   0.000876
    14  H    0.001163  -0.002140   0.001286   0.000028  -0.001165
    15  O    0.003007   0.017413  -0.037226   0.002225   0.001015
    16  H   -0.000179   0.000220   0.000155  -0.000663  -0.000175
    17  H   -0.005444  -0.005842   0.041658  -0.009249  -0.003173
    18  O    0.000828  -0.000037  -0.002082   0.001290  -0.007428
    19  H   -0.000479   0.000483   0.001045  -0.000438   0.000241
    20  H   -0.000011  -0.000024  -0.003443  -0.000385   0.002814
    21  O    0.002518   0.002308   0.002098   0.001440  -0.002054
    22  H   -0.008904  -0.005915  -0.000211  -0.000428   0.000283
    23  H   -0.000354  -0.000997   0.000326   0.000073   0.000575
    24  O    0.269836   0.275341   0.008636   0.007430  -0.011883
    25  H    0.313990  -0.021972   0.009168   0.001786  -0.002453
    26  H   -0.021972   0.312072  -0.003183  -0.001112   0.002349
    27  O    0.009168  -0.003183   8.397289   0.262516   0.236086
    28  H    0.001786  -0.001112   0.262516   0.305693  -0.021697
    29  H   -0.002453   0.002349   0.236086  -0.021697   0.309891
 Mulliken charges:
               1
     1  C    0.307350
     2  O   -0.609325
     3  O   -0.512912
     4  H    0.562140
     5  C    0.964834
     6  F   -0.296487
     7  F   -0.306750
     8  F   -0.290166
     9  O   -0.919736
    10  H    0.513246
    11  H    0.412296
    12  O   -0.878770
    13  H    0.472786
    14  H    0.451709
    15  O   -0.872991
    16  H    0.415144
    17  H    0.465207
    18  O   -0.888075
    19  H    0.492562
    20  H    0.474954
    21  O   -0.954680
    22  H    0.490840
    23  H    0.416553
    24  O   -0.813994
    25  H    0.435555
    26  H    0.430590
    27  O   -0.878019
    28  H    0.437855
    29  H    0.478283
 Sum of Mulliken charges =  -0.00000
 Mulliken charges with hydrogens summed into heavy atoms:
               1
     1  C    0.307350
     2  O   -0.609325
     3  O    0.049229
     5  C    0.964834
     6  F   -0.296487
     7  F   -0.306750
     8  F   -0.290166
     9  O    0.005806
    12  O    0.045726
    15  O    0.007360
    18  O    0.079441
    21  O   -0.047286
    24  O    0.052151
    27  O    0.038119
 APT charges:
               1
     1  C    0.226187
     2  O   -0.705281
     3  O   -0.395756
     4  H    0.452305
     5  C    0.352437
     6  F   -0.048073
     7  F   -0.153454
     8  F    0.012858
     9  O   -1.647878
    10  H    0.569556
    11  H    1.051358
    12  O   -0.764896
    13  H    0.182262
    14  H    0.641252
    15  O   -0.754580
    16  H    0.462296
    17  H    0.305109
    18  O   -0.547895
    19  H    0.354951
    20  H    0.379590
    21  O   -1.700052
    22  H    0.241176
    23  H    1.357946
    24  O   -0.128518
    25  H    0.060760
    26  H    0.149085
    27  O   -0.657324
    28  H    0.277549
    29  H    0.427029
 Sum of APT charges =  -0.00000
 APT charges with hydrogens summed into heavy atoms:
               1
     1  C    0.226187
     2  O   -0.705281
     3  O    0.056549
     5  C    0.352437
     6  F   -0.048073
     7  F   -0.153454
     8  F    0.012858
     9  O   -0.026964
    12  O    0.058619
    15  O    0.012824
    18  O    0.186647
    21  O   -0.100930
    24  O    0.081327
    27  O    0.047254
 Electronic spatial extent (au):  <R**2>=           4789.5836
 Charge=             -0.0000 electrons
 Dipole moment (field-independent basis, Debye):
    X=              6.0292    Y=              0.0944    Z=              2.3629  Tot=              6.4764
 Quadrupole moment (field-independent basis, Debye-Ang):
   XX=            -78.1967   YY=            -91.1097   ZZ=            -81.5236
   XY=             10.5739   XZ=              7.2827   YZ=              9.1505
 Traceless Quadrupole moment (field-independent basis, Debye-Ang):
   XX=              5.4133   YY=             -7.4997   ZZ=              2.0864
   XY=             10.5739   XZ=              7.2827   YZ=              9.1505
 Octapole moment (field-independent basis, Debye-Ang**2):
  XXX=            130.6515  YYY=            -14.0326  ZZZ=             25.5115  XYY=             -3.6509
  XXY=             46.1682  XXZ=             17.2455  XZZ=              4.2428  YZZ=              3.1198
  YYZ=              8.4692  XYZ=             16.2128
 Hexadecapole moment (field-independent basis, Debye-Ang**3):
 XXXX=          -3367.6508 YYYY=           -983.7129 ZZZZ=           -539.3333 XXXY=            268.1255
 XXXZ=             31.8714 YYYX=             57.6225 YYYZ=             30.5152 ZZZX=             78.5193
 ZZZY=             70.1836 XXYY=           -833.0263 XXZZ=           -702.1300 YYZZ=           -225.9336
 XXYZ=             50.7805 YYXZ=             20.0711 ZZXY=             29.6323
 N-N= 1.153222840600D+03 E-N=-4.814339876552D+03  KE= 1.053057672125D+03
  Exact polarizability:       0.000       0.000       0.000       0.000       0.000       0.000
 Approx polarizability:      95.517      -2.073      95.935       2.162      -1.409      85.800
 Calling FoFJK, ICntrl=    100127 FMM=F ISym2X=0 I1Cent= 0 IOpClX= 0 NMat=1 NMatS=1 NMatT=0.
 ***** Axes restored to original set *****
 -------------------------------------------------------------------
 Center     Atomic                   Forces (Hartrees/Bohr)
 Number     Number              X              Y              Z
 -------------------------------------------------------------------
      1        6          -0.011483553   -0.006644822   -0.013892144
      2        8           0.001674865   -0.008294907    0.018572228
      3        8           0.017232917    0.021983366    0.000293448
      4        1          -0.008195720   -0.005808546   -0.003165112
      5        6          -0.001217114   -0.003649536   -0.001421491
      6        9          -0.001073987    0.004189221    0.003024938
      7        9           0.002521069   -0.000443604    0.002340879
      8        9           0.003108587    0.002061181   -0.001553338
      9        8           0.000338887   -0.004332507   -0.001274741
     10        1           0.002116946    0.004496137    0.003317821
     11        1          -0.001485378    0.002153782    0.001645475
     12        8           0.000924221    0.000808991   -0.002430943
     13        1           0.000587813   -0.000526060   -0.000091195
     14        1           0.003491722   -0.000035556    0.000984153
     15        8           0.002934470   -0.000881570    0.004137425
     16        1          -0.001629162   -0.001801852   -0.002345669
     17        1          -0.000484605   -0.000099321   -0.003031788
     18        8          -0.004778387   -0.006599145   -0.009140753
     19        1          -0.003569561    0.003990329    0.001527206
     20        1           0.001641508    0.001560975   -0.001750359
     21        8          -0.002449659   -0.003087837   -0.000900605
     22        1           0.001486696   -0.000796987    0.002290255
     23        1           0.002272370    0.002929606    0.000971001
     24        8           0.004214317    0.003829298    0.002844818
     25        1          -0.003055708   -0.003305293   -0.000738513
     26        1          -0.001547976   -0.003592158   -0.001570680
     27        8           0.002924645   -0.002099379    0.004634980
     28        1          -0.003178677    0.000751296   -0.002358499
     29        1          -0.003321546    0.003244898   -0.000918793
 -------------------------------------------------------------------
 Cartesian Forces:  Max     0.021983366 RMS     0.005101941
 FormGI is forming the generalized inverse of G from B-inverse, IUseBI=4.

 GradGradGradGradGradGradGradGradGradGradGradGradGradGradGradGradGradGrad
 Berny optimization.
 Internal  Forces:  Max     0.020384652 RMS     0.003595043
 Search for a local minimum.
 Step number   1 out of a maximum of  174
 All quantities printed in internal units (Hartrees-Bohrs-Radians)
 Mixed Optimization -- RFO/linear search
 Second derivative matrix not updated -- analytic derivatives used.
 ITU=  0
     Eigenvalues ---   -0.01006  -0.00025   0.00029   0.00073   0.00100
     Eigenvalues ---    0.00171   0.00200   0.00294   0.00372   0.00429
     Eigenvalues ---    0.00507   0.00571   0.00711   0.00774   0.00878
     Eigenvalues ---    0.00936   0.00970   0.01013   0.01129   0.01244
     Eigenvalues ---    0.01384   0.01542   0.01619   0.01750   0.01859
     Eigenvalues ---    0.01924   0.02177   0.02194   0.02334   0.02418
     Eigenvalues ---    0.02530   0.02666   0.02874   0.02995   0.03329
     Eigenvalues ---    0.03492   0.03899   0.04884   0.05113   0.05122
     Eigenvalues ---    0.05249   0.05444   0.05598   0.06339   0.06733
     Eigenvalues ---    0.07127   0.07404   0.09645   0.11122   0.11515
     Eigenvalues ---    0.13705   0.14625   0.20258   0.20526   0.21023
     Eigenvalues ---    0.21820   0.22331   0.23983   0.28646   0.36810
     Eigenvalues ---    0.36922   0.37666   0.38246   0.43783   0.45160
     Eigenvalues ---    0.45807   0.47038   0.48190   0.50713   0.51723
     Eigenvalues ---    0.52823   0.54040   0.55179   0.55346   0.57374
     Eigenvalues ---    0.57567   0.57618   0.64200   0.70998   0.88724
     Eigenvalues ---    1.09102
 RFO step:  Lambda=-1.50770595D-02 EMin=-1.00597252D-02
 Linear search not attempted -- first point.
 Maximum step size (   0.300) exceeded in Quadratic search.
    -- Step size scaled by   0.378
 Iteration  1 RMS(Cart)=  0.05142999 RMS(Int)=  0.00087367
 Iteration  2 RMS(Cart)=  0.00149137 RMS(Int)=  0.00007491
 Iteration  3 RMS(Cart)=  0.00000160 RMS(Int)=  0.00007490
 Iteration  4 RMS(Cart)=  0.00000000 RMS(Int)=  0.00007490
 Variable       Old X    -DE/DX   Delta X   Delta X   Delta X     New X
                                 (Linear)    (Quad)   (Total)
    R1        2.29160   0.02038   0.00000  -0.00069  -0.00069   2.29091
    R2        2.39125   0.01597   0.00000   0.02275   0.02274   2.41400
    R3        2.95679  -0.00462   0.00000  -0.00988  -0.00988   2.94692
    R4        2.22505  -0.01584   0.00000  -0.18331  -0.18331   2.04174
    R5        2.44510  -0.00581   0.00000   0.18544   0.18544   2.63054
    R6        2.53769   0.00297   0.00000   0.00029   0.00029   2.53798
    R7        2.53443   0.00085   0.00000  -0.00634  -0.00634   2.52809
    R8        2.52240   0.00230   0.00000   0.00084   0.00084   2.52324
    R9        1.85832   0.00389   0.00000   0.00110   0.00108   1.85940
   R10        1.81013   0.00300   0.00000   0.00178   0.00178   1.81190
   R11        3.35660   0.00415   0.00000   0.05428   0.05426   3.41086
   R12        3.43594   0.00007   0.00000  -0.00614  -0.00613   3.42981
   R13        3.23794   0.00255   0.00000   0.01642   0.01638   3.25433
   R14        1.85012   0.00207   0.00000  -0.00237  -0.00236   1.84775
   R15        1.83079   0.00329   0.00000   0.00056   0.00049   1.83128
   R16        3.00977   0.00390   0.00000   0.08254   0.08257   3.09234
   R17        3.30859   0.00196   0.00000   0.03551   0.03554   3.34413
   R18        3.56361   0.00178   0.00000   0.03336   0.03328   3.59688
   R19        1.81138   0.00336   0.00000   0.00194   0.00194   1.81332
   R20        1.85225   0.00196   0.00000  -0.00049  -0.00042   1.85183
   R21        3.38592   0.00313   0.00000   0.02251   0.02259   3.40851
   R22        1.90810  -0.00119   0.00000  -0.01962  -0.01959   1.88850
   R23        1.85036   0.00147   0.00000  -0.00620  -0.00621   1.84415
   R24        1.88216   0.00414   0.00000  -0.00129  -0.00129   1.88087
   R25        1.80978   0.00318   0.00000   0.00181   0.00181   1.81159
   R26        3.10022   0.00304   0.00000   0.02121   0.02121   3.12143
   R27        1.82867   0.00268   0.00000   0.00135   0.00135   1.83002
   R28        1.82441   0.00298   0.00000   0.00202   0.00202   1.82643
   R29        1.81945   0.00374   0.00000   0.00156   0.00156   1.82101
   R30        1.83784   0.00234   0.00000   0.00289   0.00290   1.84074
    A1        2.24239   0.00329   0.00000  -0.00022  -0.00022   2.24217
    A2        2.06575  -0.00115   0.00000   0.01461   0.01460   2.08035
    A3        1.97499  -0.00215   0.00000  -0.01446  -0.01446   1.96053
    A4        1.97710   0.00527   0.00000   0.00450   0.00450   1.98159
    A5        1.93415  -0.00580   0.00000  -0.00976  -0.00980   1.92435
    A6        1.93764  -0.00355   0.00000  -0.00240  -0.00241   1.93524
    A7        1.97240  -0.00358   0.00000  -0.00762  -0.00765   1.96475
    A8        1.86718   0.00504   0.00000   0.00833   0.00832   1.87550
    A9        1.87521   0.00469   0.00000   0.00587   0.00582   1.88103
   A10        1.87257   0.00419   0.00000   0.00715   0.00714   1.87971
   A11        1.87183  -0.00115   0.00000  -0.00318  -0.00333   1.86850
   A12        1.77544   0.00155   0.00000   0.00933   0.00950   1.78494
   A13        1.68286   0.00183   0.00000   0.02240   0.02242   1.70528
   A14        2.12081  -0.00044   0.00000   0.00516   0.00512   2.12593
   A15        2.19182  -0.00061   0.00000  -0.00091  -0.00101   2.19081
   A16        1.73512  -0.00018   0.00000  -0.02445  -0.02463   1.71049
   A17        1.83655   0.00001   0.00000  -0.00227  -0.00221   1.83434
   A18        1.89004  -0.00030   0.00000  -0.00790  -0.00795   1.88210
   A19        1.83585   0.00110   0.00000   0.00961   0.00961   1.84546
   A20        2.75537  -0.00005   0.00000  -0.01279  -0.01278   2.74259
   A21        1.94741  -0.00000   0.00000   0.00140   0.00133   1.94874
   A22        1.79457  -0.00033   0.00000  -0.00888  -0.00878   1.78579
   A23        1.84243  -0.00068   0.00000  -0.00054  -0.00059   1.84184
   A24        1.88247   0.00560   0.00000   0.02101   0.02101   1.90348
   A25        1.90533   0.00149   0.00000   0.01227   0.01223   1.91756
   A26        1.82289  -0.00291   0.00000  -0.00878  -0.00903   1.81386
   A27        2.80214   0.00110   0.00000   0.01021   0.01009   2.81223
   A28        1.51937  -0.00103   0.00000   0.00895   0.00876   1.52813
   A29        1.77945   0.00530   0.00000   0.01116   0.01114   1.79059
   A30        2.26348  -0.00190   0.00000  -0.01604  -0.01605   2.24743
   A31        1.70993   0.00159   0.00000   0.00898   0.00901   1.71894
   A32        2.22724   0.00100   0.00000  -0.00932  -0.00937   2.21786
   A33        1.86090  -0.00292   0.00000   0.00473   0.00475   1.86565
   A34        1.81957   0.00502   0.00000   0.01555   0.01552   1.83508
   A35        1.83415   0.00402   0.00000   0.01522   0.01518   1.84933
   A36        1.82853  -0.00321   0.00000  -0.00741  -0.00752   1.82101
   A37        1.52493   0.00071   0.00000   0.00837   0.00824   1.53318
   A38        1.82884   0.00086   0.00000   0.01775   0.01780   1.84664
   A39        1.83740  -0.00099   0.00000   0.00131   0.00120   1.83860
   A40        3.10505   0.00923   0.00000   0.02666   0.02665   3.13170
   A41        2.98847  -0.00015   0.00000  -0.01861  -0.01860   2.96986
   A42        3.09081  -0.00167   0.00000  -0.01905  -0.01910   3.07172
   A43        3.32165   0.00098   0.00000   0.01418   0.01409   3.33575
   A44        3.04617   0.00374   0.00000  -0.00231  -0.00241   3.04376
   A45        3.01614   0.00629   0.00000  -0.01429  -0.01429   3.00185
   A46        3.16253   0.00091   0.00000  -0.00209  -0.00202   3.16052
   A47        3.15937  -0.00447   0.00000  -0.01114  -0.01115   3.14822
   A48        3.19825  -0.00162   0.00000   0.00568   0.00566   3.20391
   A49        3.36922   0.00030   0.00000  -0.00066  -0.00059   3.36863
   A50        3.20068  -0.00035   0.00000  -0.00954  -0.00966   3.19102
   A51        2.90781   0.00075   0.00000  -0.00084  -0.00098   2.90684
   A52        3.15891  -0.00255   0.00000   0.00056   0.00056   3.15946
   A53        2.94750  -0.00286   0.00000  -0.01633  -0.01643   2.93106
    D1        0.01800   0.00075   0.00000  -0.00563  -0.00565   0.01235
    D2       -3.13617  -0.00028   0.00000  -0.01179  -0.01178   3.13524
    D3        1.58370  -0.00017   0.00000   0.07619   0.07617   1.65987
    D4       -0.48872  -0.00042   0.00000   0.07364   0.07364  -0.41508
    D5       -2.59365  -0.00078   0.00000   0.07146   0.07147  -2.52219
    D6       -1.54671   0.00071   0.00000   0.08176   0.08175  -1.46495
    D7        2.66406   0.00046   0.00000   0.07922   0.07922   2.74329
    D8        0.55913   0.00010   0.00000   0.07703   0.07705   0.63618
    D9        1.16509   0.00264   0.00000  -0.00316  -0.00314   1.16195
   D10       -0.79524  -0.00006   0.00000  -0.01738  -0.01741  -0.81265
   D11       -2.51781   0.00102   0.00000   0.00625   0.00629  -2.51152
   D12        2.06458  -0.00007   0.00000  -0.00357  -0.00359   2.06099
   D13       -0.07392  -0.00099   0.00000  -0.00988  -0.00988  -0.08380
   D14       -0.23177   0.00039   0.00000   0.02166   0.02181  -0.20996
   D15       -1.93257  -0.00071   0.00000   0.01184   0.01193  -1.92064
   D16        2.21212  -0.00162   0.00000   0.00554   0.00563   2.21775
   D17        1.50905   0.00072   0.00000  -0.00090  -0.00091   1.50814
   D18       -0.19175  -0.00038   0.00000  -0.01072  -0.01079  -0.20254
   D19       -2.33024  -0.00129   0.00000  -0.01702  -0.01708  -2.34733
   D20        0.09884   0.00182   0.00000   0.01503   0.01501   0.11385
   D21        2.17311   0.00133   0.00000   0.02144   0.02146   2.19456
   D22       -1.62272  -0.00035   0.00000  -0.00439  -0.00419  -1.62691
   D23       -0.98529  -0.00061   0.00000   0.00666   0.00669  -0.97861
   D24       -2.56298  -0.00110   0.00000  -0.00582  -0.00574  -2.56872
   D25       -2.98668   0.00006   0.00000  -0.00714  -0.00720  -2.99387
   D26        1.71882  -0.00043   0.00000  -0.01962  -0.01962   1.69920
   D27        0.80072   0.00109   0.00000   0.01698   0.01676   0.81748
   D28       -0.77696   0.00060   0.00000   0.00449   0.00433  -0.77263
   D29        3.07215   0.00060   0.00000   0.01087   0.01085   3.08299
   D30        1.12680   0.00191   0.00000   0.01869   0.01861   1.14541
   D31        1.17722  -0.00032   0.00000   0.00410   0.00415   1.18137
   D32       -0.76812   0.00098   0.00000   0.01192   0.01191  -0.75621
   D33       -0.80254   0.00106   0.00000  -0.00090  -0.00090  -0.80344
   D34        1.19172   0.00119   0.00000  -0.00664  -0.00669   1.18503
   D35       -0.69772  -0.00122   0.00000   0.00759   0.00754  -0.69018
   D36        1.27437   0.00146   0.00000   0.02092   0.02070   1.29507
   D37       -2.61145  -0.00200   0.00000   0.00829   0.00829  -2.60316
   D38       -0.63936   0.00067   0.00000   0.02161   0.02145  -0.61790
   D39       -0.79809  -0.00183   0.00000  -0.01678  -0.01679  -0.81488
   D40        0.97634   0.00336   0.00000  -0.00453  -0.00448   0.97187
   D41        3.03928   0.00139   0.00000   0.00521   0.00520   3.04448
   D42        1.90612  -0.00062   0.00000   0.00035   0.00036   1.90648
   D43        0.05422   0.00004   0.00000  -0.00601  -0.00620   0.04803
   D44       -0.18203  -0.00054   0.00000  -0.00098  -0.00090  -0.18292
   D45       -2.03392   0.00011   0.00000  -0.00733  -0.00746  -2.04138
   D46        2.34556   0.00436   0.00000  -0.00786  -0.00789   2.33767
   D47        0.33605  -0.00127   0.00000  -0.03307  -0.03300   0.30305
   D48       -0.14271   0.00003   0.00000   0.00936   0.00925  -0.13346
   D49        1.75691   0.00040   0.00000   0.00950   0.00946   1.76637
   D50       -1.67479  -0.00020   0.00000  -0.00057  -0.00052  -1.67531
   D51        0.22483   0.00017   0.00000  -0.00043  -0.00031   0.22452
   D52        2.27202   0.00000   0.00000   0.00146   0.00142   2.27344
   D53       -2.11154   0.00038   0.00000   0.00160   0.00163  -2.10992
         Item               Value     Threshold  Converged?
 Maximum Force            0.020385     0.000015     NO 
 RMS     Force            0.003595     0.000010     NO 
 Maximum Displacement     0.239180     0.000060     NO 
 RMS     Displacement     0.051061     0.000040     NO 
 Predicted change in Energy=-4.405456D-03
 GradGradGradGradGradGradGradGradGradGradGradGradGradGradGradGradGradGrad

                          Input orientation:                          
 ---------------------------------------------------------------------
 Center     Atomic      Atomic             Coordinates (Angstroms)
 Number     Number       Type             X           Y           Z
 ---------------------------------------------------------------------
      1          6           0       -1.583480   -0.804190   -1.358199
      2          8           0       -1.355979   -1.281210   -0.267161
      3          8           0       -1.080070    0.243504   -1.888056
      4          1           0       -0.353552    0.738245   -1.259760
      5          6           0       -2.634006   -1.490191   -2.284295
      6          9           0       -3.834250   -0.905317   -2.139056
      7          9           0       -2.776368   -2.782383   -1.968547
      8          9           0       -2.300963   -1.422123   -3.575542
      9          8           0        0.111042    1.386359    2.268058
     10          1           0        1.032782    1.161382    2.528710
     11          1           0       -0.147405    2.153269    2.782242
     12          8           0        2.529641   -0.254941    0.209032
     13          1           0        2.108985   -1.123204    0.367903
     14          1           0        2.776960    0.070316    1.087750
     15          8           0        1.115763   -2.483930    0.909706
     16          1           0        0.721377   -2.951052    0.170090
     17          1           0        0.372331   -2.033158    1.361822
     18          8           0        0.579261    1.364883   -0.438230
     19          1           0        1.375097    0.769386   -0.334637
     20          1           0        0.224409    1.442384    0.467542
     21          8           0        2.557231    0.471218    2.935420
     22          1           0        2.305918   -0.437601    3.254067
     23          1           0        3.224771    0.803051    3.538153
     24          8           0        1.722334   -1.938726    3.620762
     25          1           0        0.758512   -1.845428    3.608308
     26          1           0        1.918870   -2.494619    2.854935
     27          8           0       -0.786967   -1.230366    2.486506
     28          1           0       -1.477522   -1.396711    1.835308
     29          1           0       -0.598984   -0.276586    2.424944
 ---------------------------------------------------------------------
                    Distance matrix (angstroms):
                    1          2          3          4          5
     1  C    0.000000
     2  O    1.212299   0.000000
     3  O    1.277432   2.242360   0.000000
     4  H    1.975227   2.463394   1.080442   0.000000
     5  C    1.559441   2.397051   2.361656   3.349041   0.000000
     6  F    2.384519   3.128437   2.994712   3.948382   1.343041
     7  F    2.389299   2.676889   3.469855   4.332117   1.337805
     8  F    2.411065   3.443579   2.666927   3.717856   1.335242
     9  O    4.562856   3.961744   4.471930   3.616822   6.044316
    10  H    5.080981   4.414672   4.981413   4.056288   6.606148
    11  H    5.286978   4.749228   5.131155   4.287490   6.717722
    12  O    4.435725   4.046978   4.204313   3.384756   5.865644
    13  H    4.088459   3.526223   4.138517   3.489752   5.446540
    14  H    5.075517   4.554514   4.874639   3.969513   6.563873
    15  O    3.905232   2.990161   4.481970   4.153057   5.024931
    16  H    3.501008   2.700920   4.205517   4.100105   4.406441
    17  H    3.568484   2.491198   4.225443   3.883332   4.756790
    18  O    3.198230   3.282716   2.472422   1.392022   4.678086
    19  H    3.503856   3.415886   2.952544   1.960880   4.997977
    20  H    3.413047   3.233478   2.947512   1.952798   4.933877
    21  O    6.099780   5.351705   6.045472   5.113070   7.618497
    22  H    6.044403   5.149779   6.194373   5.369360   7.495616
    23  H    7.048175   6.309345   6.948993   5.985696   8.572347
    24  O    6.083226   5.002428   6.554592   5.940957   7.351774
    25  H    5.588855   4.450694   6.160686   5.622289   6.808682
    26  H    5.733630   4.684494   6.243952   5.704913   6.938966
    27  O    3.949407   2.812302   4.625473   4.254149   5.122461
    28  H    3.249738   2.109144   4.087996   3.924384   4.279874
    29  H    3.944588   2.971488   4.370802   3.829772   5.271725
                    6          7          8          9         10
     6  F    0.000000
     7  F    2.161380   0.000000
     8  F    2.163689   2.158414   0.000000
     9  O    6.343483   6.607902   6.917587   0.000000
    10  H    7.053176   7.091419   7.419586   0.983950   0.000000
    11  H    6.867820   7.337718   7.605436   0.958818   1.562357
    12  O    6.814369   6.267659   6.246604   3.575343   3.102816
    13  H    6.454019   5.663792   5.923492   3.728307   3.323648
    14  H    7.421068   6.951136   7.054004   3.198784   2.511762
    15  O    6.024085   4.849958   5.737500   4.222999   3.989531
    16  H    5.501903   4.103223   5.049944   4.856657   4.751018
    17  H    5.587799   4.644028   5.647781   3.547201   3.464521
    18  O    5.246494   5.549949   5.089776   2.746577   3.008293
    19  H    5.761759   5.702578   5.368389   2.958465   2.910257
    20  H    5.364585   5.726067   5.561424   1.804951   2.231780
    21  O    8.276242   7.942423   8.341428   2.695680   1.722116
    22  H    8.185732   7.655281   8.296759   3.019358   2.168816
    23  H    9.218406   8.899030   9.278459   3.413019   2.439712
    24  O    8.069639   7.224295   8.260786   3.934750   3.358382
    25  H    7.416837   6.668926   7.819673   3.558080   3.206502
    26  H    7.782302   6.737510   7.765841   4.321418   3.775966
    27  O    5.548641   5.119957   6.251190   2.775138   3.005615
    28  H    4.646634   4.251634   5.473207   3.233619   3.650517
    29  H    5.629596   5.506612   6.341516   1.814975   2.177424
                   11         12         13         14         15
    11  H    0.000000
    12  O    4.425773   0.000000
    13  H    4.653558   0.977790   0.000000
    14  H    3.970127   0.969074   1.545594   0.000000
    15  O    5.158062   2.731004   1.769636   3.052122   0.000000
    16  H    5.799329   3.246590   2.303391   3.767783   0.959570
    17  H    4.451280   3.024064   2.198148   3.206549   0.979947
    18  O    3.394265   2.616632   3.029932   2.972272   4.113165
    19  H    3.734712   1.636397   2.148035   2.115916   3.492808
    20  H    2.449783   2.874341   3.184933   2.963570   4.050428
    21  O    3.188701   2.821570   3.055364   1.903389   3.861897
    22  H    3.599169   3.058702   2.973008   2.274378   3.331661
    23  H    3.710265   3.561684   3.873747   2.596519   4.707535
    24  O    4.576403   3.889316   3.375746   3.400682   2.831078
    25  H    4.182421   4.149894   3.584077   3.754654   2.796028
    26  H    5.087007   3.519944   2.846445   3.230814   2.104522
    27  O    3.456225   4.139834   3.589776   4.043497   2.770939
    28  H    3.907462   4.472781   3.884728   4.561977   2.960391
    29  H    2.497155   3.833931   3.504464   3.647661   3.179414
                   16         17         18         19         20
    16  H    0.000000
    17  H    1.544211   0.000000
    18  O    4.360912   3.850933   0.000000
    19  H    3.811006   3.426042   0.999352   0.000000
    20  H    4.431449   3.591797   0.975884   1.555796   0.000000
    21  O    4.767530   3.677213   4.011547   3.489930   3.532087
    22  H    4.282420   3.140884   4.456832   3.898980   3.953700
    23  H    5.630641   4.573501   4.808950   4.291960   4.340457
    24  O    3.732808   2.633293   5.356852   4.806207   4.859885
    25  H    3.611804   2.287156   5.168433   4.771189   4.578142
    26  H    2.975015   2.198662   5.247404   4.595954   4.906204
    27  O    3.256016   1.803707   4.141977   4.078281   3.498955
    28  H    3.166083   2.012762   4.126225   4.187849   3.581594
    29  H    3.739049   2.271393   3.504346   3.550540   2.732079
                   21         22         23         24         25
    21  O    0.000000
    22  H    0.995312   0.000000
    23  H    0.958650   1.569781   0.000000
    24  O    2.640943   1.651791   3.127536   0.000000
    25  H    3.009155   2.121775   3.619640   0.968407   0.000000
    26  H    3.034827   2.130830   3.612034   0.966506   1.528218
    27  O    3.778964   3.283834   4.618960   2.843396   2.006302
    28  H    4.580245   4.152974   5.463533   3.704147   2.888724
    29  H    3.283517   3.025199   4.126251   3.095353   2.388391
                   26         27         28         29
    26  H    0.000000
    27  O    3.009257   0.000000
    28  H    3.712212   0.963637   0.000000
    29  H    3.382920   0.974076   1.540838   0.000000
 Stoichiometry    C2H15F3O9
 Framework group  C1[X(C2H15F3O9)]
 Deg. of freedom    81
 Full point group                 C1      NOp   1
 Largest Abelian subgroup         C1      NOp   1
 Largest concise Abelian subgroup C1      NOp   1
                         Standard orientation:                         
 ---------------------------------------------------------------------
 Center     Atomic      Atomic             Coordinates (Angstroms)
 Number     Number       Type             X           Y           Z
 ---------------------------------------------------------------------
      1          6           0       -1.872150    0.245861    0.043167
      2          8           0       -0.988801   -0.547423    0.288248
      3          8           0       -1.773813    1.498402   -0.187707
      4          1           0       -0.757007    1.862960   -0.164120
      5          6           0       -3.350921   -0.248179    0.011306
      6          9           0       -3.937335   -0.037453    1.201041
      7          9           0       -3.409722   -1.561197   -0.238192
      8          9           0       -4.079472    0.374695   -0.918270
      9          8           0        2.260683    1.209739    1.719561
     10          1           0        3.021442    1.108524    1.103801
     11          1           0        2.591279    1.648710    2.505272
     12          8           0        2.062087    1.038291   -1.846143
     13          1           0        1.770689    0.105725   -1.807667
     14          1           0        2.925065    1.051511   -1.405464
     15          8           0        1.312708   -1.539209   -1.342849
     16          1           0        0.434755   -1.764677   -1.657710
     17          1           0        1.231494   -1.466328   -0.368997
     18          8           0        0.558182    2.317691   -0.129120
     19          1           0        1.063022    1.915367   -0.891993
     20          1           0        1.009365    1.967137    0.662016
     21          8           0        4.212426    0.664221   -0.058023
     22          1           0        4.143819   -0.328647   -0.070325
     23          1           0        5.146568    0.879119   -0.072380
     24          8           0        3.802113   -1.944652   -0.056972
     25          1           0        3.177399   -2.065094    0.673123
     26          1           0        3.277217   -2.111849   -0.851115
     27          8           0        1.431226   -1.421893    1.423067
     28          1           0        0.471708   -1.474542    1.494835
     29          1           0        1.655877   -0.499752    1.642186
 ---------------------------------------------------------------------
 Rotational constants (GHZ):           0.8123478           0.2372547           0.2210371
 Standard basis: 6-31++G(d,p) (6D, 7F)
 There are   356 symmetry adapted cartesian basis functions of A   symmetry.
 There are   356 symmetry adapted basis functions of A   symmetry.
   356 basis functions,   568 primitive gaussians,   356 cartesian basis functions
    63 alpha electrons       63 beta electrons
       nuclear repulsion energy      1146.4406414036 Hartrees.
 NAtoms=   29 NActive=   29 NUniq=   29 SFac= 1.00D+00 NAtFMM=   60 NAOKFM=F Big=F
 Integral buffers will be    131072 words long.
 Raffenetti 2 integral format.
 Two-electron integral symmetry is turned on.
 Nuclear repulsion after empirical dispersion term =     1146.4226312117 Hartrees.
 One-electron integrals computed using PRISM.
 NBasis=   356 RedAO= T EigKep=  3.85D-05  NBF=   356
 NBsUse=   356 1.00D-06 EigRej= -1.00D+00 NBFU=   356
 Initial guess from the checkpoint file:  "/local_scratch/slurm.6305209/Gau-3138328.chk"
 B after Tr=    -0.000000   -0.000000    0.000000
         Rot=    0.999976    0.006833    0.001018   -0.000429 Ang=   0.79 deg.
 ExpMin= 3.60D-02 ExpMax= 7.00D+03 ExpMxC= 1.05D+03 IAcc=3 IRadAn=         5 AccDes= 0.00D+00
 Harris functional with IExCor= 4639 and IRadAn=       5 diagonalized for initial guess.
 HarFok:  IExCor= 4639 AccDes= 0.00D+00 IRadAn=         5 IDoV= 1 UseB2=F ITyADJ=14
 ICtDFT=  3500011 ScaDFX=  1.000000  1.000000  1.000000  1.000000
 FoFCou: FMM=F IPFlag=           0 FMFlag=      100000 FMFlg1=           0
         NFxFlg=           0 DoJE=T BraDBF=F KetDBF=T FulRan=T
         wScrn=  0.000000 ICntrl=       500 IOpCl=  0 I1Cent=   200000004 NGrid=           0
         NMat0=    1 NMatS0=      1 NMatT0=    0 NMatD0=    1 NMtDS0=    0 NMtDT0=    0
 Petite list used in FoFCou.
 Requested convergence on RMS density matrix=1.00D-10 within 128 cycles.
 Requested convergence on MAX density matrix=1.00D-08.
 Requested convergence on             energy=1.00D-08.
 No special actions if energy rises.
 SCF Done:  E(RwB97XD) =  -1061.67358113     A.U. after   16 cycles
            NFock= 16  Conv=0.60D-10     -V/T= 2.0082
 Calling FoFJK, ICntrl=      2127 FMM=F ISym2X=0 I1Cent= 0 IOpClX= 0 NMat=1 NMatS=1 NMatT=0.
 ***** Axes restored to original set *****
 -------------------------------------------------------------------
 Center     Atomic                   Forces (Hartrees/Bohr)
 Number     Number              X              Y              Z
 -------------------------------------------------------------------
      1        6          -0.007599760   -0.004160509   -0.009018138
      2        8           0.001226645   -0.005483931    0.011663778
      3        8           0.006572032    0.011106869   -0.003676453
      4        1          -0.003613355   -0.002481921   -0.000617119
      5        6          -0.000949618   -0.002198867   -0.000940066
      6        9          -0.000574411    0.002730720    0.001847508
      7        9           0.001512888   -0.000421533    0.001591571
      8        9           0.002093910    0.001176823   -0.000902490
      9        8           0.000731134   -0.003436503    0.000405138
     10        1           0.001252337    0.003627919    0.002236622
     11        1          -0.001327589    0.001357860    0.000871182
     12        8           0.001405694   -0.000055156   -0.001116951
     13        1           0.000811166    0.000031633   -0.000254343
     14        1           0.002578443    0.000004793    0.000187109
     15        8           0.001395756   -0.000920966    0.003066611
     16        1          -0.000868089   -0.001381913   -0.001411688
     17        1          -0.000111503   -0.000077004   -0.002448531
     18        8          -0.001556750   -0.003545313   -0.003581261
     19        1          -0.002469370    0.003424319    0.000711588
     20        1           0.001677347    0.002230740   -0.001615928
     21        8          -0.001800027   -0.002764213   -0.000064182
     22        1           0.001282545   -0.000169706    0.001663763
     23        1           0.001455430    0.002107086    0.000424682
     24        8           0.002552250    0.002425620    0.001687091
     25        1          -0.001914396   -0.002282520   -0.000465754
     26        1          -0.001074428   -0.002384978   -0.000929077
     27        8           0.002005629   -0.001348431    0.002488736
     28        1          -0.002323746    0.000583421   -0.001247225
     29        1          -0.002370164    0.002305662   -0.000556176
 -------------------------------------------------------------------
 Cartesian Forces:  Max     0.011663778 RMS     0.002964204

 GradGradGradGradGradGradGradGradGradGradGradGradGradGradGradGradGradGrad
 Berny optimization.
 Using GEDIIS/GDIIS optimizer.
 FormGI is forming the generalized inverse of G from B-inverse, IUseBI=4.
 Internal  Forces:  Max     0.012945250 RMS     0.002189194
 Search for a local minimum.
 Step number   2 out of a maximum of  174
 All quantities printed in internal units (Hartrees-Bohrs-Radians)
 Mixed Optimization -- RFO/linear search
 Update second derivatives using D2CorX and points    1    2
 DE= -3.88D-03 DEPred=-4.41D-03 R= 8.80D-01
 TightC=F SS=  1.41D+00  RLast= 3.63D-01 DXNew= 5.0454D-01 1.0878D+00
 Trust test= 8.80D-01 RLast= 3.63D-01 DXMaxT set to 5.05D-01
 ITU=  1  0
 Use linear search instead of GDIIS.
     Eigenvalues ---   -0.00025   0.00029   0.00073   0.00100   0.00170
     Eigenvalues ---    0.00201   0.00293   0.00372   0.00429   0.00509
     Eigenvalues ---    0.00576   0.00710   0.00757   0.00887   0.00935
     Eigenvalues ---    0.00969   0.01004   0.01106   0.01238   0.01368
     Eigenvalues ---    0.01421   0.01546   0.01625   0.01768   0.01861
     Eigenvalues ---    0.01977   0.02178   0.02214   0.02340   0.02440
     Eigenvalues ---    0.02634   0.02835   0.02966   0.03026   0.03446
     Eigenvalues ---    0.03606   0.04011   0.04955   0.05114   0.05155
     Eigenvalues ---    0.05297   0.05479   0.05601   0.06367   0.06807
     Eigenvalues ---    0.07181   0.07835   0.09671   0.11340   0.11680
     Eigenvalues ---    0.13729   0.14710   0.20333   0.21095   0.21675
     Eigenvalues ---    0.22147   0.23977   0.28719   0.32116   0.36885
     Eigenvalues ---    0.36951   0.38179   0.42593   0.44932   0.45354
     Eigenvalues ---    0.45823   0.47105   0.48191   0.50771   0.51915
     Eigenvalues ---    0.52910   0.54151   0.55212   0.56232   0.57444
     Eigenvalues ---    0.57586   0.58830   0.66163   0.81333   1.06005
     Eigenvalues ---    2.92615
 RFO step:  Lambda=-3.74014191D-03 EMin=-2.49920406D-04
 Quartic linear search produced a step of  0.44651.
 Iteration  1 RMS(Cart)=  0.08963015 RMS(Int)=  0.03566125
 Iteration  2 RMS(Cart)=  0.05800175 RMS(Int)=  0.00436729
 Iteration  3 RMS(Cart)=  0.00454194 RMS(Int)=  0.00048261
 Iteration  4 RMS(Cart)=  0.00002053 RMS(Int)=  0.00048243
 Iteration  5 RMS(Cart)=  0.00000000 RMS(Int)=  0.00048243
 Variable       Old X    -DE/DX   Delta X   Delta X   Delta X     New X
                                 (Linear)    (Quad)   (Total)
    R1        2.29091   0.01295  -0.00031   0.00320   0.00292   2.29383
    R2        2.41400   0.01029   0.01016   0.01238   0.02250   2.43650
    R3        2.94692  -0.00292  -0.00441  -0.00786  -0.01227   2.93465
    R4        2.04174  -0.00317  -0.08185  -0.03605  -0.11795   1.92379
    R5        2.63054   0.00075   0.08280   0.10370   0.18644   2.81699
    R6        2.53798   0.00190   0.00013   0.00170   0.00183   2.53981
    R7        2.52809   0.00062  -0.00283   0.00566   0.00283   2.53092
    R8        2.52324   0.00145   0.00037  -0.00746  -0.00708   2.51616
    R9        1.85940   0.00251   0.00048  -0.00025  -0.00002   1.85938
   R10        1.81190   0.00191   0.00079   0.00114   0.00193   1.81384
   R11        3.41086   0.00347   0.02423   0.08493   0.10907   3.51993
   R12        3.42981  -0.00007  -0.00274  -0.01162  -0.01438   3.41542
   R13        3.25433   0.00193   0.00732   0.02346   0.03047   3.28480
   R14        1.84775   0.00136  -0.00105  -0.00396  -0.00489   1.84287
   R15        1.83128   0.00213   0.00022  -0.00003  -0.00019   1.83109
   R16        3.09234   0.00378   0.03687   0.09801   0.13510   3.22744
   R17        3.34413   0.00186   0.01587   0.07068   0.08679   3.43092
   R18        3.59688   0.00160   0.01486   0.05122   0.06554   3.66243
   R19        1.81332   0.00212   0.00087   0.00108   0.00195   1.81527
   R20        1.85183   0.00125  -0.00019  -0.00025  -0.00001   1.85182
   R21        3.40851   0.00235   0.01009   0.03799   0.04861   3.45712
   R22        1.88850  -0.00018  -0.00875  -0.01504  -0.02360   1.86490
   R23        1.84415   0.00111  -0.00277  -0.00430  -0.00709   1.83707
   R24        1.88087   0.00262  -0.00058  -0.00160  -0.00217   1.87870
   R25        1.81159   0.00201   0.00081   0.00125   0.00206   1.81365
   R26        3.12143   0.00226   0.00947   0.02313   0.03260   3.15403
   R27        1.83002   0.00169   0.00060   0.00137   0.00197   1.83200
   R28        1.82643   0.00189   0.00090   0.00227   0.00317   1.82960
   R29        1.82101   0.00241   0.00070   0.00111   0.00180   1.82281
   R30        1.84074   0.00154   0.00129   0.00181   0.00313   1.84387
    A1        2.24217   0.00184  -0.00010  -0.00085  -0.00097   2.24120
    A2        2.08035  -0.00058   0.00652  -0.01490  -0.00838   2.07197
    A3        1.96053  -0.00128  -0.00646   0.01568   0.00921   1.96974
    A4        1.98159   0.00333   0.00201  -0.01132  -0.00944   1.97216
    A5        1.92435  -0.00369  -0.00437  -0.01392  -0.01841   1.90595
    A6        1.93524  -0.00230  -0.00108  -0.01705  -0.01822   1.91702
    A7        1.96475  -0.00233  -0.00342   0.01912   0.01575   1.98051
    A8        1.87550   0.00320   0.00371   0.00371   0.00715   1.88265
    A9        1.88103   0.00295   0.00260   0.00424   0.00688   1.88791
   A10        1.87971   0.00269   0.00319   0.00424   0.00749   1.88720
   A11        1.86850  -0.00079  -0.00149   0.00281   0.00053   1.86903
   A12        1.78494   0.00118   0.00424   0.03333   0.03821   1.82315
   A13        1.70528   0.00145   0.01001   0.03827   0.04863   1.75391
   A14        2.12593  -0.00025   0.00229   0.00103   0.00222   2.12815
   A15        2.19081  -0.00039  -0.00045  -0.00602  -0.00755   2.18326
   A16        1.71049  -0.00047  -0.01100  -0.04951  -0.06171   1.64878
   A17        1.83434  -0.00003  -0.00099  -0.00280  -0.00334   1.83100
   A18        1.88210  -0.00030  -0.00355  -0.02799  -0.03147   1.85063
   A19        1.84546   0.00081   0.00429   0.02136   0.02527   1.87073
   A20        2.74259  -0.00019  -0.00571  -0.01349  -0.01947   2.72312
   A21        1.94874   0.00005   0.00060   0.04352   0.04322   1.99196
   A22        1.78579  -0.00026  -0.00392   0.00325   0.00028   1.78607
   A23        1.84184  -0.00042  -0.00026   0.00527   0.00437   1.84621
   A24        1.90348   0.00408   0.00938   0.01291   0.02238   1.92586
   A25        1.91756   0.00118   0.00546   0.03442   0.03941   1.95697
   A26        1.81386  -0.00212  -0.00403  -0.00289  -0.00819   1.80568
   A27        2.81223   0.00081   0.00451  -0.00649  -0.00271   2.80952
   A28        1.52813  -0.00053   0.00391   0.01286   0.01561   1.54374
   A29        1.79059   0.00356   0.00497   0.01865   0.02351   1.81410
   A30        2.24743  -0.00144  -0.00717  -0.02230  -0.02969   2.21774
   A31        1.71894   0.00110   0.00403   0.02202   0.02614   1.74508
   A32        2.21786   0.00048  -0.00419  -0.02418  -0.02842   2.18944
   A33        1.86565  -0.00180   0.00212   0.00815   0.01034   1.87599
   A34        1.83508   0.00339   0.00693   0.01194   0.01882   1.85391
   A35        1.84933   0.00272   0.00678   0.01133   0.01807   1.86740
   A36        1.82101  -0.00219  -0.00336  -0.01071  -0.01419   1.80681
   A37        1.53318   0.00063   0.00368   0.02345   0.02607   1.55924
   A38        1.84664   0.00092   0.00795   0.01347   0.02195   1.86859
   A39        1.83860  -0.00061   0.00053   0.00280   0.00264   1.84124
   A40        3.13170   0.00609   0.01190   0.01022   0.02202   3.15372
   A41        2.96986  -0.00029  -0.00831  -0.03950  -0.04783   2.92203
   A42        3.07172  -0.00129  -0.00853  -0.02697  -0.03515   3.03657
   A43        3.33575   0.00094   0.00629   0.05831   0.06325   3.39900
   A44        3.04376   0.00236  -0.00108  -0.03039  -0.03133   3.01243
   A45        3.00185   0.00381  -0.00638  -0.02750  -0.03378   2.96807
   A46        3.16052   0.00065  -0.00090   0.00097   0.00010   3.16062
   A47        3.14822  -0.00292  -0.00498  -0.03977  -0.04464   3.10358
   A48        3.20391  -0.00088   0.00253   0.00895   0.01128   3.21519
   A49        3.36863   0.00021  -0.00026   0.02335   0.02329   3.39192
   A50        3.19102  -0.00043  -0.00431  -0.01180  -0.01739   3.17363
   A51        2.90684   0.00035  -0.00044   0.00417   0.00284   2.90968
   A52        3.15946  -0.00165   0.00025  -0.00191  -0.00168   3.15779
   A53        2.93106  -0.00202  -0.00734  -0.03042  -0.03791   2.89315
    D1        0.01235   0.00051  -0.00252   0.01193   0.00941   0.02177
    D2        3.13524  -0.00021  -0.00526   0.00728   0.00203   3.13727
    D3        1.65987  -0.00011   0.03401  -0.41140  -0.37726   1.28260
    D4       -0.41508  -0.00027   0.03288  -0.39633  -0.36358  -0.77866
    D5       -2.52219  -0.00049   0.03191  -0.40288  -0.37096  -2.89314
    D6       -1.46495   0.00051   0.03650  -0.40736  -0.37073  -1.83568
    D7        2.74329   0.00035   0.03537  -0.39229  -0.35705   2.38624
    D8        0.63618   0.00013   0.03441  -0.39883  -0.36442   0.27176
    D9        1.16195   0.00200  -0.00140   0.10479   0.10356   1.26551
   D10       -0.81265  -0.00001  -0.00778   0.07742   0.06953  -0.74313
   D11       -2.51152   0.00073   0.00281   0.02451   0.02728  -2.48424
   D12        2.06099  -0.00010  -0.00160   0.00134  -0.00040   2.06059
   D13       -0.08380  -0.00073  -0.00441  -0.01335  -0.01793  -0.10173
   D14       -0.20996   0.00053   0.00974   0.05991   0.07032  -0.13965
   D15       -1.92064  -0.00030   0.00533   0.03674   0.04263  -1.87801
   D16        2.21775  -0.00092   0.00252   0.02205   0.02511   2.24286
   D17        1.50814   0.00043  -0.00041   0.01347   0.01269   1.52083
   D18       -0.20254  -0.00040  -0.00482  -0.00970  -0.01499  -0.21753
   D19       -2.34733  -0.00102  -0.00763  -0.02439  -0.03252  -2.37985
   D20        0.11385   0.00126   0.00670  -0.03398  -0.02778   0.08607
   D21        2.19456   0.00106   0.00958  -0.00193   0.00713   2.20170
   D22       -1.62691  -0.00034  -0.00187  -0.06762  -0.06814  -1.69504
   D23       -0.97861  -0.00028   0.00299  -0.02235  -0.01937  -0.99798
   D24       -2.56872  -0.00086  -0.00256  -0.05066  -0.05292  -2.62164
   D25       -2.99387  -0.00006  -0.00321  -0.05448  -0.05795  -3.05183
   D26        1.69920  -0.00064  -0.00876  -0.08279  -0.09150   1.60770
   D27        0.81748   0.00098   0.00748   0.01086   0.01689   0.83437
   D28       -0.77263   0.00039   0.00193  -0.01744  -0.01666  -0.78929
   D29        3.08299   0.00057   0.00484   0.05358   0.05859   3.14158
   D30        1.14541   0.00143   0.00831   0.03619   0.04466   1.19007
   D31        1.18137  -0.00008   0.00185   0.04477   0.04666   1.22803
   D32       -0.75621   0.00077   0.00532   0.02738   0.03273  -0.72348
   D33       -0.80344   0.00071  -0.00040   0.00172   0.00112  -0.80232
   D34        1.18503   0.00070  -0.00299  -0.02187  -0.02512   1.15991
   D35       -0.69018  -0.00077   0.00336   0.00518   0.00802  -0.68217
   D36        1.29507   0.00117   0.00924   0.04071   0.04869   1.34376
   D37       -2.60316  -0.00122   0.00370   0.00969   0.01362  -2.58954
   D38       -0.61790   0.00072   0.00958   0.04523   0.05429  -0.56361
   D39       -0.81488  -0.00138  -0.00750  -0.03084  -0.03843  -0.85331
   D40        0.97187   0.00214  -0.00200  -0.01038  -0.01207   0.95980
   D41        3.04448   0.00096   0.00232   0.00753   0.00953   3.05401
   D42        1.90648  -0.00032   0.00016   0.02772   0.02829   1.93477
   D43        0.04803  -0.00007  -0.00277   0.01060   0.00733   0.05535
   D44       -0.18292  -0.00038  -0.00040  -0.04476  -0.04506  -0.22798
   D45       -2.04138  -0.00013  -0.00333  -0.06188  -0.06602  -2.10740
   D46        2.33767   0.00291  -0.00352   0.00960   0.00589   2.34356
   D47        0.30305  -0.00125  -0.01474  -0.01959  -0.03456   0.26849
   D48       -0.13346   0.00007   0.00413  -0.00292   0.00070  -0.13276
   D49        1.76637   0.00036   0.00422  -0.01070  -0.00691   1.75946
   D50       -1.67531  -0.00026  -0.00023  -0.01800  -0.01774  -1.69304
   D51        0.22452   0.00004  -0.00014  -0.02577  -0.02535   0.19918
   D52        2.27344  -0.00001   0.00063  -0.00834  -0.00780   2.26564
   D53       -2.10992   0.00028   0.00073  -0.01611  -0.01541  -2.12532
         Item               Value     Threshold  Converged?
 Maximum Force            0.012945     0.000015     NO 
 RMS     Force            0.002189     0.000010     NO 
 Maximum Displacement     0.660562     0.000060     NO 
 RMS     Displacement     0.128703     0.000040     NO 
 Predicted change in Energy=-3.042423D-03
 GradGradGradGradGradGradGradGradGradGradGradGradGradGradGradGradGradGrad

                          Input orientation:                          
 ---------------------------------------------------------------------
 Center     Atomic      Atomic             Coordinates (Angstroms)
 Number     Number       Type             X           Y           Z
 ---------------------------------------------------------------------
      1          6           0       -1.650498   -0.838884   -1.397130
      2          8           0       -1.517208   -1.267378   -0.269280
      3          8           0       -1.080665    0.183298   -1.938270
      4          1           0       -0.429963    0.653579   -1.312335
      5          6           0       -2.646902   -1.550144   -2.352607
      6          9           0       -3.903999   -1.254871   -1.979946
      7          9           0       -2.492983   -2.877596   -2.263638
      8          9           0       -2.499235   -1.200570   -3.628878
      9          8           0        0.193767    1.441341    2.333284
     10          1           0        1.112644    1.211297    2.599525
     11          1           0       -0.060435    2.216913    2.838423
     12          8           0        2.601345   -0.242667    0.221961
     13          1           0        2.172807   -1.105721    0.372003
     14          1           0        2.857818    0.065064    1.104249
     15          8           0        1.077740   -2.452911    0.903211
     16          1           0        0.692400   -2.954113    0.179981
     17          1           0        0.333916   -1.967266    1.316928
     18          8           0        0.558561    1.350592   -0.441053
     19          1           0        1.373018    0.802602   -0.339744
     20          1           0        0.237244    1.449103    0.471140
     21          8           0        2.615370    0.430747    2.992005
     22          1           0        2.341374   -0.470994    3.308477
     23          1           0        3.295288    0.751476    3.588618
     24          8           0        1.682507   -1.970722    3.628498
     25          1           0        0.720554   -1.850461    3.623977
     26          1           0        1.845249   -2.523207    2.850260
     27          8           0       -0.802293   -1.132781    2.482895
     28          1           0       -1.523814   -1.264155    1.856329
     29          1           0       -0.597872   -0.179309    2.448887
 ---------------------------------------------------------------------
                    Distance matrix (angstroms):
                    1          2          3          4          5
     1  C    0.000000
     2  O    1.213845   0.000000
     3  O    1.289340   2.254009   0.000000
     4  H    1.929855   2.441340   1.018024   0.000000
     5  C    1.552948   2.386716   2.372676   3.294447   0.000000
     6  F    2.364527   2.936547   3.168798   4.019554   1.344008
     7  F    2.370014   2.742700   3.386677   4.198837   1.339304
     8  F    2.414927   3.500820   2.604916   3.617476   1.331494
     9  O    4.745180   4.127704   4.631741   3.781554   6.243073
    10  H    5.273656   4.614109   5.143829   4.241855   6.803187
    11  H    5.459497   4.890838   5.290866   4.450770   6.915730
    12  O    4.588583   4.272450   4.290133   3.513708   5.990158
    13  H    4.221219   3.748812   4.193329   3.564624   5.554332
    14  H    5.234398   4.775231   4.978207   4.122587   6.697812
    15  O    3.916623   3.084475   4.436477   4.102694   5.028747
    16  H    3.528548   2.815898   4.180203   4.062284   4.419963
    17  H    3.546442   2.536249   4.149973   3.790167   4.746024
    18  O    3.253895   3.345459   2.508246   1.490684   4.726871
    19  H    3.599193   3.555727   2.993223   2.053991   5.074129
    20  H    3.505551   3.317468   3.023972   2.063688   5.028651
    21  O    6.250928   5.531529   6.166808   5.277409   7.757597
    22  H    6.181677   5.321958   6.298159   5.504260   7.622030
    23  H    7.200537   6.489936   7.072361   6.156819   8.712361
    24  O    6.135708   5.091714   6.577525   5.980077   7.395558
    25  H    5.644173   4.528247   6.190247   5.653413   6.866549
    26  H    5.753044   4.755498   6.230262   5.709270   6.942341
    27  O    3.982514   2.846697   4.621282   4.211114   5.192191
    28  H    3.283580   2.125622   4.085399   3.861948   4.365576
    29  H    4.041647   3.068796   4.428512   3.855994   5.397412
                    6          7          8          9         10
     6  F    0.000000
     7  F    2.169029   0.000000
     8  F    2.166862   2.162484   0.000000
     9  O    6.531861   6.855913   7.055447   0.000000
    10  H    7.226358   7.305475   7.593141   0.983941   0.000000
    11  H    7.074104   7.609359   7.710572   0.959841   1.563474
    12  O    6.942078   6.250859   6.462388   3.618011   3.159597
    13  H    6.517782   5.644089   6.151750   3.775017   3.384431
    14  H    7.548288   6.973735   7.259637   3.240653   2.568138
    15  O    5.879254   4.791593   5.907872   4.241665   4.037960
    16  H    5.355334   4.015445   5.269617   4.919895   4.835436
    17  H    5.416346   4.651936   5.751136   3.559667   3.514931
    18  O    5.391760   5.523705   5.101057   2.799689   3.093788
    19  H    5.896641   5.673729   5.461268   2.990602   2.978948
    20  H    5.519891   5.801162   5.596359   1.862668   2.313633
    21  O    8.370411   8.041280   8.523877   2.705434   1.738241
    22  H    8.221105   7.759589   8.490623   3.036485   2.200566
    23  H    9.320090   8.995730   9.459346   3.416315   2.440015
    24  O    7.948342   7.278352   8.411279   3.941587   3.392459
    25  H    7.290074   6.785708   7.961991   3.574822   3.252322
    26  H    7.615341   6.715490   7.912215   4.325772   3.813935
    27  O    5.436215   5.332203   6.343341   2.764168   3.029074
    28  H    4.514684   4.529527   5.571623   3.239950   3.692034
    29  H    5.630442   5.751530   6.449604   1.807363   2.209602
                   11         12         13         14         15
    11  H    0.000000
    12  O    4.469953   0.000000
    13  H    4.702180   0.975203   0.000000
    14  H    4.019205   0.968973   1.541481   0.000000
    15  O    5.181481   2.769594   1.815564   3.090193   0.000000
    16  H    5.862899   3.316289   2.375927   3.828673   0.960600
    17  H    4.469655   3.051955   2.239791   3.247411   0.979943
    18  O    3.447989   2.674140   3.049643   3.054033   4.067337
    19  H    3.762421   1.707889   2.188137   2.198569   3.497212
    20  H    2.506426   2.917730   3.206767   3.030477   4.014827
    21  O    3.220855   2.850759   3.069366   1.938073   3.878511
    22  H    3.635173   3.105850   3.009016   2.326520   3.363045
    23  H    3.737804   3.578304   3.880175   2.614313   4.732550
    24  O    4.604167   3.928732   3.404905   3.449292   2.832920
    25  H    4.215516   4.206672   3.638545   3.819183   2.809465
    26  H    5.108866   3.560970   2.873729   3.282225   2.094042
    27  O    3.449232   4.181970   3.647987   4.090465   2.787950
    28  H    3.901771   4.553189   3.986644   4.640166   3.014906
    29  H    2.486454   3.898487   3.584460   3.716122   3.219637
                   16         17         18         19         20
    16  H    0.000000
    17  H    1.547587   0.000000
    18  O    4.351332   3.761535   0.000000
    19  H    3.853086   3.390644   0.986862   0.000000
    20  H    4.436243   3.520835   0.972134   1.538011   0.000000
    21  O    4.802350   3.709634   4.106393   3.575229   3.612103
    22  H    4.321167   3.199217   4.533825   3.983626   4.020524
    23  H    5.667912   4.617560   4.907837   4.373759   4.422328
    24  O    3.720166   2.676204   5.371743   4.851191   4.873694
    25  H    3.616621   2.342137   5.176625   4.814098   4.589236
    26  H    2.940260   2.223580   5.243532   4.632509   4.901545
    27  O    3.294657   1.829430   4.070446   4.055240   3.434227
    28  H    3.252339   2.058271   4.056002   4.181609   3.518784
    29  H    3.809498   2.312218   3.468384   3.553171   2.694555
                   21         22         23         24         25
    21  O    0.000000
    22  H    0.994166   0.000000
    23  H    0.959741   1.575710   0.000000
    24  O    2.653754   1.669043   3.164335   0.000000
    25  H    3.032100   2.151634   3.660680   0.969452   0.000000
    26  H    3.055982   2.160482   3.656684   0.968183   1.521894
    27  O    3.792655   3.316955   4.643621   2.861605   2.033764
    28  H    4.614683   4.204464   5.503393   3.730994   2.916423
    29  H    3.315429   3.076222   4.161976   3.130619   2.431426
                   26         27         28         29
    26  H    0.000000
    27  O    3.012925   0.000000
    28  H    3.731447   0.964591   0.000000
    29  H    3.409370   0.975732   1.544469   0.000000
 Stoichiometry    C2H15F3O9
 Framework group  C1[X(C2H15F3O9)]
 Deg. of freedom    81
 Full point group                 C1      NOp   1
 Largest Abelian subgroup         C1      NOp   1
 Largest concise Abelian subgroup C1      NOp   1
                         Standard orientation:                         
 ---------------------------------------------------------------------
 Center     Atomic      Atomic             Coordinates (Angstroms)
 Number     Number       Type             X           Y           Z
 ---------------------------------------------------------------------
      1          6           0       -1.932165    0.243639    0.086017
      2          8           0       -1.080721   -0.554720    0.419311
      3          8           0       -1.792280    1.495000   -0.191336
      4          1           0       -0.826579    1.810877   -0.127961
      5          6           0       -3.407203   -0.233336   -0.005668
      6          9           0       -3.897164   -0.395932    1.235242
      7          9           0       -3.464002   -1.417720   -0.628358
      8          9           0       -4.199638    0.615591   -0.657010
      9          8           0        2.415358    1.209884    1.723742
     10          1           0        3.170757    1.103101    1.102364
     11          1           0        2.755269    1.645209    2.508757
     12          8           0        2.129095    1.076817   -1.880471
     13          1           0        1.817447    0.153231   -1.850715
     14          1           0        3.001827    1.059111   -1.459834
     15          8           0        1.274726   -1.500266   -1.333343
     16          1           0        0.403899   -1.746457   -1.655527
     17          1           0        1.180341   -1.395698   -0.363578
     18          8           0        0.578485    2.306693   -0.082128
     19          1           0        1.090386    1.958569   -0.850675
     20          1           0        1.063250    1.962674    0.687092
     21          8           0        4.306440    0.585012   -0.107302
     22          1           0        4.212100   -0.404627   -0.116181
     23          1           0        5.244257    0.785641   -0.144026
     24          8           0        3.770237   -2.013977   -0.094810
     25          1           0        3.162643   -2.118074    0.653408
     26          1           0        3.205760   -2.162724   -0.867220
     27          8           0        1.447920   -1.364508    1.445909
     28          1           0        0.492643   -1.393718    1.576409
     29          1           0        1.715354   -0.455846    1.680143
 ---------------------------------------------------------------------
 Rotational constants (GHZ):           0.8081124           0.2302300           0.2156206
 Standard basis: 6-31++G(d,p) (6D, 7F)
 There are   356 symmetry adapted cartesian basis functions of A   symmetry.
 There are   356 symmetry adapted basis functions of A   symmetry.
   356 basis functions,   568 primitive gaussians,   356 cartesian basis functions
    63 alpha electrons       63 beta electrons
       nuclear repulsion energy      1137.4613138936 Hartrees.
 NAtoms=   29 NActive=   29 NUniq=   29 SFac= 1.00D+00 NAtFMM=   60 NAOKFM=F Big=F
 Integral buffers will be    131072 words long.
 Raffenetti 2 integral format.
 Two-electron integral symmetry is turned on.
 Nuclear repulsion after empirical dispersion term =     1137.4436795638 Hartrees.
 One-electron integrals computed using PRISM.
 NBasis=   356 RedAO= T EigKep=  3.96D-05  NBF=   356
 NBsUse=   356 1.00D-06 EigRej= -1.00D+00 NBFU=   356
 Initial guess from the checkpoint file:  "/local_scratch/slurm.6305209/Gau-3138328.chk"
 B after Tr=    -0.000000    0.000000   -0.000000
         Rot=    0.999804   -0.019124   -0.003171    0.004021 Ang=  -2.27 deg.
 ExpMin= 3.60D-02 ExpMax= 7.00D+03 ExpMxC= 1.05D+03 IAcc=3 IRadAn=         5 AccDes= 0.00D+00
 Harris functional with IExCor= 4639 and IRadAn=       5 diagonalized for initial guess.
 HarFok:  IExCor= 4639 AccDes= 0.00D+00 IRadAn=         5 IDoV= 1 UseB2=F ITyADJ=14
 ICtDFT=  3500011 ScaDFX=  1.000000  1.000000  1.000000  1.000000
 FoFCou: FMM=F IPFlag=           0 FMFlag=      100000 FMFlg1=           0
         NFxFlg=           0 DoJE=T BraDBF=F KetDBF=T FulRan=T
         wScrn=  0.000000 ICntrl=       500 IOpCl=  0 I1Cent=   200000004 NGrid=           0
         NMat0=    1 NMatS0=      1 NMatT0=    0 NMatD0=    1 NMtDS0=    0 NMtDT0=    0
 Petite list used in FoFCou.
 Requested convergence on RMS density matrix=1.00D-10 within 128 cycles.
 Requested convergence on MAX density matrix=1.00D-08.
 Requested convergence on             energy=1.00D-08.
 No special actions if energy rises.
 SCF Done:  E(RwB97XD) =  -1061.67575801     A.U. after   18 cycles
            NFock= 18  Conv=0.52D-10     -V/T= 2.0083
 Calling FoFJK, ICntrl=      2127 FMM=F ISym2X=0 I1Cent= 0 IOpClX= 0 NMat=1 NMatS=1 NMatT=0.
 ***** Axes restored to original set *****
 -------------------------------------------------------------------
 Center     Atomic                   Forces (Hartrees/Bohr)
 Number     Number              X              Y              Z
 -------------------------------------------------------------------
      1        6          -0.003029455   -0.000312966   -0.003425130
      2        8           0.000425747   -0.001766543    0.003877070
      3        8          -0.007175021   -0.003718276   -0.010128929
      4        1           0.007952345    0.005621456    0.008274772
      5        6          -0.000735419   -0.000603452    0.000627752
      6        9           0.000035051    0.000496487    0.000279954
      7        9           0.000488498   -0.000816712    0.000225707
      8        9           0.000637077    0.000775970   -0.000564447
      9        8           0.000787578   -0.001325597    0.000680713
     10        1           0.000475745    0.001574242    0.001097980
     11        1          -0.000911085    0.000467399    0.000068819
     12        8           0.000880152    0.000334845   -0.000513322
     13        1           0.000260002   -0.000245088   -0.000228773
     14        1           0.001294545    0.000019404    0.000055876
     15        8           0.000037171   -0.000300118    0.001465125
     16        1          -0.000174687   -0.000721493   -0.000305842
     17        1           0.000384356   -0.000205689   -0.001362117
     18        8          -0.002761470   -0.001250296   -0.001484457
     19        1           0.001391622    0.000347216    0.000326183
     20        1           0.000904189    0.002516936   -0.000129871
     21        8          -0.000906288   -0.001282583    0.000283536
     22        1           0.000730573    0.000064531    0.000713335
     23        1           0.000536681    0.000681559    0.000014268
     24        8           0.000657200    0.000639509    0.000502015
     25        1          -0.000627172   -0.000779137   -0.000203465
     26        1          -0.000395597   -0.000733844   -0.000300967
     27        8           0.000756311   -0.000429073    0.000529539
     28        1          -0.001015564    0.000296405   -0.000268710
     29        1          -0.000903085    0.000654909   -0.000106615
 -------------------------------------------------------------------
 Cartesian Forces:  Max     0.010128929 RMS     0.002201569

 GradGradGradGradGradGradGradGradGradGradGradGradGradGradGradGradGradGrad
 Berny optimization.
 Using GEDIIS/GDIIS optimizer.
 FormGI is forming the generalized inverse of G from B-inverse, IUseBI=4.
 Internal  Forces:  Max     0.014274309 RMS     0.001498108
 Search for a local minimum.
 Step number   3 out of a maximum of  174
 All quantities printed in internal units (Hartrees-Bohrs-Radians)
 Mixed Optimization -- RFO/linear search
 Update second derivatives using D2CorX and points    2    3
 DE= -2.18D-03 DEPred=-3.04D-03 R= 7.16D-01
 TightC=F SS=  1.41D+00  RLast= 1.01D+00 DXNew= 8.4853D-01 3.0213D+00
 Trust test= 7.16D-01 RLast= 1.01D+00 DXMaxT set to 8.49D-01
 ITU=  1  1  0
 Use linear search instead of GDIIS.
     Eigenvalues ---   -0.00036   0.00029   0.00073   0.00100   0.00170
     Eigenvalues ---    0.00200   0.00284   0.00371   0.00422   0.00491
     Eigenvalues ---    0.00570   0.00696   0.00717   0.00865   0.00932
     Eigenvalues ---    0.00964   0.00996   0.01109   0.01252   0.01379
     Eigenvalues ---    0.01545   0.01616   0.01672   0.01797   0.01862
     Eigenvalues ---    0.02021   0.02178   0.02226   0.02340   0.02446
     Eigenvalues ---    0.02636   0.02869   0.02990   0.03196   0.03469
     Eigenvalues ---    0.03890   0.04804   0.05097   0.05145   0.05221
     Eigenvalues ---    0.05462   0.05593   0.05975   0.06381   0.06816
     Eigenvalues ---    0.07195   0.08042   0.09668   0.11338   0.11613
     Eigenvalues ---    0.13741   0.14666   0.20330   0.21010   0.21593
     Eigenvalues ---    0.22147   0.23981   0.28629   0.31536   0.36916
     Eigenvalues ---    0.36968   0.38179   0.42751   0.44938   0.45388
     Eigenvalues ---    0.45852   0.47099   0.48180   0.50767   0.51905
     Eigenvalues ---    0.52914   0.54153   0.55211   0.56246   0.57444
     Eigenvalues ---    0.57586   0.58872   0.66180   0.81251   1.05437
     Eigenvalues ---    2.71367
 RFO step:  Lambda=-3.20016887D-03 EMin=-3.55668326D-04
 Quartic linear search produced a step of  0.02410.
 Iteration  1 RMS(Cart)=  0.13845035 RMS(Int)=  0.03637729
 Iteration  2 RMS(Cart)=  0.05976747 RMS(Int)=  0.00470706
 Iteration  3 RMS(Cart)=  0.00475009 RMS(Int)=  0.00125738
 Iteration  4 RMS(Cart)=  0.00002287 RMS(Int)=  0.00125730
 Iteration  5 RMS(Cart)=  0.00000000 RMS(Int)=  0.00125730
 Variable       Old X    -DE/DX   Delta X   Delta X   Delta X     New X
                                 (Linear)    (Quad)   (Total)
    R1        2.29383   0.00431   0.00007   0.00766   0.00781   2.30165
    R2        2.43650   0.00314   0.00054   0.00708   0.00755   2.44405
    R3        2.93465  -0.00056  -0.00030  -0.00388  -0.00417   2.93047
    R4        1.92379   0.01427  -0.00284   0.09545   0.09247   2.01626
    R5        2.81699   0.00152   0.00449   0.00630   0.01069   2.82767
    R6        2.53981   0.00015   0.00004   0.00009   0.00013   2.53994
    R7        2.53092   0.00088   0.00007  -0.00930  -0.00923   2.52169
    R8        2.51616   0.00082  -0.00017   0.01016   0.00998   2.52614
    R9        1.85938   0.00106  -0.00000   0.00037   0.00042   1.85980
   R10        1.81384   0.00066   0.00005   0.00098   0.00103   1.81487
   R11        3.51993   0.00154   0.00263   0.08943   0.09251   3.61244
   R12        3.41542   0.00019  -0.00035   0.00770   0.00743   3.42285
   R13        3.28480   0.00089   0.00073   0.02120   0.02180   3.30660
   R14        1.84287   0.00095  -0.00012  -0.00331  -0.00326   1.83961
   R15        1.83109   0.00106  -0.00000  -0.00181  -0.00302   1.82808
   R16        3.22744   0.00173   0.00326   0.11998   0.12338   3.35082
   R17        3.43092   0.00092   0.00209   0.09588   0.09831   3.52923
   R18        3.66243   0.00090   0.00158   0.11373   0.11381   3.77624
   R19        1.81527   0.00068   0.00005   0.00166   0.00171   1.81698
   R20        1.85182   0.00016  -0.00000  -0.00214  -0.00179   1.85003
   R21        3.45712   0.00112   0.00117   0.05945   0.06135   3.51847
   R22        1.86490   0.00268  -0.00057  -0.00840  -0.00871   1.85618
   R23        1.83707   0.00111  -0.00017  -0.00153  -0.00113   1.83594
   R24        1.87870   0.00086  -0.00005  -0.00301  -0.00304   1.87566
   R25        1.81365   0.00062   0.00005   0.00136   0.00141   1.81506
   R26        3.15403   0.00093   0.00079   0.03862   0.03939   3.19343
   R27        1.83200   0.00053   0.00005   0.00152   0.00157   1.83357
   R28        1.82960   0.00059   0.00008   0.00248   0.00256   1.83216
   R29        1.82281   0.00089   0.00004   0.00364   0.00369   1.82650
   R30        1.84387   0.00058   0.00008  -0.00082  -0.00067   1.84319
    A1        2.24120   0.00033  -0.00002   0.00118   0.00113   2.24233
    A2        2.07197  -0.00018  -0.00020   0.02037   0.02017   2.09214
    A3        1.96974  -0.00015   0.00022  -0.02149  -0.02126   1.94848
    A4        1.97216   0.00187  -0.00023   0.01351   0.01300   1.98515
    A5        1.90595  -0.00053  -0.00044   0.00136   0.00079   1.90673
    A6        1.91702  -0.00024  -0.00044   0.01645   0.01601   1.93302
    A7        1.98051  -0.00127   0.00038  -0.02793  -0.02758   1.95293
    A8        1.88265   0.00072   0.00017   0.00690   0.00696   1.88962
    A9        1.88791   0.00070   0.00017   0.00112   0.00114   1.88906
   A10        1.88720   0.00075   0.00018   0.00346   0.00372   1.89092
   A11        1.86903  -0.00014   0.00001   0.01134   0.00882   1.87785
   A12        1.82315   0.00074   0.00092   0.06674   0.06829   1.89144
   A13        1.75391   0.00032   0.00117   0.05694   0.05863   1.81254
   A14        2.12815  -0.00027   0.00005   0.00840   0.00569   2.13384
   A15        2.18326  -0.00007  -0.00018   0.00661   0.00316   2.18641
   A16        1.64878  -0.00030  -0.00149  -0.12913  -0.13177   1.51701
   A17        1.83100  -0.00015  -0.00008  -0.00482  -0.00319   1.82781
   A18        1.85063  -0.00003  -0.00076  -0.03825  -0.03924   1.81139
   A19        1.87073   0.00035   0.00061   0.04575   0.04416   1.91490
   A20        2.72312  -0.00025  -0.00047  -0.03586  -0.03701   2.68612
   A21        1.99196   0.00009   0.00104   0.02678   0.02679   2.01875
   A22        1.78607  -0.00015   0.00001  -0.02866  -0.02686   1.75921
   A23        1.84621  -0.00015   0.00011  -0.00159  -0.00167   1.84454
   A24        1.92586   0.00229   0.00054   0.07155   0.07108   1.99694
   A25        1.95697   0.00061   0.00095   0.04493   0.04399   2.00096
   A26        1.80568  -0.00115  -0.00020  -0.00178  -0.00686   1.79882
   A27        2.80952   0.00038  -0.00007   0.02526   0.02337   2.83290
   A28        1.54374   0.00005   0.00038   0.03063   0.02799   1.57173
   A29        1.81410   0.00118   0.00057   0.03377   0.03394   1.84805
   A30        2.21774  -0.00062  -0.00072  -0.04985  -0.05041   2.16733
   A31        1.74508   0.00037   0.00063   0.04370   0.04477   1.78985
   A32        2.18944  -0.00007  -0.00069  -0.04376  -0.04473   2.14471
   A33        1.87599  -0.00046   0.00025   0.01221   0.01251   1.88850
   A34        1.85391   0.00118   0.00045   0.01420   0.01463   1.86854
   A35        1.86740   0.00086   0.00044   0.01467   0.01508   1.88249
   A36        1.80681  -0.00072  -0.00034  -0.01350  -0.01390   1.79291
   A37        1.55924   0.00029   0.00063   0.00591   0.00396   1.56321
   A38        1.86859   0.00084   0.00053   0.06418   0.06534   1.93393
   A39        1.84124  -0.00018   0.00006   0.01305   0.01274   1.85399
   A40        3.15372   0.00283   0.00053   0.07033   0.06966   3.22338
   A41        2.92203  -0.00035  -0.00115  -0.07953  -0.08140   2.84062
   A42        3.03657  -0.00022  -0.00085  -0.06254  -0.06405   2.97252
   A43        3.39900   0.00051   0.00152   0.06133   0.06059   3.45959
   A44        3.01243   0.00103  -0.00076   0.00405   0.00400   3.01643
   A45        2.96807   0.00073  -0.00081  -0.04168  -0.04219   2.92588
   A46        3.16062   0.00059   0.00000   0.01860   0.02104   3.18166
   A47        3.10358  -0.00095  -0.00108  -0.00917  -0.01008   3.09349
   A48        3.21519  -0.00013   0.00027  -0.00644  -0.00613   3.20905
   A49        3.39192   0.00023   0.00056   0.03874   0.03851   3.43043
   A50        3.17363  -0.00041  -0.00042  -0.03942  -0.04142   3.13221
   A51        2.90968  -0.00041   0.00007  -0.02296  -0.02552   2.88416
   A52        3.15779  -0.00052  -0.00004   0.00389   0.00362   3.16141
   A53        2.89315  -0.00075  -0.00091  -0.05455  -0.05641   2.83674
    D1        0.02177   0.00005   0.00023  -0.03207  -0.03181  -0.01004
    D2        3.13727   0.00027   0.00005  -0.02936  -0.02931   3.10796
    D3        1.28260   0.00035  -0.00909   0.38805   0.37894   1.66155
    D4       -0.77866  -0.00006  -0.00876   0.36920   0.36035  -0.41831
    D5       -2.89314   0.00002  -0.00894   0.37191   0.36306  -2.53009
    D6       -1.83568   0.00015  -0.00894   0.38588   0.37693  -1.45875
    D7        2.38624  -0.00027  -0.00861   0.36702   0.35834   2.74458
    D8        0.27176  -0.00019  -0.00878   0.36974   0.36105   0.63280
    D9        1.26551   0.00119   0.00250  -0.01874  -0.01375   1.25176
   D10       -0.74313  -0.00003   0.00168  -0.10834  -0.10934  -0.85246
   D11       -2.48424   0.00026   0.00066   0.03440   0.03497  -2.44927
   D12        2.06059  -0.00007  -0.00001  -0.01163  -0.01213   2.04846
   D13       -0.10173  -0.00030  -0.00043  -0.03556  -0.03669  -0.13842
   D14       -0.13965   0.00042   0.00169   0.11608   0.11958  -0.02007
   D15       -1.87801   0.00009   0.00103   0.07005   0.07248  -1.80552
   D16        2.24286  -0.00014   0.00061   0.04612   0.04792   2.29078
   D17        1.52083   0.00019   0.00031  -0.01131  -0.01117   1.50966
   D18       -0.21753  -0.00014  -0.00036  -0.05734  -0.05826  -0.27579
   D19       -2.37985  -0.00037  -0.00078  -0.08126  -0.08282  -2.46267
   D20        0.08607   0.00053  -0.00067   0.08486   0.08157   0.16764
   D21        2.20170   0.00080   0.00017   0.16505   0.16316   2.36486
   D22       -1.69504   0.00018  -0.00164   0.05275   0.05494  -1.64010
   D23       -0.99798  -0.00001  -0.00047   0.00911   0.00847  -0.98951
   D24       -2.62164  -0.00048  -0.00128  -0.01915  -0.02011  -2.64175
   D25       -3.05183  -0.00000  -0.00140  -0.05958  -0.06166  -3.11348
   D26        1.60770  -0.00047  -0.00221  -0.08785  -0.09024   1.51746
   D27        0.83437   0.00070   0.00041   0.06452   0.06199   0.89636
   D28       -0.78929   0.00023  -0.00040   0.03626   0.03342  -0.75588
   D29        3.14158   0.00035   0.00141   0.06931   0.06986  -3.07175
   D30        1.19007   0.00068   0.00108   0.08925   0.08954   1.27961
   D31        1.22803   0.00008   0.00112   0.04144   0.04314   1.27117
   D32       -0.72348   0.00041   0.00079   0.06137   0.06283  -0.66066
   D33       -0.80232   0.00008   0.00003  -0.01807  -0.01872  -0.82104
   D34        1.15991   0.00013  -0.00061  -0.04427  -0.04627   1.11364
   D35       -0.68217  -0.00040   0.00019   0.06353   0.06333  -0.61884
   D36        1.34376   0.00055   0.00117   0.13017   0.12901   1.47277
   D37       -2.58954  -0.00038   0.00033   0.06752   0.06761  -2.52193
   D38       -0.56361   0.00057   0.00131   0.13415   0.13330  -0.43032
   D39       -0.85331  -0.00064  -0.00093  -0.08293  -0.08399  -0.93730
   D40        0.95980   0.00057  -0.00029  -0.04259  -0.04186   0.91794
   D41        3.05401   0.00023   0.00023  -0.01236  -0.01254   3.04147
   D42        1.93477  -0.00008   0.00068  -0.01502  -0.01502   1.91975
   D43        0.05535  -0.00019   0.00018  -0.04850  -0.05090   0.00445
   D44       -0.22798  -0.00017  -0.00109  -0.05058  -0.05119  -0.27917
   D45       -2.10740  -0.00028  -0.00159  -0.08405  -0.08707  -2.19447
   D46        2.34356   0.00155   0.00014  -0.06766  -0.06913   2.27443
   D47        0.26849  -0.00078  -0.00083  -0.17402  -0.17545   0.09304
   D48       -0.13276   0.00014   0.00002   0.05551   0.05454  -0.07822
   D49        1.75946   0.00020  -0.00017   0.04484   0.04372   1.80318
   D50       -1.69304  -0.00018  -0.00043   0.01828   0.01918  -1.67387
   D51        0.19918  -0.00011  -0.00061   0.00762   0.00836   0.20754
   D52        2.26564   0.00005  -0.00019   0.02996   0.02939   2.29503
   D53       -2.12532   0.00012  -0.00037   0.01929   0.01858  -2.10675
         Item               Value     Threshold  Converged?
 Maximum Force            0.014274     0.000015     NO 
 RMS     Force            0.001498     0.000010     NO 
 Maximum Displacement     0.949851     0.000060     NO 
 RMS     Displacement     0.164705     0.000040     NO 
 Predicted change in Energy=-2.672410D-03
 GradGradGradGradGradGradGradGradGradGradGradGradGradGradGradGradGradGrad

                          Input orientation:                          
 ---------------------------------------------------------------------
 Center     Atomic      Atomic             Coordinates (Angstroms)
 Number     Number       Type             X           Y           Z
 ---------------------------------------------------------------------
      1          6           0       -1.756166   -0.984120   -1.434611
      2          8           0       -1.547034   -1.533986   -0.368129
      3          8           0       -1.217621    0.094373   -1.903163
      4          1           0       -0.508459    0.541970   -1.243510
      5          6           0       -2.811850   -1.566467   -2.409905
      6          9           0       -3.984269   -0.936861   -2.221295
      7          9           0       -2.995623   -2.868922   -2.185151
      8          9           0       -2.452021   -1.406696   -3.687391
      9          8           0        0.250032    1.492369    2.417774
     10          1           0        1.159904    1.284151    2.729797
     11          1           0       -0.054534    2.262423    2.904189
     12          8           0        2.737576   -0.143765    0.267560
     13          1           0        2.366146   -1.035027    0.391478
     14          1           0        2.977026    0.148835    1.157991
     15          8           0        1.224576   -2.429339    0.881976
     16          1           0        0.895537   -2.971882    0.159572
     17          1           0        0.450872   -1.926456    1.208965
     18          8           0        0.502217    1.270697   -0.414941
     19          1           0        1.363899    0.807736   -0.325580
     20          1           0        0.237167    1.421376    0.507515
     21          8           0        2.637713    0.426767    3.107561
     22          1           0        2.358201   -0.476723    3.408797
     23          1           0        3.309599    0.750349    3.712874
     24          8           0        1.639045   -1.986715    3.650596
     25          1           0        0.679058   -1.856854    3.595705
     26          1           0        1.825555   -2.533026    2.871646
     27          8           0       -0.754242   -1.077171    2.346097
     28          1           0       -1.449819   -1.195873    1.685579
     29          1           0       -0.576748   -0.118902    2.385779
 ---------------------------------------------------------------------
                    Distance matrix (angstroms):
                    1          2          3          4          5
     1  C    0.000000
     2  O    1.217978   0.000000
     3  O    1.293336   2.261945   0.000000
     4  H    1.980466   2.480831   1.066956   0.000000
     5  C    1.550741   2.402013   2.357275   3.333406   0.000000
     6  F    2.363376   3.119438   2.969679   3.901828   1.344077
     7  F    2.377402   2.679931   3.467264   4.325142   1.334419
     8  F    2.395372   3.442776   2.638261   3.680664   1.336778
     9  O    4.999869   4.488822   4.772724   3.857923   6.483678
    10  H    5.566939   4.986638   5.341583   4.372807   7.093475
    11  H    5.679857   5.229565   5.400356   4.513249   7.106531
    12  O    4.878248   4.549142   4.518001   3.645588   6.323688
    13  H    4.508953   4.017330   4.402762   3.663805   5.911161
    14  H    5.514370   5.062415   5.193139   4.250925   7.013075
    15  O    4.042284   3.169581   4.482237   4.043487   5.279562
    16  H    3.677519   2.883082   4.257021   4.035716   4.724629
    17  H    3.570365   2.575439   4.068533   3.609443   4.885813
    18  O    3.350257   3.473884   2.560544   1.496341   4.797127
    19  H    3.765038   3.736175   3.108360   2.102131   5.236233
    20  H    3.678538   3.561501   3.112670   2.096521   5.170595
    21  O    6.475191   5.782480   6.330990   5.370613   8.007069
    22  H    6.375270   5.534784   6.428808   5.558726   7.859661
    23  H    7.427446   6.742377   7.243334   6.259931   8.962600
    24  O    6.196126   5.148418   6.582985   5.912554   7.531052
    25  H    5.656506   4.557599   6.135326   5.530150   6.952562
    26  H    5.811341   4.782111   6.242031   5.642494   7.094685
    27  O    3.912322   2.864302   4.432093   3.945543   5.205067
    28  H    3.142335   2.083624   3.820696   3.533528   4.331912
    29  H    4.090844   3.244677   4.341800   3.689601   5.485409
                    6          7          8          9         10
     6  F    0.000000
     7  F    2.170619   0.000000
     8  F    2.172088   2.165718   0.000000
     9  O    6.734346   7.123345   7.278647   0.000000
    10  H    7.477213   7.659839   7.840087   0.984165   0.000000
    11  H    7.207553   7.802698   7.915763   0.960387   1.569168
    12  O    7.211560   6.805280   6.645943   3.672633   3.254320
    13  H    6.867605   6.225011   6.323769   3.869308   3.507327
    14  H    7.813957   7.480373   7.441233   3.290689   2.657338
    15  O    6.244185   5.235512   5.953343   4.322985   4.148328
    16  H    5.798477   4.544167   5.334330   5.044372   4.978931
    17  H    5.693545   4.928143   5.715877   3.631793   3.622658
    18  O    5.316463   5.701313   5.157992   2.852545   3.212804
    19  H    5.936351   5.998438   5.546777   3.038983   3.099018
    20  H    5.552315   6.008996   5.729482   1.911622   2.410148
    21  O    8.608532   8.402907   8.685525   2.704133   1.749780
    22  H    8.493326   8.104215   8.623165   3.050218   2.235539
    23  H    9.553091   9.361711   9.623566   3.404237   2.423339
    24  O    8.197740   7.504291   8.421359   3.943758   3.431618
    25  H    7.512023   6.924295   7.940390   3.576154   3.293466
    26  H    7.889223   6.994840   7.911210   4.346502   3.877377
    27  O    5.595876   5.363429   6.276466   2.759753   3.063824
    28  H    4.664138   4.491231   5.469704   3.263778   3.748542
    29  H    5.788384   5.857215   6.485249   1.811293   2.258952
                   11         12         13         14         15
    11  H    0.000000
    12  O    4.531824   0.000000
    13  H    4.800686   0.973480   0.000000
    14  H    4.087397   0.967376   1.536960   0.000000
    15  O    5.266697   2.809007   1.867586   3.129576   0.000000
    16  H    5.986109   3.376835   2.442924   3.881792   0.961503
    17  H    4.547079   3.048483   2.265217   3.269692   0.978995
    18  O    3.508577   2.731912   3.072606   3.139645   3.986736
    19  H    3.815688   1.773178   2.216856   2.288517   3.457783
    20  H    2.556657   2.959610   3.252681   3.090195   3.992894
    21  O    3.264841   2.898462   3.096400   1.998300   3.886840
    22  H    3.684948   3.181533   3.068546   2.416691   3.388603
    23  H    3.775941   3.605112   3.887073   2.645723   4.740434
    24  O    4.634706   4.006016   3.472209   3.544552   2.834246
    25  H    4.240849   4.271851   3.713318   3.904599   2.826597
    26  H    5.150935   3.649878   2.947452   3.384506   2.081036
    27  O    3.457448   4.169455   3.682273   4.103297   2.808510
    28  H    3.923219   4.544446   4.032637   4.656559   3.052803
    29  H    2.492422   3.933473   3.671124   3.769411   3.293070
                   16         17         18         19         20
    16  H    0.000000
    17  H    1.546566   0.000000
    18  O    4.299331   3.586293   0.000000
    19  H    3.839303   3.265618   0.982250   0.000000
    20  H    4.455921   3.427198   0.971535   1.529747   0.000000
    21  O    4.824586   3.731568   4.204828   3.681602   3.675882
    22  H    4.350019   3.252521   4.595555   4.072351   4.064358
    23  H    5.684070   4.648351   5.019065   4.483096   4.490483
    24  O    3.702783   2.716053   5.332138   4.867714   4.843480
    25  H    3.618999   2.398633   5.089021   4.790149   4.525371
    26  H    2.900495   2.241024   5.198191   4.647158   4.873335
    27  O    3.330554   1.861895   3.835949   3.895800   3.256688
    28  H    3.314151   2.091301   3.782406   3.997027   3.329227
    29  H    3.906804   2.389173   3.307444   3.460670   2.561794
                   21         22         23         24         25
    21  O    0.000000
    22  H    0.992555   0.000000
    23  H    0.960489   1.582190   0.000000
    24  O    2.667793   1.689890   3.207202   0.000000
    25  H    3.047875   2.181563   3.705534   0.970284   0.000000
    26  H    3.078252   2.191033   3.700081   0.969538   1.515231
    27  O    3.787745   3.343227   4.660762   2.873466   2.055182
    28  H    4.622003   4.241188   5.527184   3.745371   2.935574
    29  H    3.339384   3.128663   4.197674   3.161997   2.462001
                   26         27         28         29
    26  H    0.000000
    27  O    3.008499   0.000000
    28  H    3.731328   0.966542   0.000000
    29  H    3.440221   0.975376   1.553190   0.000000
 Stoichiometry    C2H15F3O9
 Framework group  C1[X(C2H15F3O9)]
 Deg. of freedom    81
 Full point group                 C1      NOp   1
 Largest Abelian subgroup         C1      NOp   1
 Largest concise Abelian subgroup C1      NOp   1
                         Standard orientation:                         
 ---------------------------------------------------------------------
 Center     Atomic      Atomic             Coordinates (Angstroms)
 Number     Number       Type             X           Y           Z
 ---------------------------------------------------------------------
      1          6           0       -2.016048    0.144823    0.030772
      2          8           0       -1.195059   -0.721484    0.273593
      3          8           0       -1.814632    1.399302   -0.210960
      4          1           0       -0.786743    1.683477   -0.178035
      5          6           0       -3.526840   -0.204658    0.017949
      6          9           0       -4.057600    0.079634    1.219620
      7          9           0       -3.709509   -1.504354   -0.223085
      8          9           0       -4.191920    0.492556   -0.908623
      9          8           0        2.548255    1.289117    1.720870
     10          1           0        3.342627    1.148027    1.157269
     11          1           0        2.833816    1.746058    2.515856
     12          8           0        2.347095    1.080324   -1.940300
     13          1           0        2.037533    0.157382   -1.943810
     14          1           0        3.205208    1.050181   -1.494710
     15          8           0        1.398060   -1.502025   -1.373444
     16          1           0        0.559925   -1.778804   -1.754772
     17          1           0        1.210480   -1.312344   -0.431496
     18          8           0        0.612544    2.213279   -0.159545
     19          1           0        1.168754    1.917297   -0.913097
     20          1           0        1.135230    1.950004    0.615933
     21          8           0        4.449232    0.497444   -0.031805
     22          1           0        4.327700   -0.487302   -0.005901
     23          1           0        5.391422    0.683095   -0.050560
     24          8           0        3.766902   -2.079543    0.071551
     25          1           0        3.113210   -2.116579    0.787628
     26          1           0        3.228510   -2.243875   -0.717837
     27          8           0        1.387267   -1.196205    1.418345
     28          1           0        0.424491   -1.179473    1.501922
     29          1           0        1.699122   -0.310326    1.681638
 ---------------------------------------------------------------------
 Rotational constants (GHZ):           0.8173618           0.2169782           0.2051005
 Standard basis: 6-31++G(d,p) (6D, 7F)
 There are   356 symmetry adapted cartesian basis functions of A   symmetry.
 There are   356 symmetry adapted basis functions of A   symmetry.
   356 basis functions,   568 primitive gaussians,   356 cartesian basis functions
    63 alpha electrons       63 beta electrons
       nuclear repulsion energy      1124.2641976383 Hartrees.
 NAtoms=   29 NActive=   29 NUniq=   29 SFac= 1.00D+00 NAtFMM=   60 NAOKFM=F Big=F
 Integral buffers will be    131072 words long.
 Raffenetti 2 integral format.
 Two-electron integral symmetry is turned on.
 Nuclear repulsion after empirical dispersion term =     1124.2470320872 Hartrees.
 One-electron integrals computed using PRISM.
 NBasis=   356 RedAO= T EigKep=  4.14D-05  NBF=   356
 NBsUse=   356 1.00D-06 EigRej= -1.00D+00 NBFU=   356
 Initial guess from the checkpoint file:  "/local_scratch/slurm.6305209/Gau-3138328.chk"
 B after Tr=     0.000000   -0.000000    0.000000
         Rot=    0.999493    0.030740    0.004846    0.006690 Ang=   3.65 deg.
 ExpMin= 3.60D-02 ExpMax= 7.00D+03 ExpMxC= 1.05D+03 IAcc=3 IRadAn=         5 AccDes= 0.00D+00
 Harris functional with IExCor= 4639 and IRadAn=       5 diagonalized for initial guess.
 HarFok:  IExCor= 4639 AccDes= 0.00D+00 IRadAn=         5 IDoV= 1 UseB2=F ITyADJ=14
 ICtDFT=  3500011 ScaDFX=  1.000000  1.000000  1.000000  1.000000
 FoFCou: FMM=F IPFlag=           0 FMFlag=      100000 FMFlg1=           0
         NFxFlg=           0 DoJE=T BraDBF=F KetDBF=T FulRan=T
         wScrn=  0.000000 ICntrl=       500 IOpCl=  0 I1Cent=   200000004 NGrid=           0
         NMat0=    1 NMatS0=      1 NMatT0=    0 NMatD0=    1 NMtDS0=    0 NMtDT0=    0
 Petite list used in FoFCou.
 Requested convergence on RMS density matrix=1.00D-10 within 128 cycles.
 Requested convergence on MAX density matrix=1.00D-08.
 Requested convergence on             energy=1.00D-08.
 No special actions if energy rises.
 SCF Done:  E(RwB97XD) =  -1061.67643024     A.U. after   18 cycles
            NFock= 18  Conv=0.58D-10     -V/T= 2.0084
 Calling FoFJK, ICntrl=      2127 FMM=F ISym2X=0 I1Cent= 0 IOpClX= 0 NMat=1 NMatS=1 NMatT=0.
 ***** Axes restored to original set *****
 -------------------------------------------------------------------
 Center     Atomic                   Forces (Hartrees/Bohr)
 Number     Number              X              Y              Z
 -------------------------------------------------------------------
      1        6           0.002336580    0.000556301    0.001230270
      2        8          -0.000789080    0.001230542   -0.001032466
      3        8           0.011182469    0.007197090    0.011677578
      4        1          -0.008706355   -0.005719666   -0.008165115
      5        6           0.001069855    0.000240474   -0.000597794
      6        9          -0.000457262   -0.000145297   -0.000050897
      7        9          -0.000336133    0.000211348   -0.000169452
      8        9          -0.000709076   -0.000617132    0.000326760
      9        8           0.000430114    0.001097559   -0.000370890
     10        1          -0.000454783   -0.001069508   -0.000207395
     11        1          -0.000358697   -0.000126937   -0.000285384
     12        8          -0.001012979    0.000906111   -0.001799460
     13        1          -0.000426154   -0.000767918    0.000059555
     14        1           0.000087947    0.000352281    0.001439571
     15        8          -0.000340611    0.000486363   -0.000224884
     16        1           0.000094570   -0.000145450    0.000452327
     17        1           0.000520001   -0.000276401    0.000008470
     18        8          -0.005906792   -0.003310381   -0.001976347
     19        1           0.003579351   -0.002016362   -0.000322126
     20        1          -0.000212450    0.002409009    0.000581161
     21        8           0.000319975    0.001085220   -0.000030960
     22        1          -0.000207277   -0.000048792   -0.000128657
     23        1          -0.000093030   -0.000924425    0.000070724
     24        8          -0.000788398   -0.000713694   -0.000358761
     25        1           0.000478598    0.000477595    0.000053650
     26        1           0.000461255    0.000607658    0.000067486
     27        8          -0.000628917    0.000340888   -0.000681964
     28        1           0.000408859   -0.000565429    0.000016779
     29        1           0.000458419   -0.000751047    0.000418223
 -------------------------------------------------------------------
 Cartesian Forces:  Max     0.011677578 RMS     0.002612744

 GradGradGradGradGradGradGradGradGradGradGradGradGradGradGradGradGradGrad
 Berny optimization.
 Using GEDIIS/GDIIS optimizer.
 FormGI is forming the generalized inverse of G from B-inverse, IUseBI=4.
 Internal  Forces:  Max     0.018854676 RMS     0.001803145
 Search for a local minimum.
 Step number   4 out of a maximum of  174
 All quantities printed in internal units (Hartrees-Bohrs-Radians)
 Mixed Optimization -- RFO/linear search
 Update second derivatives using D2CorX and points    3    4
 DE= -6.72D-04 DEPred=-2.67D-03 R= 2.52D-01
 Trust test= 2.52D-01 RLast= 1.09D+00 DXMaxT set to 8.49D-01
 ITU=  0  1  1  0
 Use linear search instead of GDIIS.
     Eigenvalues ---   -0.00060   0.00029   0.00073   0.00100   0.00169
     Eigenvalues ---    0.00199   0.00286   0.00370   0.00428   0.00495
     Eigenvalues ---    0.00574   0.00709   0.00729   0.00882   0.00935
     Eigenvalues ---    0.00972   0.01010   0.01119   0.01256   0.01382
     Eigenvalues ---    0.01544   0.01617   0.01710   0.01782   0.01865
     Eigenvalues ---    0.02045   0.02170   0.02223   0.02335   0.02439
     Eigenvalues ---    0.02633   0.02860   0.02972   0.03201   0.03458
     Eigenvalues ---    0.03880   0.04796   0.05089   0.05140   0.05217
     Eigenvalues ---    0.05462   0.05570   0.06007   0.06377   0.06823
     Eigenvalues ---    0.07218   0.08399   0.09653   0.11434   0.11853
     Eigenvalues ---    0.13800   0.14350   0.20326   0.21230   0.21387
     Eigenvalues ---    0.22149   0.23980   0.28715   0.35489   0.36830
     Eigenvalues ---    0.37575   0.38247   0.42862   0.45103   0.45695
     Eigenvalues ---    0.46871   0.47595   0.48457   0.50781   0.52233
     Eigenvalues ---    0.52919   0.54184   0.55208   0.56420   0.57445
     Eigenvalues ---    0.57589   0.59351   0.66233   0.81100   1.04370
     Eigenvalues ---    2.70679
 RFO step:  Lambda=-6.42308141D-04 EMin=-5.99821951D-04
 I=     1 Eig=   -6.00D-04 Dot1=  4.57D-05
 I=     1 Stepn=  6.00D-01 RXN=   6.00D-01 EDone=F
 Mixed    1 eigenvectors in step.  Raw Step.Grad=  4.57D-05.
 RFO eigenvector is Hessian eigenvector with negative curvature.
 Taking step of  6.00D-01 in eigenvector direction(s).  Step.Grad= -3.48D-05.
 Quartic linear search produced a step of -0.39056.
 Iteration  1 RMS(Cart)=  0.05224995 RMS(Int)=  0.00121625
 Iteration  2 RMS(Cart)=  0.00140445 RMS(Int)=  0.00030910
 Iteration  3 RMS(Cart)=  0.00000161 RMS(Int)=  0.00030910
 Iteration  4 RMS(Cart)=  0.00000000 RMS(Int)=  0.00030910
 Variable       Old X    -DE/DX   Delta X   Delta X   Delta X     New X
                                 (Linear)    (Quad)   (Total)
    R1        2.30165  -0.00159  -0.00305  -0.00022  -0.00329   2.29836
    R2        2.44405  -0.00179  -0.00295   0.00151  -0.00143   2.44262
    R3        2.93047   0.00072   0.00163  -0.00014   0.00149   2.93196
    R4        2.01626  -0.01885  -0.03611  -0.01035  -0.04644   1.96981
    R5        2.82767  -0.00565  -0.00417   0.00336  -0.00079   2.82688
    R6        2.53994   0.00032  -0.00005  -0.00004  -0.00009   2.53984
    R7        2.52169  -0.00019   0.00361  -0.00551  -0.00191   2.51978
    R8        2.52614  -0.00058  -0.00390   0.00437   0.00047   2.52661
    R9        1.85980  -0.00012  -0.00017   0.00068   0.00047   1.86027
   R10        1.81487  -0.00013  -0.00040   0.00014  -0.00026   1.81461
   R11        3.61244  -0.00095  -0.03613  -0.00915  -0.04539   3.56705
   R12        3.42285   0.00085  -0.00290   0.00005  -0.00288   3.41997
   R13        3.30660   0.00007  -0.00852  -0.00460  -0.01312   3.29348
   R14        1.83961   0.00059   0.00127   0.00006   0.00131   1.84092
   R15        1.82808   0.00137   0.00118  -0.00031   0.00117   1.82924
   R16        3.35082  -0.00150  -0.04819  -0.00207  -0.05029   3.30053
   R17        3.52923  -0.00037  -0.03839  -0.00585  -0.04430   3.48493
   R18        3.77624  -0.00004  -0.04445  -0.00079  -0.04488   3.73136
   R19        1.81698  -0.00029  -0.00067   0.00026  -0.00040   1.81657
   R20        1.85003  -0.00073   0.00070  -0.00020   0.00045   1.85048
   R21        3.51847  -0.00027  -0.02396  -0.00289  -0.02699   3.49148
   R22        1.85618   0.00265   0.00340  -0.00138   0.00196   1.85815
   R23        1.83594  -0.00004   0.00044  -0.00012   0.00018   1.83611
   R24        1.87566  -0.00039   0.00119   0.00011   0.00129   1.87695
   R25        1.81506  -0.00033  -0.00055   0.00013  -0.00042   1.81464
   R26        3.19343  -0.00043  -0.01539  -0.00039  -0.01578   3.17765
   R27        1.83357  -0.00041  -0.00061   0.00007  -0.00055   1.83302
   R28        1.83216  -0.00031  -0.00100  -0.00001  -0.00101   1.83115
   R29        1.82650  -0.00024  -0.00144   0.00041  -0.00103   1.82547
   R30        1.84319   0.00034   0.00026   0.00005   0.00030   1.84350
    A1        2.24233  -0.00055  -0.00044   0.00051   0.00007   2.24240
    A2        2.09214  -0.00034  -0.00788   0.01252   0.00464   2.09678
    A3        1.94848   0.00087   0.00830  -0.01306  -0.00476   1.94372
    A4        1.98515  -0.00270  -0.00508   0.00660   0.00158   1.98674
    A5        1.90673   0.00022  -0.00031   0.00238   0.00212   1.90885
    A6        1.93302   0.00018  -0.00625   0.00852   0.00227   1.93530
    A7        1.95293   0.00132   0.01077  -0.01295  -0.00217   1.95076
    A8        1.88962  -0.00057  -0.00272   0.00157  -0.00111   1.88850
    A9        1.88906  -0.00050  -0.00045  -0.00007  -0.00046   1.88860
   A10        1.89092  -0.00074  -0.00145   0.00077  -0.00072   1.89020
   A11        1.87785   0.00067  -0.00344  -0.00066  -0.00350   1.87435
   A12        1.89144   0.00001  -0.02667  -0.00293  -0.02977   1.86168
   A13        1.81254  -0.00101  -0.02290  -0.00100  -0.02398   1.78856
   A14        2.13384  -0.00029  -0.00222   0.00254   0.00083   2.13467
   A15        2.18641   0.00022  -0.00123   0.00187   0.00132   2.18774
   A16        1.51701   0.00015   0.05146  -0.00063   0.05108   1.56809
   A17        1.82781  -0.00006   0.00125  -0.00041   0.00041   1.82822
   A18        1.81139   0.00003   0.01533   0.00529   0.02074   1.83213
   A19        1.91490  -0.00022  -0.01725  -0.00101  -0.01770   1.89720
   A20        2.68612  -0.00017   0.01445   0.00083   0.01529   2.70141
   A21        2.01875   0.00029  -0.01046  -0.01390  -0.02417   1.99458
   A22        1.75921  -0.00061   0.01049  -0.00793   0.00221   1.76142
   A23        1.84454   0.00005   0.00065  -0.00192  -0.00139   1.84315
   A24        1.99694  -0.00011  -0.02776   0.00862  -0.01895   1.97799
   A25        2.00096  -0.00100  -0.01718  -0.00502  -0.02174   1.97922
   A26        1.79882   0.00111   0.00268  -0.00170   0.00222   1.80103
   A27        2.83290  -0.00022  -0.00913   0.00818  -0.00054   2.83236
   A28        1.57173   0.00043  -0.01093  -0.00007  -0.01027   1.56146
   A29        1.84805  -0.00061  -0.01326  -0.00027  -0.01343   1.83462
   A30        2.16733   0.00028   0.01969  -0.00186   0.01775   2.18509
   A31        1.78985  -0.00044  -0.01749   0.00104  -0.01662   1.77324
   A32        2.14471  -0.00018   0.01747   0.00113   0.01876   2.16347
   A33        1.88850   0.00032  -0.00489   0.00031  -0.00459   1.88391
   A34        1.86854  -0.00073  -0.00572   0.00116  -0.00455   1.86399
   A35        1.88249  -0.00099  -0.00589   0.00121  -0.00468   1.87781
   A36        1.79291   0.00063   0.00543   0.00022   0.00567   1.79858
   A37        1.56321  -0.00022  -0.00155  -0.00635  -0.00735   1.55585
   A38        1.93393   0.00022  -0.02552   0.00575  -0.01988   1.91405
   A39        1.85399   0.00057  -0.00498   0.00122  -0.00380   1.85018
   A40        3.22338  -0.00108  -0.02721   0.01052  -0.01638   3.20700
   A41        2.84062   0.00014   0.03179   0.00040   0.03238   2.87301
   A42        2.97252   0.00011   0.02502  -0.00173   0.02359   2.99611
   A43        3.45959  -0.00019  -0.02367  -0.00957  -0.03292   3.42667
   A44        3.01643  -0.00019  -0.00156   0.01332   0.01161   3.02804
   A45        2.92588  -0.00155   0.01648   0.00205   0.01846   2.94434
   A46        3.18166   0.00069  -0.00822   0.00363  -0.00539   3.17627
   A47        3.09349   0.00076   0.00394   0.01230   0.01622   3.10971
   A48        3.20905  -0.00021   0.00240  -0.00152   0.00082   3.20987
   A49        3.43043   0.00000  -0.01504  -0.00190  -0.01671   3.41372
   A50        3.13221   0.00023   0.01618  -0.00167   0.01477   3.14698
   A51        2.88416  -0.00031   0.00997  -0.00479   0.00585   2.89000
   A52        3.16141  -0.00041  -0.00142   0.00116  -0.00018   3.16123
   A53        2.83674  -0.00003   0.02203   0.00130   0.02365   2.86039
    D1       -0.01004   0.00090   0.01242  -0.01035   0.00207  -0.00798
    D2        3.10796   0.00028   0.01145  -0.01190  -0.00045   3.10750
    D3        1.66155  -0.00047  -0.14800   0.24349   0.09549   1.75704
    D4       -0.41831  -0.00002  -0.14074   0.23484   0.09413  -0.32418
    D5       -2.53009  -0.00011  -0.14180   0.23678   0.09495  -2.43514
    D6       -1.45875   0.00010  -0.14722   0.24503   0.09783  -1.36092
    D7        2.74458   0.00055  -0.13995   0.23639   0.09647   2.84104
    D8        0.63280   0.00045  -0.14101   0.23833   0.09728   0.73009
    D9        1.25176   0.00085   0.00537  -0.04951  -0.04482   1.20694
   D10       -0.85246   0.00081   0.04270  -0.05227  -0.00883  -0.86129
   D11       -2.44927  -0.00008  -0.01366  -0.00568  -0.01938  -2.46865
   D12        2.04846   0.00029   0.00474  -0.00664  -0.00179   2.04667
   D13       -0.13842   0.00027   0.01433  -0.00592   0.00859  -0.12983
   D14       -0.02007   0.00006  -0.04670  -0.00601  -0.05322  -0.07329
   D15       -1.80552   0.00043  -0.02831  -0.00696  -0.03563  -1.84116
   D16        2.29078   0.00041  -0.01872  -0.00624  -0.02526   2.26553
   D17        1.50966  -0.00001   0.00436  -0.00692  -0.00262   1.50704
   D18       -0.27579   0.00036   0.02276  -0.00787   0.01496  -0.26083
   D19       -2.46267   0.00035   0.03235  -0.00715   0.02534  -2.43733
   D20        0.16764   0.00013  -0.03186   0.03767   0.00645   0.17409
   D21        2.36486   0.00088  -0.06373   0.03591  -0.02741   2.33745
   D22       -1.64010   0.00114  -0.02146   0.03900   0.01675  -1.62335
   D23       -0.98951   0.00019  -0.00331   0.01263   0.00940  -0.98011
   D24       -2.64175   0.00008   0.00785   0.01773   0.02552  -2.61623
   D25       -3.11348   0.00035   0.02408   0.01350   0.03780  -3.07569
   D26        1.51746   0.00024   0.03524   0.01859   0.05392   1.57138
   D27        0.89636   0.00027  -0.02421   0.00959  -0.01397   0.88239
   D28       -0.75588   0.00016  -0.01305   0.01469   0.00215  -0.75373
   D29       -3.07175  -0.00006  -0.02728  -0.01008  -0.03704  -3.10878
   D30        1.27961   0.00006  -0.03497   0.00148  -0.03316   1.24645
   D31        1.27117   0.00019  -0.01685  -0.01018  -0.02717   1.24400
   D32       -0.66066   0.00030  -0.02454   0.00138  -0.02329  -0.68395
   D33       -0.82104  -0.00034   0.00731  -0.00208   0.00542  -0.81562
   D34        1.11364  -0.00043   0.01807   0.00335   0.02182   1.13546
   D35       -0.61884   0.00044  -0.02473   0.01006  -0.01464  -0.63347
   D36        1.47277  -0.00008  -0.05039   0.00718  -0.04264   1.43013
   D37       -2.52193   0.00061  -0.02641   0.00824  -0.01800  -2.53993
   D38       -0.43032   0.00009  -0.05206   0.00536  -0.04600  -0.47632
   D39       -0.93730   0.00006   0.03281  -0.00443   0.02841  -0.90890
   D40        0.91794  -0.00050   0.01635  -0.00465   0.01144   0.92938
   D41        3.04147  -0.00058   0.00490  -0.00255   0.00242   3.04389
   D42        1.91975   0.00023   0.00587  -0.01524  -0.00908   1.91067
   D43        0.00445  -0.00032   0.01988  -0.01372   0.00693   0.01139
   D44       -0.27917   0.00010   0.01999   0.00994   0.02980  -0.24937
   D45       -2.19447  -0.00045   0.03401   0.01146   0.04581  -2.14866
   D46        2.27443   0.00055   0.02700  -0.02239   0.00512   2.27954
   D47        0.09304   0.00049   0.06852  -0.02894   0.03973   0.13277
   D48       -0.07822   0.00005  -0.02130   0.01196  -0.00913  -0.08735
   D49        1.80318  -0.00013  -0.01707   0.01348  -0.00339   1.79979
   D50       -1.67387  -0.00001  -0.00749   0.01155   0.00374  -1.67013
   D51        0.20754  -0.00019  -0.00326   0.01307   0.00948   0.21701
   D52        2.29503   0.00031  -0.01148   0.00854  -0.00282   2.29222
   D53       -2.10675   0.00014  -0.00726   0.01007   0.00293  -2.10382
         Item               Value     Threshold  Converged?
 Maximum Force            0.018855     0.000015     NO 
 RMS     Force            0.001803     0.000010     NO 
 Maximum Displacement     0.193756     0.000060     NO 
 RMS     Displacement     0.052236     0.000040     NO 
 Predicted change in Energy=-6.101433D-04
 GradGradGradGradGradGradGradGradGradGradGradGradGradGradGradGradGradGrad

                          Input orientation:                          
 ---------------------------------------------------------------------
 Center     Atomic      Atomic             Coordinates (Angstroms)
 Number     Number       Type             X           Y           Z
 ---------------------------------------------------------------------
      1          6           0       -1.716656   -0.950421   -1.424260
      2          8           0       -1.484092   -1.502662   -0.365876
      3          8           0       -1.198473    0.135920   -1.895552
      4          1           0       -0.498399    0.577884   -1.262212
      5          6           0       -2.783614   -1.532469   -2.388658
      6          9           0       -3.925314   -0.834330   -2.264022
      7          9           0       -3.041541   -2.808039   -2.098176
      8          9           0       -2.389098   -1.463873   -3.664311
      9          8           0        0.205759    1.458160    2.382784
     10          1           0        1.121594    1.253618    2.680238
     11          1           0       -0.092743    2.224307    2.878759
     12          8           0        2.689252   -0.167660    0.255851
     13          1           0        2.313133   -1.056038    0.391232
     14          1           0        2.927790    0.136819    1.143208
     15          8           0        1.219010   -2.450999    0.899017
     16          1           0        0.878275   -2.972768    0.167078
     17          1           0        0.448754   -1.962450    1.255277
     18          8           0        0.513335    1.293432   -0.424257
     19          1           0        1.359205    0.801032   -0.329892
     20          1           0        0.229287    1.424556    0.495627
     21          8           0        2.617866    0.448556    3.068205
     22          1           0        2.352108   -0.457297    3.376953
     23          1           0        3.285794    0.782655    3.671827
     24          8           0        1.676015   -1.971367    3.656365
     25          1           0        0.713420   -1.861657    3.608783
     26          1           0        1.871376   -2.525973    2.886161
     27          8           0       -0.756694   -1.130465    2.381494
     28          1           0       -1.446692   -1.265555    1.719070
     29          1           0       -0.582924   -0.170657    2.397062
 ---------------------------------------------------------------------
                    Distance matrix (angstroms):
                    1          2          3          4          5
     1  C    0.000000
     2  O    1.216237   0.000000
     3  O    1.292581   2.259743   0.000000
     4  H    1.961154   2.470563   1.042381   0.000000
     5  C    1.551529   2.404432   2.353581   3.308274   0.000000
     6  F    2.365766   3.163730   2.917673   3.839495   1.344028
     7  F    2.379123   2.670303   3.479202   4.316350   1.333411
     8  F    2.394502   3.420557   2.665601   3.676084   1.337026
     9  O    4.898013   4.379178   4.693011   3.815327   6.375490
    10  H    5.455305   4.864719   5.250697   4.315542   6.979014
    11  H    5.588556   5.133596   5.327105   4.474696   7.007127
    12  O    4.779908   4.425560   4.453662   3.608527   6.229638
    13  H    4.421127   3.897641   4.356780   3.648053   5.825084
    14  H    5.417090   4.942665   5.124463   4.209436   6.919591
    15  O    4.033297   3.131462   4.510653   4.098113   5.260560
    16  H    3.654574   2.833025   4.269809   4.067583   4.692087
    17  H    3.590700   2.564261   4.128467   3.699749   4.889923
    18  O    3.317792   3.436753   2.536697   1.495922   4.765969
    19  H    3.704882   3.659596   3.071707   2.090384   5.181379
    20  H    3.621212   3.499494   3.068684   2.082397   5.112794
    21  O    6.397457   5.694403   6.269057   5.336697   7.929552
    22  H    6.312659   5.460585   6.384187   5.542458   7.795762
    23  H    7.348345   6.654137   7.177927   6.221478   8.884086
    24  O    6.193972   5.136573   6.597509   5.951399   7.524840
    25  H    5.662786   4.555859   6.159818   5.580901   6.950317
    26  H    5.825467   4.783521   6.274905   5.697259   7.104906
    27  O    3.929085   2.866301   4.482413   4.032588   5.198496
    28  H    3.170601   2.098718   3.884744   3.631194   4.328052
    29  H    4.061512   3.196899   4.347347   3.736006   5.440651
                    6          7          8          9         10
     6  F    0.000000
     7  F    2.168890   0.000000
     8  F    2.171887   2.164542   0.000000
     9  O    6.626770   6.987447   7.199925   0.000000
    10  H    7.367260   7.527416   7.743579   0.984413   0.000000
    11  H    7.105776   7.667450   7.854150   0.960248   1.567247
    12  O    7.109620   6.734614   6.545035   3.651695   3.217955
    13  H    6.783638   6.159479   6.222920   3.837773   3.463211
    14  H    7.714751   7.403490   7.344641   3.269854   2.621459
    15  O    6.251599   5.221392   5.900578   4.302298   4.111742
    16  H    5.792895   4.530283   5.256618   4.999476   4.923162
    17  H    5.726307   4.913535   5.701257   3.609833   3.581385
    18  O    5.254876   5.679895   5.150223   2.828642   3.163772
    19  H    5.860155   5.959764   5.504355   3.020077   3.053224
    20  H    5.475303   5.944828   5.701232   1.887603   2.366000
    21  O    8.537661   8.326211   8.605454   2.703214   1.742835
    22  H    8.448004   8.037068   8.548194   3.043709   2.219641
    23  H    9.478873   9.285536   9.543071   3.406546   2.426689
    24  O    8.229138   7.487996   8.388980   3.942755   3.414781
    25  H    7.554012   6.896720   7.917181   3.575190   3.276239
    26  H    7.936476   7.004279   7.885961   4.347527   3.858742
    27  O    5.631045   5.301153   6.271177   2.761756   3.049765
    28  H    4.711108   4.415220   5.468843   3.254188   3.723731
    29  H    5.773884   5.762616   6.455611   1.809771   2.239225
                   11         12         13         14         15
    11  H    0.000000
    12  O    4.510061   0.000000
    13  H    4.768301   0.974172   0.000000
    14  H    4.061203   0.967993   1.538239   0.000000
    15  O    5.243907   2.790862   1.844143   3.110685   0.000000
    16  H    5.941858   3.340083   2.404769   3.850049   0.961290
    17  H    4.523035   3.039729   2.245899   3.250401   0.979232
    18  O    3.484792   2.707758   3.069904   3.102305   4.033583
    19  H    3.798593   1.746564   2.208780   2.252035   3.479307
    20  H    2.534289   2.940081   3.241398   3.059338   4.020224
    21  O    3.246011   2.879957   3.085911   1.974549   3.881957
    22  H    3.662853   3.152592   3.045413   2.382017   3.376230
    23  H    3.757903   3.595533   3.884478   2.634234   4.734616
    24  O    4.619183   3.980390   3.450339   3.511032   2.835819
    25  H    4.228231   4.244490   3.682491   3.869936   2.818826
    26  H    5.140329   3.626168   2.929254   3.353261   2.092832
    27  O    3.455806   4.161718   3.659306   4.088372   2.800884
    28  H    3.918825   4.522435   3.992910   4.629726   3.030466
    29  H    2.491618   3.910490   3.632409   3.740562   3.269719
                   16         17         18         19         20
    16  H    0.000000
    17  H    1.545771   0.000000
    18  O    4.322421   3.664120   0.000000
    19  H    3.836644   3.313384   0.983290   0.000000
    20  H    4.457083   3.478080   0.971629   1.531985   0.000000
    21  O    4.811255   3.715468   4.164151   3.640814   3.643631
    22  H    4.336252   3.223313   4.571142   4.038558   4.043486
    23  H    5.672973   4.628618   4.972457   4.441378   4.454495
    24  O    3.716762   2.696566   5.353710   4.865882   4.859586
    25  H    3.620370   2.370485   5.124455   4.797929   4.552508
    26  H    2.929042   2.236335   5.233641   4.655565   4.900795
    27  O    3.312226   1.847611   3.919246   3.944531   3.325174
    28  H    3.275473   2.072072   3.870914   4.042534   3.397413
    29  H    3.867784   2.361896   3.362318   3.486018   2.611483
                   21         22         23         24         25
    21  O    0.000000
    22  H    0.993239   0.000000
    23  H    0.960266   1.579937   0.000000
    24  O    2.662525   1.681541   3.190025   0.000000
    25  H    3.042405   2.170546   3.689644   0.969994   0.000000
    26  H    3.072167   2.179771   3.683052   0.969004   1.518012
    27  O    3.788474   3.332978   4.654750   2.872365   2.049906
    28  H    4.612914   4.222882   5.514059   3.742002   2.931286
    29  H    3.328500   3.107533   4.183397   3.151381   2.451175
                   26         27         28         29
    26  H    0.000000
    27  O    3.018092   0.000000
    28  H    3.736352   0.965998   0.000000
    29  H    3.436615   0.975536   1.550668   0.000000
 Stoichiometry    C2H15F3O9
 Framework group  C1[X(C2H15F3O9)]
 Deg. of freedom    81
 Full point group                 C1      NOp   1
 Largest Abelian subgroup         C1      NOp   1
 Largest concise Abelian subgroup C1      NOp   1
                         Standard orientation:                         
 ---------------------------------------------------------------------
 Center     Atomic      Atomic             Coordinates (Angstroms)
 Number     Number       Type             X           Y           Z
 ---------------------------------------------------------------------
      1          6           0       -1.987882    0.151977    0.019581
      2          8           0       -1.149968   -0.701413    0.240621
      3          8           0       -1.811996    1.412491   -0.206108
      4          1           0       -0.812967    1.709089   -0.183161
      5          6           0       -3.494832   -0.217266    0.020388
      6          9           0       -4.044217    0.154419    1.189335
      7          9           0       -3.661960   -1.532820   -0.118788
      8          9           0       -4.156344    0.396665   -0.966085
      9          8           0        2.464929    1.277951    1.721108
     10          1           0        3.254805    1.153911    1.146844
     11          1           0        2.756148    1.731715    2.515693
     12          8           0        2.284094    1.066269   -1.919958
     13          1           0        1.988764    0.137973   -1.912378
     14          1           0        3.141256    1.055866   -1.470319
     15          8           0        1.408077   -1.525169   -1.366828
     16          1           0        0.561450   -1.789493   -1.737550
     17          1           0        1.239517   -1.360283   -0.416409
     18          8           0        0.586804    2.236415   -0.164419
     19          1           0        1.134563    1.913758   -0.914560
     20          1           0        1.093728    1.957759    0.616249
     21          8           0        4.396345    0.560361   -0.028767
     22          1           0        4.298029   -0.427808   -0.009294
     23          1           0        5.334676    0.764065   -0.041001
     24          8           0        3.807132   -2.034739    0.056809
     25          1           0        3.153667   -2.099099    0.770763
     26          1           0        3.281670   -2.213332   -0.737523
     27          8           0        1.402997   -1.253740    1.420869
     28          1           0        0.439663   -1.258921    1.492370
     29          1           0        1.686696   -0.355260    1.673689
 ---------------------------------------------------------------------
 Rotational constants (GHZ):           0.8160433           0.2205248           0.2078241
 Standard basis: 6-31++G(d,p) (6D, 7F)
 There are   356 symmetry adapted cartesian basis functions of A   symmetry.
 There are   356 symmetry adapted basis functions of A   symmetry.
   356 basis functions,   568 primitive gaussians,   356 cartesian basis functions
    63 alpha electrons       63 beta electrons
       nuclear repulsion energy      1128.2259971499 Hartrees.
 NAtoms=   29 NActive=   29 NUniq=   29 SFac= 1.00D+00 NAtFMM=   60 NAOKFM=F Big=F
 Integral buffers will be    131072 words long.
 Raffenetti 2 integral format.
 Two-electron integral symmetry is turned on.
 Nuclear repulsion after empirical dispersion term =     1128.2086910066 Hartrees.
 One-electron integrals computed using PRISM.
 NBasis=   356 RedAO= T EigKep=  4.07D-05  NBF=   356
 NBsUse=   356 1.00D-06 EigRej= -1.00D+00 NBFU=   356
 Initial guess from the checkpoint file:  "/local_scratch/slurm.6305209/Gau-3138328.chk"
 B after Tr=    -0.000000   -0.000000   -0.000000
         Rot=    0.999988    0.003458    0.000238   -0.003567 Ang=   0.57 deg.
 ExpMin= 3.60D-02 ExpMax= 7.00D+03 ExpMxC= 1.05D+03 IAcc=3 IRadAn=         5 AccDes= 0.00D+00
 Harris functional with IExCor= 4639 and IRadAn=       5 diagonalized for initial guess.
 HarFok:  IExCor= 4639 AccDes= 0.00D+00 IRadAn=         5 IDoV= 1 UseB2=F ITyADJ=14
 ICtDFT=  3500011 ScaDFX=  1.000000  1.000000  1.000000  1.000000
 FoFCou: FMM=F IPFlag=           0 FMFlag=      100000 FMFlg1=           0
         NFxFlg=           0 DoJE=T BraDBF=F KetDBF=T FulRan=T
         wScrn=  0.000000 ICntrl=       500 IOpCl=  0 I1Cent=   200000004 NGrid=           0
         NMat0=    1 NMatS0=      1 NMatT0=    0 NMatD0=    1 NMtDS0=    0 NMtDT0=    0
 Petite list used in FoFCou.
 Requested convergence on RMS density matrix=1.00D-10 within 128 cycles.
 Requested convergence on MAX density matrix=1.00D-08.
 Requested convergence on             energy=1.00D-08.
 No special actions if energy rises.
 SCF Done:  E(RwB97XD) =  -1061.67696738     A.U. after   16 cycles
            NFock= 16  Conv=0.48D-10     -V/T= 2.0083
 Calling FoFJK, ICntrl=      2127 FMM=F ISym2X=0 I1Cent= 0 IOpClX= 0 NMat=1 NMatS=1 NMatT=0.
 ***** Axes restored to original set *****
 -------------------------------------------------------------------
 Center     Atomic                   Forces (Hartrees/Bohr)
 Number     Number              X              Y              Z
 -------------------------------------------------------------------
      1        6           0.000464302    0.000537540   -0.000340613
      2        8          -0.000284772    0.000047785    0.000609945
      3        8           0.002669222    0.002308128    0.002214654
      4        1          -0.001341444   -0.001184351   -0.000908647
      5        6           0.000501453    0.000291110   -0.000308130
      6        9          -0.000291129    0.000019557    0.000020348
      7        9          -0.000174810   -0.000296686    0.000098761
      8        9          -0.000191174   -0.000269525    0.000038119
      9        8           0.000747952    0.000203571    0.000182914
     10        1          -0.000225867   -0.000016658    0.000299422
     11        1          -0.000600686    0.000035498   -0.000215243
     12        8          -0.000206455    0.000762621   -0.001230446
     13        1          -0.000198418   -0.000640036   -0.000042537
     14        1           0.000584625    0.000284185    0.000858399
     15        8          -0.000257756    0.000188108    0.000369735
     16        1           0.000045501   -0.000360254    0.000215398
     17        1           0.000480355   -0.000217772   -0.000527689
     18        8          -0.004917758   -0.002289804   -0.001607597
     19        1           0.003251314   -0.001337924   -0.000079275
     20        1           0.000164140    0.002596777    0.000402074
     21        8          -0.000154229    0.000120074    0.000112730
     22        1           0.000168622    0.000071774    0.000225935
     23        1           0.000108777   -0.000340477    0.000011602
     24        8          -0.000319906   -0.000301544   -0.000154427
     25        1           0.000120387    0.000027229   -0.000039054
     26        1           0.000135946    0.000156907   -0.000032611
     27        8          -0.000150873   -0.000007987   -0.000365650
     28        1          -0.000057431   -0.000178072    0.000018184
     29        1          -0.000069889   -0.000209771    0.000173700
 -------------------------------------------------------------------
 Cartesian Forces:  Max     0.004917758 RMS     0.000966362

 GradGradGradGradGradGradGradGradGradGradGradGradGradGradGradGradGradGrad
 Berny optimization.
 Using GEDIIS/GDIIS optimizer.
 FormGI is forming the generalized inverse of G from B-inverse, IUseBI=4.
 Internal  Forces:  Max     0.004364721 RMS     0.000622907
 Search for a local minimum.
 Step number   5 out of a maximum of  174
 All quantities printed in internal units (Hartrees-Bohrs-Radians)
 Mixed Optimization -- En-DIIS/RFO-DIIS
 Update second derivatives using D2CorX and points    4    5
 ITU=  0  0  1  1  0
 Use linear search instead of GDIIS.
     Eigenvalues ---   -0.00072   0.00029   0.00073   0.00100   0.00171
     Eigenvalues ---    0.00199   0.00291   0.00369   0.00424   0.00500
     Eigenvalues ---    0.00572   0.00710   0.00736   0.00872   0.00933
     Eigenvalues ---    0.00967   0.01020   0.01122   0.01261   0.01378
     Eigenvalues ---    0.01545   0.01619   0.01688   0.01783   0.01865
     Eigenvalues ---    0.02029   0.02174   0.02222   0.02337   0.02442
     Eigenvalues ---    0.02635   0.02864   0.02981   0.03199   0.03463
     Eigenvalues ---    0.03885   0.04800   0.05095   0.05141   0.05224
     Eigenvalues ---    0.05461   0.05580   0.06046   0.06391   0.06832
     Eigenvalues ---    0.07217   0.08534   0.09655   0.11451   0.11903
     Eigenvalues ---    0.13757   0.14451   0.20330   0.21196   0.21510
     Eigenvalues ---    0.22148   0.23974   0.28712   0.35902   0.36790
     Eigenvalues ---    0.37295   0.38212   0.42919   0.45112   0.45710
     Eigenvalues ---    0.46824   0.47683   0.48377   0.50780   0.52195
     Eigenvalues ---    0.52924   0.54185   0.55214   0.56406   0.57446
     Eigenvalues ---    0.57589   0.59327   0.66280   0.81165   1.04647
     Eigenvalues ---    2.70900
 RFO step:  Lambda=-7.72460485D-04 EMin=-7.21066380D-04
 I=     1 Eig=   -7.21D-04 Dot1=  6.04D-05
 I=     1 Stepn=  6.00D-01 RXN=   6.00D-01 EDone=F
 Mixed    1 eigenvectors in step.  Raw Step.Grad=  6.04D-05.
 RFO eigenvector is Hessian eigenvector with negative curvature.
 Taking step of  6.00D-01 in eigenvector direction(s).  Step.Grad=  5.24D-06.
 Quartic linear search produced a step of -0.02826.
 Iteration  1 RMS(Cart)=  0.06559723 RMS(Int)=  0.00865426
 Iteration  2 RMS(Cart)=  0.01354743 RMS(Int)=  0.00023736
 Iteration  3 RMS(Cart)=  0.00025925 RMS(Int)=  0.00004657
 Iteration  4 RMS(Cart)=  0.00000009 RMS(Int)=  0.00004657
 Variable       Old X    -DE/DX   Delta X   Delta X   Delta X     New X
                                 (Linear)    (Quad)   (Total)
    R1        2.29836   0.00047   0.00009   0.00060   0.00070   2.29906
    R2        2.44262  -0.00025   0.00004   0.00205   0.00209   2.44471
    R3        2.93196   0.00030  -0.00004  -0.00055  -0.00059   2.93137
    R4        1.96981  -0.00436   0.00131  -0.00003   0.00128   1.97109
    R5        2.82688  -0.00242   0.00002   0.00418   0.00420   2.83108
    R6        2.53984   0.00026   0.00000   0.00002   0.00002   2.53987
    R7        2.51978   0.00034   0.00005  -0.00566  -0.00560   2.51418
    R8        2.52661  -0.00011  -0.00001   0.00466   0.00465   2.53126
    R9        1.86027   0.00024  -0.00001   0.00067   0.00066   1.86093
   R10        1.81461   0.00010   0.00001   0.00023   0.00024   1.81485
   R11        3.56705   0.00002   0.00128   0.00009   0.00135   3.56840
   R12        3.41997   0.00059   0.00008   0.00061   0.00070   3.42067
   R13        3.29348   0.00041   0.00037  -0.00221  -0.00184   3.29164
   R14        1.84092   0.00079  -0.00004  -0.00023  -0.00026   1.84066
   R15        1.82924   0.00118  -0.00003  -0.00060  -0.00066   1.82858
   R16        3.30053  -0.00031   0.00142   0.01079   0.01224   3.31276
   R17        3.48493   0.00011   0.00125   0.00422   0.00548   3.49040
   R18        3.73136   0.00030   0.00127   0.01037   0.01161   3.74297
   R19        1.81657   0.00002   0.00001   0.00043   0.00044   1.81702
   R20        1.85048  -0.00037  -0.00001  -0.00038  -0.00039   1.85009
   R21        3.49148   0.00026   0.00076   0.00341   0.00419   3.49567
   R22        1.85815   0.00320  -0.00006  -0.00220  -0.00224   1.85591
   R23        1.83611   0.00055  -0.00001  -0.00021  -0.00023   1.83589
   R24        1.87695   0.00001  -0.00004  -0.00021  -0.00025   1.87670
   R25        1.81464  -0.00004   0.00001   0.00025   0.00027   1.81490
   R26        3.17765   0.00009   0.00045   0.00351   0.00396   3.18161
   R27        1.83302  -0.00011   0.00002   0.00021   0.00023   1.83325
   R28        1.83115  -0.00004   0.00003   0.00022   0.00025   1.83140
   R29        1.82547   0.00005   0.00003   0.00072   0.00075   1.82622
   R30        1.84350   0.00042  -0.00001  -0.00002  -0.00002   1.84347
    A1        2.24240  -0.00031  -0.00000   0.00052   0.00052   2.24292
    A2        2.09678  -0.00035  -0.00013   0.01264   0.01251   2.10929
    A3        1.94372   0.00065   0.00013  -0.01320  -0.01306   1.93066
    A4        1.98674  -0.00137  -0.00004   0.00705   0.00699   1.99373
    A5        1.90885   0.00010  -0.00006   0.00193   0.00184   1.91069
    A6        1.93530  -0.00008  -0.00006   0.00889   0.00882   1.94412
    A7        1.95076   0.00049   0.00006  -0.01369  -0.01363   1.93713
    A8        1.88850  -0.00018   0.00003   0.00200   0.00200   1.89050
    A9        1.88860  -0.00012   0.00001   0.00002   0.00001   1.88861
   A10        1.89020  -0.00023   0.00002   0.00110   0.00114   1.89135
   A11        1.87435   0.00035   0.00010   0.00006   0.00012   1.87448
   A12        1.86168   0.00036   0.00084   0.00310   0.00395   1.86563
   A13        1.78856  -0.00049   0.00068   0.00459   0.00526   1.79382
   A14        2.13467  -0.00026  -0.00002   0.00274   0.00280   2.13747
   A15        2.18774   0.00011  -0.00004   0.00213   0.00212   2.18985
   A16        1.56809  -0.00012  -0.00144  -0.01254  -0.01408   1.55401
   A17        1.82822  -0.00006  -0.00001  -0.00076  -0.00075   1.82748
   A18        1.83213  -0.00008  -0.00059   0.00170   0.00116   1.83330
   A19        1.89720  -0.00000   0.00050   0.00308   0.00354   1.90073
   A20        2.70141  -0.00027  -0.00043  -0.00308  -0.00341   2.69800
   A21        1.99458   0.00021   0.00068  -0.01184  -0.01126   1.98332
   A22        1.76142  -0.00040  -0.00006  -0.01009  -0.01021   1.75120
   A23        1.84315  -0.00003   0.00004  -0.00243  -0.00249   1.84067
   A24        1.97799   0.00076   0.00054   0.01438   0.01500   1.99299
   A25        1.97922  -0.00045   0.00061  -0.00124  -0.00068   1.97854
   A26        1.80103   0.00022  -0.00006  -0.00233  -0.00245   1.79859
   A27        2.83236  -0.00014   0.00002   0.01013   0.01007   2.84243
   A28        1.56146   0.00034   0.00029   0.00251   0.00274   1.56419
   A29        1.83462   0.00002   0.00038   0.00292   0.00328   1.83790
   A30        2.18509  -0.00010  -0.00050  -0.00663  -0.00710   2.17799
   A31        1.77324  -0.00019   0.00047   0.00504   0.00556   1.77880
   A32        2.16347  -0.00018  -0.00053  -0.00290  -0.00346   2.16000
   A33        1.88391   0.00010   0.00013   0.00151   0.00163   1.88554
   A34        1.86399  -0.00004   0.00013   0.00255   0.00267   1.86666
   A35        1.87781  -0.00031   0.00013   0.00276   0.00289   1.88070
   A36        1.79858   0.00016  -0.00016  -0.00104  -0.00121   1.79737
   A37        1.55585   0.00001   0.00021  -0.00547  -0.00528   1.55058
   A38        1.91405   0.00050   0.00056   0.01150   0.01207   1.92612
   A39        1.85018   0.00024   0.00011   0.00231   0.00247   1.85266
   A40        3.20700   0.00008   0.00046   0.01604   0.01649   3.22349
   A41        2.87301  -0.00004  -0.00092  -0.00680  -0.00775   2.86526
   A42        2.99611  -0.00007  -0.00067  -0.00723  -0.00786   2.98825
   A43        3.42667   0.00012   0.00093  -0.00404  -0.00309   3.42358
   A44        3.02804   0.00018  -0.00033   0.01273   0.01253   3.04057
   A45        2.94434  -0.00089  -0.00052  -0.00220  -0.00272   2.94162
   A46        3.17627   0.00065   0.00015   0.00521   0.00540   3.18167
   A47        3.10971   0.00012  -0.00046   0.01107   0.01063   3.12034
   A48        3.20987  -0.00012  -0.00002  -0.00186  -0.00186   3.20802
   A49        3.41372   0.00008   0.00047   0.00126   0.00180   3.41552
   A50        3.14698  -0.00008  -0.00042  -0.00574  -0.00615   3.14083
   A51        2.89000  -0.00030  -0.00017  -0.00738  -0.00763   2.88238
   A52        3.16123  -0.00054   0.00001   0.00169   0.00169   3.16292
   A53        2.86039  -0.00027  -0.00067  -0.00431  -0.00502   2.85537
    D1       -0.00798   0.00071  -0.00006  -0.01274  -0.01280  -0.02078
    D2        3.10750   0.00040   0.00001  -0.01392  -0.01391   3.09360
    D3        1.75704  -0.00022  -0.00270   0.24269   0.23999   1.99703
    D4       -0.32418  -0.00000  -0.00266   0.23351   0.23083  -0.09335
    D5       -2.43514   0.00001  -0.00268   0.23531   0.23264  -2.20250
    D6       -1.36092   0.00006  -0.00276   0.24392   0.24116  -1.11976
    D7        2.84104   0.00028  -0.00273   0.23475   0.23200   3.07304
    D8        0.73009   0.00029  -0.00275   0.23654   0.23381   0.96390
    D9        1.20694   0.00115   0.00127  -0.04789  -0.04664   1.16030
   D10       -0.86129   0.00063   0.00025  -0.05832  -0.05803  -0.91933
   D11       -2.46865   0.00002   0.00055  -0.00170  -0.00112  -2.46977
   D12        2.04667   0.00016   0.00005  -0.00691  -0.00687   2.03980
   D13       -0.12983   0.00005  -0.00024  -0.00840  -0.00866  -0.13849
   D14       -0.07329   0.00026   0.00150   0.00529   0.00691  -0.06638
   D15       -1.84116   0.00040   0.00101   0.00008   0.00117  -1.83999
   D16        2.26553   0.00030   0.00071  -0.00141  -0.00063   2.26490
   D17        1.50704   0.00003   0.00007  -0.00739  -0.00730   1.49974
   D18       -0.26083   0.00017  -0.00042  -0.01260  -0.01305  -0.27388
   D19       -2.43733   0.00006  -0.00072  -0.01409  -0.01484  -2.45217
   D20        0.17409   0.00025  -0.00018   0.03942   0.03920   0.21329
   D21        2.33745   0.00089   0.00077   0.04466   0.04544   2.38289
   D22       -1.62335   0.00078  -0.00047   0.03826   0.03778  -1.58557
   D23       -0.98011   0.00014  -0.00027   0.01285   0.01255  -0.96756
   D24       -2.61623  -0.00014  -0.00072   0.01479   0.01407  -2.60216
   D25       -3.07569   0.00021  -0.00107   0.00720   0.00607  -3.06962
   D26        1.57138  -0.00008  -0.00152   0.00913   0.00759   1.57897
   D27        0.88239   0.00048   0.00039   0.01443   0.01477   0.89716
   D28       -0.75373   0.00020  -0.00006   0.01637   0.01629  -0.73744
   D29       -3.10878   0.00010   0.00105  -0.00387  -0.00282  -3.11160
   D30        1.24645   0.00028   0.00094   0.00935   0.01016   1.25661
   D31        1.24400   0.00017   0.00077  -0.00659  -0.00578   1.23823
   D32       -0.68395   0.00035   0.00066   0.00663   0.00720  -0.67674
   D33       -0.81562  -0.00014  -0.00015  -0.00372  -0.00392  -0.81954
   D34        1.13546  -0.00026  -0.00062  -0.00085  -0.00146   1.13400
   D35       -0.63347   0.00018   0.00041   0.01460   0.01500  -0.61848
   D36        1.43013   0.00013   0.00121   0.01689   0.01792   1.44806
   D37       -2.53993   0.00030   0.00051   0.01352   0.01399  -2.52594
   D38       -0.47632   0.00025   0.00130   0.01580   0.01691  -0.45940
   D39       -0.90890  -0.00021  -0.00080  -0.01132  -0.01210  -0.92100
   D40        0.92938  -0.00012  -0.00032  -0.00758  -0.00789   0.92149
   D41        3.04389  -0.00028  -0.00007  -0.00280  -0.00284   3.04106
   D42        1.91067   0.00012   0.00026  -0.01508  -0.01484   1.89582
   D43        0.01139  -0.00025  -0.00020  -0.01704  -0.01727  -0.00588
   D44       -0.24937  -0.00002  -0.00084   0.00670   0.00582  -0.24355
   D45       -2.14866  -0.00039  -0.00129   0.00473   0.00340  -2.14526
   D46        2.27954   0.00083  -0.00014  -0.02439  -0.02461   2.25493
   D47        0.13277   0.00000  -0.00112  -0.03976  -0.04099   0.09178
   D48       -0.08735   0.00009   0.00026   0.01587   0.01611  -0.07124
   D49        1.79979   0.00000   0.00010   0.01645   0.01653   1.81632
   D50       -1.67013  -0.00012  -0.00011   0.01227   0.01219  -1.65795
   D51        0.21701  -0.00020  -0.00027   0.01284   0.01260   0.22962
   D52        2.29222   0.00024   0.00008   0.01012   0.01019   2.30241
   D53       -2.10382   0.00015  -0.00008   0.01069   0.01061  -2.09321
         Item               Value     Threshold  Converged?
 Maximum Force            0.004365     0.000015     NO 
 RMS     Force            0.000623     0.000010     NO 
 Maximum Displacement     0.465641     0.000060     NO 
 RMS     Displacement     0.075645     0.000040     NO 
 Predicted change in Energy=-1.879116D-04
 GradGradGradGradGradGradGradGradGradGradGradGradGradGradGradGradGradGrad

                          Input orientation:                          
 ---------------------------------------------------------------------
 Center     Atomic      Atomic             Coordinates (Angstroms)
 Number     Number       Type             X           Y           Z
 ---------------------------------------------------------------------
      1          6           0       -1.727580   -0.983831   -1.436680
      2          8           0       -1.441670   -1.590032   -0.421342
      3          8           0       -1.239217    0.131712   -1.873358
      4          1           0       -0.520297    0.557784   -1.249192
      5          6           0       -2.833441   -1.506614   -2.390639
      6          9           0       -3.863011   -0.642694   -2.399186
      7          9           0       -3.287947   -2.694942   -2.001553
      8          9           0       -2.372226   -1.620550   -3.643047
      9          8           0        0.190847    1.449562    2.387397
     10          1           0        1.106910    1.257807    2.693697
     11          1           0       -0.124226    2.209863    2.882365
     12          8           0        2.707284   -0.145340    0.267843
     13          1           0        2.352553   -1.042558    0.401671
     14          1           0        2.936737    0.163083    1.155851
     15          8           0        1.279214   -2.458895    0.905151
     16          1           0        0.953651   -2.978250    0.164335
     17          1           0        0.499744   -1.975537    1.247618
     18          8           0        0.501506    1.275383   -0.421301
     19          1           0        1.353039    0.795101   -0.327757
     20          1           0        0.224250    1.411830    0.499754
     21          8           0        2.607506    0.464869    3.085534
     22          1           0        2.351125   -0.443514    3.394358
     23          1           0        3.267498    0.809824    3.691996
     24          8           0        1.685477   -1.964868    3.671891
     25          1           0        0.722341   -1.868249    3.607424
     26          1           0        1.899593   -2.524574    2.910243
     27          8           0       -0.736678   -1.151074    2.349159
     28          1           0       -1.408509   -1.294238    1.669403
     29          1           0       -0.578734   -0.188798    2.376141
 ---------------------------------------------------------------------
                    Distance matrix (angstroms):
                    1          2          3          4          5
     1  C    0.000000
     2  O    1.216609   0.000000
     3  O    1.293686   2.261359   0.000000
     4  H    1.967044   2.479391   1.043056   0.000000
     5  C    1.551215   2.412907   2.343767   3.303828   0.000000
     6  F    2.367036   3.266836   2.785767   3.733279   1.344041
     7  F    2.383638   2.669576   3.493380   4.336607   1.330446
     8  F    2.385169   3.353543   2.736043   3.728984   1.339487
     9  O    4.921924   4.448961   4.683572   3.811269   6.380825
    10  H    5.488104   4.930407   5.256462   4.322523   7.001347
    11  H    5.605763   5.204742   5.308372   4.467214   6.996901
    12  O    4.824571   4.447013   4.498485   3.634977   6.294460
    13  H    4.475541   3.920868   4.410836   3.679635   5.908204
    14  H    5.458249   4.973067   5.159039   4.229788   6.975703
    15  O    4.086661   3.149240   4.557834   4.120654   5.355652
    16  H    3.705395   2.829792   4.316564   4.083395   4.799549
    17  H    3.626280   2.589039   4.147888   3.700305   4.956503
    18  O    3.332247   3.462158   2.539010   1.498144   4.768614
    19  H    3.726194   3.675325   3.090107   2.101131   5.203844
    20  H    3.646726   3.554558   3.067914   2.083880   5.120661
    21  O    6.429784   5.737301   6.284813   5.346180   7.967379
    22  H    6.345605   5.500850   6.400802   5.550695   7.840669
    23  H    7.380469   6.697396   7.193294   6.231072   8.921087
    24  O    6.221648   5.164698   6.610543   5.953678   7.575282
    25  H    5.676909   4.581626   6.155203   5.569246   6.982201
    26  H    5.867368   4.810079   6.307997   5.714691   7.178942
    27  O    3.916942   2.892295   4.441591   3.989379   5.195047
    28  H    3.137820   2.111826   3.822716   3.568908   4.308072
    29  H    4.060730   3.245616   4.312448   3.701870   5.435305
                    6          7          8          9         10
     6  F    0.000000
     7  F    2.168071   0.000000
     8  F    2.173898   2.165032   0.000000
     9  O    6.612313   6.967195   7.236103   0.000000
    10  H    7.365424   7.548799   7.780980   0.984764   0.000000
    11  H    7.071802   7.610447   7.893451   0.960376   1.567706
    12  O    7.108388   6.898799   6.578201   3.656320   3.227194
    13  H    6.829197   6.349890   6.246387   3.850551   3.478029
    14  H    7.715189   7.542162   7.375354   3.272865   2.629003
    15  O    6.376497   5.418820   5.892533   4.319448   4.128251
    16  H    5.935208   4.771005   5.234592   5.012923   4.936126
    17  H    5.840315   5.041950   5.682677   3.622957   3.593649
    18  O    5.161401   5.711448   5.198501   2.831189   3.173331
    19  H    5.793553   6.043240   5.541130   3.025074   3.066571
    20  H    5.415776   5.954632   5.753244   1.888316   2.369851
    21  O    8.554324   8.403525   8.626732   2.701344   1.741860
    22  H    8.498253   8.123049   8.556899   3.043765   2.221146
    23  H    9.489809   9.363426   9.566403   3.402503   2.421866
    24  O    8.330177   7.579970   8.372087   3.942357   3.417198
    25  H    7.655508   6.944527   7.887143   3.574748   3.279484
    26  H    8.058481   7.146002   7.874725   4.357401   3.870613
    27  O    5.707818   5.274581   6.229121   2.761353   3.052905
    28  H    4.796093   4.355477   5.409007   3.256055   3.726855
    29  H    5.813454   5.725801   6.441828   1.810140   2.243859
                   11         12         13         14         15
    11  H    0.000000
    12  O    4.516653   0.000000
    13  H    4.781895   0.974035   0.000000
    14  H    4.066897   0.967642   1.537409   0.000000
    15  O    5.260829   2.792504   1.847041   3.112073   0.000000
    16  H    5.955336   3.333365   2.400034   3.844959   0.961525
    17  H    4.536443   3.030316   2.240308   3.243618   0.979026
    18  O    3.489842   2.712716   3.078394   3.107244   4.038457
    19  H    3.806409   1.753039   2.215419   2.260229   3.480517
    20  H    2.536755   2.940070   3.250124   3.057354   4.032345
    21  O    3.247868   2.884734   3.088763   1.980693   3.881601
    22  H    3.664684   3.160830   3.052053   2.392031   3.377411
    23  H    3.757580   3.598750   3.885187   2.638126   4.733318
    24  O    4.618090   3.992783   3.462656   3.524810   2.839712
    25  H    4.227693   4.249848   3.690014   3.878152   2.821568
    26  H    5.148933   3.646285   2.948640   3.372989   2.099899
    27  O    3.457644   4.147800   3.653468   4.079825   2.803458
    28  H    3.924205   4.497120   3.976943   4.611799   3.027270
    29  H    2.493274   3.904449   3.635915   3.737842   3.281634
                   16         17         18         19         20
    16  H    0.000000
    17  H    1.544333   0.000000
    18  O    4.317499   3.654282   0.000000
    19  H    3.826205   3.299448   0.982105   0.000000
    20  H    4.462884   3.479864   0.971509   1.529475   0.000000
    21  O    4.808712   3.711628   4.170139   3.651478   3.641827
    22  H    4.337150   3.222297   4.575472   4.047774   4.042849
    23  H    5.669902   4.625331   4.978621   4.452391   4.451312
    24  O    3.723636   2.698737   5.353059   4.870845   4.857955
    25  H    3.624978   2.372708   5.114862   4.793418   4.545836
    26  H    2.939496   2.241728   5.243425   4.669433   4.910448
    27  O    3.311984   1.849830   3.885388   3.914127   3.303355
    28  H    3.268168   2.069662   3.823893   3.997517   3.369984
    29  H    3.875736   2.372576   3.337128   3.465670   2.593766
                   21         22         23         24         25
    21  O    0.000000
    22  H    0.993108   0.000000
    23  H    0.960406   1.580881   0.000000
    24  O    2.664127   1.683636   3.194074   0.000000
    25  H    3.044611   2.174443   3.695544   0.970115   0.000000
    26  H    3.077115   2.183817   3.687887   0.969136   1.517480
    27  O    3.786435   3.335807   4.656367   2.877277   2.055799
    28  H    4.607414   4.223038   5.512078   3.745992   2.936994
    29  H    3.329061   3.112189   4.185956   3.155954   2.455486
                   26         27         28         29
    26  H    0.000000
    27  O    3.025102   0.000000
    28  H    3.741250   0.966396   0.000000
    29  H    3.447204   0.975525   1.552418   0.000000
 Stoichiometry    C2H15F3O9
 Framework group  C1[X(C2H15F3O9)]
 Deg. of freedom    81
 Full point group                 C1      NOp   1
 Largest Abelian subgroup         C1      NOp   1
 Largest concise Abelian subgroup C1      NOp   1
                         Standard orientation:                         
 ---------------------------------------------------------------------
 Center     Atomic      Atomic             Coordinates (Angstroms)
 Number     Number       Type             X           Y           Z
 ---------------------------------------------------------------------
      1          6           0       -2.003071    0.115862   -0.016456
      2          8           0       -1.168721   -0.754771    0.144774
      3          8           0       -1.819200    1.381033   -0.214342
      4          1           0       -0.817887    1.673160   -0.215009
      5          6           0       -3.517823   -0.214203    0.036945
      6          9           0       -4.073065    0.399418    1.096012
      7          9           0       -3.725354   -1.522979    0.155789
      8          9           0       -4.141306    0.213298   -1.068829
      9          8           0        2.447335    1.306310    1.716187
     10          1           0        3.250447    1.181429    1.160150
     11          1           0        2.718608    1.769378    2.512616
     12          8           0        2.326451    1.050359   -1.929160
     13          1           0        2.045496    0.117737   -1.924220
     14          1           0        3.175315    1.053660   -1.464671
     15          8           0        1.472938   -1.549936   -1.374128
     16          1           0        0.633889   -1.816385   -1.760822
     17          1           0        1.279815   -1.367379   -0.431860
     18          8           0        0.579862    2.212326   -0.209250
     19          1           0        1.139222    1.888316   -0.948618
     20          1           0        1.087992    1.957065    0.578452
     21          8           0        4.410054    0.577699    0.009108
     22          1           0        4.320379   -0.410850    0.040604
     23          1           0        5.346355    0.791514    0.010990
     24          8           0        3.838126   -2.021733    0.124958
     25          1           0        3.164815   -2.079345    0.820987
     26          1           0        3.337035   -2.222765   -0.679852
     27          8           0        1.389493   -1.225854    1.409285
     28          1           0        0.423866   -1.230478    1.447531
     29          1           0        1.666847   -0.326106    1.664583
 ---------------------------------------------------------------------
 Rotational constants (GHZ):           0.8184122           0.2180907           0.2058327
 Standard basis: 6-31++G(d,p) (6D, 7F)
 There are   356 symmetry adapted cartesian basis functions of A   symmetry.
 There are   356 symmetry adapted basis functions of A   symmetry.
   356 basis functions,   568 primitive gaussians,   356 cartesian basis functions
    63 alpha electrons       63 beta electrons
       nuclear repulsion energy      1126.0000559502 Hartrees.
 NAtoms=   29 NActive=   29 NUniq=   29 SFac= 1.00D+00 NAtFMM=   60 NAOKFM=F Big=F
 Integral buffers will be    131072 words long.
 Raffenetti 2 integral format.
 Two-electron integral symmetry is turned on.
 Nuclear repulsion after empirical dispersion term =     1125.9828100594 Hartrees.
 One-electron integrals computed using PRISM.
 NBasis=   356 RedAO= T EigKep=  4.03D-05  NBF=   356
 NBsUse=   356 1.00D-06 EigRej= -1.00D+00 NBFU=   356
 Initial guess from the checkpoint file:  "/local_scratch/slurm.6305209/Gau-3138328.chk"
 B after Tr=     0.000000    0.000000    0.000000
         Rot=    0.999847    0.017352    0.002246   -0.000399 Ang=   2.01 deg.
 ExpMin= 3.60D-02 ExpMax= 7.00D+03 ExpMxC= 1.05D+03 IAcc=3 IRadAn=         5 AccDes= 0.00D+00
 Harris functional with IExCor= 4639 and IRadAn=       5 diagonalized for initial guess.
 HarFok:  IExCor= 4639 AccDes= 0.00D+00 IRadAn=         5 IDoV= 1 UseB2=F ITyADJ=14
 ICtDFT=  3500011 ScaDFX=  1.000000  1.000000  1.000000  1.000000
 FoFCou: FMM=F IPFlag=           0 FMFlag=      100000 FMFlg1=           0
         NFxFlg=           0 DoJE=T BraDBF=F KetDBF=T FulRan=T
         wScrn=  0.000000 ICntrl=       500 IOpCl=  0 I1Cent=   200000004 NGrid=           0
         NMat0=    1 NMatS0=      1 NMatT0=    0 NMatD0=    1 NMtDS0=    0 NMtDT0=    0
 Petite list used in FoFCou.
 Requested convergence on RMS density matrix=1.00D-10 within 128 cycles.
 Requested convergence on MAX density matrix=1.00D-08.
 Requested convergence on             energy=1.00D-08.
 No special actions if energy rises.
 SCF Done:  E(RwB97XD) =  -1061.67687656     A.U. after   17 cycles
            NFock= 17  Conv=0.37D-10     -V/T= 2.0084
 Calling FoFJK, ICntrl=      2127 FMM=F ISym2X=0 I1Cent= 0 IOpClX= 0 NMat=1 NMatS=1 NMatT=0.
 ***** Axes restored to original set *****
 -------------------------------------------------------------------
 Center     Atomic                   Forces (Hartrees/Bohr)
 Number     Number              X              Y              Z
 -------------------------------------------------------------------
      1        6           0.000159530    0.001811396    0.001036696
      2        8          -0.000347244    0.000181827   -0.000157055
      3        8           0.003671354    0.002045405    0.002954465
      4        1          -0.001685277   -0.001807119   -0.001698260
      5        6           0.000473250    0.002110992   -0.000479702
      6        9          -0.000073699   -0.001165450   -0.000281674
      7        9          -0.000290045   -0.001123202    0.000549829
      8        9          -0.000186858   -0.000349473   -0.000063927
      9        8           0.000878068    0.000468392    0.000325708
     10        1          -0.000463090   -0.000285392    0.000068294
     11        1          -0.000599114   -0.000068765   -0.000324393
     12        8          -0.000341297    0.000746798   -0.001465650
     13        1          -0.000232174   -0.000703189   -0.000003350
     14        1           0.000540263    0.000387610    0.001104663
     15        8          -0.000498459    0.000270981    0.000160790
     16        1           0.000122464   -0.000353973    0.000299683
     17        1           0.000615484   -0.000241231   -0.000351417
     18        8          -0.005439481   -0.002206573   -0.001299019
     19        1           0.003989031   -0.001777507   -0.000282311
     20        1          -0.000080532    0.002794682    0.000514285
     21        8          -0.000023278    0.000321622    0.000154753
     22        1           0.000122322    0.000177209    0.000175399
     23        1           0.000020231   -0.000565876   -0.000015525
     24        8          -0.000595887   -0.000588159   -0.000436828
     25        1           0.000325393    0.000178981    0.000034544
     26        1           0.000252544    0.000356369    0.000051993
     27        8          -0.000383907   -0.000025997   -0.001021618
     28        1          -0.000001447   -0.000318516    0.000258608
     29        1           0.000071855   -0.000271843    0.000191020
 -------------------------------------------------------------------
 Cartesian Forces:  Max     0.005439481 RMS     0.001187793

 GradGradGradGradGradGradGradGradGradGradGradGradGradGradGradGradGradGrad
 Berny optimization.
 Using GEDIIS/GDIIS optimizer.
 FormGI is forming the generalized inverse of G from B-inverse, IUseBI=4.
 Internal  Forces:  Max     0.005903160 RMS     0.000949808
 Search for a local minimum.
 Step number   6 out of a maximum of  174
 All quantities printed in internal units (Hartrees-Bohrs-Radians)
 Mixed Optimization -- En-DIIS/RFO-DIIS
 Swapping is turned off.
 Update second derivatives using D2CorX and points    5    6
 ITU=  0  0  0  1  1  0
     Eigenvalues ---    0.00024   0.00045   0.00074   0.00113   0.00174
     Eigenvalues ---    0.00214   0.00298   0.00371   0.00436   0.00500
     Eigenvalues ---    0.00572   0.00710   0.00741   0.00890   0.00952
     Eigenvalues ---    0.01001   0.01086   0.01145   0.01263   0.01466
     Eigenvalues ---    0.01613   0.01630   0.01710   0.01782   0.01883
     Eigenvalues ---    0.02101   0.02172   0.02230   0.02341   0.02440
     Eigenvalues ---    0.02634   0.02869   0.02980   0.03212   0.03474
     Eigenvalues ---    0.03893   0.04810   0.05095   0.05222   0.05422
     Eigenvalues ---    0.05568   0.05700   0.06108   0.06389   0.06829
     Eigenvalues ---    0.07223   0.08531   0.09824   0.11766   0.12144
     Eigenvalues ---    0.13817   0.14596   0.20548   0.21442   0.21713
     Eigenvalues ---    0.22706   0.24057   0.28711   0.36001   0.37243
     Eigenvalues ---    0.37469   0.38311   0.42935   0.45140   0.45716
     Eigenvalues ---    0.46958   0.47793   0.48654   0.50816   0.52433
     Eigenvalues ---    0.52937   0.54199   0.55234   0.56529   0.57448
     Eigenvalues ---    0.57590   0.59700   0.66478   0.81274   1.07639
     Eigenvalues ---    2.71875
 En-DIIS/RFO-DIIS/Sim-DIIS IScMMF=       -3 using points:     6    5
 RFO step:  Lambda=-8.73308936D-04.
 DidBck=T Rises=T En-DIIS coefs:    0.36963    0.63037
 Iteration  1 RMS(Cart)=  0.06929185 RMS(Int)=  0.00247454
 Iteration  2 RMS(Cart)=  0.00340625 RMS(Int)=  0.00032312
 Iteration  3 RMS(Cart)=  0.00001086 RMS(Int)=  0.00032307
 Iteration  4 RMS(Cart)=  0.00000000 RMS(Int)=  0.00032307
 Variable       Old X    -DE/DX   Delta X   Delta X   Delta X     New X
                                 (Linear)    (Quad)   (Total)
    R1        2.29906  -0.00031  -0.00044  -0.00118  -0.00161   2.29745
    R2        2.44471  -0.00097  -0.00132  -0.00093  -0.00226   2.44246
    R3        2.93137   0.00040   0.00037   0.00209   0.00246   2.93383
    R4        1.97109  -0.00590  -0.00080  -0.00795  -0.00878   1.96231
    R5        2.83108  -0.00302  -0.00265  -0.00367  -0.00634   2.82474
    R6        2.53987  -0.00069  -0.00002  -0.00108  -0.00110   2.53877
    R7        2.51418   0.00126   0.00353   0.00153   0.00507   2.51925
    R8        2.53126   0.00002  -0.00293   0.00075  -0.00218   2.52908
    R9        1.86093   0.00008  -0.00042  -0.00198  -0.00241   1.85853
   R10        1.81485  -0.00003  -0.00015  -0.00051  -0.00066   1.81418
   R11        3.56840  -0.00045  -0.00085   0.01857   0.01779   3.58619
   R12        3.42067   0.00076  -0.00044   0.02742   0.02686   3.44753
   R13        3.29164   0.00047   0.00116   0.01701   0.01817   3.30981
   R14        1.84066   0.00084   0.00016   0.00017   0.00048   1.84114
   R15        1.82858   0.00136   0.00042   0.00159   0.00205   1.83063
   R16        3.31276  -0.00074  -0.00771  -0.01751  -0.02533   3.28743
   R17        3.49040   0.00007  -0.00345   0.01538   0.01204   3.50244
   R18        3.74297   0.00026  -0.00732   0.01245   0.00517   3.74814
   R19        1.81702  -0.00008  -0.00028  -0.00115  -0.00143   1.81559
   R20        1.85009  -0.00049   0.00024   0.00050   0.00080   1.85089
   R21        3.49567   0.00013  -0.00264   0.01106   0.00840   3.50407
   R22        1.85591   0.00366   0.00141   0.01010   0.01141   1.86732
   R23        1.83589   0.00029   0.00014  -0.00015   0.00004   1.83593
   R24        1.87670  -0.00020   0.00016  -0.00006   0.00010   1.87680
   R25        1.81490  -0.00020  -0.00017  -0.00013  -0.00030   1.81460
   R26        3.18161  -0.00000  -0.00250   0.00302   0.00053   3.18214
   R27        1.83325  -0.00031  -0.00014  -0.00037  -0.00051   1.83274
   R28        1.83140  -0.00019  -0.00016   0.00040   0.00024   1.83164
   R29        1.82622  -0.00013  -0.00047   0.00031  -0.00016   1.82606
   R30        1.84347   0.00057   0.00001  -0.00125  -0.00133   1.84214
    A1        2.24292  -0.00088  -0.00033  -0.00016  -0.00049   2.24243
    A2        2.10929  -0.00119  -0.00789  -0.00084  -0.00873   2.10057
    A3        1.93066   0.00209   0.00823   0.00107   0.00930   1.93996
    A4        1.99373  -0.00395  -0.00441  -0.00415  -0.00861   1.98512
    A5        1.91069   0.00174  -0.00116   0.00423   0.00308   1.91377
    A6        1.94412  -0.00098  -0.00556  -0.00064  -0.00619   1.93792
    A7        1.93713   0.00044   0.00859  -0.00035   0.00823   1.94536
    A8        1.89050  -0.00061  -0.00126  -0.00111  -0.00235   1.88815
    A9        1.88861  -0.00045  -0.00001  -0.00025  -0.00028   1.88833
   A10        1.89135  -0.00018  -0.00072  -0.00194  -0.00267   1.88868
   A11        1.87448   0.00046  -0.00008   0.00724   0.00716   1.88163
   A12        1.86563   0.00032  -0.00249   0.02591   0.02315   1.88878
   A13        1.79382  -0.00054  -0.00332  -0.00305  -0.00631   1.78751
   A14        2.13747  -0.00015  -0.00177  -0.00030  -0.00250   2.13497
   A15        2.18985   0.00019  -0.00133   0.00481   0.00337   2.19323
   A16        1.55401  -0.00041   0.00887  -0.03437  -0.02513   1.52889
   A17        1.82748   0.00008   0.00047   0.00287   0.00343   1.83091
   A18        1.83330  -0.00037  -0.00073  -0.02036  -0.02075   1.81255
   A19        1.90073  -0.00011  -0.00223   0.00582   0.00315   1.90388
   A20        2.69800  -0.00054   0.00215   0.00562   0.00701   2.70502
   A21        1.98332   0.00026   0.00710   0.06531   0.07141   2.05474
   A22        1.75120  -0.00035   0.00644   0.00812   0.01415   1.76535
   A23        1.84067  -0.00005   0.00157   0.01300   0.01238   1.85305
   A24        1.99299   0.00004  -0.00946   0.01170   0.00175   1.99474
   A25        1.97854  -0.00123   0.00043   0.03334   0.03425   2.01279
   A26        1.79859   0.00094   0.00154   0.00710   0.00813   1.80672
   A27        2.84243  -0.00055  -0.00635  -0.01331  -0.02001   2.82242
   A28        1.56419   0.00056  -0.00172   0.00678   0.00513   1.56932
   A29        1.83790  -0.00018  -0.00207   0.00322   0.00111   1.83901
   A30        2.17799  -0.00008   0.00448   0.00953   0.01410   2.19209
   A31        1.77880  -0.00043  -0.00351   0.00259  -0.00115   1.77765
   A32        2.16000  -0.00022   0.00218  -0.01415  -0.01192   2.14808
   A33        1.88554   0.00026  -0.00103  -0.00608  -0.00721   1.87834
   A34        1.86666  -0.00024  -0.00168  -0.00746  -0.00919   1.85747
   A35        1.88070  -0.00055  -0.00182  -0.01265  -0.01451   1.86619
   A36        1.79737   0.00037   0.00076  -0.00204  -0.00141   1.79596
   A37        1.55058   0.00008   0.00333   0.00007   0.00332   1.55390
   A38        1.92612   0.00050  -0.00761   0.01106   0.00377   1.92989
   A39        1.85266   0.00038  -0.00156   0.00068  -0.00096   1.85170
   A40        3.22349  -0.00221  -0.01039   0.00157  -0.00893   3.21456
   A41        2.86526   0.00010   0.00488  -0.02328  -0.01862   2.84664
   A42        2.98825  -0.00042   0.00496  -0.01085  -0.00589   2.98236
   A43        3.42358   0.00005   0.00195   0.03951   0.04073   3.46431
   A44        3.04057  -0.00039  -0.00790  -0.00997  -0.01758   3.02299
   A45        2.94162  -0.00142   0.00171   0.00197   0.00366   2.94528
   A46        3.18167   0.00055  -0.00340  -0.00334  -0.00675   3.17492
   A47        3.12034   0.00091  -0.00670  -0.03441  -0.04110   3.07924
   A48        3.20802  -0.00014   0.00117  -0.01037  -0.00923   3.19879
   A49        3.41552  -0.00023  -0.00113   0.02538   0.02350   3.43902
   A50        3.14083  -0.00013   0.00388   0.00375   0.00697   3.14780
   A51        2.88238  -0.00013   0.00481   0.01037   0.01487   2.89725
   A52        3.16292  -0.00077  -0.00106  -0.00916  -0.01028   3.15264
   A53        2.85537  -0.00021   0.00316  -0.00094   0.00249   2.85786
    D1       -0.02078   0.00103   0.00807   0.02248   0.03056   0.00978
    D2        3.09360   0.00164   0.00877   0.02531   0.03408   3.12768
    D3        1.99703  -0.00013  -0.15128   0.03445  -0.11685   1.88018
    D4       -0.09335   0.00011  -0.14551   0.03347  -0.11203  -0.20538
    D5       -2.20250   0.00070  -0.14665   0.03662  -0.11003  -2.31252
    D6       -1.11976  -0.00068  -0.15202   0.03187  -0.12017  -1.23992
    D7        3.07304  -0.00044  -0.14624   0.03089  -0.11534   2.95770
    D8        0.96390   0.00015  -0.14739   0.03404  -0.11334   0.85056
    D9        1.16030   0.00113   0.02940   0.07228   0.10185   1.26216
   D10       -0.91933   0.00162   0.03658   0.02384   0.06023  -0.85909
   D11       -2.46977  -0.00007   0.00071   0.00763   0.00805  -2.46172
   D12        2.03980   0.00026   0.00433   0.00519   0.00947   2.04927
   D13       -0.13849   0.00014   0.00546  -0.00145   0.00394  -0.13454
   D14       -0.06638   0.00035  -0.00436   0.03596   0.03123  -0.03515
   D15       -1.83999   0.00068  -0.00074   0.03353   0.03265  -1.80735
   D16        2.26490   0.00056   0.00039   0.02689   0.02712   2.29202
   D17        1.49974  -0.00018   0.00460  -0.00213   0.00232   1.50206
   D18       -0.27388   0.00015   0.00822  -0.00457   0.00374  -0.27014
   D19       -2.45217   0.00004   0.00935  -0.01121  -0.00178  -2.45395
   D20        0.21329   0.00012  -0.02471   0.06950   0.04456   0.25786
   D21        2.38289   0.00098  -0.02864   0.10495   0.07600   2.45888
   D22       -1.58557   0.00079  -0.02382   0.08190   0.05822  -1.52735
   D23       -0.96756   0.00037  -0.00791  -0.02305  -0.03094  -0.99850
   D24       -2.60216  -0.00008  -0.00887  -0.02818  -0.03706  -2.63922
   D25       -3.06962   0.00029  -0.00382  -0.03656  -0.04034  -3.10996
   D26        1.57897  -0.00017  -0.00479  -0.04168  -0.04647   1.53250
   D27        0.89716   0.00065  -0.00931  -0.00154  -0.01085   0.88631
   D28       -0.73744   0.00020  -0.01027  -0.00666  -0.01697  -0.75441
   D29       -3.11160   0.00011   0.00178   0.06053   0.06314  -3.04847
   D30        1.25661   0.00025  -0.00640   0.02534   0.01868   1.27529
   D31        1.23823   0.00029   0.00364   0.06294   0.06731   1.30554
   D32       -0.67674   0.00044  -0.00454   0.02775   0.02285  -0.65389
   D33       -0.81954   0.00000   0.00247  -0.00331  -0.00078  -0.82032
   D34        1.13400  -0.00042   0.00092  -0.02267  -0.02143   1.11256
   D35       -0.61848   0.00080  -0.00945   0.01336   0.00420  -0.61428
   D36        1.44806  -0.00002  -0.01130   0.06444   0.05376   1.50181
   D37       -2.52594   0.00094  -0.00882   0.01500   0.00662  -2.51932
   D38       -0.45940   0.00012  -0.01066   0.06609   0.05617  -0.40323
   D39       -0.92100  -0.00013   0.00763  -0.02444  -0.01673  -0.93773
   D40        0.92149  -0.00022   0.00497  -0.01953  -0.01454   0.90695
   D41        3.04106  -0.00041   0.00179  -0.03478  -0.03300   3.00806
   D42        1.89582   0.00027   0.00936  -0.00169   0.00798   1.90381
   D43       -0.00588  -0.00028   0.01088  -0.01005   0.00126  -0.00463
   D44       -0.24355   0.00007  -0.00367  -0.09877  -0.10268  -0.34623
   D45       -2.14526  -0.00047  -0.00214  -0.10713  -0.10941  -2.25467
   D46        2.25493   0.00017   0.01551  -0.07570  -0.05972   2.19521
   D47        0.09178   0.00019   0.02584  -0.11391  -0.08833   0.00345
   D48       -0.07124   0.00010  -0.01015   0.00445  -0.00571  -0.07695
   D49        1.81632  -0.00001  -0.01042  -0.00516  -0.01550   1.80082
   D50       -1.65795  -0.00019  -0.00768  -0.00349  -0.01118  -1.66913
   D51        0.22962  -0.00030  -0.00794  -0.01310  -0.02097   0.20865
   D52        2.30241   0.00032  -0.00642   0.01984   0.01330   2.31571
   D53       -2.09321   0.00022  -0.00669   0.01023   0.00351  -2.08970
         Item               Value     Threshold  Converged?
 Maximum Force            0.005903     0.000015     NO 
 RMS     Force            0.000950     0.000010     NO 
 Maximum Displacement     0.267661     0.000060     NO 
 RMS     Displacement     0.069189     0.000040     NO 
 Predicted change in Energy=-4.769837D-04
 GradGradGradGradGradGradGradGradGradGradGradGradGradGradGradGradGradGrad

                          Input orientation:                          
 ---------------------------------------------------------------------
 Center     Atomic      Atomic             Coordinates (Angstroms)
 Number     Number       Type             X           Y           Z
 ---------------------------------------------------------------------
      1          6           0       -1.762626   -0.964030   -1.397415
      2          8           0       -1.583310   -1.493209   -0.317655
      3          8           0       -1.218222    0.110052   -1.866997
      4          1           0       -0.537923    0.551744   -1.218617
      5          6           0       -2.781385   -1.562168   -2.404724
      6          9           0       -3.867943   -0.774731   -2.469708
      7          9           0       -3.171598   -2.779038   -2.025002
      8          9           0       -2.258476   -1.654918   -3.633176
      9          8           0        0.230786    1.491243    2.427554
     10          1           0        1.141541    1.279302    2.732286
     11          1           0       -0.075361    2.253232    2.924843
     12          8           0        2.699341   -0.124925    0.250315
     13          1           0        2.336511   -1.022055    0.363223
     14          1           0        2.936694    0.162197    1.144549
     15          8           0        1.229542   -2.422647    0.861314
     16          1           0        0.903150   -3.002646    0.168388
     17          1           0        0.449646   -1.936408    1.199918
     18          8           0        0.473836    1.276223   -0.390447
     19          1           0        1.339483    0.807540   -0.304319
     20          1           0        0.213830    1.444009    0.530486
     21          8           0        2.632649    0.431269    3.085979
     22          1           0        2.356134   -0.477154    3.376962
     23          1           0        3.318185    0.732890    3.686926
     24          8           0        1.672188   -1.996565    3.620221
     25          1           0        0.711013   -1.874874    3.576246
     26          1           0        1.860435   -2.520995    2.827120
     27          8           0       -0.740624   -1.107959    2.355454
     28          1           0       -1.436519   -1.223081    1.694975
     29          1           0       -0.565239   -0.150039    2.399071
 ---------------------------------------------------------------------
                    Distance matrix (angstroms):
                    1          2          3          4          5
     1  C    0.000000
     2  O    1.215758   0.000000
     3  O    1.292492   2.259246   0.000000
     4  H    1.956895   2.467063   1.038410   0.000000
     5  C    1.552517   2.407488   2.351371   3.302816   0.000000
     6  F    2.370233   3.219797   2.857818   3.796551   1.343461
     7  F    2.381873   2.662902   3.491057   4.322106   1.333127
     8  F    2.392032   3.387429   2.704928   3.695910   1.338331
     9  O    4.963109   4.442305   4.738194   3.842934   6.461224
    10  H    5.524596   4.941029   5.299908   4.354259   7.060607
    11  H    5.646198   5.179143   5.372250   4.503030   7.091130
    12  O    4.829934   4.531654   4.459319   3.618774   6.257257
    13  H    4.461630   4.006317   4.346456   3.638878   5.843468
    14  H    5.460181   5.030789   5.131808   4.220102   6.947460
    15  O    4.022747   3.188410   4.455311   4.036960   5.243564
    16  H    3.703249   2.949087   4.281577   4.078500   4.719288
    17  H    3.547648   2.575337   4.046696   3.607701   4.855210
    18  O    3.321819   3.450638   2.530458   1.494788   4.765526
    19  H    3.735827   3.719723   3.077386   2.103812   5.196996
    20  H    3.663582   3.546309   3.094857   2.102530   5.159833
    21  O    6.431650   5.750013   6.282066   5.347577   7.964507
    22  H    6.324232   5.495615   6.373377   5.527526   7.810202
    23  H    7.385439   6.709459   7.198123   6.242334   8.920776
    24  O    6.167718   5.134053   6.549951   5.898544   7.504863
    25  H    5.629017   4.535642   6.106617   5.517157   6.933010
    26  H    5.779049   4.775493   6.199619   5.617992   7.059606
    27  O    3.892202   2.829143   4.420491   3.945844   5.199068
    28  H    3.120310   2.035976   3.809533   3.527959   4.327954
    29  H    4.063204   3.197057   4.323583   3.685229   5.475570
                    6          7          8          9         10
     6  F    0.000000
     7  F    2.167927   0.000000
     8  F    2.172273   2.164177   0.000000
     9  O    6.776238   7.045337   7.268232   0.000000
    10  H    7.508310   7.596385   7.790305   0.983491   0.000000
    11  H    7.256267   7.707877   7.940228   0.960025   1.570499
    12  O    7.137927   6.832957   6.480920   3.666897   3.249427
    13  H    6.825095   6.255388   6.122551   3.874559   3.512358
    14  H    7.761686   7.483858   7.288233   3.276340   2.644127
    15  O    6.308382   5.275212   5.740741   4.332338   4.148819
    16  H    5.889523   4.632982   5.124854   5.074539   4.996547
    17  H    5.784222   4.921741   5.547247   3.647435   3.628727
    18  O    5.232665   5.692635   5.154843   2.836624   3.193321
    19  H    5.857455   6.014494   5.485462   3.026515   3.079401
    20  H    5.530357   5.985463   5.749063   1.897732   2.394932
    21  O    8.635843   8.373617   8.568682   2.706660   1.751474
    22  H    8.544662   8.064471   8.474891   3.048453   2.230691
    23  H    9.582145   9.331508   9.507085   3.419525   2.438787
    24  O    8.323050   7.479509   8.257033   3.957890   3.435304
    25  H    7.663597   6.875038   7.800128   3.588990   3.293394
    26  H    7.995007   6.995071   7.710443   4.348961   3.868857
    27  O    5.759632   5.281149   6.202155   2.775732   3.063260
    28  H    4.843287   4.389730   5.408446   3.268659   3.739562
    29  H    5.916342   5.768636   6.443579   1.824356   2.251032
                   11         12         13         14         15
    11  H    0.000000
    12  O    4.528543   0.000000
    13  H    4.806924   0.974287   0.000000
    14  H    4.076070   0.968726   1.540500   0.000000
    15  O    5.274918   2.795202   1.853412   3.110628   0.000000
    16  H    6.014963   3.393272   2.452596   3.886441   0.960769
    17  H    4.561149   3.040452   2.257513   3.254630   0.979448
    18  O    3.499615   2.706782   3.052812   3.108526   3.977391
    19  H    3.810419   1.739634   2.187943   2.250948   3.435825
    20  H    2.543898   2.952595   3.258101   3.071499   4.011502
    21  O    3.267847   2.890465   3.100523   1.983429   3.881067
    22  H    3.683963   3.165087   3.062666   2.393635   3.373817
    23  H    3.795835   3.595707   3.884651   2.633421   4.722703
    24  O    4.647391   3.989278   3.463961   3.519684   2.826490
    25  H    4.252524   4.251774   3.700413   3.875108   2.817762
    26  H    5.152678   3.617297   2.923056   3.344981   2.066904
    27  O    3.473382   4.151063   3.666760   4.074586   2.800431
    28  H    3.930658   4.516451   4.006212   4.620277   3.040038
    29  H    2.508411   3.908359   3.650376   3.732941   3.278823
                   16         17         18         19         20
    16  H    0.000000
    17  H    1.551317   0.000000
    18  O    4.336511   3.584808   0.000000
    19  H    3.864111   3.253274   0.988143   0.000000
    20  H    4.514313   3.454124   0.971531   1.539184   0.000000
    21  O    4.826518   3.732107   4.178511   3.648010   3.661539
    22  H    4.334077   3.240932   4.561880   4.029374   4.047563
    23  H    5.671573   4.641000   5.001050   4.455432   4.483952
    24  O    3.676788   2.712212   5.313440   4.834843   4.848795
    25  H    3.594758   2.391450   5.071520   4.759107   4.531978
    26  H    2.866573   2.231559   5.166649   4.599614   4.868993
    27  O    3.327926   1.854274   3.833955   3.882059   3.279334
    28  H    3.312306   2.076424   3.774250   3.978290   3.345603
    29  H    3.907618   2.378881   3.300804   3.442854   2.576732
                   21         22         23         24         25
    21  O    0.000000
    22  H    0.993159   0.000000
    23  H    0.960246   1.576650   0.000000
    24  O    2.665010   1.683914   3.188052   0.000000
    25  H    3.041602   2.167892   3.689177   0.969845   0.000000
    26  H    3.062545   2.173782   3.667706   0.969264   1.516520
    27  O    3.779135   3.321341   4.651395   2.865469   2.045908
    28  H    4.607591   4.215413   5.513701   3.737500   2.928465
    29  H    3.322085   3.098015   4.185584   3.147529   2.447368
                   26         27         28         29
    26  H    0.000000
    27  O    2.997440   0.000000
    28  H    3.719709   0.966310   0.000000
    29  H    3.418852   0.974819   1.551225   0.000000
 Stoichiometry    C2H15F3O9
 Framework group  C1[X(C2H15F3O9)]
 Deg. of freedom    81
 Full point group                 C1      NOp   1
 Largest Abelian subgroup         C1      NOp   1
 Largest concise Abelian subgroup C1      NOp   1
                         Standard orientation:                         
 ---------------------------------------------------------------------
 Center     Atomic      Atomic             Coordinates (Angstroms)
 Number     Number       Type             X           Y           Z
 ---------------------------------------------------------------------
      1          6           0       -1.995275    0.142386    0.066158
      2          8           0       -1.178930   -0.707392    0.365367
      3          8           0       -1.793895    1.388198   -0.213008
      4          1           0       -0.794702    1.668528   -0.176639
      5          6           0       -3.507255   -0.206148    0.013723
      6          9           0       -4.137431    0.358168    1.057425
      7          9           0       -3.696927   -1.524225    0.076374
      8          9           0       -4.075064    0.245179   -1.111012
      9          8           0        2.538520    1.322800    1.704382
     10          1           0        3.326596    1.168574    1.136574
     11          1           0        2.830485    1.787802    2.491896
     12          8           0        2.301503    1.049433   -1.944622
     13          1           0        1.989974    0.126307   -1.939752
     14          1           0        3.161000    1.024684   -1.498437
     15          8           0        1.381507   -1.522407   -1.350986
     16          1           0        0.559881   -1.854291   -1.722282
     17          1           0        1.197053   -1.330590   -0.408383
     18          8           0        0.603504    2.197125   -0.176496
     19          1           0        1.157931    1.880263   -0.930576
     20          1           0        1.133301    1.970688    0.605753
     21          8           0        4.424625    0.510377   -0.058738
     22          1           0        4.298290   -0.473891   -0.018459
     23          1           0        5.368547    0.680660   -0.104417
     24          8           0        3.762793   -2.067903    0.070618
     25          1           0        3.116376   -2.100087    0.792911
     26          1           0        3.217648   -2.226743   -0.714913
     27          8           0        1.397033   -1.192423    1.429892
     28          1           0        0.434836   -1.171867    1.516550
     29          1           0        1.709483   -0.302033    1.674538
 ---------------------------------------------------------------------
 Rotational constants (GHZ):           0.8193160           0.2190661           0.2070364
 Standard basis: 6-31++G(d,p) (6D, 7F)
 There are   356 symmetry adapted cartesian basis functions of A   symmetry.
 There are   356 symmetry adapted basis functions of A   symmetry.
   356 basis functions,   568 primitive gaussians,   356 cartesian basis functions
    63 alpha electrons       63 beta electrons
       nuclear repulsion energy      1127.3783639500 Hartrees.
 NAtoms=   29 NActive=   29 NUniq=   29 SFac= 1.00D+00 NAtFMM=   60 NAOKFM=F Big=F
 Integral buffers will be    131072 words long.
 Raffenetti 2 integral format.
 Two-electron integral symmetry is turned on.
 Nuclear repulsion after empirical dispersion term =     1127.3610938029 Hartrees.
 One-electron integrals computed using PRISM.
 NBasis=   356 RedAO= T EigKep=  4.08D-05  NBF=   356
 NBsUse=   356 1.00D-06 EigRej= -1.00D+00 NBFU=   356
 Initial guess from the checkpoint file:  "/local_scratch/slurm.6305209/Gau-3138328.chk"
 B after Tr=    -0.000000   -0.000000   -0.000000
         Rot=    0.999992   -0.000184   -0.001755    0.003469 Ang=  -0.45 deg.
 ExpMin= 3.60D-02 ExpMax= 7.00D+03 ExpMxC= 1.05D+03 IAcc=3 IRadAn=         5 AccDes= 0.00D+00
 Harris functional with IExCor= 4639 and IRadAn=       5 diagonalized for initial guess.
 HarFok:  IExCor= 4639 AccDes= 0.00D+00 IRadAn=         5 IDoV= 1 UseB2=F ITyADJ=14
 ICtDFT=  3500011 ScaDFX=  1.000000  1.000000  1.000000  1.000000
 FoFCou: FMM=F IPFlag=           0 FMFlag=      100000 FMFlg1=           0
         NFxFlg=           0 DoJE=T BraDBF=F KetDBF=T FulRan=T
         wScrn=  0.000000 ICntrl=       500 IOpCl=  0 I1Cent=   200000004 NGrid=           0
         NMat0=    1 NMatS0=      1 NMatT0=    0 NMatD0=    1 NMtDS0=    0 NMtDT0=    0
 Petite list used in FoFCou.
 Requested convergence on RMS density matrix=1.00D-10 within 128 cycles.
 Requested convergence on MAX density matrix=1.00D-08.
 Requested convergence on             energy=1.00D-08.
 No special actions if energy rises.
 SCF Done:  E(RwB97XD) =  -1061.67739170     A.U. after   15 cycles
            NFock= 15  Conv=0.84D-10     -V/T= 2.0084
 Calling FoFJK, ICntrl=      2127 FMM=F ISym2X=0 I1Cent= 0 IOpClX= 0 NMat=1 NMatS=1 NMatT=0.
 ***** Axes restored to original set *****
 -------------------------------------------------------------------
 Center     Atomic                   Forces (Hartrees/Bohr)
 Number     Number              X              Y              Z
 -------------------------------------------------------------------
      1        6          -0.000632620    0.000706026   -0.000725742
      2        8          -0.000245569   -0.000612627    0.000300122
      3        8           0.001506697    0.001065784    0.001222367
      4        1           0.000036875   -0.000034419   -0.000503883
      5        6          -0.000167685    0.000065648   -0.000116032
      6        9           0.000112552   -0.000088258    0.000049019
      7        9           0.000111026   -0.000026845    0.000264288
      8        9           0.000204990    0.000028939    0.000094929
      9        8           0.000020128   -0.000154664   -0.000306440
     10        1           0.000005267   -0.000023703    0.000111539
     11        1          -0.000185684    0.000016155    0.000106900
     12        8          -0.000316350    0.000362997   -0.000807239
     13        1           0.000081670   -0.000086584    0.000104562
     14        1           0.000096904   -0.000107858    0.000499262
     15        8          -0.000019663    0.000238236    0.000453852
     16        1          -0.000203893   -0.000140239   -0.000042561
     17        1           0.000557101   -0.000409335   -0.000235526
     18        8          -0.001099057   -0.003179159   -0.000639891
     19        1          -0.000421851    0.000561405   -0.000076383
     20        1           0.000426121    0.001787817    0.000135611
     21        8          -0.000013214    0.000069889    0.000253371
     22        1          -0.000046494   -0.000169671   -0.000122496
     23        1           0.000122335    0.000019153   -0.000022829
     24        8          -0.000007144    0.000001332    0.000188204
     25        1          -0.000043263    0.000014163   -0.000083456
     26        1           0.000018327    0.000099346   -0.000187120
     27        8           0.000095322    0.000212041    0.000176062
     28        1          -0.000022218   -0.000183986   -0.000267225
     29        1           0.000029391   -0.000031584    0.000176738
 -------------------------------------------------------------------
 Cartesian Forces:  Max     0.003179159 RMS     0.000542360

 GradGradGradGradGradGradGradGradGradGradGradGradGradGradGradGradGradGrad
 Berny optimization.
 Using GEDIIS/GDIIS optimizer.
 FormGI is forming the generalized inverse of G from B-inverse, IUseBI=4.
 Internal  Forces:  Max     0.001783433 RMS     0.000407036
 Search for a local minimum.
 Step number   7 out of a maximum of  174
 All quantities printed in internal units (Hartrees-Bohrs-Radians)
 Mixed Optimization -- En-DIIS/RFO-DIIS
 Swapping is turned off.
 Update second derivatives using D2CorX and points    4    5    6    7
 DE= -5.15D-04 DEPred=-4.77D-04 R= 1.08D+00
 TightC=F SS=  1.41D+00  RLast= 4.31D-01 DXNew= 1.4270D+00 1.2935D+00
 Trust test= 1.08D+00 RLast= 4.31D-01 DXMaxT set to 1.29D+00
 ITU=  1  0  0  0  1  1  0
     Eigenvalues ---    0.00024   0.00038   0.00074   0.00105   0.00172
     Eigenvalues ---    0.00208   0.00293   0.00376   0.00431   0.00476
     Eigenvalues ---    0.00575   0.00693   0.00719   0.00886   0.00951
     Eigenvalues ---    0.00997   0.01086   0.01147   0.01261   0.01459
     Eigenvalues ---    0.01619   0.01629   0.01691   0.01789   0.01913
     Eigenvalues ---    0.02070   0.02174   0.02222   0.02331   0.02433
     Eigenvalues ---    0.02636   0.02862   0.02978   0.03210   0.03462
     Eigenvalues ---    0.03851   0.04812   0.05110   0.05222   0.05401
     Eigenvalues ---    0.05582   0.05712   0.06229   0.06393   0.06822
     Eigenvalues ---    0.07178   0.08604   0.09969   0.11592   0.12126
     Eigenvalues ---    0.13788   0.14345   0.20567   0.21352   0.21589
     Eigenvalues ---    0.22711   0.24049   0.28665   0.35159   0.37344
     Eigenvalues ---    0.38201   0.39831   0.42858   0.45130   0.45612
     Eigenvalues ---    0.46782   0.47450   0.48380   0.50740   0.52009
     Eigenvalues ---    0.52935   0.54168   0.55255   0.56413   0.57446
     Eigenvalues ---    0.57586   0.59282   0.66393   0.81240   1.11616
     Eigenvalues ---    2.71141
 En-DIIS/RFO-DIIS/Sim-DIIS IScMMF=       -3 using points:     7    6    5
 RFO step:  Lambda=-4.32811496D-04.
 DidBck=F Rises=F RFO-DIIS coefs:    2.25927    0.27336   -1.53263
 Iteration  1 RMS(Cart)=  0.08936499 RMS(Int)=  0.01468550
 Iteration  2 RMS(Cart)=  0.01985032 RMS(Int)=  0.00109598
 Iteration  3 RMS(Cart)=  0.00034666 RMS(Int)=  0.00108764
 Iteration  4 RMS(Cart)=  0.00000032 RMS(Int)=  0.00108764
 Variable       Old X    -DE/DX   Delta X   Delta X   Delta X     New X
                                 (Linear)    (Quad)   (Total)
    R1        2.29745   0.00052  -0.00095  -0.00025  -0.00114   2.29631
    R2        2.44246   0.00016   0.00036  -0.00338  -0.00298   2.43947
    R3        2.93383  -0.00035   0.00219   0.00005   0.00224   2.93607
    R4        1.96231  -0.00178  -0.00910  -0.00476  -0.01387   1.94844
    R5        2.82474  -0.00151  -0.00155  -0.00925  -0.01078   2.81396
    R6        2.53877  -0.00014  -0.00134  -0.00258  -0.00392   2.53485
    R7        2.51925   0.00007  -0.00221   0.00063  -0.00158   2.51767
    R8        2.52908  -0.00001   0.00438  -0.00064   0.00374   2.53282
    R9        1.85853   0.00005  -0.00201   0.00144  -0.00027   1.85826
   R10        1.81418   0.00013  -0.00046  -0.00013  -0.00060   1.81359
   R11        3.58619   0.00012   0.02447  -0.02749  -0.00335   3.58284
   R12        3.44753   0.00014   0.03490  -0.01253   0.02209   3.46963
   R13        3.30981   0.00002   0.02005  -0.00851   0.01199   3.32179
   R14        1.84114   0.00004   0.00020  -0.00050  -0.00008   1.84105
   R15        1.83063   0.00045   0.00156  -0.00008   0.00201   1.83264
   R16        3.28743  -0.00001  -0.01315  -0.01024  -0.02346   3.26397
   R17        3.50244  -0.00007   0.02355  -0.01451   0.00911   3.51155
   R18        3.74814  -0.00003   0.02431  -0.01436   0.01065   3.75879
   R19        1.81559   0.00018  -0.00112   0.00072  -0.00040   1.81519
   R20        1.85089  -0.00056   0.00041  -0.00202  -0.00211   1.84878
   R21        3.50407   0.00013   0.01700  -0.02081  -0.00427   3.49980
   R22        1.86732  -0.00061   0.01094  -0.00904   0.00170   1.86902
   R23        1.83593   0.00037  -0.00030  -0.00087  -0.00149   1.83444
   R24        1.87680   0.00001  -0.00026   0.00067   0.00042   1.87722
   R25        1.81460   0.00008   0.00003  -0.00038  -0.00035   1.81425
   R26        3.18214  -0.00010   0.00673  -0.00997  -0.00324   3.17889
   R27        1.83274   0.00005  -0.00029  -0.00023  -0.00052   1.83222
   R28        1.83164   0.00010   0.00069  -0.00045   0.00024   1.83188
   R29        1.82606   0.00022   0.00095   0.00179   0.00273   1.82880
   R30        1.84214   0.00018  -0.00171  -0.00119  -0.00329   1.83885
    A1        2.24243   0.00052   0.00017   0.00340   0.00351   2.24593
    A2        2.10057  -0.00067   0.00819  -0.00749   0.00065   2.10122
    A3        1.93996   0.00015  -0.00830   0.00442  -0.00393   1.93602
    A4        1.98512   0.00135  -0.00013   0.02084   0.02066   2.00577
    A5        1.91377   0.00012   0.00669   0.00628   0.01296   1.92673
    A6        1.93792  -0.00045   0.00572  -0.00577  -0.00009   1.93783
    A7        1.94536  -0.00029  -0.01053  -0.00092  -0.01144   1.93392
    A8        1.88815   0.00015   0.00011  -0.00029  -0.00024   1.88792
    A9        1.88833   0.00020  -0.00033   0.00032   0.00004   1.88837
   A10        1.88868   0.00031  -0.00161   0.00046  -0.00118   1.88750
   A11        1.88163   0.00018   0.00920  -0.00351   0.00563   1.88726
   A12        1.88878   0.00011   0.03521  -0.01091   0.02108   1.90986
   A13        1.78751  -0.00048   0.00013  -0.01715  -0.01656   1.77096
   A14        2.13497  -0.00022   0.00115   0.02076   0.02145   2.15642
   A15        2.19323   0.00009   0.00749   0.01307   0.01993   2.21316
   A16        1.52889   0.00027  -0.05322  -0.00938  -0.06116   1.46772
   A17        1.83091  -0.00029   0.00317  -0.00130   0.00239   1.83330
   A18        1.81255   0.00040  -0.02434   0.01358  -0.01043   1.80212
   A19        1.90388  -0.00002   0.00939  -0.00732   0.00027   1.90416
   A20        2.70502   0.00016   0.00361   0.01658   0.01748   2.72250
   A21        2.05474   0.00017   0.07267  -0.00806   0.06379   2.11853
   A22        1.76535  -0.00045   0.00216  -0.02143  -0.01972   1.74563
   A23        1.85305  -0.00001   0.01178  -0.00339   0.00745   1.86050
   A24        1.99474   0.00104   0.02520   0.00598   0.02846   2.02320
   A25        2.01279   0.00012   0.04209   0.01579   0.05857   2.07136
   A26        1.80672  -0.00020   0.00649   0.00461   0.00423   1.81095
   A27        2.82242  -0.00002  -0.00976  -0.00308  -0.01665   2.80577
   A28        1.56932  -0.00007   0.01065  -0.00247   0.00858   1.57790
   A29        1.83901  -0.00009   0.00643  -0.00075   0.00542   1.84443
   A30        2.19209   0.00002   0.00687   0.00463   0.01165   2.20374
   A31        1.77765  -0.00009   0.00707  -0.01385  -0.00729   1.77035
   A32        2.14808  -0.00001  -0.02033   0.00571  -0.01440   2.13367
   A33        1.87834   0.00018  -0.00657   0.00232  -0.00472   1.87362
   A34        1.85747  -0.00003  -0.00748  -0.00573  -0.01328   1.84419
   A35        1.86619  -0.00029  -0.01384  -0.00136  -0.01527   1.85092
   A36        1.79596   0.00005  -0.00362   0.00305  -0.00081   1.79515
   A37        1.55390  -0.00013  -0.00390  -0.02753  -0.03149   1.52241
   A38        1.92989   0.00039   0.02325   0.03474   0.05744   1.98733
   A39        1.85170   0.00017   0.00258   0.00279   0.00646   1.85815
   A40        3.21456   0.00150   0.01403   0.00774   0.02081   3.23537
   A41        2.84664  -0.00016  -0.03532   0.01428  -0.02239   2.82424
   A42        2.98236   0.00037  -0.01947  -0.00758  -0.02838   2.95398
   A43        3.46431  -0.00021   0.04655  -0.04853  -0.00332   3.46099
   A44        3.02299   0.00081  -0.00293   0.02224   0.01908   3.04207
   A45        2.94528  -0.00051   0.00044   0.00656   0.00692   2.95221
   A46        3.17492   0.00062  -0.00022  -0.01723  -0.01541   3.15952
   A47        3.07924  -0.00052  -0.03547  -0.00493  -0.04047   3.03877
   A48        3.19879  -0.00008  -0.01447   0.00424  -0.01147   3.18732
   A49        3.43902   0.00027   0.03235   0.00796   0.03764   3.47666
   A50        3.14780   0.00017  -0.00065  -0.00183  -0.00240   3.14540
   A51        2.89725   0.00000   0.00704   0.00527   0.00892   2.90617
   A52        3.15264  -0.00013  -0.01035   0.00340  -0.00716   3.14548
   A53        2.85786  -0.00020  -0.00456   0.00880   0.00367   2.86153
    D1        0.00978   0.00026   0.01886   0.01467   0.03351   0.04328
    D2        3.12768   0.00043   0.02161   0.03125   0.05287  -3.10264
    D3        1.88018   0.00006   0.22067  -0.04418   0.17653   2.05671
    D4       -0.20538   0.00008   0.21270  -0.04424   0.16845  -0.03693
    D5       -2.31252   0.00020   0.21800  -0.04024   0.17772  -2.13481
    D6       -1.23992  -0.00011   0.21829  -0.05937   0.15896  -1.08096
    D7        2.95770  -0.00009   0.21032  -0.05943   0.15088   3.10858
    D8        0.85056   0.00003   0.21562  -0.05544   0.16015   1.01071
    D9        1.26216   0.00119   0.05678  -0.07243  -0.01429   1.24787
   D10       -0.85909  -0.00007  -0.01310  -0.10044  -0.11530  -0.97440
   D11       -2.46172   0.00005   0.00842  -0.02986  -0.02186  -2.48358
   D12        2.04927   0.00016   0.00140  -0.01584  -0.01429   2.03498
   D13       -0.13454  -0.00005  -0.00830  -0.02075  -0.02920  -0.16374
   D14       -0.03515   0.00003   0.04992  -0.01655   0.03219  -0.00296
   D15       -1.80735   0.00014   0.04290  -0.00252   0.03976  -1.76758
   D16        2.29202  -0.00006   0.03319  -0.00744   0.02486   2.31688
   D17        1.50206   0.00018  -0.00827  -0.02926  -0.03755   1.46451
   D18       -0.27014   0.00030  -0.01529  -0.01524  -0.02998  -0.30011
   D19       -2.45395   0.00009  -0.02499  -0.02016  -0.04488  -2.49884
   D20        0.25786   0.00037   0.11620   0.12148   0.23658   0.49444
   D21        2.45888   0.00055   0.16534   0.12320   0.28776   2.74664
   D22       -1.52735   0.00078   0.13122   0.14293   0.27460  -1.25275
   D23       -0.99850  -0.00003  -0.01973   0.04782   0.02797  -0.97053
   D24       -2.63922  -0.00008  -0.02510   0.06962   0.04486  -2.59436
   D25       -3.10996   0.00027  -0.04150   0.05700   0.01522  -3.09475
   D26        1.53250   0.00022  -0.04688   0.07881   0.03211   1.56461
   D27        0.88631   0.00013   0.00897   0.03510   0.04258   0.92889
   D28       -0.75441   0.00008   0.00359   0.05690   0.05947  -0.69494
   D29       -3.04847  -0.00008   0.07518  -0.04195   0.03319  -3.01528
   D30        1.27529   0.00015   0.03909  -0.01651   0.02258   1.29787
   D31        1.30554  -0.00008   0.07591  -0.03540   0.04100   1.34654
   D32       -0.65389   0.00016   0.03982  -0.00996   0.03040  -0.62349
   D33       -0.82032  -0.00049  -0.00698  -0.04123  -0.04800  -0.86831
   D34        1.11256  -0.00017  -0.02923  -0.02945  -0.05861   1.05396
   D35       -0.61428  -0.00052   0.02827   0.01633   0.04546  -0.56882
   D36        1.50181   0.00013   0.09516   0.04637   0.14370   1.64552
   D37       -2.51932  -0.00043   0.02977   0.01271   0.04363  -2.47569
   D38       -0.40323   0.00022   0.09666   0.04274   0.14188  -0.26135
   D39       -0.93773  -0.00017  -0.03962   0.01770  -0.02171  -0.95943
   D40        0.90695  -0.00028  -0.03040   0.01559  -0.01476   0.89219
   D41        3.00806  -0.00012  -0.04590   0.01012  -0.03601   2.97205
   D42        1.90381  -0.00004  -0.01270  -0.05026  -0.06383   1.83998
   D43       -0.00463  -0.00022  -0.02488  -0.04214  -0.06790  -0.07252
   D44       -0.34623   0.00005  -0.12038  -0.00546  -0.12611  -0.47235
   D45       -2.25467  -0.00013  -0.13257   0.00267  -0.13018  -2.38484
   D46        2.19521   0.00124  -0.11293  -0.10216  -0.21430   1.98091
   D47        0.00345  -0.00001  -0.17406  -0.12327  -0.29691  -0.29346
   D48       -0.07695  -0.00004   0.01750   0.02251   0.04020  -0.03675
   D49        1.80082  -0.00018   0.00581   0.02436   0.03051   1.83133
   D50       -1.66913   0.00013   0.00460   0.02672   0.03127  -1.63786
   D51        0.20865  -0.00000  -0.00709   0.02858   0.02158   0.23023
   D52        2.31571   0.00010   0.03237   0.02807   0.06008   2.37579
   D53       -2.08970  -0.00003   0.02068   0.02992   0.05039  -2.03931
         Item               Value     Threshold  Converged?
 Maximum Force            0.001783     0.000015     NO 
 RMS     Force            0.000407     0.000010     NO 
 Maximum Displacement     0.411521     0.000060     NO 
 RMS     Displacement     0.088973     0.000040     NO 
 Predicted change in Energy=-3.166056D-04
 GradGradGradGradGradGradGradGradGradGradGradGradGradGradGradGradGradGrad

                          Input orientation:                          
 ---------------------------------------------------------------------
 Center     Atomic      Atomic             Coordinates (Angstroms)
 Number     Number       Type             X           Y           Z
 ---------------------------------------------------------------------
      1          6           0       -1.839612   -1.008774   -1.361592
      2          8           0       -1.691680   -1.580032   -0.299339
      3          8           0       -1.293299    0.086643   -1.771544
      4          1           0       -0.616498    0.506243   -1.116580
      5          6           0       -2.797263   -1.588366   -2.439072
      6          9           0       -3.796476   -0.728606   -2.687476
      7          9           0       -3.331070   -2.740054   -2.034516
      8          9           0       -2.142609   -1.812166   -3.587013
      9          8           0        0.267571    1.555048    2.481334
     10          1           0        1.171499    1.323315    2.791478
     11          1           0       -0.040221    2.306464    2.992881
     12          8           0        2.697615   -0.094600    0.252418
     13          1           0        2.370968   -1.008517    0.337294
     14          1           0        2.930956    0.174056    1.154563
     15          8           0        1.266184   -2.419890    0.827716
     16          1           0        0.939687   -3.048384    0.178820
     17          1           0        0.488245   -1.922596    1.151200
     18          8           0        0.418461    1.228552   -0.326330
     19          1           0        1.297444    0.780974   -0.253728
     20          1           0        0.213020    1.483559    0.587511
     21          8           0        2.646711    0.421254    3.107634
     22          1           0        2.352448   -0.487495    3.380377
     23          1           0        3.356082    0.682185    3.699601
     24          8           0        1.655250   -2.003297    3.594967
     25          1           0        0.698194   -1.863055    3.528334
     26          1           0        1.855910   -2.506802    2.791267
     27          8           0       -0.699254   -1.051536    2.274167
     28          1           0       -1.354094   -1.130871    1.566039
     29          1           0       -0.518432   -0.100989    2.377362
 ---------------------------------------------------------------------
                    Distance matrix (angstroms):
                    1          2          3          4          5
     1  C    0.000000
     2  O    1.215155   0.000000
     3  O    1.290913   2.259181   0.000000
     4  H    1.962477   2.485245   1.031068   0.000000
     5  C    1.553700   2.408494   2.348011   3.300319   0.000000
     6  F    2.380290   3.295192   2.787375   3.755640   1.341387
     7  F    2.382143   2.654070   3.494551   4.330122   1.332292
     8  F    2.385318   3.326564   2.760929   3.715787   1.340308
     9  O    5.077548   4.625963   4.762300   3.850527   6.594290
    10  H    5.635018   5.116676   5.331581   4.374639   7.182452
    11  H    5.761081   5.354520   5.403477   4.523336   7.230291
    12  O    4.901752   4.666568   4.478466   3.635727   6.298344
    13  H    4.540396   4.151751   4.367313   3.651465   5.895340
    14  H    5.521634   5.153583   5.139462   4.225265   6.988050
    15  O    4.053429   3.274840   4.426038   3.985854   5.279672
    16  H    3.775894   3.051030   4.314920   4.090861   4.790595
    17  H    3.545153   2.640736   3.969051   3.501791   4.878148
    18  O    3.343095   3.513056   2.514502   1.489082   4.768604
    19  H    3.777787   3.809368   3.081851   2.117348   5.211153
    20  H    3.771476   3.714832   3.128180   2.132410   5.259157
    21  O    6.491999   5.868070   6.280288   5.338515   8.027538
    22  H    6.350698   5.575743   6.337459   5.479487   7.848403
    23  H    7.447836   6.825617   7.204502   6.245635   8.983450
    24  O    6.145780   5.152350   6.470025   5.801492   7.510437
    25  H    5.575090   4.521358   5.987994   5.377473   6.921243
    26  H    5.757362   4.795430   6.120680   5.519286   7.060595
    27  O    3.810642   2.808407   4.244540   3.732384   5.186950
    28  H    2.970129   1.948165   3.553238   3.228101   4.281700
    29  H    4.068091   3.275485   4.224813   3.547672   5.532034
                    6          7          8          9         10
     6  F    0.000000
     7  F    2.165383   0.000000
     8  F    2.172222   2.164178   0.000000
     9  O    6.960471   7.196598   7.346560   0.000000
    10  H    7.675291   7.750763   7.842175   0.983349   0.000000
    11  H    7.455707   7.846767   8.042273   0.959710   1.573344
    12  O    7.156686   6.969472   6.412412   3.687075   3.284256
    13  H    6.874950   6.413808   6.034766   3.948804   3.591544
    14  H    7.799641   7.607577   7.222789   3.280409   2.663827
    15  O    6.391208   5.424908   5.610618   4.419481   4.228110
    16  H    6.002355   4.820092   5.020984   5.190847   5.098183
    17  H    5.875362   5.040257   5.420724   3.729874   3.700445
    18  O    5.212597   5.720727   5.141701   2.830609   3.208859
    19  H    5.843798   6.082103   5.446937   3.023309   3.095687
    20  H    5.629856   6.105286   5.816996   1.895957   2.408699
    21  O    8.741861   8.495260   8.529012   2.708883   1.757817
    22  H    8.642120   8.166851   8.396714   3.054009   2.240642
    23  H    9.692480   9.450387   9.463199   3.432924   2.451150
    24  O    8.415179   7.556274   8.126568   3.978398   3.456292
    25  H    7.754052   6.924550   7.661652   3.600704   3.304531
    26  H    8.070197   7.088537   7.559969   4.372357   3.890786
    27  O    5.857898   5.323748   6.084017   2.787821   3.067124
    28  H    4.921325   4.411565   5.257363   3.268290   3.728720
    29  H    6.065645   5.860056   6.414035   1.836048   2.248556
                   11         12         13         14         15
    11  H    0.000000
    12  O    4.557521   0.000000
    13  H    4.884166   0.974242   0.000000
    14  H    4.093223   0.969789   1.542724   0.000000
    15  O    5.360323   2.790508   1.858234   3.099492   0.000000
    16  H    6.128096   3.438105   2.496945   3.911693   0.960557
    17  H    4.642846   3.005111   2.245579   3.219130   0.978331
    18  O    3.519865   2.698189   3.042558   3.101232   3.919386
    19  H    3.828439   1.727220   2.168879   2.240534   3.378761
    20  H    2.554821   2.962446   3.306024   3.069776   4.050157
    21  O    3.284325   2.901888   3.129707   1.989067   3.895636
    22  H    3.698815   3.171377   3.087420   2.393025   3.380857
    23  H    3.830485   3.594446   3.890249   2.629856   4.715747
    24  O    4.670243   3.987767   3.480557   3.510536   2.825350
    25  H    4.268121   4.225724   3.702856   3.843154   2.815318
    26  H    5.177209   3.601797   2.920981   3.319868   2.052039
    27  O    3.496719   4.067175   3.630370   3.991743   2.797778
    28  H    3.946823   4.383583   3.924394   4.498200   3.012068
    29  H    2.530491   3.854658   3.651591   3.670036   3.311126
                   16         17         18         19         20
    16  H    0.000000
    17  H    1.554580   0.000000
    18  O    4.338091   3.481048   0.000000
    19  H    3.870280   3.152445   0.989044   0.000000
    20  H    4.607991   3.463436   0.970742   1.541844   0.000000
    21  O    4.850800   3.739016   4.172402   3.639873   3.660924
    22  H    4.336359   3.240987   4.519381   3.991085   4.032655
    23  H    5.670274   4.637211   5.013608   4.458314   4.495125
    24  O    3.643391   2.709320   5.229825   4.763679   4.825245
    25  H    3.561259   2.387130   4.949214   4.653383   4.481480
    26  H    2.820932   2.213962   5.073317   4.515900   4.845474
    27  O    3.326260   1.852014   3.634649   3.706096   3.178642
    28  H    3.295856   2.047715   3.505694   3.741304   3.201345
    29  H    3.955607   2.415600   3.155218   3.316308   2.499877
                   21         22         23         24         25
    21  O    0.000000
    22  H    0.993380   0.000000
    23  H    0.960061   1.573956   0.000000
    24  O    2.664382   1.682198   3.180502   0.000000
    25  H    3.031793   2.156528   3.684012   0.969569   0.000000
    26  H    3.049420   2.161296   3.639399   0.969390   1.515911
    27  O    3.749568   3.294651   4.635019   2.862525   2.045570
    28  H    4.559829   4.176626   5.479509   3.732804   2.932333
    29  H    3.290010   3.065515   4.168158   3.134682   2.431006
                   26         27         28         29
    26  H    0.000000
    27  O    2.985642   0.000000
    28  H    3.701148   0.967757   0.000000
    29  H    3.405401   0.973080   1.554744   0.000000
 Stoichiometry    C2H15F3O9
 Framework group  C1[X(C2H15F3O9)]
 Deg. of freedom    81
 Full point group                 C1      NOp   1
 Largest Abelian subgroup         C1      NOp   1
 Largest concise Abelian subgroup C1      NOp   1
                         Standard orientation:                         
 ---------------------------------------------------------------------
 Center     Atomic      Atomic             Coordinates (Angstroms)
 Number     Number       Type             X           Y           Z
 ---------------------------------------------------------------------
      1          6           0       -2.015336    0.113661    0.121430
      2          8           0       -1.248091   -0.753796    0.489474
      3          8           0       -1.753486    1.331008   -0.219095
      4          1           0       -0.752996    1.579950   -0.206913
      5          6           0       -3.538159   -0.176395    0.017203
      6          9           0       -4.223167    0.614600    0.856495
      7          9           0       -3.805901   -1.443698    0.329066
      8          9           0       -3.981826    0.049951   -1.227126
      9          8           0        2.641402    1.486528    1.608547
     10          1           0        3.422565    1.256950    1.057137
     11          1           0        2.946985    1.997171    2.361479
     12          8           0        2.325079    0.897040   -2.017327
     13          1           0        2.004776   -0.022461   -1.984601
     14          1           0        3.184940    0.880106   -1.569172
     15          8           0        1.374902   -1.618170   -1.270453
     16          1           0        0.572403   -2.031094   -1.599329
     17          1           0        1.186592   -1.331902   -0.354089
     18          8           0        0.637773    2.105065   -0.292829
     19          1           0        1.190268    1.747028   -1.030912
     20          1           0        1.213625    2.028274    0.484884
     21          8           0        4.463849    0.451068   -0.107424
     22          1           0        4.302660   -0.521326    0.016154
     23          1           0        5.411157    0.574384   -0.202922
     24          8           0        3.722411   -2.085646    0.230636
     25          1           0        3.066772   -2.026370    0.942455
     26          1           0        3.178400   -2.278836   -0.548110
     27          8           0        1.377548   -0.993709    1.456744
     28          1           0        0.414740   -0.903128    1.493485
     29          1           0        1.745036   -0.115125    1.656562
 ---------------------------------------------------------------------
 Rotational constants (GHZ):           0.8301504           0.2161686           0.2051047
 Standard basis: 6-31++G(d,p) (6D, 7F)
 There are   356 symmetry adapted cartesian basis functions of A   symmetry.
 There are   356 symmetry adapted basis functions of A   symmetry.
   356 basis functions,   568 primitive gaussians,   356 cartesian basis functions
    63 alpha electrons       63 beta electrons
       nuclear repulsion energy      1126.6206634012 Hartrees.
 NAtoms=   29 NActive=   29 NUniq=   29 SFac= 1.00D+00 NAtFMM=   60 NAOKFM=F Big=F
 Integral buffers will be    131072 words long.
 Raffenetti 2 integral format.
 Two-electron integral symmetry is turned on.
 Nuclear repulsion after empirical dispersion term =     1126.6032983822 Hartrees.
 One-electron integrals computed using PRISM.
 NBasis=   356 RedAO= T EigKep=  4.33D-05  NBF=   356
 NBsUse=   356 1.00D-06 EigRej= -1.00D+00 NBFU=   356
 Initial guess from the checkpoint file:  "/local_scratch/slurm.6305209/Gau-3138328.chk"
 B after Tr=     0.000000    0.000000    0.000000
         Rot=    0.998984    0.044809    0.001026    0.004661 Ang=   5.17 deg.
 ExpMin= 3.60D-02 ExpMax= 7.00D+03 ExpMxC= 1.05D+03 IAcc=3 IRadAn=         5 AccDes= 0.00D+00
 Harris functional with IExCor= 4639 and IRadAn=       5 diagonalized for initial guess.
 HarFok:  IExCor= 4639 AccDes= 0.00D+00 IRadAn=         5 IDoV= 1 UseB2=F ITyADJ=14
 ICtDFT=  3500011 ScaDFX=  1.000000  1.000000  1.000000  1.000000
 FoFCou: FMM=F IPFlag=           0 FMFlag=      100000 FMFlg1=           0
         NFxFlg=           0 DoJE=T BraDBF=F KetDBF=T FulRan=T
         wScrn=  0.000000 ICntrl=       500 IOpCl=  0 I1Cent=   200000004 NGrid=           0
         NMat0=    1 NMatS0=      1 NMatT0=    0 NMatD0=    1 NMtDS0=    0 NMtDT0=    0
 Petite list used in FoFCou.
 Requested convergence on RMS density matrix=1.00D-10 within 128 cycles.
 Requested convergence on MAX density matrix=1.00D-08.
 Requested convergence on             energy=1.00D-08.
 No special actions if energy rises.
 SCF Done:  E(RwB97XD) =  -1061.67764760     A.U. after   16 cycles
            NFock= 16  Conv=0.43D-10     -V/T= 2.0083
 Calling FoFJK, ICntrl=      2127 FMM=F ISym2X=0 I1Cent= 0 IOpClX= 0 NMat=1 NMatS=1 NMatT=0.
 ***** Axes restored to original set *****
 -------------------------------------------------------------------
 Center     Atomic                   Forces (Hartrees/Bohr)
 Number     Number              X              Y              Z
 -------------------------------------------------------------------
      1        6          -0.001189907    0.000327186   -0.002088292
      2        8          -0.000078306   -0.000955650    0.001912005
      3        8          -0.001027561    0.000339822   -0.002482564
      4        1           0.002036201    0.001430551    0.001593381
      5        6          -0.000499707   -0.000403713    0.000263955
      6        9           0.000344690    0.000281870    0.000203993
      7        9           0.000101184   -0.000229733    0.000416273
      8        9           0.000524062    0.000263288    0.000048109
      9        8           0.000399227   -0.000545332   -0.000410622
     10        1          -0.000210315    0.000312293   -0.000092311
     11        1          -0.000016804    0.000066310    0.000433521
     12        8           0.000009830    0.000019234    0.000079904
     13        1           0.000319745    0.000338503    0.000147897
     14        1          -0.000210468   -0.000374329   -0.000153793
     15        8           0.000893047   -0.000234484    0.000199670
     16        1          -0.000359083   -0.000037842   -0.000159505
     17        1          -0.000201412   -0.000122691    0.000404004
     18        8           0.000612299   -0.002009648    0.000032270
     19        1          -0.000920496    0.000676661   -0.000291691
     20        1          -0.000323257    0.001043025    0.000356185
     21        8          -0.000077727   -0.000193765    0.000005998
     22        1          -0.000114259   -0.000189196   -0.000138959
     23        1           0.000254168    0.000435958    0.000074025
     24        8           0.000486659    0.000455010    0.000313691
     25        1          -0.000319820   -0.000267146   -0.000122638
     26        1          -0.000205962   -0.000316510   -0.000200144
     27        8           0.000770894   -0.000253418    0.000412115
     28        1          -0.000903010   -0.000682592   -0.000681921
     29        1          -0.000093911    0.000826338   -0.000074555
 -------------------------------------------------------------------
 Cartesian Forces:  Max     0.002482564 RMS     0.000696464

 GradGradGradGradGradGradGradGradGradGradGradGradGradGradGradGradGradGrad
 Berny optimization.
 Using GEDIIS/GDIIS optimizer.
 FormGI is forming the generalized inverse of G from B-inverse, IUseBI=4.
 Internal  Forces:  Max     0.002402893 RMS     0.000524449
 Search for a local minimum.
 Step number   8 out of a maximum of  174
 All quantities printed in internal units (Hartrees-Bohrs-Radians)
 Mixed Optimization -- En-DIIS/RFO-DIIS
 Swapping is turned off.
 Update second derivatives using D2CorX and points    7    8
 DE= -2.56D-04 DEPred=-3.17D-04 R= 8.08D-01
 TightC=F SS=  1.41D+00  RLast= 8.28D-01 DXNew= 2.1753D+00 2.4843D+00
 Trust test= 8.08D-01 RLast= 8.28D-01 DXMaxT set to 2.18D+00
 ITU=  1  1  0  0  0  1  1  0
     Eigenvalues ---    0.00023   0.00030   0.00074   0.00123   0.00181
     Eigenvalues ---    0.00238   0.00283   0.00376   0.00439   0.00489
     Eigenvalues ---    0.00574   0.00683   0.00719   0.00891   0.00947
     Eigenvalues ---    0.00993   0.01085   0.01140   0.01239   0.01461
     Eigenvalues ---    0.01614   0.01624   0.01686   0.01787   0.01925
     Eigenvalues ---    0.02041   0.02167   0.02212   0.02352   0.02475
     Eigenvalues ---    0.02630   0.02853   0.02952   0.03193   0.03438
     Eigenvalues ---    0.03941   0.04837   0.05099   0.05242   0.05374
     Eigenvalues ---    0.05583   0.05712   0.06114   0.06360   0.06777
     Eigenvalues ---    0.07101   0.08559   0.10172   0.11778   0.12113
     Eigenvalues ---    0.13789   0.14899   0.20580   0.21395   0.21760
     Eigenvalues ---    0.22604   0.24055   0.28835   0.36017   0.37426
     Eigenvalues ---    0.38190   0.39944   0.42931   0.44966   0.45769
     Eigenvalues ---    0.47216   0.47526   0.49095   0.50755   0.51958
     Eigenvalues ---    0.52945   0.54188   0.55310   0.56401   0.57445
     Eigenvalues ---    0.57585   0.59268   0.66372   0.81248   1.09287
     Eigenvalues ---    2.70029
 En-DIIS/RFO-DIIS/Sim-DIIS IScMMF=       -3 using points:     8    7    6    5
 RFO step:  Lambda=-2.97955671D-04.
 DidBck=F Rises=F RFO-DIIS coefs:    1.06968    0.26426    0.33036   -0.66430
 Iteration  1 RMS(Cart)=  0.05556906 RMS(Int)=  0.00357782
 Iteration  2 RMS(Cart)=  0.00359130 RMS(Int)=  0.00066280
 Iteration  3 RMS(Cart)=  0.00001537 RMS(Int)=  0.00066273
 Iteration  4 RMS(Cart)=  0.00000003 RMS(Int)=  0.00066273
 Variable       Old X    -DE/DX   Delta X   Delta X   Delta X     New X
                                 (Linear)    (Quad)   (Total)
    R1        2.29631   0.00213  -0.00015   0.00103   0.00092   2.29723
    R2        2.43947   0.00119   0.00043   0.00024   0.00069   2.44016
    R3        2.93607  -0.00090   0.00058  -0.00251  -0.00193   2.93414
    R4        1.94844   0.00240  -0.00305   0.00987   0.00680   1.95523
    R5        2.81396  -0.00061  -0.00008  -0.01481  -0.01489   2.79907
    R6        2.53485  -0.00011  -0.00062  -0.00106  -0.00169   2.53317
    R7        2.51767   0.00028  -0.00214   0.00107  -0.00107   2.51660
    R8        2.53282   0.00017   0.00262   0.00021   0.00283   2.53564
    R9        1.85826  -0.00036  -0.00038   0.00007  -0.00020   1.85806
   R10        1.81359   0.00029  -0.00010   0.00039   0.00029   1.81388
   R11        3.58284   0.00001   0.00660  -0.00909  -0.00286   3.57998
   R12        3.46963   0.00032   0.01097  -0.00169   0.00926   3.47889
   R13        3.32179  -0.00001   0.00568   0.00001   0.00589   3.32768
   R14        1.84105  -0.00032  -0.00002  -0.00168  -0.00169   1.83936
   R15        1.83264  -0.00031   0.00038   0.00136   0.00213   1.83477
   R16        3.26397   0.00034  -0.00197   0.00409   0.00226   3.26623
   R17        3.51155   0.00004   0.00829   0.00742   0.01564   3.52719
   R18        3.75879  -0.00008   0.01018  -0.01297  -0.00229   3.75650
   R19        1.81519   0.00025  -0.00021   0.00011  -0.00010   1.81509
   R20        1.84878   0.00039  -0.00014   0.00014  -0.00033   1.84845
   R21        3.49980   0.00001   0.00529  -0.01208  -0.00703   3.49277
   R22        1.86902  -0.00079   0.00244  -0.00717  -0.00470   1.86433
   R23        1.83444   0.00053  -0.00024  -0.00040  -0.00097   1.83347
   R24        1.87722   0.00029  -0.00010   0.00030   0.00020   1.87742
   R25        1.81425   0.00035   0.00005  -0.00000   0.00005   1.81430
   R26        3.17889   0.00013   0.00258  -0.00634  -0.00376   3.17514
   R27        1.83222   0.00029  -0.00006   0.00062   0.00056   1.83278
   R28        1.83188   0.00029   0.00026  -0.00007   0.00019   1.83207
   R29        1.82880   0.00117   0.00064   0.00017   0.00080   1.82960
   R30        1.83885   0.00110  -0.00069   0.00181   0.00101   1.83987
    A1        2.24593  -0.00011   0.00042  -0.00123  -0.00083   2.24510
    A2        2.10122  -0.00048   0.00544  -0.00242   0.00302   2.10424
    A3        1.93602   0.00059  -0.00584   0.00367  -0.00218   1.93384
    A4        2.00577  -0.00118   0.00321  -0.01319  -0.01005   1.99572
    A5        1.92673  -0.00055   0.00315   0.00180   0.00493   1.93166
    A6        1.93783  -0.00034   0.00378  -0.00146   0.00228   1.94011
    A7        1.93392  -0.00080  -0.00710  -0.00150  -0.00858   1.92533
    A8        1.88792   0.00061   0.00053   0.00037   0.00083   1.88874
    A9        1.88837   0.00051  -0.00008   0.00044   0.00041   1.88878
   A10        1.88750   0.00064  -0.00021   0.00041   0.00018   1.88768
   A11        1.88726   0.00016   0.00287  -0.00096   0.00162   1.88888
   A12        1.90986   0.00001   0.01182  -0.01098  -0.00116   1.90870
   A13        1.77096  -0.00036   0.00024  -0.00328  -0.00268   1.76828
   A14        2.15642  -0.00041   0.00252   0.00376   0.00655   2.16296
   A15        2.21316   0.00001   0.00392  -0.02073  -0.01739   2.19577
   A16        1.46772   0.00062  -0.02201   0.03385   0.01270   1.48042
   A17        1.83330  -0.00031   0.00082  -0.00348  -0.00258   1.83072
   A18        1.80212   0.00051  -0.00688   0.01713   0.01044   1.81256
   A19        1.90416  -0.00003   0.00342  -0.00496  -0.00230   1.90185
   A20        2.72250   0.00030   0.00130   0.00959   0.00940   2.73190
   A21        2.11853   0.00027   0.02081  -0.00857   0.01211   2.13064
   A22        1.74563  -0.00030  -0.00343   0.00140  -0.00224   1.74339
   A23        1.86050  -0.00020   0.00300  -0.00053   0.00225   1.86275
   A24        2.02320   0.00109   0.01253  -0.00631   0.00521   2.02841
   A25        2.07136  -0.00056   0.01507  -0.00414   0.01158   2.08294
   A26        1.81095   0.00005   0.00139   0.00592   0.00320   1.81415
   A27        2.80577  -0.00022  -0.00115  -0.01532  -0.01901   2.78676
   A28        1.57790  -0.00008   0.00413  -0.00601  -0.00163   1.57627
   A29        1.84443   0.00028   0.00293   0.00048   0.00329   1.84773
   A30        2.20374  -0.00023   0.00080   0.00004   0.00083   2.20457
   A31        1.77035  -0.00004   0.00280  -0.00788  -0.00535   1.76500
   A32        2.13367   0.00009  -0.00729   0.00523  -0.00181   2.13187
   A33        1.87362   0.00002  -0.00165   0.00518   0.00327   1.87689
   A34        1.84419   0.00043  -0.00222  -0.00172  -0.00396   1.84023
   A35        1.85092   0.00040  -0.00399   0.00430   0.00028   1.85120
   A36        1.79515  -0.00030  -0.00133   0.00083  -0.00058   1.79457
   A37        1.52241   0.00010  -0.00459   0.01573   0.01048   1.53289
   A38        1.98733   0.00004   0.01328  -0.02245  -0.00923   1.97810
   A39        1.85815   0.00047   0.00177  -0.00260  -0.00026   1.85790
   A40        3.23537  -0.00004   0.00942  -0.02203  -0.01311   3.22226
   A41        2.82424   0.00002  -0.01293   0.01441   0.00081   2.82505
   A42        2.95398   0.00041  -0.00917   0.00869  -0.00123   2.95275
   A43        3.46099  -0.00030   0.01132  -0.01008   0.00008   3.46107
   A44        3.04207   0.00092   0.00378   0.00175   0.00558   3.04765
   A45        2.95221   0.00044  -0.00010  -0.00228  -0.00243   2.94978
   A46        3.15952   0.00131   0.00026   0.04035   0.04204   3.20155
   A47        3.03877   0.00044  -0.00948   0.00970   0.00018   3.03895
   A48        3.18732  -0.00013  -0.00512   0.00120  -0.00496   3.18235
   A49        3.47666   0.00019   0.01166  -0.00643   0.00392   3.48058
   A50        3.14540   0.00033  -0.00193   0.01190   0.00996   3.15536
   A51        2.90617   0.00005   0.00052   0.00432   0.00259   2.90876
   A52        3.14548  -0.00011  -0.00281   0.00359   0.00067   3.14616
   A53        2.86153  -0.00055  -0.00225   0.01574   0.01350   2.87503
    D1        0.04328   0.00050   0.00403  -0.00179   0.00226   0.04555
    D2       -3.10264   0.00042   0.00583   0.00326   0.00905  -3.09359
    D3        2.05671   0.00012   0.13271  -0.00307   0.12970   2.18641
    D4       -0.03693  -0.00007   0.12767  -0.00377   0.12389   0.08696
    D5       -2.13481  -0.00012   0.13019  -0.00232   0.12786  -2.00695
    D6       -1.08096   0.00019   0.13115  -0.00764   0.12355  -0.95742
    D7        3.10858   0.00000   0.12611  -0.00834   0.11774  -3.05687
    D8        1.01071  -0.00005   0.12863  -0.00689   0.12171   1.13241
    D9        1.24787   0.00125   0.00203   0.00514   0.00771   1.25557
   D10       -0.97440   0.00060  -0.02647   0.01644  -0.01080  -0.98520
   D11       -2.48358   0.00009   0.00042  -0.04145  -0.04128  -2.52486
   D12        2.03498   0.00015  -0.00239  -0.03286  -0.03518   1.99980
   D13       -0.16374  -0.00006  -0.00647  -0.04071  -0.04731  -0.21105
   D14       -0.00296  -0.00033   0.01726  -0.04654  -0.03001  -0.03297
   D15       -1.76758  -0.00027   0.01445  -0.03794  -0.02391  -1.79150
   D16        2.31688  -0.00048   0.01037  -0.04579  -0.03604   2.28084
   D17        1.46451   0.00022  -0.00669  -0.01081  -0.01742   1.44709
   D18       -0.30011   0.00028  -0.00951  -0.00222  -0.01132  -0.31143
   D19       -2.49884   0.00007  -0.01358  -0.01007  -0.02344  -2.52228
   D20        0.49444   0.00064   0.05741   0.08217   0.13892   0.63336
   D21        2.74664   0.00049   0.07561   0.07187   0.14667   2.89331
   D22       -1.25275   0.00081   0.06367   0.07369   0.13740  -1.11535
   D23       -0.97053   0.00021  -0.00005  -0.00457  -0.00446  -0.97500
   D24       -2.59436  -0.00018   0.00010  -0.02602  -0.02555  -2.61992
   D25       -3.09475   0.00071  -0.00838   0.02693   0.01806  -3.07668
   D26        1.56461   0.00032  -0.00824   0.00548  -0.00303   1.56158
   D27        0.92889   0.00035   0.00915  -0.01075  -0.00279   0.92609
   D28       -0.69494  -0.00003   0.00930  -0.03220  -0.02388  -0.71883
   D29       -3.01528  -0.00007   0.02152  -0.01299   0.00846  -3.00682
   D30        1.29787   0.00021   0.01456  -0.01241   0.00231   1.30018
   D31        1.34654  -0.00010   0.02150  -0.01191   0.00979   1.35633
   D32       -0.62349   0.00018   0.01454  -0.01133   0.00364  -0.61986
   D33       -0.86831  -0.00038  -0.00621  -0.01558  -0.02172  -0.89004
   D34        1.05396   0.00004  -0.01221   0.00021  -0.01202   1.04193
   D35       -0.56882  -0.00023   0.01453  -0.00829   0.00663  -0.56219
   D36        1.64552  -0.00001   0.03987  -0.01092   0.03011   1.67563
   D37       -2.47569  -0.00020   0.01454  -0.01001   0.00519  -2.47050
   D38       -0.26135   0.00002   0.03988  -0.01265   0.02867  -0.23268
   D39       -0.95943  -0.00029  -0.01514   0.03235   0.01721  -0.94222
   D40        0.89219  -0.00002  -0.01112   0.03104   0.01989   0.91208
   D41        2.97205   0.00003  -0.01541   0.03435   0.01870   2.99075
   D42        1.83998   0.00033  -0.01164   0.03673   0.02431   1.86429
   D43       -0.07252  -0.00021  -0.01578   0.03801   0.02140  -0.05112
   D44       -0.47235   0.00039  -0.03921   0.04990   0.01068  -0.46166
   D45       -2.38484  -0.00015  -0.04335   0.05118   0.00777  -2.37707
   D46        1.98091   0.00146  -0.05123  -0.05241  -0.10348   1.87743
   D47       -0.29346   0.00034  -0.07742  -0.04591  -0.12313  -0.41659
   D48       -0.03675   0.00004   0.01160  -0.01087   0.00089  -0.03586
   D49        1.83133   0.00004   0.00793  -0.00946  -0.00133   1.83000
   D50       -1.63786   0.00003   0.00654  -0.00301   0.00347  -1.63439
   D51        0.23023   0.00003   0.00287  -0.00161   0.00125   0.23147
   D52        2.37579  -0.00008   0.01540  -0.00847   0.00676   2.38255
   D53       -2.03931  -0.00007   0.01173  -0.00707   0.00454  -2.03477
         Item               Value     Threshold  Converged?
 Maximum Force            0.002403     0.000015     NO 
 RMS     Force            0.000524     0.000010     NO 
 Maximum Displacement     0.280064     0.000060     NO 
 RMS     Displacement     0.055724     0.000040     NO 
 Predicted change in Energy=-1.686053D-04
 GradGradGradGradGradGradGradGradGradGradGradGradGradGradGradGradGradGrad

                          Input orientation:                          
 ---------------------------------------------------------------------
 Center     Atomic      Atomic             Coordinates (Angstroms)
 Number     Number       Type             X           Y           Z
 ---------------------------------------------------------------------
      1          6           0       -1.848670   -0.974810   -1.346109
      2          8           0       -1.702246   -1.524909   -0.271986
      3          8           0       -1.298919    0.111101   -1.777351
      4          1           0       -0.619153    0.534374   -1.122149
      5          6           0       -2.798450   -1.575198   -2.417682
      6          9           0       -3.705315   -0.668367   -2.807784
      7          9           0       -3.448295   -2.636535   -1.943591
      8          9           0       -2.099484   -1.960370   -3.496352
      9          8           0        0.244789    1.541506    2.471041
     10          1           0        1.148343    1.316437    2.786790
     11          1           0       -0.085566    2.270360    3.001115
     12          8           0        2.693051   -0.085773    0.249466
     13          1           0        2.380083   -1.004110    0.327649
     14          1           0        2.919330    0.178755    1.155833
     15          8           0        1.290896   -2.436248    0.824141
     16          1           0        0.972812   -3.080212    0.186409
     17          1           0        0.506962   -1.947515    1.145671
     18          8           0        0.416402    1.239456   -0.331930
     19          1           0        1.290286    0.787765   -0.257091
     20          1           0        0.216277    1.513501    0.577022
     21          8           0        2.634633    0.428134    3.107325
     22          1           0        2.352255   -0.485071    3.378126
     23          1           0        3.342832    0.698590    3.696457
     24          8           0        1.670769   -2.006445    3.588130
     25          1           0        0.712875   -1.872337    3.516747
     26          1           0        1.878466   -2.506780    2.784114
     27          8           0       -0.686151   -1.084472    2.262731
     28          1           0       -1.354243   -1.190018    1.569990
     29          1           0       -0.518833   -0.128544    2.341041
 ---------------------------------------------------------------------
                    Distance matrix (angstroms):
                    1          2          3          4          5
     1  C    0.000000
     2  O    1.215644   0.000000
     3  O    1.291278   2.259497   0.000000
     4  H    1.959466   2.477199   1.034665   0.000000
     5  C    1.552680   2.410021   2.345682   3.298187   0.000000
     6  F    2.382758   3.343086   2.731320   3.716498   1.340495
     7  F    2.382670   2.660576   3.492415   4.328219   1.331727
     8  F    2.378609   3.277798   2.808356   3.748595   1.341805
     9  O    5.028425   4.551709   4.741089   3.830369   6.547882
    10  H    5.595781   5.055218   5.317266   4.360673   7.143197
    11  H    5.704211   5.266015   5.382226   4.505515   7.177145
    12  O    4.895250   4.654209   4.481358   3.638214   6.283999
    13  H    4.548041   4.158871   4.382896   3.669368   5.888989
    14  H    5.506746   5.128363   5.138265   4.223331   6.967020
    15  O    4.086889   3.315258   4.468097   4.032484   5.289005
    16  H    3.839543   3.128103   4.381962   4.160758   4.823771
    17  H    3.564285   2.658749   4.005392   3.545548   4.874613
    18  O    3.325971   3.483386   2.510927   1.481202   4.754778
    19  H    3.761073   3.782054   3.077831   2.111513   5.193217
    20  H    3.762197   3.692355   3.131392   2.131622   5.253274
    21  O    6.473124   5.834607   6.279602   5.337308   8.003589
    22  H    6.340821   5.553698   6.345505   5.488261   7.830040
    23  H    7.428286   6.793033   7.200942   6.240453   8.959249
    24  O    6.147962   5.148747   6.487791   5.821188   7.498644
    25  H    5.569061   4.506442   6.000735   5.393136   6.901822
    26  H    5.770374   4.808879   6.144595   5.544872   7.056917
    27  O    3.793047   2.766085   4.257598   3.752674   5.158380
    28  H    2.965536   1.904241   3.591750   3.280472   4.258594
    29  H    4.009951   3.190331   4.198466   3.527493   5.471280
                    6          7          8          9         10
     6  F    0.000000
     7  F    2.164849   0.000000
     8  F    2.173037   2.165077   0.000000
     9  O    6.953622   7.112235   7.305377   0.000000
    10  H    7.667902   7.689707   7.795109   0.983242   0.000000
    11  H    7.448625   7.735353   8.010744   0.959865   1.574305
    12  O    7.115144   7.002286   6.365033   3.684755   3.284864
    13  H    6.853885   6.464777   5.966904   3.953957   3.598541
    14  H    7.766196   7.620954   7.169879   3.277199   2.662844
    15  O    6.424828   5.491848   5.512513   4.430480   4.237330
    16  H    6.055333   4.927468   4.925015   5.206712   5.111098
    17  H    5.916866   5.065802   5.323730   3.741472   3.709182
    18  O    5.172833   5.705843   5.155786   2.824417   3.204384
    19  H    5.795031   6.084757   5.434666   3.017266   3.092710
    20  H    5.621063   6.083205   5.832915   1.894441   2.406379
    21  O    8.739896   8.479739   8.469083   2.712160   1.760932
    22  H    8.659864   8.160629   8.321835   3.061247   2.246000
    23  H    9.687626   9.436769   9.403476   3.436571   2.454589
    24  O    8.461705   7.563185   8.025385   3.983625   3.457835
    25  H    7.808306   6.907578   7.556499   3.600963   3.300114
    26  H    8.113428   7.123372   7.454321   4.376704   3.892310
    27  O    5.915963   5.266070   5.994310   2.793887   3.066655
    28  H    4.996456   4.338516   5.178479   3.290900   3.745112
    29  H    6.079102   5.764533   6.318956   1.840947   2.250808
                   11         12         13         14         15
    11  H    0.000000
    12  O    4.565484   0.000000
    13  H    4.893772   0.973347   0.000000
    14  H    4.099912   0.970917   1.541378   0.000000
    15  O    5.365261   2.796609   1.866508   3.098396   0.000000
    16  H    6.137700   3.453964   2.512083   3.917854   0.960505
    17  H    4.645884   3.008031   2.251168   3.215687   0.978158
    18  O    3.524759   2.697662   3.053633   3.098898   3.951207
    19  H    3.834966   1.728414   2.177245   2.240766   3.400489
    20  H    2.557376   2.966374   3.329056   3.069701   4.100780
    21  O    3.287029   2.904285   3.137310   1.987854   3.901697
    22  H    3.698312   3.172396   3.094445   2.387640   3.384733
    23  H    3.835085   3.594327   3.895502   2.627613   4.721001
    24  O    4.660511   3.985062   3.484040   3.500010   2.822883
    25  H    4.250332   4.217587   3.701858   3.827446   2.811091
    26  H    5.169679   3.598509   2.922988   3.308594   2.047366
    27  O    3.487235   4.058281   3.626679   3.977494   2.793843
    28  H    3.953717   4.398151   3.939945   4.506494   3.017638
    29  H    2.525501   3.833107   3.636493   3.649673   3.301758
                   16         17         18         19         20
    16  H    0.000000
    17  H    1.555700   0.000000
    18  O    4.386091   3.514013   0.000000
    19  H    3.906242   3.172238   0.986559   0.000000
    20  H    4.671951   3.519445   0.970229   1.541406   0.000000
    21  O    4.858178   3.744166   4.172201   3.640865   3.664547
    22  H    4.338742   3.244643   4.526150   3.995334   4.050047
    23  H    5.675982   4.642256   5.008435   4.455495   4.491136
    24  O    3.634808   2.706201   5.241772   4.768448   4.855135
    25  H    3.552138   2.381188   4.958172   4.653107   4.511374
    26  H    2.810180   2.208687   5.087401   4.522047   4.878195
    27  O    3.323591   1.848293   3.653564   3.709592   3.225749
    28  H    3.301865   2.053761   3.557363   3.774041   3.280478
    29  H    3.947124   2.406205   3.144974   3.295879   2.519615
                   21         22         23         24         25
    21  O    0.000000
    22  H    0.993486   0.000000
    23  H    0.960088   1.575954   0.000000
    24  O    2.662214   1.680209   3.181940   0.000000
    25  H    3.025384   2.152043   3.682205   0.969866   0.000000
    26  H    3.047946   2.159776   3.640210   0.969492   1.515873
    27  O    3.745520   3.291702   4.633312   2.856884   2.037293
    28  H    4.570880   4.183830   5.491012   3.726947   2.920342
    29  H    3.292632   3.073402   4.175375   3.142626   2.437254
                   26         27         28         29
    26  H    0.000000
    27  O    2.978601   0.000000
    28  H    3.695723   0.968182   0.000000
    29  H    3.405784   0.973615   1.555364   0.000000
 Stoichiometry    C2H15F3O9
 Framework group  C1[X(C2H15F3O9)]
 Deg. of freedom    81
 Full point group                 C1      NOp   1
 Largest Abelian subgroup         C1      NOp   1
 Largest concise Abelian subgroup C1      NOp   1
                         Standard orientation:                         
 ---------------------------------------------------------------------
 Center     Atomic      Atomic             Coordinates (Angstroms)
 Number     Number       Type             X           Y           Z
 ---------------------------------------------------------------------
      1          6           0       -2.009126    0.130983    0.135240
      2          8           0       -1.229186   -0.715546    0.526229
      3          8           0       -1.764656    1.344944   -0.230727
      4          1           0       -0.762194    1.600739   -0.217588
      5          6           0       -3.524838   -0.185238    0.019319
      6          9           0       -4.248710    0.707565    0.709129
      7          9           0       -3.800203   -1.399211    0.492544
      8          9           0       -3.913571   -0.138689   -1.264098
      9          8           0        2.601561    1.490385    1.611264
     10          1           0        3.390465    1.263982    1.069844
     11          1           0        2.897275    1.977715    2.383535
     12          8           0        2.321822    0.895957   -2.014453
     13          1           0        2.007659   -0.025026   -1.992149
     14          1           0        3.177722    0.878806   -1.556392
     15          8           0        1.391138   -1.637851   -1.283242
     16          1           0        0.602076   -2.072815   -1.616043
     17          1           0        1.191651   -1.354016   -0.368673
     18          8           0        0.624567    2.113394   -0.307248
     19          1           0        1.178389    1.747021   -1.036871
     20          1           0        1.201141    2.063663    0.471490
     21          8           0        4.451490    0.466136   -0.087113
     22          1           0        4.298524   -0.508348    0.031195
     23          1           0        5.397615    0.601518   -0.178155
     24          8           0        3.728407   -2.075274    0.238108
     25          1           0        3.064871   -2.017585    0.943113
     26          1           0        3.192870   -2.271642   -0.545827
     27          8           0        1.365446   -1.009233    1.438841
     28          1           0        0.399963   -0.952280    1.483290
     29          1           0        1.703400   -0.116483    1.630438
 ---------------------------------------------------------------------
 Rotational constants (GHZ):           0.8264648           0.2174201           0.2060841
 Standard basis: 6-31++G(d,p) (6D, 7F)
 There are   356 symmetry adapted cartesian basis functions of A   symmetry.
 There are   356 symmetry adapted basis functions of A   symmetry.
   356 basis functions,   568 primitive gaussians,   356 cartesian basis functions
    63 alpha electrons       63 beta electrons
       nuclear repulsion energy      1127.3873125383 Hartrees.
 NAtoms=   29 NActive=   29 NUniq=   29 SFac= 1.00D+00 NAtFMM=   60 NAOKFM=F Big=F
 Integral buffers will be    131072 words long.
 Raffenetti 2 integral format.
 Two-electron integral symmetry is turned on.
 Nuclear repulsion after empirical dispersion term =     1127.3700059511 Hartrees.
 One-electron integrals computed using PRISM.
 NBasis=   356 RedAO= T EigKep=  4.46D-05  NBF=   356
 NBsUse=   356 1.00D-06 EigRej= -1.00D+00 NBFU=   356
 Initial guess from the checkpoint file:  "/local_scratch/slurm.6305209/Gau-3138328.chk"
 B after Tr=    -0.000000   -0.000000   -0.000000
         Rot=    0.999953    0.009488    0.001504   -0.001379 Ang=   1.11 deg.
 ExpMin= 3.60D-02 ExpMax= 7.00D+03 ExpMxC= 1.05D+03 IAcc=3 IRadAn=         5 AccDes= 0.00D+00
 Harris functional with IExCor= 4639 and IRadAn=       5 diagonalized for initial guess.
 HarFok:  IExCor= 4639 AccDes= 0.00D+00 IRadAn=         5 IDoV= 1 UseB2=F ITyADJ=14
 ICtDFT=  3500011 ScaDFX=  1.000000  1.000000  1.000000  1.000000
 FoFCou: FMM=F IPFlag=           0 FMFlag=      100000 FMFlg1=           0
         NFxFlg=           0 DoJE=T BraDBF=F KetDBF=T FulRan=T
         wScrn=  0.000000 ICntrl=       500 IOpCl=  0 I1Cent=   200000004 NGrid=           0
         NMat0=    1 NMatS0=      1 NMatT0=    0 NMatD0=    1 NMtDS0=    0 NMtDT0=    0
 Petite list used in FoFCou.
 Requested convergence on RMS density matrix=1.00D-10 within 128 cycles.
 Requested convergence on MAX density matrix=1.00D-08.
 Requested convergence on             energy=1.00D-08.
 No special actions if energy rises.
 SCF Done:  E(RwB97XD) =  -1061.67774216     A.U. after   16 cycles
            NFock= 16  Conv=0.34D-10     -V/T= 2.0083
 Calling FoFJK, ICntrl=      2127 FMM=F ISym2X=0 I1Cent= 0 IOpClX= 0 NMat=1 NMatS=1 NMatT=0.
 ***** Axes restored to original set *****
 -------------------------------------------------------------------
 Center     Atomic                   Forces (Hartrees/Bohr)
 Number     Number              X              Y              Z
 -------------------------------------------------------------------
      1        6          -0.001200470    0.001235274   -0.001564173
      2        8          -0.000822444   -0.001536277   -0.000197311
      3        8           0.000095602    0.000109691   -0.000615810
      4        1           0.001277966    0.000878126    0.000577130
      5        6          -0.000646142    0.000193451    0.000072470
      6        9           0.000409925   -0.000266199    0.000093547
      7        9          -0.000054973   -0.000527799    0.000586229
      8        9           0.000428728    0.000130645   -0.000043349
      9        8           0.000379581   -0.000371424   -0.000644771
     10        1          -0.000269253    0.000370871    0.000112994
     11        1           0.000228004   -0.000109486    0.000464439
     12        8           0.000419600    0.000600259    0.001276635
     13        1          -0.000020116   -0.000276155   -0.000008065
     14        1          -0.000339749   -0.000395358   -0.001068405
     15        8           0.001194743   -0.000488642   -0.000022366
     16        1          -0.000227502    0.000037797   -0.000221394
     17        1          -0.000608426    0.000344951    0.000534228
     18        8          -0.000545692   -0.000447454   -0.000764714
     19        1           0.000781893   -0.000324880   -0.000156690
     20        1          -0.000868410    0.000498159    0.000857073
     21        8          -0.000125039    0.000048916   -0.000353611
     22        1          -0.000089931   -0.000166484    0.000097163
     23        1           0.000148372    0.000233676    0.000090500
     24        8           0.000489168    0.000407223    0.000314905
     25        1          -0.000321709   -0.000148765   -0.000118400
     26        1          -0.000190017   -0.000312368   -0.000104976
     27        8           0.000888646   -0.000263600    0.001264900
     28        1          -0.000246358    0.000357574   -0.000500494
     29        1          -0.000165999    0.000188280    0.000042315
 -------------------------------------------------------------------
 Cartesian Forces:  Max     0.001564173 RMS     0.000568811

 GradGradGradGradGradGradGradGradGradGradGradGradGradGradGradGradGradGrad
 Berny optimization.
 Using GEDIIS/GDIIS optimizer.
 FormGI is forming the generalized inverse of G from B-inverse, IUseBI=4.
 Internal  Forces:  Max     0.005580981 RMS     0.000972918
 Search for a local minimum.
 Step number   9 out of a maximum of  174
 All quantities printed in internal units (Hartrees-Bohrs-Radians)
 Mixed Optimization -- En-DIIS/RFO-DIIS
 Swapping is turned off.
 Update second derivatives using D2CorX and points    8    9
 DE= -9.46D-05 DEPred=-1.69D-04 R= 5.61D-01
 TightC=F SS=  1.41D+00  RLast= 4.46D-01 DXNew= 3.6584D+00 1.3373D+00
 Trust test= 5.61D-01 RLast= 4.46D-01 DXMaxT set to 2.18D+00
 ITU=  1  1  1  0  0  0  1  1  0
     Eigenvalues ---    0.00025   0.00036   0.00074   0.00125   0.00179
     Eigenvalues ---    0.00243   0.00283   0.00376   0.00446   0.00491
     Eigenvalues ---    0.00578   0.00691   0.00709   0.00910   0.00946
     Eigenvalues ---    0.00991   0.01083   0.01132   0.01211   0.01438
     Eigenvalues ---    0.01556   0.01628   0.01684   0.01785   0.01970
     Eigenvalues ---    0.02069   0.02159   0.02206   0.02352   0.02577
     Eigenvalues ---    0.02628   0.02858   0.02959   0.03204   0.03457
     Eigenvalues ---    0.03914   0.04809   0.05097   0.05231   0.05350
     Eigenvalues ---    0.05559   0.05797   0.06039   0.06351   0.06736
     Eigenvalues ---    0.07076   0.08555   0.10725   0.11869   0.12086
     Eigenvalues ---    0.13785   0.13885   0.20444   0.21284   0.22392
     Eigenvalues ---    0.23203   0.24051   0.29188   0.35295   0.37395
     Eigenvalues ---    0.38166   0.40408   0.42913   0.44907   0.45624
     Eigenvalues ---    0.47047   0.47359   0.48176   0.50753   0.52301
     Eigenvalues ---    0.52962   0.54189   0.55120   0.56559   0.57445
     Eigenvalues ---    0.57588   0.60095   0.66424   0.81532   1.33339
     Eigenvalues ---    2.68426
 En-DIIS/RFO-DIIS/Sim-DIIS IScMMF=       -3 using points:     9    8    7    6    5
 RFO step:  Lambda=-2.17487614D-04.
 DidBck=F Rises=F RFO-DIIS coefs:    1.12547   -0.19292    0.01450    0.04486    0.00808
 Iteration  1 RMS(Cart)=  0.02219570 RMS(Int)=  0.00023237
 Iteration  2 RMS(Cart)=  0.00031211 RMS(Int)=  0.00013736
 Iteration  3 RMS(Cart)=  0.00000012 RMS(Int)=  0.00013736
 Variable       Old X    -DE/DX   Delta X   Delta X   Delta X     New X
                                 (Linear)    (Quad)   (Total)
    R1        2.29723   0.00049   0.00027   0.00110   0.00136   2.29859
    R2        2.44016   0.00113   0.00039   0.00008   0.00047   2.44063
    R3        2.93414  -0.00039  -0.00052  -0.00065  -0.00116   2.93298
    R4        1.95523   0.00240   0.00224   0.00464   0.00689   1.96212
    R5        2.79907   0.00078  -0.00084  -0.00298  -0.00382   2.79525
    R6        2.53317  -0.00048   0.00011  -0.00189  -0.00178   2.53139
    R7        2.51660   0.00066  -0.00025   0.00113   0.00088   2.51748
    R8        2.53564   0.00022   0.00018   0.00098   0.00116   2.53680
    R9        1.85806  -0.00053   0.00011  -0.00073  -0.00065   1.85741
   R10        1.81388   0.00009   0.00011   0.00012   0.00023   1.81411
   R11        3.57998   0.00076  -0.00109  -0.01175  -0.01274   3.56723
   R12        3.47889  -0.00029  -0.00176  -0.01033  -0.01206   3.46683
   R13        3.32768  -0.00020  -0.00102  -0.00143  -0.00251   3.32517
   R14        1.83936   0.00008  -0.00023  -0.00039  -0.00064   1.83872
   R15        1.83477  -0.00128   0.00003  -0.00251  -0.00261   1.83216
   R16        3.26623   0.00067   0.00311   0.00669   0.00979   3.27602
   R17        3.52719  -0.00022   0.00067   0.00404   0.00471   3.53190
   R18        3.75650  -0.00020  -0.00137  -0.00804  -0.00957   3.74693
   R19        1.81509   0.00020   0.00009   0.00019   0.00027   1.81536
   R20        1.84845   0.00092   0.00006   0.00262   0.00276   1.85121
   R21        3.49277   0.00011  -0.00107  -0.02750  -0.02850   3.46427
   R22        1.86433   0.00141  -0.00129   0.00200   0.00074   1.86506
   R23        1.83347   0.00172  -0.00002   0.00283   0.00291   1.83637
   R24        1.87742   0.00029  -0.00001  -0.00006  -0.00007   1.87735
   R25        1.81430   0.00023   0.00004   0.00015   0.00020   1.81450
   R26        3.17514   0.00007  -0.00031   0.00009  -0.00022   3.17491
   R27        1.83278   0.00031   0.00013   0.00019   0.00032   1.83310
   R28        1.83207   0.00021  -0.00001  -0.00018  -0.00018   1.83189
   R29        1.82960   0.00049  -0.00008   0.00202   0.00194   1.83154
   R30        1.83987  -0.00007   0.00042   0.00085   0.00132   1.84118
    A1        2.24510   0.00164  -0.00032   0.00213   0.00182   2.24692
    A2        2.10424  -0.00217   0.00070  -0.00711  -0.00642   2.09782
    A3        1.93384   0.00053  -0.00040   0.00496   0.00457   1.93841
    A4        1.99572   0.00558  -0.00225   0.00414   0.00190   1.99762
    A5        1.93166   0.00019  -0.00043   0.00316   0.00272   1.93439
    A6        1.94011  -0.00062   0.00055  -0.00184  -0.00129   1.93882
    A7        1.92533  -0.00061  -0.00063  -0.00190  -0.00253   1.92280
    A8        1.88874   0.00038   0.00023   0.00080   0.00103   1.88978
    A9        1.88878   0.00019   0.00006  -0.00019  -0.00013   1.88865
   A10        1.88768   0.00051   0.00023  -0.00001   0.00023   1.88790
   A11        1.88888  -0.00010  -0.00056  -0.00290  -0.00350   1.88539
   A12        1.90870   0.00009  -0.00283  -0.00600  -0.00844   1.90026
   A13        1.76828  -0.00056   0.00107  -0.00416  -0.00321   1.76507
   A14        2.16296  -0.00045  -0.00052   0.01116   0.01073   2.17370
   A15        2.19577   0.00002  -0.00372   0.00873   0.00505   2.20083
   A16        1.48042   0.00111   0.00716  -0.01027  -0.00333   1.47709
   A17        1.83072  -0.00037  -0.00066   0.00101   0.00040   1.83112
   A18        1.81256   0.00091   0.00310   0.00348   0.00651   1.81907
   A19        1.90185   0.00016  -0.00050  -0.00506  -0.00544   1.89641
   A20        2.73190   0.00083  -0.00034   0.01782   0.01779   2.74969
   A21        2.13064  -0.00007  -0.00647   0.00665   0.00018   2.13082
   A22        1.74339  -0.00043   0.00038  -0.00329  -0.00279   1.74060
   A23        1.86275   0.00032  -0.00086   0.00176   0.00113   1.86388
   A24        2.02841   0.00192  -0.00148   0.00295   0.00175   2.03017
   A25        2.08294   0.00123  -0.00431   0.00411  -0.00040   2.08255
   A26        1.81415  -0.00175  -0.00030   0.00184   0.00238   1.81653
   A27        2.78676   0.00057  -0.00028   0.02052   0.02062   2.80738
   A28        1.57627  -0.00023  -0.00108   0.00605   0.00480   1.58106
   A29        1.84773   0.00022  -0.00004   0.00262   0.00260   1.85033
   A30        2.20457  -0.00007  -0.00137  -0.00360  -0.00492   2.19964
   A31        1.76500   0.00026  -0.00016  -0.00309  -0.00313   1.76187
   A32        2.13187   0.00005   0.00140  -0.00318  -0.00177   2.13010
   A33        1.87689  -0.00013   0.00110   0.00160   0.00275   1.87964
   A34        1.84023   0.00023   0.00086   0.00009   0.00096   1.84119
   A35        1.85120   0.00046   0.00181   0.00684   0.00866   1.85986
   A36        1.79457  -0.00026   0.00007   0.00046   0.00055   1.79512
   A37        1.53289   0.00004   0.00331   0.00829   0.01163   1.54452
   A38        1.97810   0.00027  -0.00533   0.01600   0.01072   1.98882
   A39        1.85790  -0.00043  -0.00044  -0.00269  -0.00322   1.85468
   A40        3.22226   0.00460  -0.00271  -0.00868  -0.01128   3.21098
   A41        2.82505  -0.00007   0.00266  -0.00653  -0.00381   2.82124
   A42        2.95275   0.00114   0.00214  -0.00718  -0.00493   2.94782
   A43        3.46107   0.00016  -0.00190  -0.02078  -0.02251   3.43856
   A44        3.04765   0.00200   0.00024   0.00832   0.00853   3.05619
   A45        2.94978   0.00060  -0.00094  -0.00071  -0.00163   2.94815
   A46        3.20155   0.00060   0.00663  -0.00453   0.00192   3.20347
   A47        3.03895  -0.00276   0.00484  -0.01143  -0.00658   3.03236
   A48        3.18235   0.00022   0.00065  -0.00153  -0.00071   3.18164
   A49        3.48058   0.00099  -0.00331   0.01378   0.01078   3.49136
   A50        3.15536   0.00039   0.00109  -0.00275  -0.00164   3.15372
   A51        2.90876  -0.00065  -0.00100  -0.01777  -0.01839   2.89036
   A52        3.14616   0.00029   0.00110  -0.00037   0.00076   3.14691
   A53        2.87503  -0.00008   0.00136   0.00303   0.00437   2.87940
    D1        0.04555   0.00004  -0.00349   0.01052   0.00702   0.05257
    D2       -3.09359   0.00047  -0.00412   0.01780   0.01369  -3.07990
    D3        2.18641   0.00024   0.00861   0.00485   0.01346   2.19986
    D4        0.08696   0.00004   0.00825   0.00294   0.01119   0.09814
    D5       -2.00695   0.00022   0.00800   0.00541   0.01340  -1.99355
    D6       -0.95742  -0.00015   0.00919  -0.00175   0.00745  -0.94997
    D7       -3.05687  -0.00034   0.00883  -0.00366   0.00518  -3.05169
    D8        1.13241  -0.00017   0.00858  -0.00119   0.00739   1.13981
    D9        1.25557   0.00184  -0.00308   0.01485   0.01162   1.26719
   D10       -0.98520  -0.00111   0.00370   0.00585   0.00974  -0.97546
   D11       -2.52486   0.00006  -0.00412  -0.00816  -0.01220  -2.53707
   D12        1.99980  -0.00017  -0.00390  -0.00562  -0.00955   1.99025
   D13       -0.21105  -0.00013  -0.00411  -0.00982  -0.01394  -0.22499
   D14       -0.03297  -0.00042  -0.00765  -0.00155  -0.00897  -0.04194
   D15       -1.79150  -0.00064  -0.00742   0.00099  -0.00631  -1.79781
   D16        2.28084  -0.00060  -0.00763  -0.00321  -0.01070   2.27014
   D17        1.44709   0.00056   0.00028  -0.01394  -0.01360   1.43349
   D18       -0.31143   0.00034   0.00051  -0.01140  -0.01095  -0.32238
   D19       -2.52228   0.00038   0.00030  -0.01561  -0.01534  -2.53762
   D20        0.63336   0.00060  -0.00120  -0.00249  -0.00357   0.62979
   D21        2.89331   0.00010  -0.00540  -0.00276  -0.00810   2.88521
   D22       -1.11535   0.00082  -0.00467   0.00525   0.00067  -1.11467
   D23       -0.97500  -0.00037  -0.00091   0.00875   0.00783  -0.96716
   D24       -2.61992  -0.00031  -0.00438  -0.00483  -0.00928  -2.62919
   D25       -3.07668   0.00044   0.00333   0.00958   0.01290  -3.06378
   D26        1.56158   0.00049  -0.00015  -0.00401  -0.00421   1.55737
   D27        0.92609  -0.00013  -0.00277   0.00164  -0.00088   0.92521
   D28       -0.71883  -0.00007  -0.00624  -0.01195  -0.01799  -0.73682
   D29       -3.00682  -0.00018  -0.00450  -0.02525  -0.02986  -3.03668
   D30        1.30018  -0.00019  -0.00230  -0.02379  -0.02609   1.27408
   D31        1.35633  -0.00040  -0.00505  -0.01876  -0.02390   1.33243
   D32       -0.61986  -0.00041  -0.00286  -0.01730  -0.02013  -0.63999
   D33       -0.89004  -0.00076   0.00058  -0.01555  -0.01498  -0.90502
   D34        1.04193   0.00016   0.00359  -0.01322  -0.00966   1.03227
   D35       -0.56219  -0.00159  -0.00258  -0.00004  -0.00278  -0.56497
   D36        1.67563   0.00014  -0.00891   0.00675  -0.00247   1.67316
   D37       -2.47050  -0.00166  -0.00276  -0.00006  -0.00301  -2.47351
   D38       -0.23268   0.00007  -0.00908   0.00674  -0.00270  -0.23538
   D39       -0.94222  -0.00025   0.00461   0.00496   0.00959  -0.93263
   D40        0.91208  -0.00005   0.00433   0.00869   0.01303   0.92511
   D41        2.99075   0.00002   0.00655   0.00640   0.01303   3.00378
   D42        1.86429  -0.00022   0.00705  -0.00595   0.00124   1.86553
   D43       -0.05112   0.00012   0.00734  -0.00758  -0.00010  -0.05123
   D44       -0.46166  -0.00016   0.01524  -0.00540   0.00981  -0.45186
   D45       -2.37707   0.00018   0.01552  -0.00703   0.00846  -2.36861
   D46        1.87743   0.00239   0.00483   0.01714   0.02183   1.89926
   D47       -0.41659   0.00035   0.00959   0.00778   0.01737  -0.39923
   D48       -0.03586   0.00002  -0.00243   0.01335   0.01084  -0.02502
   D49        1.83000   0.00004  -0.00154   0.01597   0.01434   1.84434
   D50       -1.63439   0.00009  -0.00118   0.00749   0.00636  -1.62803
   D51        0.23147   0.00011  -0.00029   0.01011   0.00986   0.24133
   D52        2.38255  -0.00012  -0.00399   0.01273   0.00878   2.39134
   D53       -2.03477  -0.00010  -0.00310   0.01535   0.01228  -2.02249
         Item               Value     Threshold  Converged?
 Maximum Force            0.005581     0.000015     NO 
 RMS     Force            0.000973     0.000010     NO 
 Maximum Displacement     0.096377     0.000060     NO 
 RMS     Displacement     0.022162     0.000040     NO 
 Predicted change in Energy=-1.098916D-04
 GradGradGradGradGradGradGradGradGradGradGradGradGradGradGradGradGradGrad

                          Input orientation:                          
 ---------------------------------------------------------------------
 Center     Atomic      Atomic             Coordinates (Angstroms)
 Number     Number       Type             X           Y           Z
 ---------------------------------------------------------------------
      1          6           0       -1.873967   -0.955931   -1.358454
      2          8           0       -1.744170   -1.507837   -0.282307
      3          8           0       -1.314577    0.127723   -1.783673
      4          1           0       -0.633556    0.548052   -1.122144
      5          6           0       -2.806903   -1.563470   -2.439856
      6          9           0       -3.702433   -0.659626   -2.858785
      7          9           0       -3.468325   -2.617788   -1.964804
      8          9           0       -2.087309   -1.963703   -3.500085
      9          8           0        0.236627    1.536121    2.474313
     10          1           0        1.142946    1.319511    2.786972
     11          1           0       -0.095621    2.262490    3.006831
     12          8           0        2.691044   -0.096966    0.248152
     13          1           0        2.388193   -1.018534    0.323894
     14          1           0        2.907478    0.169903    1.154761
     15          8           0        1.302086   -2.451602    0.833659
     16          1           0        0.970872   -3.091957    0.198765
     17          1           0        0.525161   -1.958935    1.170291
     18          8           0        0.410305    1.231408   -0.327566
     19          1           0        1.282386    0.773576   -0.264871
     20          1           0        0.215566    1.495340    0.587173
     21          8           0        2.634603    0.440198    3.099993
     22          1           0        2.360935   -0.472613    3.380748
     23          1           0        3.345850    0.722928    3.679787
     24          8           0        1.689631   -1.995969    3.607566
     25          1           0        0.730600   -1.870020    3.534324
     26          1           0        1.900577   -2.511795    2.814376
     27          8           0       -0.661619   -1.095898    2.269106
     28          1           0       -1.337050   -1.204696    1.582576
     29          1           0       -0.503593   -0.137650    2.347028
 ---------------------------------------------------------------------
                    Distance matrix (angstroms):
                    1          2          3          4          5
     1  C    0.000000
     2  O    1.216363   0.000000
     3  O    1.291524   2.261351   0.000000
     4  H    1.963778   2.483036   1.038309   0.000000
     5  C    1.552064   2.405726   2.348989   3.304289   0.000000
     6  F    2.383711   3.345519   2.734528   3.727253   1.339555
     7  F    2.381471   2.652451   3.494177   4.332266   1.332194
     8  F    2.376489   3.267974   2.813760   3.751921   1.342419
     9  O    5.035378   4.559407   4.745552   3.829883   6.558932
    10  H    5.609274   5.074426   5.324525   4.362602   7.157696
    11  H    5.707579   5.267970   5.384422   4.503010   7.187170
    12  O    4.915113   4.684343   4.497088   3.653318   6.293127
    13  H    4.582600   4.205154   4.412057   3.698133   5.909678
    14  H    5.517787   5.149544   5.144115   4.226845   6.969936
    15  O    4.138804   3.378719   4.511127   4.070602   5.328083
    16  H    3.883380   3.179987   4.418107   4.191497   4.854913
    17  H    3.627172   2.731921   4.057668   3.589270   4.928712
    18  O    3.326422   3.485294   2.512685   1.479181   4.756421
    19  H    3.761607   3.790144   3.077028   2.111069   5.187931
    20  H    3.763023   3.689936   3.135701   2.130757   5.258758
    21  O    6.492621   5.865871   6.288390   5.340312   8.019639
    22  H    6.374011   5.598352   6.367184   5.503160   7.859768
    23  H    7.446403   6.825159   7.205778   6.238973   8.974074
    24  O    6.200182   5.211561   6.526927   5.851443   7.548323
    25  H    5.617704   4.563149   6.037782   5.421317   6.949728
    26  H    5.837842   4.886876   6.200510   5.592913   7.118051
    27  O    3.827345   2.802020   4.283529   3.768811   5.195690
    28  H    2.999970   1.932726   3.620425   3.298869   4.297574
    29  H    4.034613   3.214008   4.217915   3.538676   5.500224
                    6          7          8          9         10
     6  F    0.000000
     7  F    2.165272   0.000000
     8  F    2.172673   2.166131   0.000000
     9  O    6.984227   7.119507   7.303621   0.000000
    10  H    7.698652   7.703604   7.793659   0.982899   0.000000
    11  H    7.480194   7.740116   8.010460   0.959987   1.572131
    12  O    7.130652   7.013526   6.353475   3.694175   3.293724
    13  H    6.881423   6.488031   5.962070   3.972380   3.617160
    14  H    7.777377   7.625862   7.153164   3.277380   2.664448
    15  O    6.472289   5.533157   5.523349   4.441721   4.249947
    16  H    6.091356   4.961082   4.930205   5.209255   5.117565
    17  H    5.982826   5.119652   5.351395   3.741542   3.707225
    18  O    5.186299   5.704440   5.148950   2.823746   3.200761
    19  H    5.799214   6.079505   5.414254   3.029557   3.103423
    20  H    5.645283   6.082882   5.828712   1.887699   2.393756
    21  O    8.767820   8.499952   8.463818   2.709762   1.759606
    22  H    8.702366   8.194936   8.328030   3.060935   2.246725
    23  H    9.713015   9.458053   9.396156   3.432451   2.450676
    24  O    8.524896   7.618561   8.048914   3.983860   3.458994
    25  H    7.873288   6.959205   7.578409   3.601309   3.301767
    26  H    8.185903   7.188665   7.488395   4.389760   3.905593
    27  O    5.977638   5.302805   6.005767   2.788634   3.059222
    28  H    5.061405   4.372993   5.193498   3.283859   3.737990
    29  H    6.132334   5.790735   6.327034   1.834567   2.242311
                   11         12         13         14         15
    11  H    0.000000
    12  O    4.576335   0.000000
    13  H    4.912494   0.973008   0.000000
    14  H    4.102156   0.969537   1.540253   0.000000
    15  O    5.375772   2.795771   1.869003   3.090741   0.000000
    16  H    6.139441   3.454186   2.514664   3.912046   0.960649
    17  H    4.645285   3.001386   2.252027   3.194938   0.979619
    18  O    3.526654   2.701445   3.065727   3.091918   3.963368
    19  H    3.849649   1.733596   2.186575   2.240692   3.407188
    20  H    2.557362   2.962831   3.333045   3.053741   4.101174
    21  O    3.283831   2.902538   3.145687   1.982788   3.908245
    22  H    3.695303   3.172260   3.105338   2.380453   3.394881
    23  H    3.829731   3.588469   3.900232   2.621786   4.728113
    24  O    4.656445   3.986816   3.496551   3.491476   2.837666
    25  H    4.247179   4.217343   3.712075   3.816072   2.821068
    26  H    5.178382   3.611335   2.944502   3.310540   2.070037
    27  O    3.484733   4.040108   3.618174   3.947464   2.784704
    28  H    3.948547   4.385578   3.936543   4.482027   3.013418
    29  H    2.522390   3.822649   3.637507   3.626500   3.302293
                   16         17         18         19         20
    16  H    0.000000
    17  H    1.557645   0.000000
    18  O    4.391212   3.526337   0.000000
    19  H    3.905681   3.178001   0.986948   0.000000
    20  H    4.665258   3.516801   0.971766   1.544353   0.000000
    21  O    4.864283   3.732203   4.161932   3.641695   3.644082
    22  H    4.349512   3.235018   4.523299   4.000849   4.034787
    23  H    5.684310   4.631009   4.993481   4.452052   4.467612
    24  O    3.652085   2.701420   5.247656   4.778283   4.846120
    25  H    3.560451   2.374608   4.963430   4.661217   4.502955
    26  H    2.835906   2.213694   5.109235   4.545061   4.884345
    27  O    3.306900   1.833214   3.648024   3.700693   3.211365
    28  H    3.286821   2.051021   3.554785   3.766705   3.269807
    29  H    3.939164   2.400026   3.140539   3.292730   2.506180
                   21         22         23         24         25
    21  O    0.000000
    22  H    0.993449   0.000000
    23  H    0.960192   1.577593   0.000000
    24  O    2.661863   1.680092   3.184443   0.000000
    25  H    3.025059   2.152748   3.685657   0.970035   0.000000
    26  H    3.055263   2.165864   3.647078   0.969394   1.516261
    27  O    3.730287   3.280254   4.621466   2.851311   2.034284
    28  H    4.558757   4.176657   5.481202   3.726593   2.920129
    29  H    3.278588   3.063707   4.163538   3.138875   2.435982
                   26         27         28         29
    26  H    0.000000
    27  O    2.977739   0.000000
    28  H    3.702441   0.969210   0.000000
    29  H    3.411014   0.974312   1.554871   0.000000
 Stoichiometry    C2H15F3O9
 Framework group  C1[X(C2H15F3O9)]
 Deg. of freedom    81
 Full point group                 C1      NOp   1
 Largest Abelian subgroup         C1      NOp   1
 Largest concise Abelian subgroup C1      NOp   1
                         Standard orientation:                         
 ---------------------------------------------------------------------
 Center     Atomic      Atomic             Coordinates (Angstroms)
 Number     Number       Type             X           Y           Z
 ---------------------------------------------------------------------
      1          6           0       -2.027018    0.138845    0.151473
      2          8           0       -1.253258   -0.704772    0.562747
      3          8           0       -1.777397    1.347439   -0.229349
      4          1           0       -0.771093    1.602935   -0.216661
      5          6           0       -3.538654   -0.186952    0.018373
      6          9           0       -4.280084    0.715972    0.673673
      7          9           0       -3.814506   -1.392576    0.513464
      8          9           0       -3.903475   -0.171421   -1.273429
      9          8           0        2.596835    1.504403    1.604150
     10          1           0        3.387582    1.285784    1.062841
     11          1           0        2.890810    1.996478    2.374225
     12          8           0        2.318271    0.873370   -2.025056
     13          1           0        2.012368   -0.050070   -2.004425
     14          1           0        3.168428    0.865103   -1.559044
     15          8           0        1.414414   -1.663880   -1.275563
     16          1           0        0.621088   -2.103751   -1.591783
     17          1           0        1.230329   -1.373151   -0.358370
     18          8           0        0.618366    2.099476   -0.320711
     19          1           0        1.162407    1.726810   -1.055018
     20          1           0        1.201399    2.048170    0.455027
     21          8           0        4.451274    0.493587   -0.093531
     22          1           0        4.315546   -0.482363    0.033127
     23          1           0        5.394147    0.646937   -0.190709
     24          8           0        3.770757   -2.055943    0.256196
     25          1           0        3.103663   -2.002094    0.958373
     26          1           0        3.243166   -2.279181   -0.525813
     27          8           0        1.394108   -1.005505    1.430117
     28          1           0        0.427499   -0.957908    1.482750
     29          1           0        1.722310   -0.108221    1.621032
 ---------------------------------------------------------------------
 Rotational constants (GHZ):           0.8263997           0.2158369           0.2047261
 Standard basis: 6-31++G(d,p) (6D, 7F)
 There are   356 symmetry adapted cartesian basis functions of A   symmetry.
 There are   356 symmetry adapted basis functions of A   symmetry.
   356 basis functions,   568 primitive gaussians,   356 cartesian basis functions
    63 alpha electrons       63 beta electrons
       nuclear repulsion energy      1125.5231692426 Hartrees.
 NAtoms=   29 NActive=   29 NUniq=   29 SFac= 1.00D+00 NAtFMM=   60 NAOKFM=F Big=F
 Integral buffers will be    131072 words long.
 Raffenetti 2 integral format.
 Two-electron integral symmetry is turned on.
 Nuclear repulsion after empirical dispersion term =     1125.5059264192 Hartrees.
 One-electron integrals computed using PRISM.
 NBasis=   356 RedAO= T EigKep=  4.60D-05  NBF=   356
 NBsUse=   356 1.00D-06 EigRej= -1.00D+00 NBFU=   356
 Initial guess from the checkpoint file:  "/local_scratch/slurm.6305209/Gau-3138328.chk"
 B after Tr=     0.000000    0.000000    0.000000
         Rot=    0.999987    0.004943    0.000201   -0.001445 Ang=   0.59 deg.
 ExpMin= 3.60D-02 ExpMax= 7.00D+03 ExpMxC= 1.05D+03 IAcc=3 IRadAn=         5 AccDes= 0.00D+00
 Harris functional with IExCor= 4639 and IRadAn=       5 diagonalized for initial guess.
 HarFok:  IExCor= 4639 AccDes= 0.00D+00 IRadAn=         5 IDoV= 1 UseB2=F ITyADJ=14
 ICtDFT=  3500011 ScaDFX=  1.000000  1.000000  1.000000  1.000000
 FoFCou: FMM=F IPFlag=           0 FMFlag=      100000 FMFlg1=           0
         NFxFlg=           0 DoJE=T BraDBF=F KetDBF=T FulRan=T
         wScrn=  0.000000 ICntrl=       500 IOpCl=  0 I1Cent=   200000004 NGrid=           0
         NMat0=    1 NMatS0=      1 NMatT0=    0 NMatD0=    1 NMtDS0=    0 NMtDT0=    0
 Petite list used in FoFCou.
 Requested convergence on RMS density matrix=1.00D-10 within 128 cycles.
 Requested convergence on MAX density matrix=1.00D-08.
 Requested convergence on             energy=1.00D-08.
 No special actions if energy rises.
 SCF Done:  E(RwB97XD) =  -1061.67785040     A.U. after   15 cycles
            NFock= 15  Conv=0.44D-10     -V/T= 2.0083
 Calling FoFJK, ICntrl=      2127 FMM=F ISym2X=0 I1Cent= 0 IOpClX= 0 NMat=1 NMatS=1 NMatT=0.
 ***** Axes restored to original set *****
 -------------------------------------------------------------------
 Center     Atomic                   Forces (Hartrees/Bohr)
 Number     Number              X              Y              Z
 -------------------------------------------------------------------
      1        6          -0.000542661    0.000071952    0.000008270
      2        8          -0.000192334   -0.000280059    0.000153074
      3        8           0.000866365    0.000820887    0.000471516
      4        1           0.000192778   -0.000333962   -0.000398818
      5        6          -0.000083789    0.000124635    0.000013199
      6        9          -0.000075741    0.000028165   -0.000069740
      7        9          -0.000021778   -0.000158683    0.000175419
      8        9           0.000187356    0.000002950   -0.000021385
      9        8           0.000369602   -0.000105861   -0.000355045
     10        1           0.000195118    0.000031402    0.000058099
     11        1          -0.000095842   -0.000105552    0.000180506
     12        8           0.000047857    0.000469881   -0.000157825
     13        1          -0.000261235   -0.000431006    0.000029221
     14        1           0.000161138    0.000079040    0.000177569
     15        8           0.000452031   -0.000152135    0.000551185
     16        1          -0.000185140    0.000153678   -0.000094355
     17        1           0.000268539   -0.000158501   -0.000105228
     18        8          -0.000649500   -0.000421696    0.000150895
     19        1           0.000319084   -0.000017524    0.000159871
     20        1          -0.000563281    0.000318997   -0.000507308
     21        8          -0.000187966    0.000143681   -0.000315969
     22        1           0.000074367   -0.000062171    0.000157176
     23        1           0.000077373    0.000002677    0.000047390
     24        8           0.000197909    0.000086366    0.000090054
     25        1          -0.000082622   -0.000101198   -0.000078143
     26        1          -0.000027091   -0.000121587   -0.000039396
     27        8          -0.000235664   -0.000138342   -0.000166230
     28        1          -0.000044732    0.000497697   -0.000169321
     29        1          -0.000160141   -0.000243731    0.000055317
 -------------------------------------------------------------------
 Cartesian Forces:  Max     0.000866365 RMS     0.000270161

 GradGradGradGradGradGradGradGradGradGradGradGradGradGradGradGradGradGrad
 Berny optimization.
 Using GEDIIS/GDIIS optimizer.
 FormGI is forming the generalized inverse of G from B-inverse, IUseBI=4.
 Internal  Forces:  Max     0.001000265 RMS     0.000273158
 Search for a local minimum.
 Step number  10 out of a maximum of  174
 All quantities printed in internal units (Hartrees-Bohrs-Radians)
 Mixed Optimization -- En-DIIS/RFO-DIIS
 Swapping is turned off.
 Update second derivatives using D2CorX and points    8    9   10
 DE= -1.08D-04 DEPred=-1.10D-04 R= 9.85D-01
 TightC=F SS=  1.41D+00  RLast= 1.11D-01 DXNew= 3.6584D+00 3.3247D-01
 Trust test= 9.85D-01 RLast= 1.11D-01 DXMaxT set to 2.18D+00
 ITU=  1  1  1  1  0  0  0  1  1  0
     Eigenvalues ---    0.00022   0.00032   0.00074   0.00127   0.00194
     Eigenvalues ---    0.00240   0.00284   0.00366   0.00449   0.00474
     Eigenvalues ---    0.00498   0.00695   0.00717   0.00910   0.00954
     Eigenvalues ---    0.01027   0.01090   0.01143   0.01274   0.01487
     Eigenvalues ---    0.01588   0.01635   0.01697   0.01802   0.01945
     Eigenvalues ---    0.02064   0.02148   0.02322   0.02350   0.02581
     Eigenvalues ---    0.02638   0.02892   0.02995   0.03203   0.03570
     Eigenvalues ---    0.03975   0.04766   0.05096   0.05222   0.05317
     Eigenvalues ---    0.05529   0.05831   0.06033   0.06402   0.06763
     Eigenvalues ---    0.07302   0.08628   0.10737   0.11072   0.12165
     Eigenvalues ---    0.13546   0.14090   0.20471   0.21244   0.22311
     Eigenvalues ---    0.23227   0.24060   0.29336   0.35784   0.37422
     Eigenvalues ---    0.38156   0.40902   0.42924   0.44975   0.45993
     Eigenvalues ---    0.47325   0.47682   0.48616   0.50860   0.52297
     Eigenvalues ---    0.52955   0.54206   0.55232   0.56574   0.57453
     Eigenvalues ---    0.57588   0.60059   0.66485   0.82552   1.31437
     Eigenvalues ---    2.65084
 En-DIIS/RFO-DIIS/Sim-DIIS IScMMF=       -3 using points:    10    9    8    7    6    5
 RFO step:  Lambda=-1.99480349D-04.
 DidBck=F Rises=F RFO-DIIS coefs:    1.52934    0.25136   -0.85367    0.06598    0.03540
                  RFO-DIIS coefs:   -0.02840
 Iteration  1 RMS(Cart)=  0.05122815 RMS(Int)=  0.00280257
 Iteration  2 RMS(Cart)=  0.00300090 RMS(Int)=  0.00011645
 Iteration  3 RMS(Cart)=  0.00000684 RMS(Int)=  0.00011635
 Iteration  4 RMS(Cart)=  0.00000000 RMS(Int)=  0.00011635
 Variable       Old X    -DE/DX   Delta X   Delta X   Delta X     New X
                                 (Linear)    (Quad)   (Total)
    R1        2.29859   0.00025   0.00156  -0.00046   0.00109   2.29969
    R2        2.44063   0.00057   0.00108  -0.00049   0.00058   2.44121
    R3        2.93298  -0.00007  -0.00232   0.00088  -0.00143   2.93154
    R4        1.96212  -0.00081   0.01006  -0.00472   0.00534   1.96746
    R5        2.79525  -0.00053  -0.01270   0.00472  -0.00799   2.78726
    R6        2.53139   0.00009  -0.00196  -0.00111  -0.00308   2.52832
    R7        2.51748   0.00020  -0.00045   0.00030  -0.00015   2.51733
    R8        2.53680   0.00012   0.00270   0.00057   0.00327   2.54007
    R9        1.85741   0.00021  -0.00045  -0.00012  -0.00064   1.85677
   R10        1.81411   0.00005   0.00041  -0.00021   0.00020   1.81431
   R11        3.56723  -0.00003  -0.00882   0.01515   0.00629   3.57353
   R12        3.46683   0.00007  -0.00093  -0.00357  -0.00445   3.46238
   R13        3.32517   0.00002   0.00222   0.00146   0.00359   3.32877
   R14        1.83872   0.00041  -0.00166   0.00153  -0.00021   1.83851
   R15        1.83216   0.00003   0.00010   0.00040   0.00056   1.83271
   R16        3.27602   0.00004   0.00918  -0.01076  -0.00154   3.27448
   R17        3.53190  -0.00009   0.01411  -0.00408   0.00997   3.54187
   R18        3.74693  -0.00023  -0.00734  -0.00592  -0.01321   3.73372
   R19        1.81536   0.00002   0.00012  -0.00000   0.00012   1.81548
   R20        1.85121  -0.00004   0.00134   0.00062   0.00202   1.85323
   R21        3.46427   0.00017  -0.02020  -0.02987  -0.05004   3.41424
   R22        1.86506   0.00039  -0.00354   0.00337  -0.00016   1.86491
   R23        1.83637  -0.00045   0.00088  -0.00068   0.00018   1.83655
   R24        1.87735   0.00018   0.00008  -0.00056  -0.00048   1.87687
   R25        1.81450   0.00009   0.00018  -0.00001   0.00017   1.81467
   R26        3.17491   0.00009  -0.00271   0.00509   0.00238   3.17729
   R27        1.83310   0.00007   0.00066  -0.00083  -0.00018   1.83292
   R28        1.83189   0.00009   0.00004   0.00009   0.00013   1.83202
   R29        1.83154   0.00010   0.00148   0.00176   0.00324   1.83478
   R30        1.84118  -0.00020   0.00173  -0.00151   0.00029   1.84148
    A1        2.24692   0.00028   0.00007   0.00123   0.00126   2.24818
    A2        2.09782  -0.00035  -0.00067  -0.00284  -0.00354   2.09428
    A3        1.93841   0.00006   0.00057   0.00156   0.00209   1.94050
    A4        1.99762   0.00070  -0.00809   0.00738  -0.00073   1.99689
    A5        1.93439   0.00020   0.00438   0.00330   0.00767   1.94205
    A6        1.93882  -0.00021   0.00140  -0.00136   0.00001   1.93883
    A7        1.92280  -0.00026  -0.00765  -0.00165  -0.00930   1.91350
    A8        1.88978   0.00006   0.00128   0.00014   0.00139   1.89116
    A9        1.88865   0.00006   0.00026  -0.00020   0.00008   1.88873
   A10        1.88790   0.00015   0.00040  -0.00024   0.00013   1.88804
   A11        1.88539  -0.00010  -0.00104  -0.00023  -0.00140   1.88398
   A12        1.90026   0.00027  -0.00696   0.00901   0.00188   1.90214
   A13        1.76507   0.00011  -0.00239   0.00434   0.00190   1.76697
   A14        2.17370  -0.00010   0.00932   0.00785   0.01741   2.19111
   A15        2.20083  -0.00011  -0.01232   0.00042  -0.01207   2.18875
   A16        1.47709   0.00002   0.01239  -0.02291  -0.01045   1.46663
   A17        1.83112   0.00015  -0.00202   0.00069  -0.00131   1.82981
   A18        1.81907  -0.00021   0.01254  -0.00300   0.00951   1.82858
   A19        1.89641   0.00002  -0.00462   0.00476   0.00015   1.89656
   A20        2.74969  -0.00020   0.01533  -0.00647   0.00875   2.75844
   A21        2.13082  -0.00021   0.00408   0.00711   0.01112   2.14194
   A22        1.74060  -0.00010  -0.00218  -0.00616  -0.00829   1.73231
   A23        1.86388  -0.00014   0.00165   0.00135   0.00305   1.86693
   A24        2.03017   0.00074   0.00333  -0.00046   0.00288   2.03304
   A25        2.08255  -0.00048   0.00430   0.01120   0.01546   2.09801
   A26        1.81653  -0.00006   0.00332   0.00411   0.00716   1.82369
   A27        2.80738  -0.00046  -0.00229  -0.02495  -0.02764   2.77974
   A28        1.58106  -0.00012   0.00068  -0.00027   0.00021   1.58127
   A29        1.85033   0.00039   0.00364  -0.00523  -0.00161   1.84872
   A30        2.19964  -0.00008  -0.00311   0.00438   0.00133   2.20097
   A31        1.76187  -0.00004  -0.00514   0.00377  -0.00125   1.76062
   A32        2.13010   0.00016  -0.00131  -0.00201  -0.00321   2.12688
   A33        1.87964  -0.00025   0.00445  -0.00089   0.00352   1.88315
   A34        1.84119   0.00014  -0.00148   0.00830   0.00682   1.84801
   A35        1.85986   0.00014   0.00610  -0.00185   0.00425   1.86412
   A36        1.79512  -0.00011  -0.00013   0.00036   0.00024   1.79536
   A37        1.54452   0.00041   0.01646   0.00326   0.01947   1.56399
   A38        1.98882   0.00013  -0.00541   0.02039   0.01519   2.00401
   A39        1.85468  -0.00032  -0.00230  -0.00394  -0.00635   1.84832
   A40        3.21098   0.00100  -0.01720   0.00671  -0.01042   3.20056
   A41        2.82124   0.00031   0.00016  -0.00440  -0.00459   2.81665
   A42        2.94782  -0.00055  -0.00168  -0.00428  -0.00590   2.94192
   A43        3.43856  -0.00001  -0.01198  -0.02232  -0.03444   3.40412
   A44        3.05619   0.00058   0.00796   0.00154   0.00942   3.06560
   A45        2.94815   0.00033  -0.00337  -0.00065  -0.00400   2.94415
   A46        3.20347   0.00001   0.03516  -0.03412   0.00092   3.20440
   A47        3.03236   0.00034   0.00019  -0.00702  -0.00684   3.02553
   A48        3.18164  -0.00022  -0.00340   0.00787   0.00401   3.18565
   A49        3.49136  -0.00039   0.00591   0.00193   0.00794   3.49930
   A50        3.15372  -0.00004   0.00686  -0.00037   0.00637   3.16009
   A51        2.89036   0.00026  -0.00869   0.01368   0.00464   2.89500
   A52        3.14691  -0.00038   0.00157  -0.00388  -0.00230   3.14461
   A53        2.87940   0.00000   0.01243   0.00640   0.01907   2.89847
    D1        0.05257   0.00019   0.00246   0.00277   0.00521   0.05778
    D2       -3.07990   0.00026   0.00982   0.00946   0.01930  -3.06059
    D3        2.19986   0.00004   0.10313   0.00680   0.10995   2.30981
    D4        0.09814  -0.00004   0.09769   0.00532   0.10300   0.20115
    D5       -1.99355   0.00008   0.10132   0.00759   0.10888  -1.88466
    D6       -0.94997  -0.00002   0.09649   0.00078   0.09730  -0.85267
    D7       -3.05169  -0.00010   0.09105  -0.00070   0.09035  -2.96134
    D8        1.13981   0.00002   0.09468   0.00157   0.09623   1.23604
    D9        1.26719   0.00089   0.01117   0.01247   0.02343   1.29062
   D10       -0.97546   0.00032   0.00306  -0.00928  -0.00600  -0.98146
   D11       -2.53707  -0.00002  -0.03718  -0.01088  -0.04794  -2.58501
   D12        1.99025   0.00005  -0.03174  -0.01504  -0.04670   1.94355
   D13       -0.22499  -0.00003  -0.04245  -0.00835  -0.05079  -0.27578
   D14       -0.04194  -0.00011  -0.03055   0.01379  -0.01671  -0.05866
   D15       -1.79781  -0.00004  -0.02511   0.00963  -0.01547  -1.81328
   D16        2.27014  -0.00012  -0.03582   0.01632  -0.01956   2.25057
   D17        1.43349  -0.00001  -0.01828  -0.01033  -0.02854   1.40495
   D18       -0.32238   0.00005  -0.01284  -0.01449  -0.02730  -0.34968
   D19       -2.53762  -0.00003  -0.02356  -0.00781  -0.03139  -2.56901
   D20        0.62979   0.00024   0.09010  -0.02128   0.06881   0.69860
   D21        2.88521   0.00030   0.08998  -0.00324   0.08674   2.97196
   D22       -1.11467   0.00013   0.08825  -0.01798   0.07033  -1.04434
   D23       -0.96716   0.00027  -0.00081   0.04036   0.03993  -0.92724
   D24       -2.62919  -0.00002  -0.02747   0.04040   0.01311  -2.61609
   D25       -3.06378   0.00028   0.02027   0.02514   0.04542  -3.01837
   D26        1.55737  -0.00001  -0.00640   0.02518   0.01860   1.57597
   D27        0.92521   0.00052  -0.00526   0.04577   0.04050   0.96572
   D28       -0.73682   0.00024  -0.03193   0.04580   0.01368  -0.72313
   D29       -3.03668  -0.00013  -0.01215   0.00792  -0.00435  -3.04104
   D30        1.27408   0.00028  -0.01350   0.01022  -0.00322   1.27086
   D31        1.33243  -0.00013  -0.00864   0.00386  -0.00472   1.32771
   D32       -0.63999   0.00028  -0.00999   0.00615  -0.00359  -0.64358
   D33       -0.90502   0.00021  -0.02149  -0.01219  -0.03366  -0.93867
   D34        1.03227   0.00005  -0.01012  -0.01330  -0.02342   1.00886
   D35       -0.56497   0.00014   0.00078  -0.00582  -0.00512  -0.57009
   D36        1.67316   0.00015   0.01185   0.01666   0.02855   1.70171
   D37       -2.47351  -0.00005  -0.00037  -0.00848  -0.00884  -2.48235
   D38       -0.23538  -0.00003   0.01069   0.01400   0.02483  -0.21055
   D39       -0.93263  -0.00006   0.01987  -0.00200   0.01793  -0.91470
   D40        0.92511   0.00031   0.02338  -0.00714   0.01624   0.94135
   D41        3.00378   0.00004   0.02427  -0.00634   0.01799   3.02177
   D42        1.86553  -0.00047   0.02382  -0.05962  -0.03568   1.82985
   D43       -0.05123  -0.00035   0.02111  -0.05773  -0.03639  -0.08762
   D44       -0.45186  -0.00007   0.02362  -0.05561  -0.03209  -0.48394
   D45       -2.36861   0.00006   0.02090  -0.05372  -0.03280  -2.40141
   D46        1.89926   0.00062  -0.05387   0.02276  -0.03100   1.86826
   D47       -0.39923   0.00003  -0.06582   0.01003  -0.05577  -0.45499
   D48       -0.02502  -0.00002   0.00400   0.01157   0.01548  -0.00953
   D49        1.84434  -0.00000   0.00490   0.01419   0.01901   1.86335
   D50       -1.62803   0.00002   0.00422   0.01206   0.01636  -1.61167
   D51        0.24133   0.00004   0.00512   0.01468   0.01988   0.26121
   D52        2.39134   0.00005   0.00574   0.01424   0.01999   2.41132
   D53       -2.02249   0.00007   0.00665   0.01686   0.02351  -1.99898
         Item               Value     Threshold  Converged?
 Maximum Force            0.001000     0.000015     NO 
 RMS     Force            0.000273     0.000010     NO 
 Maximum Displacement     0.274641     0.000060     NO 
 RMS     Displacement     0.051136     0.000040     NO 
 Predicted change in Energy=-9.996598D-05
 GradGradGradGradGradGradGradGradGradGradGradGradGradGradGradGradGradGrad

                          Input orientation:                          
 ---------------------------------------------------------------------
 Center     Atomic      Atomic             Coordinates (Angstroms)
 Number     Number       Type             X           Y           Z
 ---------------------------------------------------------------------
      1          6           0       -1.910248   -0.933711   -1.352572
      2          8           0       -1.807950   -1.473398   -0.266652
      3          8           0       -1.332821    0.139569   -1.780920
      4          1           0       -0.656337    0.560929   -1.111008
      5          6           0       -2.811105   -1.561168   -2.448611
      6          9           0       -3.610419   -0.643259   -3.004119
      7          9           0       -3.572741   -2.531391   -1.945515
      8          9           0       -2.042893   -2.090343   -3.416370
      9          8           0        0.233587    1.529297    2.490579
     10          1           0        1.144600    1.321656    2.794492
     11          1           0       -0.112386    2.229096    3.049471
     12          8           0        2.676381   -0.090387    0.247251
     13          1           0        2.391482   -1.017947    0.317907
     14          1           0        2.896289    0.171733    1.154723
     15          8           0        1.321419   -2.466516    0.837074
     16          1           0        0.984711   -3.113776    0.212057
     17          1           0        0.547462   -1.974401    1.184291
     18          8           0        0.386093    1.230127   -0.310378
     19          1           0        1.257515    0.770863   -0.250335
     20          1           0        0.197112    1.513088    0.599971
     21          8           0        2.643748    0.446888    3.094903
     22          1           0        2.374362   -0.465550    3.380077
     23          1           0        3.362090    0.733862    3.663914
     24          8           0        1.706082   -1.991319    3.608935
     25          1           0        0.746327   -1.875267    3.530278
     26          1           0        1.925466   -2.514237    2.822623
     27          8           0       -0.641079   -1.106631    2.232452
     28          1           0       -1.310761   -1.195237    1.535052
     29          1           0       -0.480248   -0.150309    2.328204
 ---------------------------------------------------------------------
                    Distance matrix (angstroms):
                    1          2          3          4          5
     1  C    0.000000
     2  O    1.216943   0.000000
     3  O    1.291833   2.262834   0.000000
     4  H    1.965857   2.485485   1.041132   0.000000
     5  C    1.551305   2.403117   2.350243   3.306887   0.000000
     6  F    2.388002   3.381088   2.701202   3.709520   1.337927
     7  F    2.380766   2.655640   3.489751   4.331773   1.332114
     8  F    2.369527   3.218159   2.855067   3.777099   1.344148
     9  O    5.043039   4.559207   4.757172   3.834205   6.573943
    10  H    5.622892   5.089252   5.335667   4.367495   7.172755
    11  H    5.710835   5.251673   5.402616   4.515335   7.202645
    12  O    4.930293   4.720809   4.498895   3.657334   6.288352
    13  H    4.615461   4.264314   4.428922   3.718044   5.917401
    14  H    5.532751   5.182338   5.148243   4.231567   6.968595
    15  O    4.193771   3.463732   4.548687   4.107550   5.356598
    16  H    3.947346   3.273982   4.463985   4.236390   4.888555
    17  H    3.682261   2.811442   4.098391   3.625662   4.964747
    18  O    3.322881   3.482065   2.511269   1.474955   4.752414
    19  H    3.762342   3.799217   3.074258   2.108947   5.179233
    20  H    3.773621   3.700055   3.145774   2.135985   5.272028
    21  O    6.513445   5.899590   6.299301   5.347266   8.032326
    22  H    6.401174   5.639691   6.383202   5.514403   7.878011
    23  H    7.466156   6.859348   7.213986   6.243200   8.985459
    24  O    6.230002   5.257074   6.544169   5.862836   7.568611
    25  H    5.637920   4.593746   6.049069   5.426237   6.964273
    26  H    5.885832   4.956345   6.233115   5.621015   7.150480
    27  O    3.806979   2.782377   4.258952   3.736270   5.179572
    28  H    2.960769   1.889631   3.574614   3.242533   4.272530
    29  H    4.025758   3.201036   4.206638   3.516396   5.499216
                    6          7          8          9         10
     6  F    0.000000
     7  F    2.164972   0.000000
     8  F    2.172819   2.167573   0.000000
     9  O    7.048978   7.117321   7.292202   0.000000
    10  H    7.752096   7.717963   7.770242   0.982559   0.000000
    11  H    7.558611   7.719209   8.011961   0.960092   1.571139
    12  O    7.099361   7.058205   6.300277   3.690953   3.290692
    13  H    6.870158   6.556337   5.895638   3.983148   3.627938
    14  H    7.765142   7.665945   7.099817   3.273755   2.660748
    15  O    6.511686   5.630259   5.436165   4.459145   4.267669
    16  H    6.128823   5.075890   4.835213   5.226278   5.134939
    17  H    6.050016   5.204037   5.281048   3.752440   3.716626
    18  O    5.170872   5.700443   5.154869   2.821015   3.197489
    19  H    5.768869   6.091789   5.394717   3.022624   3.096303
    20  H    5.668915   6.086798   5.842375   1.891029   2.397979
    21  O    8.803470   8.539362   8.414204   2.710293   1.761507
    22  H    8.752551   8.246070   8.267031   3.058355   2.247070
    23  H    9.745513   9.498393   9.344539   3.434670   2.453295
    24  O    8.591561   7.681769   7.963638   3.976644   3.457510
    25  H    7.949680   7.004938   7.488786   3.596517   3.304591
    26  H    8.252121   7.277755   7.406254   4.395779   3.914667
    27  O    6.037662   5.299056   5.902708   2.789227   3.066124
    28  H    5.118318   4.360758   5.084664   3.274314   3.734936
    29  H    6.202792   5.787723   6.261447   1.832212   2.241481
                   11         12         13         14         15
    11  H    0.000000
    12  O    4.583630   0.000000
    13  H    4.926874   0.972897   0.000000
    14  H    4.107912   0.969831   1.539620   0.000000
    15  O    5.385097   2.798178   1.874279   3.088928   0.000000
    16  H    6.148238   3.464660   2.526402   3.916289   0.960710
    17  H    4.645824   2.993300   2.250740   3.181784   0.980686
    18  O    3.540481   2.701875   3.077364   3.093187   3.982041
    19  H    3.858988   1.732780   2.192858   2.240251   3.415724
    20  H    2.570701   2.973604   3.361690   3.064725   4.142165
    21  O    3.282469   2.898077   3.149775   1.975800   3.915900
    22  H    3.681621   3.169632   3.111643   2.372918   3.402855
    23  H    3.832134   3.580946   3.899574   2.613236   4.732630
    24  O    4.629442   3.981952   3.499727   3.481170   2.838484
    25  H    4.220707   4.205849   3.709562   3.802079   2.816674
    26  H    5.167544   3.615448   2.954599   3.307389   2.075947
    27  O    3.474783   3.997413   3.587446   3.912631   2.765459
    28  H    3.931365   4.333178   3.901215   4.439880   3.005278
    29  H    2.513388   3.781305   3.611222   3.589119   3.291548
                   16         17         18         19         20
    16  H    0.000000
    17  H    1.560321   0.000000
    18  O    4.415968   3.539643   0.000000
    19  H    3.921563   3.177861   0.986866   0.000000
    20  H    4.709423   3.553414   0.971863   1.548668   0.000000
    21  O    4.872529   3.729275   4.160097   3.635549   3.653422
    22  H    4.356672   3.230429   4.521946   3.994491   4.047766
    23  H    5.689602   4.626592   4.989774   4.444317   4.473480
    24  O    3.649530   2.687300   5.242242   4.767056   4.859189
    25  H    3.549834   2.356486   4.952159   4.642882   4.513234
    26  H    2.838930   2.207816   5.119143   4.547649   4.913933
    27  O    3.279302   1.806736   3.602985   3.646076   3.198513
    28  H    3.271132   2.045269   3.488168   3.694482   3.237760
    29  H    3.925089   2.385799   3.101333   3.243030   2.492488
                   21         22         23         24         25
    21  O    0.000000
    22  H    0.993195   0.000000
    23  H    0.960283   1.579481   0.000000
    24  O    2.662386   1.681352   3.189357   0.000000
    25  H    3.030208   2.158786   3.696976   0.969940   0.000000
    26  H    3.059138   2.170111   3.649905   0.969463   1.516386
    27  O    3.734612   3.289515   4.632695   2.861213   2.049402
    28  H    4.557176   4.185295   5.485346   3.746476   2.945332
    29  H    3.271670   3.058531   4.162865   3.132033   2.434122
                   26         27         28         29
    26  H    0.000000
    27  O    2.986102   0.000000
    28  H    3.724348   0.970924   0.000000
    29  H    3.408822   0.974468   1.552649   0.000000
 Stoichiometry    C2H15F3O9
 Framework group  C1[X(C2H15F3O9)]
 Deg. of freedom    81
 Full point group                 C1      NOp   1
 Largest Abelian subgroup         C1      NOp   1
 Largest concise Abelian subgroup C1      NOp   1
                         Standard orientation:                         
 ---------------------------------------------------------------------
 Center     Atomic      Atomic             Coordinates (Angstroms)
 Number     Number       Type             X           Y           Z
 ---------------------------------------------------------------------
      1          6           0       -2.040090    0.155653    0.181369
      2          8           0       -1.274985   -0.670825    0.642344
      3          8           0       -1.783299    1.347751   -0.245004
      4          1           0       -0.773969    1.602576   -0.228440
      5          6           0       -3.544116   -0.186784    0.016468
      6          9           0       -4.320160    0.791242    0.497371
      7          9           0       -3.850894   -1.316594    0.652034
      8          9           0       -3.830409   -0.347878   -1.286919
      9          8           0        2.605700    1.530479    1.580915
     10          1           0        3.395470    1.311619    1.038894
     11          1           0        2.903980    2.006375    2.359587
     12          8           0        2.313348    0.832445   -2.031620
     13          1           0        2.015435   -0.093415   -2.007959
     14          1           0        3.165171    0.831221   -1.567973
     15          8           0        1.433044   -1.706837   -1.252571
     16          1           0        0.642777   -2.164536   -1.550821
     17          1           0        1.257383   -1.398584   -0.338312
     18          8           0        0.616149    2.082491   -0.341346
     19          1           0        1.158627    1.692830   -1.067835
     20          1           0        1.202388    2.069521    0.433684
     21          8           0        4.457579    0.502508   -0.110093
     22          1           0        4.328736   -0.471005    0.038597
     23          1           0        5.397999    0.662202   -0.220786
     24          8           0        3.788230   -2.042187    0.295858
     25          1           0        3.114271   -1.980633    0.990678
     26          1           0        3.270982   -2.292075   -0.485084
     27          8           0        1.381862   -0.970249    1.412496
     28          1           0        0.414551   -0.899475    1.457141
     29          1           0        1.723573   -0.075368    1.591404
 ---------------------------------------------------------------------
 Rotational constants (GHZ):           0.8286292           0.2151933           0.2041765
 Standard basis: 6-31++G(d,p) (6D, 7F)
 There are   356 symmetry adapted cartesian basis functions of A   symmetry.
 There are   356 symmetry adapted basis functions of A   symmetry.
   356 basis functions,   568 primitive gaussians,   356 cartesian basis functions
    63 alpha electrons       63 beta electrons
       nuclear repulsion energy      1125.1822915758 Hartrees.
 NAtoms=   29 NActive=   29 NUniq=   29 SFac= 1.00D+00 NAtFMM=   60 NAOKFM=F Big=F
 Integral buffers will be    131072 words long.
 Raffenetti 2 integral format.
 Two-electron integral symmetry is turned on.
 Nuclear repulsion after empirical dispersion term =     1125.1650588251 Hartrees.
 One-electron integrals computed using PRISM.
 NBasis=   356 RedAO= T EigKep=  4.92D-05  NBF=   356
 NBsUse=   356 1.00D-06 EigRej= -1.00D+00 NBFU=   356
 Initial guess from the checkpoint file:  "/local_scratch/slurm.6305209/Gau-3138328.chk"
 B after Tr=     0.000000   -0.000000   -0.000000
         Rot=    0.999865    0.016365    0.001206   -0.000360 Ang=   1.88 deg.
 ExpMin= 3.60D-02 ExpMax= 7.00D+03 ExpMxC= 1.05D+03 IAcc=3 IRadAn=         5 AccDes= 0.00D+00
 Harris functional with IExCor= 4639 and IRadAn=       5 diagonalized for initial guess.
 HarFok:  IExCor= 4639 AccDes= 0.00D+00 IRadAn=         5 IDoV= 1 UseB2=F ITyADJ=14
 ICtDFT=  3500011 ScaDFX=  1.000000  1.000000  1.000000  1.000000
 FoFCou: FMM=F IPFlag=           0 FMFlag=      100000 FMFlg1=           0
         NFxFlg=           0 DoJE=T BraDBF=F KetDBF=T FulRan=T
         wScrn=  0.000000 ICntrl=       500 IOpCl=  0 I1Cent=   200000004 NGrid=           0
         NMat0=    1 NMatS0=      1 NMatT0=    0 NMatD0=    1 NMtDS0=    0 NMtDT0=    0
 Petite list used in FoFCou.
 Requested convergence on RMS density matrix=1.00D-10 within 128 cycles.
 Requested convergence on MAX density matrix=1.00D-08.
 Requested convergence on             energy=1.00D-08.
 No special actions if energy rises.
 SCF Done:  E(RwB97XD) =  -1061.67795834     A.U. after   15 cycles
            NFock= 15  Conv=0.99D-10     -V/T= 2.0084
 Calling FoFJK, ICntrl=      2127 FMM=F ISym2X=0 I1Cent= 0 IOpClX= 0 NMat=1 NMatS=1 NMatT=0.
 ***** Axes restored to original set *****
 -------------------------------------------------------------------
 Center     Atomic                   Forces (Hartrees/Bohr)
 Number     Number              X              Y              Z
 -------------------------------------------------------------------
      1        6           0.000118672    0.000162646    0.000400595
      2        8          -0.000547672    0.000166234   -0.000640035
      3        8           0.001381400    0.000946271    0.001787317
      4        1          -0.000624603   -0.001001923   -0.001098527
      5        6           0.000347617    0.000116111   -0.000069525
      6        9          -0.000251691   -0.000011221   -0.000151353
      7        9          -0.000129063   -0.000154946    0.000047011
      8        9          -0.000131040   -0.000043322    0.000011676
      9        8           0.000370152    0.000315740   -0.000246626
     10        1           0.000274915   -0.000154208    0.000104347
     11        1          -0.000125229   -0.000139043    0.000070161
     12        8           0.000052757    0.000377199    0.000114845
     13        1          -0.000458357   -0.000477255   -0.000139105
     14        1           0.000138049    0.000232768   -0.000030556
     15        8           0.000693099   -0.000302439    0.000524189
     16        1          -0.000070677    0.000246672    0.000016710
     17        1           0.000214430   -0.000120115   -0.000326925
     18        8          -0.000943057    0.000187429   -0.000106770
     19        1           0.000456732   -0.000062349    0.000559736
     20        1          -0.000341049   -0.000333762   -0.000817710
     21        8          -0.000167781    0.000329325   -0.000377746
     22        1           0.000167237   -0.000021827    0.000245856
     23        1          -0.000050646   -0.000224664    0.000059814
     24        8           0.000017782   -0.000088204   -0.000002187
     25        1           0.000041891   -0.000007211    0.000044213
     26        1          -0.000014824   -0.000005715   -0.000031416
     27        8          -0.000725328    0.000301391   -0.000357453
     28        1           0.000177105    0.000211303    0.000145757
     29        1           0.000129183   -0.000444886    0.000263708
 -------------------------------------------------------------------
 Cartesian Forces:  Max     0.001787317 RMS     0.000428365

 GradGradGradGradGradGradGradGradGradGradGradGradGradGradGradGradGradGrad
 Berny optimization.
 Using GEDIIS/GDIIS optimizer.
 FormGI is forming the generalized inverse of G from B-inverse, IUseBI=4.
 Internal  Forces:  Max     0.002264448 RMS     0.000426528
 Search for a local minimum.
 Step number  11 out of a maximum of  174
 All quantities printed in internal units (Hartrees-Bohrs-Radians)
 Mixed Optimization -- En-DIIS/RFO-DIIS
 Swapping is turned off.
 Update second derivatives using D2CorX and points    9   10   11
 DE= -1.08D-04 DEPred=-1.00D-04 R= 1.08D+00
 TightC=F SS=  1.41D+00  RLast= 3.45D-01 DXNew= 3.6584D+00 1.0359D+00
 Trust test= 1.08D+00 RLast= 3.45D-01 DXMaxT set to 2.18D+00
 ITU=  1  1  1  1  1  0  0  0  1  1  0
     Eigenvalues ---    0.00022   0.00032   0.00073   0.00121   0.00197
     Eigenvalues ---    0.00232   0.00283   0.00374   0.00430   0.00460
     Eigenvalues ---    0.00501   0.00692   0.00718   0.00908   0.00955
     Eigenvalues ---    0.01033   0.01091   0.01145   0.01270   0.01480
     Eigenvalues ---    0.01582   0.01646   0.01695   0.01799   0.01969
     Eigenvalues ---    0.02052   0.02161   0.02321   0.02354   0.02575
     Eigenvalues ---    0.02636   0.02877   0.02992   0.03200   0.03549
     Eigenvalues ---    0.04039   0.04700   0.05089   0.05176   0.05297
     Eigenvalues ---    0.05504   0.05755   0.06089   0.06380   0.06774
     Eigenvalues ---    0.07186   0.08574   0.10339   0.11030   0.12376
     Eigenvalues ---    0.13541   0.14358   0.20559   0.21197   0.22376
     Eigenvalues ---    0.23169   0.24068   0.29371   0.36858   0.38081
     Eigenvalues ---    0.38574   0.41404   0.42961   0.45000   0.46062
     Eigenvalues ---    0.47324   0.48107   0.50086   0.51973   0.52895
     Eigenvalues ---    0.53569   0.54585   0.55873   0.56965   0.57539
     Eigenvalues ---    0.57706   0.60365   0.66475   0.83429   1.23263
     Eigenvalues ---    2.63558
 En-DIIS/RFO-DIIS/Sim-DIIS IScMMF=       -3 using points:    11   10    9    8    7    6    5
 RFO step:  Lambda=-2.03252409D-04.
 DidBck=F Rises=F RFO-DIIS coefs:    2.77073   -1.72677   -0.15825    0.00683    0.34227
                  RFO-DIIS coefs:   -0.21152   -0.02329
 Iteration  1 RMS(Cart)=  0.08258975 RMS(Int)=  0.00571594
 Iteration  2 RMS(Cart)=  0.00618370 RMS(Int)=  0.00073529
 Iteration  3 RMS(Cart)=  0.00003229 RMS(Int)=  0.00073500
 Iteration  4 RMS(Cart)=  0.00000002 RMS(Int)=  0.00073500
 Variable       Old X    -DE/DX   Delta X   Delta X   Delta X     New X
                                 (Linear)    (Quad)   (Total)
    R1        2.29969  -0.00067   0.00165  -0.00112   0.00055   2.30023
    R2        2.44121  -0.00006   0.00081  -0.00038   0.00046   2.44168
    R3        2.93154   0.00025  -0.00205   0.00074  -0.00130   2.93024
    R4        1.96746  -0.00191   0.00843  -0.00728   0.00118   1.96863
    R5        2.78726  -0.00036  -0.01284   0.00806  -0.00475   2.78251
    R6        2.52832   0.00021  -0.00517   0.00037  -0.00480   2.52352
    R7        2.51733   0.00020   0.00112   0.00018   0.00130   2.51863
    R8        2.54007  -0.00007   0.00471  -0.00038   0.00433   2.54440
    R9        1.85677   0.00023  -0.00166   0.00045  -0.00119   1.85558
   R10        1.81431  -0.00002   0.00024  -0.00012   0.00012   1.81443
   R11        3.57353   0.00021   0.01548  -0.00849   0.00704   3.58056
   R12        3.46238   0.00018  -0.00552   0.00489  -0.00102   3.46136
   R13        3.32877  -0.00012   0.00851  -0.00712   0.00165   3.33041
   R14        1.83851   0.00035  -0.00009  -0.00023  -0.00017   1.83834
   R15        1.83271  -0.00012   0.00088  -0.00129   0.00058   1.83329
   R16        3.27448   0.00009  -0.00570   0.00485  -0.00156   3.27292
   R17        3.54187  -0.00029   0.01805  -0.00520   0.01278   3.55466
   R18        3.73372  -0.00023  -0.02320  -0.00026  -0.02233   3.71140
   R19        1.81548  -0.00015  -0.00005  -0.00022  -0.00027   1.81521
   R20        1.85323   0.00012   0.00413   0.00147   0.00553   1.85876
   R21        3.41424   0.00040  -0.08652   0.00578  -0.08112   3.33312
   R22        1.86491   0.00061   0.00274  -0.00320  -0.00118   1.86373
   R23        1.83655  -0.00072   0.00073  -0.00161  -0.00105   1.83550
   R24        1.87687   0.00013  -0.00091   0.00010  -0.00080   1.87606
   R25        1.81467  -0.00007   0.00028  -0.00016   0.00012   1.81479
   R26        3.17729   0.00008   0.00520   0.00096   0.00616   3.18345
   R27        1.83292  -0.00005  -0.00043  -0.00074  -0.00117   1.83175
   R28        1.83202   0.00003   0.00024   0.00051   0.00075   1.83277
   R29        1.83478  -0.00025   0.00541  -0.00017   0.00525   1.84002
   R30        1.84148  -0.00019   0.00050  -0.00029  -0.00013   1.84135
    A1        2.24818   0.00048   0.00193   0.00136   0.00320   2.25138
    A2        2.09428  -0.00046  -0.00873  -0.00184  -0.01067   2.08361
    A3        1.94050  -0.00002   0.00645   0.00049   0.00684   1.94734
    A4        1.99689   0.00206  -0.00414   0.00859   0.00450   2.00139
    A5        1.94205   0.00033   0.01251   0.00095   0.01346   1.95552
    A6        1.93883  -0.00007  -0.00154  -0.00019  -0.00178   1.93705
    A7        1.91350   0.00016  -0.01276   0.00062  -0.01216   1.90134
    A8        1.89116  -0.00018   0.00193  -0.00082   0.00109   1.89226
    A9        1.88873  -0.00014   0.00002  -0.00047  -0.00042   1.88831
   A10        1.88804  -0.00011  -0.00025  -0.00013  -0.00045   1.88758
   A11        1.88398  -0.00002  -0.00174  -0.00001  -0.00122   1.88276
   A12        1.90214   0.00026   0.00636   0.00501   0.01030   1.91243
   A13        1.76697  -0.00012   0.00395  -0.00336   0.00001   1.76698
   A14        2.19111  -0.00021   0.02773   0.00163   0.02745   2.21856
   A15        2.18875  -0.00009  -0.02047   0.00232  -0.01806   2.17070
   A16        1.46663   0.00025  -0.01976  -0.00668  -0.02500   1.44164
   A17        1.82981   0.00011  -0.00148   0.00131  -0.00019   1.82962
   A18        1.82858   0.00004   0.01221   0.00466   0.01677   1.84535
   A19        1.89656   0.00001   0.00108   0.00231   0.00279   1.89935
   A20        2.75844  -0.00001   0.01488   0.00440   0.01788   2.77631
   A21        2.14194  -0.00016   0.02796  -0.00546   0.02296   2.16489
   A22        1.73231  -0.00034  -0.00934  -0.00494  -0.01499   1.71732
   A23        1.86693  -0.00007   0.00725   0.00137   0.00746   1.87440
   A24        2.03304   0.00125   0.00228   0.00954   0.01046   2.04350
   A25        2.09801  -0.00028   0.02777  -0.00560   0.02325   2.12126
   A26        1.82369  -0.00071   0.01382  -0.00987   0.00175   1.82545
   A27        2.77974   0.00010  -0.04854   0.01336  -0.03341   2.74633
   A28        1.58127  -0.00023   0.00111  -0.00633  -0.00443   1.57684
   A29        1.84872   0.00033  -0.00337   0.00076  -0.00285   1.84586
   A30        2.20097   0.00006   0.00394   0.00173   0.00552   2.20649
   A31        1.76062   0.00010  -0.00110   0.00265   0.00100   1.76162
   A32        2.12688   0.00014  -0.00689   0.00391  -0.00288   2.12400
   A33        1.88315  -0.00033   0.00482  -0.00247   0.00221   1.88536
   A34        1.84801   0.00002   0.01190   0.00139   0.01325   1.86126
   A35        1.86412  -0.00001   0.00618  -0.00550   0.00064   1.86476
   A36        1.79536  -0.00001   0.00024  -0.00002   0.00011   1.79547
   A37        1.56399   0.00026   0.03784   0.00862   0.04790   1.61189
   A38        2.00401   0.00006   0.02341   0.00031   0.02277   2.02677
   A39        1.84832  -0.00002  -0.01223   0.00407  -0.00944   1.83888
   A40        3.20056   0.00226  -0.02140   0.01088  -0.01063   3.18993
   A41        2.81665   0.00022  -0.01053  -0.00016  -0.01236   2.80429
   A42        2.94192   0.00001  -0.00904   0.01115   0.00203   2.94395
   A43        3.40412  -0.00001  -0.05213   0.00812  -0.04363   3.36049
   A44        3.06560   0.00102   0.01053   0.00192   0.01176   3.07736
   A45        2.94415   0.00019  -0.00682   0.00044  -0.00649   2.93766
   A46        3.20440   0.00019  -0.00289   0.00164  -0.00283   3.20157
   A47        3.02553  -0.00039  -0.01747   0.00207  -0.01533   3.01020
   A48        3.18565  -0.00021   0.00666  -0.00285   0.00249   3.18813
   A49        3.49930  -0.00012   0.01559   0.00126   0.01612   3.51542
   A50        3.16009   0.00008   0.01181   0.01393   0.02595   3.18604
   A51        2.89500   0.00021   0.00946  -0.00675   0.00121   2.89620
   A52        3.14461  -0.00020  -0.00573   0.00138  -0.00444   3.14017
   A53        2.89847   0.00009   0.03249   0.01287   0.04514   2.94362
    D1        0.05778   0.00034   0.01255  -0.00346   0.00896   0.06674
    D2       -3.06059   0.00020   0.03574  -0.00442   0.03142  -3.02918
    D3        2.30981  -0.00014   0.13964  -0.00193   0.13769   2.44751
    D4        0.20115  -0.00009   0.12969  -0.00141   0.12826   0.32941
    D5       -1.88466  -0.00001   0.13926  -0.00152   0.13766  -1.74700
    D6       -0.85267  -0.00001   0.11881  -0.00103   0.11785  -0.73483
    D7       -2.96134   0.00004   0.10886  -0.00050   0.10842  -2.85292
    D8        1.23604   0.00013   0.11844  -0.00062   0.11781   1.35385
    D9        1.29062   0.00120   0.06548  -0.01169   0.05407   1.34470
   D10       -0.98146   0.00021   0.01622  -0.00467   0.01120  -0.97027
   D11       -2.58501   0.00005  -0.07649  -0.00503  -0.08174  -2.66675
   D12        1.94355  -0.00000  -0.07549  -0.00634  -0.08157   1.86198
   D13       -0.27578  -0.00002  -0.08128  -0.00608  -0.08714  -0.36291
   D14       -0.05866  -0.00011  -0.02252   0.00187  -0.02184  -0.08049
   D15       -1.81328  -0.00016  -0.02152   0.00056  -0.02166  -1.83494
   D16        2.25057  -0.00017  -0.02731   0.00081  -0.02723   2.22334
   D17        1.40495   0.00015  -0.04473  -0.00580  -0.05082   1.35413
   D18       -0.34968   0.00011  -0.04373  -0.00711  -0.05065  -0.40033
   D19       -2.56901   0.00009  -0.04952  -0.00685  -0.05622  -2.62522
   D20        0.69860   0.00028   0.09176  -0.00381   0.08738   0.78597
   D21        2.97196   0.00035   0.12446   0.00404   0.12925   3.10121
   D22       -1.04434   0.00035   0.09391   0.00220   0.09636  -0.94798
   D23       -0.92724   0.00010   0.06157   0.00760   0.07059  -0.85665
   D24       -2.61609  -0.00010   0.01252  -0.00460   0.00904  -2.60705
   D25       -3.01837   0.00025   0.06796   0.00784   0.07702  -2.94135
   D26        1.57597   0.00005   0.01890  -0.00435   0.01547   1.59144
   D27        0.96572   0.00039   0.06522   0.01208   0.07767   1.04338
   D28       -0.72313   0.00019   0.01617  -0.00012   0.01612  -0.70702
   D29       -3.04104  -0.00009   0.00120   0.01862   0.02018  -3.02086
   D30        1.27086   0.00035  -0.00492   0.01939   0.01485   1.28571
   D31        1.32771  -0.00012   0.00074   0.01458   0.01611   1.34382
   D32       -0.64358   0.00032  -0.00538   0.01535   0.01078  -0.63280
   D33       -0.93867  -0.00004  -0.05289   0.00354  -0.04874  -0.98741
   D34        1.00886   0.00006  -0.03928   0.01042  -0.02856   0.98029
   D35       -0.57009  -0.00004  -0.01350   0.01181  -0.00071  -0.57080
   D36        1.70171   0.00016   0.04460   0.00006   0.04653   1.74824
   D37       -2.48235  -0.00030  -0.01919   0.00822  -0.00986  -2.49221
   D38       -0.21055  -0.00011   0.03891  -0.00353   0.03738  -0.17317
   D39       -0.91470  -0.00010   0.02832  -0.00876   0.01981  -0.89489
   D40        0.94135   0.00019   0.02504  -0.00910   0.01606   0.95741
   D41        3.02177  -0.00008   0.02634  -0.00793   0.01814   3.03990
   D42        1.82985  -0.00034  -0.05751  -0.01873  -0.07467   1.75518
   D43       -0.08762  -0.00047  -0.05970  -0.02861  -0.08678  -0.17440
   D44       -0.48394   0.00008  -0.06803  -0.01080  -0.07844  -0.56238
   D45       -2.40141  -0.00004  -0.07022  -0.02068  -0.09055  -2.49196
   D46        1.86826   0.00104  -0.03367   0.00348  -0.02855   1.83971
   D47       -0.45499   0.00020  -0.07370   0.00479  -0.06811  -0.52310
   D48       -0.00953  -0.00011   0.02251  -0.01066   0.01221   0.00267
   D49        1.86335  -0.00010   0.02791  -0.01193   0.01640   1.87975
   D50       -1.61167   0.00004   0.02315  -0.00483   0.01799  -1.59368
   D51        0.26121   0.00006   0.02855  -0.00610   0.02219   0.28340
   D52        2.41132  -0.00001   0.03191  -0.01064   0.02115   2.43247
   D53       -1.99898   0.00001   0.03731  -0.01191   0.02534  -1.97363
         Item               Value     Threshold  Converged?
 Maximum Force            0.002264     0.000015     NO 
 RMS     Force            0.000427     0.000010     NO 
 Maximum Displacement     0.396598     0.000060     NO 
 RMS     Displacement     0.082412     0.000040     NO 
 Predicted change in Energy=-1.160303D-04
 GradGradGradGradGradGradGradGradGradGradGradGradGradGradGradGradGradGrad

                          Input orientation:                          
 ---------------------------------------------------------------------
 Center     Atomic      Atomic             Coordinates (Angstroms)
 Number     Number       Type             X           Y           Z
 ---------------------------------------------------------------------
      1          6           0       -1.989818   -0.892486   -1.354487
      2          8           0       -1.952620   -1.412225   -0.254424
      3          8           0       -1.363444    0.154110   -1.780821
      4          1           0       -0.696758    0.570446   -1.097119
      5          6           0       -2.838154   -1.545595   -2.476175
      6          9           0       -3.479182   -0.635665   -3.213989
      7          9           0       -3.739248   -2.384670   -1.965934
      8          9           0       -2.024123   -2.246954   -3.287558
      9          8           0        0.234068    1.515937    2.510450
     10          1           0        1.150410    1.326877    2.808375
     11          1           0       -0.140788    2.168793    3.106403
     12          8           0        2.654789   -0.077010    0.253660
     13          1           0        2.403153   -1.014748    0.314318
     14          1           0        2.876756    0.179799    1.162476
     15          8           0        1.382239   -2.496669    0.862012
     16          1           0        1.058855   -3.176769    0.265712
     17          1           0        0.599202   -2.011854    1.207410
     18          8           0        0.347648    1.220290   -0.287797
     19          1           0        1.219998    0.763840   -0.230085
     20          1           0        0.171892    1.527433    0.616753
     21          8           0        2.659519    0.462536    3.093826
     22          1           0        2.396940   -0.448211    3.389095
     23          1           0        3.388611    0.755274    3.646089
     24          8           0        1.733252   -1.978357    3.625917
     25          1           0        0.772113   -1.879026    3.548914
     26          1           0        1.959167   -2.506658    2.844581
     27          8           0       -0.595665   -1.129032    2.158170
     28          1           0       -1.258063   -1.178933    1.446251
     29          1           0       -0.425011   -0.178213    2.285751
 ---------------------------------------------------------------------
                    Distance matrix (angstroms):
                    1          2          3          4          5
     1  C    0.000000
     2  O    1.217231   0.000000
     3  O    1.292079   2.265044   0.000000
     4  H    1.969369   2.493654   1.041756   0.000000
     5  C    1.550616   2.395441   2.355267   3.311345   0.000000
     6  F    2.396228   3.419424   2.674707   3.698341   1.335387
     7  F    2.379283   2.658375   3.481970   4.329468   1.332803
     8  F    2.360619   3.146710   2.910646   3.807579   1.346437
     9  O    5.067930   4.582605   4.777199   3.843820   6.608931
    10  H    5.667100   5.149001   5.362421   4.386012   7.217077
    11  H    5.717507   5.234653   5.425753   4.531381   7.227562
    12  O    4.982320   4.823812   4.509848   3.671058   6.307231
    13  H    4.700857   4.410694   4.465769   3.756919   5.961540
    14  H    5.582870   5.278733   5.161682   4.245983   6.991206
    15  O    4.342469   3.680181   4.642195   4.191374   5.464408
    16  H    4.139734   3.528900   4.598976   4.356731   5.036403
    17  H    3.810423   3.001385   4.180061   3.695760   5.059804
    18  O    3.326469   3.496067   2.508724   1.472441   4.752731
    19  H    3.782938   3.847254   3.074204   2.112606   5.181411
    20  H    3.796680   3.730159   3.160954   2.146563   5.298120
    21  O    6.575706   5.999778   6.327839   5.370312   8.079722
    22  H    6.476311   5.755278   6.421161   5.543893   7.938001
    23  H    7.526512   6.959943   7.238424   6.262781   9.030433
    24  O    6.312273   5.381747   6.585572   5.891385   7.636790
    25  H    5.713568   4.701856   6.091003   5.453725   7.031849
    26  H    5.986001   5.109178   6.285999   5.662111   7.228304
    27  O    3.786605   2.782469   4.213264   3.673603   5.165215
    28  H    2.908892   1.851791   3.493151   3.137535   4.244592
    29  H    4.026182   3.210742   4.186658   3.475363   5.510802
                    6          7          8          9         10
     6  F    0.000000
     7  F    2.164323   0.000000
     8  F    2.172294   2.169633   0.000000
     9  O    7.154497   7.144228   7.271566   0.000000
    10  H    7.845607   7.776783   7.746633   0.981929   0.000000
    11  H    7.678360   7.707889   7.995531   0.960155   1.569979
    12  O    7.068400   7.150916   6.256285   3.672938   3.280339
    13  H    6.869827   6.693679   5.838889   3.991528   3.643198
    14  H    7.759921   7.754673   7.050571   3.253628   2.646704
    15  O    6.611394   5.851449   5.374439   4.487388   4.296694
    16  H    6.257740   5.350651   4.795314   5.266936   5.172654
    17  H    6.170566   5.388066   5.209783   3.778432   3.743534
    18  O    5.162538   5.702157   5.161942   2.816113   3.200323
    19  H    5.739738   6.125391   5.379345   3.008030   3.090969
    20  H    5.716985   6.105066   5.857655   1.894753   2.408511
    21  O    8.870074   8.640137   8.366594   2.707913   1.762379
    22  H    8.841079   8.371321   8.207251   3.050886   2.245442
    23  H    9.806221   9.600023   9.294435   3.437939   2.457243
    24  O    8.703827   7.834676   7.873128   3.962563   3.454367
    25  H    8.084325   7.142941   7.395380   3.590776   3.311997
    26  H    8.353594   7.458410   7.316910   4.389633   3.918085
    27  O    6.117040   5.335445   5.739878   2.794355   3.082699
    28  H    5.190987   4.387834   4.912887   3.259034   3.732989
    29  H    6.307485   5.824899   6.156185   1.831671   2.240621
                   11         12         13         14         15
    11  H    0.000000
    12  O    4.582251   0.000000
    13  H    4.939869   0.972806   0.000000
    14  H    4.103720   0.970138   1.539680   0.000000
    15  O    5.396614   2.800753   1.881043   3.080152   0.000000
    16  H    6.171200   3.486496   2.546337   3.921160   0.960566
    17  H    4.650976   2.979714   2.246346   3.161109   0.983612
    18  O    3.557923   2.701678   3.095649   3.095530   4.025944
    19  H    3.867529   1.731954   2.204452   2.241691   3.442371
    20  H    2.589878   2.978398   3.395980   3.070867   4.209333
    21  O    3.279206   2.890964   3.158125   1.963986   3.920373
    22  H    3.656322   3.167843   3.126541   2.362721   3.407631
    23  H    3.840046   3.569281   3.899333   2.600288   4.727764
    24  O    4.580478   3.979505   3.513402   3.468973   2.833907
    25  H    4.173014   4.201241   3.724228   3.789903   2.823682
    26  H    5.132076   3.619385   2.970715   3.299772   2.064831
    27  O    3.461461   3.911440   3.522182   3.842155   2.731769
    28  H    3.900215   4.236380   3.835718   4.361583   3.008149
    29  H    2.502537   3.691179   3.547513   3.505935   3.266255
                   16         17         18         19         20
    16  H    0.000000
    17  H    1.566877   0.000000
    18  O    4.488465   3.570109   0.000000
    19  H    3.974944   3.186889   0.986242   0.000000
    20  H    4.799942   3.613589   0.971307   1.548785   0.000000
    21  O    4.879026   3.731766   4.165850   3.634747   3.668540
    22  H    4.357869   3.230572   4.528027   3.994086   4.066926
    23  H    5.684688   4.624387   4.993912   4.441585   4.485576
    24  O    3.630700   2.671398   5.241030   4.759393   4.876830
    25  H    3.542001   2.351634   4.950382   4.633160   4.534511
    26  H    2.812504   2.185101   5.128248   4.549297   4.942819
    27  O    3.242231   1.763811   3.520215   3.547304   3.165741
    28  H    3.279197   2.049448   3.367715   3.567248   3.171317
    29  H    3.908165   2.360947   3.029185   3.150071   2.459893
                   21         22         23         24         25
    21  O    0.000000
    22  H    0.992769   0.000000
    23  H    0.960347   1.580454   0.000000
    24  O    2.664404   1.684611   3.195835   0.000000
    25  H    3.041762   2.170907   3.714168   0.969322   0.000000
    26  H    3.060838   2.173786   3.650469   0.969858   1.516280
    27  O    3.742294   3.306718   4.651771   2.880883   2.089851
    28  H    4.555916   4.203290   5.492907   3.786554   3.005484
    29  H    3.252363   3.041985   4.155193   3.113625   2.433403
                   26         27         28         29
    26  H    0.000000
    27  O    2.982647   0.000000
    28  H    3.750833   0.973699   0.000000
    29  H    3.379090   0.974401   1.549251   0.000000
 Stoichiometry    C2H15F3O9
 Framework group  C1[X(C2H15F3O9)]
 Deg. of freedom    81
 Full point group                 C1      NOp   1
 Largest Abelian subgroup         C1      NOp   1
 Largest concise Abelian subgroup C1      NOp   1
                         Standard orientation:                         
 ---------------------------------------------------------------------
 Center     Atomic      Atomic             Coordinates (Angstroms)
 Number     Number       Type             X           Y           Z
 ---------------------------------------------------------------------
      1          6           0       -2.078595    0.184151    0.229585
      2          8           0       -1.341819   -0.609781    0.784999
      3          8           0       -1.795295    1.337409   -0.279536
      4          1           0       -0.784451    1.587915   -0.253165
      5          6           0       -3.568438   -0.185514    0.010207
      6          9           0       -4.378848    0.855419    0.217455
      7          9           0       -3.938983   -1.175778    0.821650
      8          9           0       -3.733303   -0.600230   -1.260116
      9          8           0        2.615544    1.574205    1.539821
     10          1           0        3.410814    1.358985    1.005583
     11          1           0        2.908367    2.022644    2.336724
     12          8           0        2.321375    0.772844   -2.032539
     13          1           0        2.040356   -0.158212   -2.009853
     14          1           0        3.172679    0.786661   -1.567505
     15          8           0        1.509266   -1.782941   -1.224663
     16          1           0        0.746383   -2.293123   -1.508232
     17          1           0        1.319870   -1.449544   -0.318867
     18          8           0        0.608536    2.048485   -0.377853
     19          1           0        1.155081    1.638476   -1.089087
     20          1           0        1.200189    2.091561    0.391255
     21          8           0        4.478613    0.527902   -0.123614
     22          1           0        4.365290   -0.440872    0.061389
     23          1           0        5.414793    0.698081   -0.253511
     24          8           0        3.838259   -2.010116    0.373839
     25          1           0        3.158587   -1.942917    1.061671
     26          1           0        3.332419   -2.296487   -0.402526
     27          8           0        1.362714   -0.917235    1.362157
     28          1           0        0.395743   -0.807502    1.394028
     29          1           0        1.728736   -0.028373    1.521561
 ---------------------------------------------------------------------
 Rotational constants (GHZ):           0.8328045           0.2124969           0.2017996
 Standard basis: 6-31++G(d,p) (6D, 7F)
 There are   356 symmetry adapted cartesian basis functions of A   symmetry.
 There are   356 symmetry adapted basis functions of A   symmetry.
   356 basis functions,   568 primitive gaussians,   356 cartesian basis functions
    63 alpha electrons       63 beta electrons
       nuclear repulsion energy      1122.9406617847 Hartrees.
 NAtoms=   29 NActive=   29 NUniq=   29 SFac= 1.00D+00 NAtFMM=   60 NAOKFM=F Big=F
 Integral buffers will be    131072 words long.
 Raffenetti 2 integral format.
 Two-electron integral symmetry is turned on.
 Nuclear repulsion after empirical dispersion term =     1122.9234873382 Hartrees.
 One-electron integrals computed using PRISM.
 NBasis=   356 RedAO= T EigKep=  5.48D-05  NBF=   356
 NBsUse=   356 1.00D-06 EigRej= -1.00D+00 NBFU=   356
 Initial guess from the checkpoint file:  "/local_scratch/slurm.6305209/Gau-3138328.chk"
 B after Tr=    -0.000000    0.000000    0.000000
         Rot=    0.999680    0.025122    0.002728   -0.001380 Ang=   2.90 deg.
 ExpMin= 3.60D-02 ExpMax= 7.00D+03 ExpMxC= 1.05D+03 IAcc=3 IRadAn=         5 AccDes= 0.00D+00
 Harris functional with IExCor= 4639 and IRadAn=       5 diagonalized for initial guess.
 HarFok:  IExCor= 4639 AccDes= 0.00D+00 IRadAn=         5 IDoV= 1 UseB2=F ITyADJ=14
 ICtDFT=  3500011 ScaDFX=  1.000000  1.000000  1.000000  1.000000
 FoFCou: FMM=F IPFlag=           0 FMFlag=      100000 FMFlg1=           0
         NFxFlg=           0 DoJE=T BraDBF=F KetDBF=T FulRan=T
         wScrn=  0.000000 ICntrl=       500 IOpCl=  0 I1Cent=   200000004 NGrid=           0
         NMat0=    1 NMatS0=      1 NMatT0=    0 NMatD0=    1 NMtDS0=    0 NMtDT0=    0
 Petite list used in FoFCou.
 Requested convergence on RMS density matrix=1.00D-10 within 128 cycles.
 Requested convergence on MAX density matrix=1.00D-08.
 Requested convergence on             energy=1.00D-08.
 No special actions if energy rises.
 SCF Done:  E(RwB97XD) =  -1061.67810616     A.U. after   16 cycles
            NFock= 16  Conv=0.90D-10     -V/T= 2.0084
 Calling FoFJK, ICntrl=      2127 FMM=F ISym2X=0 I1Cent= 0 IOpClX= 0 NMat=1 NMatS=1 NMatT=0.
 ***** Axes restored to original set *****
 -------------------------------------------------------------------
 Center     Atomic                   Forces (Hartrees/Bohr)
 Number     Number              X              Y              Z
 -------------------------------------------------------------------
      1        6           0.001022695   -0.000531204    0.000489753
      2        8          -0.000138385    0.001145025   -0.000163381
      3        8           0.001061123    0.000969894    0.002127081
      4        1          -0.001174615   -0.001466254   -0.001337253
      5        6           0.000715614   -0.000571014    0.000128144
      6        9          -0.000417807    0.000476583   -0.000306647
      7        9          -0.000017983    0.000113255   -0.000286638
      8        9          -0.000572118    0.000095122    0.000068279
      9        8           0.000265853    0.000572331   -0.000054294
     10        1           0.000468061   -0.000313682    0.000130613
     11        1          -0.000193327   -0.000111573   -0.000069014
     12        8           0.000007290    0.000198003    0.000188609
     13        1          -0.000507874   -0.000394223   -0.000115426
     14        1           0.000159494    0.000291027   -0.000227428
     15        8           0.000588058   -0.000185282    0.000892468
     16        1          -0.000025627    0.000263900    0.000027441
     17        1           0.000609178   -0.000310917   -0.000832037
     18        8          -0.000999309    0.000891938   -0.000262137
     19        1           0.000970885   -0.000472144    0.000499162
     20        1          -0.000719712   -0.000558783   -0.000721159
     21        8          -0.000083293    0.000316108   -0.000196269
     22        1           0.000173573    0.000016119    0.000196763
     23        1          -0.000111356   -0.000311031    0.000042422
     24        8          -0.000201663   -0.000235363    0.000049410
     25        1           0.000218390    0.000052695    0.000209506
     26        1           0.000119104    0.000138506   -0.000178515
     27        8          -0.001362145    0.000593418   -0.001497673
     28        1          -0.000257640   -0.000322805    0.000697266
     29        1           0.000403537   -0.000349648    0.000500957
 -------------------------------------------------------------------
 Cartesian Forces:  Max     0.002127081 RMS     0.000600161

 GradGradGradGradGradGradGradGradGradGradGradGradGradGradGradGradGradGrad
 Berny optimization.
 Using GEDIIS/GDIIS optimizer.
 FormGI is forming the generalized inverse of G from B-inverse, IUseBI=4.
 Internal  Forces:  Max     0.003087411 RMS     0.000481141
 Search for a local minimum.
 Step number  12 out of a maximum of  174
 All quantities printed in internal units (Hartrees-Bohrs-Radians)
 Mixed Optimization -- En-DIIS/RFO-DIIS
 Swapping is turned off.
 Update second derivatives using D2CorX and points   11   12
 DE= -1.48D-04 DEPred=-1.16D-04 R= 1.27D+00
 TightC=F SS=  1.41D+00  RLast= 4.96D-01 DXNew= 3.6584D+00 1.4876D+00
 Trust test= 1.27D+00 RLast= 4.96D-01 DXMaxT set to 2.18D+00
 ITU=  1  1  1  1  1  1  0  0  0  1  1  0
     Eigenvalues ---    0.00024   0.00036   0.00070   0.00104   0.00182
     Eigenvalues ---    0.00228   0.00294   0.00388   0.00435   0.00462
     Eigenvalues ---    0.00501   0.00687   0.00722   0.00908   0.00970
     Eigenvalues ---    0.01022   0.01086   0.01142   0.01263   0.01535
     Eigenvalues ---    0.01629   0.01655   0.01713   0.01796   0.01964
     Eigenvalues ---    0.02046   0.02133   0.02326   0.02377   0.02584
     Eigenvalues ---    0.02607   0.02819   0.02991   0.03195   0.03514
     Eigenvalues ---    0.04028   0.04720   0.05065   0.05242   0.05270
     Eigenvalues ---    0.05458   0.05681   0.06090   0.06343   0.06711
     Eigenvalues ---    0.07017   0.08387   0.09494   0.11047   0.12288
     Eigenvalues ---    0.13698   0.14130   0.20615   0.21027   0.22369
     Eigenvalues ---    0.23753   0.24057   0.29606   0.36710   0.38122
     Eigenvalues ---    0.38447   0.40975   0.42953   0.44954   0.45912
     Eigenvalues ---    0.47437   0.47958   0.49714   0.50719   0.52722
     Eigenvalues ---    0.53067   0.54377   0.55359   0.56690   0.57450
     Eigenvalues ---    0.57599   0.60616   0.66550   0.81817   1.29656
     Eigenvalues ---    2.62936
 En-DIIS/RFO-DIIS/Sim-DIIS IScMMF=       -3 using points:    12   11   10    9    8    7    6    5
 RFO step:  Lambda=-2.85891598D-04.
 DidBck=F Rises=F RFO-DIIS coefs:    1.70764   -1.62340    0.40717    0.78679   -0.84362
                  RFO-DIIS coefs:    0.54552   -0.12362    0.14352
 Iteration  1 RMS(Cart)=  0.07812793 RMS(Int)=  0.00309825
 Iteration  2 RMS(Cart)=  0.00381057 RMS(Int)=  0.00145959
 Iteration  3 RMS(Cart)=  0.00001398 RMS(Int)=  0.00145956
 Iteration  4 RMS(Cart)=  0.00000001 RMS(Int)=  0.00145956
 Variable       Old X    -DE/DX   Delta X   Delta X   Delta X     New X
                                 (Linear)    (Quad)   (Total)
    R1        2.30023  -0.00063  -0.00048  -0.00081  -0.00130   2.29893
    R2        2.44168  -0.00091   0.00118  -0.00078   0.00034   2.44201
    R3        2.93024   0.00040  -0.00078   0.00099   0.00021   2.93044
    R4        1.96863  -0.00309   0.00217  -0.00670  -0.00460   1.96404
    R5        2.78251  -0.00082   0.00737   0.00477   0.01205   2.79456
    R6        2.52352   0.00069   0.00209   0.00085   0.00294   2.52645
    R7        2.51863  -0.00017   0.00191  -0.00002   0.00189   2.52052
    R8        2.54440  -0.00044  -0.00247  -0.00103  -0.00350   2.54090
    R9        1.85558   0.00059   0.00012  -0.00025  -0.00074   1.85484
   R10        1.81443  -0.00004   0.00018  -0.00021  -0.00003   1.81440
   R11        3.58056  -0.00004   0.00625   0.00103   0.00837   3.58894
   R12        3.46136   0.00054  -0.00107   0.00238   0.00170   3.46306
   R13        3.33041   0.00001  -0.00609  -0.00291  -0.00999   3.32042
   R14        1.83834   0.00028   0.00000   0.00140   0.00137   1.83971
   R15        1.83329  -0.00010   0.00074  -0.00149  -0.00260   1.83069
   R16        3.27292  -0.00018   0.00797  -0.00844   0.00023   3.27315
   R17        3.55466  -0.00026  -0.00431  -0.01066  -0.01477   3.53989
   R18        3.71140  -0.00001  -0.00727   0.01061   0.00097   3.71237
   R19        1.81521  -0.00020  -0.00027   0.00027  -0.00001   1.81520
   R20        1.85876  -0.00003   0.00180   0.00031   0.00274   1.86149
   R21        3.33312   0.00079   0.00260   0.00280   0.00619   3.33931
   R22        1.86373   0.00100  -0.00324   0.00627   0.00404   1.86777
   R23        1.83550  -0.00089  -0.00178   0.00128   0.00083   1.83633
   R24        1.87606   0.00003  -0.00024   0.00001  -0.00022   1.87584
   R25        1.81479  -0.00016   0.00001  -0.00018  -0.00017   1.81462
   R26        3.18345  -0.00000   0.00250   0.00009   0.00258   3.18604
   R27        1.83175  -0.00023  -0.00040  -0.00113  -0.00153   1.83023
   R28        1.83277   0.00010   0.00038   0.00095   0.00133   1.83410
   R29        1.84002  -0.00032  -0.00167  -0.00091  -0.00258   1.83745
   R30        1.84135   0.00032   0.00114  -0.00063   0.00098   1.84233
    A1        2.25138  -0.00068  -0.00210   0.00014  -0.00174   2.24964
    A2        2.08361   0.00090  -0.00220  -0.00137  -0.00332   2.08028
    A3        1.94734  -0.00018   0.00391   0.00128   0.00543   1.95276
    A4        2.00139  -0.00092  -0.01242   0.00501  -0.00757   1.99381
    A5        1.95552  -0.00025  -0.00516  -0.00008  -0.00525   1.95027
    A6        1.93705   0.00031  -0.00107  -0.00065  -0.00155   1.93549
    A7        1.90134   0.00070   0.00708   0.00191   0.00898   1.91032
    A8        1.89226  -0.00024  -0.00090  -0.00099  -0.00174   1.89052
    A9        1.88831  -0.00018  -0.00020  -0.00051  -0.00088   1.88744
   A10        1.88758  -0.00036   0.00005   0.00034   0.00054   1.88813
   A11        1.88276   0.00002  -0.00069  -0.00094  -0.00302   1.87974
   A12        1.91243   0.00020  -0.00342   0.00134   0.00139   1.91382
   A13        1.76698   0.00011   0.00788   0.00264   0.01082   1.77779
   A14        2.21856  -0.00015  -0.01264   0.00720  -0.00262   2.21594
   A15        2.17070  -0.00017  -0.02077  -0.00288  -0.02383   2.14687
   A16        1.44164   0.00005   0.03421  -0.00890   0.02301   1.46464
   A17        1.82962   0.00023  -0.00117  -0.00050  -0.00206   1.82756
   A18        1.84535  -0.00035   0.00889  -0.00382   0.00500   1.85035
   A19        1.89935   0.00003   0.00324   0.00456   0.00882   1.90817
   A20        2.77631  -0.00016  -0.01133  -0.00605  -0.01475   2.76157
   A21        2.16489  -0.00017  -0.02653  -0.01307  -0.03892   2.12597
   A22        1.71732  -0.00016   0.01012  -0.00463   0.00603   1.72335
   A23        1.87440  -0.00034  -0.00157  -0.00116  -0.00439   1.87000
   A24        2.04350   0.00078  -0.01296   0.01335   0.00382   2.04733
   A25        2.12126  -0.00099  -0.02799  -0.00878  -0.03811   2.08315
   A26        1.82545  -0.00001  -0.00784   0.00144   0.00194   1.82739
   A27        2.74633  -0.00017  -0.00574   0.00151  -0.00173   2.74460
   A28        1.57684  -0.00011  -0.01156   0.00060  -0.01272   1.56412
   A29        1.84586   0.00042  -0.00451  -0.00551  -0.00930   1.83656
   A30        2.20649   0.00005  -0.00042   0.00737   0.00724   2.21373
   A31        1.76162  -0.00000   0.00531   0.00081   0.00663   1.76825
   A32        2.12400   0.00017   0.01018  -0.00248   0.00780   2.13180
   A33        1.88536  -0.00045   0.00044  -0.00198  -0.00119   1.88417
   A34        1.86126  -0.00001   0.00885   0.00521   0.01408   1.87534
   A35        1.86476  -0.00040   0.00074  -0.01072  -0.00995   1.85481
   A36        1.79547   0.00012   0.00008   0.00011   0.00027   1.79575
   A37        1.61189   0.00053   0.03156   0.03161   0.06167   1.67356
   A38        2.02677  -0.00041  -0.04010  -0.00050  -0.03852   1.98825
   A39        1.83888   0.00052  -0.00328   0.00165  -0.00022   1.83866
   A40        3.18993   0.00068  -0.00984   0.01945   0.01032   3.20025
   A41        2.80429   0.00042   0.01176  -0.00025   0.01443   2.81872
   A42        2.94395  -0.00044   0.02630  -0.00380   0.02373   2.96769
   A43        3.36049   0.00010   0.01364   0.01807   0.02931   3.38980
   A44        3.07736   0.00042  -0.01533   0.01174  -0.00210   3.07526
   A45        2.93766   0.00032  -0.00438   0.00096  -0.00321   2.93445
   A46        3.20157   0.00018   0.01594  -0.00630   0.00812   3.20969
   A47        3.01020   0.00129   0.02099   0.02133   0.04244   3.05264
   A48        3.18813  -0.00043   0.00401  -0.00089   0.00600   3.19414
   A49        3.51542  -0.00047  -0.02226  -0.00481  -0.02419   3.49122
   A50        3.18604  -0.00016   0.01824  -0.00140   0.01501   3.20104
   A51        2.89620   0.00016   0.00244  -0.00530   0.00043   2.89663
   A52        3.14017  -0.00046   0.00278  -0.00388  -0.00096   3.13921
   A53        2.94362  -0.00002   0.01461   0.00470   0.01989   2.96350
    D1        0.06674   0.00036  -0.01909  -0.02340  -0.04228   0.02445
    D2       -3.02918  -0.00045  -0.02846  -0.02467  -0.05325  -3.08243
    D3        2.44751  -0.00045  -0.10594  -0.00386  -0.10988   2.33763
    D4        0.32941  -0.00019  -0.10093  -0.00206  -0.10295   0.22646
    D5       -1.74700  -0.00037  -0.10523  -0.00329  -0.10834  -1.85535
    D6       -0.73483   0.00023  -0.09722  -0.00269  -0.10009  -0.83491
    D7       -2.85292   0.00049  -0.09221  -0.00090  -0.09315  -2.94607
    D8        1.35385   0.00031  -0.09651  -0.00212  -0.09855   1.25530
    D9        1.34470   0.00052   0.02580  -0.02172   0.00295   1.34765
   D10       -0.97027   0.00070   0.07779  -0.03501   0.04441  -0.92586
   D11       -2.66675   0.00002  -0.00686  -0.00655  -0.01330  -2.68005
   D12        1.86198   0.00007  -0.01101  -0.00757  -0.01903   1.84295
   D13       -0.36291   0.00006  -0.00355  -0.00423  -0.00808  -0.37100
   D14       -0.08049  -0.00021  -0.02375   0.00446  -0.01772  -0.09821
   D15       -1.83494  -0.00017  -0.02790   0.00344  -0.02345  -1.85840
   D16        2.22334  -0.00017  -0.02044   0.00677  -0.01250   2.21084
   D17        1.35413  -0.00004   0.01448  -0.00412   0.01026   1.36439
   D18       -0.40033  -0.00000   0.01033  -0.00513   0.00453  -0.39579
   D19       -2.62522  -0.00000   0.01779  -0.00180   0.01548  -2.60974
   D20        0.78597   0.00018  -0.10100   0.00339  -0.09651   0.68946
   D21        3.10121   0.00032  -0.11379   0.01209  -0.10289   2.99832
   D22       -0.94798   0.00006  -0.12018   0.00370  -0.11578  -1.06376
   D23       -0.85665   0.00040  -0.00884   0.00874  -0.00206  -0.85871
   D24       -2.60705  -0.00020  -0.03464  -0.02638  -0.06285  -2.66990
   D25       -2.94135   0.00034   0.00271   0.00622   0.00697  -2.93438
   D26        1.59144  -0.00025  -0.02310  -0.02890  -0.05382   1.53762
   D27        1.04338   0.00059  -0.00844   0.00843   0.00133   1.04471
   D28       -0.70702  -0.00000  -0.03425  -0.02669  -0.05946  -0.76648
   D29       -3.02086   0.00005   0.01619   0.01590   0.03316  -2.98770
   D30        1.28571   0.00067   0.01278   0.02536   0.03842   1.32414
   D31        1.34382   0.00003   0.00690   0.01163   0.01917   1.36299
   D32       -0.63280   0.00064   0.00349   0.02109   0.02444  -0.60836
   D33       -0.98741   0.00039   0.02562   0.00356   0.02830  -0.95912
   D34        0.98029   0.00012   0.03657   0.00092   0.03682   1.01711
   D35       -0.57080   0.00061  -0.02049  -0.00075  -0.02257  -0.59337
   D36        1.74824   0.00005  -0.06848   0.00012  -0.07169   1.67655
   D37       -2.49221   0.00038  -0.02271  -0.00085  -0.02528  -2.51749
   D38       -0.17317  -0.00018  -0.07070   0.00001  -0.07440  -0.24757
   D39       -0.89489  -0.00003   0.01186  -0.00582   0.00530  -0.88960
   D40        0.95741   0.00038   0.00517  -0.01127  -0.00643   0.95098
   D41        3.03990  -0.00010   0.01636  -0.01460   0.00201   3.04191
   D42        1.75518   0.00006   0.02402  -0.00545   0.01700   1.77218
   D43       -0.17440  -0.00072   0.01876  -0.02726  -0.00794  -0.18234
   D44       -0.56238   0.00045   0.04438   0.00782   0.05167  -0.51071
   D45       -2.49196  -0.00033   0.03911  -0.01400   0.02674  -2.46522
   D46        1.83971   0.00042   0.09418   0.01309   0.10513   1.94484
   D47       -0.52310   0.00023   0.13531  -0.00034   0.13335  -0.38975
   D48        0.00267  -0.00014  -0.03574  -0.01401  -0.05054  -0.04787
   D49        1.87975  -0.00010  -0.03278  -0.01565  -0.04928   1.83047
   D50       -1.59368  -0.00010  -0.02373  -0.01423  -0.03723  -1.63090
   D51        0.28340  -0.00007  -0.02077  -0.01587  -0.03596   0.24744
   D52        2.43247  -0.00001  -0.04162  -0.00999  -0.05147   2.38101
   D53       -1.97363   0.00002  -0.03866  -0.01164  -0.05020  -2.02383
         Item               Value     Threshold  Converged?
 Maximum Force            0.003087     0.000015     NO 
 RMS     Force            0.000481     0.000010     NO 
 Maximum Displacement     0.299705     0.000060     NO 
 RMS     Displacement     0.078590     0.000040     NO 
 Predicted change in Energy=-3.757617D-05
 GradGradGradGradGradGradGradGradGradGradGradGradGradGradGradGradGradGrad

                          Input orientation:                          
 ---------------------------------------------------------------------
 Center     Atomic      Atomic             Coordinates (Angstroms)
 Number     Number       Type             X           Y           Z
 ---------------------------------------------------------------------
      1          6           0       -1.961020   -0.874820   -1.397992
      2          8           0       -1.887402   -1.399442   -0.302853
      3          8           0       -1.319435    0.151446   -1.850843
      4          1           0       -0.637673    0.558405   -1.180188
      5          6           0       -2.899658   -1.488471   -2.469037
      6          9           0       -3.637779   -0.552973   -3.075200
      7          9           0       -3.723685   -2.383757   -1.922712
      8          9           0       -2.163319   -2.112416   -3.405204
      9          8           0        0.206578    1.467829    2.458816
     10          1           0        1.123392    1.303415    2.768386
     11          1           0       -0.190727    2.110557    3.051197
     12          8           0        2.680906   -0.087563    0.279064
     13          1           0        2.423912   -1.022790    0.363153
     14          1           0        2.896564    0.190422    1.181678
     15          8           0        1.440083   -2.513574    0.927627
     16          1           0        1.163380   -3.199304    0.314529
     17          1           0        0.625859   -2.049482    1.230946
     18          8           0        0.392581    1.211036   -0.343794
     19          1           0        1.263169    0.751415   -0.255935
     20          1           0        0.167358    1.487555    0.560140
     21          8           0        2.645559    0.493392    3.106378
     22          1           0        2.394072   -0.415776    3.415450
     23          1           0        3.354568    0.812122    3.670127
     24          8           0        1.747092   -1.951737    3.669937
     25          1           0        0.783257   -1.873485    3.615912
     26          1           0        1.966487   -2.473329    2.881392
     27          8           0       -0.607917   -1.191445    2.160556
     28          1           0       -1.305151   -1.257858    1.486099
     29          1           0       -0.435312   -0.237111    2.260144
 ---------------------------------------------------------------------
                    Distance matrix (angstroms):
                    1          2          3          4          5
     1  C    0.000000
     2  O    1.216542   0.000000
     3  O    1.292257   2.263649   0.000000
     4  H    1.962860   2.482882   1.039323   0.000000
     5  C    1.550725   2.392685   2.359787   3.311708   0.000000
     6  F    2.393352   3.386183   2.714770   3.718450   1.336941
     7  F    2.378910   2.639083   3.494687   4.327948   1.333803
     8  F    2.366742   3.195159   2.872847   3.796259   1.344586
     9  O    5.006142   4.498090   4.757598   3.844757   6.532393
    10  H    5.622901   5.079648   5.350861   4.387211   7.170088
    11  H    5.642844   5.142805   5.398341   4.529188   7.124906
    12  O    4.997976   4.788433   4.538321   3.682344   6.376308
    13  H    4.727701   4.378682   4.504804   3.775630   6.048022
    14  H    5.602281   5.255266   5.193490   4.266691   7.052843
    15  O    4.434131   3.718538   4.736788   4.265795   5.605490
    16  H    4.254154   3.595543   4.699013   4.427002   5.213777
    17  H    3.870799   3.015223   4.257426   3.769768   5.141389
    18  O    3.316861   3.466207   2.514940   1.478818   4.758448
    19  H    3.787391   3.815034   3.094113   2.122427   5.219582
    20  H    3.734313   3.647128   3.131865   2.130760   5.238247
    21  O    6.586496   5.979416   6.357055   5.399860   8.109407
    22  H    6.507440   5.755380   6.468827   5.591100   7.987581
    23  H    7.535720   6.939296   7.263877   6.287123   9.060762
    24  O    6.371322   5.412729   6.656273   5.959163   7.713230
    25  H    5.802381   4.765906   6.197343   5.561988   7.123111
    26  H    6.024423   5.113229   6.330938   5.698201   7.299069
    27  O    3.820262   2.783654   4.289631   3.771396   5.174305
    28  H    2.982426   1.886641   3.622364   3.294454   4.270684
    29  H    4.014525   3.166785   4.222897   3.536902   5.477596
                    6          7          8          9         10
     6  F    0.000000
     7  F    2.165036   0.000000
     8  F    2.171358   2.169367   0.000000
     9  O    7.034775   7.034165   7.267826   0.000000
    10  H    7.762888   7.687379   7.783546   0.981536   0.000000
    11  H    7.517266   7.577626   7.963022   0.960138   1.567919
    12  O    7.168924   7.151162   6.414077   3.645937   3.249213
    13  H    6.984776   6.698535   6.035768   3.938472   3.589948
    14  H    7.833982   7.751860   7.207285   3.240196   2.626886
    15  O    6.756571   5.899643   5.649678   4.440455   4.249481
    16  H    6.445498   5.436338   5.107315   5.224516   5.128108
    17  H    6.241878   5.382921   5.410856   3.748991   3.721986
    18  O    5.178427   5.688512   5.191357   2.820490   3.198169
    19  H    5.802497   6.121778   5.464453   2.999918   3.077460
    20  H    5.644335   6.024270   5.840874   1.899183   2.413349
    21  O    8.876211   8.610286   8.503896   2.705087   1.757091
    22  H    8.861749   8.354393   8.376737   3.041093   2.233593
    23  H    9.811006   9.570536   9.437177   3.436141   2.456146
    24  O    8.743583   7.835418   8.085466   3.941247   3.434794
    25  H    8.127748   7.158859   7.618102   3.582710   3.305554
    26  H    8.400985   7.447517   7.530395   4.336885   3.871353
    27  O    6.082832   5.272826   5.851935   2.797160   3.096969
    28  H    5.171409   4.328620   5.039005   3.265099   3.755290
    29  H    6.230686   5.737401   6.212805   1.832571   2.249687
                   11         12         13         14         15
    11  H    0.000000
    12  O    4.556613   0.000000
    13  H    4.886694   0.973533   0.000000
    14  H    4.088200   0.968759   1.537942   0.000000
    15  O    5.343376   2.801036   1.873229   3.081797   0.000000
    16  H    6.125159   3.462236   2.515655   3.904628   0.960562
    17  H    4.613680   2.996401   2.245029   3.189937   0.985061
    18  O    3.560246   2.703839   3.100978   3.104617   4.072652
    19  H    3.859819   1.732076   2.208710   2.247092   3.477394
    20  H    2.592627   2.979584   3.381223   3.085032   4.214724
    21  O    3.265392   2.886600   3.142168   1.964501   3.904097
    22  H    3.632661   3.166530   3.112214   2.368484   3.391182
    23  H    3.825980   3.572473   3.894753   2.605506   4.716653
    24  O    4.543150   3.980599   3.500836   3.478731   2.816058
    25  H    4.140064   4.233809   3.741106   3.827699   2.840425
    26  H    5.068965   3.601997   2.941909   3.293879   2.023838
    27  O    3.445360   3.946507   3.528610   3.892190   2.731747
    28  H    3.877845   4.326103   3.901561   4.454727   3.070020
    29  H    2.489403   3.695653   3.520090   3.528069   3.236509
                   16         17         18         19         20
    16  H    0.000000
    17  H    1.565516   0.000000
    18  O    4.525331   3.628389   0.000000
    19  H    3.992940   3.234502   0.988380   0.000000
    20  H    4.797815   3.629164   0.971744   1.551993   0.000000
    21  O    4.860791   3.750019   4.182657   3.644548   3.689602
    22  H    4.344922   3.250789   4.558992   4.015016   4.090687
    23  H    5.670352   4.645883   5.004405   4.448776   4.504057
    24  O    3.627108   2.686149   5.286575   4.791001   4.898481
    25  H    3.577908   2.396625   5.034498   4.702299   4.584066
    26  H    2.785823   2.168157   5.143302   4.553730   4.930889
    27  O    3.252200   1.767089   3.611743   3.621478   3.215497
    28  H    3.351930   2.102515   3.510875   3.697043   3.250073
    29  H    3.887907   2.338807   3.092415   3.192597   2.495535
                   21         22         23         24         25
    21  O    0.000000
    22  H    0.992653   0.000000
    23  H    0.960258   1.579603   0.000000
    24  O    2.665239   1.685978   3.197326   0.000000
    25  H    3.054489   2.181702   3.718476   0.968514   0.000000
    26  H    3.051752   2.168310   3.652815   0.970564   1.516366
    27  O    3.783962   3.344901   4.689816   2.898679   2.125701
    28  H    4.615224   4.256260   5.546871   3.816648   3.045742
    29  H    3.277426   3.061384   4.177575   3.112932   2.449640
                   26         27         28         29
    26  H    0.000000
    27  O    2.964858   0.000000
    28  H    3.758700   0.972336   0.000000
    29  H    3.339949   0.974918   1.548447   0.000000
 Stoichiometry    C2H15F3O9
 Framework group  C1[X(C2H15F3O9)]
 Deg. of freedom    81
 Full point group                 C1      NOp   1
 Largest Abelian subgroup         C1      NOp   1
 Largest concise Abelian subgroup C1      NOp   1
                         Standard orientation:                         
 ---------------------------------------------------------------------
 Center     Atomic      Atomic             Coordinates (Angstroms)
 Number     Number       Type             X           Y           Z
 ---------------------------------------------------------------------
      1          6           0       -2.087657    0.165950    0.165416
      2          8           0       -1.325679   -0.646953    0.653837
      3          8           0       -1.826805    1.338538   -0.310947
      4          1           0       -0.820425    1.596541   -0.282194
      5          6           0       -3.588291   -0.196637    0.019214
      6          9           0       -4.380599    0.797135    0.434035
      7          9           0       -3.884205   -1.290320    0.723004
      8          9           0       -3.865897   -0.441650   -1.273386
      9          8           0        2.520667    1.477130    1.616492
     10          1           0        3.336453    1.321328    1.093394
     11          1           0        2.780419    1.874707    2.450953
[truncated: 1,532,195 more chars]
