# Supplementary material for: The Hydration of Trifluoroacetic Acid from 0 to 298 K
Source: J Phys Chem A. 2026 Jan 20;130(4):927–35. doi: 10.1021/acs.jpca.5c08151 (PMC12862820; doi:10.1021/acs.jpca.5c08151)
Supplement: Supplementary file 1 [file jp5c08151_si_001.zip › TFA_SI/within1kcal-hightemps/7-H2O/PM7-1-150-20661-wb97xd.xyz]

29
PM7-1-150-20661-wb97xd.log	Energy: -666212.9850207
C          1.81307       -0.39883        0.20998
O          1.08810        0.43662        0.73165
O          1.50493       -1.58308       -0.18051
H          0.46627       -1.78508       -0.09376
C          3.31169       -0.07554       -0.02630
F          3.54960        1.22540        0.16124
F          3.68670       -0.39358       -1.26987
F          4.07035       -0.76939        0.83437
O         -0.93316       -2.01006       -0.01970
H         -1.24834       -1.47274        0.74976
H         -1.38599       -1.63872       -0.80337
O         -4.38970       -1.34123       -0.05808
H         -3.81930       -1.24388       -0.84663
H         -4.10044       -2.14464        0.38366
O         -2.46036       -0.72324       -1.92642
H         -2.49074       -0.80766       -2.88227
H         -2.38543        0.25055       -1.70562
O         -2.41491        1.75208       -1.10207
H         -1.56204        2.17698       -0.89026
H         -2.92751        1.71767       -0.27655
O         -1.44545       -0.29992        1.96927
H         -2.22413        0.27382        1.86133
H         -0.66247        0.22691        1.75652
O         -3.82153        0.95566        1.20266
H         -4.17694        0.12076        0.81320
H         -4.52802        1.37380        1.69998
O          0.06216        2.75226       -0.40042
H          0.41060        3.62328       -0.20126
H          0.60536        2.10070        0.07055
