# Supplementary material for: The Hydration of Trifluoroacetic Acid from 0 to 298 K
Source: J Phys Chem A. 2026 Jan 20;130(4):927–35. doi: 10.1021/acs.jpca.5c08151 (PMC12862820; doi:10.1021/acs.jpca.5c08151)
Supplement: Supplementary file 1 [file jp5c08151_si_001.zip › TFA_SI/within1kcal-hightemps/7-H2O/20K-1-509-15841-wb97xd.log]

 Entering Gaussian System, Link 0=g16
 Initial command:
 /software/commercial/MERCURY/GAUSSIAN/AVX2/g16/l1.exe "/local_scratch/slurm.6305321/Gau-1262883.inp" -scrdir="/local_scratch/slurm.6305321/"
 Entering Link 1 = /software/commercial/MERCURY/GAUSSIAN/AVX2/g16/l1.exe PID=   1262884.
  
 Copyright (c) 1988-2019, Gaussian, Inc.  All Rights Reserved.
  
 This is part of the Gaussian(R) 16 program.  It is based on
 the Gaussian(R) 09 system (copyright 2009, Gaussian, Inc.),
 the Gaussian(R) 03 system (copyright 2003, Gaussian, Inc.),
 the Gaussian(R) 98 system (copyright 1998, Gaussian, Inc.),
 the Gaussian(R) 94 system (copyright 1995, Gaussian, Inc.),
 the Gaussian 92(TM) system (copyright 1992, Gaussian, Inc.),
 the Gaussian 90(TM) system (copyright 1990, Gaussian, Inc.),
 the Gaussian 88(TM) system (copyright 1988, Gaussian, Inc.),
 the Gaussian 86(TM) system (copyright 1986, Carnegie Mellon
 University), and the Gaussian 82(TM) system (copyright 1983,
 Carnegie Mellon University). Gaussian is a federally registered
 trademark of Gaussian, Inc.
  
 This software contains proprietary and confidential information,
 including trade secrets, belonging to Gaussian, Inc.
  
 This software is provided under written license and may be
 used, copied, transmitted, or stored only in accord with that
 written license.
  
 The following legend is applicable only to US Government
 contracts under FAR:
  
                    RESTRICTED RIGHTS LEGEND
  
 Use, reproduction and disclosure by the US Government is
 subject to restrictions as set forth in subparagraphs (a)
 and (c) of the Commercial Computer Software - Restricted
 Rights clause in FAR 52.227-19.
  
 Gaussian, Inc.
 340 Quinnipiac St., Bldg. 40, Wallingford CT 06492
  
  
 ---------------------------------------------------------------
 Warning -- This program may not be used in any manner that
 competes with the business of Gaussian, Inc. or will provide
 assistance to any competitor of Gaussian, Inc.  The licensee
 of this program is prohibited from giving any competitor of
 Gaussian, Inc. access to this program.  By using this program,
 the user acknowledges that Gaussian, Inc. is engaged in the
 business of creating and licensing software in the field of
 computational chemistry and represents and warrants to the
 licensee that it is not a competitor of Gaussian, Inc. and that
 it will not use this program in any manner prohibited above.
 ---------------------------------------------------------------
  

 Cite this work as:
 Gaussian 16, Revision C.01,
 M. J. Frisch, G. W. Trucks, H. B. Schlegel, G. E. Scuseria, 
 M. A. Robb, J. R. Cheeseman, G. Scalmani, V. Barone, 
 G. A. Petersson, H. Nakatsuji, X. Li, M. Caricato, A. V. Marenich, 
 J. Bloino, B. G. Janesko, R. Gomperts, B. Mennucci, H. P. Hratchian, 
 J. V. Ortiz, A. F. Izmaylov, J. L. Sonnenberg, D. Williams-Young, 
 F. Ding, F. Lipparini, F. Egidi, J. Goings, B. Peng, A. Petrone, 
 T. Henderson, D. Ranasinghe, V. G. Zakrzewski, J. Gao, N. Rega, 
 G. Zheng, W. Liang, M. Hada, M. Ehara, K. Toyota, R. Fukuda, 
 J. Hasegawa, M. Ishida, T. Nakajima, Y. Honda, O. Kitao, H. Nakai, 
 T. Vreven, K. Throssell, J. A. Montgomery, Jr., J. E. Peralta, 
 F. Ogliaro, M. J. Bearpark, J. J. Heyd, E. N. Brothers, K. N. Kudin, 
 V. N. Staroverov, T. A. Keith, R. Kobayashi, J. Normand, 
 K. Raghavachari, A. P. Rendell, J. C. Burant, S. S. Iyengar, 
 J. Tomasi, M. Cossi, J. M. Millam, M. Klene, C. Adamo, R. Cammi, 
 J. W. Ochterski, R. L. Martin, K. Morokuma, O. Farkas, 
 J. B. Foresman, and D. J. Fox, Gaussian, Inc., Wallingford CT, 2019.
 
 ******************************************
 Gaussian 16:  ES64L-G16RevC.01  3-Jul-2019
                10-Oct-2025 
 ******************************************
 %nproc=20
 Will use up to   20 processors via shared memory.
 %mem=18gb
 ----------------------------------------------------------------------
 # wb97xd/6-31++g** scf(conver=10) opt(tight,maxcycles=300,calcfc) freq
 ----------------------------------------------------------------------
 1/6=300,7=10,10=4,18=20,19=15,26=3,38=1/1,3;
 2/9=110,12=2,17=6,18=5,40=1/2;
 3/5=1,6=6,7=1111,11=2,25=1,30=1,71=2,74=-58,140=1/1,2,3;
 4//1;
 5/5=2,6=10,38=5/2;
 8/6=4,10=90,11=11/1;
 11/6=1,8=1,9=11,15=111,16=1/1,2,10;
 10/6=1,13=1/2;
 6/7=2,8=2,9=2,10=2,28=1/1;
 7/10=1,25=1/1,2,3,16;
 1/6=300,7=10,10=4,18=20,19=15,26=3/3(2);
 2/9=110/2;
 99//99;
 2/9=110/2;
 3/5=1,6=6,7=1111,11=2,25=1,30=1,71=1,74=-58/1,2,3;
 4/5=5,16=3,69=1/1;
 5/5=2,6=10,38=5/2;
 7//1,2,3,16;
 1/6=300,7=10,18=20,19=15,26=3/3(-5);
 2/9=110/2;
 6/7=2,8=2,9=2,10=2,19=2,28=1/1;
 99/9=1/99;
 ---------------
 20K-1-509-15841
 ---------------
 Symbolic Z-matrix:
 Charge =  0 Multiplicity = 1
 C                    -1.05567   1.15118   0.00612 
 O                    -0.08923   1.69105  -0.47412 
 O                    -1.81096   0.25392  -0.48212 
 H                    -1.4121   -0.21039  -1.45471 
 C                    -1.52573   1.5826    1.43762 
 F                    -1.97469   0.54372   2.16313 
 F                    -2.50754   2.48794   1.39711 
 F                    -0.5204    2.1174    2.15074 
 O                     0.66348  -0.41971   3.35567 
 H                    -0.24951  -0.48609   3.64898 
 H                     0.89488   0.51352   3.37953 
 O                     0.62935  -0.98337   0.67291 
 H                     1.52736  -0.86864   0.32193 
 H                     0.70046  -0.92281   1.64203 
 O                     1.425     0.42053  -2.43127 
 H                     2.07001  -0.03617  -1.86532 
 H                     1.06432   1.13308  -1.88021 
 O                     2.23729  -3.29269  -1.95411 
 H                     2.10613  -3.13575  -2.89149 
 H                     1.34918  -3.36105  -1.56003 
 O                     3.02878  -1.06325  -0.71655 
 H                     2.84508  -1.93272  -1.14489 
 H                     3.96935  -1.03067  -0.54006 
 O                    -0.8385   -0.86745  -2.4636 
 H                     0.04301  -0.3982   -2.5748 
 H                    -0.64483  -1.72858  -2.03534 
 O                    -0.24128  -2.94134  -0.84311 
 H                     0.04232  -2.24921  -0.18949 
 H                    -0.96342  -3.42043  -0.43531 
 
 Add virtual bond connecting atoms H4         and O3         Dist= 2.17D+00.
 Add virtual bond connecting atoms O24        and H4         Dist= 2.52D+00.
 Add virtual bond connecting atoms H25        and O15        Dist= 3.05D+00.
 Add virtual bond connecting atoms H28        and O12        Dist= 3.10D+00.
 Add virtual bond connecting atoms H22        and O18        Dist= 3.20D+00.
 Add virtual bond connecting atoms O27        and H26        Dist= 3.30D+00.
 Add virtual bond connecting atoms H14        and O9         Dist= 3.38D+00.
 Add virtual bond connecting atoms H13        and O21        Dist= 3.47D+00.
 Add virtual bond connecting atoms H16        and O21        Dist= 3.43D+00.
 Add virtual bond connecting atoms O27        and H20        Dist= 3.39D+00.

 GradGradGradGradGradGradGradGradGradGradGradGradGradGradGradGradGradGrad
 Berny optimization.
 Initialization pass.
                           ----------------------------
                           !    Initial Parameters    !
                           ! (Angstroms and Degrees)  !
 --------------------------                            --------------------------
 ! Name  Definition              Value          Derivative Info.                !
 --------------------------------------------------------------------------------
 ! R1    R(1,2)                  1.2067         calculate D2E/DX2 analytically  !
 ! R2    R(1,3)                  1.2704         calculate D2E/DX2 analytically  !
 ! R3    R(1,5)                  1.5672         calculate D2E/DX2 analytically  !
 ! R4    R(3,4)                  1.1492         calculate D2E/DX2 analytically  !
 ! R5    R(4,24)                 1.3336         calculate D2E/DX2 analytically  !
 ! R6    R(5,6)                  1.3443         calculate D2E/DX2 analytically  !
 ! R7    R(5,7)                  1.3361         calculate D2E/DX2 analytically  !
 ! R8    R(5,8)                  1.3436         calculate D2E/DX2 analytically  !
 ! R9    R(9,10)                 0.9612         calculate D2E/DX2 analytically  !
 ! R10   R(9,11)                 0.9618         calculate D2E/DX2 analytically  !
 ! R11   R(9,14)                 1.7864         calculate D2E/DX2 analytically  !
 ! R12   R(12,13)                0.971          calculate D2E/DX2 analytically  !
 ! R13   R(12,14)                0.9736         calculate D2E/DX2 analytically  !
 ! R14   R(12,28)                1.6403         calculate D2E/DX2 analytically  !
 ! R15   R(13,21)                1.8359         calculate D2E/DX2 analytically  !
 ! R16   R(15,16)                0.9721         calculate D2E/DX2 analytically  !
 ! R17   R(15,17)                0.9703         calculate D2E/DX2 analytically  !
 ! R18   R(15,25)                1.6127         calculate D2E/DX2 analytically  !
 ! R19   R(16,21)                1.8149         calculate D2E/DX2 analytically  !
 ! R20   R(18,19)                0.9594         calculate D2E/DX2 analytically  !
 ! R21   R(18,20)                0.974          calculate D2E/DX2 analytically  !
 ! R22   R(18,22)                1.6952         calculate D2E/DX2 analytically  !
 ! R23   R(20,27)                1.7943         calculate D2E/DX2 analytically  !
 ! R24   R(21,22)                0.9865         calculate D2E/DX2 analytically  !
 ! R25   R(21,23)                0.9575         calculate D2E/DX2 analytically  !
 ! R26   R(24,25)                1.0048         calculate D2E/DX2 analytically  !
 ! R27   R(24,26)                0.981          calculate D2E/DX2 analytically  !
 ! R28   R(26,27)                1.7479         calculate D2E/DX2 analytically  !
 ! R29   R(27,28)                0.9933         calculate D2E/DX2 analytically  !
 ! R30   R(27,29)                0.9578         calculate D2E/DX2 analytically  !
 ! A1    A(2,1,3)              129.7318         calculate D2E/DX2 analytically  !
 ! A2    A(2,1,5)              118.7226         calculate D2E/DX2 analytically  !
 ! A3    A(3,1,5)              111.539          calculate D2E/DX2 analytically  !
 ! A4    A(1,3,4)              113.8461         calculate D2E/DX2 analytically  !
 ! A5    A(1,5,6)              112.3575         calculate D2E/DX2 analytically  !
 ! A6    A(1,5,7)              112.2855         calculate D2E/DX2 analytically  !
 ! A7    A(1,5,8)              111.7116         calculate D2E/DX2 analytically  !
 ! A8    A(6,5,7)              107.1327         calculate D2E/DX2 analytically  !
 ! A9    A(6,5,8)              105.7266         calculate D2E/DX2 analytically  !
 ! A10   A(7,5,8)              107.2295         calculate D2E/DX2 analytically  !
 ! A11   A(10,9,11)            106.7351         calculate D2E/DX2 analytically  !
 ! A12   A(10,9,14)            107.0336         calculate D2E/DX2 analytically  !
 ! A13   A(11,9,14)            106.9831         calculate D2E/DX2 analytically  !
 ! A14   A(13,12,14)           106.5526         calculate D2E/DX2 analytically  !
 ! A15   A(13,12,28)           103.4224         calculate D2E/DX2 analytically  !
 ! A16   A(14,12,28)           126.6886         calculate D2E/DX2 analytically  !
 ! A17   A(12,13,21)           161.4957         calculate D2E/DX2 analytically  !
 ! A18   A(16,15,17)           105.1312         calculate D2E/DX2 analytically  !
 ! A19   A(16,15,25)           112.4526         calculate D2E/DX2 analytically  !
 ! A20   A(17,15,25)            96.0165         calculate D2E/DX2 analytically  !
 ! A21   A(19,18,20)           106.3861         calculate D2E/DX2 analytically  !
 ! A22   A(19,18,22)           112.5925         calculate D2E/DX2 analytically  !
 ! A23   A(20,18,22)           100.9573         calculate D2E/DX2 analytically  !
 ! A24   A(18,20,27)           162.4453         calculate D2E/DX2 analytically  !
 ! A25   A(13,21,16)            82.3004         calculate D2E/DX2 analytically  !
 ! A26   A(13,21,22)           100.7623         calculate D2E/DX2 analytically  !
 ! A27   A(13,21,23)           134.0631         calculate D2E/DX2 analytically  !
 ! A28   A(16,21,22)            97.2138         calculate D2E/DX2 analytically  !
 ! A29   A(16,21,23)           128.0483         calculate D2E/DX2 analytically  !
 ! A30   A(22,21,23)           107.0339         calculate D2E/DX2 analytically  !
 ! A31   A(4,24,25)            103.3536         calculate D2E/DX2 analytically  !
 ! A32   A(4,24,26)            100.7851         calculate D2E/DX2 analytically  !
 ! A33   A(25,24,26)           106.5619         calculate D2E/DX2 analytically  !
 ! A34   A(24,26,27)           162.2459         calculate D2E/DX2 analytically  !
 ! A35   A(20,27,26)            95.4176         calculate D2E/DX2 analytically  !
 ! A36   A(20,27,28)            99.952          calculate D2E/DX2 analytically  !
 ! A37   A(20,27,29)           136.172          calculate D2E/DX2 analytically  !
 ! A38   A(26,27,28)            91.7936         calculate D2E/DX2 analytically  !
 ! A39   A(26,27,29)           117.6081         calculate D2E/DX2 analytically  !
 ! A40   A(28,27,29)           106.4774         calculate D2E/DX2 analytically  !
 ! A41   L(3,4,24,12,-1)       171.7837         calculate D2E/DX2 analytically  !
 ! A42   L(9,14,12,5,-1)       166.8861         calculate D2E/DX2 analytically  !
 ! A43   L(15,16,21,5,-1)      174.3426         calculate D2E/DX2 analytically  !
 ! A44   L(18,22,21,3,-1)      169.3733         calculate D2E/DX2 analytically  !
 ! A45   L(15,25,24,1,-1)      169.2168         calculate D2E/DX2 analytically  !
 ! A46   L(12,28,27,3,-1)      178.2043         calculate D2E/DX2 analytically  !
 ! A47   L(3,4,24,12,-2)       177.2014         calculate D2E/DX2 analytically  !
 ! A48   L(9,14,12,5,-2)       175.4953         calculate D2E/DX2 analytically  !
 ! A49   L(15,16,21,5,-2)      171.6543         calculate D2E/DX2 analytically  !
 ! A50   L(18,22,21,3,-2)      183.4614         calculate D2E/DX2 analytically  !
 ! A51   L(15,25,24,1,-2)      184.6955         calculate D2E/DX2 analytically  !
 ! A52   L(12,28,27,3,-2)      169.9009         calculate D2E/DX2 analytically  !
 ! D1    D(2,1,3,4)             10.119          calculate D2E/DX2 analytically  !
 ! D2    D(5,1,3,4)           -170.8437         calculate D2E/DX2 analytically  !
 ! D3    D(2,1,5,6)           -142.7057         calculate D2E/DX2 analytically  !
 ! D4    D(2,1,5,7)             96.4431         calculate D2E/DX2 analytically  !
 ! D5    D(2,1,5,8)            -24.0705         calculate D2E/DX2 analytically  !
 ! D6    D(3,1,5,6)             38.1385         calculate D2E/DX2 analytically  !
 ! D7    D(3,1,5,7)            -82.7126         calculate D2E/DX2 analytically  !
 ! D8    D(3,1,5,8)            156.7737         calculate D2E/DX2 analytically  !
 ! D9    D(1,3,24,25)           -0.6404         calculate D2E/DX2 analytically  !
 ! D10   D(1,3,24,26)          108.2323         calculate D2E/DX2 analytically  !
 ! D11   D(10,9,12,13)         176.2269         calculate D2E/DX2 analytically  !
 ! D12   D(10,9,12,28)         -53.8446         calculate D2E/DX2 analytically  !
 ! D13   D(11,9,12,13)          64.3109         calculate D2E/DX2 analytically  !
 ! D14   D(11,9,12,28)        -165.7606         calculate D2E/DX2 analytically  !
 ! D15   D(14,12,13,21)        142.0            calculate D2E/DX2 analytically  !
 ! D16   D(28,12,13,21)          6.6242         calculate D2E/DX2 analytically  !
 ! D17   D(13,12,27,20)         11.3698         calculate D2E/DX2 analytically  !
 ! D18   D(13,12,27,26)        -83.7846         calculate D2E/DX2 analytically  !
 ! D19   D(13,12,27,29)        157.4138         calculate D2E/DX2 analytically  !
 ! D20   D(14,12,27,20)       -111.2993         calculate D2E/DX2 analytically  !
 ! D21   D(14,12,27,26)        153.5464         calculate D2E/DX2 analytically  !
 ! D22   D(14,12,27,29)         34.7447         calculate D2E/DX2 analytically  !
 ! D23   D(12,13,21,16)         77.9116         calculate D2E/DX2 analytically  !
 ! D24   D(12,13,21,22)        -18.0167         calculate D2E/DX2 analytically  !
 ! D25   D(12,13,21,23)       -144.8097         calculate D2E/DX2 analytically  !
 ! D26   D(17,15,21,13)         46.2915         calculate D2E/DX2 analytically  !
 ! D27   D(17,15,21,22)        146.2664         calculate D2E/DX2 analytically  !
 ! D28   D(17,15,21,23)        -95.1975         calculate D2E/DX2 analytically  !
 ! D29   D(25,15,21,13)        -54.6513         calculate D2E/DX2 analytically  !
 ! D30   D(25,15,21,22)         45.3236         calculate D2E/DX2 analytically  !
 ! D31   D(25,15,21,23)        163.8597         calculate D2E/DX2 analytically  !
 ! D32   D(16,15,24,4)          92.0949         calculate D2E/DX2 analytically  !
 ! D33   D(16,15,24,26)        -11.0506         calculate D2E/DX2 analytically  !
 ! D34   D(17,15,24,4)         -15.1746         calculate D2E/DX2 analytically  !
 ! D35   D(17,15,24,26)       -118.3201         calculate D2E/DX2 analytically  !
 ! D36   D(19,18,20,27)        -82.444          calculate D2E/DX2 analytically  !
 ! D37   D(22,18,20,27)         35.2537         calculate D2E/DX2 analytically  !
 ! D38   D(19,18,21,13)        114.4832         calculate D2E/DX2 analytically  !
 ! D39   D(19,18,21,16)         32.0886         calculate D2E/DX2 analytically  !
 ! D40   D(19,18,21,23)       -101.0891         calculate D2E/DX2 analytically  !
 ! D41   D(20,18,21,13)          3.4079         calculate D2E/DX2 analytically  !
 ! D42   D(20,18,21,16)        -78.9867         calculate D2E/DX2 analytically  !
 ! D43   D(20,18,21,23)        147.8356         calculate D2E/DX2 analytically  !
 ! D44   D(18,20,27,26)         47.1624         calculate D2E/DX2 analytically  !
 ! D45   D(18,20,27,28)        -45.621          calculate D2E/DX2 analytically  !
 ! D46   D(18,20,27,29)       -172.3933         calculate D2E/DX2 analytically  !
 ! D47   D(4,24,26,27)         -32.3429         calculate D2E/DX2 analytically  !
 ! D48   D(25,24,26,27)         75.2312         calculate D2E/DX2 analytically  !
 ! D49   D(24,26,27,20)       -112.4567         calculate D2E/DX2 analytically  !
 ! D50   D(24,26,27,28)        -12.2818         calculate D2E/DX2 analytically  !
 ! D51   D(24,26,27,29)         97.389          calculate D2E/DX2 analytically  !
 --------------------------------------------------------------------------------
 Trust Radius=3.00D-01 FncErr=1.00D-07 GrdErr=1.00D-06 EigMax=2.50D+02 EigMin=1.00D-04
 Number of steps in this run=    174 maximum allowed number of steps=    174.
 GradGradGradGradGradGradGradGradGradGradGradGradGradGradGradGradGradGrad

                          Input orientation:                          
 ---------------------------------------------------------------------
 Center     Atomic      Atomic             Coordinates (Angstroms)
 Number     Number       Type             X           Y           Z
 ---------------------------------------------------------------------
      1          6           0       -1.055672    1.151184    0.006120
      2          8           0       -0.089235    1.691053   -0.474121
      3          8           0       -1.810958    0.253922   -0.482120
      4          1           0       -1.412098   -0.210393   -1.454706
      5          6           0       -1.525730    1.582596    1.437616
      6          9           0       -1.974692    0.543717    2.163131
      7          9           0       -2.507544    2.487943    1.397114
      8          9           0       -0.520395    2.117404    2.150739
      9          8           0        0.663481   -0.419708    3.355672
     10          1           0       -0.249513   -0.486088    3.648984
     11          1           0        0.894877    0.513523    3.379532
     12          8           0        0.629349   -0.983374    0.672906
     13          1           0        1.527364   -0.868642    0.321931
     14          1           0        0.700464   -0.922807    1.642027
     15          8           0        1.425005    0.420531   -2.431266
     16          1           0        2.070015   -0.036169   -1.865319
     17          1           0        1.064318    1.133084   -1.880213
     18          8           0        2.237292   -3.292690   -1.954107
     19          1           0        2.106125   -3.135753   -2.891489
     20          1           0        1.349177   -3.361046   -1.560033
     21          8           0        3.028783   -1.063250   -0.716548
     22          1           0        2.845075   -1.932721   -1.144886
     23          1           0        3.969345   -1.030667   -0.540064
     24          8           0       -0.838497   -0.867449   -2.463600
     25          1           0        0.043014   -0.398197   -2.574798
     26          1           0       -0.644833   -1.728580   -2.035341
     27          8           0       -0.241279   -2.941335   -0.843113
     28          1           0        0.042322   -2.249213   -0.189489
     29          1           0       -0.963423   -3.420430   -0.435312
 ---------------------------------------------------------------------
                    Distance matrix (angstroms):
                    1          2          3          4          5
     1  C    0.000000
     2  O    1.206686   0.000000
     3  O    1.270399   2.242708   0.000000
     4  H    2.028532   2.515355   1.149174   0.000000
     5  C    1.567243   2.393746   2.352044   3.404886   0.000000
     6  F    2.422047   3.438957   2.666110   3.738174   1.344325
     7  F    2.414481   3.159869   3.001266   4.076014   1.336132
     8  F    2.412362   2.693986   3.474199   4.383264   1.343601
     9  O    4.079545   4.437252   4.615763   5.243241   3.532819
    10  H    4.074433   4.665364   4.477917   5.241685   3.286082
    11  H    3.948564   4.147974   4.722424   5.405187   3.282270
    12  O    2.800042   2.997431   2.969862   3.048235   3.437055
    13  H    3.294163   3.130356   3.612622   3.497166   4.071204
    14  H    3.172010   3.454558   3.493412   3.815784   3.357793
    15  O    3.553654   2.781648   3.781320   3.066086   5.002547
    16  H    3.831711   3.095333   4.130295   3.510564   5.143847
    17  H    2.837770   1.902395   3.315841   2.849319   4.233013
    18  O    5.868059   5.695680   5.579743   4.802916   7.030827
    19  H    6.063904   5.827635   5.713011   4.795828   7.361680
    20  H    5.347556   5.363948   4.921011   4.190746   6.456825
    21  O    4.701993   4.167372   5.021253   4.581884   5.690739
    22  H    5.104030   4.710822   5.186455   4.602817   6.175007
    23  H    5.505414   4.887144   5.921607   5.519905   6.398141
    24  O    3.197118   3.326463   2.475766   1.333644   4.657735
    25  H    3.204501   2.965687   2.870849   1.845867   4.741725
    26  H    3.553786   3.799998   2.775366   1.797422   4.878657
    27  O    4.258303   4.649548   3.578250   3.033630   5.226614
    28  H    3.578624   3.952723   3.128252   2.805869   4.448484
    29  H    4.593803   5.185843   3.771123   3.397766   5.371622
                    6          7          8          9         10
     6  F    0.000000
     7  F    2.156554   0.000000
     8  F    2.142807   2.157315   0.000000
     9  O    3.051278   4.727132   3.048010   0.000000
    10  H    2.498899   4.360559   3.016004   0.961248   0.000000
    11  H    3.116884   4.405086   2.466852   0.961786   1.543196
    12  O    3.366571   4.734406   3.622253   2.741553   3.142726
    13  H    4.201092   5.357533   4.056393   3.186129   3.791163
    14  H    3.094948   4.688764   3.315444   1.786353   2.262975
    15  O    5.716782   5.864777   5.259156   5.896996   6.371452
    16  H    5.737973   6.161870   5.241834   5.420718   5.999181
    17  H    5.092305   5.033359   4.441708   5.475977   5.909305
    18  O    7.029259   8.195112   7.329646   6.238962   6.742095
    19  H    7.465973   8.444170   7.740693   6.963127   7.439593
    20  H    6.336974   7.604583   6.875940   5.769385   6.160767
    21  O    5.992467   6.908650   5.561884   4.753080   5.489828
    22  H    6.348691   7.392872   6.212169   5.225283   5.886460
    23  H    6.716958   7.621244   6.108072   5.145752   5.970214
    24  O    4.968799   5.380472   5.504785   6.026635   6.152724
    25  H    5.235104   5.532741   5.382971   5.962877   6.231272
    26  H    4.955706   5.747217   5.685977   5.699811   5.831947
    27  O    4.918111   6.295365   5.884887   4.980661   5.119301
    28  H    4.171765   5.608900   4.986046   4.037460   4.234105
    29  H    4.846549   6.375810   6.127931   5.101246   5.079518
                   11         12         13         14         15
    11  H    0.000000
    12  O    3.104356   0.000000
    13  H    3.414578   0.970968   0.000000
    14  H    2.262689   0.973612   1.558637   0.000000
    15  O    5.835670   3.498557   3.041798   4.349853   0.000000
    16  H    5.402922   3.068437   2.402404   3.868238   0.972064
    17  H    5.298819   3.344699   3.011770   4.094539   0.970302
    18  O    6.688575   3.849626   3.400052   4.572785   3.830861
    19  H    7.355952   4.417977   3.975025   5.236962   3.650052
    20  H    6.294281   3.340284   3.128198   4.076644   3.881381
    21  O    4.880332   2.773851   1.835911   3.317177   2.777402
    22  H    5.500703   3.019118   2.240576   3.658711   3.034661
    23  H    5.215372   3.553746   2.594717   3.931760   3.486587
    24  O    6.249308   3.464921   3.654652   4.384933   2.604492
    25  H    6.083662   3.351686   3.288716   4.299891   1.612704
    26  H    6.059585   3.084392   3.318835   3.997765   3.009927
    27  O    5.572936   2.624866   2.963357   3.337253   4.074417
    28  H    4.593197   1.640327   2.091143   2.355197   3.750321
    29  H    5.786389   3.115175   3.645417   3.649929   4.943824
                   16         17         18         19         20
    16  H    0.000000
    17  H    1.542336   0.000000
    18  O    3.262022   4.579170   0.000000
    19  H    3.265233   4.508992   0.959437   0.000000
    20  H    3.415789   4.514517   0.974020   1.548064   0.000000
    21  O    1.814884   3.168141   2.669908   3.142759   2.968571
    22  H    2.171786   3.620907   1.695214   2.245875   2.109543
    23  H    2.520473   3.862253   3.180608   3.664993   3.651888
    24  O    3.083571   2.821911   3.949918   3.741536   3.438078
    25  H    2.177878   1.967316   3.684861   3.442518   3.393271
    26  H    3.203679   3.336822   3.280195   3.206383   2.620484
    27  O    3.850581   4.402392   2.738809   3.121530   1.794348
    28  H    3.437660   3.917009   3.003434   3.513694   2.196005
    29  H    4.764440   5.189794   3.545086   3.941570   2.572284
                   21         22         23         24         25
    21  O    0.000000
    22  H    0.986510   0.000000
    23  H    0.957531   1.563168   0.000000
    24  O    4.248103   4.054937   5.180924   0.000000
    25  H    3.579134   3.500137   4.467240   1.004801   0.000000
    26  H    3.959460   3.607498   4.900364   0.981049   1.591875
    27  O    3.773132   3.260974   4.633773   2.698824   3.089839
    28  H    3.256263   2.977982   4.126654   2.802979   3.019265
    29  H    4.644685   4.149872   5.482166   3.263015   3.837214
                   26         27         28         29
    26  H    0.000000
    27  O    1.747867   0.000000
    28  H    2.037255   0.993322   0.000000
    29  H    2.350308   0.957771   1.563235   0.000000
 Stoichiometry    C2H15F3O9
 Framework group  C1[X(C2H15F3O9)]
 Deg. of freedom    81
 Full point group                 C1      NOp   1
 Largest Abelian subgroup         C1      NOp   1
 Largest concise Abelian subgroup C1      NOp   1
                         Standard orientation:                         
 ---------------------------------------------------------------------
 Center     Atomic      Atomic             Coordinates (Angstroms)
 Number     Number       Type             X           Y           Z
 ---------------------------------------------------------------------
      1          6           0        1.247482   -0.990036    0.200899
      2          8           0        0.791327   -1.082455    1.314215
      3          8           0        0.799462   -1.438528   -0.900031
      4          1           0       -0.270441   -1.852411   -0.832137
      5          6           0        2.606607   -0.234847    0.004123
      6          9           0        2.632750    0.483289   -1.132014
      7          9           0        3.649214   -1.069582   -0.033779
      8          9           0        2.835464    0.643028    0.995194
      9          8           0        1.376818    3.074575   -0.122971
     10          1           0        1.985007    2.879199   -0.841254
     11          1           0        1.843760    2.881788    0.695462
     12          8           0       -0.544019    1.120737   -0.217903
     13          1           0       -1.148950    1.245925    0.531207
     14          1           0        0.031435    1.905655   -0.243903
     15          8           0       -1.938218   -1.445548    1.708309
     16          1           0       -2.218233   -0.516418    1.765033
     17          1           0       -0.985929   -1.434878    1.894099
     18          8           0       -4.357876    0.634383   -0.411747
     19          1           0       -4.749683   -0.231061   -0.277533
     20          1           0       -3.704032    0.532164   -1.126418
     21          8           0       -2.665774    1.231056    1.565418
     22          1           0       -3.358450    1.103410    0.874688
     23          1           0       -3.030197    1.825598    2.221606
     24          8           0       -1.571148   -2.141292   -0.774548
     25          1           0       -1.807445   -1.957497    0.184623
     26          1           0       -1.946519   -1.403680   -1.301315
     27          8           0       -2.193525    0.168469   -2.024069
     28          1           0       -1.527996    0.586775   -1.416798
     29          1           0       -1.870104    0.302932   -2.915497
 ---------------------------------------------------------------------
 Rotational constants (GHZ):           0.6983925           0.3072143           0.2786110
 Standard basis: 6-31++G(d,p) (6D, 7F)
 There are   356 symmetry adapted cartesian basis functions of A   symmetry.
 There are   356 symmetry adapted basis functions of A   symmetry.
   356 basis functions,   568 primitive gaussians,   356 cartesian basis functions
    63 alpha electrons       63 beta electrons
       nuclear repulsion energy      1190.5815616303 Hartrees.
 NAtoms=   29 NActive=   29 NUniq=   29 SFac= 1.00D+00 NAtFMM=   60 NAOKFM=F Big=F
 Integral buffers will be    131072 words long.
 Raffenetti 2 integral format.
 Two-electron integral symmetry is turned on.
 Nuclear repulsion after empirical dispersion term =     1190.5622145792 Hartrees.
 One-electron integrals computed using PRISM.
 NBasis=   356 RedAO= T EigKep=  3.88D-05  NBF=   356
 NBsUse=   356 1.00D-06 EigRej= -1.00D+00 NBFU=   356
 ExpMin= 3.60D-02 ExpMax= 7.00D+03 ExpMxC= 1.05D+03 IAcc=3 IRadAn=         5 AccDes= 0.00D+00
 Harris functional with IExCor= 4639 and IRadAn=       5 diagonalized for initial guess.
 HarFok:  IExCor= 4639 AccDes= 0.00D+00 IRadAn=         5 IDoV= 1 UseB2=F ITyADJ=14
 ICtDFT=  3500011 ScaDFX=  1.000000  1.000000  1.000000  1.000000
 FoFCou: FMM=F IPFlag=           0 FMFlag=      100000 FMFlg1=           0
         NFxFlg=           0 DoJE=T BraDBF=F KetDBF=T FulRan=T
         wScrn=  0.000000 ICntrl=       500 IOpCl=  0 I1Cent=   200000004 NGrid=           0
         NMat0=    1 NMatS0=      1 NMatT0=    0 NMatD0=    1 NMtDS0=    0 NMtDT0=    0
 Petite list used in FoFCou.
 Requested convergence on RMS density matrix=1.00D-10 within 128 cycles.
 Requested convergence on MAX density matrix=1.00D-08.
 Requested convergence on             energy=1.00D-08.
 No special actions if energy rises.
 SCF Done:  E(RwB97XD) =  -1061.66285860     A.U. after   18 cycles
            NFock= 18  Conv=0.92D-10     -V/T= 2.0082
 DoSCS=F DFT=T ScalE2(SS,OS)=  1.000000  1.000000
 Range of M.O.s used for correlation:     1   356
 NBasis=   356 NAE=    63 NBE=    63 NFC=     0 NFV=     0
 NROrb=    356 NOA=    63 NOB=    63 NVA=   293 NVB=   293

 **** Warning!!: The largest alpha MO coefficient is  0.43948039D+02

 Symmetrizing basis deriv contribution to polar:
 IMax=3 JMax=2 DiffMx= 0.00D+00
 G2DrvN: will do    30 centers at a time, making    1 passes.
 Calling FoFCou, ICntrl=  3107 FMM=F I1Cent=   0 AccDes= 0.00D+00.
 End of G2Drv F.D. properties file   721 does not exist.
 End of G2Drv F.D. properties file   722 does not exist.
 End of G2Drv F.D. properties file   788 does not exist.
          IDoAtm=11111111111111111111111111111
          Differentiating once with respect to nuclear coordinates.
 CalDSu exits because no D1Ps are significant.
          There are    90 degrees of freedom in the 1st order CPHF.  IDoFFX=6 NUNeed=     0.
     84 vectors produced by pass  0 Test12= 2.05D-14 1.11D-09 XBig12= 1.88D-01 6.45D-02.
 AX will form    84 AO Fock derivatives at one time.
     84 vectors produced by pass  1 Test12= 2.05D-14 1.11D-09 XBig12= 2.45D-02 4.25D-02.
     84 vectors produced by pass  2 Test12= 2.05D-14 1.11D-09 XBig12= 7.50D-04 3.81D-03.
     84 vectors produced by pass  3 Test12= 2.05D-14 1.11D-09 XBig12= 7.90D-06 4.49D-04.
     84 vectors produced by pass  4 Test12= 2.05D-14 1.11D-09 XBig12= 6.94D-08 2.70D-05.
     84 vectors produced by pass  5 Test12= 2.05D-14 1.11D-09 XBig12= 4.79D-10 2.35D-06.
     74 vectors produced by pass  6 Test12= 2.05D-14 1.11D-09 XBig12= 2.74D-12 2.55D-07.
     20 vectors produced by pass  7 Test12= 2.05D-14 1.11D-09 XBig12= 1.47D-14 1.59D-08.
 InvSVY:  IOpt=1 It=  1 EMax= 4.16D-16
 Solved reduced A of dimension   598 with    90 vectors.
 End of Minotr F.D. properties file   721 does not exist.
 End of Minotr F.D. properties file   722 does not exist.
 End of Minotr F.D. properties file   788 does not exist.

 **********************************************************************

            Population analysis using the SCF Density.

 **********************************************************************

 Orbital symmetries:
       Occupied  (A) (A) (A) (A) (A) (A) (A) (A) (A) (A) (A) (A)
                 (A) (A) (A) (A) (A) (A) (A) (A) (A) (A) (A) (A)
                 (A) (A) (A) (A) (A) (A) (A) (A) (A) (A) (A) (A)
                 (A) (A) (A) (A) (A) (A) (A) (A) (A) (A) (A) (A)
                 (A) (A) (A) (A) (A) (A) (A) (A) (A) (A) (A) (A)
                 (A) (A) (A)
       Virtual   (A) (A) (A) (A) (A) (A) (A) (A) (A) (A) (A) (A)
                 (A) (A) (A) (A) (A) (A) (A) (A) (A) (A) (A) (A)
                 (A) (A) (A) (A) (A) (A) (A) (A) (A) (A) (A) (A)
                 (A) (A) (A) (A) (A) (A) (A) (A) (A) (A) (A) (A)
                 (A) (A) (A) (A) (A) (A) (A) (A) (A) (A) (A) (A)
                 (A) (A) (A) (A) (A) (A) (A) (A) (A) (A) (A) (A)
                 (A) (A) (A) (A) (A) (A) (A) (A) (A) (A) (A) (A)
                 (A) (A) (A) (A) (A) (A) (A) (A) (A) (A) (A) (A)
                 (A) (A) (A) (A) (A) (A) (A) (A) (A) (A) (A) (A)
                 (A) (A) (A) (A) (A) (A) (A) (A) (A) (A) (A) (A)
                 (A) (A) (A) (A) (A) (A) (A) (A) (A) (A) (A) (A)
                 (A) (A) (A) (A) (A) (A) (A) (A) (A) (A) (A) (A)
                 (A) (A) (A) (A) (A) (A) (A) (A) (A) (A) (A) (A)
                 (A) (A) (A) (A) (A) (A) (A) (A) (A) (A) (A) (A)
                 (A) (A) (A) (A) (A) (A) (A) (A) (A) (A) (A) (A)
                 (A) (A) (A) (A) (A) (A) (A) (A) (A) (A) (A) (A)
                 (A) (A) (A) (A) (A) (A) (A) (A) (A) (A) (A) (A)
                 (A) (A) (A) (A) (A) (A) (A) (A) (A) (A) (A) (A)
                 (A) (A) (A) (A) (A) (A) (A) (A) (A) (A) (A) (A)
                 (A) (A) (A) (A) (A) (A) (A) (A) (A) (A) (A) (A)
                 (A) (A) (A) (A) (A) (A) (A) (A) (A) (A) (A) (A)
                 (A) (A) (A) (A) (A) (A) (A) (A) (A) (A) (A) (A)
                 (A) (A) (A) (A) (A) (A) (A) (A) (A) (A) (A) (A)
                 (A) (A) (A) (A) (A) (A) (A) (A) (A) (A) (A) (A)
                 (A) (A) (A) (A) (A)
 The electronic state is 1-A.
 Alpha  occ. eigenvalues --  -24.88383 -24.88377 -24.88278 -19.31913 -19.31715
 Alpha  occ. eigenvalues --  -19.31395 -19.31096 -19.30146 -19.29655 -19.28751
 Alpha  occ. eigenvalues --  -19.27922 -19.27624 -10.56389 -10.45183  -1.43971
 Alpha  occ. eigenvalues --   -1.34737  -1.34556  -1.21439  -1.16281  -1.15442
 Alpha  occ. eigenvalues --   -1.15211  -1.14095  -1.13699  -1.12541  -1.11883
 Alpha  occ. eigenvalues --   -1.10754  -0.84626  -0.74894  -0.70216  -0.70021
 Alpha  occ. eigenvalues --   -0.67769  -0.66418  -0.66245  -0.65883  -0.65254
 Alpha  occ. eigenvalues --   -0.64414  -0.63511  -0.62482  -0.58717  -0.58003
 Alpha  occ. eigenvalues --   -0.57330  -0.55878  -0.55388  -0.54874  -0.53651
 Alpha  occ. eigenvalues --   -0.53237  -0.52512  -0.51938  -0.51476  -0.51317
 Alpha  occ. eigenvalues --   -0.49893  -0.48432  -0.47988  -0.46657  -0.44108
 Alpha  occ. eigenvalues --   -0.43868  -0.43615  -0.43335  -0.41639  -0.40748
 Alpha  occ. eigenvalues --   -0.40385  -0.39701  -0.37599
 Alpha virt. eigenvalues --    0.02586   0.04306   0.04354   0.06204   0.06454
 Alpha virt. eigenvalues --    0.07649   0.08285   0.09462   0.09878   0.10325
 Alpha virt. eigenvalues --    0.10633   0.11676   0.12108   0.12575   0.12924
 Alpha virt. eigenvalues --    0.13998   0.14205   0.14792   0.15445   0.16222
 Alpha virt. eigenvalues --    0.17468   0.18487   0.19314   0.20068   0.20673
 Alpha virt. eigenvalues --    0.21091   0.21622   0.22639   0.23738   0.24496
 Alpha virt. eigenvalues --    0.25533   0.25785   0.26738   0.27185   0.27676
 Alpha virt. eigenvalues --    0.28194   0.28436   0.28758   0.29163   0.29684
 Alpha virt. eigenvalues --    0.30080   0.30420   0.30624   0.31090   0.31995
 Alpha virt. eigenvalues --    0.32283   0.32629   0.32868   0.33407   0.33476
 Alpha virt. eigenvalues --    0.33942   0.34667   0.34991   0.35121   0.35621
 Alpha virt. eigenvalues --    0.35965   0.36926   0.37313   0.37835   0.37962
 Alpha virt. eigenvalues --    0.38390   0.38840   0.39282   0.39439   0.39899
 Alpha virt. eigenvalues --    0.40446   0.40973   0.41059   0.42071   0.42370
 Alpha virt. eigenvalues --    0.42528   0.43125   0.43976   0.45585   0.45747
 Alpha virt. eigenvalues --    0.46713   0.48163   0.49113   0.50152   0.50499
 Alpha virt. eigenvalues --    0.51801   0.51937   0.53220   0.53804   0.55834
 Alpha virt. eigenvalues --    0.57195   0.57414   0.58855   0.60487   0.61244
 Alpha virt. eigenvalues --    0.62301   0.64433   0.65405   0.85199   0.86893
 Alpha virt. eigenvalues --    0.90861   0.92049   0.92448   0.96769   1.05794
 Alpha virt. eigenvalues --    1.06418   1.08532   1.10648   1.13352   1.14078
 Alpha virt. eigenvalues --    1.17423   1.19088   1.20145   1.20819   1.21235
 Alpha virt. eigenvalues --    1.21555   1.21766   1.23475   1.24399   1.24483
 Alpha virt. eigenvalues --    1.25118   1.26095   1.27287   1.27670   1.28488
 Alpha virt. eigenvalues --    1.29322   1.29889   1.29962   1.30950   1.31328
 Alpha virt. eigenvalues --    1.32007   1.32967   1.33534   1.34066   1.34849
 Alpha virt. eigenvalues --    1.35175   1.35918   1.36493   1.38003   1.38432
 Alpha virt. eigenvalues --    1.40072   1.40409   1.41750   1.43315   1.45178
 Alpha virt. eigenvalues --    1.46798   1.47504   1.48212   1.48679   1.51446
 Alpha virt. eigenvalues --    1.53922   1.54424   1.55784   1.56874   1.58597
 Alpha virt. eigenvalues --    1.59077   1.59548   1.59872   1.61574   1.62160
 Alpha virt. eigenvalues --    1.62532   1.63244   1.64713   1.65707   1.65830
 Alpha virt. eigenvalues --    1.66402   1.67271   1.67947   1.69436   1.70052
 Alpha virt. eigenvalues --    1.70316   1.71239   1.72689   1.73508   1.74354
 Alpha virt. eigenvalues --    1.75410   1.76815   1.77655   1.78235   1.78657
 Alpha virt. eigenvalues --    1.79748   1.81087   1.83094   1.83463   1.83851
 Alpha virt. eigenvalues --    1.85202   1.85821   1.87760   1.90247   1.90884
 Alpha virt. eigenvalues --    1.91095   1.92650   1.94317   1.94824   1.96636
 Alpha virt. eigenvalues --    1.97410   1.97464   1.99263   2.01418   2.05957
 Alpha virt. eigenvalues --    2.11542   2.14608   2.16123   2.16345   2.18827
 Alpha virt. eigenvalues --    2.19817   2.23272   2.23966   2.27977   2.30196
 Alpha virt. eigenvalues --    2.31624   2.32707   2.33054   2.35145   2.36244
 Alpha virt. eigenvalues --    2.37615   2.38502   2.39420   2.41224   2.42458
 Alpha virt. eigenvalues --    2.45553   2.47986   2.48451   2.50067   2.50889
 Alpha virt. eigenvalues --    2.53974   2.54776   2.57307   2.60482   2.61471
 Alpha virt. eigenvalues --    2.61660   2.63305   2.65370   2.67548   2.69308
 Alpha virt. eigenvalues --    2.69990   2.70901   2.72024   2.72595   2.72752
 Alpha virt. eigenvalues --    2.75159   2.76473   2.77433   2.78647   2.79171
 Alpha virt. eigenvalues --    2.81436   2.82857   2.83604   2.85407   2.86359
 Alpha virt. eigenvalues --    2.88028   2.89348   2.90994   2.99869   3.04857
 Alpha virt. eigenvalues --    3.09580   3.11715   3.11903   3.12724   3.14045
 Alpha virt. eigenvalues --    3.15564   3.16590   3.17372   3.21954   3.26646
 Alpha virt. eigenvalues --    3.28429   3.31508   3.33758   3.41691   3.46226
 Alpha virt. eigenvalues --    3.47562   3.54203   3.56068   3.58352   3.63307
 Alpha virt. eigenvalues --    3.66348   3.67046   3.73619   3.75808   3.80742
 Alpha virt. eigenvalues --    3.83222   3.83841   3.86946   3.90202   4.33127
 Alpha virt. eigenvalues --    4.37189   4.41823   4.47179   4.53074   4.59564
 Alpha virt. eigenvalues --    4.61338   4.63052   4.80804   4.83984   4.95808
 Alpha virt. eigenvalues --    5.93336   6.11667   6.76398
          Condensed to atoms (all electrons):
               1          2          3          4          5          6
     1  C    5.488403   0.530369   0.438163  -0.055903  -0.549824  -0.048445
     2  O    0.530369   8.218742  -0.172377   0.005047  -0.091721   0.004904
     3  O    0.438163  -0.172377   8.348232   0.154250  -0.233436   0.005700
     4  H   -0.055903   0.005047   0.154250   0.266937   0.007581  -0.000129
     5  C   -0.549824  -0.091721  -0.233436   0.007581   5.469861   0.167403
     6  F   -0.048445   0.004904   0.005700  -0.000129   0.167403   9.276843
     7  F   -0.028112   0.000993   0.012815   0.001464   0.144604  -0.041438
     8  F   -0.029901  -0.006798   0.009541   0.000398   0.159738  -0.048484
     9  O   -0.022715  -0.002937  -0.002701  -0.000210   0.029441   0.005132
    10  H   -0.012178   0.000199   0.000351  -0.000172   0.011516   0.003739
    11  H   -0.004464   0.000760   0.000283   0.000001   0.003094  -0.003148
    12  O    0.020918  -0.021076  -0.031000  -0.004287  -0.028561  -0.000796
    13  H   -0.036787  -0.009310   0.002545  -0.002616   0.032744   0.000552
    14  H    0.042144   0.001236   0.003794   0.003765  -0.047900  -0.003526
    15  O   -0.005174  -0.019627  -0.001707   0.001932  -0.018565   0.000129
    16  H   -0.003758  -0.002868   0.000696   0.001715   0.006469  -0.000140
    17  H    0.001349   0.040843  -0.001497  -0.003023  -0.005191   0.000068
    18  O   -0.003037   0.000312   0.000065   0.000030   0.000645   0.000001
    19  H    0.000047   0.000008  -0.000072   0.000512  -0.000192   0.000001
    20  H    0.001307  -0.000042   0.000526   0.000877  -0.000682  -0.000011
    21  O   -0.012053   0.003606  -0.000392   0.000826   0.004567   0.000030
    22  H    0.002258  -0.000140   0.000199  -0.000867  -0.000657   0.000004
    23  H    0.000493   0.000310  -0.000112   0.000161  -0.000314   0.000004
    24  O   -0.005729   0.004077  -0.035668   0.115037  -0.045647  -0.000947
    25  H    0.009982  -0.003513   0.003034  -0.015622  -0.006313   0.000189
    26  H    0.000239   0.002089   0.000015  -0.020201   0.010753  -0.000295
    27  O    0.003065  -0.002840   0.004010  -0.001624  -0.000520  -0.000364
    28  H   -0.012618   0.000171  -0.008439  -0.000417   0.015908   0.000630
    29  H    0.002041  -0.000219  -0.000355  -0.001414  -0.002994   0.000119
               7          8          9         10         11         12
     1  C   -0.028112  -0.029901  -0.022715  -0.012178  -0.004464   0.020918
     2  O    0.000993  -0.006798  -0.002937   0.000199   0.000760  -0.021076
     3  O    0.012815   0.009541  -0.002701   0.000351   0.000283  -0.031000
     4  H    0.001464   0.000398  -0.000210  -0.000172   0.000001  -0.004287
     5  C    0.144604   0.159738   0.029441   0.011516   0.003094  -0.028561
     6  F   -0.041438  -0.048484   0.005132   0.003739  -0.003148  -0.000796
     7  F    9.228917  -0.036583   0.000378  -0.000037   0.000167   0.001112
     8  F   -0.036583   9.277646   0.003616  -0.003352   0.004160   0.000130
     9  O    0.000378   0.003616   8.146587   0.290188   0.294060  -0.038533
    10  H   -0.000037  -0.003352   0.290188   0.337337  -0.032262  -0.002277
    11  H    0.000167   0.004160   0.294060  -0.032262   0.332991   0.002548
    12  O    0.001112   0.000130  -0.038533  -0.002277   0.002548   8.569458
    13  H   -0.000168  -0.001131  -0.007911   0.002231  -0.000166   0.220275
    14  H    0.000209  -0.001744   0.056862  -0.004728  -0.004570   0.259327
    15  O    0.000019  -0.000052  -0.000016  -0.000081   0.000072   0.007956
    16  H    0.000017  -0.000191   0.000241  -0.000024  -0.000006   0.000456
    17  H    0.000097   0.000039  -0.000407   0.000075   0.000061  -0.004562
    18  O   -0.000000   0.000001  -0.000123  -0.000018  -0.000032  -0.006320
    19  H   -0.000000  -0.000001  -0.000003  -0.000003   0.000004   0.000265
    20  H    0.000003   0.000004   0.000101  -0.000001  -0.000024   0.002751
    21  O   -0.000004   0.000008   0.000481  -0.000027  -0.000166  -0.008719
    22  H    0.000007   0.000013  -0.000194   0.000111   0.000080  -0.004044
    23  H   -0.000007   0.000030   0.000195  -0.000076  -0.000045   0.004080
    24  O    0.000029   0.000208  -0.000054  -0.000261  -0.000097   0.000304
    25  H    0.000000   0.000151   0.000001  -0.000021  -0.000022  -0.000792
    26  H   -0.000099  -0.000268  -0.000021   0.000095   0.000004   0.001352
    27  O    0.000019   0.000031  -0.000887   0.000242  -0.000186  -0.041944
    28  H    0.000104   0.000396  -0.001514  -0.000110   0.000437   0.049627
    29  H   -0.000037  -0.000024  -0.000107  -0.000099   0.000020   0.000956
              13         14         15         16         17         18
     1  C   -0.036787   0.042144  -0.005174  -0.003758   0.001349  -0.003037
     2  O   -0.009310   0.001236  -0.019627  -0.002868   0.040843   0.000312
     3  O    0.002545   0.003794  -0.001707   0.000696  -0.001497   0.000065
     4  H   -0.002616   0.003765   0.001932   0.001715  -0.003023   0.000030
     5  C    0.032744  -0.047900  -0.018565   0.006469  -0.005191   0.000645
     6  F    0.000552  -0.003526   0.000129  -0.000140   0.000068   0.000001
     7  F   -0.000168   0.000209   0.000019   0.000017   0.000097  -0.000000
     8  F   -0.001131  -0.001744  -0.000052  -0.000191   0.000039   0.000001
     9  O   -0.007911   0.056862  -0.000016   0.000241  -0.000407  -0.000123
    10  H    0.002231  -0.004728  -0.000081  -0.000024   0.000075  -0.000018
    11  H   -0.000166  -0.004570   0.000072  -0.000006   0.000061  -0.000032
    12  O    0.220275   0.259327   0.007956   0.000456  -0.004562  -0.006320
    13  H    0.347890  -0.042426  -0.006233   0.000325  -0.000166  -0.000686
    14  H   -0.042426   0.337556   0.002258   0.000044   0.000181   0.001380
    15  O   -0.006233   0.002258   8.393105   0.262058   0.241924  -0.002139
    16  H    0.000325   0.000044   0.262058   0.312801  -0.025457  -0.002715
    17  H   -0.000166   0.000181   0.241924  -0.025457   0.311633   0.000020
    18  O   -0.000686   0.001380  -0.002139  -0.002715   0.000020   8.307275
    19  H   -0.000450   0.000205   0.000006  -0.000488   0.000180   0.287275
    20  H   -0.002295   0.001488  -0.000395   0.001044  -0.000401   0.242696
    21  O    0.010984   0.000396  -0.029492   0.015018   0.000234  -0.029824
    22  H   -0.003194  -0.001061  -0.000123  -0.006588   0.002642   0.031928
    23  H   -0.001632   0.000499   0.004066  -0.001284  -0.001898   0.006258
    24  O   -0.005863   0.009699  -0.027828  -0.001598  -0.001834   0.000041
    25  H    0.001002  -0.001053   0.060786  -0.012608  -0.005676   0.004410
    26  H    0.002173  -0.002129  -0.003145  -0.000953   0.002193  -0.005040
    27  O    0.002966   0.006679  -0.005672   0.000868  -0.000062  -0.004471
    28  H    0.002586  -0.029359   0.003976   0.000909  -0.001254  -0.014115
    29  H   -0.001349   0.001959  -0.000499  -0.000117   0.000178   0.006120
              19         20         21         22         23         24
     1  C    0.000047   0.001307  -0.012053   0.002258   0.000493  -0.005729
     2  O    0.000008  -0.000042   0.003606  -0.000140   0.000310   0.004077
     3  O   -0.000072   0.000526  -0.000392   0.000199  -0.000112  -0.035668
     4  H    0.000512   0.000877   0.000826  -0.000867   0.000161   0.115037
     5  C   -0.000192  -0.000682   0.004567  -0.000657  -0.000314  -0.045647
     6  F    0.000001  -0.000011   0.000030   0.000004   0.000004  -0.000947
     7  F   -0.000000   0.000003  -0.000004   0.000007  -0.000007   0.000029
     8  F   -0.000001   0.000004   0.000008   0.000013   0.000030   0.000208
     9  O   -0.000003   0.000101   0.000481  -0.000194   0.000195  -0.000054
    10  H   -0.000003  -0.000001  -0.000027   0.000111  -0.000076  -0.000261
    11  H    0.000004  -0.000024  -0.000166   0.000080  -0.000045  -0.000097
    12  O    0.000265   0.002751  -0.008719  -0.004044   0.004080   0.000304
    13  H   -0.000450  -0.002295   0.010984  -0.003194  -0.001632  -0.005863
    14  H    0.000205   0.001488   0.000396  -0.001061   0.000499   0.009699
    15  O    0.000006  -0.000395  -0.029492  -0.000123   0.004066  -0.027828
    16  H   -0.000488   0.001044   0.015018  -0.006588  -0.001284  -0.001598
    17  H    0.000180  -0.000401   0.000234   0.002642  -0.001898  -0.001834
    18  O    0.287275   0.242696  -0.029824   0.031928   0.006258   0.000041
    19  H    0.347471  -0.024660   0.000516  -0.003694  -0.000982   0.000833
    20  H   -0.024660   0.293965   0.002139  -0.003660  -0.000171  -0.002036
    21  O    0.000516   0.002139   8.492290   0.216940   0.259151  -0.000556
    22  H   -0.003694  -0.003660   0.216940   0.309075  -0.012546   0.000120
    23  H   -0.000982  -0.000171   0.259151  -0.012546   0.326768  -0.000121
    24  O    0.000833  -0.002036  -0.000556   0.000120  -0.000121   8.529827
    25  H   -0.000934  -0.000444   0.000309  -0.000634   0.000830   0.228232
    26  H   -0.001198  -0.002904  -0.000864   0.001759  -0.000295   0.219943
    27  O   -0.001486   0.026037   0.000096   0.001753   0.000448  -0.015773
    28  H    0.001999  -0.004631  -0.000488  -0.000940  -0.000235  -0.025030
    29  H   -0.000505  -0.001735   0.000398  -0.000143   0.000133   0.006648
              25         26         27         28         29
     1  C    0.009982   0.000239   0.003065  -0.012618   0.002041
     2  O   -0.003513   0.002089  -0.002840   0.000171  -0.000219
     3  O    0.003034   0.000015   0.004010  -0.008439  -0.000355
     4  H   -0.015622  -0.020201  -0.001624  -0.000417  -0.001414
     5  C   -0.006313   0.010753  -0.000520   0.015908  -0.002994
     6  F    0.000189  -0.000295  -0.000364   0.000630   0.000119
     7  F    0.000000  -0.000099   0.000019   0.000104  -0.000037
     8  F    0.000151  -0.000268   0.000031   0.000396  -0.000024
     9  O    0.000001  -0.000021  -0.000887  -0.001514  -0.000107
    10  H   -0.000021   0.000095   0.000242  -0.000110  -0.000099
    11  H   -0.000022   0.000004  -0.000186   0.000437   0.000020
    12  O   -0.000792   0.001352  -0.041944   0.049627   0.000956
    13  H    0.001002   0.002173   0.002966   0.002586  -0.001349
    14  H   -0.001053  -0.002129   0.006679  -0.029359   0.001959
    15  O    0.060786  -0.003145  -0.005672   0.003976  -0.000499
    16  H   -0.012608  -0.000953   0.000868   0.000909  -0.000117
    17  H   -0.005676   0.002193  -0.000062  -0.001254   0.000178
    18  O    0.004410  -0.005040  -0.004471  -0.014115   0.006120
    19  H   -0.000934  -0.001198  -0.001486   0.001999  -0.000505
    20  H   -0.000444  -0.002904   0.026037  -0.004631  -0.001735
    21  O    0.000309  -0.000864   0.000096  -0.000488   0.000398
    22  H   -0.000634   0.001759   0.001753  -0.000940  -0.000143
    23  H    0.000830  -0.000295   0.000448  -0.000235   0.000133
    24  O    0.228232   0.219943  -0.015773  -0.025030   0.006648
    25  H    0.270139  -0.025341  -0.000642   0.001417   0.000957
    26  H   -0.025341   0.308579   0.035110  -0.001782  -0.003584
    27  O   -0.000642   0.035110   8.503198   0.192282   0.258767
    28  H    0.001417  -0.001782   0.192282   0.308122  -0.010930
    29  H    0.000957  -0.003584   0.258767  -0.010930   0.328491
 Mulliken charges:
               1
     1  C    0.289920
     2  O   -0.480198
     3  O   -0.496462
     4  H    0.545949
     5  C    0.968191
     6  F   -0.317726
     7  F   -0.284471
     8  F   -0.327578
     9  O   -0.748948
    10  H    0.409643
    11  H    0.406442
    12  O   -0.948602
    13  H    0.496110
    14  H    0.408815
    15  O   -0.857539
    16  H    0.456135
    17  H    0.449712
    18  O   -0.819937
    19  H    0.395347
    20  H    0.471155
    21  O   -0.925401
    22  H    0.471595
    23  H    0.416292
    24  O   -0.945957
    25  H    0.492174
    26  H    0.483816
    27  O   -0.959100
    28  H    0.533298
    29  H    0.417324
 Sum of Mulliken charges =  -0.00000
 Mulliken charges with hydrogens summed into heavy atoms:
               1
     1  C    0.289920
     2  O   -0.480198
     3  O    0.049487
     5  C    0.968191
     6  F   -0.317726
     7  F   -0.284471
     8  F   -0.327578
     9  O    0.067137
    12  O   -0.043677
    15  O    0.048309
    18  O    0.046565
    21  O   -0.037514
    24  O    0.030034
    27  O   -0.008479
 APT charges:
               1
     1  C    0.138925
     2  O   -0.440750
     3  O   -0.438700
     4  H    0.466201
     5  C    0.317118
     6  F   -0.192520
     7  F    0.048992
     8  F   -0.150286
     9  O   -1.021497
    10  H    0.572781
    11  H    0.499842
    12  O   -1.218859
    13  H    0.640293
    14  H    0.566664
    15  O   -0.486922
    16  H    0.385792
    17  H    0.196116
    18  O   -0.628146
    19  H    0.700158
    20  H   -0.032298
    21  O   -1.691365
    22  H    0.522850
    23  H    1.090043
    24  O   -0.533636
    25  H    0.314908
    26  H    0.355349
    27  O   -0.939170
    28  H    0.194213
    29  H    0.763904
 Sum of APT charges =  -0.00000
 APT charges with hydrogens summed into heavy atoms:
               1
     1  C    0.138925
     2  O   -0.440750
     3  O    0.027501
     5  C    0.317118
     6  F   -0.192520
     7  F    0.048992
     8  F   -0.150286
     9  O    0.051126
    12  O   -0.011902
    15  O    0.094986
    18  O    0.039714
    21  O   -0.078471
    24  O    0.136620
    27  O    0.018947
 Electronic spatial extent (au):  <R**2>=           4136.0099
 Charge=             -0.0000 electrons
 Dipole moment (field-independent basis, Debye):
    X=             -2.0923    Y=              3.9915    Z=             -1.1292  Tot=              4.6460
 Quadrupole moment (field-independent basis, Debye-Ang):
   XX=            -79.4839   YY=            -89.5993   ZZ=            -77.6605
   XY=              3.3252   XZ=             -1.3717   YZ=              4.4907
 Traceless Quadrupole moment (field-independent basis, Debye-Ang):
   XX=              2.7640   YY=             -7.3514   ZZ=              4.5874
   XY=              3.3252   XZ=             -1.3717   YZ=              4.4907
 Octapole moment (field-independent basis, Debye-Ang**2):
  XXX=            -18.8308  YYY=             17.8571  ZZZ=            -26.2915  XYY=             22.8832
  XXY=             13.1217  XXZ=             12.0358  XZZ=            -15.6621  YZZ=             32.9018
  YYZ=             11.1204  XYZ=            -20.9661
 Hexadecapole moment (field-independent basis, Debye-Ang**3):
 XXXX=          -2791.2942 YYYY=          -1177.7906 ZZZZ=           -550.1620 XXXY=            154.0220
 XXXZ=            -80.6174 YYYX=            -30.4241 YYYZ=             18.0461 ZZZX=             18.3023
 ZZZY=             31.1493 XXYY=           -629.2304 XXZZ=           -550.5448 YYZZ=           -261.4027
 XXYZ=             69.1012 YYXZ=            -26.8505 ZZXY=            -37.6604
 N-N= 1.190562214579D+03 E-N=-4.889456003422D+03  KE= 1.053062964391D+03
  Exact polarizability:       0.000       0.000       0.000       0.000       0.000       0.000
 Approx polarizability:      91.289       3.020      83.756      -2.134       2.860     101.917
 Calling FoFJK, ICntrl=    100127 FMM=F ISym2X=0 I1Cent= 0 IOpClX= 0 NMat=1 NMatS=1 NMatT=0.
 ***** Axes restored to original set *****
 -------------------------------------------------------------------
 Center     Atomic                   Forces (Hartrees/Bohr)
 Number     Number              X              Y              Z
 -------------------------------------------------------------------
      1        6          -0.007168128    0.002198943    0.016289625
      2        8           0.014718615    0.013181090   -0.006781759
      3        8          -0.007257608   -0.017698971   -0.021913217
      4        1          -0.002990674    0.007290974    0.012121374
      5        6           0.002940360   -0.001441089    0.002309241
      6        9          -0.003027429   -0.005495936   -0.000685302
      7        9          -0.002062717    0.002149626   -0.004375394
      8        9           0.004163481    0.002985544   -0.002402317
      9        8           0.003250703   -0.003991358    0.000616951
     10        1          -0.000476480    0.002821796    0.000472013
     11        1          -0.002717778    0.000778006    0.000434841
     12        8           0.001301295   -0.004526468   -0.003196717
     13        1           0.003072381    0.001710820    0.001686680
     14        1          -0.001010517    0.000612905    0.002353213
     15        8           0.000809616    0.000410470   -0.003467538
     16        1           0.002910385    0.002258430   -0.000328832
     17        1          -0.001225095    0.000976877    0.002523009
     18        8           0.002443766    0.002201817    0.002183811
     19        1          -0.000360006   -0.000606696   -0.002212711
     20        1          -0.003575230   -0.003962032   -0.000753174
     21        8          -0.002735278   -0.001726857   -0.001118591
     22        1           0.002415329   -0.001904586   -0.001231890
     23        1           0.002333038    0.001864316    0.001377480
     24        8          -0.001983820    0.004689353    0.005470837
     25        1          -0.002371839   -0.004203483   -0.000863999
     26        1          -0.001451407    0.000555089   -0.003648948
     27        8           0.002806250    0.001047733   -0.000997614
     28        1          -0.000759995    0.001185846    0.006189364
     29        1          -0.001991219   -0.003362159   -0.000050436
 -------------------------------------------------------------------
 Cartesian Forces:  Max     0.021913217 RMS     0.005149584
 FormGI is forming the generalized inverse of G from B-inverse, IUseBI=4.

 GradGradGradGradGradGradGradGradGradGradGradGradGradGradGradGradGradGrad
 Berny optimization.
 Internal  Forces:  Max     0.020384759 RMS     0.004400719
 Search for a local minimum.
 Step number   1 out of a maximum of  174
 All quantities printed in internal units (Hartrees-Bohrs-Radians)
 Mixed Optimization -- RFO/linear search
 Second derivative matrix not updated -- analytic derivatives used.
 ITU=  0
     Eigenvalues ---   -0.00752  -0.00198  -0.00039   0.00015   0.00040
     Eigenvalues ---    0.00085   0.00134   0.00240   0.00285   0.00307
     Eigenvalues ---    0.00513   0.00564   0.00685   0.00831   0.00838
     Eigenvalues ---    0.00970   0.01050   0.01126   0.01174   0.01372
     Eigenvalues ---    0.01461   0.01524   0.01615   0.01685   0.01731
     Eigenvalues ---    0.01814   0.01868   0.02084   0.02185   0.02284
     Eigenvalues ---    0.02313   0.02423   0.02570   0.02749   0.02801
     Eigenvalues ---    0.02969   0.03266   0.03518   0.03696   0.04392
     Eigenvalues ---    0.04757   0.05031   0.05402   0.05713   0.05897
     Eigenvalues ---    0.06287   0.07019   0.07910   0.08310   0.09157
     Eigenvalues ---    0.12173   0.13539   0.19258   0.20136   0.21092
     Eigenvalues ---    0.22485   0.23330   0.24952   0.28650   0.35803
     Eigenvalues ---    0.36553   0.37932   0.39093   0.42256   0.45599
     Eigenvalues ---    0.46895   0.47930   0.49738   0.51318   0.51522
     Eigenvalues ---    0.51972   0.55492   0.55544   0.56745   0.56949
     Eigenvalues ---    0.57663   0.57718   0.64327   0.82850   0.93740
     Eigenvalues ---    1.41329
 RFO step:  Lambda=-1.41038819D-02 EMin=-7.52441723D-03
 Linear search not attempted -- first point.
 Maximum step size (   0.300) exceeded in Quadratic search.
    -- Step size scaled by   0.314
 Iteration  1 RMS(Cart)=  0.02976862 RMS(Int)=  0.00084809
 Iteration  2 RMS(Cart)=  0.00196243 RMS(Int)=  0.00005518
 Iteration  3 RMS(Cart)=  0.00000175 RMS(Int)=  0.00005518
 Iteration  4 RMS(Cart)=  0.00000000 RMS(Int)=  0.00005518
 Variable       Old X    -DE/DX   Delta X   Delta X   Delta X     New X
                                 (Linear)    (Quad)   (Total)
    R1        2.28031   0.02038   0.00000  -0.00185  -0.00185   2.27845
    R2        2.40071   0.01680   0.00000   0.02126   0.02125   2.42196
    R3        2.96166  -0.00584   0.00000  -0.01166  -0.01166   2.95000
    R4        2.17163  -0.01747   0.00000  -0.16522  -0.16521   2.00641
    R5        2.52022  -0.00223   0.00000   0.20573   0.20573   2.72595
    R6        2.54041   0.00489   0.00000  -0.00282  -0.00282   2.53758
    R7        2.52492   0.00310   0.00000   0.00104   0.00104   2.52596
    R8        2.53904   0.00303   0.00000  -0.00106  -0.00106   2.53797
    R9        1.81649   0.00040   0.00000   0.00023   0.00023   1.81672
   R10        1.81751   0.00011   0.00000   0.00097   0.00097   1.81848
   R11        3.37572   0.00133   0.00000   0.01942   0.01943   3.39514
   R12        1.83486   0.00256   0.00000   0.00251   0.00251   1.83737
   R13        1.83986   0.00384   0.00000   0.00084   0.00084   1.84070
   R14        3.09977  -0.00035   0.00000   0.01770   0.01772   3.11749
   R15        3.46937   0.00048   0.00000   0.01597   0.01596   3.48533
   R16        1.83693   0.00496   0.00000   0.00016   0.00013   1.83706
   R17        1.83361   0.00261   0.00000  -0.00332  -0.00332   1.83028
   R18        3.04757   0.00414   0.00000   0.08978   0.08978   3.13735
   R19        3.42963   0.00447   0.00000   0.01828   0.01825   3.44788
   R20        1.81307   0.00211   0.00000   0.00112   0.00112   1.81419
   R21        1.84063   0.00325   0.00000   0.00236   0.00236   1.84299
   R22        3.20349   0.00039   0.00000   0.00377   0.00376   3.20725
   R23        3.39083   0.00075   0.00000  -0.00124  -0.00123   3.38959
   R24        1.86423   0.00192   0.00000   0.00147   0.00145   1.86569
   R25        1.80947   0.00261   0.00000   0.00129   0.00129   1.81077
   R26        1.89880   0.00012   0.00000  -0.01903  -0.01901   1.87978
   R27        1.85391   0.00349   0.00000  -0.00723  -0.00720   1.84671
   R28        3.30299   0.00598   0.00000   0.06329   0.06333   3.36631
   R29        1.87711   0.00413   0.00000  -0.00074  -0.00072   1.87638
   R30        1.80993   0.00316   0.00000   0.00110   0.00110   1.81102
    A1        2.26425   0.00450   0.00000  -0.00356  -0.00357   2.26067
    A2        2.07210  -0.00277   0.00000   0.00977   0.00976   2.08186
    A3        1.94672  -0.00177   0.00000  -0.00634  -0.00636   1.94036
    A4        1.98699   0.00578   0.00000  -0.01028  -0.01028   1.97671
    A5        1.96101  -0.00273   0.00000   0.00135   0.00135   1.96236
    A6        1.95975  -0.00632   0.00000  -0.01096  -0.01100   1.94876
    A7        1.94973  -0.00441   0.00000  -0.00801  -0.00805   1.94169
    A8        1.86982   0.00404   0.00000   0.00546   0.00545   1.87527
    A9        1.84528   0.00661   0.00000   0.00977   0.00977   1.85505
   A10        1.87151   0.00411   0.00000   0.00417   0.00410   1.87561
   A11        1.86288  -0.00273   0.00000  -0.00820  -0.00802   1.85486
   A12        1.86809   0.00085   0.00000   0.02050   0.02056   1.88865
   A13        1.86721  -0.00001   0.00000  -0.02273  -0.02266   1.84454
   A14        1.85969   0.00086   0.00000   0.00272   0.00271   1.86241
   A15        1.80506   0.00293   0.00000   0.00671   0.00678   1.81184
   A16        2.21113  -0.00146   0.00000  -0.00409  -0.00407   2.20706
   A17        2.81863  -0.00104   0.00000  -0.00251  -0.00248   2.81615
   A18        1.83489   0.00233   0.00000  -0.00085  -0.00085   1.83404
   A19        1.96267   0.00301   0.00000  -0.00426  -0.00427   1.95839
   A20        1.67580  -0.00292   0.00000  -0.00066  -0.00069   1.67512
   A21        1.85679  -0.00060   0.00000  -0.00153  -0.00159   1.85520
   A22        1.96511   0.00060   0.00000   0.00164   0.00167   1.96679
   A23        1.76204   0.00167   0.00000   0.01338   0.01337   1.77540
   A24        2.83520  -0.00131   0.00000  -0.00858  -0.00855   2.82666
   A25        1.43641   0.00320   0.00000   0.02324   0.02325   1.45967
   A26        1.75863  -0.00055   0.00000   0.00511   0.00500   1.76364
   A27        2.33984  -0.00279   0.00000  -0.01517  -0.01517   2.32467
   A28        1.69670  -0.00069   0.00000   0.01182   0.01175   1.70845
   A29        2.23486  -0.00065   0.00000  -0.01813  -0.01817   2.21669
   A30        1.86809   0.00168   0.00000   0.00280   0.00284   1.87094
   A31        1.80386   0.00439   0.00000   0.00458   0.00463   1.80849
   A32        1.75903   0.00992   0.00000   0.00468   0.00460   1.76363
   A33        1.85986  -0.00578   0.00000  -0.00574  -0.00569   1.85416
   A34        2.83173   0.01056   0.00000   0.01072   0.01065   2.84237
   A35        1.66535  -0.00159   0.00000  -0.00475  -0.00474   1.66061
   A36        1.74449   0.00119   0.00000   0.01150   0.01159   1.75608
   A37        2.37665  -0.00190   0.00000  -0.01319  -0.01330   2.36335
   A38        1.60210   0.00386   0.00000   0.00596   0.00592   1.60802
   A39        2.05265   0.00088   0.00000   0.00354   0.00336   2.05601
   A40        1.85838   0.00006   0.00000   0.00572   0.00574   1.86412
   A41        2.99819   0.01423   0.00000  -0.00888  -0.00889   2.98930
   A42        2.91271   0.00354   0.00000  -0.00059  -0.00057   2.91215
   A43        3.04285   0.00851   0.00000  -0.00475  -0.00465   3.03820
   A44        2.95612  -0.00235   0.00000  -0.00888  -0.00885   2.94727
   A45        2.95339   0.00035   0.00000  -0.01728  -0.01723   2.93616
   A46        3.11025  -0.00023   0.00000  -0.00210  -0.00224   3.10801
   A47        3.09275  -0.00280   0.00000  -0.02480  -0.02481   3.06794
   A48        3.06297   0.00065   0.00000  -0.00722  -0.00721   3.05576
   A49        2.99593  -0.00491   0.00000  -0.01448  -0.01458   2.98136
   A50        3.20201  -0.00031   0.00000  -0.00975  -0.00977   3.19224
   A51        3.22354   0.00391   0.00000   0.00212   0.00202   3.22556
   A52        2.96533  -0.00168   0.00000  -0.02151  -0.02148   2.94385
    D1        0.17661   0.00258   0.00000   0.00624   0.00621   0.18282
    D2       -2.98179  -0.00045   0.00000  -0.00378  -0.00375  -2.98554
    D3       -2.49068  -0.00282   0.00000  -0.01134  -0.01134  -2.50203
    D4        1.68325  -0.00154   0.00000  -0.01148  -0.01146   1.67179
    D5       -0.42011   0.00075   0.00000  -0.00345  -0.00349  -0.42360
    D6        0.66564  -0.00024   0.00000  -0.00243  -0.00241   0.66323
    D7       -1.44361   0.00105   0.00000  -0.00257  -0.00253  -1.44614
    D8        2.73622   0.00333   0.00000   0.00546   0.00544   2.74165
    D9       -0.01118   0.00575   0.00000  -0.01508  -0.01518  -0.02636
   D10        1.88901   0.00546   0.00000  -0.01841  -0.01830   1.87071
   D11        3.07574  -0.00206   0.00000   0.04968   0.04960   3.12534
   D12       -0.93977  -0.00012   0.00000   0.05886   0.05878  -0.88098
   D13        1.12244   0.00028   0.00000   0.05996   0.06004   1.18248
   D14       -2.89307   0.00221   0.00000   0.06914   0.06922  -2.82385
   D15        2.47837  -0.00143   0.00000  -0.00060  -0.00063   2.47774
   D16        0.11561  -0.00214   0.00000  -0.00181  -0.00193   0.11369
   D17        0.19844   0.00288   0.00000   0.00859   0.00854   0.20698
   D18       -1.46232   0.00405   0.00000   0.01371   0.01366  -1.44865
   D19        2.74739   0.00117   0.00000   0.00773   0.00776   2.75515
   D20       -1.94254   0.00050   0.00000   0.00248   0.00245  -1.94009
   D21        2.67989   0.00168   0.00000   0.00760   0.00757   2.68746
   D22        0.60641  -0.00121   0.00000   0.00163   0.00167   0.60808
   D23        1.35981  -0.00198   0.00000   0.01664   0.01664   1.37645
   D24       -0.31445  -0.00190   0.00000   0.00101   0.00093  -0.31352
   D25       -2.52741  -0.00132   0.00000   0.00396   0.00392  -2.52348
   D26        0.80794   0.00122   0.00000  -0.00350  -0.00352   0.80442
   D27        2.55283   0.00161   0.00000   0.00169   0.00178   2.55461
   D28       -1.66151  -0.00025   0.00000   0.00647   0.00642  -1.65509
   D29       -0.95384   0.00056   0.00000   0.00133   0.00132  -0.95253
   D30        0.79105   0.00095   0.00000   0.00652   0.00662   0.79767
   D31        2.85989  -0.00091   0.00000   0.01129   0.01125   2.87115
   D32        1.60736   0.00970   0.00000  -0.00228  -0.00220   1.60516
   D33       -0.19287  -0.00092   0.00000  -0.00387  -0.00376  -0.19663
   D34       -0.26485   0.00797   0.00000   0.00148   0.00147  -0.26338
   D35       -2.06508  -0.00265   0.00000  -0.00012  -0.00010  -2.06517
   D36       -1.43892  -0.00095   0.00000  -0.01740  -0.01735  -1.45627
   D37        0.61529   0.00022   0.00000  -0.01035  -0.01024   0.60505
   D38        1.99811   0.00186   0.00000   0.00876   0.00880   2.00691
   D39        0.56005  -0.00111   0.00000  -0.01611  -0.01604   0.54401
   D40       -1.76434  -0.00010   0.00000  -0.00715  -0.00720  -1.77153
   D41        0.05948   0.00189   0.00000   0.00480   0.00481   0.06429
   D42       -1.37858  -0.00108   0.00000  -0.02006  -0.02003  -1.39860
   D43        2.58022  -0.00007   0.00000  -0.01111  -0.01118   2.56904
   D44        0.82314   0.00226   0.00000   0.00044   0.00041   0.82354
   D45       -0.79624  -0.00152   0.00000  -0.00597  -0.00594  -0.80218
   D46       -3.00883  -0.00143   0.00000  -0.01932  -0.01915  -3.02798
   D47       -0.56449  -0.00610   0.00000   0.04227   0.04233  -0.52216
   D48        1.31303   0.00065   0.00000   0.04729   0.04736   1.36039
   D49       -1.96274  -0.00288   0.00000  -0.03326  -0.03329  -1.99603
   D50       -0.21436  -0.00136   0.00000  -0.02132  -0.02128  -0.23564
   D51        1.69976   0.00108   0.00000  -0.01059  -0.01053   1.68923
         Item               Value     Threshold  Converged?
 Maximum Force            0.020385     0.000015     NO 
 RMS     Force            0.004401     0.000010     NO 
 Maximum Displacement     0.126886     0.000060     NO 
 RMS     Displacement     0.030256     0.000040     NO 
 Predicted change in Energy=-4.288912D-03
 GradGradGradGradGradGradGradGradGradGradGradGradGradGradGradGradGradGrad

                          Input orientation:                          
 ---------------------------------------------------------------------
 Center     Atomic      Atomic             Coordinates (Angstroms)
 Number     Number       Type             X           Y           Z
 ---------------------------------------------------------------------
      1          6           0       -1.059125    1.169710    0.004673
      2          8           0       -0.100031    1.715099   -0.481550
      3          8           0       -1.825018    0.270240   -0.492298
      4          1           0       -1.453892   -0.143247   -1.397062
      5          6           0       -1.528491    1.582470    1.435152
      6          9           0       -1.980298    0.537740    2.147615
      7          9           0       -2.508393    2.490472    1.389929
      8          9           0       -0.519173    2.113677    2.144268
      9          8           0        0.679305   -0.419028    3.377761
     10          1           0       -0.215100   -0.529886    3.712395
     11          1           0        0.847825    0.528343    3.367216
     12          8           0        0.629996   -0.997169    0.687852
     13          1           0        1.526356   -0.874859    0.331567
     14          1           0        0.703162   -0.935780    1.657213
     15          8           0        1.452096    0.438836   -2.460073
     16          1           0        2.093236   -0.014940   -1.887303
     17          1           0        1.087509    1.151621   -1.915013
     18          8           0        2.239790   -3.301380   -1.946703
     19          1           0        2.106265   -3.154477   -2.885984
     20          1           0        1.350985   -3.378695   -1.552756
     21          8           0        3.028721   -1.061610   -0.721844
     22          1           0        2.852006   -1.933176   -1.150639
     23          1           0        3.968173   -1.021938   -0.537362
     24          8           0       -0.840966   -0.868529   -2.482939
     25          1           0        0.032478   -0.409190   -2.607873
     26          1           0       -0.641615   -1.721417   -2.049540
     27          8           0       -0.238464   -2.960183   -0.834538
     28          1           0        0.035480   -2.273776   -0.171418
     29          1           0       -0.960681   -3.452485   -0.441498
 ---------------------------------------------------------------------
                    Distance matrix (angstroms):
                    1          2          3          4          5
     1  C    0.000000
     2  O    1.205706   0.000000
     3  O    1.281646   2.250181   0.000000
     4  H    1.960755   2.474784   1.061747   0.000000
     5  C    1.561071   2.394126   2.350518   3.317394   0.000000
     6  F    2.416639   3.440071   2.657970   3.647682   1.342831
     7  F    2.400776   3.147038   2.989851   3.976905   1.336683
     8  F    2.400101   2.688766   3.472026   4.302142   1.343037
     9  O    4.113872   4.478409   4.660909   5.236938   3.557258
    10  H    4.165118   4.758401   4.572907   5.271684   3.372370
    11  H    3.918482   4.137611   4.701760   5.333600   3.238971
    12  O    2.831117   3.042505   3.004359   3.068980   3.445586
    13  H    3.312376   3.164518   3.636167   3.522114   4.072893
    14  H    3.204626   3.499513   3.530804   3.822249   3.372116
    15  O    3.593798   2.820017   3.826230   3.148583   5.036325
    16  H    3.862687   3.127235   4.168943   3.583143   5.167914
    17  H    2.879854   1.944884   3.359131   2.898909   4.272317
    18  O    5.889087   5.725949   5.603073   4.890725   7.034833
    19  H    6.088857   5.861895   5.737020   4.894804   7.370368
    20  H    5.377936   5.403671   4.952402   4.284821   6.467776
    21  O    4.713502   4.190100   5.038382   4.625270   5.693151
    22  H    5.124412   4.740476   5.211815   4.669617   6.183433
    23  H    5.510975   4.903546   5.935723   5.559673   6.394299
    24  O    3.223387   3.351071   2.495557   1.442511   4.672421
    25  H    3.241901   3.008556   2.896131   1.935480   4.769631
    26  H    3.571095   3.815960   2.791441   1.891068   4.883165
    27  O    4.293457   4.690632   3.615234   3.119106   5.239404
    28  H    3.617563   4.003207   3.168033   2.873949   4.460684
    29  H    4.644722   5.238917   3.822086   3.479571   5.403239
                    6          7          8          9         10
     6  F    0.000000
     7  F    2.160124   0.000000
     8  F    2.149064   2.160555   0.000000
     9  O    3.082556   4.751639   3.061445   0.000000
    10  H    2.589264   4.446977   3.088674   0.961368   0.000000
    11  H    3.079902   4.361629   2.424369   0.962300   1.539093
    12  O    3.361620   4.744053   3.622029   2.751780   3.174965
    13  H    4.194054   5.359550   4.049866   3.194461   3.818596
    14  H    3.100437   4.703693   3.321221   1.796632   2.287297
    15  O    5.746468   5.892130   5.281187   5.950919   6.466632
    16  H    5.760182   6.179995   5.254451   5.466570   6.078668
    17  H    5.127693   5.064156   4.470429   5.535975   6.015977
    18  O    7.022209   8.199018   7.326032   6.252439   6.762622
    19  H    7.461205   8.452452   7.742725   6.982363   7.470998
    20  H    6.334717   7.615859   6.879797   5.789713   6.187903
    21  O    5.990157   6.909160   5.557390   4.768588   5.519744
    22  H    6.350990   7.399799   6.212751   5.245921   5.918232
    23  H    6.710142   7.615601   6.095858   5.148626   5.983504
    24  O    4.971689   5.390946   5.514357   6.071332   6.236068
    25  H    5.250010   5.553961   5.408513   6.020490   6.326267
    26  H    4.950957   5.749332   5.684273   5.735560   5.899285
    27  O    4.915555   6.309554   5.890342   5.004321   5.155724
    28  H    4.164840   5.622024   4.991971   4.056017   4.264733
    29  H    4.864670   6.408454   6.153314   5.145693   5.133449
                   11         12         13         14         15
    11  H    0.000000
    12  O    3.090895   0.000000
    13  H    3.412411   0.972296   0.000000
    14  H    2.255813   0.974055   1.561633   0.000000
    15  O    5.859220   3.556316   3.086188   4.404828   0.000000
    16  H    5.427355   3.120459   2.446262   3.917122   0.972131
    17  H    5.324271   3.406100   3.057176   4.155209   0.968543
    18  O    6.696423   3.852493   3.404042   4.576626   3.856582
    19  H    7.365416   4.427826   3.985672   5.247090   3.677123
    20  H    6.302717   3.348404   3.138569   4.085512   3.925173
    21  O    4.899456   2.783033   1.844356   3.329259   2.785412
    22  H    5.521489   3.032076   2.252625   3.673740   3.049723
    23  H    5.233133   3.556007   2.595985   3.934956   3.487308
    24  O    6.247206   3.497741   3.677729   4.419243   2.639671
    25  H    6.102905   3.400669   3.329989   4.349492   1.660214
    26  H    6.051538   3.104005   3.329629   4.020656   3.036257
    27  O    5.568175   2.631600   2.970348   3.345697   4.129611
    28  H    4.586252   1.649703   2.105391   2.362187   3.821387
    29  H    5.798620   3.135963   3.664306   3.675156   5.003851
                   16         17         18         19         20
    16  H    0.000000
    17  H    1.540493   0.000000
    18  O    3.290241   4.599779   0.000000
    19  H    3.294574   4.530245   0.960030   0.000000
    20  H    3.460881   4.552407   0.975267   1.548618   0.000000
    21  O    1.824539   3.176530   2.671940   3.148733   2.978942
    22  H    2.190442   3.635064   1.697206   2.249250   2.122330
    23  H    2.520272   3.862706   3.188950   3.678375   3.665378
    24  O    3.113349   2.850011   3.961991   3.751557   3.459888
    25  H    2.218418   2.007306   3.697856   3.451745   3.416094
    26  H    3.227661   3.355937   3.287758   3.210007   2.638905
    27  O    3.901230   4.453377   2.737713   3.121528   1.793694
    28  H    3.504420   3.985000   3.011078   3.525996   2.204426
    29  H    4.820112   5.250155   3.539985   3.933253   2.565958
                   21         22         23         24         25
    21  O    0.000000
    22  H    0.987280   0.000000
    23  H    0.958216   1.565980   0.000000
    24  O    4.255962   4.067744   5.190050   0.000000
    25  H    3.600032   3.520768   4.489117   0.994739   0.000000
    26  H    3.958471   3.613621   4.901642   0.977238   1.577364
    27  O    3.780447   3.271952   4.641218   2.730431   3.118605
    28  H    3.275943   3.001283   4.143318   2.843590   3.068062
    29  H    4.659421   4.165065   5.496395   3.295246   3.865384
                   26         27         28         29
    26  H    0.000000
    27  O    1.781377   0.000000
    28  H    2.071449   0.992939   0.000000
    29  H    2.384157   0.958352   1.566728   0.000000
 Stoichiometry    C2H15F3O9
 Framework group  C1[X(C2H15F3O9)]
 Deg. of freedom    81
 Full point group                 C1      NOp   1
 Largest Abelian subgroup         C1      NOp   1
 Largest concise Abelian subgroup C1      NOp   1
                         Standard orientation:                         
 ---------------------------------------------------------------------
 Center     Atomic      Atomic             Coordinates (Angstroms)
 Number     Number       Type             X           Y           Z
 ---------------------------------------------------------------------
      1          6           0        1.262638   -0.998122    0.194062
      2          8           0        0.810315   -1.119394    1.305108
      3          8           0        0.814292   -1.440890   -0.921984
      4          1           0       -0.169109   -1.835012   -0.852014
      5          6           0        2.608166   -0.231542   -0.003055
      6          9           0        2.623342    0.495072   -1.132211
      7          9           0        3.649900   -1.067755   -0.050599
      8          9           0        2.829021    0.630700    1.002684
      9          8           0        1.378635    3.105876   -0.066115
     10          1           0        1.974569    2.980956   -0.810082
     11          1           0        1.866946    2.837791    0.718554
     12          8           0       -0.544414    1.143031   -0.212449
     13          1           0       -1.147152    1.247491    0.543299
     14          1           0        0.029410    1.930038   -0.223859
     15          8           0       -1.954587   -1.489668    1.718275
     16          1           0       -2.228179   -0.559475    1.788469
     17          1           0       -1.003690   -1.487261    1.902295
     18          8           0       -4.359812    0.647004   -0.408401
     19          1           0       -4.756346   -0.220126   -0.296582
     20          1           0       -3.711042    0.560058   -1.131371
     21          8           0       -2.668445    1.199412    1.584934
     22          1           0       -3.366134    1.085557    0.895739
     23          1           0       -3.024103    1.786088    2.253886
     24          8           0       -1.577388   -2.144681   -0.810863
     25          1           0       -1.823984   -1.987948    0.139994
     26          1           0       -1.948754   -1.395416   -1.316514
     27          8           0       -2.200481    0.215087   -2.034996
     28          1           0       -1.528449    0.629600   -1.432934
     29          1           0       -1.894103    0.357263   -2.931856
 ---------------------------------------------------------------------
 Rotational constants (GHZ):           0.6874516           0.3059794           0.2770492
 Standard basis: 6-31++G(d,p) (6D, 7F)
 There are   356 symmetry adapted cartesian basis functions of A   symmetry.
 There are   356 symmetry adapted basis functions of A   symmetry.
   356 basis functions,   568 primitive gaussians,   356 cartesian basis functions
    63 alpha electrons       63 beta electrons
       nuclear repulsion energy      1186.3330575057 Hartrees.
 NAtoms=   29 NActive=   29 NUniq=   29 SFac= 1.00D+00 NAtFMM=   60 NAOKFM=F Big=F
 Integral buffers will be    131072 words long.
 Raffenetti 2 integral format.
 Two-electron integral symmetry is turned on.
 Nuclear repulsion after empirical dispersion term =     1186.3139555135 Hartrees.
 One-electron integrals computed using PRISM.
 NBasis=   356 RedAO= T EigKep=  3.85D-05  NBF=   356
 NBsUse=   356 1.00D-06 EigRej= -1.00D+00 NBFU=   356
 Initial guess from the checkpoint file:  "/local_scratch/slurm.6305321/Gau-1262884.chk"
 B after Tr=     0.000000   -0.000000    0.000000
         Rot=    0.999969   -0.007920   -0.000028   -0.000329 Ang=  -0.91 deg.
 ExpMin= 3.60D-02 ExpMax= 7.00D+03 ExpMxC= 1.05D+03 IAcc=3 IRadAn=         5 AccDes= 0.00D+00
 Harris functional with IExCor= 4639 and IRadAn=       5 diagonalized for initial guess.
 HarFok:  IExCor= 4639 AccDes= 0.00D+00 IRadAn=         5 IDoV= 1 UseB2=F ITyADJ=14
 ICtDFT=  3500011 ScaDFX=  1.000000  1.000000  1.000000  1.000000
 FoFCou: FMM=F IPFlag=           0 FMFlag=      100000 FMFlg1=           0
         NFxFlg=           0 DoJE=T BraDBF=F KetDBF=T FulRan=T
         wScrn=  0.000000 ICntrl=       500 IOpCl=  0 I1Cent=   200000004 NGrid=           0
         NMat0=    1 NMatS0=      1 NMatT0=    0 NMatD0=    1 NMtDS0=    0 NMtDT0=    0
 Petite list used in FoFCou.
 Requested convergence on RMS density matrix=1.00D-10 within 128 cycles.
 Requested convergence on MAX density matrix=1.00D-08.
 Requested convergence on             energy=1.00D-08.
 No special actions if energy rises.
 SCF Done:  E(RwB97XD) =  -1061.66661595     A.U. after   16 cycles
            NFock= 16  Conv=0.61D-10     -V/T= 2.0082
 Calling FoFJK, ICntrl=      2127 FMM=F ISym2X=0 I1Cent= 0 IOpClX= 0 NMat=1 NMatS=1 NMatT=0.
 ***** Axes restored to original set *****
 -------------------------------------------------------------------
 Center     Atomic                   Forces (Hartrees/Bohr)
 Number     Number              X              Y              Z
 -------------------------------------------------------------------
      1        6          -0.004979871    0.001198732    0.011895264
      2        8           0.010273834    0.009315855   -0.005002748
      3        8          -0.007985524   -0.008660888   -0.008613830
      4        1          -0.000669306    0.002760357    0.004184191
      5        6           0.002187721   -0.000984478    0.001647939
      6        9          -0.002213194   -0.003805997   -0.000529037
      7        9          -0.001480160    0.001558269   -0.003039815
      8        9           0.002845669    0.002192730   -0.001652024
      9        8           0.002330476   -0.002530385    0.000441291
     10        1          -0.000361781    0.001908372    0.000431156
     11        1          -0.001934182    0.000362051    0.000474040
     12        8           0.001248594   -0.002918980   -0.002245512
     13        1           0.002121954    0.001149494    0.001509027
     14        1          -0.000654507    0.000388389    0.001375044
     15        8           0.001388356    0.000631407   -0.002460111
     16        1           0.002199364    0.001917339   -0.000422588
     17        1          -0.001000224    0.000844787    0.001847974
     18        8           0.001773161    0.001849743    0.001784045
     19        1          -0.000336028   -0.000536807   -0.001534566
     20        1          -0.002708109   -0.003126156   -0.000944659
     21        8          -0.002194019   -0.001669184   -0.000937584
     22        1           0.001965183   -0.001301004   -0.000916989
     23        1           0.001561291    0.001468336    0.001151147
     24        8          -0.000362276    0.002184234    0.001423919
     25        1          -0.001602210   -0.003344778   -0.001073632
     26        1          -0.001622182    0.000424810   -0.003283857
     27        8           0.002526311    0.000810612    0.000282950
     28        1          -0.001037794    0.000555647    0.004488060
     29        1          -0.001280549   -0.002642507   -0.000279096
 -------------------------------------------------------------------
 Cartesian Forces:  Max     0.011895264 RMS     0.003168331

 GradGradGradGradGradGradGradGradGradGradGradGradGradGradGradGradGradGrad
 Berny optimization.
 Using GEDIIS/GDIIS optimizer.
 FormGI is forming the generalized inverse of G from B-inverse, IUseBI=4.
 Internal  Forces:  Max     0.014403572 RMS     0.003007640
 Search for a local minimum.
 Step number   2 out of a maximum of  174
 All quantities printed in internal units (Hartrees-Bohrs-Radians)
 Mixed Optimization -- RFO/linear search
 Update second derivatives using D2CorX and points    1    2
 DE= -3.76D-03 DEPred=-4.29D-03 R= 8.76D-01
 TightC=F SS=  1.41D+00  RLast= 3.37D-01 DXNew= 5.0454D-01 1.0102D+00
 Trust test= 8.76D-01 RLast= 3.37D-01 DXMaxT set to 5.05D-01
 ITU=  1  0
 Use linear search instead of GDIIS.
     Eigenvalues ---   -5.34727  -0.00211  -0.00039   0.00015   0.00040
     Eigenvalues ---    0.00085   0.00135   0.00240   0.00285   0.00310
     Eigenvalues ---    0.00513   0.00585   0.00691   0.00811   0.00837
     Eigenvalues ---    0.00977   0.01055   0.01127   0.01175   0.01343
     Eigenvalues ---    0.01381   0.01466   0.01567   0.01682   0.01699
     Eigenvalues ---    0.01739   0.01821   0.01991   0.02143   0.02210
     Eigenvalues ---    0.02290   0.02383   0.02500   0.02624   0.02755
     Eigenvalues ---    0.02902   0.03307   0.03485   0.03610   0.03891
     Eigenvalues ---    0.04467   0.04798   0.05131   0.05414   0.05769
     Eigenvalues ---    0.05897   0.06291   0.07105   0.08009   0.08524
     Eigenvalues ---    0.09634   0.12463   0.13556   0.19845   0.20824
     Eigenvalues ---    0.22209   0.23217   0.25020   0.28252   0.30215
     Eigenvalues ---    0.36278   0.37216   0.38965   0.42023   0.43777
     Eigenvalues ---    0.46549   0.47512   0.47941   0.49790   0.51493
     Eigenvalues ---    0.51881   0.52493   0.55542   0.56740   0.56848
     Eigenvalues ---    0.57306   0.57690   0.59464   0.70036   0.84852
     Eigenvalues ---    1.23519
 RFO step:  Lambda=-5.34738823D+00 EMin=-5.34727321D+00
 I=     1 Eig=   -5.35D+00 Dot1= -1.49D-02
 I=     1 Stepn= -6.00D-01 RXN=   6.00D-01 EDone=F
 I=     2 Eig=   -2.11D-03 Dot1=  5.72D-04
 I=     2 Stepn=  3.00D-01 RXN=   6.71D-01 EDone=F
 I=     3 Eig=   -3.94D-04 Dot1= -1.79D-04
 I=     3 Stepn= -1.50D-01 RXN=   6.87D-01 EDone=F
 Mixed    3 eigenvectors in step.  Raw Step.Grad=  1.56D-02.
 RFO eigenvector is Hessian eigenvector with negative curvature.
 Taking step of  6.00D-01 in eigenvector direction(s).  Step.Grad=  5.09D-03.
 Quartic linear search produced a step of  0.44004.
 Iteration  1 RMS(Cart)=  0.42608572 RMS(Int)=  0.01822594
 Iteration  2 RMS(Cart)=  0.09345788 RMS(Int)=  0.00158015
 Iteration  3 RMS(Cart)=  0.00263896 RMS(Int)=  0.00126356
 Iteration  4 RMS(Cart)=  0.00000713 RMS(Int)=  0.00126356
 Iteration  5 RMS(Cart)=  0.00000003 RMS(Int)=  0.00126356
 Variable       Old X    -DE/DX   Delta X   Delta X   Delta X     New X
                                 (Linear)    (Quad)   (Total)
    R1        2.27845   0.01440  -0.00082   0.21624   0.21543   2.49388
    R2        2.42196   0.01178   0.00935   0.17371   0.18308   2.60504
    R3        2.95000  -0.00398  -0.00513  -0.06499  -0.07010   2.87990
    R4        2.00641  -0.00385  -0.07270  -0.12060  -0.19327   1.81314
    R5        2.72595   0.00183   0.09053  -0.13065  -0.04009   2.68586
    R6        2.53758   0.00343  -0.00124   0.05818   0.05694   2.59452
    R7        2.52596   0.00225   0.00046   0.03521   0.03567   2.56164
    R8        2.53797   0.00213  -0.00047   0.02721   0.02674   2.56471
    R9        1.81672   0.00027   0.00010   0.00558   0.00568   1.82240
   R10        1.81848   0.00001   0.00043  -0.00044  -0.00001   1.81847
   R11        3.39514   0.00120   0.00855   0.00544   0.01401   3.40915
   R12        1.83737   0.00172   0.00110   0.02934   0.03000   1.86737
   R13        1.84070   0.00270   0.00037   0.04100   0.04133   1.88203
   R14        3.11749   0.00004   0.00780  -0.00960  -0.00215   3.11534
   R15        3.48533   0.00047   0.00702  -0.00595   0.00074   3.48606
   R16        1.83706   0.00355   0.00006   0.05093   0.05029   1.88735
   R17        1.83028   0.00204  -0.00146   0.03221   0.03075   1.86103
   R18        3.13735   0.00379   0.03951   0.00171   0.04149   3.17884
   R19        3.44788   0.00345   0.00803   0.04522   0.05253   3.50041
   R20        1.81419   0.00147   0.00049   0.02325   0.02374   1.83793
   R21        1.84299   0.00229   0.00104   0.03653   0.03740   1.88038
   R22        3.20725   0.00031   0.00166   0.00255   0.00459   3.21185
   R23        3.38959   0.00053  -0.00054   0.00857   0.00786   3.39745
   R24        1.86569   0.00132   0.00064   0.02315   0.02411   1.88980
   R25        1.81077   0.00181   0.00057   0.02853   0.02910   1.83986
   R26        1.87978   0.00088  -0.00837   0.00776  -0.00013   1.87965
   R27        1.84671   0.00274  -0.00317   0.03950   0.03711   1.88382
   R28        3.36631   0.00508   0.02787   0.04136   0.07008   3.43640
   R29        1.87638   0.00294  -0.00032   0.04847   0.04790   1.92428
   R30        1.81102   0.00221   0.00048   0.03496   0.03545   1.84647
    A1        2.26067   0.00290  -0.00157   0.04678   0.04500   2.30568
    A2        2.08186  -0.00183   0.00429  -0.03439  -0.03024   2.05161
    A3        1.94036  -0.00111  -0.00280  -0.01298  -0.01588   1.92448
    A4        1.97671   0.00441  -0.00452   0.05624   0.05167   2.02838
    A5        1.96236  -0.00188   0.00059  -0.03446  -0.03493   1.92743
    A6        1.94876  -0.00450  -0.00484  -0.06991  -0.07685   1.87191
    A7        1.94169  -0.00299  -0.00354  -0.04547  -0.05036   1.89133
    A8        1.87527   0.00276   0.00240   0.04311   0.04367   1.91894
    A9        1.85505   0.00465   0.00430   0.07200   0.07591   1.93096
   A10        1.87561   0.00274   0.00180   0.04733   0.04661   1.92222
   A11        1.85486  -0.00196  -0.00353  -0.02603  -0.02943   1.82543
   A12        1.88865   0.00080   0.00905  -0.02186  -0.01277   1.87588
   A13        1.84454   0.00019  -0.00997   0.05769   0.04777   1.89231
   A14        1.86241   0.00063   0.00119   0.01025   0.01232   1.87472
   A15        1.81184   0.00225   0.00298   0.02932   0.03148   1.84332
   A16        2.20706  -0.00122  -0.00179  -0.02518  -0.02590   2.18116
   A17        2.81615  -0.00070  -0.00109  -0.00816  -0.01139   2.80477
   A18        1.83404   0.00177  -0.00037   0.02646   0.02713   1.86116
   A19        1.95839   0.00204  -0.00188   0.04133   0.03560   1.99400
   A20        1.67512  -0.00205  -0.00030  -0.02948  -0.03179   1.64332
   A21        1.85520  -0.00044  -0.00070  -0.00606  -0.00696   1.84824
   A22        1.96679   0.00049   0.00074   0.00564   0.00719   1.97398
   A23        1.77540   0.00138   0.00588   0.01458   0.01949   1.79490
   A24        2.82666  -0.00091  -0.00376  -0.00989  -0.01537   2.81129
   A25        1.45967   0.00263   0.01023   0.01224   0.02121   1.48088
   A26        1.76364  -0.00035   0.00220  -0.00525  -0.00252   1.76112
   A27        2.32467  -0.00221  -0.00668  -0.01743  -0.02395   2.30072
   A28        1.70845  -0.00044   0.00517  -0.01351  -0.00969   1.69877
   A29        2.21669  -0.00068  -0.00800   0.00437  -0.00177   2.21492
   A30        1.87094   0.00126   0.00125   0.01598   0.01687   1.88780
   A31        1.80849   0.00334   0.00204   0.04271   0.04616   1.85465
   A32        1.76363   0.00717   0.00202   0.09669   0.09876   1.86239
   A33        1.85416  -0.00421  -0.00250  -0.05565  -0.06172   1.79245
   A34        2.84237   0.00762   0.00469   0.08533   0.08972   2.93209
   A35        1.66061  -0.00124  -0.00209  -0.01349  -0.01562   1.64499
   A36        1.75608   0.00094   0.00510   0.00952   0.01414   1.77022
   A37        2.36335  -0.00153  -0.00585  -0.01819  -0.02363   2.33972
   A38        1.60802   0.00305   0.00261   0.04246   0.04451   1.65254
   A39        2.05601   0.00059   0.00148   0.00780   0.00790   2.06392
   A40        1.86412   0.00011   0.00252  -0.00318  -0.00050   1.86362
   A41        2.98930   0.01017  -0.00391   0.14037   0.13516   3.12446
   A42        2.91215   0.00287  -0.00025   0.04335   0.04202   2.95417
   A43        3.03820   0.00629  -0.00205   0.09185   0.08812   3.12631
   A44        2.94727  -0.00178  -0.00389  -0.02449  -0.02859   2.91869
   A45        2.93616   0.00005  -0.00758   0.01074   0.00485   2.94101
   A46        3.10801   0.00016  -0.00099   0.00865   0.00679   3.11481
   A47        3.06794  -0.00199  -0.01092  -0.01857  -0.02938   3.03856
   A48        3.05576   0.00059  -0.00317   0.04338   0.04024   3.09600
   A49        2.98136  -0.00380  -0.00641  -0.05131  -0.06198   2.91937
   A50        3.19224  -0.00037  -0.00430  -0.00145  -0.00636   3.18588
   A51        3.22556   0.00289   0.00089   0.03176   0.03239   3.25795
   A52        2.94385  -0.00141  -0.00945  -0.00458  -0.01608   2.92777
    D1        0.18282   0.00171   0.00273   0.02534   0.02871   0.21152
    D2       -2.98554  -0.00064  -0.00165  -0.00244  -0.00463  -2.99016
    D3       -2.50203  -0.00213  -0.00499  -0.02064  -0.02478  -2.52680
    D4        1.67179  -0.00113  -0.00504  -0.00176  -0.00625   1.66555
    D5       -0.42360   0.00047  -0.00154   0.01659   0.01440  -0.40920
    D6        0.66323  -0.00014  -0.00106   0.00255   0.00184   0.66507
    D7       -1.44614   0.00086  -0.00111   0.02143   0.02037  -1.42577
    D8        2.74165   0.00247   0.00239   0.03978   0.04101   2.78267
    D9       -0.02636   0.00404  -0.00668   0.09372   0.08170   0.05535
   D10        1.87071   0.00385  -0.00805   0.09179   0.08895   1.95966
   D11        3.12534  -0.00129   0.02183  -0.12819  -0.10563   3.01971
   D12       -0.88098  -0.00000   0.02587  -0.11931  -0.09429  -0.97527
   D13        1.18248   0.00020   0.02642  -0.12023  -0.09296   1.08951
   D14       -2.82385   0.00150   0.03046  -0.11135  -0.08162  -2.90547
   D15        2.47774  -0.00114  -0.00028  -0.01723  -0.01749   2.46025
   D16        0.11369  -0.00158  -0.00085  -0.01277  -0.01568   0.09801
   D17        0.20698   0.00212   0.00376   0.01847   0.02306   0.23004
   D18       -1.44865   0.00303   0.00601   0.02607   0.03329  -1.41536
   D19        2.75515   0.00072   0.00341  -0.00794  -0.00426   2.75088
   D20       -1.94009   0.00048   0.00108   0.00314   0.00406  -1.93603
   D21        2.68746   0.00138   0.00333   0.01074   0.01429   2.70175
   D22        0.60808  -0.00092   0.00073  -0.02327  -0.02326   0.58481
   D23        1.37645  -0.00140   0.00732  -0.03895  -0.03350   1.34295
   D24       -0.31352  -0.00147   0.00041  -0.02785  -0.02770  -0.34122
   D25       -2.52348  -0.00103   0.00173  -0.03112  -0.03000  -2.55348
   D26        0.80442   0.00080  -0.00155   0.00533   0.00506   0.80948
   D27        2.55461   0.00115   0.00078   0.00917   0.01020   2.56482
   D28       -1.65509  -0.00020   0.00282  -0.01279  -0.00911  -1.66420
   D29       -0.95253   0.00035   0.00058  -0.00595  -0.00540  -0.95792
   D30        0.79767   0.00070   0.00291  -0.00211  -0.00025   0.79741
   D31        2.87115  -0.00066   0.00495  -0.02406  -0.01957   2.85158
   D32        1.60516   0.00704  -0.00097   0.10048   0.09808   1.70323
   D33       -0.19663  -0.00066  -0.00166  -0.00535  -0.00591  -0.20254
   D34       -0.26338   0.00572   0.00065   0.07740   0.07768  -0.18571
   D35       -2.06517  -0.00197  -0.00004  -0.02843  -0.02631  -2.09148
   D36       -1.45627  -0.00080  -0.00763   0.00387  -0.00289  -1.45916
   D37        0.60505   0.00019  -0.00451   0.01423   0.01104   0.61609
   D38        2.00691   0.00148   0.00387   0.01007   0.01330   2.02020
   D39        0.54401  -0.00099  -0.00706   0.00131  -0.00502   0.53899
   D40       -1.77153  -0.00016  -0.00317   0.00480   0.00204  -1.76949
   D41        0.06429   0.00144   0.00212   0.01207   0.01390   0.07819
   D42       -1.39860  -0.00103  -0.00881   0.00331  -0.00442  -1.40302
   D43        2.56904  -0.00020  -0.00492   0.00680   0.00264   2.57168
   D44        0.82354   0.00184   0.00018   0.03417   0.03456   0.85811
   D45       -0.80218  -0.00113  -0.00262  -0.00759  -0.00922  -0.81140
   D46       -3.02798  -0.00110  -0.00843   0.00291  -0.00441  -3.03240
   D47       -0.52216  -0.00444   0.01863  -0.12593  -0.10444  -0.62660
   D48        1.36039   0.00057   0.02084  -0.06062  -0.04002   1.32038
   D49       -1.99603  -0.00218  -0.01465   0.02148   0.00811  -1.98792
   D50       -0.23564  -0.00100  -0.00937   0.03450   0.02540  -0.21024
   D51        1.68923   0.00102  -0.00463   0.05711   0.05337   1.74260
         Item               Value     Threshold  Converged?
 Maximum Force            0.014404     0.000015     NO 
 RMS     Force            0.003008     0.000010     NO 
 Maximum Displacement     1.547433     0.000060     NO 
 RMS     Displacement     0.507472     0.000040     NO 
 Predicted change in Energy=-7.450527D-01
 GradGradGradGradGradGradGradGradGradGradGradGradGradGradGradGradGradGrad

                          Input orientation:                          
 ---------------------------------------------------------------------
 Center     Atomic      Atomic             Coordinates (Angstroms)
 Number     Number       Type             X           Y           Z
 ---------------------------------------------------------------------
      1          6           0       -1.404411    1.607130   -0.147244
      2          8           0       -0.374202    2.318741   -0.564255
      3          8           0       -2.005248    0.470858   -0.645467
      4          1           0       -1.525074    0.003944   -1.332501
      5          6           0       -2.166480    2.116663    1.070182
      6          9           0       -2.608425    1.064738    1.833832
      7          9           0       -3.223109    2.832014    0.612633
      8          9           0       -1.338039    2.915297    1.789784
      9          8           0        1.277339   -1.120417    3.663199
     10          1           0        0.385586   -1.155359    4.028671
     11          1           0        1.582042   -0.227468    3.852433
     12          8           0        0.966730   -1.244761    0.895261
     13          1           0        1.837954   -1.100769    0.451731
     14          1           0        1.137583   -1.307998    1.874383
     15          8           0        1.486422    0.399264   -2.362428
     16          1           0        2.164558   -0.060956   -1.791628
     17          1           0        1.126987    1.144311   -1.828040
     18          8           0        2.193616   -3.317536   -2.113867
     19          1           0        1.965836   -3.075215   -3.027833
     20          1           0        1.327417   -3.417157   -1.634373
     21          8           0        3.203083   -1.217008   -0.783583
     22          1           0        2.955196   -2.060217   -1.260691
     23          1           0        4.171473   -1.197670   -0.684750
     24          8           0       -0.882046   -0.810426   -2.303785
     25          1           0        0.010513   -0.401482   -2.463377
     26          1           0       -0.652233   -1.668556   -1.851501
     27          8           0       -0.169293   -3.011581   -0.724619
     28          1           0        0.194334   -2.389609   -0.005015
     29          1           0       -0.875973   -3.542329   -0.307902
 ---------------------------------------------------------------------
                    Distance matrix (angstroms):
                    1          2          3          4          5
     1  C    0.000000
     2  O    1.319704   0.000000
     3  O    1.378530   2.466085   0.000000
     4  H    1.997399   2.696849   0.959475   0.000000
     5  C    1.523975   2.434026   2.382880   3.263107   0.000000
     6  F    2.380862   3.509287   2.619817   3.510641   1.372961
     7  F    2.320650   3.124866   2.939567   3.829471   1.355559
     8  F    2.338330   2.612731   3.514385   4.273129   1.357188
     9  O    5.399146   5.694450   5.645541   5.837356   5.390948
    10  H    5.317302   5.808754   5.496202   5.808337   5.096256
    11  H    5.318089   5.460513   5.795465   6.049071   5.223724
    12  O    3.852585   4.077601   3.761628   3.568092   4.598562
    13  H    4.266663   4.197488   4.294654   3.964068   5.173958
    14  H    4.364250   4.624466   4.403562   4.369787   4.826165
    15  O    3.837043   3.221760   3.891637   3.207201   5.298676
    16  H    4.268963   3.689811   4.357039   3.718655   5.629376
    17  H    3.073638   2.286921   3.415101   2.929065   4.493561
    18  O    6.408256   6.384560   5.842823   5.046921   7.660230
    19  H    6.448311   6.374931   5.832650   4.953970   7.799061
    20  H    5.909137   6.077926   5.215482   4.464500   7.081320
    21  O    5.441478   5.034540   5.476739   4.914011   6.586502
    22  H    5.804771   5.544834   5.602753   4.933431   7.007914
    23  H    6.264686   5.748289   6.398235   5.857824   7.364390
    24  O    3.281480   3.616014   2.377665   1.421294   4.647717
    25  H    3.376538   3.339803   2.851152   1.949687   4.854523
    26  H    3.768340   4.199148   2.803972   1.956647   5.015681
    27  O    4.815742   5.336669   3.937560   3.361704   5.788692
    28  H    4.306987   4.775410   3.664780   3.232287   5.199613
    29  H    5.178995   5.888092   4.182689   3.747958   5.965628
                    6          7          8          9         10
     6  F    0.000000
     7  F    2.234373   0.000000
     8  F    2.245081   2.223985   0.000000
     9  O    4.818781   6.721733   5.161092   0.000000
    10  H    4.325535   6.371117   4.955173   0.964373   0.000000
    11  H    4.827480   6.553335   4.760080   0.962295   1.524319
    12  O    4.358490   5.852753   4.839237   2.788085   3.188099
    13  H    5.135164   6.411476   5.292079   3.260092   3.860939
    14  H    4.434422   6.143886   4.896129   1.804046   2.286866
    15  O    5.900782   6.078564   5.616838   6.217824   6.668946
    16  H    6.098567   6.570898   5.826902   5.627144   6.183715
    17  H    5.231534   5.265792   4.722436   5.941826   6.335552
    18  O    7.605804   8.636647   8.158388   6.248310   6.758310
    19  H    7.854862   8.664496   8.367273   7.004653   7.481796
    20  H    6.899760   8.050370   7.676554   5.774235   6.170320
    21  O    6.769849   7.722690   6.657323   4.846822   5.576726
    22  H    7.091918   8.100291   7.245206   5.286125   5.949707
    23  H    7.578177   8.520645   7.307157   5.223661   6.045748
    24  O    4.859681   5.220483   5.553941   6.353262   6.467292
    25  H    5.241626   5.511229   5.559587   6.297353   6.546426
    26  H    4.987912   5.739032   5.894150   5.868187   5.993068
    27  O    5.395500   6.727677   6.543400   4.992213   5.132954
    28  H    4.813453   6.271024   5.806160   4.029831   4.222626
    29  H    5.367819   6.854829   6.805493   5.125627   5.108329
                   11         12         13         14         15
    11  H    0.000000
    12  O    3.187218   0.000000
    13  H    3.520358   0.988172   0.000000
    14  H    2.297339   0.995926   1.599188   0.000000
    15  O    6.247114   3.685843   3.208296   4.581157   0.000000
    16  H    5.676484   3.171050   2.494101   4.006173   0.998742
    17  H    5.861452   3.626254   3.277684   4.440930   0.984814
    18  O    6.746797   3.854413   3.409229   4.589072   3.791637
    19  H    7.456206   4.442909   4.002768   5.276436   3.569959
    20  H    6.351692   3.353871   3.158818   4.098288   3.888498
    21  O    5.009950   2.796526   1.844746   3.367395   2.837607
    22  H    5.602549   3.044191   2.258575   3.701114   3.069229
    23  H    5.313424   3.573378   2.597362   3.970620   3.546026
    24  O    6.656620   3.720284   3.882727   4.667287   2.660156
    25  H    6.510717   3.592481   3.510897   4.572551   1.682169
    26  H    6.293137   3.216418   3.439228   4.149175   3.018406
    27  O    5.636298   2.652586   3.010655   3.371191   4.130094
    28  H    4.634705   1.648566   2.138039   2.364686   3.873591
    29  H    5.859908   3.181505   3.728761   3.716048   5.033701
                   16         17         18         19         20
    16  H    0.000000
    17  H    1.590770   0.000000
    18  O    3.272613   4.596463   0.000000
    19  H    3.263962   4.466270   0.972593   0.000000
    20  H    3.462603   4.569974   0.995057   1.570424   0.000000
    21  O    1.852335   3.313139   2.683449   3.165496   3.013739
    22  H    2.214508   3.732724   1.699637   2.265357   2.151881
    23  H    2.558320   4.007603   3.232356   3.725593   3.730491
    24  O    3.178963   2.843157   3.972577   3.709979   3.482080
    25  H    2.281911   2.009886   3.659435   3.360170   3.393490
    26  H    3.243806   3.328422   3.299519   3.196362   2.650238
    27  O    3.910442   4.491026   2.758071   3.141277   1.797856
    28  H    3.535024   4.084342   3.050481   3.570113   2.234847
    29  H    4.854506   5.318577   3.568531   3.961325   2.574902
                   21         22         23         24         25
    21  O    0.000000
    22  H    1.000040   0.000000
    23  H    0.973613   1.598444   0.000000
    24  O    4.377739   4.168267   5.320647   0.000000
    25  H    3.698553   3.587341   4.594672   0.994669   0.000000
    26  H    4.025892   3.676411   4.985096   0.996876   1.555346
    27  O    3.820587   3.309818   4.704690   2.801226   3.141373
    28  H    3.321706   3.050833   4.207183   2.989441   3.167015
    29  H    4.719331   4.216909   5.578185   3.383324   3.911119
                   26         27         28         29
    26  H    0.000000
    27  O    1.818464   0.000000
    28  H    2.155482   1.018285   0.000000
    29  H    2.437987   0.977110   1.601893   0.000000
 Stoichiometry    C2H15F3O9
 Framework group  C1[X(C2H15F3O9)]
 Deg. of freedom    81
 Full point group                 C1      NOp   1
 Largest Abelian subgroup         C1      NOp   1
 Largest concise Abelian subgroup C1      NOp   1
                         Standard orientation:                         
 ---------------------------------------------------------------------
 Center     Atomic      Atomic             Coordinates (Angstroms)
 Number     Number       Type             X           Y           Z
 ---------------------------------------------------------------------
      1          6           0        1.808577   -0.814250    0.234246
      2          8           0        1.501039   -1.056827    1.494482
      3          8           0        1.227396   -1.209638   -0.951605
      4          1           0        0.358463   -1.610970   -0.884685
      5          6           0        3.073082   -0.009177   -0.040312
      6          9           0        2.897630    0.800345   -1.135261
      7          9           0        4.070989   -0.895869   -0.275895
      8          9           0        3.356318    0.731111    1.061374
      9          8           0       -0.412838    4.102485    0.029783
     10          1           0        0.255668    4.192088   -0.659482
     11          1           0        0.077800    4.175936    0.854338
     12          8           0       -1.284904    1.457494   -0.100368
     13          1           0       -1.892950    1.265752    0.654615
     14          1           0       -1.088857    2.433807   -0.084631
     15          8           0       -1.635359   -1.782491    1.621586
     16          1           0       -2.178212   -0.954695    1.754060
     17          1           0       -0.705004   -1.548122    1.843778
     18          8           0       -4.556778   -0.548586   -0.456708
     19          1           0       -4.570264   -1.519045   -0.393740
     20          1           0       -3.908540   -0.331359   -1.179714
     21          8           0       -3.273237    0.534654    1.636139
     22          1           0       -3.867606    0.198536    0.905502
     23          1           0       -3.836091    0.903668    2.339663
     24          8           0       -0.953770   -2.155661   -0.922547
     25          1           0       -1.291789   -2.133203    0.012656
     26          1           0       -1.530109   -1.483172   -1.380098
     27          8           0       -2.361205   -0.004108   -2.034667
     28          1           0       -1.906401    0.639190   -1.389511
     29          1           0       -2.133260    0.293291   -2.937074
 ---------------------------------------------------------------------
 Rotational constants (GHZ):           0.5745042           0.2579952           0.2249214
 Standard basis: 6-31++G(d,p) (6D, 7F)
 There are   356 symmetry adapted cartesian basis functions of A   symmetry.
 There are   356 symmetry adapted basis functions of A   symmetry.
   356 basis functions,   568 primitive gaussians,   356 cartesian basis functions
    63 alpha electrons       63 beta electrons
       nuclear repulsion energy      1110.3128266504 Hartrees.
 NAtoms=   29 NActive=   29 NUniq=   29 SFac= 1.00D+00 NAtFMM=   60 NAOKFM=F Big=F
 Integral buffers will be    131072 words long.
 Raffenetti 2 integral format.
 Two-electron integral symmetry is turned on.
 Nuclear repulsion after empirical dispersion term =     1110.2975936383 Hartrees.
 One-electron integrals computed using PRISM.
 NBasis=   356 RedAO= T EigKep=  4.93D-05  NBF=   356
 NBsUse=   356 1.00D-06 EigRej= -1.00D+00 NBFU=   356
 Initial guess from the checkpoint file:  "/local_scratch/slurm.6305321/Gau-1262884.chk"
 B after Tr=    -0.000000   -0.000000   -0.000000
         Rot=    0.993891   -0.024405   -0.001896   -0.107616 Ang= -12.67 deg.
 ExpMin= 3.60D-02 ExpMax= 7.00D+03 ExpMxC= 1.05D+03 IAcc=3 IRadAn=         5 AccDes= 0.00D+00
 Harris functional with IExCor= 4639 and IRadAn=       5 diagonalized for initial guess.
 HarFok:  IExCor= 4639 AccDes= 0.00D+00 IRadAn=         5 IDoV= 1 UseB2=F ITyADJ=14
 ICtDFT=  3500011 ScaDFX=  1.000000  1.000000  1.000000  1.000000
 FoFCou: FMM=F IPFlag=           0 FMFlag=      100000 FMFlg1=           0
         NFxFlg=           0 DoJE=T BraDBF=F KetDBF=T FulRan=T
         wScrn=  0.000000 ICntrl=       500 IOpCl=  0 I1Cent=   200000004 NGrid=           0
         NMat0=    1 NMatS0=      1 NMatT0=    0 NMatD0=    1 NMtDS0=    0 NMtDT0=    0
 Petite list used in FoFCou.
 Requested convergence on RMS density matrix=1.00D-10 within 128 cycles.
 Requested convergence on MAX density matrix=1.00D-08.
 Requested convergence on             energy=1.00D-08.
 No special actions if energy rises.
 SCF Done:  E(RwB97XD) =  -1061.62620909     A.U. after   18 cycles
            NFock= 18  Conv=0.63D-10     -V/T= 2.0091
 Calling FoFJK, ICntrl=      2127 FMM=F ISym2X=0 I1Cent= 0 IOpClX= 0 NMat=1 NMatS=1 NMatT=0.
 ***** Axes restored to original set *****
 -------------------------------------------------------------------
 Center     Atomic                   Forces (Hartrees/Bohr)
 Number     Number              X              Y              Z
 -------------------------------------------------------------------
      1        6           0.065351567    0.007503822   -0.063717459
      2        8          -0.097864939   -0.083465182    0.030793271
      3        8           0.000727432    0.098782745    0.079066874
      4        1           0.028463569   -0.021153496   -0.042786936
      5        6           0.004325598   -0.003200490    0.000205027
      6        9           0.006745239    0.029953222   -0.007676609
      7        9           0.008524805   -0.006726225    0.016987052
      8        9          -0.024535228   -0.013694925   -0.001212697
      9        8          -0.004197349    0.002091884    0.001322671
     10        1           0.001717404   -0.001679965   -0.000259282
     11        1           0.001770106   -0.000042648   -0.000160624
     12        8           0.013199850   -0.000201266    0.009458788
     13        1          -0.009918910   -0.002526846    0.007853897
     14        1          -0.002896645    0.001706007   -0.019340129
     15        8           0.008511193    0.002763330    0.021433235
     16        1          -0.013856198    0.012635727   -0.012209209
     17        1           0.007265299   -0.009179353   -0.006831029
     18        8          -0.014837056    0.002863875   -0.000902605
     19        1           0.002235112   -0.003017576    0.010344222
     20        1           0.011197301   -0.000038271   -0.008470603
     21        8           0.008128465   -0.006785744   -0.002866049
     22        1           0.004464974    0.006666902    0.002425806
     23        1          -0.014151092   -0.000358169   -0.001654976
     24        8           0.022581647   -0.025831044   -0.002934799
     25        1          -0.006086593   -0.002370489   -0.002150978
     26        1          -0.009435413    0.013883236   -0.009148247
     27        8          -0.003894207    0.003161879    0.019867820
     28        1          -0.005697034   -0.009860976   -0.009083157
     29        1           0.012161104    0.008120035   -0.008353275
 -------------------------------------------------------------------
 Cartesian Forces:  Max     0.098782745 RMS     0.024619722

 GradGradGradGradGradGradGradGradGradGradGradGradGradGradGradGradGradGrad
 Berny optimization.
 Using GEDIIS/GDIIS optimizer.
 FormGI is forming the generalized inverse of G from B-inverse, IUseBI=4.
 Internal  Forces:  Max     0.131133012 RMS     0.017067370
 Search for a local minimum.
 Step number   3 out of a maximum of  174
 All quantities printed in internal units (Hartrees-Bohrs-Radians)
 Mixed Optimization -- RFO/linear search
 Update second derivatives using D2CorX and points    1    3    2
 ITU=  0  1  0
 Use linear search instead of GDIIS.
     Eigenvalues ---   -0.00214  -0.00039   0.00015   0.00040   0.00085
     Eigenvalues ---    0.00135   0.00240   0.00284   0.00310   0.00513
     Eigenvalues ---    0.00584   0.00690   0.00812   0.00835   0.00976
     Eigenvalues ---    0.01053   0.01125   0.01175   0.01360   0.01399
     Eigenvalues ---    0.01468   0.01569   0.01679   0.01707   0.01738
     Eigenvalues ---    0.01818   0.01991   0.02143   0.02206   0.02287
     Eigenvalues ---    0.02381   0.02494   0.02616   0.02747   0.02898
     Eigenvalues ---    0.03296   0.03470   0.03596   0.03869   0.04461
     Eigenvalues ---    0.04785   0.05117   0.05400   0.05753   0.05883
     Eigenvalues ---    0.06286   0.07084   0.07992   0.08492   0.09395
     Eigenvalues ---    0.12350   0.13494   0.19821   0.20699   0.22112
     Eigenvalues ---    0.22928   0.24658   0.27501   0.29418   0.31892
     Eigenvalues ---    0.36287   0.37486   0.39126   0.42103   0.43975
     Eigenvalues ---    0.46733   0.47575   0.48155   0.50959   0.51498
     Eigenvalues ---    0.51886   0.52497   0.55563   0.56741   0.56841
     Eigenvalues ---    0.57298   0.57690   0.59652   0.70003   0.93649
     Eigenvalues ---    1.30864
 RFO step:  Lambda=-5.89750192D-03 EMin=-2.13699720D-03
 Quartic linear search produced a step of -0.87695.
 Iteration  1 RMS(Cart)=  0.32856708 RMS(Int)=  0.07007170
 Iteration  2 RMS(Cart)=  0.15281339 RMS(Int)=  0.02687846
 Iteration  3 RMS(Cart)=  0.02955704 RMS(Int)=  0.00336217
 Iteration  4 RMS(Cart)=  0.00211559 RMS(Int)=  0.00258056
 Iteration  5 RMS(Cart)=  0.00001286 RMS(Int)=  0.00258054
 Iteration  6 RMS(Cart)=  0.00000026 RMS(Int)=  0.00258054
 Variable       Old X    -DE/DX   Delta X   Delta X   Delta X     New X
                                 (Linear)    (Quad)   (Total)
    R1        2.49388  -0.13113  -0.18892   0.00741  -0.18150   2.31238
    R2        2.60504  -0.08261  -0.16056   0.00497  -0.15589   2.44915
    R3        2.87990   0.01123   0.06148  -0.00488   0.05668   2.93657
    R4        1.81314   0.07165   0.16948   0.02830   0.19762   2.01077
    R5        2.68586   0.01632   0.03516   0.01376   0.04879   2.73464
    R6        2.59452  -0.02939  -0.04993  -0.01663  -0.06656   2.52796
    R7        2.56164  -0.01593  -0.03128  -0.00081  -0.03209   2.52955
    R8        2.56471  -0.02368  -0.02345   0.02029  -0.00316   2.56156
    R9        1.82240  -0.00162  -0.00498  -0.00131  -0.00629   1.81611
   R10        1.81847   0.00049   0.00001   0.00749   0.00750   1.82598
   R11        3.40915   0.00087  -0.01229   0.04342   0.03146   3.44061
   R12        1.86737  -0.01279  -0.02631   0.00331  -0.02360   1.84377
   R13        1.88203  -0.01885  -0.03624  -0.00075  -0.03764   1.84439
   R14        3.11534  -0.00151   0.00188  -0.00800  -0.00615   3.10919
   R15        3.48606   0.00001  -0.00065   0.05644   0.05525   3.54131
   R16        1.88735  -0.02278  -0.04410  -0.00312  -0.04662   1.84073
   R17        1.86103  -0.01330  -0.02696  -0.00026  -0.02723   1.83380
   R18        3.17884   0.00211  -0.03638   0.07123   0.03579   3.21463
   R19        3.50041  -0.00003  -0.04606   0.01354  -0.03207   3.46833
   R20        1.83793  -0.01100  -0.02082  -0.00001  -0.02083   1.81711
   R21        1.88038  -0.01386  -0.03280   0.00106  -0.03227   1.84811
   R22        3.21185   0.00061  -0.00403   0.01948   0.01536   3.22721
   R23        3.39745  -0.00034  -0.00690   0.00998   0.00260   3.40005
   R24        1.88980  -0.00732  -0.02115  -0.00313  -0.02430   1.86551
   R25        1.83986  -0.01425  -0.02552   0.00067  -0.02485   1.81501
   R26        1.87965  -0.00477   0.00012  -0.00881  -0.00757   1.87208
   R27        1.88382  -0.01972  -0.03255  -0.00118  -0.03390   1.84992
   R28        3.43640  -0.00111  -0.06146   0.06376   0.00223   3.43863
   R29        1.92428  -0.01614  -0.04200   0.00188  -0.04004   1.88424
   R30        1.84647  -0.01677  -0.03108  -0.00018  -0.03126   1.81521
    A1        2.30568  -0.02744  -0.03947   0.00253  -0.03653   2.26915
    A2        2.05161   0.01438   0.02652  -0.00581   0.02112   2.07273
    A3        1.92448   0.01316   0.01393   0.00293   0.01624   1.94072
    A4        2.02838  -0.03035  -0.04531  -0.00241  -0.04626   1.98212
    A5        1.92743   0.01299   0.03063   0.00963   0.04010   1.96753
    A6        1.87191   0.01710   0.06739  -0.00628   0.06153   1.93343
    A7        1.89133   0.02123   0.04417  -0.00998   0.03475   1.92608
    A8        1.91894  -0.01483  -0.03829   0.01078  -0.02779   1.89115
    A9        1.93096  -0.01968  -0.06657   0.00389  -0.06269   1.86827
   A10        1.92222  -0.01518  -0.04088  -0.00868  -0.04844   1.87377
   A11        1.82543   0.00116   0.02581  -0.02426   0.01546   1.84089
   A12        1.87588   0.00099   0.01120   0.12389   0.13658   2.01246
   A13        1.89231   0.00024  -0.04189  -0.21571  -0.25066   1.64165
   A14        1.87472  -0.00066  -0.01080  -0.00510  -0.01803   1.85669
   A15        1.84332   0.00099  -0.02761   0.02619   0.00044   1.84375
   A16        2.18116  -0.00083   0.02271   0.05031   0.07507   2.25623
   A17        2.80477  -0.00027   0.00998  -0.01868  -0.00917   2.79560
   A18        1.86116  -0.00123  -0.02379  -0.01155  -0.03479   1.82637
   A19        1.99400  -0.00186  -0.03122  -0.04492  -0.07403   1.91997
   A20        1.64332   0.00424   0.02788   0.00010   0.02141   1.66473
   A21        1.84824   0.00018   0.00610  -0.00028   0.00489   1.85314
   A22        1.97398  -0.00089  -0.00631   0.01856   0.01211   1.98608
   A23        1.79490   0.00207  -0.01709   0.02621   0.00881   1.80371
   A24        2.81129  -0.00103   0.01348  -0.02884  -0.01648   2.79481
   A25        1.48088   0.00069  -0.01860   0.08380   0.06562   1.54650
   A26        1.76112   0.00041   0.00221   0.00918   0.00981   1.77093
   A27        2.30072   0.00090   0.02100  -0.06537  -0.04478   2.25594
   A28        1.69877   0.00281   0.00849   0.04844   0.05577   1.75454
   A29        2.21492  -0.00249   0.00155  -0.04664  -0.04525   2.16967
   A30        1.88780  -0.00122  -0.01479   0.00564  -0.00880   1.87900
   A31        1.85465  -0.00907  -0.04048   0.00483  -0.03477   1.81988
   A32        1.86239  -0.00026  -0.08661   0.05759  -0.03012   1.83227
   A33        1.79245   0.00449   0.05412  -0.00308   0.05519   1.84764
   A34        2.93209  -0.00715  -0.07868   0.09491   0.01237   2.94447
   A35        1.64499   0.00012   0.01370   0.00623   0.02047   1.66546
   A36        1.77022  -0.00053  -0.01240   0.03309   0.02079   1.79101
   A37        2.33972   0.00028   0.02072  -0.03842  -0.01911   2.32061
   A38        1.65254  -0.00069  -0.03904   0.00358  -0.03618   1.61636
   A39        2.06392   0.00039  -0.00693  -0.00665  -0.01098   2.05294
   A40        1.86362  -0.00000   0.00044   0.01841   0.01888   1.88250
   A41        3.12446  -0.00861  -0.11853   0.03827  -0.07898   3.04548
   A42        2.95417  -0.00116  -0.03685  -0.03885  -0.08262   2.87154
   A43        3.12631  -0.00078  -0.07727  -0.02205  -0.09636   3.02995
   A44        2.91869  -0.00115   0.02507  -0.01743   0.00846   2.92714
   A45        2.94101  -0.00563  -0.00426  -0.04570  -0.04956   2.89145
   A46        3.11481  -0.00091  -0.00596  -0.08415  -0.08580   3.02900
   A47        3.03856   0.02011   0.02577  -0.00619   0.01778   3.05634
   A48        3.09600   0.00080  -0.03529  -0.13257  -0.16508   2.93092
   A49        2.91937  -0.00071   0.05436  -0.03206   0.02198   2.94135
   A50        3.18588  -0.00276   0.00558  -0.02606  -0.01835   3.16753
   A51        3.25795  -0.00198  -0.02840   0.01669  -0.01463   3.24332
   A52        2.92777   0.00015   0.01410  -0.08149  -0.07010   2.85767
    D1        0.21152  -0.00550  -0.02517   0.02478  -0.00056   0.21097
    D2       -2.99016  -0.00265   0.00406   0.01716   0.02156  -2.96860
    D3       -2.52680   0.00143   0.02173  -0.02833  -0.00656  -2.53337
    D4        1.66555   0.00158   0.00548  -0.04307  -0.03822   1.62733
    D5       -0.40920  -0.00128  -0.01263  -0.02398  -0.03623  -0.44543
    D6        0.66507   0.00067  -0.00161  -0.02223  -0.02367   0.64140
    D7       -1.42577   0.00082  -0.01786  -0.03697  -0.05532  -1.48109
    D8        2.78267  -0.00204  -0.03597  -0.01788  -0.05333   2.72934
    D9        0.05535  -0.00402  -0.07165  -0.14611  -0.21536  -0.16001
   D10        1.95966  -0.00495  -0.07801  -0.11229  -0.19283   1.76683
   D11        3.01971   0.00107   0.09263   0.35929   0.45122  -2.81226
   D12       -0.97527   0.00104   0.08269   0.46649   0.53797  -0.43731
   D13        1.08951  -0.00096   0.08153   0.43052   0.52346   1.61297
   D14       -2.90547  -0.00099   0.07158   0.53773   0.61021  -2.29526
   D15        2.46025   0.00138   0.01534   0.05619   0.07235   2.53260
   D16        0.09801   0.00217   0.01375  -0.02308  -0.01106   0.08695
   D17        0.23004  -0.00034  -0.02022   0.05660   0.03823   0.26828
   D18       -1.41536  -0.00027  -0.02919   0.05643   0.03045  -1.38491
   D19        2.75088   0.00030   0.00374   0.07683   0.08599   2.83688
   D20       -1.93603  -0.00080  -0.00356  -0.01528  -0.02403  -1.96006
   D21        2.70175  -0.00074  -0.01253  -0.01545  -0.03181   2.66994
   D22        0.58481  -0.00016   0.02040   0.00495   0.02373   0.60854
   D23        1.34295   0.00270   0.02938   0.07961   0.10883   1.45178
   D24       -0.34122  -0.00027   0.02429   0.01541   0.03963  -0.30159
   D25       -2.55348   0.00036   0.02631   0.05410   0.08004  -2.47344
   D26        0.80948  -0.00046  -0.00444   0.00329   0.00006   0.80954
   D27        2.56482  -0.00050  -0.00895   0.01129   0.00653   2.57134
   D28       -1.66420   0.00096   0.00799   0.04704   0.05625  -1.60795
   D29       -0.95792  -0.00166   0.00473   0.03996   0.04255  -0.91537
   D30        0.79741  -0.00170   0.00022   0.04796   0.04902   0.84644
   D31        2.85158  -0.00024   0.01716   0.08371   0.09874   2.95033
   D32        1.70323  -0.00173  -0.08601   0.04231  -0.04229   1.66095
   D33       -0.20254   0.00045   0.00518  -0.01202  -0.00481  -0.20735
   D34       -0.18571  -0.00127  -0.06812   0.06882   0.00145  -0.18425
   D35       -2.09148   0.00091   0.02307   0.01449   0.03893  -2.05255
   D36       -1.45916  -0.00162   0.00253  -0.09654  -0.09386  -1.55301
   D37        0.61609  -0.00161  -0.00968  -0.06404  -0.07406   0.54202
   D38        2.02020   0.00027  -0.01166   0.05520   0.04434   2.06454
   D39        0.53899  -0.00084   0.00440  -0.03463  -0.02977   0.50923
   D40       -1.76949  -0.00054  -0.00179  -0.02309  -0.02528  -1.79478
   D41        0.07819  -0.00056  -0.01219   0.03869   0.02761   0.10579
   D42       -1.40302  -0.00167   0.00387  -0.05114  -0.04650  -1.44952
   D43        2.57168  -0.00137  -0.00231  -0.03960  -0.04201   2.52966
   D44        0.85811  -0.00126  -0.03031  -0.04089  -0.07213   0.78598
   D45       -0.81140  -0.00053   0.00809  -0.04901  -0.04160  -0.85300
   D46       -3.03240  -0.00007   0.00387  -0.08773  -0.08317  -3.11557
   D47       -0.62660   0.00811   0.09159   0.24869   0.33854  -0.28805
   D48        1.32038  -0.00015   0.03509   0.27354   0.31069   1.63107
   D49       -1.98792   0.00360  -0.00711  -0.20080  -0.20781  -2.19573
   D50       -0.21024   0.00301  -0.02227  -0.16651  -0.18880  -0.39904
   D51        1.74260   0.00270  -0.04680  -0.14470  -0.19145   1.55115
         Item               Value     Threshold  Converged?
 Maximum Force            0.131133     0.000015     NO 
 RMS     Force            0.017067     0.000010     NO 
 Maximum Displacement     2.050676     0.000060     NO 
 RMS     Displacement     0.456460     0.000040     NO 
 Predicted change in Energy=-3.508955D-03
 GradGradGradGradGradGradGradGradGradGradGradGradGradGradGradGradGradGrad

                          Input orientation:                          
 ---------------------------------------------------------------------
 Center     Atomic      Atomic             Coordinates (Angstroms)
 Number     Number       Type             X           Y           Z
 ---------------------------------------------------------------------
      1          6           0       -1.090144    1.290759    0.041498
      2          8           0       -0.052574    1.792665   -0.369444
      3          8           0       -1.862515    0.406488   -0.507336
      4          1           0       -1.429932   -0.068402   -1.355604
      5          6           0       -1.662797    1.768149    1.404942
      6          9           0       -2.255485    0.783689    2.089854
      7          9           0       -2.551882    2.753021    1.227886
      8          9           0       -0.670011    2.255584    2.188660
      9          8           0        0.856139   -0.355466    3.372106
     10          1           0        0.238520   -0.681515    4.032294
     11          1           0        0.496871    0.492439    3.079446
     12          8           0        0.631640   -1.221579    0.761478
     13          1           0        1.507933   -1.015418    0.385223
     14          1           0        0.718550   -1.127751    1.729072
     15          8           0        1.469536    0.501175   -2.472109
     16          1           0        2.111135    0.038793   -1.903453
     17          1           0        1.093444    1.193232   -1.905277
     18          8           0        2.287678   -3.334550   -2.008184
     19          1           0        2.149248   -3.204976   -2.950876
     20          1           0        1.400877   -3.469676   -1.618611
     21          8           0        2.998696   -1.077934   -0.748587
     22          1           0        2.866076   -1.946064   -1.199467
     23          1           0        3.931161   -1.001932   -0.531278
     24          8           0       -0.822904   -0.863878   -2.401007
     25          1           0        0.035436   -0.406295   -2.588845
     26          1           0       -0.586156   -1.710247   -1.969813
     27          8           0       -0.190041   -3.099946   -0.863953
     28          1           0        0.060442   -2.491717   -0.114610
     29          1           0       -0.916803   -3.652200   -0.564754
 ---------------------------------------------------------------------
                    Distance matrix (angstroms):
                    1          2          3          4          5
     1  C    0.000000
     2  O    1.223656   0.000000
     3  O    1.296037   2.283941   0.000000
     4  H    1.978552   2.516585   1.064052   0.000000
     5  C    1.553967   2.396219   2.356017   3.323818   0.000000
     6  F    2.410581   3.452390   2.653696   3.644006   1.337738
     7  F    2.383779   3.117737   2.998740   3.986681   1.338579
     8  F    2.391172   2.671968   3.479887   4.305833   1.355518
     9  O    4.194166   4.409016   4.798097   5.259256   3.837254
    10  H    4.645607   5.057826   5.119214   5.673543   4.064337
    11  H    3.519242   3.726569   4.294077   4.867935   3.015885
    12  O    3.129657   3.291322   3.237484   3.172055   3.823213
    13  H    3.490932   3.300006   3.765421   3.543779   4.340691
    14  H    3.459547   3.677938   3.743969   3.905563   3.763258
    15  O    3.673367   2.899305   3.869349   3.158784   5.142787
    16  H    3.949486   3.179763   4.227793   3.584799   5.308362
    17  H    2.927030   2.007850   3.363169   2.874246   4.345682
    18  O    6.083121   5.869462   5.785500   4.991413   7.300220
    19  H    6.297586   6.040549   5.925184   5.019314   7.631305
    20  H    5.623423   5.600462   5.187418   4.432980   6.779585
    21  O    4.790988   4.206465   5.088525   4.582617   5.870894
    22  H    5.260104   4.815138   5.326642   4.691021   6.410072
    23  H    5.549596   4.868892   5.962458   5.503845   6.535646
    24  O    3.267983   3.431892   2.506115   1.447112   4.703003
    25  H    3.326504   3.125526   2.931810   1.944828   4.854126
    26  H    3.647658   3.887967   2.872020   1.945473   4.964612
    27  O    4.572561   4.919459   3.901208   3.311995   5.569133
    28  H    3.956683   4.293442   3.500227   3.103826   4.839943
    29  H    4.983014   5.516484   4.167807   3.705719   5.815186
                    6          7          8          9         10
     6  F    0.000000
     7  F    2.170047   0.000000
     8  F    2.165633   2.170707   0.000000
     9  O    3.553035   5.086745   3.247655   0.000000
    10  H    3.484245   5.238996   3.584824   0.961046   0.000000
    11  H    2.939318   4.222961   2.294296   0.966264   1.533895
    12  O    3.757816   5.113687   3.977663   2.759698   3.338331
    13  H    4.506204   5.602973   4.323803   3.127594   3.876084
    14  H    3.553682   5.099735   3.685957   1.820692   2.394659
    15  O    5.896364   5.910379   5.420182   5.938430   6.724688
    16  H    5.963953   6.238273   5.421653   5.437093   6.265670
    17  H    5.229161   5.053519   4.582432   5.505048   6.284929
    18  O    7.375239   8.423302   7.590192   6.314410   6.908330
    19  H    7.792309   8.663741   8.011289   7.054923   7.667033
    20  H    6.724047   7.902456   7.180702   5.907817   6.407624
    21  O    6.255303   7.027915   5.761873   4.700280   5.534668
    22  H    6.670950   7.571507   6.452686   5.241100   5.989530
    23  H    6.952220   7.695725   6.259413   5.010996   5.879154
    24  O    4.993456   5.407420   5.551528   6.033781   6.522825
    25  H    5.343651   5.589538   5.514327   6.017398   6.629968
    26  H    5.048492   5.831820   5.746977   5.696644   6.145216
    27  O    5.298459   6.649159   6.183083   5.154693   5.477748
    28  H    4.577277   6.011140   5.326863   4.165800   4.528285
    29  H    5.340049   6.849372   6.522584   5.432370   5.593978
                   11         12         13         14         15
    11  H    0.000000
    12  O    2.886000   0.000000
    13  H    3.248802   0.975684   0.000000
    14  H    2.120771   0.976010   1.562585   0.000000
    15  O    5.636126   3.758462   3.235101   4.568074   0.000000
    16  H    5.257464   3.298377   2.590994   4.061447   0.974072
    17  H    5.068972   3.627142   3.208789   4.328510   0.970406
    18  O    6.613382   3.857219   3.422685   4.615106   3.949350
    19  H    7.264021   4.474211   4.041659   5.316358   3.798260
    20  H    6.211869   3.363107   3.170204   4.142120   4.062121
    21  O    4.835188   2.811385   1.873983   3.367543   2.793286
    22  H    5.465211   3.059883   2.285147   3.722613   3.091750
    23  H    5.202386   3.550535   2.590789   3.930125   3.476457
    24  O    5.797997   3.499280   3.635773   4.416250   2.669027
    25  H    5.757618   3.499258   3.374072   4.430750   1.701109
    26  H    5.614249   3.030144   3.227103   3.965263   3.060810
    27  O    5.378427   2.616381   2.964593   3.382140   4.278835
    28  H    4.392909   1.645311   2.127092   2.385932   4.062111
    29  H    5.697078   3.172457   3.705998   3.782705   5.155884
                   16         17         18         19         20
    16  H    0.000000
    17  H    1.538970   0.000000
    18  O    3.379582   4.683759   0.000000
    19  H    3.408897   4.642439   0.961571   0.000000
    20  H    3.590954   4.681817   0.977979   1.550824   0.000000
    21  O    1.835363   3.182156   2.680382   3.177411   3.005062
    22  H    2.237228   3.673632   1.707765   2.272912   2.154967
    23  H    2.505687   3.841778   3.213004   3.725998   3.697890
    24  O    3.109816   2.854793   3.991773   3.823190   3.513905
    25  H    2.230782   2.035961   3.739577   3.525888   3.491430
    26  H    3.215419   3.354909   3.301326   3.267895   2.677169
    27  O    4.028355   4.600334   2.739232   3.136646   1.799229
    28  H    3.716016   4.225214   3.042461   3.593919   2.239461
    29  H    4.958220   5.414454   3.528894   3.910788   2.552562
                   21         22         23         24         25
    21  O    0.000000
    22  H    0.987183   0.000000
    23  H    0.960463   1.572345   0.000000
    24  O    4.169046   4.027828   5.110389   0.000000
    25  H    3.552261   3.509100   4.445789   0.990663   0.000000
    26  H    3.839581   3.544989   4.793459   0.978937   1.571581
    27  O    3.777550   3.283879   4.636446   2.786225   3.206532
    28  H    3.321754   3.057161   4.168397   2.942409   3.235961
    29  H    4.689539   4.198087   5.525196   3.339967   3.942030
                   26         27         28         29
    26  H    0.000000
    27  O    1.819642   0.000000
    28  H    2.114371   0.997096   0.000000
    29  H    2.419649   0.960567   1.582516   0.000000
 Stoichiometry    C2H15F3O9
 Framework group  C1[X(C2H15F3O9)]
 Deg. of freedom    81
 Full point group                 C1      NOp   1
 Largest Abelian subgroup         C1      NOp   1
 Largest concise Abelian subgroup C1      NOp   1
                         Standard orientation:                         
 ---------------------------------------------------------------------
 Center     Atomic      Atomic             Coordinates (Angstroms)
 Number     Number       Type             X           Y           Z
 ---------------------------------------------------------------------
      1          6           0        1.392283   -0.928808    0.177361
      2          8           0        0.943036   -0.991157    1.313858
      3          8           0        0.928442   -1.417027   -0.929980
      4          1           0       -0.072394   -1.770036   -0.853040
      5          6           0        2.750598   -0.209405   -0.051223
      6          9           0        2.800979    0.440954   -1.219144
      7          9           0        3.763521   -1.083591   -0.011510
      8          9           0        2.968753    0.706940    0.923534
      9          8           0        1.114109    3.255978    0.142533
     10          1           0        1.591005    3.647999   -0.594013
     11          1           0        1.694217    2.563833    0.486156
     12          8           0       -0.755416    1.286166   -0.348026
     13          1           0       -1.291933    1.284281    0.466901
     14          1           0       -0.211737    2.096161   -0.317765
     15          8           0       -1.850372   -1.630695    1.754122
     16          1           0       -2.179347   -0.718888    1.850036
     17          1           0       -0.892545   -1.561888    1.893834
     18          8           0       -4.516943    0.433590   -0.301479
     19          1           0       -4.874881   -0.455153   -0.220018
     20          1           0       -3.921528    0.417486   -1.077149
     21          8           0       -2.742431    1.013019    1.622012
     22          1           0       -3.481367    0.879545    0.981161
     23          1           0       -3.068633    1.573960    2.330127
     24          8           0       -1.481276   -2.100413   -0.847193
     25          1           0       -1.742296   -2.040127    0.106561
     26          1           0       -1.919718   -1.347030   -1.292726
     27          8           0       -2.426050    0.223988   -2.058643
     28          1           0       -1.754917    0.746550   -1.538345
     29          1           0       -2.235269    0.346270   -2.992098
 ---------------------------------------------------------------------
 Rotational constants (GHZ):           0.6684478           0.2869068           0.2608514
 Standard basis: 6-31++G(d,p) (6D, 7F)
 There are   356 symmetry adapted cartesian basis functions of A   symmetry.
 There are   356 symmetry adapted basis functions of A   symmetry.
   356 basis functions,   568 primitive gaussians,   356 cartesian basis functions
    63 alpha electrons       63 beta electrons
       nuclear repulsion energy      1162.4594566442 Hartrees.
 NAtoms=   29 NActive=   29 NUniq=   29 SFac= 1.00D+00 NAtFMM=   60 NAOKFM=F Big=F
 Integral buffers will be    131072 words long.
 Raffenetti 2 integral format.
 Two-electron integral symmetry is turned on.
 Nuclear repulsion after empirical dispersion term =     1162.4417672289 Hartrees.
 One-electron integrals computed using PRISM.
 NBasis=   356 RedAO= T EigKep=  4.26D-05  NBF=   356
 NBsUse=   356 1.00D-06 EigRej= -1.00D+00 NBFU=   356
 Lowest energy guess from the checkpoint file:  "/local_scratch/slurm.6305321/Gau-1262884.chk"
 B after Tr=    -0.000000   -0.000000   -0.000000
         Rot=    0.999731   -0.009407   -0.006820   -0.020069 Ang=  -2.66 deg.
 B after Tr=    -0.000000    0.000000   -0.000000
         Rot=    0.996122    0.016606   -0.005765    0.086210 Ang=  10.10 deg.
 Requested convergence on RMS density matrix=1.00D-10 within 128 cycles.
 Requested convergence on MAX density matrix=1.00D-08.
 Requested convergence on             energy=1.00D-08.
 No special actions if energy rises.
 SCF Done:  E(RwB97XD) =  -1061.66779704     A.U. after   18 cycles
            NFock= 18  Conv=0.32D-10     -V/T= 2.0084
 Calling FoFJK, ICntrl=      2127 FMM=F ISym2X=0 I1Cent= 0 IOpClX= 0 NMat=1 NMatS=1 NMatT=0.
 ***** Axes restored to original set *****
 -------------------------------------------------------------------
 Center     Atomic                   Forces (Hartrees/Bohr)
 Number     Number              X              Y              Z
 -------------------------------------------------------------------
      1        6           0.007654565    0.002686672   -0.005398320
      2        8          -0.013012168   -0.008060675    0.003242457
      3        8           0.007399482    0.001111447   -0.003355990
      4        1          -0.002803164    0.002818104    0.004888488
      5        6           0.004868752    0.004454733    0.001428224
      6        9          -0.000310269   -0.000890178    0.000283962
      7        9          -0.000043694   -0.001123452   -0.000332411
      8        9          -0.003200718   -0.003671888   -0.002509806
      9        8          -0.003347982    0.001336030   -0.003001818
     10        1           0.000263080    0.000046641    0.001151925
     11        1           0.001707232    0.000854189    0.002972802
     12        8           0.002749465   -0.000055632    0.000157867
     13        1          -0.000588632   -0.000159318    0.001265525
     14        1           0.000468851   -0.000430643   -0.002092905
     15        8          -0.000197788    0.001154619    0.000685097
     16        1           0.000605646    0.001349179   -0.000833307
     17        1           0.000225916    0.000054643    0.000717809
     18        8          -0.000650531    0.000860342    0.000608887
     19        1           0.000160157   -0.000514610    0.000273590
     20        1          -0.000205997   -0.001121283   -0.001396617
     21        8          -0.000537488   -0.000872697   -0.000252141
     22        1           0.001425320   -0.000391956   -0.000498693
     23        1          -0.000725662    0.000431144    0.000485244
     24        8           0.001564721    0.000368463    0.002920919
     25        1          -0.000215168   -0.001534026   -0.000525678
     26        1          -0.003359966    0.001224265   -0.002769940
     27        8           0.001382053    0.001685864    0.002707094
     28        1          -0.001932788   -0.001292499   -0.000127686
     29        1           0.000656779   -0.000317475   -0.000694578
 -------------------------------------------------------------------
 Cartesian Forces:  Max     0.013012168 RMS     0.002717765

 GradGradGradGradGradGradGradGradGradGradGradGradGradGradGradGradGradGrad
 Berny optimization.
 Using GEDIIS/GDIIS optimizer.
 FormGI is forming the generalized inverse of G from B-inverse, IUseBI=4.
 Internal  Forces:  Max     0.015429593 RMS     0.002487415
 Search for a local minimum.
 Step number   4 out of a maximum of  174
 All quantities printed in internal units (Hartrees-Bohrs-Radians)
 Mixed Optimization -- RFO/linear search
 Update second derivatives using D2CorX and points    2    4
 DE= -1.18D-03 DEPred=-3.51D-03 R= 3.37D-01
 Trust test= 3.37D-01 RLast= 1.13D+00 DXMaxT set to 5.05D-01
 ITU=  0  0  1  0
 Use linear search instead of GDIIS.
     Eigenvalues ---   -0.06052  -0.00042   0.00015   0.00040   0.00085
     Eigenvalues ---    0.00135   0.00238   0.00249   0.00309   0.00430
     Eigenvalues ---    0.00515   0.00599   0.00706   0.00836   0.00923
     Eigenvalues ---    0.00983   0.01078   0.01132   0.01194   0.01372
     Eigenvalues ---    0.01462   0.01565   0.01672   0.01688   0.01737
     Eigenvalues ---    0.01817   0.01991   0.02126   0.02215   0.02280
     Eigenvalues ---    0.02380   0.02497   0.02624   0.02713   0.02884
     Eigenvalues ---    0.03224   0.03518   0.03618   0.03922   0.04403
     Eigenvalues ---    0.04696   0.05095   0.05366   0.05813   0.05884
     Eigenvalues ---    0.06260   0.06788   0.07654   0.08060   0.08808
     Eigenvalues ---    0.12345   0.13375   0.18449   0.19887   0.21818
     Eigenvalues ---    0.22517   0.23655   0.25208   0.28889   0.31216
     Eigenvalues ---    0.36346   0.37625   0.39093   0.42000   0.44114
     Eigenvalues ---    0.46958   0.47999   0.48214   0.50631   0.51513
     Eigenvalues ---    0.51938   0.52665   0.55553   0.56744   0.56874
     Eigenvalues ---    0.57365   0.57692   0.60217   0.70723   0.93786
     Eigenvalues ---    1.31011
 RFO step:  Lambda=-6.11646787D-02 EMin=-6.05235814D-02
 I=     1 Eig=   -6.05D-02 Dot1= -3.74D-03
 I=     1 Stepn= -6.00D-01 RXN=   6.00D-01 EDone=F
 I=     2 Eig=   -4.23D-04 Dot1= -8.97D-05
 I=     2 Stepn= -3.00D-01 RXN=   6.71D-01 EDone=F
 Mixed    2 eigenvectors in step.  Raw Step.Grad=  3.83D-03.
 RFO eigenvector is Hessian eigenvector with negative curvature.
 Taking step of  6.00D-01 in eigenvector direction(s).  Step.Grad=  1.25D-03.
 Quartic linear search produced a step of -0.35391.
 Iteration  1 RMS(Cart)=  0.25415243 RMS(Int)=  0.02591048
 Iteration  2 RMS(Cart)=  0.04479564 RMS(Int)=  0.00217282
 Iteration  3 RMS(Cart)=  0.00234326 RMS(Int)=  0.00089287
 Iteration  4 RMS(Cart)=  0.00001816 RMS(Int)=  0.00089275
 Iteration  5 RMS(Cart)=  0.00000003 RMS(Int)=  0.00089275
 Variable       Old X    -DE/DX   Delta X   Delta X   Delta X     New X
                                 (Linear)    (Quad)   (Total)
    R1        2.31238  -0.01543  -0.01201   0.06675   0.05474   2.36712
    R2        2.44915  -0.00828  -0.00962   0.08130   0.07163   2.52079
    R3        2.93657  -0.00181   0.00475  -0.05534  -0.05057   2.88600
    R4        2.01077  -0.00906  -0.00154  -0.06331  -0.06489   1.94588
    R5        2.73464  -0.00297  -0.00308   0.09222   0.08911   2.82376
    R6        2.52796   0.00094   0.00341   0.02684   0.03025   2.55820
    R7        2.52955  -0.00075  -0.00127   0.02200   0.02073   2.55028
    R8        2.56156  -0.00512  -0.00835  -0.02089  -0.02924   2.53232
    R9        1.81611   0.00061   0.00022   0.00502   0.00524   1.82135
   R10        1.82598  -0.00079  -0.00265  -0.00276  -0.00541   1.82056
   R11        3.44061   0.00183  -0.01609   0.06870   0.05266   3.49327
   R12        1.84377  -0.00145  -0.00227   0.01070   0.00810   1.85187
   R13        1.84439  -0.00083  -0.00131   0.01085   0.00944   1.85383
   R14        3.10919   0.00131   0.00294   0.03133   0.03409   3.14328
   R15        3.54131  -0.00016  -0.01981   0.01320  -0.00690   3.53441
   R16        1.84073  -0.00067  -0.00130   0.01688   0.01533   1.85606
   R17        1.83380   0.00037  -0.00125   0.01296   0.01171   1.84551
   R18        3.21463   0.00122  -0.02735   0.13395   0.10691   3.32154
   R19        3.46833   0.00022  -0.00724   0.09992   0.09236   3.56069
   R20        1.81711  -0.00036  -0.00103   0.00955   0.00852   1.82563
   R21        1.84811   0.00012  -0.00181   0.01916   0.01713   1.86524
   R22        3.22721   0.00067  -0.00706   0.02184   0.01499   3.24220
   R23        3.40005   0.00040  -0.00370   0.01914   0.01521   3.41526
   R24        1.86551   0.00096   0.00006   0.01238   0.01267   1.87817
   R25        1.81501  -0.00056  -0.00150   0.01095   0.00945   1.82446
   R26        1.87208   0.00016   0.00273  -0.01226  -0.00907   1.86301
   R27        1.84992  -0.00285  -0.00114  -0.00292  -0.00369   1.84623
   R28        3.43863   0.00056  -0.02559   0.16504   0.13992   3.57854
   R29        1.88424  -0.00017  -0.00278   0.02233   0.01948   1.90372
   R30        1.81521  -0.00053  -0.00148   0.01375   0.01226   1.82747
    A1        2.26915  -0.00374  -0.00300  -0.00353  -0.00654   2.26261
    A2        2.07273   0.00223   0.00323   0.00106   0.00427   2.07700
    A3        1.94072   0.00157  -0.00013   0.00162   0.00133   1.94205
    A4        1.98212  -0.00790  -0.00191  -0.03091  -0.03262   1.94950
    A5        1.96753  -0.00088  -0.00183  -0.01806  -0.02048   1.94706
    A6        1.93343  -0.00003   0.00542  -0.05873  -0.05410   1.87934
    A7        1.92608  -0.00037   0.00552  -0.01817  -0.01282   1.91326
    A8        1.89115   0.00012  -0.00562   0.01803   0.01122   1.90237
    A9        1.86827  -0.00039  -0.00468   0.05006   0.04537   1.91364
   A10        1.87377   0.00167   0.00065   0.03347   0.03377   1.90754
   A11        1.84089  -0.00086   0.00495  -0.04509  -0.04138   1.79951
   A12        2.01246   0.00165  -0.04382   0.01744  -0.02680   1.98566
   A13        1.64165   0.00540   0.07181   0.14617   0.21739   1.85903
   A14        1.85669  -0.00037   0.00202   0.01573   0.01914   1.87584
   A15        1.84375  -0.00024  -0.01130   0.04439   0.03350   1.87726
   A16        2.25623   0.00098  -0.01740  -0.04330  -0.05916   2.19707
   A17        2.79560   0.00086   0.00728   0.00047   0.00528   2.80087
   A18        1.82637  -0.00142   0.00271   0.01502   0.01835   1.84473
   A19        1.91997  -0.00011   0.01360   0.04891   0.06153   1.98150
   A20        1.66473   0.00142   0.00368  -0.01233  -0.01065   1.65409
   A21        1.85314  -0.00010   0.00073  -0.01169  -0.01121   1.84192
   A22        1.98608   0.00004  -0.00683   0.00341  -0.00312   1.98296
   A23        1.80371   0.00091  -0.01002   0.06422   0.05419   1.85789
   A24        2.79481  -0.00067   0.01127  -0.03446  -0.02423   2.77058
   A25        1.54650  -0.00145  -0.03073   0.01755  -0.01398   1.53252
   A26        1.77093   0.00118  -0.00258   0.02206   0.01992   1.79085
   A27        2.25594   0.00048   0.02432  -0.02655  -0.00239   2.25355
   A28        1.75454   0.00147  -0.01631   0.02290   0.00641   1.76095
   A29        2.16967  -0.00041   0.01664  -0.03274  -0.01513   2.15454
   A30        1.87900  -0.00069  -0.00286   0.01298   0.00973   1.88874
   A31        1.81988  -0.00083  -0.00403   0.05726   0.05357   1.87345
   A32        1.83227  -0.00357  -0.02429   0.06900   0.04417   1.87644
   A33        1.84764   0.00147   0.00231  -0.04595  -0.04297   1.80467
   A34        2.94447  -0.00671  -0.03613  -0.01986  -0.05607   2.88840
   A35        1.66546   0.00045  -0.00172  -0.01397  -0.01574   1.64972
   A36        1.79101   0.00028  -0.01236   0.03056   0.01802   1.80903
   A37        2.32061  -0.00030   0.01513  -0.05432  -0.03811   2.28250
   A38        1.61636  -0.00023  -0.00295   0.06766   0.06413   1.68049
   A39        2.05294  -0.00026   0.00109   0.00945   0.00783   2.06077
   A40        1.88250   0.00010  -0.00651   0.00549  -0.00134   1.88116
   A41        3.04548  -0.00779  -0.01988   0.04727   0.02731   3.07279
   A42        2.87154  -0.00150   0.01437   0.04886   0.05987   2.93141
   A43        3.02995  -0.00463   0.00292   0.03201   0.03459   3.06454
   A44        2.92714  -0.00081   0.00712  -0.06722  -0.05940   2.86774
   A45        2.89145  -0.00092   0.01582  -0.02179  -0.00714   2.88431
   A46        3.02900   0.00042   0.02796   0.02747   0.05608   3.08508
   A47        3.05634   0.00263   0.00410  -0.02727  -0.02337   3.03297
   A48        2.93092   0.00064   0.04418   0.07412   0.11867   3.04959
   A49        2.94135   0.00053   0.01416  -0.08495  -0.07252   2.86884
   A50        3.16753  -0.00102   0.00874  -0.03629  -0.02762   3.13991
   A51        3.24332  -0.00262  -0.00629  -0.00653  -0.01366   3.22966
   A52        2.85767  -0.00150   0.03050  -0.04991  -0.02156   2.83611
    D1        0.21097   0.00025  -0.00996   0.04152   0.03149   0.24246
    D2       -2.96860   0.00227  -0.00599   0.01436   0.00848  -2.96012
    D3       -2.53337   0.00066   0.01109  -0.04397  -0.03242  -2.56578
    D4        1.62733   0.00115   0.01574  -0.01196   0.00341   1.63074
    D5       -0.44543  -0.00068   0.00772  -0.00489   0.00267  -0.44276
    D6        0.64140  -0.00095   0.00773  -0.02013  -0.01190   0.62950
    D7       -1.48109  -0.00047   0.01237   0.01188   0.02393  -1.45716
    D8        2.72934  -0.00229   0.00436   0.01895   0.02319   2.75253
    D9       -0.16001  -0.00152   0.04730   0.08724   0.13343  -0.02658
   D10        1.76683  -0.00298   0.03676   0.09085   0.12877   1.89560
   D11       -2.81226   0.00029  -0.12231  -0.09318  -0.21287  -3.02513
   D12       -0.43731   0.00117  -0.15702  -0.05637  -0.21499  -0.65229
   D13        1.61297  -0.00190  -0.15236  -0.13340  -0.28418   1.32880
   D14       -2.29526  -0.00101  -0.18707  -0.09659  -0.28629  -2.58155
   D15        2.53260   0.00182  -0.01942  -0.00866  -0.02703   2.50556
   D16        0.08695   0.00103   0.00946   0.00029   0.00853   0.09548
   D17        0.26828  -0.00051  -0.02169   0.01514  -0.00541   0.26286
   D18       -1.38491  -0.00087  -0.02256   0.01999  -0.00035  -1.38526
   D19        2.83688  -0.00031  -0.02893  -0.03281  -0.06260   2.77428
   D20       -1.96006  -0.00067   0.00707  -0.00568   0.00098  -1.95908
   D21        2.66994  -0.00103   0.00620  -0.00083   0.00605   2.67599
   D22        0.60854  -0.00047  -0.00017  -0.05363  -0.05620   0.55234
   D23        1.45178   0.00175  -0.02666  -0.00121  -0.02889   1.42289
   D24       -0.30159   0.00053  -0.00422  -0.02840  -0.03265  -0.33424
   D25       -2.47344  -0.00014  -0.01771  -0.05168  -0.06860  -2.54205
   D26        0.80954  -0.00151  -0.00181  -0.02410  -0.02485   0.78468
   D27        2.57134  -0.00084  -0.00592   0.00150  -0.00418   2.56716
   D28       -1.60795   0.00086  -0.01668   0.00340  -0.01240  -1.62035
   D29       -0.91537  -0.00159  -0.01315  -0.02851  -0.04100  -0.95637
   D30        0.84644  -0.00092  -0.01726  -0.00291  -0.02033   0.82610
   D31        2.95033   0.00078  -0.02802  -0.00102  -0.02855   2.92178
   D32        1.66095  -0.00323  -0.01974   0.06165   0.04184   1.70279
   D33       -0.20735   0.00055   0.00379  -0.01826  -0.01422  -0.22157
   D34       -0.18425  -0.00216  -0.02800   0.04722   0.01965  -0.16460
   D35       -2.05255   0.00161  -0.00447  -0.03269  -0.03641  -2.08896
   D36       -1.55301  -0.00073   0.03424  -0.02171   0.01293  -1.54009
   D37        0.54202  -0.00029   0.02231   0.00731   0.03039   0.57241
   D38        2.06454  -0.00045  -0.02040   0.01064  -0.01031   2.05423
   D39        0.50923   0.00081   0.01231  -0.00640   0.00605   0.51527
   D40       -1.79478  -0.00013   0.00823  -0.00190   0.00712  -1.78766
   D41        0.10579  -0.00073  -0.01469  -0.00003  -0.01481   0.09099
   D42       -1.44952   0.00054   0.01802  -0.01708   0.00155  -1.44797
   D43        2.52966  -0.00040   0.01394  -0.01257   0.00262   2.53228
   D44        0.78598  -0.00018   0.01329   0.05908   0.07254   0.85852
   D45       -0.85300  -0.00008   0.01799  -0.01081   0.00813  -0.84488
   D46       -3.11557  -0.00032   0.03100  -0.00525   0.02542  -3.09015
   D47       -0.28805   0.00154  -0.08285  -0.17930  -0.26173  -0.54978
   D48        1.63107  -0.00023  -0.09580  -0.10603  -0.20240   1.42867
   D49       -2.19573   0.00048   0.07068   0.07835   0.14915  -2.04658
   D50       -0.39904   0.00076   0.05783   0.11546   0.17271  -0.22634
   D51        1.55115   0.00067   0.04887   0.16361   0.21244   1.76359
         Item               Value     Threshold  Converged?
 Maximum Force            0.015430     0.000015     NO 
 RMS     Force            0.002487     0.000010     NO 
 Maximum Displacement     1.128564     0.000060     NO 
 RMS     Displacement     0.280337     0.000040     NO 
 Predicted change in Energy=-1.287490D-02
 GradGradGradGradGradGradGradGradGradGradGradGradGradGradGradGradGradGrad

                          Input orientation:                          
 ---------------------------------------------------------------------
 Center     Atomic      Atomic             Coordinates (Angstroms)
 Number     Number       Type             X           Y           Z
 ---------------------------------------------------------------------
      1          6           0       -1.325606    1.490106   -0.088893
      2          8           0       -0.318041    2.067010   -0.559066
      3          8           0       -2.038825    0.480085   -0.589470
      4          1           0       -1.547310    0.014829   -1.365527
      5          6           0       -1.935425    2.007667    1.212110
      6          9           0       -2.464254    1.002099    1.948177
      7          9           0       -2.915320    2.877162    0.887973
      8          9           0       -0.997401    2.644017    1.926875
      9          8           0        1.092288   -0.825258    3.614844
     10          1           0        0.311618   -1.071581    4.123588
     11          1           0        1.094082    0.136589    3.669496
     12          8           0        0.846641   -1.261404    0.846981
     13          1           0        1.716852   -1.085300    0.432185
     14          1           0        0.975907   -1.249349    1.819356
     15          8           0        1.523490    0.485857   -2.424806
     16          1           0        2.198106    0.044953   -1.863391
     17          1           0        1.141259    1.194047   -1.871523
     18          8           0        2.237128   -3.347295   -2.056099
     19          1           0        2.043157   -3.176549   -2.986976
     20          1           0        1.360204   -3.483533   -1.624017
     21          8           0        3.143547   -1.167740   -0.774417
     22          1           0        2.973682   -2.021983   -1.253192
     23          1           0        4.091272   -1.101351   -0.602580
     24          8           0       -0.860761   -0.823489   -2.394465
     25          1           0        0.023061   -0.419529   -2.560598
     26          1           0       -0.643480   -1.680300   -1.978344
     27          8           0       -0.183177   -3.071430   -0.778796
     28          1           0        0.111635   -2.473056   -0.023881
     29          1           0       -0.892192   -3.638828   -0.446296
 ---------------------------------------------------------------------
                    Distance matrix (angstroms):
                    1          2          3          4          5
     1  C    0.000000
     2  O    1.252624   0.000000
     3  O    1.333943   2.341016   0.000000
     4  H    1.963515   2.524466   1.029716   0.000000
     5  C    1.527205   2.399274   2.364294   3.281196   0.000000
     6  F    2.384182   3.467929   2.625479   3.577167   1.353743
     7  F    2.324948   3.081578   2.949078   3.891358   1.349548
     8  F    2.345751   2.640903   3.478384   4.249111   1.340045
     9  O    4.992474   5.270272   5.402226   5.698888   4.792248
    10  H    5.194973   5.672255   5.490461   5.896295   4.796632
    11  H    4.670373   4.858122   5.298291   5.687111   4.326383
    12  O    3.628406   3.796287   3.663617   3.500709   4.308136
    13  H    4.020049   3.880777   4.195154   3.885461   4.849109
    14  H    4.054996   4.281288   4.228711   4.255379   4.410528
    15  O    3.818685   3.061416   4.007316   3.282340   5.244726
    16  H    4.201649   3.481519   4.445650   3.778481   5.513350
    17  H    3.057915   2.148061   3.502334   2.979093   4.431337
    18  O    6.321663   6.171280   5.923142   5.109084   7.534388
    19  H    6.443999   6.242189   5.981771   5.070054   7.767724
    20  H    5.857240   5.895689   5.322964   4.556203   7.004145
    21  O    5.244751   4.742634   5.441187   4.873604   6.310741
    22  H    5.672234   5.295008   5.641462   4.959898   6.812864
    23  H    6.026781   5.429774   6.330814   5.798410   7.019983
    24  O    3.299161   3.466730   2.518958   1.494269   4.709323
    25  H    3.402195   3.210196   2.990991   2.020625   4.894923
    26  H    3.753238   4.020273   2.922879   2.016412   5.044721
    27  O    4.752760   5.144903   4.011550   3.424924   5.729860
    28  H    4.216224   4.591649   3.696675   3.277451   5.078878
    29  H    5.159608   5.735760   4.277932   3.824051   5.976750
                    6          7          8          9         10
     6  F    0.000000
     7  F    2.200762   0.000000
     8  F    2.201818   2.193646   0.000000
     9  O    4.331974   6.099563   4.387700   0.000000
    10  H    4.091213   6.039446   4.510515   0.963816   0.000000
    11  H    4.046455   5.596687   3.701111   0.963401   1.509346
    12  O    4.159099   5.593010   4.451851   2.812762   3.325423
    13  H    4.912954   6.112763   4.848616   3.253770   3.949852
    14  H    4.113432   5.747801   4.366211   1.848560   2.404656
    15  O    5.940672   6.032900   5.472629   6.195347   6.839277
    16  H    6.097686   6.460537   5.597545   5.656072   6.375689
    17  H    5.256108   5.186861   4.593920   5.846385   6.462409
    18  O    7.553439   8.599951   7.888097   6.311174   6.861122
    19  H    7.882486   8.732076   8.201824   7.072252   7.615067
    20  H    6.892600   8.065274   7.464181   5.880804   6.320760
    21  O    6.600617   7.472258   6.242909   4.857012   5.658579
    22  H    6.997498   7.954027   6.903179   5.354396   6.074505
    23  H    7.342056   8.194062   6.805918   5.182354   6.051722
    24  O    4.976193   5.356345   5.542224   6.318718   6.627295
    25  H    5.341986   5.603115   5.528478   6.280442   6.722112
    26  H    5.091959   5.843586   5.837440   5.918423   6.206152
    27  O    5.406786   6.754885   6.375731   5.096682   5.317668
    28  H    4.754042   6.214400   5.587472   4.113056   4.382423
    29  H    5.453722   6.952082   6.716930   5.324208   5.378082
                   11         12         13         14         15
    11  H    0.000000
    12  O    3.159463   0.000000
    13  H    3.515827   0.979968   0.000000
    14  H    2.314694   0.981004   1.581188   0.000000
    15  O    6.119386   3.770363   3.266239   4.617758   0.000000
    16  H    5.642703   3.298355   2.603603   4.090429   0.982186
    17  H    5.641217   3.675093   3.291474   4.429460   0.976604
    18  O    6.799003   3.835657   3.402773   4.583798   3.916411
    19  H    7.495749   4.449568   4.021251   5.287149   3.741565
    20  H    6.418518   3.362652   3.179101   4.122630   4.052651
    21  O    5.064577   2.813091   1.870332   3.381268   2.843018
    22  H    5.694311   3.084397   2.301627   3.745479   3.124899
    23  H    5.363420   3.557313   2.590148   3.948819   3.526080
    24  O    6.443196   3.689710   3.834395   4.616383   2.720287
    25  H    6.345898   3.605362   3.502704   4.558565   1.757684
    26  H    6.182095   3.221551   3.425761   4.150983   3.096341
    27  O    5.631170   2.641944   3.003547   3.378439   4.275085
    28  H    4.627794   1.663350   2.170387   2.375278   4.063611
    29  H    5.927799   3.216869   3.754909   3.785840   5.173301
                   16         17         18         19         20
    16  H    0.000000
    17  H    1.561220   0.000000
    18  O    3.397942   4.675338   0.000000
    19  H    3.415338   4.599975   0.966080   0.000000
    20  H    3.634500   4.689238   0.987042   1.555096   0.000000
    21  O    1.884237   3.284941   2.686031   3.184586   3.043851
    22  H    2.290434   3.752727   1.715699   2.281426   2.208382
    23  H    2.547104   3.947360   3.254970   3.766506   3.765217
    24  O    3.223802   2.889983   4.010113   3.784270   3.549945
    25  H    2.330808   2.080582   3.705190   3.444379   3.471780
    26  H    3.326308   3.385052   3.329087   3.236375   2.718813
    27  O    4.069238   4.598095   2.750542   3.137463   1.807277
    28  H    3.752003   4.233385   3.067886   3.606329   2.267250
    29  H    5.012818   5.433496   3.531161   3.909607   2.546454
                   21         22         23         24         25
    21  O    0.000000
    22  H    0.993887   0.000000
    23  H    0.965463   1.587409   0.000000
    24  O    4.333306   4.176343   5.273584   0.000000
    25  H    3.672560   3.603240   4.566077   0.985862   0.000000
    26  H    4.006711   3.704923   4.964452   0.976982   1.540403
    27  O    3.832903   3.360379   4.709902   2.850043   3.201552
    28  H    3.385209   3.147376   4.248997   3.047342   3.264928
    29  H    4.743535   4.267346   5.594473   3.423811   3.958768
                   26         27         28         29
    26  H    0.000000
    27  O    1.893683   0.000000
    28  H    2.240220   1.007404   0.000000
    29  H    2.498971   0.967057   1.595346   0.000000
 Stoichiometry    C2H15F3O9
 Framework group  C1[X(C2H15F3O9)]
 Deg. of freedom    81
 Full point group                 C1      NOp   1
 Largest Abelian subgroup         C1      NOp   1
 Largest concise Abelian subgroup C1      NOp   1
                         Standard orientation:                         
 ---------------------------------------------------------------------
 Center     Atomic      Atomic             Coordinates (Angstroms)
 Number     Number       Type             X           Y           Z
 ---------------------------------------------------------------------
      1          6           0        1.662411   -0.912342    0.162665
      2          8           0        1.252790   -1.146689    1.322991
      3          8           0        1.181198   -1.328262   -1.009874
      4          1           0        0.236712   -1.727073   -0.913897
      5          6           0        2.941049   -0.097609   -0.020781
      6          9           0        2.892457    0.658470   -1.142657
      7          9           0        3.969454   -0.965800   -0.120317
      8          9           0        3.129074    0.691052    1.046168
      9          8           0        0.274570    3.882784    0.088792
     10          1           0        0.790997    4.138597   -0.683739
     11          1           0        0.949787    3.666943    0.741200
     12          8           0       -1.081666    1.434756   -0.193007
     13          1           0       -1.657779    1.313457    0.590393
     14          1           0       -0.726392    2.348528   -0.158807
     15          8           0       -1.722119   -1.750641    1.719766
     16          1           0       -2.175800   -0.892908    1.871937
     17          1           0       -0.774543   -1.581187    1.884509
     18          8           0       -4.583972   -0.116033   -0.395922
     19          1           0       -4.758881   -1.065297   -0.355731
     20          1           0       -3.969313    0.007463   -1.158284
     21          8           0       -3.083454    0.744519    1.658990
     22          1           0       -3.770987    0.492198    0.987095
     23          1           0       -3.524311    1.206628    2.383020
     24          8           0       -1.186396   -2.182704   -0.912017
     25          1           0       -1.507674   -2.139066    0.019004
     26          1           0       -1.714907   -1.497977   -1.366241
     27          8           0       -2.408392    0.120936   -2.062109
     28          1           0       -1.848066    0.734701   -1.492733
     29          1           0       -2.228939    0.331881   -2.988661
 ---------------------------------------------------------------------
 Rotational constants (GHZ):           0.5912865           0.2687347           0.2360256
 Standard basis: 6-31++G(d,p) (6D, 7F)
 There are   356 symmetry adapted cartesian basis functions of A   symmetry.
 There are   356 symmetry adapted basis functions of A   symmetry.
   356 basis functions,   568 primitive gaussians,   356 cartesian basis functions
    63 alpha electrons       63 beta electrons
       nuclear repulsion energy      1124.0062852399 Hartrees.
 NAtoms=   29 NActive=   29 NUniq=   29 SFac= 1.00D+00 NAtFMM=   60 NAOKFM=F Big=F
 Integral buffers will be    131072 words long.
 Raffenetti 2 integral format.
 Two-electron integral symmetry is turned on.
 Nuclear repulsion after empirical dispersion term =     1123.9909069324 Hartrees.
 One-electron integrals computed using PRISM.
 NBasis=   356 RedAO= T EigKep=  4.63D-05  NBF=   356
 NBsUse=   356 1.00D-06 EigRej= -1.00D+00 NBFU=   356
 Initial guess from the checkpoint file:  "/local_scratch/slurm.6305321/Gau-1262884.chk"
 B after Tr=    -0.000000    0.000000    0.000000
         Rot=    0.998603   -0.014678    0.004826   -0.050524 Ang=  -6.06 deg.
 ExpMin= 3.60D-02 ExpMax= 7.00D+03 ExpMxC= 1.05D+03 IAcc=3 IRadAn=         5 AccDes= 0.00D+00
 Harris functional with IExCor= 4639 and IRadAn=       5 diagonalized for initial guess.
 HarFok:  IExCor= 4639 AccDes= 0.00D+00 IRadAn=         5 IDoV= 1 UseB2=F ITyADJ=14
 ICtDFT=  3500011 ScaDFX=  1.000000  1.000000  1.000000  1.000000
 FoFCou: FMM=F IPFlag=           0 FMFlag=      100000 FMFlg1=           0
         NFxFlg=           0 DoJE=T BraDBF=F KetDBF=T FulRan=T
         wScrn=  0.000000 ICntrl=       500 IOpCl=  0 I1Cent=   200000004 NGrid=           0
         NMat0=    1 NMatS0=      1 NMatT0=    0 NMatD0=    1 NMtDS0=    0 NMtDT0=    0
 Petite list used in FoFCou.
 Requested convergence on RMS density matrix=1.00D-10 within 128 cycles.
 Requested convergence on MAX density matrix=1.00D-08.
 Requested convergence on             energy=1.00D-08.
 No special actions if energy rises.
 SCF Done:  E(RwB97XD) =  -1061.66002443     A.U. after   18 cycles
            NFock= 18  Conv=0.81D-10     -V/T= 2.0088
 Calling FoFJK, ICntrl=      2127 FMM=F ISym2X=0 I1Cent= 0 IOpClX= 0 NMat=1 NMatS=1 NMatT=0.
 ***** Axes restored to original set *****
 -------------------------------------------------------------------
 Center     Atomic                   Forces (Hartrees/Bohr)
 Number     Number              X              Y              Z
 -------------------------------------------------------------------
      1        6           0.029243161   -0.002324262   -0.039640433
      2        8          -0.046314395   -0.034681083    0.018456656
      3        8           0.024359757    0.028913703    0.014842692
      4        1          -0.001182073   -0.000133431   -0.002593529
      5        6          -0.002705690   -0.001865405   -0.003221198
      6        9           0.005252943    0.014240338   -0.001346852
      7        9           0.002993963   -0.003154884    0.009710992
      8        9          -0.009971894   -0.003260781    0.003862321
      9        8          -0.005766011    0.003594548    0.002869434
     10        1           0.001736949   -0.003711774   -0.000981319
     11        1           0.003364929    0.000428870   -0.001997318
     12        8           0.005360915    0.000566302    0.004226223
     13        1          -0.004407108   -0.002223969    0.003223426
     14        1          -0.000962531    0.001051499   -0.007983442
     15        8           0.002112208    0.001972397    0.010763683
     16        1          -0.006286575    0.004045457   -0.005167565
     17        1           0.002474791   -0.004410529   -0.003864012
     18        8          -0.008369486   -0.000242601   -0.001224075
     19        1           0.001556334   -0.001112346    0.004386459
     20        1           0.006909188    0.001886308   -0.003081069
     21        8           0.003700953   -0.003360214   -0.002240311
     22        1           0.000549147    0.004610709    0.002698925
     23        1          -0.005851680   -0.000853620   -0.000962695
     24        8           0.007345435   -0.004987328    0.000550128
     25        1          -0.001183231    0.002581552   -0.001048781
     26        1          -0.005290153    0.001066892    0.000226173
     27        8          -0.001659603    0.002672853    0.010565175
     28        1          -0.002442250   -0.005246757   -0.008160030
     29        1           0.005432007    0.003937556   -0.002869660
 -------------------------------------------------------------------
 Cartesian Forces:  Max     0.046314395 RMS     0.010391517

 GradGradGradGradGradGradGradGradGradGradGradGradGradGradGradGradGradGrad
 Berny optimization.
 Using GEDIIS/GDIIS optimizer.
 FormGI is forming the generalized inverse of G from B-inverse, IUseBI=4.
 Internal  Forces:  Max     0.060153650 RMS     0.007766286
 Search for a local minimum.
 Step number   5 out of a maximum of  174
 All quantities printed in internal units (Hartrees-Bohrs-Radians)
 Mixed Optimization -- RFO/linear search
 Update second derivatives using D2CorX and points    5    4
 ITU=  0  0  0  1  0
 Use linear search instead of GDIIS.
     Eigenvalues ---   -0.00043   0.00015   0.00040   0.00085   0.00135
     Eigenvalues ---    0.00208   0.00241   0.00309   0.00370   0.00514
     Eigenvalues ---    0.00603   0.00707   0.00835   0.00888   0.00983
     Eigenvalues ---    0.01084   0.01131   0.01199   0.01367   0.01463
     Eigenvalues ---    0.01546   0.01602   0.01684   0.01693   0.01788
     Eigenvalues ---    0.01919   0.02000   0.02171   0.02268   0.02376
     Eigenvalues ---    0.02406   0.02498   0.02740   0.02791   0.02917
     Eigenvalues ---    0.03267   0.03554   0.03659   0.03980   0.04466
     Eigenvalues ---    0.04802   0.05132   0.05390   0.05816   0.05886
     Eigenvalues ---    0.06284   0.07078   0.07979   0.08541   0.09415
     Eigenvalues ---    0.12440   0.13513   0.19888   0.20871   0.22081
     Eigenvalues ---    0.22946   0.24668   0.26882   0.30892   0.31210
     Eigenvalues ---    0.36554   0.37805   0.39151   0.42031   0.44248
     Eigenvalues ---    0.46990   0.48156   0.48390   0.51272   0.51606
     Eigenvalues ---    0.51955   0.52714   0.55578   0.56744   0.56879
     Eigenvalues ---    0.57381   0.57693   0.60844   0.71187   1.02467
     Eigenvalues ---    1.46123
 RFO step:  Lambda=-3.62295958D-03 EMin=-4.33681934D-04
 Quartic linear search produced a step of -0.97655.
 Iteration  1 RMS(Cart)=  0.32544555 RMS(Int)=  0.04553306
 Iteration  2 RMS(Cart)=  0.05695391 RMS(Int)=  0.00760790
 Iteration  3 RMS(Cart)=  0.00793147 RMS(Int)=  0.00094563
 Iteration  4 RMS(Cart)=  0.00019159 RMS(Int)=  0.00092877
 Iteration  5 RMS(Cart)=  0.00000034 RMS(Int)=  0.00092877
 Variable       Old X    -DE/DX   Delta X   Delta X   Delta X     New X
                                 (Linear)    (Quad)   (Total)
    R1        2.36712  -0.06015  -0.05346  -0.03059  -0.08405   2.28307
    R2        2.52079  -0.03954  -0.06995  -0.00944  -0.07934   2.44144
    R3        2.88600   0.01148   0.04939  -0.00189   0.04745   2.93345
    R4        1.94588  -0.00016   0.06336  -0.08417  -0.02083   1.92506
    R5        2.82376  -0.00195  -0.08702   0.12721   0.04016   2.86392
    R6        2.55820  -0.01336  -0.02954  -0.00714  -0.03668   2.52153
    R7        2.55028  -0.00654  -0.02024  -0.00165  -0.02190   2.52838
    R8        2.53232  -0.00647   0.02856  -0.00875   0.01981   2.55212
    R9        1.82135  -0.00098  -0.00511  -0.00132  -0.00643   1.81492
   R10        1.82056   0.00032   0.00528  -0.00145   0.00384   1.82440
   R11        3.49327  -0.00010  -0.05143   0.03171  -0.01977   3.47350
   R12        1.85187  -0.00638  -0.00791  -0.00435  -0.01159   1.84028
   R13        1.85383  -0.00818  -0.00922  -0.00663  -0.01572   1.83811
   R14        3.14328  -0.00102  -0.03329   0.02664  -0.00689   3.13639
   R15        3.53441  -0.00061   0.00674  -0.01107  -0.00359   3.53083
   R16        1.85606  -0.00995  -0.01497  -0.00217  -0.01785   1.83821
   R17        1.84551  -0.00636  -0.01144  -0.00349  -0.01493   1.83058
   R18        3.32154  -0.00184  -0.10440   0.04408  -0.06078   3.26076
   R19        3.56069  -0.00058  -0.09019   0.02954  -0.06122   3.49947
   R20        1.82563  -0.00474  -0.00832  -0.00222  -0.01054   1.81509
   R21        1.86524  -0.00710  -0.01673  -0.00125  -0.01786   1.84738
   R22        3.24220   0.00083  -0.01464   0.00790  -0.00669   3.23551
   R23        3.41526   0.00003  -0.01485  -0.00935  -0.02404   3.39122
   R24        1.87817  -0.00447  -0.01237  -0.00092  -0.01332   1.86485
   R25        1.82446  -0.00597  -0.00923  -0.00269  -0.01191   1.81255
   R26        1.86301  -0.00223   0.00886  -0.00761   0.00069   1.86370
   R27        1.84623  -0.00481   0.00361  -0.01613  -0.01200   1.83422
   R28        3.57854  -0.00266  -0.13664   0.09370  -0.04247   3.53607
   R29        1.90372  -0.01081  -0.01902  -0.00956  -0.02892   1.87480
   R30        1.82747  -0.00728  -0.01198  -0.00325  -0.01522   1.81225
    A1        2.26261  -0.01204   0.00639  -0.01167  -0.00532   2.25729
    A2        2.07700   0.00576  -0.00417   0.00796   0.00375   2.08075
    A3        1.94205   0.00639  -0.00130   0.00342   0.00229   1.94434
    A4        1.94950  -0.01508   0.03185  -0.02327   0.00821   1.95771
    A5        1.94706   0.00707   0.02000   0.00635   0.02629   1.97335
    A6        1.87934   0.01219   0.05283  -0.00219   0.05062   1.92996
    A7        1.91326   0.01138   0.01252  -0.00069   0.01186   1.92512
    A8        1.90237  -0.00900  -0.01096  -0.00237  -0.01343   1.88894
    A9        1.91364  -0.01231  -0.04431  -0.00075  -0.04506   1.86858
   A10        1.90754  -0.00938  -0.03297  -0.00048  -0.03338   1.87416
   A11        1.79951   0.00361   0.04041  -0.00158   0.04065   1.84016
   A12        1.98566  -0.00075   0.02618   0.07351   0.10013   2.08579
   A13        1.85903  -0.00138  -0.21229   0.06573  -0.14548   1.71355
   A14        1.87584  -0.00028  -0.01869   0.00710  -0.01175   1.86409
   A15        1.87726  -0.00058  -0.03272  -0.00265  -0.03636   1.84090
   A16        2.19707   0.00065   0.05777   0.01265   0.07009   2.26716
   A17        2.80087   0.00020  -0.00515  -0.00358  -0.00768   2.79320
   A18        1.84473  -0.00055  -0.01792  -0.00114  -0.01865   1.82607
   A19        1.98150  -0.00186  -0.06008   0.02727  -0.03395   1.94755
   A20        1.65409   0.00245   0.01040  -0.00387   0.00705   1.66114
   A21        1.84192   0.00075   0.01095   0.00126   0.01350   1.85542
   A22        1.98296  -0.00038   0.00305   0.01136   0.01476   1.99772
   A23        1.85789  -0.00009  -0.05292  -0.00210  -0.05554   1.80235
   A24        2.77058  -0.00005   0.02366   0.01875   0.04359   2.81417
   A25        1.53252  -0.00034   0.01366  -0.01165   0.00323   1.53574
   A26        1.79085   0.00025  -0.01945   0.04380   0.02443   1.81529
   A27        2.25355   0.00087   0.00233  -0.04254  -0.03983   2.21372
   A28        1.76095   0.00189  -0.00626   0.00120  -0.00638   1.75457
   A29        2.15454  -0.00124   0.01477   0.01460   0.02927   2.18381
   A30        1.88874  -0.00086  -0.00950   0.00512  -0.00394   1.88480
   A31        1.87345  -0.00848  -0.05232   0.01650  -0.03559   1.83786
   A32        1.87644  -0.00247  -0.04314  -0.00785  -0.05017   1.82627
   A33        1.80467   0.00496   0.04197   0.00961   0.05220   1.85687
   A34        2.88840  -0.00737   0.05475  -0.13255  -0.07774   2.81066
   A35        1.64972   0.00027   0.01537   0.01590   0.03373   1.68345
   A36        1.80903  -0.00053  -0.01760   0.02782   0.00891   1.81794
   A37        2.28250   0.00105   0.03722  -0.07302  -0.03659   2.24591
   A38        1.68049  -0.00225  -0.06263   0.02862  -0.03376   1.64673
   A39        2.06077   0.00047  -0.00765   0.02578   0.01948   2.08024
   A40        1.88116  -0.00008   0.00131   0.00393   0.00639   1.88756
   A41        3.07279  -0.00933  -0.02667  -0.02729  -0.05426   3.01852
   A42        2.93141  -0.00270  -0.05846   0.01554  -0.03915   2.89226
   A43        3.06454  -0.00247  -0.03378  -0.03181  -0.06396   3.00058
   A44        2.86774   0.00029   0.05801  -0.03739   0.01930   2.88704
   A45        2.88431  -0.00388   0.00697  -0.00884  -0.00029   2.88402
   A46        3.08508  -0.00126  -0.05477   0.05025  -0.00584   3.07925
   A47        3.03297   0.01432   0.02282   0.00584   0.02908   3.06206
   A48        3.04959   0.00080  -0.11589   0.02985  -0.08684   2.96275
   A49        2.86884   0.00128   0.07082  -0.02122   0.04825   2.91709
   A50        3.13991  -0.00148   0.02697  -0.00934   0.01749   3.15741
   A51        3.22966  -0.00137   0.01334  -0.05617  -0.04343   3.18622
   A52        2.83611   0.00126   0.02105  -0.00817   0.01193   2.84804
    D1        0.24246  -0.00429  -0.03075  -0.00740  -0.03805   0.20441
    D2       -2.96012  -0.00167  -0.00828  -0.01286  -0.02123  -2.98136
    D3       -2.56578   0.00224   0.03166  -0.07903  -0.04730  -2.61309
    D4        1.63074   0.00137  -0.00333  -0.07848  -0.08184   1.54891
    D5       -0.44276  -0.00084  -0.00261  -0.07624  -0.07878  -0.52154
    D6        0.62950   0.00064   0.01162  -0.07347  -0.06185   0.56765
    D7       -1.45716  -0.00023  -0.02337  -0.07291  -0.09639  -1.55354
    D8        2.75253  -0.00244  -0.02265  -0.07068  -0.09333   2.65920
    D9       -0.02658  -0.00332  -0.13030   0.09642  -0.03483  -0.06141
   D10        1.89560  -0.00460  -0.12575   0.10288  -0.02184   1.87377
   D11       -3.02513   0.00192   0.20788   0.22681   0.43204  -2.59309
   D12       -0.65229   0.00150   0.20994   0.24146   0.45261  -0.19968
   D13        1.32880  -0.00136   0.27751   0.15480   0.43114   1.75994
   D14       -2.58155  -0.00179   0.27958   0.16945   0.45171  -2.12984
   D15        2.50556   0.00178   0.02640   0.03721   0.06190   2.56746
   D16        0.09548   0.00162  -0.00833   0.01666   0.00832   0.10381
   D17        0.26286  -0.00102   0.00529  -0.03536  -0.03021   0.23265
   D18       -1.38526  -0.00103   0.00034  -0.05714  -0.06009  -1.44535
   D19        2.77428   0.00018   0.06113  -0.12398  -0.06294   2.71134
   D20       -1.95908  -0.00127  -0.00096  -0.04377  -0.04279  -2.00187
   D21        2.67599  -0.00128  -0.00591  -0.06556  -0.07267   2.60332
   D22        0.55234  -0.00007   0.05489  -0.13239  -0.07552   0.47682
   D23        1.42289   0.00217   0.02821  -0.01530   0.01202   1.43490
   D24       -0.33424   0.00031   0.03189  -0.01410   0.01766  -0.31658
   D25       -2.54205   0.00060   0.06700  -0.03622   0.03024  -2.51181
   D26        0.78468  -0.00131   0.02427  -0.02260   0.00144   0.78613
   D27        2.56716  -0.00153   0.00409   0.01903   0.02293   2.59009
   D28       -1.62035   0.00040   0.01211   0.04464   0.05678  -1.56357
   D29       -0.95637  -0.00144   0.04004  -0.01669   0.02232  -0.93405
   D30        0.82610  -0.00165   0.01986   0.02494   0.04381   0.86991
   D31        2.92178   0.00028   0.02788   0.05055   0.07766   2.99944
   D32        1.70279  -0.00349  -0.04086  -0.04034  -0.08159   1.62120
   D33       -0.22157   0.00119   0.01388  -0.04604  -0.03142  -0.25298
   D34       -0.16460  -0.00323  -0.01919  -0.04087  -0.06048  -0.22509
   D35       -2.08896   0.00144   0.03555  -0.04658  -0.01031  -2.09927
   D36       -1.54009  -0.00086  -0.01262  -0.03164  -0.04430  -1.58439
   D37        0.57241  -0.00097  -0.02968  -0.01889  -0.04821   0.52421
   D38        2.05423   0.00014   0.01007  -0.00956   0.00061   2.05484
   D39        0.51527   0.00027  -0.00590   0.00138  -0.00548   0.50980
   D40       -1.78766  -0.00023  -0.00695  -0.02934  -0.03655  -1.82421
   D41        0.09099  -0.00078   0.01446  -0.00815   0.00583   0.09682
   D42       -1.44797  -0.00065  -0.00151   0.00278  -0.00026  -1.44823
   D43        2.53228  -0.00115  -0.00256  -0.02794  -0.03133   2.50095
   D44        0.85852  -0.00180  -0.07084   0.09633   0.02662   0.88514
   D45       -0.84488   0.00052  -0.00794   0.05952   0.05173  -0.79314
   D46       -3.09015   0.00028  -0.02482   0.08995   0.06570  -3.02445
   D47       -0.54978   0.00800   0.25559  -0.38772  -0.13150  -0.68128
   D48        1.42867  -0.00028   0.19765  -0.36804  -0.16967   1.25900
   D49       -2.04658   0.00394  -0.14566   0.36285   0.21845  -1.82812
   D50       -0.22634   0.00319  -0.16866   0.39627   0.22739   0.00105
   D51        1.76359   0.00185  -0.20746   0.42828   0.22014   1.98373
         Item               Value     Threshold  Converged?
 Maximum Force            0.060154     0.000015     NO 
 RMS     Force            0.007766     0.000010     NO 
 Maximum Displacement     1.558408     0.000060     NO 
 RMS     Displacement     0.346941     0.000040     NO 
 Predicted change in Energy=-1.710545D-03
 GradGradGradGradGradGradGradGradGradGradGradGradGradGradGradGradGradGrad

                          Input orientation:                          
 ---------------------------------------------------------------------
 Center     Atomic      Atomic             Coordinates (Angstroms)
 Number     Number       Type             X           Y           Z
 ---------------------------------------------------------------------
      1          6           0       -1.060716    1.230416    0.034513
      2          8           0       -0.070736    1.734844   -0.439945
      3          8           0       -1.860732    0.355798   -0.479458
      4          1           0       -1.481926   -0.059142   -1.329206
      5          6           0       -1.542548    1.682447    1.439216
      6          9           0       -2.167030    0.715353    2.113904
      7          9           0       -2.373738    2.726007    1.337990
      8          9           0       -0.491670    2.075142    2.191123
      9          8           0        0.725209   -0.251537    3.361422
     10          1           0        0.224155   -0.642153    4.081673
     11          1           0        0.269408    0.572495    3.148648
     12          8           0        0.608450   -1.145895    0.730641
     13          1           0        1.496237   -0.968064    0.372086
     14          1           0        0.664222   -1.022241    1.693821
     15          8           0        1.478779    0.491812   -2.480970
     16          1           0        2.133989    0.043947   -1.918533
     17          1           0        1.096946    1.177525   -1.913178
     18          8           0        2.288037   -3.329363   -2.003331
     19          1           0        2.165054   -3.213337   -2.948835
     20          1           0        1.394800   -3.440411   -1.621915
     21          8           0        3.000083   -1.082355   -0.730833
     22          1           0        2.892672   -1.948033   -1.192259
     23          1           0        3.917413   -1.001427   -0.462612
     24          8           0       -0.855907   -0.844945   -2.463848
     25          1           0        0.024178   -0.426559   -2.615663
     26          1           0       -0.680818   -1.722252   -2.087286
     27          8           0       -0.193554   -3.063313   -0.876688
     28          1           0        0.025654   -2.429060   -0.145978
     29          1           0       -0.863773   -3.669255   -0.555251
 ---------------------------------------------------------------------
                    Distance matrix (angstroms):
                    1          2          3          4          5
     1  C    0.000000
     2  O    1.208146   0.000000
     3  O    1.291955   2.259959   0.000000
     4  H    1.923566   2.449618   1.018696   0.000000
     5  C    1.552316   2.387514   2.354262   3.271233   0.000000
     6  F    2.411035   3.457738   2.636024   3.595026   1.334336
     7  F    2.379049   3.073642   3.030542   3.958070   1.337962
     8  F    2.385024   2.686169   3.458681   4.234204   1.350525
     9  O    4.056357   4.362296   4.669936   5.187528   3.546532
    10  H    4.640787   5.116845   5.113371   5.703351   3.937966
    11  H    3.449627   3.787446   4.212791   4.849465   2.727148
    12  O    2.986228   3.182800   3.133093   3.129483   3.623311
    13  H    3.388993   3.228081   3.707691   3.548237   4.171114
    14  H    3.286819   3.562954   3.605208   3.830431   3.500000
    15  O    3.649962   2.848142   3.895752   3.224265   5.090569
    16  H    3.927879   3.147407   4.257462   3.665075   5.241764
    17  H    2.907199   1.960741   3.388016   2.919067   4.296560
    18  O    6.013197   5.801222   5.754553   5.036011   7.186289
    19  H    6.249232   5.981453   5.919755   5.086513   7.547848
    20  H    5.530816   5.507096   5.129804   4.449068   6.651481
    21  O    4.735477   4.177458   5.075331   4.636099   5.743582
    22  H    5.218886   4.786579   5.330156   4.766945   6.306839
    23  H    5.478140   4.836634   5.935427   5.549031   6.374269
    24  O    3.254363   3.371645   2.527699   1.515520   4.700330
    25  H    3.308473   3.068293   2.954376   2.014526   4.831623
    26  H    3.655763   3.877815   2.880208   1.995594   4.977024
    27  O    4.474189   4.819558   3.824604   3.299958   5.450269
    28  H    3.821588   4.175380   3.380102   3.047841   4.677241
    29  H    4.938966   5.463194   4.147375   3.743533   5.751465
                    6          7          8          9         10
     6  F    0.000000
     7  F    2.165064   0.000000
     8  F    2.159125   2.166481   0.000000
     9  O    3.294879   4.750108   2.874689   0.000000
    10  H    3.381228   5.061753   3.386780   0.960415   0.000000
    11  H    2.650912   3.860352   1.937535   0.965431   1.532303
    12  O    3.616760   4.924829   3.703829   2.781101   3.410404
    13  H    4.391737   5.436528   4.064699   3.169231   3.935155
    14  H    3.348387   4.837891   3.343229   1.838096   2.457633
    15  O    5.869818   5.866683   5.312067   5.937506   6.777037
    16  H    5.933810   6.173977   5.282907   5.472650   6.334088
    17  H    5.204281   5.001354   4.491626   5.477392   6.325443
    18  O    7.291021   8.340508   7.384368   6.379343   6.964767
    19  H    7.735173   8.617036   7.838709   7.117919   7.733442
    20  H    6.626715   7.809457   6.965583   5.954067   6.459997
    21  O    6.166307   6.903738   5.540753   4.755193   5.573129
    22  H    6.604917   7.482238   6.251958   5.320903   6.053153
    23  H    6.826875   7.530904   5.995632   5.037434   5.866836
    24  O    5.010927   5.432264   5.507117   6.065133   6.637131
    25  H    5.336119   5.596432   5.443326   6.020601   6.703789
    26  H    5.079443   5.863915   5.723702   5.816213   6.327846
    27  O    5.207357   6.570710   5.992000   5.168345   5.533700
    28  H    4.449973   5.876560   5.100735   4.187223   4.594069
    29  H    5.296004   6.838401   6.378019   5.435622   5.643403
                   11         12         13         14         15
    11  H    0.000000
    12  O    2.985728   0.000000
    13  H    3.404076   0.973833   0.000000
    14  H    2.194444   0.972686   1.562744   0.000000
    15  O    5.758618   3.708638   3.204913   4.514946   0.000000
    16  H    5.425159   3.280414   2.584150   4.043028   0.972737
    17  H    5.164588   3.553405   3.159971   4.246960   0.968703
    18  O    6.770691   3.881127   3.441698   4.650647   3.935023
    19  H    7.423295   4.498431   4.064122   5.348613   3.797104
    20  H    6.334682   3.379004   3.177865   4.168380   4.025842
    21  O    5.024489   2.803542   1.868434   3.367314   2.802739
    22  H    5.663749   3.091705   2.314637   3.761986   3.100437
    23  H    5.369020   3.520506   2.561236   3.903061   3.500066
    24  O    5.897083   3.526992   3.686497   4.430400   2.690347
    25  H    5.855385   3.472257   3.374438   4.397289   1.725518
    26  H    5.795153   3.152001   3.369996   4.073809   3.117839
    27  O    5.443966   2.627396   2.967304   3.392532   4.243740
    28  H    4.463553   1.659706   2.136706   2.402451   4.011889
    29  H    5.744164   3.191912   3.704866   3.794704   5.148827
                   16         17         18         19         20
    16  H    0.000000
    17  H    1.536387   0.000000
    18  O    3.377890   4.662495   0.000000
    19  H    3.416487   4.636066   0.960503   0.000000
    20  H    3.574232   4.636689   0.977591   1.550991   0.000000
    21  O    1.851839   3.182283   2.678676   3.187145   2.988543
    22  H    2.251901   3.676066   1.712160   2.283852   2.157641
    23  H    2.528461   3.847987   3.232331   3.760932   3.695430
    24  O    3.166540   2.864831   4.033459   3.869199   3.537085
    25  H    2.271271   2.053632   3.731793   3.529942   3.456797
    26  H    3.327322   3.405799   3.376974   3.326348   2.734379
    27  O    4.019697   4.552407   2.738321   3.143141   1.794556
    28  H    3.701728   4.156696   3.062464   3.612221   2.252949
    29  H    4.963163   5.401820   3.485165   3.887275   2.508245
                   21         22         23         24         25
    21  O    0.000000
    22  H    0.986838   0.000000
    23  H    0.959159   1.574339   0.000000
    24  O    4.234190   4.109207   5.178225   0.000000
    25  H    3.583108   3.545310   4.485909   0.986227   0.000000
    26  H    3.974728   3.690783   4.929795   0.970630   1.566851
    27  O    3.760955   3.296699   4.617671   2.806946   3.166057
    28  H    3.317061   3.089641   4.157425   2.942634   3.179522
    29  H    4.653199   4.180821   5.475913   3.408744   3.943201
                   26         27         28         29
    26  H    0.000000
    27  O    1.871208   0.000000
    28  H    2.183428   0.992102   0.000000
    29  H    2.484235   0.959000   1.580085   0.000000
 Stoichiometry    C2H15F3O9
 Framework group  C1[X(C2H15F3O9)]
 Deg. of freedom    81
 Full point group                 C1      NOp   1
 Largest Abelian subgroup         C1      NOp   1
 Largest concise Abelian subgroup C1      NOp   1
                         Standard orientation:                         
 ---------------------------------------------------------------------
 Center     Atomic      Atomic             Coordinates (Angstroms)
 Number     Number       Type             X           Y           Z
 ---------------------------------------------------------------------
      1          6           0        1.319802   -0.968242    0.161857
      2          8           0        0.858941   -1.075619    1.273475
      3          8           0        0.876753   -1.437934   -0.957181
      4          1           0       -0.072103   -1.799103   -0.873699
      5          6           0        2.665840   -0.219541   -0.031312
      6          9           0        2.761419    0.386793   -1.216080
      7          9           0        3.695822   -1.064776    0.090572
      8          9           0        2.811878    0.733423    0.914442
      9          8           0        1.387468    3.086718    0.079640
     10          1           0        1.812364    3.578298   -0.627615
     11          1           0        2.021281    2.404850    0.335363
     12          8           0       -0.641899    1.229313   -0.328083
     13          1           0       -1.190871    1.286580    0.474226
     14          1           0       -0.035024    1.989204   -0.308401
     15          8           0       -1.904193   -1.557302    1.768434
     16          1           0       -2.199010   -0.636507    1.875376
     17          1           0       -0.944812   -1.523610    1.898202
     18          8           0       -4.469652    0.588281   -0.305041
     19          1           0       -4.879645   -0.275298   -0.211754
     20          1           0       -3.862250    0.522782   -1.068230
     21          8           0       -2.671248    1.133401    1.603856
     22          1           0       -3.432910    1.024074    0.985983
     23          1           0       -2.934514    1.746275    2.293105
     24          8           0       -1.547846   -2.141680   -0.833391
     25          1           0       -1.820540   -2.007953    0.104905
     26          1           0       -1.977052   -1.438224   -1.346279
     27          8           0       -2.378472    0.252354   -2.040704
     28          1           0       -1.665366    0.715087   -1.529211
     29          1           0       -2.234310    0.421023   -2.973683
 ---------------------------------------------------------------------
 Rotational constants (GHZ):           0.6811391           0.2947988           0.2683824
 Standard basis: 6-31++G(d,p) (6D, 7F)
 There are   356 symmetry adapted cartesian basis functions of A   symmetry.
 There are   356 symmetry adapted basis functions of A   symmetry.
   356 basis functions,   568 primitive gaussians,   356 cartesian basis functions
    63 alpha electrons       63 beta electrons
       nuclear repulsion energy      1174.1389983010 Hartrees.
 NAtoms=   29 NActive=   29 NUniq=   29 SFac= 1.00D+00 NAtFMM=   60 NAOKFM=F Big=F
 Integral buffers will be    131072 words long.
 Raffenetti 2 integral format.
 Two-electron integral symmetry is turned on.
 Nuclear repulsion after empirical dispersion term =     1174.1209029947 Hartrees.
 One-electron integrals computed using PRISM.
 NBasis=   356 RedAO= T EigKep=  3.92D-05  NBF=   356
 NBsUse=   356 1.00D-06 EigRej= -1.00D+00 NBFU=   356
 Lowest energy guess from the checkpoint file:  "/local_scratch/slurm.6305321/Gau-1262884.chk"
 B after Tr=     0.000000   -0.000000    0.000000
         Rot=    0.999867    0.006613    0.001856    0.014804 Ang=   1.87 deg.
 B after Tr=     0.000000   -0.000000   -0.000000
         Rot=    0.997587    0.021278   -0.002773    0.066023 Ang=   7.96 deg.
 Requested convergence on RMS density matrix=1.00D-10 within 128 cycles.
 Requested convergence on MAX density matrix=1.00D-08.
 Requested convergence on             energy=1.00D-08.
 No special actions if energy rises.
 SCF Done:  E(RwB97XD) =  -1061.66888744     A.U. after   16 cycles
            NFock= 16  Conv=0.10D-09     -V/T= 2.0082
 Calling FoFJK, ICntrl=      2127 FMM=F ISym2X=0 I1Cent= 0 IOpClX= 0 NMat=1 NMatS=1 NMatT=0.
 ***** Axes restored to original set *****
 -------------------------------------------------------------------
 Center     Atomic                   Forces (Hartrees/Bohr)
 Number     Number              X              Y              Z
 -------------------------------------------------------------------
      1        6          -0.003123012   -0.000475163    0.003022245
      2        8           0.004800867    0.003703889   -0.001518312
      3        8          -0.005620234    0.001586308    0.006478016
      4        1           0.002971982   -0.003716450   -0.007825192
      5        6          -0.000336455    0.002935412   -0.002881009
      6        9          -0.001405753   -0.002532646    0.001356461
      7        9          -0.000117943    0.000012580   -0.000383815
      8        9           0.000365414    0.001037507    0.000067557
      9        8          -0.002299794   -0.000747768   -0.000973035
     10        1           0.000541034   -0.001005223    0.000811569
     11        1           0.002826024    0.000542422    0.001694175
     12        8           0.000445317   -0.000527202   -0.000802744
     13        1           0.000812094   -0.000137025    0.000409135
     14        1           0.000681455   -0.000013735    0.001188036
     15        8           0.001004123    0.000168375   -0.000578341
     16        1           0.000294055    0.000526252   -0.000521673
     17        1          -0.000586901    0.000269623    0.000621404
     18        8           0.000735948    0.000240393    0.000844311
     19        1           0.000015636   -0.000201080   -0.000589436
     20        1          -0.000930962   -0.000366765   -0.000615900
     21        8          -0.000774672   -0.000253848   -0.000560625
     22        1           0.000337710   -0.000261090    0.000051539
     23        1           0.000594602    0.000225414    0.000463172
     24        8          -0.001876569    0.002225398   -0.000741272
     25        1           0.000847178   -0.000495687   -0.000551960
     26        1           0.000155416   -0.002070640    0.000493692
     27        8           0.000632034   -0.000213439   -0.000999475
     28        1          -0.000611350    0.000380236    0.001589855
     29        1          -0.000377245   -0.000836047    0.000451621
 -------------------------------------------------------------------
 Cartesian Forces:  Max     0.007825192 RMS     0.001852534

 GradGradGradGradGradGradGradGradGradGradGradGradGradGradGradGradGradGrad
 Berny optimization.
 Using GEDIIS/GDIIS optimizer.
 FormGI is forming the generalized inverse of G from B-inverse, IUseBI=4.
 Internal  Forces:  Max     0.016993968 RMS     0.003706308
 Search for a local minimum.
 Step number   6 out of a maximum of  174
 All quantities printed in internal units (Hartrees-Bohrs-Radians)
 Mixed Optimization -- RFO/linear search
 Update second derivatives using D2CorX and points    4    6
 DE= -1.09D-03 DEPred=-1.71D-03 R= 6.37D-01
 TightC=F SS=  1.41D+00  RLast= 1.08D+00 DXNew= 8.4853D-01 3.2390D+00
 Trust test= 6.37D-01 RLast= 1.08D+00 DXMaxT set to 8.49D-01
 ITU=  1  0  0  0  1  0
 Use linear search instead of GDIIS.
     Eigenvalues ---   -0.00123   0.00015   0.00040   0.00083   0.00130
     Eigenvalues ---    0.00240   0.00251   0.00305   0.00334   0.00510
     Eigenvalues ---    0.00539   0.00608   0.00717   0.00836   0.00953
     Eigenvalues ---    0.00990   0.01115   0.01143   0.01261   0.01381
     Eigenvalues ---    0.01465   0.01567   0.01672   0.01709   0.01715
     Eigenvalues ---    0.01803   0.02004   0.02110   0.02205   0.02277
     Eigenvalues ---    0.02385   0.02500   0.02639   0.02720   0.02894
     Eigenvalues ---    0.03268   0.03563   0.03643   0.04173   0.04675
     Eigenvalues ---    0.04775   0.05363   0.05490   0.05874   0.05903
     Eigenvalues ---    0.06280   0.07055   0.08018   0.08533   0.09502
     Eigenvalues ---    0.12392   0.13464   0.19863   0.20918   0.22129
     Eigenvalues ---    0.23125   0.25138   0.27200   0.31056   0.36019
     Eigenvalues ---    0.36510   0.38992   0.39923   0.42294   0.45610
     Eigenvalues ---    0.47113   0.48192   0.49901   0.51482   0.51881
     Eigenvalues ---    0.52493   0.55520   0.56602   0.56782   0.57121
     Eigenvalues ---    0.57683   0.58577   0.62678   0.79145   1.13570
     Eigenvalues ---    1.50951
 RFO step:  Lambda=-6.33049482D-03 EMin=-1.23391622D-03
 Quartic linear search produced a step of -0.30719.
 Iteration  1 RMS(Cart)=  0.22068647 RMS(Int)=  0.06157907
 Iteration  2 RMS(Cart)=  0.08213395 RMS(Int)=  0.01999577
 Iteration  3 RMS(Cart)=  0.02650649 RMS(Int)=  0.00680693
 Iteration  4 RMS(Cart)=  0.00221645 RMS(Int)=  0.00650142
 Iteration  5 RMS(Cart)=  0.00003915 RMS(Int)=  0.00650138
 Iteration  6 RMS(Cart)=  0.00000186 RMS(Int)=  0.00650138
 Iteration  7 RMS(Cart)=  0.00000008 RMS(Int)=  0.00650138
 Variable       Old X    -DE/DX   Delta X   Delta X   Delta X     New X
                                 (Linear)    (Quad)   (Total)
    R1        2.28307   0.00608   0.00900  -0.04198  -0.03297   2.25009
    R2        2.44144   0.00299   0.00237   0.00371   0.00660   2.44804
    R3        2.93345  -0.00089   0.00096  -0.01757  -0.01666   2.91679
    R4        1.92506   0.00941   0.02633  -0.13517  -0.10902   1.81603
    R5        2.86392   0.00092  -0.03971   0.14217   0.10229   2.96621
    R6        2.52153   0.00318   0.00198   0.02719   0.02916   2.55069
    R7        2.52838   0.00011   0.00036   0.01016   0.01051   2.53889
    R8        2.55212   0.00062   0.00290  -0.06341  -0.06051   2.49162
    R9        1.81492   0.00073   0.00037   0.00208   0.00245   1.81737
   R10        1.82440  -0.00124   0.00048  -0.01744  -0.01696   1.80744
   R11        3.47350   0.00094  -0.01010   0.07156   0.06152   3.53502
   R12        1.84028  -0.00058   0.00107  -0.00414  -0.00485   1.83542
   R13        1.83811   0.00261   0.00193  -0.00971  -0.00793   1.83018
   R14        3.13639   0.00064  -0.00836   0.07488   0.06517   3.20156
   R15        3.53083  -0.00106   0.00322  -0.03596  -0.03435   3.49648
   R16        1.83821   0.00324   0.00077  -0.00760  -0.00352   1.83469
   R17        1.83058   0.00079   0.00099  -0.00003   0.00096   1.83154
   R18        3.26076   0.00256  -0.01417   0.12081   0.10699   3.36775
   R19        3.49947   0.00346  -0.00956   0.11639   0.11023   3.60969
   R20        1.81509   0.00055   0.00062  -0.00099  -0.00037   1.81471
   R21        1.84738   0.00073   0.00023   0.00041   0.00177   1.84915
   R22        3.23551  -0.00071  -0.00255   0.02545   0.02372   3.25923
   R23        3.39122   0.00049   0.00271   0.03438   0.03765   3.42887
   R24        1.86485  -0.00067   0.00020   0.00148   0.00249   1.86735
   R25        1.81255   0.00072   0.00076  -0.00119  -0.00044   1.81211
   R26        1.86370   0.00319   0.00258  -0.01291  -0.01021   1.85349
   R27        1.83422   0.00409   0.00482  -0.00995  -0.00801   1.82622
   R28        3.53607   0.00198  -0.02993   0.07782   0.04504   3.58111
   R29        1.87480   0.00178   0.00290  -0.00582  -0.00268   1.87212
   R30        1.81225   0.00094   0.00091  -0.00071   0.00020   1.81245
    A1        2.25729   0.00278   0.00364  -0.03079  -0.02770   2.22958
    A2        2.08075  -0.00039  -0.00246   0.03213   0.02910   2.10985
    A3        1.94434  -0.00251  -0.00111  -0.00148  -0.00148   1.94287
    A4        1.95771   0.00804   0.00750  -0.03615  -0.03081   1.92690
    A5        1.97335  -0.00035  -0.00179  -0.02443  -0.02650   1.94685
    A6        1.92996  -0.00077   0.00107  -0.01538  -0.01467   1.91529
    A7        1.92512   0.00033   0.00029   0.01516   0.01549   1.94061
    A8        1.88894   0.00043   0.00068  -0.01203  -0.01201   1.87693
    A9        1.86858   0.00056  -0.00010   0.01273   0.01273   1.88131
   A10        1.87416  -0.00014  -0.00012   0.02705   0.02690   1.90106
   A11        1.84016  -0.00039   0.00022  -0.02713  -0.05282   1.78734
   A12        2.08579   0.00003  -0.02253   0.01578  -0.02724   2.05855
   A13        1.71355   0.00334  -0.02209   0.54229   0.50148   2.21503
   A14        1.86409   0.00188  -0.00227   0.04290   0.03845   1.90254
   A15        1.84090   0.00300   0.00088   0.03902   0.04823   1.88913
   A16        2.26716  -0.00343  -0.00336  -0.02430  -0.02190   2.24526
   A17        2.79320  -0.00038   0.00074   0.03399   0.02682   2.82001
   A18        1.82607   0.00309   0.00009   0.02003   0.01958   1.84565
   A19        1.94755   0.00259  -0.00847   0.03462   0.02223   1.96978
   A20        1.66114  -0.00224   0.00110   0.00925   0.01104   1.67218
   A21        1.85542  -0.00052  -0.00070  -0.00198  -0.00644   1.84898
   A22        1.99772   0.00100  -0.00358   0.05024   0.04333   2.04105
   A23        1.80235   0.00009   0.00042   0.04083   0.04186   1.84421
   A24        2.81417   0.00073  -0.00595  -0.00285  -0.01347   2.80070
   A25        1.53574   0.00382   0.00330   0.01233   0.01612   1.55186
   A26        1.81529  -0.00152  -0.01363   0.03431   0.01836   1.83364
   A27        2.21372  -0.00316   0.01297  -0.09814  -0.08466   2.12906
   A28        1.75457  -0.00216  -0.00001   0.07858   0.07715   1.83172
   A29        2.18381   0.00075  -0.00434   0.00135  -0.00580   2.17800
   A30        1.88480   0.00190  -0.00178   0.00829   0.00496   1.88976
   A31        1.83786   0.00439  -0.00552   0.04703   0.03950   1.87735
   A32        1.82627   0.00911   0.00184  -0.05791  -0.05175   1.77452
   A33        1.85687  -0.00692  -0.00283   0.00452  -0.01149   1.84538
   A34        2.81066   0.01158   0.04110  -0.07496  -0.03490   2.77576
   A35        1.68345  -0.00394  -0.00553  -0.06585  -0.07901   1.60444
   A36        1.81794   0.00090  -0.00827   0.05361   0.04941   1.86735
   A37        2.24591  -0.00033   0.02295  -0.02570  -0.00412   2.24179
   A38        1.64673   0.00467  -0.00933   0.09380   0.07895   1.72568
   A39        2.08024   0.00093  -0.00839  -0.02302  -0.02951   2.05073
   A40        1.88756  -0.00057  -0.00155   0.01134   0.00892   1.89648
   A41        3.01852   0.01699   0.00828  -0.07161  -0.06437   2.95415
   A42        2.89226   0.00904  -0.00636   0.17410   0.13942   3.03169
   A43        3.00058   0.01096   0.00902  -0.03421  -0.02900   2.97158
   A44        2.88704  -0.00082   0.01232  -0.05201  -0.04020   2.84684
   A45        2.88402   0.00220   0.00228  -0.02316  -0.02480   2.85922
   A46        3.07925   0.00391  -0.01543   0.14458   0.13151   3.21076
   A47        3.06206  -0.00140  -0.00175  -0.02881  -0.02792   3.03414
   A48        2.96275   0.00230  -0.00978   0.30245   0.29074   3.25349
   A49        2.91709  -0.00400   0.00745  -0.07063  -0.06394   2.85315
   A50        3.15741  -0.00073   0.00311  -0.09383  -0.08753   3.06988
   A51        3.18622   0.00653   0.01754   0.00233   0.03536   3.22158
   A52        2.84804   0.00079   0.00296  -0.07636  -0.07746   2.77059
    D1        0.20441  -0.00145   0.00202   0.00998   0.01192   0.21633
    D2       -2.98136  -0.00467   0.00392   0.00680   0.01066  -2.97070
    D3       -2.61309  -0.00128   0.02449   0.05398   0.07875  -2.53433
    D4        1.54891  -0.00102   0.02409   0.09792   0.12174   1.67064
    D5       -0.52154  -0.00057   0.02338   0.06451   0.08782  -0.43371
    D6        0.56765   0.00148   0.02265   0.05849   0.08147   0.64912
    D7       -1.55354   0.00173   0.02226   0.10243   0.12445  -1.42909
    D8        2.65920   0.00219   0.02155   0.06902   0.09054   2.74974
    D9       -0.06141   0.00481  -0.03029   0.06386   0.04037  -0.02104
   D10        1.87377   0.00495  -0.03285   0.05082   0.01014   1.88390
   D11       -2.59309   0.00182  -0.06733  -0.00209  -0.04603  -2.63912
   D12       -0.19968   0.00028  -0.07300   0.05765  -0.02512  -0.22480
   D13        1.75994  -0.00151  -0.04515  -0.37344  -0.40867   1.35127
   D14       -2.12984  -0.00305  -0.05082  -0.31370  -0.38776  -2.51760
   D15        2.56746  -0.00418  -0.01071   0.02921   0.02841   2.59587
   D16        0.10381  -0.00365  -0.00518  -0.00581  -0.02109   0.08271
   D17        0.23265   0.00297   0.01094   0.06924   0.08463   0.31728
   D18       -1.44535   0.00594   0.01856   0.11760   0.15351  -1.29184
   D19        2.71134   0.00053   0.03856   0.05151   0.09776   2.80910
   D20       -2.00187   0.00191   0.01284   0.03093   0.03167  -1.97020
   D21        2.60332   0.00487   0.02047   0.07928   0.10055   2.70386
   D22        0.47682  -0.00053   0.04046   0.01320   0.04480   0.52162
   D23        1.43490  -0.00436   0.00518   0.00928   0.01359   1.44849
   D24       -0.31658  -0.00307   0.00461  -0.07511  -0.07092  -0.38750
   D25       -2.51181  -0.00158   0.01178  -0.04231  -0.02994  -2.54175
   D26        0.78613   0.00205   0.00719  -0.13757  -0.13004   0.65609
   D27        2.59009   0.00180  -0.00576  -0.10630  -0.11253   2.47756
   D28       -1.56357  -0.00123  -0.01363  -0.01486  -0.02924  -1.59281
   D29       -0.93405   0.00064   0.00574  -0.14905  -0.14088  -1.07494
   D30        0.86991   0.00039  -0.00721  -0.11778  -0.12338   0.74654
   D31        2.99944  -0.00264  -0.01509  -0.02634  -0.04009   2.95935
   D32        1.62120   0.00992   0.01221   0.08413   0.09401   1.71521
   D33       -0.25298  -0.00015   0.01402   0.13558   0.14937  -0.10362
   D34       -0.22509   0.00696   0.01254   0.05726   0.06841  -0.15668
   D35       -2.09927  -0.00311   0.01435   0.10871   0.12376  -1.97551
   D36       -1.58439   0.00072   0.00964  -0.06905  -0.06147  -1.64586
   D37        0.52421   0.00167   0.00547   0.00671   0.00663   0.53084
   D38        2.05484   0.00241   0.00298   0.10107   0.10408   2.15892
   D39        0.50980  -0.00097  -0.00017   0.07809   0.08133   0.59112
   D40       -1.82421  -0.00044   0.00904  -0.02776  -0.02007  -1.84428
   D41        0.09682   0.00281   0.00276   0.06931   0.07308   0.16989
   D42       -1.44823  -0.00057  -0.00040   0.04633   0.05032  -1.39791
   D43        2.50095  -0.00004   0.00882  -0.05952  -0.05107   2.44988
   D44        0.88514   0.00322  -0.03046   0.01909  -0.02051   0.86464
   D45       -0.79314  -0.00072  -0.01839  -0.06859  -0.08556  -0.87870
   D46       -3.02445  -0.00059  -0.02799  -0.12729  -0.15891   3.09982
   D47       -0.68128  -0.00799   0.12079   0.18729   0.30861  -0.37266
   D48        1.25900  -0.00203   0.11430   0.21735   0.32713   1.58613
   D49       -1.82812  -0.00374  -0.11293  -0.33408  -0.44181  -2.26993
   D50        0.00105  -0.00262  -0.12291  -0.27410  -0.39425  -0.39320
   D51        1.98373   0.00001  -0.13288  -0.20783  -0.34345   1.64028
         Item               Value     Threshold  Converged?
 Maximum Force            0.016994     0.000015     NO 
 RMS     Force            0.003706     0.000010     NO 
 Maximum Displacement     1.745434     0.000060     NO 
 RMS     Displacement     0.295476     0.000040     NO 
 Predicted change in Energy=-7.214211D-03
 GradGradGradGradGradGradGradGradGradGradGradGradGradGradGradGradGradGrad

                          Input orientation:                          
 ---------------------------------------------------------------------
 Center     Atomic      Atomic             Coordinates (Angstroms)
 Number     Number       Type             X           Y           Z
 ---------------------------------------------------------------------
      1          6           0       -1.204929    1.260490   -0.174140
      2          8           0       -0.305823    1.829912   -0.708115
      3          8           0       -1.942760    0.312523   -0.659058
      4          1           0       -1.557389   -0.030527   -1.469819
      5          6           0       -1.665554    1.660568    1.243660
      6          9           0       -2.072878    0.587418    1.953808
      7          9           0       -2.703880    2.509143    1.160832
      8          9           0       -0.690933    2.241691    1.915128
      9          8           0        0.843179   -0.594183    3.606661
     10          1           0        0.176691   -1.079453    4.101834
     11          1           0        0.877877    0.240559    4.072292
     12          8           0        0.809331   -0.986478    0.802853
     13          1           0        1.671082   -0.885531    0.366333
     14          1           0        0.920636   -0.852109    1.755496
     15          8           0        1.532351    0.607560   -2.520587
     16          1           0        2.212128    0.163089   -1.988662
     17          1           0        1.124904    1.262002   -1.933168
     18          8           0        2.163570   -3.403582   -1.848838
     19          1           0        2.016569   -3.454928   -2.796434
     20          1           0        1.275942   -3.426252   -1.437591
     21          8           0        3.067865   -1.091092   -0.829574
     22          1           0        2.917222   -1.971922   -1.251356
     23          1           0        3.984738   -1.043070   -0.552840
     24          8           0       -0.796953   -0.825705   -2.589294
     25          1           0        0.064966   -0.380813   -2.734842
     26          1           0       -0.591111   -1.653708   -2.135472
     27          8           0       -0.284760   -2.859453   -0.705958
     28          1           0       -0.052514   -2.204037   -0.000306
     29          1           0       -1.027431   -3.385669   -0.403595
 ---------------------------------------------------------------------
                    Distance matrix (angstroms):
                    1          2          3          4          5
     1  C    0.000000
     2  O    1.190698   0.000000
     3  O    1.295446   2.232585   0.000000
     4  H    1.862723   2.368089   0.961004   0.000000
     5  C    1.543501   2.384738   2.348276   3.199136   0.000000
     6  F    2.394687   3.428135   2.630506   3.516931   1.349768
     7  F    2.363924   3.115285   2.952361   3.832061   1.343525
     8  F    2.364738   2.683147   3.451838   4.167924   1.318506
     9  O    4.682843   5.080723   5.174933   5.643677   4.118425
    10  H    5.066376   5.642060   5.394049   5.928794   4.367006
    11  H    4.838442   5.174889   5.508796   6.059620   4.060372
    12  O    3.171849   3.385062   3.376180   3.417637   3.650510
    13  H    3.628906   3.526503   3.942919   3.811235   4.287827
    14  H    3.564350   3.842761   3.922431   4.149489   3.641964
    15  O    3.663992   2.856235   3.953319   3.325322   5.050246
    16  H    4.021574   3.279966   4.365005   3.809980   5.265621
    17  H    2.919299   1.967297   3.454769   3.013307   4.247088
    18  O    5.992076   5.898187   5.664535   5.036536   7.061965
    19  H    6.284079   6.138739   5.868420   5.124413   7.486568
    20  H    5.451292   5.537271   4.994456   4.422641   6.458889
    21  O    4.921006   4.464167   5.206301   4.788286   5.854502
    22  H    5.347991   5.013688   5.402678   4.882508   6.357824
    23  H    5.690558   5.165951   6.081459   5.708000   6.516354
    24  O    3.217394   3.291253   2.516794   1.569648   4.650544
    25  H    3.296014   3.021988   2.969942   2.086868   4.794832
    26  H    3.565971   3.775493   2.805854   2.002874   4.853595
    27  O    4.254818   4.689413   3.579469   3.194666   5.112553
    28  H    3.655301   4.103402   3.215596   3.024610   4.368583
    29  H    4.655207   5.274063   3.818339   3.560150   5.346509
                    6          7          8          9         10
     6  F    0.000000
     7  F    2.172556   0.000000
     8  F    2.155896   2.166206   0.000000
     9  O    3.554081   5.309834   3.641012   0.000000
    10  H    3.528886   5.461246   4.069945   0.961711   0.000000
    11  H    3.649005   5.143156   3.334524   0.956457   1.494980
    12  O    3.479796   4.968921   3.729481   2.831322   3.360381
    13  H    4.325146   5.594223   4.213953   3.357087   4.027999
    14  H    3.327565   4.978830   3.492024   1.870652   2.471931
    15  O    5.746155   5.925751   5.223882   6.281904   6.967086
    16  H    5.838185   6.292092   5.290362   5.809916   6.540723
    17  H    5.078332   5.078168   4.366514   5.849317   6.542383
    18  O    6.952387   8.228639   7.361028   6.276832   6.690273
    19  H    7.458481   8.573957   7.872792   7.110579   7.524237
    20  H    6.231029   7.603926   6.872765   5.801067   6.115640
    21  O    6.082092   7.087767   5.724456   4.987618   5.716451
    22  H    6.459442   7.582570   6.387483   5.458951   6.079774
    23  H    6.755478   7.764825   6.224341   5.231859   6.014028
    24  O    4.925919   5.368522   5.450686   6.413541   6.766356
    25  H    5.243213   5.585215   5.391765   6.392637   6.873188
    26  H    4.892902   5.714782   5.620628   6.012643   6.310569
    27  O    4.706659   6.177286   5.749499   5.000238   5.147446
    28  H    3.961395   5.531007   4.882721   4.050198   4.259668
    29  H    4.736637   6.325087   6.095645   5.231991   5.202638
                   11         12         13         14         15
    11  H    0.000000
    12  O    3.492786   0.000000
    13  H    3.953655   0.971264   0.000000
    14  H    2.561893   0.968490   1.579259   0.000000
    15  O    6.635441   3.756191   3.253133   4.559574   0.000000
    16  H    6.206560   3.328948   2.634072   4.088679   0.970874
    17  H    6.096714   3.555427   3.193417   4.256457   0.969209
    18  O    7.070541   3.835077   3.389706   4.587605   4.115695
    19  H    7.882426   4.528304   4.089531   5.356846   4.100533
    20  H    6.630443   3.345117   3.140946   4.116826   4.184527
    21  O    5.531513   2.788680   1.850257   3.369019   2.846532
    22  H    6.115163   3.103880   2.313012   3.779086   3.191010
    23  H    5.717704   3.453160   2.494534   3.841042   3.551170
    24  O    6.951166   3.756682   3.851040   4.672045   2.735805
    25  H    6.883603   3.665541   3.528687   4.595369   1.782135
    26  H    6.654510   3.322678   3.459284   4.250596   3.125818
    27  O    5.813215   2.642268   2.978506   3.397229   4.314506
    28  H    4.840220   1.694193   2.200833   2.420241   4.094960
    29  H    6.067396   3.253510   3.758385   3.856886   5.194229
                   16         17         18         19         20
    16  H    0.000000
    17  H    1.546850   0.000000
    18  O    3.569741   4.780545   0.000000
    19  H    3.712249   4.877471   0.960305   0.000000
    20  H    3.750132   4.716792   0.978530   1.547839   0.000000
    21  O    1.910167   3.245006   2.684075   3.249843   3.005602
    22  H    2.366231   3.759725   1.724710   2.323306   2.200808
    23  H    2.580416   3.923940   3.250889   3.837247   3.714823
    24  O    3.223825   2.912483   3.994800   3.856375   3.519397
    25  H    2.337289   2.113052   3.785006   3.641803   3.524772
    26  H    3.343719   3.389247   3.276047   3.237478   2.667365
    27  O    4.124991   4.525438   2.756188   3.165565   1.814481
    28  H    3.832160   4.139529   3.125221   3.696508   2.307465
    29  H    5.059730   5.345370   3.503075   3.872520   2.525138
                   21         22         23         24         25
    21  O    0.000000
    22  H    0.988157   0.000000
    23  H    0.958929   1.578062   0.000000
    24  O    4.254863   4.110838   5.201823   0.000000
    25  H    3.626560   3.587160   4.534790   0.980825   0.000000
    26  H    3.925558   3.631986   4.880163   0.966392   1.552399
    27  O    3.792424   3.367174   4.642339   2.818764   3.222163
    28  H    3.415128   3.230841   4.237044   3.026029   3.288713
    29  H    4.713596   4.275238   5.534607   3.373991   3.956918
                   26         27         28         29
    26  H    0.000000
    27  O    1.895042   0.000000
    28  H    2.269776   0.990684   0.000000
    29  H    2.487863   0.959107   1.584096   0.000000
 Stoichiometry    C2H15F3O9
 Framework group  C1[X(C2H15F3O9)]
 Deg. of freedom    81
 Full point group                 C1      NOp   1
 Largest Abelian subgroup         C1      NOp   1
 Largest concise Abelian subgroup C1      NOp   1
                         Standard orientation:                         
 ---------------------------------------------------------------------
 Center     Atomic      Atomic             Coordinates (Angstroms)
 Number     Number       Type             X           Y           Z
 ---------------------------------------------------------------------
      1          6           0        1.363001   -1.085061    0.121293
      2          8           0        0.928844   -1.381773    1.189578
      3          8           0        0.921112   -1.444814   -1.042104
      4          1           0        0.053228   -1.849332   -0.960429
      5          6           0        2.635145   -0.220072   -0.004559
      6          9           0        2.570734    0.603951   -1.071663
      7          9           0        3.707932   -1.012056   -0.168723
      8          9           0        2.813454    0.524269    1.069043
      9          8           0        1.076442    3.588928    0.148379
     10          1           0        1.411918    3.915419   -0.691709
     11          1           0        1.832004    3.692528    0.725617
     12          8           0       -0.657415    1.356384   -0.012474
     13          1           0       -1.312824    1.296516    0.701814
     14          1           0       -0.123728    2.154413    0.115196
     15          8           0       -1.846736   -1.730883    1.766083
     16          1           0       -2.222605   -0.850342    1.927225
     17          1           0       -0.890601   -1.636063    1.893292
     18          8           0       -4.363120    0.539995   -0.568413
     19          1           0       -4.821821   -0.298121   -0.665055
     20          1           0       -3.657516    0.539886   -1.246383
     21          8           0       -2.869667    0.921951    1.628850
     22          1           0       -3.565482    0.825648    0.933853
     23          1           0       -3.206189    1.503918    2.312670
     24          8           0       -1.475645   -2.200192   -0.903499
     25          1           0       -1.758550   -2.139551    0.033680
     26          1           0       -1.868254   -1.435846   -1.345706
     27          8           0       -2.030772    0.327134   -2.021483
     28          1           0       -1.370085    0.776745   -1.435994
     29          1           0       -1.781799    0.475652   -2.935726
 ---------------------------------------------------------------------
 Rotational constants (GHZ):           0.6050806           0.3046571           0.2643630
 Standard basis: 6-31++G(d,p) (6D, 7F)
 There are   356 symmetry adapted cartesian basis functions of A   symmetry.
 There are   356 symmetry adapted basis functions of A   symmetry.
   356 basis functions,   568 primitive gaussians,   356 cartesian basis functions
    63 alpha electrons       63 beta electrons
       nuclear repulsion energy      1160.4223015033 Hartrees.
 NAtoms=   29 NActive=   29 NUniq=   29 SFac= 1.00D+00 NAtFMM=   60 NAOKFM=F Big=F
 Integral buffers will be    131072 words long.
 Raffenetti 2 integral format.
 Two-electron integral symmetry is turned on.
 Nuclear repulsion after empirical dispersion term =     1160.4054510023 Hartrees.
 One-electron integrals computed using PRISM.
 NBasis=   356 RedAO= T EigKep=  3.84D-05  NBF=   356
 NBsUse=   356 1.00D-06 EigRej= -1.00D+00 NBFU=   356
 Initial guess from the checkpoint file:  "/local_scratch/slurm.6305321/Gau-1262884.chk"
 B after Tr=     0.000000   -0.000000    0.000000
         Rot=    0.999287   -0.032490    0.010232   -0.016291 Ang=  -4.33 deg.
 ExpMin= 3.60D-02 ExpMax= 7.00D+03 ExpMxC= 1.05D+03 IAcc=3 IRadAn=         5 AccDes= 0.00D+00
 Harris functional with IExCor= 4639 and IRadAn=       5 diagonalized for initial guess.
 HarFok:  IExCor= 4639 AccDes= 0.00D+00 IRadAn=         5 IDoV= 1 UseB2=F ITyADJ=14
 ICtDFT=  3500011 ScaDFX=  1.000000  1.000000  1.000000  1.000000
 FoFCou: FMM=F IPFlag=           0 FMFlag=      100000 FMFlg1=           0
         NFxFlg=           0 DoJE=T BraDBF=F KetDBF=T FulRan=T
         wScrn=  0.000000 ICntrl=       500 IOpCl=  0 I1Cent=   200000004 NGrid=           0
         NMat0=    1 NMatS0=      1 NMatT0=    0 NMatD0=    1 NMtDS0=    0 NMtDT0=    0
 Petite list used in FoFCou.
 Requested convergence on RMS density matrix=1.00D-10 within 128 cycles.
 Requested convergence on MAX density matrix=1.00D-08.
 Requested convergence on             energy=1.00D-08.
 No special actions if energy rises.
 SCF Done:  E(RwB97XD) =  -1061.66248615     A.U. after   18 cycles
            NFock= 18  Conv=0.93D-10     -V/T= 2.0081
 Calling FoFJK, ICntrl=      2127 FMM=F ISym2X=0 I1Cent= 0 IOpClX= 0 NMat=1 NMatS=1 NMatT=0.
 ***** Axes restored to original set *****
 -------------------------------------------------------------------
 Center     Atomic                   Forces (Hartrees/Bohr)
 Number     Number              X              Y              Z
 -------------------------------------------------------------------
      1        6          -0.020207792   -0.010695682    0.013562850
      2        8           0.028014446    0.018767446   -0.011981325
      3        8          -0.024106953    0.010394147    0.038717974
      4        1           0.016123194   -0.016915663   -0.039523422
      5        6          -0.010093534   -0.011512271   -0.001706038
      6        9           0.000646360    0.003450727   -0.001118565
      7        9           0.000022831    0.001716927    0.001029477
      8        9           0.008367558    0.007465786    0.006364470
      9        8          -0.003104833   -0.004189377    0.005381347
     10        1          -0.000378523   -0.004947537   -0.003802236
     11        1           0.003945138    0.008623739   -0.002403541
     12        8          -0.004913360    0.001025649   -0.001296962
     13        1           0.002453305   -0.000912392    0.000083970
     14        1          -0.000352022    0.000913806    0.001705977
     15        8           0.001205146    0.000878695    0.000357504
     16        1          -0.000751987   -0.000589996   -0.000115997
     17        1          -0.000655287   -0.001163803   -0.001077167
     18        8          -0.000845675   -0.000688879    0.000179872
     19        1           0.000558962   -0.000004379   -0.000769394
     20        1           0.000652112    0.001252549    0.000463905
     21        8          -0.000148822   -0.000219734   -0.001678902
     22        1          -0.001176227    0.001714008    0.002098914
     23        1           0.001070645   -0.000626935   -0.000233272
     24        8           0.000376441    0.000823277   -0.006428824
     25        1           0.001401002    0.001354681   -0.000122573
     26        1          -0.000038465   -0.004414210    0.002717612
     27        8           0.000168557   -0.000755744   -0.000405790
     28        1           0.002287075   -0.000878737   -0.000772753
     29        1          -0.000519292    0.000133902    0.000772887
 -------------------------------------------------------------------
 Cartesian Forces:  Max     0.039523422 RMS     0.008994446

 GradGradGradGradGradGradGradGradGradGradGradGradGradGradGradGradGradGrad
 Berny optimization.
 Using GEDIIS/GDIIS optimizer.
 FormGI is forming the generalized inverse of G from B-inverse, IUseBI=4.
 Internal  Forces:  Max     0.051887736 RMS     0.006012757
 Search for a local minimum.
 Step number   7 out of a maximum of  174
 All quantities printed in internal units (Hartrees-Bohrs-Radians)
 Mixed Optimization -- RFO/linear search
 Update second derivatives using D2CorX and points    7    6
 DE=  6.40D-03 DEPred=-7.21D-03 R=-8.87D-01
 Trust test=-8.87D-01 RLast= 1.35D+00 DXMaxT set to 4.24D-01
 ITU= -1  1  0  0  0  1  0
 Use linear search instead of GDIIS.
     Eigenvalues ---   -0.36464   0.00015   0.00040   0.00082   0.00129
     Eigenvalues ---    0.00237   0.00246   0.00297   0.00318   0.00434
     Eigenvalues ---    0.00511   0.00608   0.00695   0.00832   0.00873
     Eigenvalues ---    0.00966   0.01110   0.01115   0.01212   0.01345
     Eigenvalues ---    0.01456   0.01523   0.01622   0.01645   0.01692
     Eigenvalues ---    0.01792   0.01898   0.02116   0.02203   0.02222
     Eigenvalues ---    0.02307   0.02451   0.02505   0.02722   0.02760
     Eigenvalues ---    0.02891   0.03240   0.03620   0.03643   0.04306
     Eigenvalues ---    0.04801   0.04894   0.05367   0.05739   0.05868
     Eigenvalues ---    0.06277   0.07009   0.07675   0.08635   0.08719
     Eigenvalues ---    0.10426   0.12596   0.13652   0.19881   0.21015
     Eigenvalues ---    0.22157   0.23227   0.25307   0.28332   0.35801
     Eigenvalues ---    0.36529   0.37968   0.39312   0.41824   0.44466
     Eigenvalues ---    0.46941   0.47625   0.48519   0.50617   0.51492
     Eigenvalues ---    0.51945   0.52920   0.55811   0.56717   0.56900
     Eigenvalues ---    0.57368   0.57692   0.61026   0.69582   1.04106
     Eigenvalues ---    1.43952
 RFO step:  Lambda=-3.67456895D-01 EMin=-3.64635998D-01
 I=     1 Eig=   -3.65D-01 Dot1=  1.93D-02
 I=     1 Stepn=  6.00D-01 RXN=   6.00D-01 EDone=F
 Mixed    1 eigenvectors in step.  Raw Step.Grad=  1.93D-02.
 RFO eigenvector is Hessian eigenvector with negative curvature.
 Taking step of  6.00D-01 in eigenvector direction(s).  Step.Grad= -3.19D-03.
 Quartic linear search produced a step of -0.79737.
 Maximum step size (   0.424) exceeded in Quadratic search.
    -- Step size not scaled.
 Iteration  1 RMS(Cart)=  0.44869306 RMS(Int)=  0.05316690
 Iteration  2 RMS(Cart)=  0.22985897 RMS(Int)=  0.01431231
 Iteration  3 RMS(Cart)=  0.02531737 RMS(Int)=  0.00411867
 Iteration  4 RMS(Cart)=  0.00068706 RMS(Int)=  0.00408794
 Iteration  5 RMS(Cart)=  0.00000237 RMS(Int)=  0.00408794
 Iteration  6 RMS(Cart)=  0.00000011 RMS(Int)=  0.00408794
 Variable       Old X    -DE/DX   Delta X   Delta X   Delta X     New X
                                 (Linear)    (Quad)   (Total)
    R1        2.25009   0.03550   0.02629   0.11696   0.14325   2.39334
    R2        2.44804   0.01304  -0.00526   0.08961   0.08445   2.53249
    R3        2.91679   0.00482   0.01328  -0.03782  -0.02452   2.89227
    R4        1.81603   0.05189   0.08693   0.15657   0.24346   2.05950
    R5        2.96621   0.00580  -0.08156  -0.14822  -0.22982   2.73638
    R6        2.55069  -0.00353  -0.02325   0.05993   0.03668   2.58737
    R7        2.53889   0.00100  -0.00838   0.01583   0.00745   2.54634
    R8        2.49162   0.01272   0.04825   0.00315   0.05139   2.54301
    R9        1.81737   0.00080  -0.00195   0.01495   0.01300   1.83037
   R10        1.80744   0.00650   0.01352  -0.01228   0.00124   1.80868
   R11        3.53502  -0.00091  -0.04906   0.02308  -0.02596   3.50906
   R12        1.83542   0.00281   0.00387   0.01713   0.01869   1.85411
   R13        1.83018   0.00094   0.00632   0.03827   0.04455   1.87473
   R14        3.20156  -0.00089  -0.05197  -0.00793  -0.05902   3.14254
   R15        3.49648   0.00072   0.02739  -0.00069   0.02401   3.52049
   R16        1.83469  -0.00108   0.00281   0.02882   0.03649   1.87118
   R17        1.83154  -0.00116  -0.00076   0.02281   0.02205   1.85359
   R18        3.36775  -0.00127  -0.08531   0.03179  -0.05244   3.31531
   R19        3.60969  -0.00066  -0.08789   0.04913  -0.03365   3.57605
   R20        1.81471   0.00067   0.00030   0.01455   0.01485   1.82956
   R21        1.84915  -0.00044  -0.00141   0.02309   0.02202   1.87117
   R22        3.25923   0.00054  -0.01891   0.00357  -0.01558   3.24365
   R23        3.42887  -0.00041  -0.03002   0.01237  -0.01753   3.41134
   R24        1.86735  -0.00154  -0.00199   0.01516   0.01314   1.88049
   R25        1.81211   0.00092   0.00035   0.01653   0.01688   1.82899
   R26        1.85349   0.00077   0.00814   0.02548   0.03517   1.88866
   R27        1.82622   0.00492   0.00639   0.05780   0.05941   1.88562
   R28        3.58111  -0.00034  -0.03591   0.04112   0.00062   3.58173
   R29        1.87212  -0.00113   0.00214   0.03981   0.04310   1.91522
   R30        1.81245   0.00057  -0.00016   0.02237   0.02221   1.83466
    A1        2.22958   0.00537   0.02209   0.01179   0.03356   2.26315
    A2        2.10985  -0.00446  -0.02321  -0.01312  -0.03659   2.07326
    A3        1.94287  -0.00090   0.00118   0.00001   0.00131   1.94418
    A4        1.92690   0.00874   0.02456  -0.00404   0.02012   1.94702
    A5        1.94685   0.00210   0.02113  -0.02669  -0.00538   1.94147
    A6        1.91529   0.00101   0.01170  -0.03316  -0.02146   1.89383
    A7        1.94061   0.00039  -0.01235  -0.01253  -0.02525   1.91536
    A8        1.87693  -0.00086   0.00958   0.02894   0.03905   1.91599
    A9        1.88131  -0.00023  -0.01015   0.02525   0.01492   1.89623
   A10        1.90106  -0.00257  -0.02145   0.02157  -0.00044   1.90061
   A11        1.78734   0.00774   0.04212  -0.00793   0.03936   1.82670
   A12        2.05855  -0.00356   0.02172  -0.00931   0.01456   2.07311
   A13        2.21503  -0.00591  -0.39987   0.01264  -0.38412   1.83092
   A14        1.90254  -0.00082  -0.03066   0.03594   0.00898   1.91152
   A15        1.88913  -0.00118  -0.03846   0.04106   0.00271   1.89183
   A16        2.24526   0.00078   0.01746  -0.05723  -0.04213   2.20313
   A17        2.82001  -0.00080  -0.02138  -0.01088  -0.03755   2.78246
   A18        1.84565  -0.00052  -0.01561   0.04234   0.02687   1.87253
   A19        1.96978  -0.00104  -0.01772   0.03982   0.02299   1.99277
   A20        1.67218  -0.00024  -0.00880  -0.02007  -0.03522   1.63696
   A21        1.84898   0.00051   0.00513  -0.00763  -0.00322   1.84576
   A22        2.04105  -0.00060  -0.03455   0.01254  -0.02351   2.01754
   A23        1.84421  -0.00046  -0.03338   0.01587  -0.02043   1.82378
   A24        2.80070   0.00012   0.01074  -0.00001   0.00418   2.80489
   A25        1.55186  -0.00056  -0.01285   0.05957   0.04305   1.59491
   A26        1.83364  -0.00016  -0.01464  -0.02007  -0.03220   1.80144
   A27        2.12906   0.00093   0.06751  -0.03982   0.02875   2.15781
   A28        1.83172   0.00074  -0.06151  -0.04298  -0.10055   1.73116
   A29        2.17800  -0.00037   0.00463   0.00959   0.01403   2.19203
   A30        1.88976  -0.00050  -0.00396   0.02672   0.02070   1.91046
   A31        1.87735  -0.00078  -0.03149  -0.00903  -0.03288   1.84448
   A32        1.77452  -0.00190   0.04127   0.15515   0.19847   1.97300
   A33        1.84538   0.00128   0.00917  -0.06893  -0.07566   1.76972
   A34        2.77576  -0.00233   0.02783   0.15344   0.17455   2.95031
   A35        1.60444   0.00071   0.06300  -0.03239   0.02014   1.62458
   A36        1.86735  -0.00125  -0.03940   0.00776  -0.03023   1.83712
   A37        2.24179   0.00068   0.00328  -0.00107   0.00299   2.24478
   A38        1.72568  -0.00107  -0.06295   0.05978  -0.00397   1.72171
   A39        2.05073   0.00063   0.02353  -0.00357   0.03482   2.08555
   A40        1.89648  -0.00010  -0.00711  -0.01353  -0.02344   1.87304
   A41        2.95415  -0.00038   0.05133   0.16006   0.21110   3.16525
   A42        3.03169  -0.00221  -0.11117   0.11102  -0.00041   3.03128
   A43        2.97158  -0.00283   0.02312   0.17593   0.19387   3.16546
   A44        2.84684   0.00111   0.03206  -0.02105   0.00714   2.85398
   A45        2.85922  -0.00059   0.01978  -0.00264   0.02730   2.88652
   A46        3.21076  -0.00095  -0.10486   0.02182  -0.07740   3.13336
   A47        3.03414  -0.00274   0.02226   0.07023   0.09249   3.12663
   A48        3.25349  -0.00135  -0.23183   0.02442  -0.20763   3.04585
   A49        2.85315   0.00227   0.05098  -0.08210  -0.02670   2.82645
   A50        3.06988   0.00161   0.06979  -0.01196   0.05522   3.12510
   A51        3.22158  -0.00119  -0.02819   0.07028   0.05219   3.27377
   A52        2.77059   0.00090   0.06176  -0.00276   0.06626   2.83685
    D1        0.21633  -0.00095  -0.00950  -0.01123  -0.02023   0.19609
    D2       -2.97070  -0.00087  -0.00850  -0.04542  -0.05462  -3.02532
    D3       -2.53433   0.00017  -0.06280  -0.01733  -0.08023  -2.61456
    D4        1.67064  -0.00073  -0.09707  -0.01499  -0.11141   1.55923
    D5       -0.43371   0.00156  -0.07003  -0.01194  -0.08193  -0.51564
    D6        0.64912  -0.00019  -0.06496   0.01345  -0.05199   0.59713
    D7       -1.42909  -0.00109  -0.09924   0.01580  -0.08318  -1.51227
    D8        2.74974   0.00121  -0.07220   0.01885  -0.05370   2.69604
    D9       -0.02104  -0.00160  -0.03219   0.07233   0.04384   0.02281
   D10        1.88390  -0.00174  -0.00808   0.07928   0.06626   1.95017
   D11       -2.63912   0.00086   0.03670   0.02272   0.05825  -2.58087
   D12       -0.22480  -0.00004   0.02003   0.00011   0.01734  -0.20745
   D13        1.35127   0.00013   0.32586   0.00265   0.33137   1.68264
   D14       -2.51760  -0.00078   0.30919  -0.01996   0.29047  -2.22713
   D15        2.59587   0.00142  -0.02266  -0.07498  -0.09145   2.50442
   D16        0.08271   0.00234   0.01682  -0.07017  -0.04175   0.04097
   D17        0.31728  -0.00123  -0.06748   0.04307  -0.02359   0.29369
   D18       -1.29184  -0.00172  -0.12240   0.06743  -0.04652  -1.33836
   D19        2.80910   0.00012  -0.07795  -0.00287  -0.07154   2.73756
   D20       -1.97020  -0.00071  -0.02525   0.01944  -0.00983  -1.98003
   D21        2.70386  -0.00120  -0.08017   0.04379  -0.03277   2.67110
   D22        0.52162   0.00064  -0.03572  -0.02651  -0.05778   0.46384
   D23        1.44849   0.00164  -0.01083  -0.07402  -0.07990   1.36858
   D24       -0.38750   0.00104   0.05655  -0.04468   0.01473  -0.37277
   D25       -2.54175   0.00121   0.02387  -0.03395  -0.00499  -2.54674
   D26        0.65609  -0.00064   0.10369   0.03777   0.14599   0.80208
   D27        2.47756  -0.00113   0.08973   0.04023   0.12662   2.60418
   D28       -1.59281  -0.00032   0.02332  -0.01536   0.01285  -1.57996
   D29       -1.07494   0.00048   0.11234   0.00870   0.12224  -0.95269
   D30        0.74654  -0.00000   0.09838   0.01116   0.10287   0.84941
   D31        2.95935   0.00081   0.03197  -0.04443  -0.01090   2.94845
   D32        1.71521  -0.00272  -0.07496   0.13843   0.06195   1.77716
   D33       -0.10362  -0.00066  -0.11910  -0.00736  -0.12796  -0.23158
   D34       -0.15668  -0.00185  -0.05455   0.09772   0.04422  -0.11246
   D35       -1.97551   0.00021  -0.09869  -0.04807  -0.14568  -2.12119
   D36       -1.64586  -0.00035   0.04901   0.01594   0.06367  -1.58218
   D37        0.53084  -0.00103  -0.00529   0.03511   0.02416   0.55500
   D38        2.15892  -0.00020  -0.08299   0.02822  -0.05656   2.10236
   D39        0.59112   0.00017  -0.06485  -0.02281  -0.08736   0.50376
   D40       -1.84428   0.00043   0.01600  -0.00377   0.01381  -1.83047
   D41        0.16989  -0.00067  -0.05827   0.03162  -0.02672   0.14317
   D42       -1.39791  -0.00031  -0.04013  -0.01941  -0.05752  -1.45543
   D43        2.44988  -0.00004   0.04072  -0.00036   0.04364   2.49353
   D44        0.86464  -0.00140   0.01635   0.05379   0.06489   0.92953
   D45       -0.87870  -0.00039   0.06822   0.00061   0.06584  -0.81286
   D46        3.09982   0.00070   0.12671   0.01442   0.14012  -3.04325
   D47       -0.37266   0.00179  -0.24608  -0.08637  -0.32595  -0.69861
   D48        1.58613   0.00063  -0.26085  -0.05924  -0.31834   1.26780
   D49       -2.26993   0.00192   0.35229   0.01415   0.36796  -1.90197
   D50       -0.39320   0.00069   0.31436   0.02145   0.34039  -0.05281
   D51        1.64028   0.00013   0.27386   0.04298   0.32434   1.96461
         Item               Value     Threshold  Converged?
 Maximum Force            0.051888     0.000015     NO 
 RMS     Force            0.006013     0.000010     NO 
 Maximum Displacement     2.368147     0.000060     NO 
 RMS     Displacement     0.677262     0.000040     NO 
 Predicted change in Energy=-8.283478D-02
 GradGradGradGradGradGradGradGradGradGradGradGradGradGradGradGradGradGrad

                          Input orientation:                          
 ---------------------------------------------------------------------
 Center     Atomic      Atomic             Coordinates (Angstroms)
 Number     Number       Type             X           Y           Z
 ---------------------------------------------------------------------
      1          6           0       -1.526174    1.757580   -0.393580
      2          8           0       -0.465476    2.195593   -0.929387
      3          8           0       -2.224216    0.645616   -0.662349
      4          1           0       -1.672677   -0.023677   -1.322350
      5          6           0       -2.229399    2.617364    0.659396
      6          9           0       -2.884522    1.840587    1.577042
      7          9           0       -3.108902    3.424669    0.034577
      8          9           0       -1.324526    3.375609    1.305294
      9          8           0        1.580974   -1.513550    3.881473
     10          1           0        1.145571   -2.145955    4.471941
     11          1           0        1.251672   -0.658246    4.157300
     12          8           0        1.038683   -1.503488    1.091180
     13          1           0        1.856683   -1.224763    0.626585
     14          1           0        1.224235   -1.598292    2.061117
     15          8           0        1.363467    0.484858   -2.283073
     16          1           0        2.065917    0.088917   -1.708393
     17          1           0        0.926988    1.193282   -1.763705
     18          8           0        2.283146   -3.214644   -2.127519
     19          1           0        2.023566   -3.003016   -3.035907
     20          1           0        1.440144   -3.406262   -1.644727
     21          8           0        3.146857   -1.102425   -0.711744
     22          1           0        3.002228   -1.930968   -1.243576
     23          1           0        4.092365   -0.992706   -0.536448
     24          8           0       -0.973860   -0.919787   -2.219810
     25          1           0       -0.094272   -0.483467   -2.406415
     26          1           0       -0.684230   -1.766731   -1.778829
     27          8           0       -0.053381   -3.161186   -0.660820
     28          1           0        0.238286   -2.600896    0.131754
     29          1           0       -0.677011   -3.827571   -0.329779
 ---------------------------------------------------------------------
                    Distance matrix (angstroms):
                    1          2          3          4          5
     1  C    0.000000
     2  O    1.266501   0.000000
     3  O    1.340136   2.359429   0.000000
     4  H    2.014188   2.556739   1.089839   0.000000
     5  C    1.530526   2.411129   2.373779   3.348484   0.000000
     6  F    2.394859   3.501428   2.622753   3.653836   1.369176
     7  F    2.338275   3.070432   2.998585   3.974303   1.347467
     8  F    2.354751   2.669120   3.483378   4.310552   1.345702
     9  O    6.215363   6.410154   6.307756   6.315515   6.478053
    10  H    6.785949   7.114693   6.746056   6.783833   6.972455
    11  H    5.853473   6.080080   6.083656   6.243481   5.923074
    12  O    4.406537   4.475308   4.282525   3.920005   5.277141
    13  H    4.623724   4.417274   4.670482   4.206820   5.608839
    14  H    4.985194   5.117792   4.933984   4.724336   5.627092
    15  O    3.679678   2.846772   3.940057   3.224866   5.110223
    16  H    4.173283   3.384212   4.450771   3.760159   5.518080
    17  H    2.865952   1.907792   3.382752   2.904142   4.226370
    18  O    6.499268   6.185557   6.112662   5.145785   7.883037
    19  H    6.499679   6.136636   6.081936   5.047272   7.958118
    20  H    6.085202   5.960192   5.550704   4.608196   7.420148
    21  O    5.487994   4.896248   5.648585   4.976388   6.679894
    22  H    5.902059   5.399277   5.855964   5.049623   7.188779
    23  H    6.257193   5.576160   6.526802   5.898505   7.377489
    24  O    3.287623   3.410168   2.537629   1.448031   4.730501
    25  H    3.335287   3.081683   2.975442   1.969255   4.855215
    26  H    3.879247   4.058253   3.072052   2.055149   5.249073
    27  O    5.141478   5.379315   4.382267   3.592173   6.314242
    28  H    4.731344   4.962622   4.151429   3.522536   5.796388
    29  H    5.649696   6.056632   4.744876   4.055387   6.702654
                    6          7          8          9         10
     6  F    0.000000
     7  F    2.222355   0.000000
     8  F    2.205386   2.191147   0.000000
     9  O    6.041630   7.821736   6.243597   0.000000
    10  H    6.365109   8.295938   6.827642   0.968589   0.000000
    11  H    5.478139   7.258213   5.571600   0.957112   1.524314
    12  O    5.177880   6.527297   5.425513   2.842520   3.442925
    13  H    5.725274   6.828230   5.634195   3.279285   4.017591
    14  H    5.379786   6.936359   5.639782   1.856917   2.473499
    15  O    5.897787   5.832330   5.334615   6.484024   7.252507
    16  H    6.194294   6.398745   5.601764   5.835209   6.636129
    17  H    5.109521   4.949880   4.387553   6.294654   7.076833
    18  O    8.123049   8.822093   8.260202   6.284486   6.781523
    19  H    8.296332   8.779820   8.410863   7.089749   7.607444
    20  H    7.524092   8.377082   7.895556   5.843037   6.252101
    21  O    7.090655   7.757970   6.641875   4.870180   5.653732
    22  H    7.538855   8.225717   7.305977   5.334822   6.013362
    23  H    7.821211   8.467438   7.198395   5.108463   5.924318
    24  O    5.068173   5.339941   5.567742   6.641188   7.125658
    25  H    5.390236   5.506357   5.493885   6.588251   7.184208
    26  H    5.395915   6.009834   6.030378   6.101989   6.524118
    27  O    6.167748   7.293372   6.943421   5.100808   5.367812
    28  H    5.618502   6.893515   6.287940   4.128623   4.457281
    29  H    6.374723   7.657796   7.414752   5.309222   5.404272
                   11         12         13         14         15
    11  H    0.000000
    12  O    3.187616   0.000000
    13  H    3.626696   0.981152   0.000000
    14  H    2.297482   0.992066   1.611644   0.000000
    15  O    6.541986   3.929959   3.410597   4.819842   0.000000
    16  H    5.968886   3.380616   2.687314   4.214772   0.990183
    17  H    6.212236   3.928792   3.524877   4.744523   0.980878
    18  O    6.862803   3.851852   3.424411   4.612869   3.815275
    19  H    7.604998   4.500158   4.074787   5.347133   3.628740
    20  H    6.422665   3.356621   3.176681   4.129001   3.943879
    21  O    5.243721   2.802816   1.862965   3.410442   2.858150
    22  H    5.818396   3.080475   2.304019   3.767350   3.098759
    23  H    5.496606   3.497862   2.530765   3.916663   3.561008
    24  O    6.759358   3.918378   4.025785   4.859868   2.727659
    25  H    6.702571   3.815389   3.681689   4.789586   1.754386
    26  H    6.341458   3.357779   3.540620   4.291363   3.084959
    27  O    5.584098   2.647653   3.009234   3.388787   4.234713
    28  H    4.583215   1.662960   2.181241   2.387415   4.076677
    29  H    5.822226   3.219331   3.756175   3.781641   5.155187
                   16         17         18         19         20
    16  H    0.000000
    17  H    1.587401   0.000000
    18  O    3.337120   4.626158   0.000000
    19  H    3.365136   4.519945   0.968161   0.000000
    20  H    3.551327   4.629611   0.990181   1.561528   0.000000
    21  O    1.892362   3.362248   2.685496   3.205583   3.015127
    22  H    2.274349   3.786567   1.716467   2.306408   2.185754
    23  H    2.578730   4.037859   3.277467   3.816879   3.753373
    24  O    3.243343   2.878597   3.985345   3.740377   3.512932
    25  H    2.341213   2.065802   3.631697   3.351064   3.387821
    26  H    3.318388   3.370153   3.320144   3.231224   2.686822
    27  O    4.018955   4.597703   2.759243   3.159077   1.805202
    28  H    3.736505   4.296844   3.108449   3.658278   2.291061
    29  H    4.976255   5.462411   3.517112   3.911028   2.527634
                   21         22         23         24         25
    21  O    0.000000
    22  H    0.995111   0.000000
    23  H    0.967860   1.602736   0.000000
    24  O    4.391802   4.217202   5.339069   0.000000
    25  H    3.709439   3.610507   4.613461   0.999435   0.000000
    26  H    4.032022   3.728732   4.995847   0.997829   1.545535
    27  O    3.805603   3.345114   4.680276   2.881249   3.196709
    28  H    3.378859   3.159068   4.229266   3.134530   3.322108
    29  H    4.711081   4.238977   5.552128   3.480739   3.979326
                   26         27         28         29
    26  H    0.000000
    27  O    1.895368   0.000000
    28  H    2.279737   1.013493   0.000000
    29  H    2.519298   0.970862   1.598598   0.000000
 Stoichiometry    C2H15F3O9
 Framework group  C1[X(C2H15F3O9)]
 Deg. of freedom    81
 Full point group                 C1      NOp   1
 Largest Abelian subgroup         C1      NOp   1
 Largest concise Abelian subgroup C1      NOp   1
                         Standard orientation:                         
 ---------------------------------------------------------------------
 Center     Atomic      Atomic             Coordinates (Angstroms)
 Number     Number       Type             X           Y           Z
 ---------------------------------------------------------------------
      1          6           0        2.005903   -0.646447    0.057289
      2          8           0        1.576432   -1.061045    1.174288
      3          8           0        1.555815   -0.899010   -1.179480
      4          1           0        0.586301   -1.396373   -1.158973
      5          6           0        3.283982    0.194980    0.025282
      6          9           0        3.268687    1.080653   -1.018745
      7          9           0        4.339136   -0.634283   -0.095710
      8          9           0        3.402180    0.885964    1.173970
      9          8           0       -1.676730    4.360089    0.116790
     10          1           0       -1.778260    4.941707   -0.651050
     11          1           0       -0.773489    4.493394    0.403932
     12          8           0       -1.817033    1.534414   -0.158516
     13          1           0       -2.201975    1.170290    0.667252
     14          1           0       -1.835551    2.525705   -0.123938
     15          8           0       -1.106968   -1.942181    1.530767
     16          1           0       -1.747996   -1.231345    1.784260
     17          1           0       -0.204852   -1.570059    1.629926
     18          8           0       -4.459955   -1.267679   -0.160047
     19          1           0       -4.295606   -2.221607   -0.178698
     20          1           0       -3.990127   -0.898437   -0.949592
     21          8           0       -3.155535    0.033479    1.793760
     22          1           0       -3.785237   -0.424888    1.174389
     23          1           0       -3.636525    0.335160    2.577590
     24          8           0       -0.689258   -2.081748   -1.161104
     25          1           0       -0.944871   -2.179723   -0.199889
     26          1           0       -1.435572   -1.516930   -1.507021
     27          8           0       -2.692514   -0.178624   -1.977610
     28          1           0       -2.312763    0.585927   -1.431333
     29          1           0       -2.746838    0.123400   -2.898698
 ---------------------------------------------------------------------
 Rotational constants (GHZ):           0.5343818           0.2365509           0.2027378
 Standard basis: 6-31++G(d,p) (6D, 7F)
 There are   356 symmetry adapted cartesian basis functions of A   symmetry.
 There are   356 symmetry adapted basis functions of A   symmetry.
   356 basis functions,   568 primitive gaussians,   356 cartesian basis functions
    63 alpha electrons       63 beta electrons
       nuclear repulsion energy      1087.3703363645 Hartrees.
 NAtoms=   29 NActive=   29 NUniq=   29 SFac= 1.00D+00 NAtFMM=   60 NAOKFM=F Big=F
 Integral buffers will be    131072 words long.
 Raffenetti 2 integral format.
 Two-electron integral symmetry is turned on.
 Nuclear repulsion after empirical dispersion term =     1087.3561364213 Hartrees.
 One-electron integrals computed using PRISM.
 NBasis=   356 RedAO= T EigKep=  4.56D-05  NBF=   356
 NBsUse=   356 1.00D-06 EigRej= -1.00D+00 NBFU=   356
 Lowest energy guess from the checkpoint file:  "/local_scratch/slurm.6305321/Gau-1262884.chk"
 B after Tr=    -0.000000    0.000000   -0.000000
         Rot=    0.984195   -0.052932   -0.007473   -0.168826 Ang= -20.40 deg.
 B after Tr=    -0.000000    0.000000   -0.000000
         Rot=    0.987293   -0.013392   -0.012771   -0.157829 Ang= -18.29 deg.
 Requested convergence on RMS density matrix=1.00D-10 within 128 cycles.
 Requested convergence on MAX density matrix=1.00D-08.
 Requested convergence on             energy=1.00D-08.
 No special actions if energy rises.
 SCF Done:  E(RwB97XD) =  -1061.65328741     A.U. after   18 cycles
            NFock= 18  Conv=0.52D-10     -V/T= 2.0090
 Calling FoFJK, ICntrl=      2127 FMM=F ISym2X=0 I1Cent= 0 IOpClX= 0 NMat=1 NMatS=1 NMatT=0.
 ***** Axes restored to original set *****
 -------------------------------------------------------------------
 Center     Atomic                   Forces (Hartrees/Bohr)
 Number     Number              X              Y              Z
 -------------------------------------------------------------------
      1        6           0.032314223   -0.014387165   -0.043220418
      2        8          -0.059924744   -0.031657377    0.031639296
      3        8           0.042728298    0.023510829   -0.003237851
      4        1          -0.010855705    0.012538346    0.007897521
      5        6          -0.000134913   -0.003706395    0.010006349
      6        9           0.008871239    0.019282697   -0.014148845
      7        9           0.001751871   -0.004357272    0.010353696
      8        9          -0.012596947   -0.004718265   -0.001025257
      9        8          -0.005139846   -0.008703226    0.003286100
     10        1           0.004536153    0.002726040   -0.005113318
     11        1          -0.000374857    0.006582970    0.001183298
     12        8           0.003214870   -0.000500970    0.013115749
     13        1          -0.003695757   -0.003508812    0.005191953
     14        1           0.000168415    0.002259038   -0.019111775
     15        8           0.006225363   -0.003477000    0.013756986
     16        1          -0.011923123    0.007763003   -0.009446518
     17        1           0.004104253   -0.005063229   -0.005072221
     18        8          -0.011442155   -0.000938612   -0.000400928
     19        1           0.002576177   -0.001136051    0.006432052
     20        1           0.008874919    0.002333940   -0.005019460
     21        8           0.004221397   -0.002721744   -0.000462142
     22        1           0.002369743    0.005898476    0.002901420
     23        1          -0.008220398   -0.002537688   -0.003010460
     24        8           0.020815676   -0.013618176    0.009583047
     25        1          -0.008020310    0.001249832    0.000152264
     26        1          -0.012483955    0.014226186   -0.005123663
     27        8          -0.004003395    0.002840082    0.015011539
     28        1          -0.000783680   -0.007294262   -0.011425219
     29        1           0.006827189    0.007114806   -0.004693195
 -------------------------------------------------------------------
 Cartesian Forces:  Max     0.059924744 RMS     0.013601712

 GradGradGradGradGradGradGradGradGradGradGradGradGradGradGradGradGradGrad
 Berny optimization.
 Using GEDIIS/GDIIS optimizer.
 FormGI is forming the generalized inverse of G from B-inverse, IUseBI=4.
 Internal  Forces:  Max     0.074520998 RMS     0.009604355
 Search for a local minimum.
 Step number   8 out of a maximum of  174
 All quantities printed in internal units (Hartrees-Bohrs-Radians)
 Mixed Optimization -- RFO/linear search
 Iteration  1 RMS(Cart)=  0.56087218 RMS(Int)=  0.06559264
 Iteration  2 RMS(Cart)=  0.15844826 RMS(Int)=  0.01504005
 Iteration  3 RMS(Cart)=  0.01706525 RMS(Int)=  0.00029165
 Iteration  4 RMS(Cart)=  0.00058250 RMS(Int)=  0.00000024
 Iteration  5 RMS(Cart)=  0.00000026 RMS(Int)=  0.00000000
 Update second derivatives using D2CorX and points    7    6
 ITU=  0 -1  1  0  0  0  1  0
 Use linear search instead of GDIIS.
 Energy rises -- skip Quadratic/GDIIS search.
 Quartic linear search produced a step of -0.79737.
 Iteration  1 RMS(Cart)=  0.16856461 RMS(Int)=  0.03890659
 Iteration  2 RMS(Cart)=  0.06907702 RMS(Int)=  0.01137161
 Iteration  3 RMS(Cart)=  0.00864236 RMS(Int)=  0.00810197
 Iteration  4 RMS(Cart)=  0.00026082 RMS(Int)=  0.00810092
 Iteration  5 RMS(Cart)=  0.00001673 RMS(Int)=  0.00810092
 Iteration  6 RMS(Cart)=  0.00000071 RMS(Int)=  0.00810092
 Variable       Old X    -DE/DX   Delta X   Delta X   Delta X     New X
                                 (Linear)    (Quad)   (Total)
    R1        2.25009   0.03550   0.02629   0.00000   0.16954   2.41963
    R2        2.44804   0.01304  -0.00526   0.00000   0.07815   2.52619
    R3        2.91679   0.00482   0.01328   0.00000  -0.01100   2.90580
    R4        1.81603   0.05189   0.08693   0.00000   0.33039   2.14642
    R5        2.96621   0.00580  -0.08156   0.00000  -0.31143   2.65477
    R6        2.55069  -0.00353  -0.02325   0.00000   0.01342   2.56411
    R7        2.53889   0.00100  -0.00838   0.00000  -0.00094   2.53796
    R8        2.49162   0.01272   0.04825   0.00000   0.09964   2.59126
    R9        1.81737   0.00080  -0.00195   0.00000   0.01104   1.82841
   R10        1.80744   0.00650   0.01352   0.00000   0.01476   1.82220
   R11        3.53502  -0.00091  -0.04906   0.00000  -0.07501   3.46001
   R12        1.83542   0.00281   0.00387   0.00000   0.01754   1.85297
   R13        1.83018   0.00094   0.00632   0.00000   0.05081   1.88099
   R14        3.20156  -0.00089  -0.05197   0.00000  -0.10880   3.09276
   R15        3.49648   0.00072   0.02739   0.00000   0.04574   3.54222
   R16        1.83469  -0.00108   0.00281   0.00000   0.04629   1.88098
   R17        1.83154  -0.00116  -0.00076   0.00000   0.02129   1.85283
   R18        3.36775  -0.00127  -0.08531   0.00000  -0.13425   3.23350
   R19        3.60969  -0.00066  -0.08789   0.00000  -0.11477   3.49493
   R20        1.81471   0.00067   0.00030   0.00000   0.01514   1.82986
   R21        1.84915  -0.00044  -0.00141   0.00000   0.02203   1.87118
   R22        3.25923   0.00054  -0.01891   0.00000  -0.03659   3.22264
   R23        3.42887  -0.00041  -0.03002   0.00000  -0.04614   3.38273
   R24        1.86735  -0.00154  -0.00199   0.00000   0.00958   1.87693
   R25        1.81211   0.00092   0.00035   0.00000   0.01722   1.82934
   R26        1.85349   0.00077   0.00814   0.00000   0.04692   1.90041
   R27        1.82622   0.00492   0.00639   0.00000   0.05983   1.88605
   R28        3.58111  -0.00034  -0.03591   0.00000  -0.04151   3.53960
   R29        1.87212  -0.00113   0.00214   0.00000   0.04797   1.92009
   R30        1.81245   0.00057  -0.00016   0.00000   0.02205   1.83450
    A1        2.22958   0.00537   0.02209   0.00000   0.05680   2.28638
    A2        2.10985  -0.00446  -0.02321   0.00000  -0.05863   2.05122
    A3        1.94287  -0.00090   0.00118   0.00000   0.00020   1.94306
    A4        1.92690   0.00874   0.02456   0.00000   0.04984   1.97674
    A5        1.94685   0.00210   0.02113   0.00000   0.01587   1.96272
    A6        1.91529   0.00101   0.01170   0.00000  -0.00983   1.90546
    A7        1.94061   0.00039  -0.01235   0.00000  -0.03771   1.90289
    A8        1.87693  -0.00086   0.00958   0.00000   0.04879   1.92573
    A9        1.88131  -0.00023  -0.01015   0.00000   0.00484   1.88615
   A10        1.90106  -0.00257  -0.02145   0.00000  -0.02222   1.87883
   A11        1.78734   0.00774   0.04212   0.00000   0.05679   1.84413
   A12        2.05855  -0.00356   0.02172   0.00000   0.03790   2.09645
   A13        2.21503  -0.00591  -0.39987   0.00000  -0.79863   1.41640
   A14        1.90254  -0.00082  -0.03066   0.00000  -0.01762   1.88492
   A15        1.88913  -0.00118  -0.03846   0.00000  -0.02128   1.86784
   A16        2.24526   0.00078   0.01746   0.00000  -0.02842   2.21684
   A17        2.82001  -0.00080  -0.02138   0.00000  -0.06508   2.75493
   A18        1.84565  -0.00052  -0.01561   0.00000   0.00838   1.85404
   A19        1.96978  -0.00104  -0.01772   0.00000   0.00888   1.97866
   A20        1.67218  -0.00024  -0.00880   0.00000  -0.04367   1.62851
   A21        1.84898   0.00051   0.00513   0.00000  -0.00474   1.84425
   A22        2.04105  -0.00060  -0.03455   0.00000  -0.06322   1.97783
   A23        1.84421  -0.00046  -0.03338   0.00000  -0.05290   1.79131
   A24        2.80070   0.00012   0.01074   0.00000   0.00974   2.81045
   A25        1.55186  -0.00056  -0.01285   0.00000   0.02558   1.57743
   A26        1.83364  -0.00016  -0.01464   0.00000  -0.04849   1.78515
   A27        2.12906   0.00093   0.06751   0.00000   0.09878   2.22784
   A28        1.83172   0.00074  -0.06151   0.00000  -0.15949   1.67222
   A29        2.17800  -0.00037   0.00463   0.00000   0.01354   2.19155
   A30        1.88976  -0.00050  -0.00396   0.00000   0.01489   1.90465
   A31        1.87735  -0.00078  -0.03149   0.00000  -0.05586   1.82150
   A32        1.77452  -0.00190   0.04127   0.00000   0.24235   2.01687
   A33        1.84538   0.00128   0.00917   0.00000  -0.08437   1.76101
   A34        2.77576  -0.00233   0.02783   0.00000   0.18678   2.96254
   A35        1.60444   0.00071   0.06300   0.00000   0.06626   1.67069
   A36        1.86735  -0.00125  -0.03940   0.00000  -0.06101   1.80634
   A37        2.24179   0.00068   0.00328   0.00000   0.00567   2.24746
   A38        1.72568  -0.00107  -0.06295   0.00000  -0.06715   1.65853
   A39        2.05073   0.00063   0.02353   0.00000   0.06671   2.11744
   A40        1.89648  -0.00010  -0.00711   0.00000  -0.03531   1.86117
   A41        2.95415  -0.00038   0.05133   0.00000   0.26535   3.21950
   A42        3.03169  -0.00221  -0.11117   0.00000  -0.14447   2.88722
   A43        2.97158  -0.00283   0.02312   0.00000   0.20535   3.17694
   A44        2.84684   0.00111   0.03206   0.00000   0.03451   2.88135
   A45        2.85922  -0.00059   0.01978   0.00000   0.05531   2.91452
   A46        3.21076  -0.00095  -0.10486   0.00000  -0.16400   3.04675
   A47        3.03414  -0.00274   0.02226   0.00000   0.10667   3.14081
   A48        3.25349  -0.00135  -0.23183   0.00000  -0.42089   2.83260
   A49        2.85315   0.00227   0.05098   0.00000   0.02953   2.88268
   A50        3.06988   0.00161   0.06979   0.00000   0.12637   3.19625
   A51        3.22158  -0.00119  -0.02819   0.00000   0.03887   3.26045
   A52        2.77059   0.00090   0.06176   0.00000   0.13168   2.90226
    D1        0.21633  -0.00095  -0.00950   0.00000  -0.02945   0.18688
    D2       -2.97070  -0.00087  -0.00850   0.00000  -0.06365  -3.03436
    D3       -2.53433   0.00017  -0.06280   0.00000  -0.14297  -2.67730
    D4        1.67064  -0.00073  -0.09707   0.00000  -0.20820   1.46245
    D5       -0.43371   0.00156  -0.07003   0.00000  -0.15204  -0.58576
    D6        0.64912  -0.00019  -0.06496   0.00000  -0.11708   0.53205
    D7       -1.42909  -0.00109  -0.09924   0.00000  -0.18230  -1.61139
    D8        2.74974   0.00121  -0.07220   0.00000  -0.12615   2.62359
    D9       -0.02104  -0.00160  -0.03219   0.00000   0.01872  -0.00232
   D10        1.88390  -0.00174  -0.00808   0.00000   0.04921   1.93311
   D11       -2.63912   0.00086   0.03670   0.00000   0.12256  -2.51655
   D12       -0.22480  -0.00004   0.02003   0.00000   0.02930  -0.19549
   D13        1.35127   0.00013   0.32586   0.00000   0.66445   2.01572
   D14       -2.51760  -0.00078   0.30919   0.00000   0.57119  -1.94641
   D15        2.59587   0.00142  -0.02266   0.00000  -0.10095   2.49492
   D16        0.08271   0.00234   0.01682   0.00000  -0.02413   0.05858
   D17        0.31728  -0.00123  -0.06748   0.00000  -0.08645   0.23083
   D18       -1.29184  -0.00172  -0.12240   0.00000  -0.14648  -1.43832
   D19        2.80910   0.00012  -0.07795   0.00000  -0.13810   2.67100
   D20       -1.97020  -0.00071  -0.02525   0.00000  -0.05270  -2.02290
   D21        2.70386  -0.00120  -0.08017   0.00000  -0.11272   2.59114
   D22        0.52162   0.00064  -0.03572   0.00000  -0.10435   0.41728
   D23        1.44849   0.00164  -0.01083   0.00000  -0.08703   1.36146
   D24       -0.38750   0.00104   0.05655   0.00000   0.07290  -0.31460
   D25       -2.54175   0.00121   0.02387   0.00000   0.02347  -2.51828
   D26        0.65609  -0.00064   0.10369   0.00000   0.24981   0.90590
   D27        2.47756  -0.00113   0.08973   0.00000   0.21307   2.69064
   D28       -1.59281  -0.00032   0.02332   0.00000   0.03792  -1.55489
   D29       -1.07494   0.00048   0.11234   0.00000   0.23628  -0.83866
   D30        0.74654  -0.00000   0.09838   0.00000   0.19954   0.94608
   D31        2.95935   0.00081   0.03197   0.00000   0.02440   2.98375
   D32        1.71521  -0.00272  -0.07496   0.00000  -0.01531   1.69991
   D33       -0.10362  -0.00066  -0.11910   0.00000  -0.24970  -0.35331
   D34       -0.15668  -0.00185  -0.05455   0.00000  -0.01169  -0.16836
   D35       -1.97551   0.00021  -0.09869   0.00000  -0.24608  -2.22159
   D36       -1.64586  -0.00035   0.04901   0.00000   0.10942  -1.53644
   D37        0.53084  -0.00103  -0.00529   0.00000   0.00901   0.53985
   D38        2.15892  -0.00020  -0.08299   0.00000  -0.14042   2.01851
   D39        0.59112   0.00017  -0.06485   0.00000  -0.14463   0.44649
   D40       -1.84428   0.00043   0.01600   0.00000   0.02774  -1.81654
   D41        0.16989  -0.00067  -0.05827   0.00000  -0.08302   0.08688
   D42       -1.39791  -0.00031  -0.04013   0.00000  -0.08723  -1.48514
   D43        2.44988  -0.00004   0.04072   0.00000   0.08513   2.53502
   D44        0.86464  -0.00140   0.01635   0.00000   0.07265   0.93729
   D45       -0.87870  -0.00039   0.06822   0.00000   0.13032  -0.74838
   D46       -3.18336   0.00070   0.12671   0.00000   0.25718  -2.92618
   D47       -0.37266   0.00179  -0.24608   0.00000  -0.57736  -0.95002
   D48        1.58613   0.00063  -0.26085   0.00000  -0.58407   1.00206
   D49       -2.26993   0.00192   0.35229   0.00000   0.71634  -1.55360
   D50       -0.39320   0.00069   0.31436   0.00000   0.65716   0.26396
   D51        1.64028   0.00013   0.27386   0.00000   0.59508   2.23535
         Item               Value     Threshold  Converged?
 Maximum Force            0.074521     0.000015     NO 
 RMS     Force            0.009604     0.000010     NO 
 Maximum Displacement     1.125952     0.000060     NO 
 RMS     Displacement     0.208240     0.000040     NO 
 Predicted change in Energy=-8.439230D-02
 GradGradGradGradGradGradGradGradGradGradGradGradGradGradGradGradGradGrad

                          Input orientation:                          
 ---------------------------------------------------------------------
 Center     Atomic      Atomic             Coordinates (Angstroms)
 Number     Number       Type             X           Y           Z
 ---------------------------------------------------------------------
      1          6           0       -1.446043    1.741099   -0.256133
      2          8           0       -0.346015    2.170703   -0.750944
      3          8           0       -2.163670    0.647406   -0.531613
      4          1           0       -1.616743   -0.091723   -1.198462
      5          6           0       -2.163029    2.637443    0.767079
      6          9           0       -2.934464    1.926824    1.627897
      7          9           0       -2.906994    3.544874    0.113767
      8          9           0       -1.225015    3.318525    1.499566
      9          8           0        1.505807   -1.163255    3.710252
     10          1           0        1.252969   -1.706625    4.469847
     11          1           0        0.765680   -0.563347    3.561472
     12          8           0        0.909458   -1.602837    1.033837
     13          1           0        1.741536   -1.275548    0.631342
     14          1           0        1.054870   -1.687471    2.014889
     15          8           0        1.326574    0.363411   -2.278372
     16          1           0        2.020198   -0.023099   -1.678155
     17          1           0        0.916542    1.103236   -1.782528
     18          8           0        2.362011   -3.148058   -2.210587
     19          1           0        2.099616   -2.823477   -3.084336
     20          1           0        1.519976   -3.402247   -1.755796
     21          8           0        3.104253   -1.108217   -0.644832
     22          1           0        2.980716   -1.926313   -1.194340
     23          1           0        4.049496   -0.972433   -0.486133
     24          8           0       -1.007023   -0.975474   -2.104449
     25          1           0       -0.122424   -0.545935   -2.314975
     26          1           0       -0.707191   -1.846606   -1.720595
     27          8           0        0.023122   -3.292555   -0.780229
     28          1           0        0.305068   -2.741476    0.025507
     29          1           0       -0.537143   -4.010382   -0.443725
 ---------------------------------------------------------------------
                    Distance matrix (angstroms):
                    1          2          3          4          5
     1  C    0.000000
     2  O    1.280413   0.000000
     3  O    1.336803   2.381682   0.000000
     4  H    2.067936   2.633171   1.135838   0.000000
     5  C    1.537682   2.413251   2.376310   3.407364   0.000000
     6  F    2.408206   3.523979   2.625741   3.714730   1.356871
     7  F    2.350491   3.032273   3.060125   4.075724   1.343030
     8  F    2.370571   2.674871   3.484486   4.366074   1.371234
     9  O    5.734187   5.869139   5.893808   5.915570   6.047142
    10  H    6.442543   6.696797   6.498422   6.555371   6.652102
    11  H    4.977580   5.225690   5.176906   5.343720   5.160526
    12  O    4.288860   4.359044   4.118051   3.694363   5.243216
    13  H    4.477547   4.259722   4.505646   4.003456   5.529516
    14  H    4.813232   4.949528   4.721793   4.473204   5.533244
    15  O    3.697956   2.897740   3.913262   3.168039   5.159780
    16  H    4.141179   3.357298   4.389633   3.669081   5.527842
    17  H    2.884191   1.948769   3.355633   2.861222   4.282294
    18  O    6.498078   6.144362   6.140544   5.118209   7.925560
    19  H    6.434733   6.030561   6.061273   4.983003   7.926234
    20  H    6.123746   5.962333   5.609595   4.594474   7.510478
    21  O    5.382832   4.760980   5.553921   4.860820   6.615718
    22  H    5.824632   5.296157   5.790332   4.949987   7.150745
    23  H    6.133279   5.410171   6.421011   5.778350   7.293643
    24  O    3.314933   3.488171   2.538776   1.404844   4.757646
    25  H    3.349824   3.142660   2.961609   1.919869   4.878219
    26  H    3.944893   4.148426   3.123316   2.044388   5.330542
    27  O    5.269800   5.475793   4.512999   3.620690   6.506788
    28  H    4.820704   5.015604   4.229606   3.494660   5.964411
    29  H    5.825876   6.191666   4.934400   4.134133   6.950046
                    6          7          8          9         10
     6  F    0.000000
     7  F    2.216174   0.000000
     8  F    2.208057   2.191056   0.000000
     9  O    5.796620   7.387421   5.694811   0.000000
    10  H    6.230027   7.991181   6.341539   0.967556   0.000000
    11  H    4.861145   6.500206   4.825273   0.964268   1.539377
    12  O    5.252347   6.473852   5.384486   2.777060   3.454698
    13  H    5.754414   6.716634   5.537124   3.089962   3.893411
    14  H    5.397007   6.832867   5.524802   1.830957   2.463012
    15  O    5.988292   5.810949   5.432874   6.182755   7.058961
    16  H    6.267443   6.341816   5.638773   5.531680   6.420345
    17  H    5.209562   4.917007   4.501768   5.971168   6.862995
    18  O    8.278951   8.829517   8.273372   6.303084   6.923576
    19  H    8.373318   8.709184   8.354012   7.019642   7.683089
    20  H    7.725956   8.447237   7.956201   5.906857   6.457945
    21  O    7.130419   7.639490   6.552637   4.639484   5.472228
    22  H    7.602700   8.143105   7.242488   5.178092   5.925908
    23  H    7.851784   8.316171   7.083487   4.910847   5.737712
    24  O    5.105758   5.381813   5.610247   6.337218   6.990245
    25  H    5.437678   5.512471   5.540802   6.271808   7.019453
    26  H    5.514699   6.105085   6.108695   5.904103   6.494874
    27  O    6.464387   7.492345   7.103640   5.186203   5.620587
    28  H    5.903833   7.059980   6.421652   4.184483   4.660642
    29  H    6.729724   7.937814   7.613307   5.434640   5.714455
                   11         12         13         14         15
    11  H    0.000000
    12  O    2.736814   0.000000
    13  H    3.169414   0.980548   0.000000
    14  H    1.933702   0.995375   1.598560   0.000000
    15  O    5.939467   3.874383   3.365236   4.765715   0.000000
    16  H    5.414736   3.329296   2.641979   4.164200   0.995372
    17  H    5.599875   3.905739   3.487979   4.714612   0.980474
    18  O    6.522704   3.876068   3.459457   4.657959   3.661576
    19  H    7.145232   4.457105   4.041110   5.327673   3.376896
    20  H    6.074673   3.375301   3.204740   4.168314   3.806661
    21  O    4.843428   2.807080   1.874464   3.407289   2.827417
    22  H    5.420499   3.059333   2.300473   3.750344   3.025582
    23  H    5.228184   3.545075   2.582114   3.966633   3.522912
    24  O    5.951050   3.730325   3.889624   4.661255   2.696023
    25  H    5.943203   3.660104   3.561946   4.629994   1.711095
    26  H    5.631725   3.203104   3.442960   4.133282   3.054749
    27  O    5.181732   2.632789   3.002299   3.384300   4.160470
    28  H    4.178451   1.636617   2.139958   2.372924   3.998957
    29  H    5.442518   3.173660   3.718530   3.738343   5.096022
                   16         17         18         19         20
    16  H    0.000000
    17  H    1.580374   0.000000
    18  O    3.188368   4.510667   0.000000
    19  H    3.134609   4.302725   0.968319   0.000000
    20  H    3.416854   4.545792   0.990187   1.560762   0.000000
    21  O    1.849436   3.312244   2.676465   3.146839   3.001124
    22  H    2.186069   3.712809   1.705350   2.270094   2.151134
    23  H    2.537756   3.975481   3.248799   3.738858   3.730216
    24  O    3.202001   2.850399   4.010209   3.745197   3.520868
    25  H    2.295589   2.020574   3.599216   3.273618   3.341956
    26  H    3.281102   3.367776   3.369550   3.269898   2.716897
    27  O    3.934962   4.596279   2.745397   3.137000   1.790065
    28  H    3.637816   4.292401   3.065362   3.591414   2.255141
    29  H    4.895124   5.482216   3.502926   3.915874   2.514576
                   21         22         23         24         25
    21  O    0.000000
    22  H    0.993227   0.000000
    23  H    0.968043   1.598041   0.000000
    24  O    4.364710   4.199341   5.309176   0.000000
    25  H    3.676545   3.576415   4.575094   1.005654   0.000000
    26  H    4.028596   3.726119   4.991408   0.998055   1.544986
    27  O    3.779290   3.284124   4.656302   2.860703   3.149690
    28  H    3.309430   3.051494   4.172773   3.062199   3.237438
    29  H    4.660769   4.157175   5.501654   3.491341   3.959288
                   26         27         28         29
    26  H    0.000000
    27  O    1.873076   0.000000
    28  H    2.207789   1.016068   0.000000
    29  H    2.518182   0.970777   1.593619   0.000000
 Stoichiometry    C2H15F3O9
 Framework group  C1[X(C2H15F3O9)]
 Deg. of freedom    81
 Full point group                 C1      NOp   1
 Largest Abelian subgroup         C1      NOp   1
 Largest concise Abelian subgroup C1      NOp   1
                         Standard orientation:                         
 ---------------------------------------------------------------------
 Center     Atomic      Atomic             Coordinates (Angstroms)
 Number     Number       Type             X           Y           Z
 ---------------------------------------------------------------------
      1          6           0        1.929870   -0.662157    0.073020
      2          8           0        1.473524   -0.949748    1.234268
      3          8           0        1.465599   -0.948635   -1.147400
      4          1           0        0.413440   -1.376422   -1.138022
      5          6           0        3.289763    0.051934    0.000701
      6          9           0        3.421972    0.802500   -1.121916
      7          9           0        4.271889   -0.861514    0.069773
      8          9           0        3.417035    0.882007    1.084704
      9          8           0       -1.107884    4.201089    0.115337
     10          1           0       -1.185936    4.948193   -0.494504
     11          1           0       -0.240724    3.815386   -0.055185
     12          8           0       -1.724530    1.537878   -0.373659
     13          1           0       -2.074719    1.292778    0.508819
     14          1           0       -1.641137    2.529193   -0.406975
     15          8           0       -1.276831   -1.821274    1.504241
     16          1           0       -1.845320   -1.037003    1.733379
     17          1           0       -0.347845   -1.528271    1.615880
     18          8           0       -4.555020   -1.075493    0.053576
     19          1           0       -4.359624   -2.019919    0.140293
     20          1           0       -4.130695   -0.791430   -0.794791
     21          8           0       -3.076617    0.342302    1.776262
     22          1           0       -3.755848   -0.111637    1.211386
     23          1           0       -3.505980    0.689264    2.571481
     24          8           0       -0.843977   -2.002786   -1.150609
     25          1           0       -1.102061   -2.063733   -0.180548
     26          1           0       -1.595057   -1.453497   -1.511544
     27          8           0       -2.909396   -0.196818   -1.960638
     28          1           0       -2.467269    0.574238   -1.468306
     29          1           0       -3.036031    0.095134   -2.877771
 ---------------------------------------------------------------------
 Rotational constants (GHZ):           0.5670093           0.2363727           0.2068258
 Standard basis: 6-31++G(d,p) (6D, 7F)
 There are   356 symmetry adapted cartesian basis functions of A   symmetry.
 There are   356 symmetry adapted basis functions of A   symmetry.
   356 basis functions,   568 primitive gaussians,   356 cartesian basis functions
    63 alpha electrons       63 beta electrons
       nuclear repulsion energy      1093.4792952173 Hartrees.
 NAtoms=   29 NActive=   29 NUniq=   29 SFac= 1.00D+00 NAtFMM=   60 NAOKFM=F Big=F
 Integral buffers will be    131072 words long.
 Raffenetti 2 integral format.
 Two-electron integral symmetry is turned on.
 Nuclear repulsion after empirical dispersion term =     1093.4647020048 Hartrees.
 One-electron integrals computed using PRISM.
 NBasis=   356 RedAO= T EigKep=  4.45D-05  NBF=   356
 NBsUse=   356 1.00D-06 EigRej= -1.00D+00 NBFU=   356
 Lowest energy guess from the checkpoint file:  "/local_scratch/slurm.6305321/Gau-1262884.chk"
 B after Tr=    -0.000000    0.000000    0.000000
         Rot=    0.989822   -0.035392   -0.012605   -0.137259 Ang= -16.36 deg.
 B after Tr=    -0.000000   -0.000000    0.000000
         Rot=    0.999332    0.021598   -0.003759    0.029239 Ang=   4.19 deg.
 Requested convergence on RMS density matrix=1.00D-10 within 128 cycles.
 Requested convergence on MAX density matrix=1.00D-08.
 Requested convergence on             energy=1.00D-08.
 No special actions if energy rises.
 SCF Done:  E(RwB97XD) =  -1061.64547462     A.U. after   18 cycles
            NFock= 18  Conv=0.64D-10     -V/T= 2.0091
 Calling FoFJK, ICntrl=      2127 FMM=F ISym2X=0 I1Cent= 0 IOpClX= 0 NMat=1 NMatS=1 NMatT=0.
 ***** Axes restored to original set *****
 -------------------------------------------------------------------
 Center     Atomic                   Forces (Hartrees/Bohr)
 Number     Number              X              Y              Z
 -------------------------------------------------------------------
      1        6           0.038976864   -0.008569412   -0.041619420
      2        8          -0.072077086   -0.038621132    0.030479087
      3        8           0.049377435    0.017568429   -0.007342583
      4        1          -0.012978954    0.016913549    0.009697700
      5        6           0.014167862    0.007222164    0.014440522
      6        9           0.008132399    0.014498711   -0.011715725
      7        9          -0.001584912   -0.005821191    0.008058863
      8        9          -0.019959030   -0.011341794   -0.008101136
      9        8          -0.008121680   -0.004881977    0.001797273
     10        1           0.002717064    0.003497894   -0.004094421
     11        1           0.001868196    0.004179193    0.005203602
     12        8           0.002712935   -0.000955977    0.015983003
     13        1          -0.002623235   -0.002702548    0.004396418
     14        1           0.004413361    0.000480178   -0.024466735
     15        8           0.007450685   -0.004411462    0.015840863
     16        1          -0.012846875    0.009478282   -0.011823777
     17        1           0.003431777   -0.003106758   -0.003186131
     18        8          -0.011605964   -0.000357358    0.000279047
     19        1           0.002598929   -0.002078139    0.005850321
     20        1           0.008474235    0.001827965   -0.005559428
     21        8           0.003673226   -0.001919892    0.000634948
     22        1           0.003578799    0.004119285    0.000733808
     23        1          -0.008507169   -0.002106111   -0.002164997
     24        8           0.021528812   -0.009638236    0.009838577
     25        1          -0.009402185    0.000489517   -0.000021400
     26        1          -0.013560472    0.013440043   -0.003265555
     27        8          -0.002383473    0.002951582    0.016839243
     28        1          -0.003232595   -0.007225161   -0.011173724
     29        1           0.005781049    0.007070355   -0.005538247
 -------------------------------------------------------------------
 Cartesian Forces:  Max     0.072077086 RMS     0.015099716

 GradGradGradGradGradGradGradGradGradGradGradGradGradGradGradGradGradGrad
 Berny optimization.
 Using GEDIIS/GDIIS optimizer.
 FormGI is forming the generalized inverse of G from B-inverse, IUseBI=4.
 Internal  Forces:  Max     0.086659461 RMS     0.011007103
 Search for a local minimum.
 Step number   9 out of a maximum of  174
 All quantities printed in internal units (Hartrees-Bohrs-Radians)
 Mixed Optimization -- RFO/linear search
 Update second derivatives using D2CorX and points    9    6
 ITU=  0  0 -1  1  0  0  0  1  0
 Use linear search instead of GDIIS.
 Energy rises -- skip Quadratic/GDIIS search.
 Quartic linear search produced a step of -0.86582.
 Iteration  1 RMS(Cart)=  0.55331988 RMS(Int)=  0.03729634
 Iteration  2 RMS(Cart)=  0.08985250 RMS(Int)=  0.00120409
 Iteration  3 RMS(Cart)=  0.00203059 RMS(Int)=  0.00040314
 Iteration  4 RMS(Cart)=  0.00000325 RMS(Int)=  0.00040314
 Iteration  5 RMS(Cart)=  0.00000001 RMS(Int)=  0.00040314
 Variable       Old X    -DE/DX   Delta X   Delta X   Delta X     New X
                                 (Linear)    (Quad)   (Total)
    R1        2.41963  -0.08666  -0.11824   0.00000  -0.11824   2.30139
    R2        2.52619  -0.05412  -0.07338   0.00000  -0.07339   2.45280
    R3        2.90580   0.00412   0.02394   0.00000   0.02394   2.92973
    R4        2.14642  -0.03375  -0.19166   0.00000  -0.19167   1.95475
    R5        2.65477  -0.01075   0.18108   0.00000   0.18108   2.83585
    R6        2.56411  -0.01965  -0.03687   0.00000  -0.03687   2.52724
    R7        2.53796  -0.00698  -0.00829   0.00000  -0.00829   2.52967
    R8        2.59126  -0.02361  -0.03388   0.00000  -0.03388   2.55737
    R9        1.82841  -0.00589  -0.01168   0.00000  -0.01168   1.81673
   R10        1.82220   0.00036   0.00190   0.00000   0.00190   1.82411
   R11        3.46001   0.00257   0.01168   0.00000   0.01167   3.47168
   R12        1.85297  -0.00657  -0.01099   0.00000  -0.01063   1.84234
   R13        1.88099  -0.02130  -0.03712   0.00000  -0.03711   1.84388
   R14        3.09276  -0.00054   0.03778   0.00000   0.03784   3.13060
   R15        3.54222  -0.00168  -0.00987   0.00000  -0.00953   3.53269
   R16        1.88098  -0.01933  -0.03703   0.00000  -0.03748   1.84350
   R17        1.85283  -0.00539  -0.01926   0.00000  -0.01926   1.83357
   R18        3.23350  -0.00151   0.02360   0.00000   0.02342   3.25692
   R19        3.49493   0.00072   0.00393   0.00000   0.00350   3.49843
   R20        1.82986  -0.00668  -0.01279   0.00000  -0.01279   1.81707
   R21        1.87118  -0.00950  -0.02061   0.00000  -0.02068   1.85051
   R22        3.22264   0.00009   0.01114   0.00000   0.01101   3.23366
   R23        3.38273   0.00069   0.00735   0.00000   0.00734   3.39008
   R24        1.87693  -0.00416  -0.01045   0.00000  -0.01060   1.86633
   R25        1.82934  -0.00896  -0.01454   0.00000  -0.01454   1.81480
   R26        1.90041  -0.00990  -0.03179   0.00000  -0.03199   1.86842
   R27        1.88605  -0.02063  -0.04487   0.00000  -0.04449   1.84156
   R28        3.53960  -0.00343  -0.00306   0.00000  -0.00267   3.53693
   R29        1.92009  -0.01430  -0.03921   0.00000  -0.03917   1.88092
   R30        1.83450  -0.01048  -0.01927   0.00000  -0.01927   1.81523
    A1        2.28638  -0.01575  -0.02519   0.00000  -0.02517   2.26122
    A2        2.05122   0.00743   0.02556   0.00000   0.02558   2.07681
    A3        1.94306   0.00847   0.00111   0.00000   0.00112   1.94418
    A4        1.97674  -0.01290  -0.01648   0.00000  -0.01648   1.96026
    A5        1.96272   0.00363   0.00920   0.00000   0.00921   1.97193
    A6        1.90546   0.00667   0.02121   0.00000   0.02124   1.92670
    A7        1.90289   0.00872   0.01924   0.00000   0.01928   1.92217
    A8        1.92573  -0.00960  -0.03185   0.00000  -0.03185   1.89388
    A9        1.88615  -0.00669  -0.01521   0.00000  -0.01520   1.87095
   A10        1.87883  -0.00294  -0.00405   0.00000  -0.00399   1.87484
   A11        1.84413  -0.00246  -0.00344   0.00000  -0.00340   1.84074
   A12        2.09645   0.00199  -0.00923   0.00000  -0.00922   2.08723
   A13        1.41640   0.01012   0.25728   0.00000   0.25730   1.67370
   A14        1.88492  -0.00150  -0.01804   0.00000  -0.01855   1.86637
   A15        1.86784   0.00123  -0.02333   0.00000  -0.02306   1.84478
   A16        2.21684   0.00035   0.04357   0.00000   0.04366   2.26050
   A17        2.75493   0.00003   0.03313   0.00000   0.03394   2.78887
   A18        1.85404  -0.00081  -0.02421   0.00000  -0.02416   1.82988
   A19        1.97866  -0.00040  -0.02693   0.00000  -0.02696   1.95170
   A20        1.62851   0.00249   0.02825   0.00000   0.02874   1.65725
   A21        1.84425   0.00037   0.00967   0.00000   0.00978   1.85402
   A22        1.97783  -0.00115   0.01723   0.00000   0.01736   1.99518
   A23        1.79131   0.00152   0.00956   0.00000   0.01002   1.80132
   A24        2.81045  -0.00010   0.00323   0.00000   0.00410   2.81454
   A25        1.57743  -0.00059  -0.03610   0.00000  -0.03555   1.54188
   A26        1.78515   0.00038   0.02609   0.00000   0.02581   1.81096
   A27        2.22784   0.00105  -0.01222   0.00000  -0.01239   2.21544
   A28        1.67222   0.00189   0.07130   0.00000   0.07105   1.74328
   A29        2.19155  -0.00075  -0.00670   0.00000  -0.00653   2.18501
   A30        1.90465  -0.00145  -0.01719   0.00000  -0.01695   1.88770
   A31        1.82150  -0.00452   0.01417   0.00000   0.01322   1.83471
   A32        2.01687  -0.00368  -0.16502   0.00000  -0.16543   1.85144
   A33        1.76101   0.00810   0.08300   0.00000   0.08460   1.84561
   A34        2.96254  -0.00581  -0.13150   0.00000  -0.13090   2.83164
   A35        1.67069  -0.00081   0.01104   0.00000   0.01200   1.68269
   A36        1.80634   0.00007   0.01004   0.00000   0.01011   1.81645
   A37        2.24746  -0.00031  -0.00134   0.00000  -0.00148   2.24598
   A38        1.65853  -0.00096  -0.01022   0.00000  -0.01015   1.64838
   A39        2.11744   0.00071  -0.03220   0.00000  -0.03315   2.08429
   A40        1.86117   0.00104   0.02285   0.00000   0.02309   1.88426
   A41        3.21950  -0.00710  -0.17401   0.00000  -0.17394   3.04556
   A42        2.88722  -0.00317   0.00436   0.00000   0.00479   2.89201
   A43        3.17694  -0.00214  -0.15269   0.00000  -0.15195   3.02498
   A44        2.88135  -0.00143   0.00493   0.00000   0.00534   2.88669
   A45        2.91452  -0.00122  -0.02641   0.00000  -0.02758   2.88695
   A46        3.04675  -0.00073   0.02813   0.00000   0.02767   3.07442
   A47        3.14081   0.00728  -0.06818   0.00000  -0.06815   3.07265
   A48        2.83260   0.00460   0.11269   0.00000   0.11257   2.94517
   A49        2.88268  -0.00086   0.02979   0.00000   0.02942   2.91210
   A50        3.19625  -0.00270  -0.03363   0.00000  -0.03338   3.16287
   A51        3.26045  -0.00127  -0.06427   0.00000  -0.06542   3.19503
   A52        2.90226   0.00038  -0.04694   0.00000  -0.04726   2.85500
    D1        0.18688  -0.00489   0.01518   0.00000   0.01512   0.20200
    D2       -3.03436  -0.00173   0.04589   0.00000   0.04595  -2.98841
    D3       -2.67730  -0.00085   0.05560   0.00000   0.05559  -2.62172
    D4        1.46245   0.00417   0.07486   0.00000   0.07481   1.53726
    D5       -0.58576  -0.00105   0.05560   0.00000   0.05560  -0.53016
    D6        0.53205  -0.00235   0.03083   0.00000   0.03085   0.56290
    D7       -1.61139   0.00267   0.05008   0.00000   0.05008  -1.56131
    D8        2.62359  -0.00255   0.03083   0.00000   0.03087   2.65446
    D9       -0.00232  -0.00346  -0.05116   0.00000  -0.05142  -0.05374
   D10        1.93311  -0.00133  -0.05139   0.00000  -0.05101   1.88211
   D11       -2.51655   0.00117  -0.06627   0.00000  -0.06652  -2.58307
   D12       -0.19549   0.00205  -0.00362   0.00000  -0.00340  -0.19890
   D13        2.01572  -0.00334  -0.22146   0.00000  -0.22168   1.79404
   D14       -1.94641  -0.00246  -0.15881   0.00000  -0.15856  -2.10497
   D15        2.49492   0.00144   0.06281   0.00000   0.06211   2.55703
   D16        0.05858   0.00120   0.03916   0.00000   0.03856   0.09714
   D17        0.23083  -0.00047   0.00158   0.00000   0.00141   0.23224
   D18       -1.43832   0.00053  -0.00609   0.00000  -0.00731  -1.44563
   D19        2.67100   0.00014   0.03492   0.00000   0.03415   2.70515
   D20       -2.02290  -0.00020   0.01821   0.00000   0.01871  -2.00419
   D21        2.59114   0.00080   0.01054   0.00000   0.00999   2.60113
   D22        0.41728   0.00041   0.05155   0.00000   0.05145   0.46873
   D23        1.36146   0.00119   0.06359   0.00000   0.06330   1.42476
   D24       -0.31460  -0.00063  -0.00171   0.00000  -0.00195  -0.31655
   D25       -2.51828   0.00027   0.00560   0.00000   0.00545  -2.51282
   D26        0.90590  -0.00034  -0.10370   0.00000  -0.10405   0.80185
   D27        2.69064  -0.00005  -0.08705   0.00000  -0.08675   2.60388
   D28       -1.55489   0.00043  -0.00752   0.00000  -0.00792  -1.56281
   D29       -0.83866  -0.00116  -0.08259   0.00000  -0.08248  -0.92114
   D30        0.94608  -0.00087  -0.06595   0.00000  -0.06519   0.88090
   D31        2.98375  -0.00039   0.01359   0.00000   0.01364   2.99739
   D32        1.69991  -0.00245  -0.06814   0.00000  -0.06787   1.63204
   D33       -0.35331   0.00107   0.08687   0.00000   0.08709  -0.26622
   D34       -0.16836  -0.00260  -0.04911   0.00000  -0.04912  -0.21748
   D35       -2.22159   0.00092   0.10590   0.00000   0.10585  -2.11574
   D36       -1.53644  -0.00078  -0.04152   0.00000  -0.04142  -1.57785
   D37        0.53985  -0.00123  -0.01354   0.00000  -0.01310   0.52675
   D38        2.01851   0.00038   0.03146   0.00000   0.03172   2.05023
   D39        0.44649   0.00055   0.05481   0.00000   0.05448   0.50097
   D40       -1.81654  -0.00023  -0.00664   0.00000  -0.00662  -1.82316
   D41        0.08688  -0.00016   0.00861   0.00000   0.00880   0.09568
   D42       -1.48514   0.00001   0.03195   0.00000   0.03156  -1.45358
   D43        2.53502  -0.00077  -0.02949   0.00000  -0.02953   2.50548
   D44        0.93729  -0.00096  -0.04515   0.00000  -0.04466   0.89263
   D45       -0.74838   0.00023  -0.03876   0.00000  -0.03858  -0.78696
   D46       -2.92618  -0.00118  -0.08508   0.00000  -0.08512  -3.01130
   D47       -0.95002   0.00171   0.23269   0.00000   0.23186  -0.71816
   D48        1.00206  -0.00029   0.22246   0.00000   0.22243   1.22449
   D49       -1.55360   0.00060  -0.23769   0.00000  -0.23838  -1.79198
   D50        0.26396   0.00046  -0.22763   0.00000  -0.22813   0.03583
   D51        2.23535   0.00131  -0.21786   0.00000  -0.21840   2.01696
         Item               Value     Threshold  Converged?
 Maximum Force            0.086659     0.000015     NO 
 RMS     Force            0.011007     0.000010     NO 
 Maximum Displacement     2.006143     0.000060     NO 
 RMS     Displacement     0.608189     0.000040     NO 
 Predicted change in Energy=-1.011951D-02
 GradGradGradGradGradGradGradGradGradGradGradGradGradGradGradGradGradGrad

                          Input orientation:                          
 ---------------------------------------------------------------------
 Center     Atomic      Atomic             Coordinates (Angstroms)
 Number     Number       Type             X           Y           Z
 ---------------------------------------------------------------------
      1          6           0       -1.139573    1.289304   -0.032514
      2          8           0       -0.141855    1.785774   -0.523653
      3          8           0       -1.916301    0.360277   -0.499766
      4          1           0       -1.510141   -0.112963   -1.325042
      5          6           0       -1.660304    1.833162    1.322712
      6          9           0       -2.289527    0.904580    2.050958
      7          9           0       -2.499137    2.857108    1.123075
      8          9           0       -0.628371    2.294003    2.067140
      9          8           0        0.841906   -0.289027    3.407263
     10          1           0        0.382843   -0.688110    4.151730
     11          1           0        0.330923    0.498258    3.181799
     12          8           0        0.659419   -1.187382    0.781768
     13          1           0        1.536454   -0.984851    0.407244
     14          1           0        0.728705   -1.069114    1.747832
     15          8           0        1.435619    0.435049   -2.490509
     16          1           0        2.103988    0.017603   -1.915445
     17          1           0        1.042909    1.136200   -1.946804
     18          8           0        2.335648   -3.325366   -1.988105
     19          1           0        2.189180   -3.202859   -2.930506
     20          1           0        1.451543   -3.459113   -1.588867
     21          8           0        3.021105   -1.064673   -0.725970
     22          1           0        2.923497   -1.936303   -1.179979
     23          1           0        3.942739   -0.957932   -0.478038
     24          8           0       -0.880475   -0.932842   -2.412849
     25          1           0       -0.005757   -0.505153   -2.584691
     26          1           0       -0.677719   -1.799028   -2.015001
     27          8           0       -0.129717   -3.123149   -0.811045
     28          1           0        0.090020   -2.480040   -0.083840
     29          1           0       -0.775484   -3.746967   -0.469649
 ---------------------------------------------------------------------
                    Distance matrix (angstroms):
                    1          2          3          4          5
     1  C    0.000000
     2  O    1.217843   0.000000
     3  O    1.297968   2.276240   0.000000
     4  H    1.942757   2.473790   1.034410   0.000000
     5  C    1.550348   2.391024   2.357191   3.289461   0.000000
     6  F    2.410656   3.466644   2.634721   3.611124   1.337359
     7  F    2.375249   3.068591   3.034382   3.974005   1.338642
     8  F    2.383126   2.684624   3.462234   4.251812   1.353304
     9  O    4.271938   4.552437   4.826404   5.287517   3.887170
    10  H    4.871942   5.315508   5.293543   5.823163   4.305184
    11  H    3.622143   3.951151   4.315434   4.906601   3.033671
    12  O    3.167555   3.344521   3.266789   3.209365   3.846742
    13  H    3.539250   3.370408   3.814912   3.611474   4.358732
    14  H    3.496030   3.750720   3.753786   3.920359   3.783027
    15  O    3.661025   2.860315   3.899232   3.214985   5.106869
    16  H    3.960220   3.179201   4.276014   3.664363   5.286947
    17  H    2.907091   1.962389   3.384214   2.909478   4.299169
    18  O    6.098908   5.865696   5.820497   5.054629   7.317073
    19  H    6.297499   6.009419   5.954781   5.080349   7.633473
    20  H    5.628817   5.584123   5.207327   4.476371   6.794782
    21  O    4.830459   4.262662   5.143892   4.668707   5.874533
    22  H    5.313168   4.866312   5.400056   4.796119   6.440773
    23  H    5.574806   4.920763   6.005539   5.582589   6.513601
    24  O    3.266659   3.391975   2.530806   1.500668   4.713102
    25  H    3.319522   3.084598   2.957374   2.000925   4.844899
    26  H    3.698833   3.919448   2.914210   2.002944   5.029772
    27  O    4.593002   4.917343   3.927217   3.351266   5.608978
    28  H    3.965160   4.294691   3.502245   3.115149   4.862688
    29  H    5.068301   5.569167   4.262842   3.804918   5.927336
                    6          7          8          9         10
     6  F    0.000000
     7  F    2.171928   0.000000
     8  F    2.165686   2.169819   0.000000
     9  O    3.615263   5.126232   3.260320   0.000000
    10  H    3.753860   5.481527   3.776383   0.961373   0.000000
    11  H    2.882820   4.220398   2.321079   0.965275   1.533275
    12  O    3.831897   5.143041   3.928184   2.780929   3.417954
    13  H    4.572731   5.617745   4.265279   3.157005   3.929383
    14  H    3.618988   5.120987   3.640627   1.837134   2.458355
    15  O    5.892545   5.865719   5.337408   5.971640   6.818296
    16  H    5.985153   6.203560   5.339360   5.478877   6.345942
    17  H    5.209691   4.993173   4.499493   5.544160   6.399681
    18  O    7.456454   8.442605   7.537090   6.368721   6.961763
    19  H    7.857790   8.668047   7.945474   7.104427   7.729482
    20  H    6.803363   7.928250   7.126764   5.948312   6.463361
    21  O    6.308097   7.019431   5.692174   4.736470   5.558254
    22  H    6.759082   7.595117   6.407420   5.299937   6.036558
    23  H    6.978962   7.656100   6.160200   5.015791   5.846402
    24  O    5.028630   5.430151   5.526878   6.103671   6.689512
    25  H    5.356510   5.591894   5.464655   6.055473   6.750100
    26  H    5.141930   5.902939   5.780935   5.830121   6.355117
    27  O    5.392443   6.717027   6.154522   5.174014   5.551691
    28  H    4.655670   6.053556   5.285290   4.189710   4.608342
    29  H    5.502970   7.008678   6.553645   5.440933   5.661756
                   11         12         13         14         15
    11  H    0.000000
    12  O    2.951176   0.000000
    13  H    3.369135   0.974924   0.000000
    14  H    2.161284   0.975739   1.567397   0.000000
    15  O    5.779223   3.733974   3.228507   4.552556   0.000000
    16  H    5.418181   3.288423   2.592661   4.061029   0.975539
    17  H    5.216940   3.604332   3.206866   4.314217   0.970283
    18  O    6.735498   3.879808   3.443024   4.650824   3.899126
    19  H    7.383202   4.492582   4.060319   5.345344   3.741100
    20  H    6.298875   3.377592   3.180195   4.167511   3.997212
    21  O    4.995047   2.804619   1.869421   3.372657   2.806515
    22  H    5.627934   3.087941   2.312667   3.760480   3.091047
    23  H    5.344167   3.524195   2.564110   3.911122   3.503725
    24  O    5.900477   3.555510   3.714456   4.463104   2.690994
    25  H    5.862815   3.498706   3.400029   4.430377   1.723489
    26  H    5.770755   3.159742   3.381231   4.082856   3.111817
    27  O    5.410137   2.628114   2.971982   3.391725   4.234578
    28  H    4.426364   1.656640   2.137504   2.398677   4.012534
    29  H    5.707815   3.190058   3.707194   3.788233   5.144133
                   16         17         18         19         20
    16  H    0.000000
    17  H    1.542119   0.000000
    18  O    3.351774   4.645261   0.000000
    19  H    3.377719   4.594458   0.961551   0.000000
    20  H    3.552449   4.627311   0.979245   1.552344   0.000000
    21  O    1.851290   3.201177   2.678352   3.181810   2.990227
    22  H    2.242822   3.683056   1.711178   2.282045   2.157032
    23  H    2.529588   3.866740   3.235396   3.758892   3.700798
    24  O    3.171401   2.863135   4.030885   3.852757   3.535436
    25  H    2.274245   2.049547   3.713717   3.494990   3.441114
    26  H    3.323847   3.403055   3.377990   3.320844   2.733355
    27  O    4.009173   4.561476   2.739414   3.142572   1.793952
    28  H    3.694464   4.178017   3.063273   3.610048   2.253316
    29  H    4.955167   5.416075   3.487492   3.891157   2.509015
                   21         22         23         24         25
    21  O    0.000000
    22  H    0.987618   0.000000
    23  H    0.960351   1.577589   0.000000
    24  O    4.252678   4.122755   5.196877   0.000000
    25  H    3.595803   3.549920   4.498180   0.988726   0.000000
    26  H    3.985245   3.699306   4.941492   0.974512   1.565309
    27  O    3.764604   3.296488   4.624280   2.815468   3.164663
    28  H    3.317657   3.086383   4.161208   2.959725   3.188041
    29  H    4.655587   4.179179   5.480914   3.421455   3.946547
                   26         27         28         29
    26  H    0.000000
    27  O    1.871660   0.000000
    28  H    2.186912   0.995340   0.000000
    29  H    2.488400   0.960580   1.582103   0.000000
 Stoichiometry    C2H15F3O9
 Framework group  C1[X(C2H15F3O9)]
 Deg. of freedom    81
 Full point group                 C1      NOp   1
 Largest Abelian subgroup         C1      NOp   1
 Largest concise Abelian subgroup C1      NOp   1
                         Standard orientation:                         
 ---------------------------------------------------------------------
 Center     Atomic      Atomic             Coordinates (Angstroms)
 Number     Number       Type             X           Y           Z
 ---------------------------------------------------------------------
      1          6           0        1.402514   -0.950185    0.148421
      2          8           0        0.939813   -1.079080    1.267544
      3          8           0        0.956162   -1.393848   -0.986768
      4          1           0       -0.008471   -1.760056   -0.913434
      5          6           0        2.754225   -0.211084   -0.025316
      6          9           0        2.859360    0.415345   -1.202203
      7          9           0        3.774036   -1.070345    0.091383
      8          9           0        2.900708    0.725174    0.940807
      9          8           0        1.113445    3.311354    0.076485
     10          1           0        1.486630    3.860195   -0.619032
     11          1           0        1.788145    2.649256    0.271837
     12          8           0       -0.766857    1.305419   -0.340954
     13          1           0       -1.298178    1.313654    0.476424
     14          1           0       -0.216572    2.111112   -0.330375
     15          8           0       -1.831822   -1.613117    1.730414
     16          1           0       -2.161626   -0.703799    1.857089
     17          1           0       -0.871946   -1.549290    1.856955
     18          8           0       -4.535113    0.386939   -0.243206
     19          1           0       -4.872457   -0.508496   -0.148462
     20          1           0       -3.941492    0.374767   -1.021915
     21          8           0       -2.740259    1.040564    1.634249
     22          1           0       -3.504030    0.889475    1.026619
     23          1           0       -3.030782    1.621912    2.341289
     24          8           0       -1.460013   -2.139604   -0.882251
     25          1           0       -1.734350   -2.032670    0.061615
     26          1           0       -1.931617   -1.443703   -1.375185
     27          8           0       -2.465660    0.226011   -2.030903
     28          1           0       -1.774292    0.732415   -1.524675
     29          1           0       -2.353905    0.424182   -2.964152
 ---------------------------------------------------------------------
 Rotational constants (GHZ):           0.6594362           0.2864152           0.2583284
 Standard basis: 6-31++G(d,p) (6D, 7F)
 There are   356 symmetry adapted cartesian basis functions of A   symmetry.
 There are   356 symmetry adapted basis functions of A   symmetry.
   356 basis functions,   568 primitive gaussians,   356 cartesian basis functions
    63 alpha electrons       63 beta electrons
       nuclear repulsion energy      1159.0300573697 Hartrees.
 NAtoms=   29 NActive=   29 NUniq=   29 SFac= 1.00D+00 NAtFMM=   60 NAOKFM=F Big=F
 Integral buffers will be    131072 words long.
 Raffenetti 2 integral format.
 Two-electron integral symmetry is turned on.
 Nuclear repulsion after empirical dispersion term =     1159.0126748143 Hartrees.
 One-electron integrals computed using PRISM.
 NBasis=   356 RedAO= T EigKep=  4.17D-05  NBF=   356
 NBsUse=   356 1.00D-06 EigRej= -1.00D+00 NBFU=   356
 Lowest energy guess from the checkpoint file:  "/local_scratch/slurm.6305321/Gau-1262884.chk"
 B after Tr=    -0.000000   -0.000000   -0.000000
         Rot=    0.999839   -0.006165   -0.001964   -0.016743 Ang=  -2.06 deg.
 B after Tr=     0.000000   -0.000000   -0.000000
         Rot=    0.992195    0.029396    0.010429    0.120730 Ang=  14.33 deg.
 Requested convergence on RMS density matrix=1.00D-10 within 128 cycles.
 Requested convergence on MAX density matrix=1.00D-08.
 Requested convergence on             energy=1.00D-08.
 No special actions if energy rises.
 SCF Done:  E(RwB97XD) =  -1061.66884425     A.U. after   15 cycles
            NFock= 15  Conv=0.54D-10     -V/T= 2.0084
 Calling FoFJK, ICntrl=      2127 FMM=F ISym2X=0 I1Cent= 0 IOpClX= 0 NMat=1 NMatS=1 NMatT=0.
 ***** Axes restored to original set *****
 -------------------------------------------------------------------
 Center     Atomic                   Forces (Hartrees/Bohr)
 Number     Number              X              Y              Z
 -------------------------------------------------------------------
      1        6           0.002933028    0.000974253   -0.004808764
      2        8          -0.007157690   -0.004532038    0.003466217
      3        8           0.003766192    0.002945118    0.002097269
      4        1           0.000124581   -0.000599482   -0.001824393
      5        6           0.004809613    0.004368514    0.001157204
      6        9          -0.000293333   -0.000401056    0.000353201
      7        9          -0.000660229   -0.001124968    0.000187947
      8        9          -0.002941991   -0.003297520   -0.001256162
      9        8          -0.004226061    0.000411897   -0.001763333
     10        1           0.000838827   -0.000313011    0.000358913
     11        1           0.002069229    0.001586562    0.001746844
     12        8           0.000650720    0.000356605    0.001382868
     13        1           0.000035121   -0.000374021    0.000942002
     14        1           0.001140852   -0.000442338   -0.002756329
     15        8           0.001762080   -0.000425780    0.001659084
     16        1          -0.001445097    0.001813471   -0.001951742
     17        1           0.000001054   -0.000309453    0.000189269
     18        8          -0.000894241    0.000190854    0.000569439
     19        1           0.000233315   -0.000277592    0.000396252
     20        1           0.000412942   -0.000252741   -0.001194077
     21        8          -0.000126708   -0.000468459   -0.000241604
     22        1           0.000753579    0.000278585    0.000110113
     23        1          -0.000631538   -0.000059126   -0.000034286
     24        8           0.001012338    0.000041479    0.001162679
     25        1          -0.000579005   -0.000568153   -0.000468736
     26        1          -0.001332945    0.000637470   -0.000315598
     27        8          -0.000084971    0.000649109    0.001347075
     28        1          -0.000861559   -0.000901336   -0.000156142
     29        1           0.000691897    0.000093157   -0.000355210
 -------------------------------------------------------------------
 Cartesian Forces:  Max     0.007157690 RMS     0.001820995

 GradGradGradGradGradGradGradGradGradGradGradGradGradGradGradGradGradGrad
 Berny optimization.
 Using GEDIIS/GDIIS optimizer.
 FormGI is forming the generalized inverse of G from B-inverse, IUseBI=4.
 Internal  Forces:  Max     0.009109607 RMS     0.001693449
 Search for a local minimum.
 Step number  10 out of a maximum of  174
 All quantities printed in internal units (Hartrees-Bohrs-Radians)
 Mixed Optimization -- RFO/linear search
 Update second derivatives using D2CorX and points   10    6
 ITU=  0  0  0 -1  1  0  0  0  1  0
 Use linear search instead of GDIIS.
 Energy rises -- skip Quadratic/GDIIS search.
 Quartic linear search produced a step of -0.57767.
 Iteration  1 RMS(Cart)=  0.05598112 RMS(Int)=  0.00030997
 Iteration  2 RMS(Cart)=  0.00065710 RMS(Int)=  0.00001584
 Iteration  3 RMS(Cart)=  0.00000009 RMS(Int)=  0.00001584
 Variable       Old X    -DE/DX   Delta X   Delta X   Delta X     New X
                                 (Linear)    (Quad)   (Total)
    R1        2.30139  -0.00911  -0.01059   0.00000  -0.01059   2.29080
    R2        2.45280  -0.00511  -0.00656   0.00000  -0.00656   2.44624
    R3        2.92973  -0.00004   0.00215   0.00000   0.00215   2.93188
    R4        1.95475   0.00034  -0.01715   0.00000  -0.01715   1.93760
    R5        2.83585  -0.00160   0.01621   0.00000   0.01621   2.85206
    R6        2.52724   0.00061  -0.00330   0.00000  -0.00330   2.52394
    R7        2.52967  -0.00047  -0.00074   0.00000  -0.00074   2.52892
    R8        2.55737  -0.00406  -0.00303   0.00000  -0.00303   2.55434
    R9        1.81673   0.00001  -0.00105   0.00000  -0.00105   1.81569
   R10        1.82411  -0.00021   0.00017   0.00000   0.00017   1.82428
   R11        3.47168   0.00091   0.00105   0.00000   0.00105   3.47273
   R12        1.84234  -0.00055  -0.00119   0.00000  -0.00118   1.84116
   R13        1.84388  -0.00219  -0.00333   0.00000  -0.00333   1.84055
   R14        3.13060   0.00093   0.00335   0.00000   0.00335   3.13394
   R15        3.53269  -0.00010  -0.00108   0.00000  -0.00106   3.53163
   R16        1.84350  -0.00317  -0.00306   0.00000  -0.00308   1.84043
   R17        1.83357  -0.00012  -0.00172   0.00000  -0.00172   1.83184
   R18        3.25692   0.00038   0.00221   0.00000   0.00221   3.25913
   R19        3.49843  -0.00018   0.00060   0.00000   0.00058   3.49901
   R20        1.81707  -0.00046  -0.00114   0.00000  -0.00114   1.81592
   R21        1.85051  -0.00060  -0.00181   0.00000  -0.00181   1.84870
   R22        3.23366   0.00025   0.00107   0.00000   0.00107   3.23473
   R23        3.39008   0.00024   0.00066   0.00000   0.00066   3.39074
   R24        1.86633  -0.00015  -0.00085   0.00000  -0.00086   1.86547
   R25        1.81480  -0.00062  -0.00130   0.00000  -0.00130   1.81350
   R26        1.86842  -0.00035  -0.00273   0.00000  -0.00274   1.86569
   R27        1.84156  -0.00129  -0.00424   0.00000  -0.00422   1.83734
   R28        3.53693  -0.00004  -0.00049   0.00000  -0.00048   3.53645
   R29        1.88092  -0.00006  -0.00353   0.00000  -0.00354   1.87738
   R30        1.81523  -0.00065  -0.00173   0.00000  -0.00173   1.81351
    A1        2.26122  -0.00073  -0.00227   0.00000  -0.00227   2.25895
    A2        2.07681   0.00079   0.00228   0.00000   0.00228   2.07908
    A3        1.94418   0.00002   0.00009   0.00000   0.00010   1.94428
    A4        1.96026   0.00009  -0.00148   0.00000  -0.00148   1.95878
    A5        1.97193  -0.00079   0.00082   0.00000   0.00082   1.97275
    A6        1.92670   0.00072   0.00188   0.00000   0.00188   1.92858
    A7        1.92217   0.00045   0.00170   0.00000   0.00170   1.92387
    A8        1.89388  -0.00063  -0.00285   0.00000  -0.00285   1.89103
    A9        1.87095  -0.00101  -0.00137   0.00000  -0.00137   1.86958
   A10        1.87484   0.00130  -0.00040   0.00000  -0.00039   1.87445
   A11        1.84074   0.00003  -0.00033   0.00000  -0.00032   1.84041
   A12        2.08723   0.00065  -0.00083   0.00000  -0.00083   2.08640
   A13        1.67370   0.00422   0.02302   0.00000   0.02302   1.69673
   A14        1.86637  -0.00075  -0.00132   0.00000  -0.00134   1.86503
   A15        1.84478  -0.00070  -0.00224   0.00000  -0.00224   1.84254
   A16        2.26050   0.00097   0.00385   0.00000   0.00385   2.26435
   A17        2.78887   0.00086   0.00250   0.00000   0.00253   2.79140
   A18        1.82988  -0.00126  -0.00220   0.00000  -0.00220   1.82768
   A19        1.95170  -0.00003  -0.00240   0.00000  -0.00240   1.94930
   A20        1.65725   0.00076   0.00225   0.00000   0.00227   1.65952
   A21        1.85402  -0.00002   0.00081   0.00000   0.00081   1.85484
   A22        1.99518  -0.00020   0.00147   0.00000   0.00147   1.99666
   A23        1.80132   0.00053   0.00060   0.00000   0.00061   1.80193
   A24        2.81454  -0.00000  -0.00021   0.00000  -0.00018   2.81436
   A25        1.54188  -0.00152  -0.00355   0.00000  -0.00353   1.53835
   A26        1.81096   0.00078   0.00250   0.00000   0.00249   1.81345
   A27        2.21544   0.00077  -0.00099   0.00000  -0.00100   2.21444
   A28        1.74328   0.00128   0.00652   0.00000   0.00651   1.74979
   A29        2.18501  -0.00029  -0.00070   0.00000  -0.00069   2.18432
   A30        1.88770  -0.00069  -0.00167   0.00000  -0.00167   1.88603
   A31        1.83471   0.00089   0.00182   0.00000   0.00178   1.83650
   A32        1.85144  -0.00437  -0.01454   0.00000  -0.01455   1.83689
   A33        1.84561   0.00222   0.00650   0.00000   0.00657   1.85218
   A34        2.83164  -0.00470  -0.01212   0.00000  -0.01209   2.81955
   A35        1.68269   0.00074   0.00044   0.00000   0.00047   1.68317
   A36        1.81645  -0.00012   0.00086   0.00000   0.00086   1.81731
   A37        2.24598  -0.00031  -0.00004   0.00000  -0.00004   2.24593
   A38        1.64838  -0.00053  -0.00095   0.00000  -0.00095   1.64743
   A39        2.08429  -0.00018  -0.00234   0.00000  -0.00237   2.08192
   A40        1.88426   0.00030   0.00191   0.00000   0.00191   1.88617
   A41        3.04556  -0.00584  -0.01562   0.00000  -0.01562   3.02994
   A42        2.89201  -0.00125   0.00014   0.00000   0.00018   2.89219
   A43        3.02498  -0.00438  -0.01410   0.00000  -0.01407   3.01091
   A44        2.88669  -0.00023   0.00020   0.00000   0.00022   2.88691
   A45        2.88695   0.00017  -0.00169   0.00000  -0.00173   2.88522
   A46        3.07442   0.00015   0.00279   0.00000   0.00277   3.07719
   A47        3.07265  -0.00309  -0.00612   0.00000  -0.00612   3.06654
   A48        2.94517   0.00030   0.01015   0.00000   0.01015   2.95531
   A49        2.91210   0.00104   0.00288   0.00000   0.00287   2.91497
   A50        3.16287  -0.00032  -0.00316   0.00000  -0.00314   3.15973
   A51        3.19503  -0.00268  -0.00509   0.00000  -0.00513   3.18990
   A52        2.85500  -0.00135  -0.00402   0.00000  -0.00403   2.85098
    D1        0.20200   0.00021   0.00139   0.00000   0.00139   0.20339
    D2       -2.98841   0.00228   0.00407   0.00000   0.00407  -2.98433
    D3       -2.62172   0.00073   0.00499   0.00000   0.00499  -2.61673
    D4        1.53726   0.00156   0.00673   0.00000   0.00672   1.54399
    D5       -0.53016  -0.00077   0.00498   0.00000   0.00498  -0.52518
    D6        0.56290  -0.00104   0.00275   0.00000   0.00275   0.56564
    D7       -1.56131  -0.00021   0.00449   0.00000   0.00449  -1.55682
    D8        2.65446  -0.00254   0.00274   0.00000   0.00274   2.65720
    D9       -0.05374  -0.00230  -0.00443   0.00000  -0.00444  -0.05818
   D10        1.88211  -0.00225  -0.00482   0.00000  -0.00480   1.87730
   D11       -2.58307  -0.00019  -0.00579   0.00000  -0.00581  -2.58888
   D12       -0.19890   0.00155  -0.00045   0.00000  -0.00044  -0.19933
   D13        1.79404  -0.00268  -0.01970   0.00000  -0.01971   1.77433
   D14       -2.10497  -0.00094  -0.01437   0.00000  -0.01434  -2.11931
   D15        2.55703   0.00160   0.00602   0.00000   0.00599   2.56303
   D16        0.09714   0.00151   0.00385   0.00000   0.00384   0.10097
   D17        0.23224  -0.00097   0.00024   0.00000   0.00023   0.23246
   D18       -1.44563  -0.00153   0.00016   0.00000   0.00011  -1.44552
   D19        2.70515  -0.00072   0.00358   0.00000   0.00354   2.70869
   D20       -2.00419  -0.00017   0.00134   0.00000   0.00136  -2.00282
   D21        2.60113  -0.00073   0.00126   0.00000   0.00125   2.60238
   D22        0.46873   0.00008   0.00468   0.00000   0.00468   0.47340
   D23        1.42476   0.00162   0.00586   0.00000   0.00585   1.43061
   D24       -0.31655   0.00066  -0.00002   0.00000  -0.00003  -0.31658
   D25       -2.51282   0.00019   0.00059   0.00000   0.00058  -2.51225
   D26        0.80185  -0.00114  -0.00908   0.00000  -0.00910   0.79275
   D27        2.60388  -0.00075  -0.00797   0.00000  -0.00795   2.59593
   D28       -1.56281   0.00040  -0.00044   0.00000  -0.00045  -1.56326
   D29       -0.92114  -0.00082  -0.00746   0.00000  -0.00746  -0.92860
   D30        0.88090  -0.00043  -0.00634   0.00000  -0.00632   0.87458
   D31        2.99739   0.00072   0.00118   0.00000   0.00118   2.99857
   D32        1.63204  -0.00335  -0.00626   0.00000  -0.00625   1.62579
   D33       -0.26622   0.00039   0.00765   0.00000   0.00765  -0.25857
   D34       -0.21748  -0.00235  -0.00439   0.00000  -0.00439  -0.22188
   D35       -2.11574   0.00139   0.00951   0.00000   0.00951  -2.10623
   D36       -1.57785  -0.00053  -0.00377   0.00000  -0.00377  -1.58163
   D37        0.52675  -0.00052  -0.00147   0.00000  -0.00145   0.52530
   D38        2.05023  -0.00053   0.00267   0.00000   0.00267   2.05290
   D39        0.50097   0.00078   0.00510   0.00000   0.00509   0.50606
   D40       -1.82316  -0.00005  -0.00061   0.00000  -0.00061  -1.82376
   D41        0.09568  -0.00071   0.00066   0.00000   0.00066   0.09634
   D42       -1.45358   0.00060   0.00309   0.00000   0.00307  -1.45050
   D43        2.50548  -0.00023  -0.00262   0.00000  -0.00262   2.50286
   D44        0.89263  -0.00049  -0.00432   0.00000  -0.00430   0.88832
   D45       -0.78696  -0.00011  -0.00357   0.00000  -0.00357  -0.79053
   D46       -3.01130  -0.00015  -0.00760   0.00000  -0.00759  -3.01890
   D47       -0.71816   0.00017   0.02131   0.00000   0.02128  -0.69688
   D48        1.22449   0.00028   0.01994   0.00000   0.01994   1.24443
   D49       -1.79198  -0.00001  -0.02088   0.00000  -0.02090  -1.81288
   D50        0.03583  -0.00013  -0.02009   0.00000  -0.02011   0.01572
   D51        2.01696  -0.00017  -0.01920   0.00000  -0.01921   1.99774
         Item               Value     Threshold  Converged?
 Maximum Force            0.009110     0.000015     NO 
 RMS     Force            0.001693     0.000010     NO 
 Maximum Displacement     0.189571     0.000060     NO 
 RMS     Displacement     0.056069     0.000040     NO 
 Predicted change in Energy=-1.518743D-04
 GradGradGradGradGradGradGradGradGradGradGradGradGradGradGradGradGradGrad

                          Input orientation:                          
 ---------------------------------------------------------------------
 Center     Atomic      Atomic             Coordinates (Angstroms)
 Number     Number       Type             X           Y           Z
 ---------------------------------------------------------------------
      1          6           0       -1.110061    1.245387   -0.015149
      2          8           0       -0.122828    1.748476   -0.506884
      3          8           0       -1.893615    0.333310   -0.494603
      4          1           0       -1.501906   -0.114897   -1.329457
      5          6           0       -1.608540    1.752094    1.363934
      6          9           0       -2.224157    0.805376    2.077097
      7          9           0       -2.452967    2.778632    1.208782
      8          9           0       -0.567151    2.193686    2.103931
      9          8           0        0.781930   -0.213029    3.374254
     10          1           0        0.304315   -0.601173    4.112090
     11          1           0        0.294619    0.588304    3.145510
     12          8           0        0.637668   -1.147910    0.759020
     13          1           0        1.518192   -0.956808    0.388317
     14          1           0        0.700844   -1.012204    1.721424
     15          8           0        1.443806    0.444698   -2.504119
     16          1           0        2.110262    0.023805   -1.932115
     17          1           0        1.052853    1.141507   -1.955218
     18          8           0        2.327800   -3.335849   -1.964037
     19          1           0        2.191079   -3.231776   -2.909496
     20          1           0        1.440599   -3.459039   -1.570659
     21          8           0        3.011689   -1.058745   -0.730479
     22          1           0        2.915014   -1.934352   -1.175969
     23          1           0        3.930849   -0.954792   -0.474959
     24          8           0       -0.870619   -0.925720   -2.434839
     25          1           0        0.002883   -0.497764   -2.603859
     26          1           0       -0.674850   -1.791151   -2.037312
     27          8           0       -0.145979   -3.103050   -0.812004
     28          1           0        0.069754   -2.452700   -0.092640
     29          1           0       -0.799346   -3.717870   -0.471313
 ---------------------------------------------------------------------
                    Distance matrix (angstroms):
                    1          2          3          4          5
     1  C    0.000000
     2  O    1.212242   0.000000
     3  O    1.294495   2.266833   0.000000
     4  H    1.931662   2.459805   1.025332   0.000000
     5  C    1.551485   2.388998   2.355499   3.278929   0.000000
     6  F    2.410875   3.461500   2.635479   3.601827   1.335613
     7  F    2.377445   3.071527   3.032160   3.964805   1.338249
     8  F    2.384224   2.685515   3.460186   4.241636   1.351699
     9  O    4.146644   4.441770   4.735513   5.229764   3.690181
    10  H    4.737547   5.199829   5.189006   5.754071   4.092584
    11  H    3.520603   3.854898   4.254857   4.873122   2.854896
    12  O    3.062966   3.251141   3.189510   3.163325   3.717713
    13  H    3.452558   3.288296   3.752915   3.574989   4.250462
    14  H    3.375171   3.642135   3.667751   3.868480   3.619723
    15  O    3.654902   2.853617   3.897299   3.220279   5.097836
    16  H    3.941763   3.161086   4.265356   3.664723   5.261217
    17  H    2.907379   1.961711   3.386481   2.914948   4.297976
    18  O    6.050188   5.829171   5.782932   5.044192   7.242743
    19  H    6.270546   5.994132   5.935172   5.084249   7.585398
    20  H    5.572889   5.540229   5.163021   4.460919   6.713046
    21  O    4.775933   4.213749   5.104455   4.649964   5.799473
    22  H    5.259227   4.820724   5.359987   4.779451   6.364238
    23  H    5.519328   4.872471   5.965230   5.563310   6.433785
    24  O    3.259745   3.380463   2.529069   1.509247   4.705942
    25  H    3.313402   3.075500   2.955731   2.008750   4.837553
    26  H    3.674114   3.895626   2.894594   1.998727   4.999484
    27  O    4.524747   4.861167   3.868274   3.321951   5.517809
    28  H    3.882501   4.225939   3.431944   3.076548   4.755898
    29  H    4.993850   5.508164   4.196430   3.769803   5.826099
                    6          7          8          9         10
     6  F    0.000000
     7  F    2.167963   0.000000
     8  F    2.161896   2.167892   0.000000
     9  O    3.428750   4.909569   3.037436   0.000000
    10  H    3.537337   5.239741   3.550126   0.960820   0.000000
    11  H    2.744605   4.012192   2.098758   0.965365   1.532719
    12  O    3.707114   5.017175   3.798242   2.781054   3.413667
    13  H    4.467935   5.513327   4.149409   3.164033   3.932742
    14  H    3.462042   4.957798   3.468696   1.837689   2.457939
    15  O    5.879761   5.866662   5.323254   5.951970   6.794594
    16  H    5.955823   6.186870   5.307221   5.475226   6.339121
    17  H    5.206856   4.998185   4.495352   5.505583   6.356845
    18  O    7.362121   8.385070   7.450159   6.374878   6.963639
    19  H    7.788390   8.640160   7.885298   7.112246   7.731922
    20  H    6.702373   7.860896   7.034698   5.951688   6.461592
    21  O    6.226678   6.953320   5.605380   4.747198   5.566841
    22  H    6.670804   7.530901   6.318538   5.312017   6.046212
    23  H    6.891682   7.584626   6.065937   5.028155   5.858140
    24  O    5.018598   5.431576   5.515725   6.081481   6.659436
    25  H    5.345019   5.594837   5.452718   6.035381   6.723505
    26  H    5.105945   5.880625   5.748080   5.822175   6.339555
    27  O    5.285975   6.633246   6.060980   5.170879   5.541557
    28  H    4.537053   5.951861   5.178752   4.188398   4.600318
    29  H    5.383701   6.910985   6.452309   5.438081   5.651500
                   11         12         13         14         15
    11  H    0.000000
    12  O    2.971103   0.000000
    13  H    3.389190   0.974301   0.000000
    14  H    2.180519   0.973976   1.564704   0.000000
    15  O    5.767110   3.719453   3.214955   4.530979   0.000000
    16  H    5.421945   3.283848   2.587770   4.050694   0.973911
    17  H    5.186365   3.575038   3.179878   4.275521   0.969370
    18  O    6.755758   3.880549   3.442219   4.650692   3.919907
    19  H    7.406258   4.495952   4.062490   5.347216   3.773487
    20  H    6.319534   3.378375   3.178800   4.167979   4.013791
    21  O    5.011839   2.804021   1.868858   3.369569   2.804353
    22  H    5.648490   3.090142   2.313806   3.761355   3.096500
    23  H    5.358275   3.522079   2.562453   3.906447   3.501635
    24  O    5.898333   3.539072   3.698323   4.444266   2.690615
    25  H    5.858318   3.483474   3.385262   4.411334   1.724658
    26  H    5.784749   3.155303   3.374795   4.077670   3.115387
    27  O    5.429745   2.627697   2.969274   3.392197   4.239952
    28  H    4.447908   1.658411   2.137050   2.400861   4.012252
    29  H    5.728987   3.191147   3.705861   3.792004   5.146941
                   16         17         18         19         20
    16  H    0.000000
    17  H    1.538800   0.000000
    18  O    3.366841   4.655350   0.000000
    19  H    3.400090   4.618636   0.960946   0.000000
    20  H    3.565011   4.632845   0.978288   1.551564   0.000000
    21  O    1.851598   3.190319   2.678540   3.184898   2.989254
    22  H    2.248057   3.679101   1.711743   2.283091   2.157394
    23  H    2.528931   3.855969   3.233660   3.760110   3.697724
    24  O    3.168593   2.864124   4.032401   3.862277   3.536416
    25  H    2.272515   2.051922   3.724156   3.515172   3.450171
    26  H    3.325956   3.404729   3.377480   3.324102   2.733997
    27  O    4.015283   4.556359   2.738788   3.142910   1.794301
    28  H    3.698705   4.165813   3.062817   3.611323   2.253103
    29  H    4.959828   5.407972   3.486145   3.888915   2.508567
                   21         22         23         24         25
    21  O    0.000000
    22  H    0.987166   0.000000
    23  H    0.959663   1.575715   0.000000
    24  O    4.242034   4.114985   5.186142   0.000000
    25  H    3.588477   3.547275   4.491104   0.987278   0.000000
    26  H    3.979297   3.694529   4.934867   0.972278   1.566252
    27  O    3.762539   3.296665   4.620513   2.810599   3.165505
    28  H    3.317368   3.088331   4.159081   2.949892   3.183153
    29  H    4.654256   4.180185   5.478080   3.414178   3.944667
                   26         27         28         29
    26  H    0.000000
    27  O    1.871407   0.000000
    28  H    2.184910   0.993469   0.000000
    29  H    2.485980   0.959667   1.580944   0.000000
 Stoichiometry    C2H15F3O9
 Framework group  C1[X(C2H15F3O9)]
 Deg. of freedom    81
 Full point group                 C1      NOp   1
 Largest Abelian subgroup         C1      NOp   1
 Largest concise Abelian subgroup C1      NOp   1
                         Standard orientation:                         
 ---------------------------------------------------------------------
 Center     Atomic      Atomic             Coordinates (Angstroms)
 Number     Number       Type             X           Y           Z
 ---------------------------------------------------------------------
      1          6           0        1.354544   -0.961566    0.156180
      2          8           0        0.892841   -1.077871    1.271004
      3          8           0        0.909986   -1.420177   -0.969769
      4          1           0       -0.045639   -1.783236   -0.890559
      5          6           0        2.703217   -0.217245   -0.028677
      6          9           0        2.803043    0.397596   -1.210145
      7          9           0        3.728681   -1.068708    0.091089
      8          9           0        2.849694    0.728648    0.925744
      9          8           0        1.274742    3.183571    0.077865
     10          1           0        1.678652    3.699955   -0.624544
     11          1           0        1.925844    2.509050    0.308125
     12          8           0       -0.693617    1.262548   -0.333834
     13          1           0       -1.235549    1.298947    0.475022
     14          1           0       -0.109955    2.042112   -0.318100
     15          8           0       -1.874458   -1.581368    1.752331
     16          1           0       -2.183855   -0.665147    1.867720
     17          1           0       -0.914738   -1.535249    1.880739
     18          8           0       -4.499098    0.504976   -0.278458
     19          1           0       -4.878989   -0.372667   -0.184429
     20          1           0       -3.897067    0.462069   -1.048371
     21          8           0       -2.700825    1.095045    1.616959
     22          1           0       -3.463813    0.968442    1.003513
     23          1           0       -2.975703    1.694817    2.313858
     24          8           0       -1.511372   -2.141199   -0.854231
     25          1           0       -1.784898   -2.018769    0.086467
     26          1           0       -1.958283   -1.440437   -1.358737
     27          8           0       -2.415617    0.242835   -2.036682
     28          1           0       -1.711120    0.723878   -1.527504
     29          1           0       -2.284861    0.424393   -2.969902
 ---------------------------------------------------------------------
 Rotational constants (GHZ):           0.6718003           0.2912256           0.2640605
 Standard basis: 6-31++G(d,p) (6D, 7F)
 There are   356 symmetry adapted cartesian basis functions of A   symmetry.
 There are   356 symmetry adapted basis functions of A   symmetry.
   356 basis functions,   568 primitive gaussians,   356 cartesian basis functions
    63 alpha electrons       63 beta electrons
       nuclear repulsion energy      1167.5251018051 Hartrees.
 NAtoms=   29 NActive=   29 NUniq=   29 SFac= 1.00D+00 NAtFMM=   60 NAOKFM=F Big=F
 Integral buffers will be    131072 words long.
 Raffenetti 2 integral format.
 Two-electron integral symmetry is turned on.
 Nuclear repulsion after empirical dispersion term =     1167.5073053053 Hartrees.
 One-electron integrals computed using PRISM.
 NBasis=   356 RedAO= T EigKep=  4.02D-05  NBF=   356
 NBsUse=   356 1.00D-06 EigRej= -1.00D+00 NBFU=   356
 Lowest energy guess from the checkpoint file:  "/local_scratch/slurm.6305321/Gau-1262884.chk"
 B after Tr=     0.000000    0.000000    0.000000
         Rot=    0.999972   -0.002661   -0.000837   -0.006949 Ang=  -0.86 deg.
 B after Tr=     0.000000    0.000000    0.000000
         Rot=    0.999945    0.003504    0.001125    0.009795 Ang=   1.20 deg.
 Requested convergence on RMS density matrix=1.00D-10 within 128 cycles.
 Requested convergence on MAX density matrix=1.00D-08.
 Requested convergence on             energy=1.00D-08.
 No special actions if energy rises.
 SCF Done:  E(RwB97XD) =  -1061.66933337     A.U. after   12 cycles
            NFock= 12  Conv=0.65D-10     -V/T= 2.0083
 Calling FoFJK, ICntrl=      2127 FMM=F ISym2X=0 I1Cent= 0 IOpClX= 0 NMat=1 NMatS=1 NMatT=0.
 ***** Axes restored to original set *****
 -------------------------------------------------------------------
 Center     Atomic                   Forces (Hartrees/Bohr)
 Number     Number              X              Y              Z
 -------------------------------------------------------------------
      1        6          -0.000540908    0.000229692   -0.000292609
      2        8          -0.000315988    0.000081298    0.000565581
      3        8          -0.001564876    0.002165876    0.004464880
      4        1           0.001757232   -0.002489489   -0.005066131
      5        6           0.002101146    0.003585137   -0.001086036
      6        9          -0.000886760   -0.001686123    0.001039470
      7        9          -0.000387389   -0.000478002   -0.000170313
      8        9          -0.000827160   -0.001531755   -0.000208658
      9        8          -0.003223472   -0.000009784   -0.001526757
     10        1           0.000614365   -0.000641566    0.000647719
     11        1           0.002234705    0.001405237    0.001502138
     12        8           0.000499341   -0.000048576    0.000096158
     13        1           0.000470051   -0.000209510    0.000616073
     14        1           0.000831961   -0.000153485   -0.000556609
     15        8           0.001313977   -0.000085144    0.000371923
     16        1          -0.000444461    0.001071328   -0.001131186
     17        1          -0.000340562    0.000021844    0.000443711
     18        8           0.000049351    0.000236332    0.000717749
     19        1           0.000103375   -0.000233171   -0.000168923
     20        1          -0.000360248   -0.000341279   -0.000849105
     21        8          -0.000495399   -0.000360581   -0.000413524
     22        1           0.000514934   -0.000031104    0.000077883
     23        1           0.000074501    0.000118383    0.000241334
     24        8          -0.000688938    0.001252137    0.000042356
     25        1           0.000243646   -0.000534289   -0.000506183
     26        1          -0.000433559   -0.000891931    0.000179472
     27        8           0.000321899    0.000154585   -0.000009296
     28        1          -0.000711614   -0.000151718    0.000856323
     29        1           0.000090852   -0.000444341    0.000122560
 -------------------------------------------------------------------
 Cartesian Forces:  Max     0.005066131 RMS     0.001209264

 GradGradGradGradGradGradGradGradGradGradGradGradGradGradGradGradGradGrad
 Berny optimization.
 Using GEDIIS/GDIIS optimizer.
 FormGI is forming the generalized inverse of G from B-inverse, IUseBI=4.
 Internal  Forces:  Max     0.005406950 RMS     0.001056746
 Search for a local minimum.
 Step number  11 out of a maximum of  174
 All quantities printed in internal units (Hartrees-Bohrs-Radians)
 Mixed Optimization -- RFO/linear search
 Update second derivatives using D2CorX and points   10    6   11
 ITU=  0  0  0  0 -1  1  0  0  0  1  0
 Use linear search instead of GDIIS.
     Eigenvalues ---    0.00015   0.00040   0.00083   0.00129   0.00229
     Eigenvalues ---    0.00242   0.00275   0.00310   0.00434   0.00515
     Eigenvalues ---    0.00609   0.00703   0.00836   0.00882   0.00985
     Eigenvalues ---    0.01113   0.01125   0.01217   0.01388   0.01461
     Eigenvalues ---    0.01547   0.01620   0.01682   0.01736   0.01823
     Eigenvalues ---    0.01926   0.02133   0.02189   0.02248   0.02304
     Eigenvalues ---    0.02421   0.02506   0.02721   0.02754   0.02917
     Eigenvalues ---    0.03269   0.03621   0.03652   0.04303   0.04814
     Eigenvalues ---    0.04865   0.05386   0.05723   0.05879   0.06281
     Eigenvalues ---    0.06944   0.07127   0.08142   0.08671   0.09898
     Eigenvalues ---    0.12549   0.13633   0.19873   0.20954   0.22152
     Eigenvalues ---    0.23231   0.25317   0.28343   0.33754   0.36327
     Eigenvalues ---    0.37915   0.39131   0.41810   0.44441   0.46891
     Eigenvalues ---    0.47681   0.48639   0.50252   0.51498   0.51952
     Eigenvalues ---    0.52907   0.55672   0.56706   0.56901   0.57376
     Eigenvalues ---    0.57693   0.61138   0.68555   0.96778   1.26758
     Eigenvalues ---    1.70619
 RFO step:  Lambda=-2.82566989D-03 EMin= 1.53585576D-04
 Quartic linear search produced a step of -0.00488.
 Iteration  1 RMS(Cart)=  0.10037442 RMS(Int)=  0.01163284
 Iteration  2 RMS(Cart)=  0.01428931 RMS(Int)=  0.00139075
 Iteration  3 RMS(Cart)=  0.00075302 RMS(Int)=  0.00125409
 Iteration  4 RMS(Cart)=  0.00000405 RMS(Int)=  0.00125408
 Iteration  5 RMS(Cart)=  0.00000007 RMS(Int)=  0.00125408
 Variable       Old X    -DE/DX   Delta X   Delta X   Delta X     New X
                                 (Linear)    (Quad)   (Total)
    R1        2.29080  -0.00045  -0.00004  -0.00562  -0.00566   2.28515
    R2        2.44624  -0.00041  -0.00002  -0.00963  -0.00972   2.43652
    R3        2.93188  -0.00043   0.00001   0.00418   0.00421   2.93609
    R4        1.93760   0.00541  -0.00006   0.05575   0.05564   1.99324
    R5        2.85206  -0.00040   0.00006  -0.07655  -0.07654   2.77552
    R6        2.52394   0.00216  -0.00001   0.01346   0.01344   2.53739
    R7        2.52892  -0.00010  -0.00000   0.00131   0.00131   2.53023
    R8        2.55434  -0.00125  -0.00001  -0.01595  -0.01596   2.53838
    R9        1.81569   0.00045  -0.00000  -0.00014  -0.00014   1.81555
   R10        1.82428  -0.00032   0.00000  -0.00620  -0.00620   1.81808
   R11        3.47273   0.00085   0.00000   0.00023   0.00031   3.47304
   R12        1.84116  -0.00028  -0.00000  -0.00104  -0.00157   1.83959
   R13        1.84055   0.00022  -0.00001  -0.00297  -0.00314   1.83741
   R14        3.13394   0.00098   0.00001   0.01601   0.01624   3.15019
   R15        3.53163  -0.00038  -0.00000  -0.04180  -0.04241   3.48922
   R16        1.84043  -0.00044  -0.00001  -0.00422  -0.00380   1.83663
   R17        1.83184   0.00040  -0.00001   0.00249   0.00248   1.83432
   R18        3.25913   0.00118   0.00001  -0.00059  -0.00038   3.25875
   R19        3.49901   0.00100   0.00000   0.03346   0.03385   3.53286
   R20        1.81592   0.00013  -0.00000  -0.00072  -0.00073   1.81520
   R21        1.84870   0.00019  -0.00001  -0.00164  -0.00151   1.84719
   R22        3.23473  -0.00009   0.00000   0.00602   0.00590   3.24063
   R23        3.39074   0.00032   0.00000   0.00857   0.00872   3.39945
   R24        1.86547  -0.00020  -0.00000  -0.00107  -0.00120   1.86427
   R25        1.81350   0.00015  -0.00000  -0.00054  -0.00054   1.81296
   R26        1.86569   0.00124  -0.00001   0.00439   0.00466   1.87034
   R27        1.83734   0.00138  -0.00002   0.00523   0.00488   1.84222
   R28        3.53645   0.00082  -0.00000  -0.02264  -0.02292   3.51353
   R29        1.87738   0.00124  -0.00001  -0.00137  -0.00095   1.87643
   R30        1.81351   0.00027  -0.00001  -0.00025  -0.00026   1.81325
    A1        2.25895   0.00128  -0.00001  -0.00236  -0.00230   2.25664
    A2        2.07908   0.00019   0.00001   0.00249   0.00257   2.08165
    A3        1.94428  -0.00146   0.00000   0.00021   0.00004   1.94432
    A4        1.95878   0.00358  -0.00001   0.00852   0.00885   1.96763
    A5        1.97275  -0.00073   0.00000  -0.00994  -0.00994   1.96282
    A6        1.92858   0.00006   0.00001   0.00532   0.00527   1.93385
    A7        1.92387   0.00025   0.00001   0.00974   0.00971   1.93358
    A8        1.89103   0.00002  -0.00001  -0.00752  -0.00755   1.88348
    A9        1.86958  -0.00043  -0.00000  -0.00490  -0.00489   1.86469
   A10        1.87445   0.00090  -0.00000   0.00765   0.00755   1.88200
   A11        1.84041   0.00005  -0.00000   0.00695   0.00218   1.84259
   A12        2.08640   0.00039  -0.00000  -0.00650  -0.00903   2.07737
   A13        1.69673   0.00370   0.00008   0.25071   0.24772   1.94445
   A14        1.86503   0.00005  -0.00000   0.00503   0.00477   1.86980
   A15        1.84254   0.00037  -0.00001   0.00365   0.00573   1.84827
   A16        2.26435  -0.00031   0.00001   0.02007   0.02111   2.28546
   A17        2.79140   0.00054   0.00001   0.02767   0.02647   2.81788
   A18        1.82768   0.00013  -0.00001   0.00897   0.00895   1.83663
   A19        1.94930   0.00086  -0.00001   0.00895   0.00842   1.95772
   A20        1.65952  -0.00032   0.00001   0.00263   0.00255   1.66206
   A21        1.85484  -0.00021   0.00000   0.00291   0.00244   1.85727
   A22        1.99666   0.00023   0.00001   0.02093   0.02060   2.01726
   A23        1.80193   0.00035   0.00000  -0.00340  -0.00335   1.79859
   A24        2.81436   0.00027  -0.00000   0.01917   0.01848   2.83285
   A25        1.53835   0.00013  -0.00001  -0.01835  -0.01838   1.51997
   A26        1.81345   0.00007   0.00001  -0.00004  -0.00038   1.81307
   A27        2.21444  -0.00051  -0.00000  -0.03417  -0.03362   2.18083
   A28        1.74979   0.00017   0.00002   0.03725   0.03663   1.78642
   A29        2.18432   0.00006  -0.00000   0.02796   0.02752   2.21185
   A30        1.88603   0.00018  -0.00001  -0.00188  -0.00317   1.88286
   A31        1.83650   0.00258   0.00001   0.00550   0.00586   1.84236
   A32        1.83689  -0.00013  -0.00005  -0.04051  -0.04046   1.79643
   A33        1.85218  -0.00106   0.00002   0.00841   0.00678   1.85896
   A34        2.81955   0.00053  -0.00004  -0.01754  -0.01838   2.80117
   A35        1.68317  -0.00081   0.00000  -0.01969  -0.02092   1.66225
   A36        1.81731   0.00017   0.00000   0.00755   0.00865   1.82596
   A37        2.24593  -0.00034  -0.00000  -0.00036  -0.00020   2.24574
   A38        1.64743   0.00132  -0.00000   0.02223   0.02194   1.66937
   A39        2.08192   0.00017  -0.00001  -0.00087  -0.00045   2.08147
   A40        1.88617   0.00001   0.00001  -0.00056  -0.00110   1.88507
   A41        3.02994   0.00193  -0.00006  -0.02557  -0.02555   3.00439
   A42        2.89219   0.00229   0.00000   0.07280   0.06617   2.95837
   A43        3.01091   0.00044  -0.00005  -0.02399  -0.02448   2.98643
   A44        2.88691  -0.00037   0.00000  -0.00133  -0.00172   2.88519
   A45        2.88522   0.00116  -0.00001  -0.00500  -0.00519   2.88003
   A46        3.07719   0.00153   0.00001   0.05174   0.05356   3.13074
   A47        3.06654  -0.00352  -0.00002  -0.00177  -0.00223   3.06431
   A48        2.95531   0.00046   0.00004   0.11745   0.11820   3.07352
   A49        2.91497  -0.00044   0.00001  -0.01133  -0.01185   2.90312
   A50        3.15973  -0.00038  -0.00001  -0.02941  -0.02933   3.13039
   A51        3.18990   0.00020  -0.00002   0.00254   0.00420   3.19410
   A52        2.85098  -0.00080  -0.00001  -0.02489  -0.02472   2.82625
    D1        0.20339  -0.00014   0.00000  -0.00559  -0.00556   0.19783
    D2       -2.98433   0.00018   0.00001   0.00339   0.00342  -2.98091
    D3       -2.61673   0.00008   0.00002   0.02166   0.02170  -2.59503
    D4        1.54399   0.00053   0.00002   0.03447   0.03454   1.57853
    D5       -0.52518  -0.00078   0.00002   0.01560   0.01557  -0.50960
    D6        0.56564  -0.00023   0.00001   0.01386   0.01387   0.57952
    D7       -1.55682   0.00021   0.00002   0.02667   0.02671  -1.53011
    D8        2.65720  -0.00110   0.00001   0.00779   0.00775   2.66495
    D9       -0.05818  -0.00017  -0.00002   0.01941   0.01992  -0.03826
   D10        1.87730  -0.00018  -0.00002   0.00937   0.00859   1.88589
   D11       -2.58888   0.00028  -0.00002   0.01115   0.01623  -2.57265
   D12       -0.19933   0.00118  -0.00000   0.03981   0.03803  -0.16130
   D13        1.77433  -0.00240  -0.00007  -0.17758  -0.17594   1.59839
   D14       -2.11931  -0.00150  -0.00005  -0.14892  -0.15414  -2.27345
   D15        2.56303  -0.00018   0.00002   0.05054   0.05274   2.61577
   D16        0.10097  -0.00011   0.00001   0.01676   0.01526   0.11623
   D17        0.23246   0.00027   0.00000   0.01714   0.01851   0.25097
   D18       -1.44552   0.00087   0.00000   0.03195   0.03522  -1.41030
   D19        2.70869  -0.00038   0.00001   0.00908   0.01083   2.71952
   D20       -2.00282   0.00058   0.00000   0.00297   0.00058  -2.00224
   D21        2.60238   0.00117   0.00000   0.01778   0.01730   2.61968
   D22        0.47340  -0.00008   0.00002  -0.00509  -0.00710   0.46630
   D23        1.43061  -0.00026   0.00002  -0.00460  -0.00498   1.42563
   D24       -0.31658  -0.00047  -0.00000  -0.03847  -0.03823  -0.35481
   D25       -2.51225  -0.00039   0.00000  -0.00667  -0.00605  -2.51830
   D26        0.79275  -0.00012  -0.00003  -0.06771  -0.06760   0.72515
   D27        2.59593   0.00005  -0.00003  -0.07277  -0.07354   2.52239
   D28       -1.56326  -0.00011  -0.00000  -0.01568  -0.01499  -1.57825
   D29       -0.92860  -0.00034  -0.00003  -0.06903  -0.06853  -0.99713
   D30        0.87458  -0.00017  -0.00002  -0.07410  -0.07447   0.80011
   D31        2.99857  -0.00033   0.00000  -0.01701  -0.01592   2.98265
   D32        1.62579   0.00093  -0.00002   0.04660   0.04636   1.67215
   D33       -0.25857   0.00016   0.00003   0.08878   0.08889  -0.16968
   D34       -0.22188   0.00067  -0.00002   0.03574   0.03558  -0.18630
   D35       -2.10623  -0.00011   0.00003   0.07792   0.07811  -2.02812
   D36       -1.58163  -0.00010  -0.00001  -0.03697  -0.03717  -1.61879
   D37        0.52530   0.00023  -0.00001  -0.01357  -0.01429   0.51101
   D38        2.05290   0.00038   0.00001   0.04484   0.04450   2.09740
   D39        0.50606   0.00025   0.00002   0.05828   0.05884   0.56490
   D40       -1.82376  -0.00016  -0.00000  -0.01512  -0.01499  -1.83875
   D41        0.09634   0.00041   0.00000   0.03503   0.03514   0.13148
   D42       -1.45050   0.00028   0.00001   0.04847   0.04949  -1.40101
   D43        2.50286  -0.00013  -0.00001  -0.02493  -0.02434   2.47852
   D44        0.88832   0.00081  -0.00002   0.00521   0.00445   0.89277
   D45       -0.79053  -0.00037  -0.00001  -0.01376  -0.01389  -0.80442
   D46       -3.01890  -0.00028  -0.00003  -0.02163  -0.02245  -3.04135
   D47       -0.69688  -0.00291   0.00008   0.09421   0.09408  -0.60280
   D48        1.24443  -0.00051   0.00007   0.08690   0.08658   1.33101
   D49       -1.81288  -0.00141  -0.00007  -0.14120  -0.14134  -1.95422
   D50        0.01572  -0.00114  -0.00007  -0.13267  -0.13222  -0.11650
   D51        1.99774  -0.00022  -0.00007  -0.11928  -0.11938   1.87837
         Item               Value     Threshold  Converged?
 Maximum Force            0.005407     0.000015     NO 
 RMS     Force            0.001057     0.000010     NO 
 Maximum Displacement     0.549837     0.000060     NO 
 RMS     Displacement     0.106779     0.000040     NO 
 Predicted change in Energy=-1.806698D-03
 GradGradGradGradGradGradGradGradGradGradGradGradGradGradGradGradGradGrad

                          Input orientation:                          
 ---------------------------------------------------------------------
 Center     Atomic      Atomic             Coordinates (Angstroms)
 Number     Number       Type             X           Y           Z
 ---------------------------------------------------------------------
      1          6           0       -1.140307    1.210361   -0.054267
      2          8           0       -0.170913    1.750404   -0.534796
      3          8           0       -1.894662    0.291656   -0.553622
      4          1           0       -1.489130   -0.138737   -1.427042
      5          6           0       -1.645573    1.660758    1.344256
      6          9           0       -2.211010    0.656556    2.033297
      7          9           0       -2.549393    2.641986    1.229979
      8          9           0       -0.629756    2.122290    2.092211
      9          8           0        0.792427   -0.226531    3.411227
     10          1           0        0.256618   -0.661628    4.079532
     11          1           0        0.534635    0.700029    3.436471
     12          8           0        0.696814   -1.057262    0.741055
     13          1           0        1.576755   -0.922866    0.346993
     14          1           0        0.779395   -0.879924    1.693490
     15          8           0        1.463864    0.497205   -2.491970
     16          1           0        2.140479    0.059052   -1.949010
     17          1           0        1.062418    1.163061   -1.910850
     18          8           0        2.273204   -3.390647   -1.903350
     19          1           0        2.149877   -3.362720   -2.855551
     20          1           0        1.379967   -3.449671   -1.510754
     21          8           0        3.036886   -1.083511   -0.771693
     22          1           0        2.913025   -1.964775   -1.197456
     23          1           0        3.952553   -1.016991   -0.493255
     24          8           0       -0.837850   -0.898576   -2.502069
     25          1           0        0.035968   -0.457100   -2.647445
     26          1           0       -0.648034   -1.756075   -2.078967
     27          8           0       -0.203015   -3.008528   -0.778874
     28          1           0        0.022223   -2.344122   -0.076154
     29          1           0       -0.885330   -3.587251   -0.432134
 ---------------------------------------------------------------------
                    Distance matrix (angstroms):
                    1          2          3          4          5
     1  C    0.000000
     2  O    1.209247   0.000000
     3  O    1.289351   2.258232   0.000000
     4  H    1.956081   2.470354   1.054778   0.000000
     5  C    1.553711   2.390293   2.353386   3.307982   0.000000
     6  F    2.410608   3.457398   2.631611   3.623195   1.342727
     7  F    2.384190   3.092979   3.022244   3.989528   1.338940
     8  F    2.387393   2.692583   3.457115   4.270352   1.343255
     9  O    4.220162   4.517454   4.817571   5.349958   3.711882
    10  H    4.748056   5.224242   5.196429   5.800293   4.061223
    11  H    3.905269   4.167979   4.689253   5.334127   3.170752
    12  O    3.024842   3.203706   3.195547   3.212894   3.638442
    13  H    3.477657   3.313346   3.786411   3.627907   4.248888
    14  H    3.333047   3.575887   3.684114   3.928522   3.529518
    15  O    3.637677   2.841396   3.883187   3.202916   5.073371
    16  H    3.959687   3.194245   4.275930   3.672280   5.267377
    17  H    2.881169   1.938969   3.368344   2.905022   4.263407
    18  O    6.020003   5.854660   5.722956   4.995693   7.170805
    19  H    6.291707   6.075854   5.917064   5.067256   7.568299
    20  H    5.494455   5.513483   5.063283   4.381896   6.589496
    21  O    4.819283   4.286859   5.124335   4.669786   5.825261
    22  H    5.274266   4.873638   5.349754   4.771384   6.354968
    23  H    5.575933   4.966203   5.992172   5.590636   6.471924
    24  O    3.245124   3.366313   2.515940   1.468743   4.690078
    25  H    3.299791   3.062541   2.944837   1.979057   4.821471
    26  H    3.625119   3.861024   2.841472   1.936036   4.938450
    27  O    4.382077   4.765295   3.715323   3.210906   5.328310
    28  H    3.739827   4.124657   3.293896   2.995465   4.564885
    29  H    4.819220   5.386231   4.009917   3.639597   5.592417
                    6          7          8          9         10
     6  F    0.000000
     7  F    2.168353   0.000000
     8  F    2.156899   2.167611   0.000000
     9  O    3.420405   4.914671   3.046205   0.000000
    10  H    3.466104   5.187245   3.533454   0.960746   0.000000
    11  H    3.083725   4.260403   2.277206   0.962084   1.531316
    12  O    3.614209   4.945842   3.700670   2.798048   3.390534
    13  H    4.436819   5.523852   4.145775   3.238763   3.967727
    14  H    3.379167   4.868216   3.340355   1.837855   2.452375
    15  O    5.831649   5.878710   5.295174   5.985178   6.781222
    16  H    5.928848   6.226751   5.316260   5.534523   6.357015
    17  H    5.150551   5.009712   4.450626   5.507119   6.313753
    18  O    7.210077   8.334738   7.401632   6.359957   6.878156
    19  H    7.685880   8.650503   7.892531   7.137987   7.679564
    20  H    6.505115   7.749825   6.933044   5.912676   6.347156
    21  O    6.199694   7.006606   5.650076   4.823777   5.607339
    22  H    6.600370   7.546702   6.330665   5.362685   6.049901
    23  H    6.868314   7.657216   6.126767   5.084899   5.890382
    24  O    4.987339   5.421545   5.502395   6.170617   6.676187
    25  H    5.310224   5.596682   5.436983   6.110065   6.733701
    26  H    5.017410   5.822992   5.695681   5.878492   6.320073
    27  O    5.037181   6.439666   5.894958   5.127120   5.415100
    28  H    4.294320   5.760250   5.007567   4.152016   4.489483
    29  H    5.083864   6.658463   6.247919   5.374079   5.497130
                   11         12         13         14         15
    11  H    0.000000
    12  O    3.221744   0.000000
    13  H    3.642070   0.973470   0.000000
    14  H    2.365194   0.972317   1.565465   0.000000
    15  O    6.004250   3.668404   3.176327   4.459042   0.000000
    16  H    5.656235   3.250658   2.559995   4.000254   0.971900
    17  H    5.393218   3.477946   3.116647   4.152729   0.970682
    18  O    6.947657   3.862974   3.411602   4.633838   4.014585
    19  H    7.661884   4.512439   4.066650   5.360622   3.937235
    20  H    6.512268   3.355736   3.142403   4.151080   4.067880
    21  O    5.210654   2.786580   1.846414   3.348856   2.816454
    22  H    5.850744   3.081071   2.292709   3.753245   3.136428
    23  H    5.483891   3.482094   2.521763   3.856108   3.532877
    24  O    6.301231   3.591411   3.734711   4.496504   2.691876
    25  H    6.213023   3.504119   3.399650   4.424385   1.724459
    26  H    6.152334   3.201482   3.395469   4.127545   3.115759
    27  O    5.662743   2.631980   2.963975   3.407150   4.243035
    28  H    4.676319   1.667007   2.148393   2.418435   3.998454
    29  H    5.946694   3.206306   3.710505   3.823507   5.142413
                   16         17         18         19         20
    16  H    0.000000
    17  H    1.543537   0.000000
    18  O    3.452554   4.711933   0.000000
    19  H    3.539835   4.749497   0.960560   0.000000
    20  H    3.616847   4.640928   0.977490   1.552031   0.000000
    21  O    1.869511   3.200513   2.680809   3.213105   2.981661
    22  H    2.292932   3.703652   1.714867   2.299113   2.157159
    23  H    2.561387   3.887812   3.231536   3.785833   3.683943
    24  O    3.177007   2.865468   4.030824   3.888891   3.522713
    25  H    2.276662   2.054530   3.763589   3.599243   3.471870
    26  H    3.329772   3.387517   3.352059   3.318539   2.702577
    27  O    4.033762   4.503871   2.746292   3.158187   1.798913
    28  H    3.710774   4.092487   3.082332   3.645477   2.263578
    29  H    4.975134   5.342826   3.489909   3.890482   2.512752
                   21         22         23         24         25
    21  O    0.000000
    22  H    0.986531   0.000000
    23  H    0.959374   1.573154   0.000000
    24  O    4.247586   4.111917   5.195895   0.000000
    25  H    3.593932   3.557107   4.504848   0.989744   0.000000
    26  H    3.967360   3.674474   4.922005   0.974859   1.574281
    27  O    3.768647   3.312754   4.616985   2.797198   3.171507
    28  H    3.340824   3.123773   4.169262   2.952015   3.189448
    29  H    4.665596   4.200672   5.478602   3.393503   3.943886
                   26         27         28         29
    26  H    0.000000
    27  O    1.859281   0.000000
    28  H    2.192328   0.992967   0.000000
    29  H    2.474181   0.959532   1.579792   0.000000
 Stoichiometry    C2H15F3O9
 Framework group  C1[X(C2H15F3O9)]
 Deg. of freedom    81
 Full point group                 C1      NOp   1
 Largest Abelian subgroup         C1      NOp   1
 Largest concise Abelian subgroup C1      NOp   1
                         Standard orientation:                         
 ---------------------------------------------------------------------
 Center     Atomic      Atomic             Coordinates (Angstroms)
 Number     Number       Type             X           Y           Z
 ---------------------------------------------------------------------
      1          6           0        1.330485   -0.992578    0.180461
      2          8           0        0.885453   -1.099707    1.299724
      3          8           0        0.875732   -1.468609   -0.928151
      4          1           0       -0.100222   -1.857676   -0.834890
      5          6           0        2.664169   -0.225632   -0.036564
      6          9           0        2.713087    0.391367   -1.228132
      7          9           0        3.709555   -1.058825    0.039050
      8          9           0        2.826101    0.723517    0.900040
      9          8           0        1.302461    3.225935    0.065903
     10          1           0        1.685211    3.659370   -0.701345
     11          1           0        2.043248    2.830639    0.535564
     12          8           0       -0.655324    1.250271   -0.238893
     13          1           0       -1.261781    1.300527    0.520929
     14          1           0       -0.058584    2.015682   -0.180179
     15          8           0       -1.875139   -1.536110    1.811794
     16          1           0       -2.215725   -0.630578    1.904547
     17          1           0       -0.914124   -1.459982    1.925283
     18          8           0       -4.451615    0.564262   -0.439228
     19          1           0       -4.896017   -0.285375   -0.381782
     20          1           0       -3.790977    0.482591   -1.155031
     21          8           0       -2.769596    1.123739    1.571874
     22          1           0       -3.498714    0.994853    0.919940
     23          1           0       -3.065137    1.765009    2.221357
     24          8           0       -1.529315   -2.191503   -0.776074
     25          1           0       -1.799535   -2.037238    0.163488
     26          1           0       -1.940902   -1.481921   -1.302800
     27          8           0       -2.253715    0.194394   -2.043771
     28          1           0       -1.563063    0.667648   -1.509905
     29          1           0       -2.061829    0.339807   -2.972607
 ---------------------------------------------------------------------
 Rotational constants (GHZ):           0.6613382           0.2965059           0.2668158
 Standard basis: 6-31++G(d,p) (6D, 7F)
 There are   356 symmetry adapted cartesian basis functions of A   symmetry.
 There are   356 symmetry adapted basis functions of A   symmetry.
   356 basis functions,   568 primitive gaussians,   356 cartesian basis functions
    63 alpha electrons       63 beta electrons
       nuclear repulsion energy      1169.3209742799 Hartrees.
 NAtoms=   29 NActive=   29 NUniq=   29 SFac= 1.00D+00 NAtFMM=   60 NAOKFM=F Big=F
 Integral buffers will be    131072 words long.
 Raffenetti 2 integral format.
 Two-electron integral symmetry is turned on.
 Nuclear repulsion after empirical dispersion term =     1169.3031885049 Hartrees.
 One-electron integrals computed using PRISM.
 NBasis=   356 RedAO= T EigKep=  4.02D-05  NBF=   356
 NBsUse=   356 1.00D-06 EigRej= -1.00D+00 NBFU=   356
 Initial guess from the checkpoint file:  "/local_scratch/slurm.6305321/Gau-1262884.chk"
 B after Tr=    -0.000000   -0.000000   -0.000000
         Rot=    0.999959    0.007572    0.004340    0.002231 Ang=   1.03 deg.
 ExpMin= 3.60D-02 ExpMax= 7.00D+03 ExpMxC= 1.05D+03 IAcc=3 IRadAn=         5 AccDes= 0.00D+00
 Harris functional with IExCor= 4639 and IRadAn=       5 diagonalized for initial guess.
 HarFok:  IExCor= 4639 AccDes= 0.00D+00 IRadAn=         5 IDoV= 1 UseB2=F ITyADJ=14
 ICtDFT=  3500011 ScaDFX=  1.000000  1.000000  1.000000  1.000000
 FoFCou: FMM=F IPFlag=           0 FMFlag=      100000 FMFlg1=           0
         NFxFlg=           0 DoJE=T BraDBF=F KetDBF=T FulRan=T
         wScrn=  0.000000 ICntrl=       500 IOpCl=  0 I1Cent=   200000004 NGrid=           0
         NMat0=    1 NMatS0=      1 NMatT0=    0 NMatD0=    1 NMtDS0=    0 NMtDT0=    0
 Petite list used in FoFCou.
 Requested convergence on RMS density matrix=1.00D-10 within 128 cycles.
 Requested convergence on MAX density matrix=1.00D-08.
 Requested convergence on             energy=1.00D-08.
 No special actions if energy rises.
 SCF Done:  E(RwB97XD) =  -1061.66952418     A.U. after   16 cycles
            NFock= 16  Conv=0.82D-10     -V/T= 2.0083
 Calling FoFJK, ICntrl=      2127 FMM=F ISym2X=0 I1Cent= 0 IOpClX= 0 NMat=1 NMatS=1 NMatT=0.
 ***** Axes restored to original set *****
 -------------------------------------------------------------------
 Center     Atomic                   Forces (Hartrees/Bohr)
 Number     Number              X              Y              Z
 -------------------------------------------------------------------
      1        6          -0.003211905   -0.000486434    0.004235061
      2        8           0.005711634    0.004428482   -0.002034815
      3        8          -0.001021990   -0.005987776   -0.007049719
      4        1          -0.001310132    0.003341593    0.004872414
      5        6          -0.001255626   -0.004398372    0.001289783
      6        9          -0.000037955    0.000904452   -0.001213249
      7        9          -0.000026229    0.000764522   -0.000700338
      8        9           0.001929849    0.002557316    0.000251528
      9        8           0.000474536   -0.001026621    0.001681577
     10        1           0.000060612   -0.000828012   -0.000116378
     11        1          -0.000381569    0.000949334   -0.002219437
     12        8           0.000052471   -0.000722667   -0.000519952
     13        1           0.000846250   -0.000030077    0.000252614
     14        1          -0.001517607    0.000720029    0.000956895
     15        8           0.000023697    0.000268280   -0.000245843
     16        1           0.000180619    0.000551382   -0.000307243
     17        1          -0.000318632   -0.000447393    0.000195490
     18        8           0.000600657    0.000511776    0.000613174
     19        1           0.000039073   -0.000203668   -0.000350114
     20        1          -0.000947307   -0.000678383   -0.000412230
     21        8          -0.000010459   -0.000166916   -0.000727042
     22        1           0.000073101   -0.000229324    0.000107088
     23        1           0.000475128    0.000293955    0.000161654
     24        8          -0.000381140    0.000492316    0.000830525
     25        1          -0.000407898   -0.000970485    0.000136092
     26        1          -0.000193202    0.000609262   -0.000668813
     27        8           0.000202096    0.000327114   -0.000228016
     28        1           0.000514938   -0.000036499    0.001069182
     29        1          -0.000163011   -0.000507185    0.000140111
 -------------------------------------------------------------------
 Cartesian Forces:  Max     0.007049719 RMS     0.001761635

 GradGradGradGradGradGradGradGradGradGradGradGradGradGradGradGradGradGrad
 Berny optimization.
 Using GEDIIS/GDIIS optimizer.
 FormGI is forming the generalized inverse of G from B-inverse, IUseBI=4.
 Internal  Forces:  Max     0.007365270 RMS     0.001215550
 Search for a local minimum.
 Step number  12 out of a maximum of  174
 All quantities printed in internal units (Hartrees-Bohrs-Radians)
 Mixed Optimization -- RFO/linear search
 Update second derivatives using D2CorX and points   10    6   11   12
 DE= -1.91D-04 DEPred=-1.81D-03 R= 1.06D-01
 Trust test= 1.06D-01 RLast= 5.41D-01 DXMaxT set to 4.24D-01
 ITU=  0  0  0  0  0 -1  1  0  0  0  1  0
 Use linear search instead of GDIIS.
     Eigenvalues ---    0.00015   0.00040   0.00082   0.00130   0.00238
     Eigenvalues ---    0.00245   0.00305   0.00379   0.00447   0.00514
     Eigenvalues ---    0.00597   0.00711   0.00835   0.00897   0.00986
     Eigenvalues ---    0.01119   0.01142   0.01311   0.01372   0.01474
     Eigenvalues ---    0.01561   0.01604   0.01678   0.01753   0.01836
     Eigenvalues ---    0.01925   0.02090   0.02205   0.02299   0.02376
     Eigenvalues ---    0.02494   0.02565   0.02759   0.02830   0.02981
     Eigenvalues ---    0.03289   0.03623   0.03740   0.04314   0.04818
     Eigenvalues ---    0.04902   0.05385   0.05819   0.05910   0.06285
     Eigenvalues ---    0.06950   0.07204   0.08094   0.08872   0.10116
     Eigenvalues ---    0.12693   0.13765   0.19887   0.21014   0.22194
     Eigenvalues ---    0.23290   0.25449   0.28365   0.33748   0.36518
     Eigenvalues ---    0.37957   0.39152   0.41931   0.44516   0.46908
     Eigenvalues ---    0.47751   0.48579   0.50127   0.51496   0.51970
     Eigenvalues ---    0.52882   0.55695   0.56712   0.56903   0.57378
     Eigenvalues ---    0.57693   0.61114   0.67852   0.79242   1.20623
     Eigenvalues ---    1.49022
 RFO step:  Lambda=-3.71922984D-04 EMin= 1.53381798D-04
 Quartic linear search produced a step of -0.48914.
 Iteration  1 RMS(Cart)=  0.08220503 RMS(Int)=  0.00376811
 Iteration  2 RMS(Cart)=  0.00462316 RMS(Int)=  0.00072040
 Iteration  3 RMS(Cart)=  0.00002247 RMS(Int)=  0.00072010
 Iteration  4 RMS(Cart)=  0.00000004 RMS(Int)=  0.00072010
 Variable       Old X    -DE/DX   Delta X   Delta X   Delta X     New X
                                 (Linear)    (Quad)   (Total)
    R1        2.28515   0.00737   0.00277   0.00241   0.00518   2.29032
    R2        2.43652   0.00518   0.00475   0.00334   0.00813   2.44465
    R3        2.93609  -0.00059  -0.00206  -0.00020  -0.00228   2.93381
    R4        1.99324  -0.00602  -0.02722  -0.01127  -0.03849   1.95475
    R5        2.77552   0.00004   0.03744   0.03237   0.06981   2.84533
    R6        2.53739  -0.00128  -0.00658   0.00009  -0.00648   2.53090
    R7        2.53023   0.00064  -0.00064  -0.00004  -0.00068   2.52955
    R8        2.53838   0.00248   0.00780   0.00021   0.00801   2.54640
    R9        1.81555   0.00026   0.00007  -0.00040  -0.00033   1.81522
   R10        1.81808   0.00096   0.00303   0.00001   0.00305   1.82112
   R11        3.47304  -0.00094  -0.00015  -0.01159  -0.01174   3.46130
   R12        1.83959   0.00135   0.00077   0.00017   0.00108   1.84067
   R13        1.83741   0.00016   0.00153  -0.00046   0.00108   1.83849
   R14        3.15019  -0.00096  -0.00795  -0.00499  -0.01301   3.13718
   R15        3.48922   0.00075   0.02075   0.00789   0.02879   3.51800
   R16        1.83663   0.00022   0.00186  -0.00200  -0.00024   1.83639
   R17        1.83432  -0.00006  -0.00121   0.00077  -0.00045   1.83388
   R18        3.25875  -0.00015   0.00018   0.02389   0.02388   3.28264
   R19        3.53286   0.00061  -0.01656   0.02045   0.00385   3.53671
   R20        1.81520   0.00034   0.00036  -0.00002   0.00033   1.81553
   R21        1.84719   0.00062   0.00074   0.00067   0.00152   1.84870
   R22        3.24063   0.00022  -0.00289   0.00390   0.00111   3.24174
   R23        3.39945  -0.00006  -0.00426  -0.00814  -0.01233   3.38712
   R24        1.86427   0.00035   0.00059  -0.00080  -0.00013   1.86414
   R25        1.81296   0.00052   0.00027   0.00035   0.00062   1.81357
   R26        1.87034  -0.00094  -0.00228  -0.00235  -0.00484   1.86550
   R27        1.84222   0.00011  -0.00239  -0.00135  -0.00373   1.83849
   R28        3.51353   0.00078   0.01121   0.03602   0.04723   3.56076
   R29        1.87643  -0.00016   0.00046   0.00117   0.00157   1.87801
   R30        1.81325   0.00047   0.00013   0.00016   0.00029   1.81354
    A1        2.25664   0.00133   0.00113   0.00369   0.00479   2.26143
    A2        2.08165  -0.00177  -0.00126   0.00049  -0.00080   2.08085
    A3        1.94432   0.00041  -0.00002  -0.00413  -0.00407   1.94025
    A4        1.96763   0.00132  -0.00433   0.01045   0.00593   1.97356
    A5        1.96282   0.00031   0.00486  -0.00175   0.00311   1.96592
    A6        1.93385  -0.00153  -0.00258  -0.00191  -0.00447   1.92938
    A7        1.93358  -0.00067  -0.00475   0.00035  -0.00440   1.92919
    A8        1.88348   0.00056   0.00369   0.00060   0.00430   1.88778
    A9        1.86469   0.00172   0.00239   0.00187   0.00425   1.86895
   A10        1.88200  -0.00027  -0.00369   0.00109  -0.00258   1.87942
   A11        1.84259   0.00161  -0.00107   0.00112   0.00478   1.84738
   A12        2.07737  -0.00018   0.00442   0.04105   0.04765   2.12502
   A13        1.94445  -0.00304  -0.12117   0.03064  -0.08735   1.85709
   A14        1.86980   0.00056  -0.00233  -0.00481  -0.00785   1.86195
   A15        1.84827   0.00013  -0.00280   0.01755   0.01374   1.86200
   A16        2.28546  -0.00070  -0.01033   0.02457   0.01422   2.29968
   A17        2.81788  -0.00051  -0.01295  -0.01111  -0.02368   2.79419
   A18        1.83663   0.00033  -0.00438   0.00274  -0.00153   1.83510
   A19        1.95772   0.00002  -0.00412  -0.00723  -0.01135   1.94637
   A20        1.66206  -0.00049  -0.00125  -0.00031  -0.00171   1.66035
   A21        1.85727   0.00001  -0.00119  -0.00047  -0.00184   1.85543
   A22        2.01726  -0.00004  -0.01008   0.00919  -0.00095   2.01631
   A23        1.79859   0.00024   0.00164   0.00636   0.00827   1.80686
   A24        2.83285  -0.00057  -0.00904   0.00569  -0.00359   2.82926
   A25        1.51997   0.00043   0.00899  -0.00091   0.00876   1.52873
   A26        1.81307  -0.00027   0.00018  -0.00945  -0.00955   1.80352
   A27        2.18083  -0.00017   0.01644  -0.01098   0.00498   2.18581
   A28        1.78642   0.00011  -0.01792   0.02508   0.00747   1.79389
   A29        2.21185  -0.00022  -0.01346   0.00317  -0.01020   2.20165
   A30        1.88286   0.00013   0.00155  -0.00311  -0.00080   1.88206
   A31        1.84236  -0.00067  -0.00287  -0.00160  -0.00482   1.83754
   A32        1.79643   0.00192   0.01979   0.00949   0.02931   1.82575
   A33        1.85896  -0.00059  -0.00332   0.00416   0.00097   1.85994
   A34        2.80117   0.00170   0.00899   0.00031   0.00893   2.81010
   A35        1.66225   0.00033   0.01023   0.01138   0.02168   1.68393
   A36        1.82596   0.00014  -0.00423   0.00152  -0.00285   1.82310
   A37        2.24574  -0.00022   0.00010  -0.02553  -0.02542   2.22032
   A38        1.66937  -0.00030  -0.01073  -0.00328  -0.01405   1.65532
   A39        2.08147   0.00013   0.00022   0.01914   0.01934   2.10081
   A40        1.88507  -0.00011   0.00054   0.00139   0.00187   1.88694
   A41        3.00439   0.00186   0.01250   0.01691   0.02934   3.03373
   A42        2.95837  -0.00055  -0.03237   0.02011  -0.01011   2.94826
   A43        2.98643   0.00083   0.01197  -0.01398  -0.00138   2.98505
   A44        2.88519  -0.00006   0.00084   0.00778   0.00859   2.89378
   A45        2.88003  -0.00101   0.00254  -0.02418  -0.02210   2.85793
   A46        3.13074  -0.00153  -0.02620  -0.00816  -0.03486   3.09589
   A47        3.06431  -0.00074   0.00109  -0.01069  -0.00935   3.05496
   A48        3.07352  -0.00003  -0.05782  -0.01504  -0.07335   3.00017
   A49        2.90312  -0.00067   0.00580  -0.01214  -0.00627   2.89685
   A50        3.13039   0.00009   0.01435  -0.01162   0.00278   3.13317
   A51        3.19410   0.00044  -0.00205  -0.01353  -0.01575   3.17835
   A52        2.82625   0.00014   0.01209  -0.02041  -0.00853   2.81772
    D1        0.19783   0.00055   0.00272  -0.02882  -0.02611   0.17172
    D2       -2.98091  -0.00055  -0.00167  -0.02720  -0.02889  -3.00980
    D3       -2.59503  -0.00084  -0.01062   0.02353   0.01291  -2.58212
    D4        1.57853  -0.00068  -0.01690   0.02532   0.00842   1.58695
    D5       -0.50960   0.00109  -0.00762   0.02498   0.01737  -0.49223
    D6        0.57952   0.00007  -0.00679   0.02201   0.01522   0.59474
    D7       -1.53011   0.00022  -0.01307   0.02380   0.01073  -1.51938
    D8        2.66495   0.00200  -0.00379   0.02345   0.01968   2.68462
    D9       -0.03826   0.00133  -0.00974   0.00023  -0.00964  -0.04790
   D10        1.88589   0.00156  -0.00420   0.01064   0.00662   1.89251
   D11       -2.57265  -0.00034  -0.00794   0.03990   0.02964  -2.54301
   D12       -0.16130   0.00003  -0.01860   0.08210   0.06251  -0.09879
   D13        1.59839   0.00029   0.08606  -0.02664   0.06050   1.65889
   D14       -2.27345   0.00065   0.07539   0.01555   0.09337  -2.18007
   D15        2.61577  -0.00030  -0.02580   0.12797   0.10086   2.71662
   D16        0.11623   0.00005  -0.00746   0.08280   0.07569   0.19192
   D17        0.25097   0.00033  -0.00905  -0.01267  -0.02281   0.22816
   D18       -1.41030   0.00007  -0.01723  -0.02266  -0.04123  -1.45153
   D19        2.71952   0.00040  -0.00530  -0.04181  -0.04796   2.67155
   D20       -2.00224  -0.00044  -0.00028  -0.06232  -0.06250  -2.06475
   D21        2.61968  -0.00070  -0.00846  -0.07231  -0.08093   2.53875
   D22        0.46630  -0.00038   0.00347  -0.09146  -0.08766   0.37864
   D23        1.42563  -0.00011   0.00244  -0.04875  -0.04614   1.37949
   D24       -0.35481  -0.00033   0.01870  -0.07437  -0.05586  -0.41067
   D25       -2.51830  -0.00011   0.00296  -0.05191  -0.04888  -2.56717
   D26        0.72515   0.00004   0.03307  -0.02982   0.00346   0.72861
   D27        2.52239  -0.00015   0.03597  -0.04223  -0.00592   2.51647
   D28       -1.57825  -0.00019   0.00733  -0.01229  -0.00531  -1.58356
   D29       -0.99713   0.00042   0.03352  -0.02319   0.01047  -0.98667
   D30        0.80011   0.00022   0.03643  -0.03560   0.00109   0.80120
   D31        2.98265   0.00019   0.00779  -0.00566   0.00170   2.98435
   D32        1.67215   0.00116  -0.02268   0.03945   0.01685   1.68900
   D33       -0.16968  -0.00036  -0.04348   0.03204  -0.01111  -0.18079
   D34       -0.18630   0.00116  -0.01740   0.04090   0.02344  -0.16286
   D35       -2.02812  -0.00037  -0.03821   0.03349  -0.00452  -2.03264
   D36       -1.61879  -0.00038   0.01818  -0.06840  -0.05022  -1.66902
   D37        0.51101  -0.00031   0.00699  -0.05501  -0.04806   0.46295
   D38        2.09740   0.00022  -0.02176   0.03633   0.01521   2.11261
   D39        0.56490  -0.00019  -0.02878   0.03499   0.00582   0.57073
   D40       -1.83875   0.00007   0.00733   0.00856   0.01577  -1.82298
   D41        0.13148   0.00012  -0.01719   0.02757   0.01125   0.14273
   D42       -1.40101  -0.00030  -0.02421   0.02624   0.00186  -1.39915
   D43        2.47852  -0.00003   0.01191  -0.00019   0.01181   2.49033
   D44        0.89277  -0.00033  -0.00217   0.02865   0.02656   0.91933
   D45       -0.80442  -0.00012   0.00680   0.02874   0.03566  -0.76877
   D46       -3.04135   0.00008   0.01098   0.04920   0.05960  -2.98175
   D47       -0.60280   0.00073  -0.04602  -0.04481  -0.09086  -0.69366
   D48        1.33101   0.00056  -0.04235  -0.04124  -0.08376   1.24725
   D49       -1.95422   0.00045   0.06913   0.04767   0.11688  -1.83734
   D50       -0.11650   0.00060   0.06467   0.05026   0.11481  -0.00168
   D51        1.87837   0.00032   0.05839   0.05668   0.11460   1.99297
         Item               Value     Threshold  Converged?
 Maximum Force            0.007365     0.000015     NO 
 RMS     Force            0.001216     0.000010     NO 
 Maximum Displacement     0.396414     0.000060     NO 
 RMS     Displacement     0.082552     0.000040     NO 
 Predicted change in Energy=-5.925311D-04
 GradGradGradGradGradGradGradGradGradGradGradGradGradGradGradGradGradGrad

                          Input orientation:                          
 ---------------------------------------------------------------------
 Center     Atomic      Atomic             Coordinates (Angstroms)
 Number     Number       Type             X           Y           Z
 ---------------------------------------------------------------------
      1          6           0       -1.135024    1.249671    0.014052
      2          8           0       -0.130245    1.762966   -0.428507
      3          8           0       -1.890508    0.336150   -0.503883
      4          1           0       -1.481221   -0.097189   -1.349282
      5          6           0       -1.697324    1.735829    1.377041
      6          9           0       -2.301510    0.757621    2.063908
      7          9           0       -2.580759    2.724854    1.194908
      8          9           0       -0.705226    2.211339    2.155099
      9          8           0        0.794036   -0.174684    3.336517
     10          1           0        0.325893   -0.549865    4.086702
     11          1           0        0.443873    0.716403    3.226697
     12          8           0        0.692065   -1.154059    0.729846
     13          1           0        1.579345   -0.995426    0.360627
     14          1           0        0.746055   -0.956970    1.681029
     15          8           0        1.463354    0.508597   -2.455754
     16          1           0        2.145484    0.060006   -1.928678
     17          1           0        1.062136    1.155246   -1.853563
     18          8           0        2.305697   -3.404272   -1.953649
     19          1           0        2.188054   -3.359875   -2.906120
     20          1           0        1.409738   -3.487689   -1.569781
     21          8           0        3.047174   -1.109336   -0.778774
     22          1           0        2.926515   -1.984094   -1.218484
     23          1           0        3.965229   -1.040796   -0.507657
     24          8           0       -0.843693   -0.891365   -2.458302
     25          1           0        0.034261   -0.466637   -2.611041
     26          1           0       -0.665435   -1.763049   -2.064728
     27          8           0       -0.168941   -3.088409   -0.820780
     28          1           0        0.055320   -2.444822   -0.097496
     29          1           0       -0.822206   -3.703700   -0.480699
 ---------------------------------------------------------------------
                    Distance matrix (angstroms):
                    1          2          3          4          5
     1  C    0.000000
     2  O    1.211987   0.000000
     3  O    1.293651   2.267160   0.000000
     4  H    1.947450   2.476518   1.034407   0.000000
     5  C    1.552504   2.390915   2.352508   3.292338   0.000000
     6  F    2.409297   3.455031   2.634408   3.612954   1.339297
     7  F    2.379230   3.092850   3.011352   3.955479   1.338582
     8  F    2.386130   2.684523   3.462862   4.267570   1.347495
     9  O    4.097418   4.334073   4.713428   5.209560   3.700876
    10  H    4.686053   5.093561   5.174063   5.746347   4.081675
    11  H    3.619169   3.845182   4.417144   5.030657   3.007521
    12  O    3.102988   3.244536   3.226840   3.187933   3.805193
    13  H    3.539545   3.339784   3.815804   3.619073   4.385135
    14  H    3.344628   3.551915   3.660255   3.857819   3.648791
    15  O    3.660697   2.867531   3.884319   3.203401   5.117255
    16  H    3.993900   3.213959   4.289002   3.676058   5.338851
    17  H    2.885206   1.954963   3.348233   2.879506   4.288181
    18  O    6.113067   5.912717   5.805232   5.063873   7.316988
    19  H    6.388910   6.144639   6.005499   5.150966   7.707648
    20  H    5.605972   5.589583   5.162316   4.461138   6.754460
    21  O    4.866649   4.297535   5.152253   4.675071   5.937404
    22  H    5.335961   4.899828   5.394247   4.796422   6.477227
    23  H    5.615247   4.963896   6.015452   5.591292   6.582267
    24  O    3.283511   3.416805   2.534240   1.505684   4.726594
    25  H    3.347245   3.124364   2.964679   2.006293   4.873812
    26  H    3.690301   3.923829   2.888543   1.988080   5.015248
    27  O    4.522078   4.867362   3.846013   3.308895   5.517213
    28  H    3.883122   4.224865   3.418362   3.072346   4.766955
    29  H    4.987837   5.510533   4.178779   3.767713   5.814250
                    6          7          8          9         10
     6  F    0.000000
     7  F    2.168674   0.000000
     8  F    2.160956   2.168707   0.000000
     9  O    3.474354   4.937920   3.055592   0.000000
    10  H    3.564332   5.247370   3.523996   0.960571   0.000000
    11  H    2.981763   4.160582   2.168775   0.963696   1.535241
    12  O    3.794171   5.096433   3.912758   2.786451   3.430396
    13  H    4.586434   5.642958   4.326978   3.185318   3.956425
    14  H    3.517680   4.985964   3.516979   1.831643   2.475790
    15  O    5.887576   5.881665   5.372340   5.870713   6.724425
    16  H    6.016907   6.260637   5.425129   5.440935   6.314084
    17  H    5.178686   5.002752   4.506470   5.364469   6.223842
    18  O    7.395165   8.447310   7.581725   6.379750   6.968005
    19  H    7.862006   8.751225   8.063836   7.145576   7.762948
    20  H    6.708183   7.884369   7.129287   5.952047   6.465395
    21  O    6.338359   7.090139   5.806463   4.783914   5.602789
    22  H    6.754506   7.637325   6.494018   5.345042   6.079906
    23  H    7.008514   7.741370   6.283296   5.058092   5.881659
    24  O    5.029390   5.425899   5.561423   6.064299   6.657450
    25  H    5.367474   5.613305   5.516746   6.002995   6.704606
    26  H    5.106481   5.868131   5.796920   5.816048   6.347806
    27  O    5.259393   6.608622   6.101703   5.167227   5.547292
    28  H    4.525699   5.945147   5.228044   4.182305   4.601259
    29  H    5.344787   6.872152   6.476790   5.444018   5.667976
                   11         12         13         14         15
    11  H    0.000000
    12  O    3.129616   0.000000
    13  H    3.526190   0.974040   0.000000
    14  H    2.297952   0.972887   1.561830   0.000000
    15  O    5.776918   3.675236   3.194925   4.446952   0.000000
    16  H    5.468477   3.264067   2.583674   4.002828   0.971774
    17  H    5.136524   3.484802   3.129782   4.129734   0.970446
    18  O    6.876215   3.855957   3.418479   4.651092   4.033881
    19  H    7.567672   4.508199   4.078331   5.375431   3.961451
    20  H    6.450852   3.353978   3.156995   4.172863   4.093669
    21  O    5.114128   2.797226   1.861648   3.371794   2.817527
    22  H    5.763318   3.078590   2.299114   3.770486   3.144072
    23  H    5.425228   3.501121   2.539374   3.893643   3.529176
    24  O    6.046649   3.548500   3.718644   4.434599   2.698586
    25  H    5.970474   3.473727   3.390829   4.378236   1.737096
    26  H    5.947893   3.165962   3.392732   4.083230   3.137677
    27  O    5.588757   2.624401   2.972004   3.411641   4.275041
    28  H    4.603757   1.660122   2.152505   2.419497   4.033190
    29  H    5.906357   3.202983   3.716184   3.831062   5.183442
                   16         17         18         19         20
    16  H    0.000000
    17  H    1.542348   0.000000
    18  O    3.468071   4.727121   0.000000
    19  H    3.557077   4.770943   0.960736   0.000000
    20  H    3.640916   4.664570   0.978292   1.551746   0.000000
    21  O    1.871547   3.197481   2.682695   3.213816   2.993903
    22  H    2.300594   3.706035   1.715456   2.299177   2.164445
    23  H    2.557839   3.880982   3.229700   3.780093   3.694040
    24  O    3.181319   2.861208   4.060546   3.935172   3.550820
    25  H    2.280403   2.064172   3.771112   3.618940   3.478925
    26  H    3.353104   3.397873   3.396112   3.376418   2.743301
    27  O    4.061591   4.537709   2.739890   3.158760   1.792388
    28  H    3.741146   4.130126   3.070838   3.643384   2.256024
    29  H    5.006927   5.389328   3.470304   3.881050   2.492856
                   21         22         23         24         25
    21  O    0.000000
    22  H    0.986461   0.000000
    23  H    0.959701   1.572900   0.000000
    24  O    4.243487   4.116513   5.191636   0.000000
    25  H    3.584399   3.550638   4.495153   0.987181   0.000000
    26  H    3.983025   3.696904   4.938540   0.972887   1.571215
    27  O    3.776492   3.310518   4.624081   2.822015   3.181197
    28  H    3.346469   3.116512   4.174555   2.965613   3.198682
    29  H    4.668156   4.189783   5.478259   3.438111   3.968686
                   26         27         28         29
    26  H    0.000000
    27  O    1.884275   0.000000
    28  H    2.203249   0.993799   0.000000
    29  H    2.509951   0.959684   1.581667   0.000000
 Stoichiometry    C2H15F3O9
 Framework group  C1[X(C2H15F3O9)]
 Deg. of freedom    81
 Full point group                 C1      NOp   1
 Largest Abelian subgroup         C1      NOp   1
 Largest concise Abelian subgroup C1      NOp   1
                         Standard orientation:                         
 ---------------------------------------------------------------------
 Center     Atomic      Atomic             Coordinates (Angstroms)
 Number     Number       Type             X           Y           Z
 ---------------------------------------------------------------------
      1          6           0        1.386165   -0.921712    0.196086
      2          8           0        0.937060   -0.967130    1.320876
      3          8           0        0.923137   -1.434785   -0.897483
      4          1           0       -0.034389   -1.812340   -0.794554
      5          6           0        2.740075   -0.203294   -0.051044
      6          9           0        2.805025    0.373107   -1.258214
      7          9           0        3.756636   -1.067829    0.053764
      8          9           0        2.933245    0.768303    0.862426
      9          8           0        1.222516    3.170239    0.061957
     10          1           0        1.637957    3.682988   -0.636036
     11          1           0        1.927520    2.647041    0.459377
     12          8           0       -0.764378    1.254565   -0.321132
     13          1           0       -1.339641    1.320516    0.462116
     14          1           0       -0.151948    2.009498   -0.282198
     15          8           0       -1.827991   -1.518716    1.843353
     16          1           0       -2.200459   -0.625155    1.927969
     17          1           0       -0.868483   -1.402758    1.930898
     18          8           0       -4.538331    0.466510   -0.389387
     19          1           0       -4.961148   -0.391840   -0.302940
     20          1           0       -3.901880    0.386092   -1.127979
     21          8           0       -2.820181    1.104101    1.569769
     22          1           0       -3.557983    0.944365    0.934759
     23          1           0       -3.124073    1.742298    2.218908
     24          8           0       -1.490537   -2.192525   -0.747877
     25          1           0       -1.771841   -2.031179    0.184519
     26          1           0       -1.936973   -1.521208   -1.292430
     27          8           0       -2.388291    0.141131   -2.056255
     28          1           0       -1.702367    0.654056   -1.552218
     29          1           0       -2.249905    0.298304   -2.992812
 ---------------------------------------------------------------------
 Rotational constants (GHZ):           0.6739327           0.2857723           0.2605803
 Standard basis: 6-31++G(d,p) (6D, 7F)
 There are   356 symmetry adapted cartesian basis functions of A   symmetry.
 There are   356 symmetry adapted basis functions of A   symmetry.
   356 basis functions,   568 primitive gaussians,   356 cartesian basis functions
    63 alpha electrons       63 beta electrons
       nuclear repulsion energy      1163.1650493774 Hartrees.
 NAtoms=   29 NActive=   29 NUniq=   29 SFac= 1.00D+00 NAtFMM=   60 NAOKFM=F Big=F
 Integral buffers will be    131072 words long.
 Raffenetti 2 integral format.
 Two-electron integral symmetry is turned on.
 Nuclear repulsion after empirical dispersion term =     1163.1475147027 Hartrees.
 One-electron integrals computed using PRISM.
 NBasis=   356 RedAO= T EigKep=  4.17D-05  NBF=   356
 NBsUse=   356 1.00D-06 EigRej= -1.00D+00 NBFU=   356
 Initial guess from the checkpoint file:  "/local_scratch/slurm.6305321/Gau-1262884.chk"
 B after Tr=    -0.000000    0.000000    0.000000
         Rot=    0.999936    0.007706   -0.003672   -0.007490 Ang=   1.30 deg.
 ExpMin= 3.60D-02 ExpMax= 7.00D+03 ExpMxC= 1.05D+03 IAcc=3 IRadAn=         5 AccDes= 0.00D+00
 Harris functional with IExCor= 4639 and IRadAn=       5 diagonalized for initial guess.
 HarFok:  IExCor= 4639 AccDes= 0.00D+00 IRadAn=         5 IDoV= 1 UseB2=F ITyADJ=14
 ICtDFT=  3500011 ScaDFX=  1.000000  1.000000  1.000000  1.000000
 FoFCou: FMM=F IPFlag=           0 FMFlag=      100000 FMFlg1=           0
         NFxFlg=           0 DoJE=T BraDBF=F KetDBF=T FulRan=T
         wScrn=  0.000000 ICntrl=       500 IOpCl=  0 I1Cent=   200000004 NGrid=           0
         NMat0=    1 NMatS0=      1 NMatT0=    0 NMatD0=    1 NMtDS0=    0 NMtDT0=    0
 Petite list used in FoFCou.
 Requested convergence on RMS density matrix=1.00D-10 within 128 cycles.
 Requested convergence on MAX density matrix=1.00D-08.
 Requested convergence on             energy=1.00D-08.
 No special actions if energy rises.
 SCF Done:  E(RwB97XD) =  -1061.67028285     A.U. after   16 cycles
            NFock= 16  Conv=0.68D-10     -V/T= 2.0083
 Calling FoFJK, ICntrl=      2127 FMM=F ISym2X=0 I1Cent= 0 IOpClX= 0 NMat=1 NMatS=1 NMatT=0.
 ***** Axes restored to original set *****
 -------------------------------------------------------------------
 Center     Atomic                   Forces (Hartrees/Bohr)
 Number     Number              X              Y              Z
 -------------------------------------------------------------------
      1        6          -0.000657862   -0.000218300    0.000666550
      2        8           0.000701898    0.000417606   -0.000343544
      3        8          -0.000617335   -0.000268090   -0.000299708
      4        1           0.000927685   -0.000219031   -0.000744799
      5        6          -0.000617676   -0.001209745    0.000019433
      6        9           0.000113826    0.000215302   -0.000272826
      7        9           0.000174715    0.000120660   -0.000144611
      8        9           0.000705776    0.000599436    0.000218816
      9        8          -0.000415690    0.000234451    0.000271043
     10        1           0.000030291   -0.000592687    0.000094008
     11        1           0.000212907    0.000463380   -0.000614172
     12        8           0.001233576   -0.000023992    0.000242470
     13        1           0.000052502   -0.000310823   -0.000438408
     14        1          -0.001128316    0.000119449    0.000478108
     15        8          -0.000370399    0.000226109   -0.000011194
     16        1           0.000223173    0.000342306   -0.000104421
     17        1           0.000057093   -0.000171928    0.000187101
     18        8           0.000201045    0.000227438    0.000296886
     19        1           0.000197377   -0.000145444   -0.000186465
     20        1          -0.000514988   -0.000211041   -0.000313332
     21        8           0.000086035   -0.000050653   -0.000248859
     22        1           0.000060147   -0.000225873   -0.000060020
     23        1           0.000121016    0.000200803    0.000116334
     24        8          -0.001060362    0.001040518    0.000788816
     25        1           0.000244551   -0.000329836   -0.000023945
     26        1           0.000076706   -0.000123332    0.000019405
     27        8           0.000049088    0.000409099    0.000207413
     28        1          -0.000055701   -0.000230646    0.000082425
     29        1          -0.000031078   -0.000285136    0.000117495
 -------------------------------------------------------------------
 Cartesian Forces:  Max     0.001233576 RMS     0.000429678

 GradGradGradGradGradGradGradGradGradGradGradGradGradGradGradGradGradGrad
 Berny optimization.
 Using GEDIIS/GDIIS optimizer.
 FormGI is forming the generalized inverse of G from B-inverse, IUseBI=4.
 Internal  Forces:  Max     0.001252069 RMS     0.000341572
 Search for a local minimum.
 Step number  13 out of a maximum of  174
 All quantities printed in internal units (Hartrees-Bohrs-Radians)
 Mixed Optimization -- En-DIIS/RFO-DIIS
 Update second derivatives using D2CorX and points   10    6   11   12   13
 DE= -7.59D-04 DEPred=-5.93D-04 R= 1.28D+00
 TightC=F SS=  1.41D+00  RLast= 4.09D-01 DXNew= 7.1352D-01 1.2278D+00
 Trust test= 1.28D+00 RLast= 4.09D-01 DXMaxT set to 7.14D-01
 ITU=  1  0  0  0  0  0 -1  1  0  0  0  1  0
 Use linear search instead of GDIIS.
     Eigenvalues ---    0.00016   0.00040   0.00083   0.00131   0.00232
     Eigenvalues ---    0.00243   0.00292   0.00359   0.00443   0.00513
     Eigenvalues ---    0.00598   0.00712   0.00832   0.00894   0.00985
     Eigenvalues ---    0.01118   0.01139   0.01297   0.01357   0.01473
     Eigenvalues ---    0.01556   0.01588   0.01679   0.01744   0.01841
     Eigenvalues ---    0.01907   0.02084   0.02211   0.02299   0.02326
     Eigenvalues ---    0.02482   0.02583   0.02750   0.02776   0.02947
     Eigenvalues ---    0.03267   0.03622   0.03692   0.04305   0.04814
     Eigenvalues ---    0.04922   0.05381   0.05802   0.05896   0.06285
     Eigenvalues ---    0.06967   0.07242   0.07959   0.08669   0.10344
     Eigenvalues ---    0.12608   0.13639   0.19895   0.21051   0.22169
     Eigenvalues ---    0.23242   0.25391   0.28368   0.33978   0.36394
     Eigenvalues ---    0.38041   0.39170   0.41981   0.44832   0.46884
     Eigenvalues ---    0.47896   0.48802   0.50026   0.51511   0.51954
     Eigenvalues ---    0.52877   0.55666   0.56715   0.56904   0.57378
     Eigenvalues ---    0.57693   0.61134   0.67841   0.78586   1.26721
     Eigenvalues ---    1.45043
 RFO step:  Lambda=-1.77633789D-04 EMin= 1.57424752D-04
 Quartic linear search produced a step of  0.07944.
 Iteration  1 RMS(Cart)=  0.04675698 RMS(Int)=  0.00079308
 Iteration  2 RMS(Cart)=  0.00109870 RMS(Int)=  0.00015551
 Iteration  3 RMS(Cart)=  0.00000222 RMS(Int)=  0.00015551
 Iteration  4 RMS(Cart)=  0.00000000 RMS(Int)=  0.00015551
 Variable       Old X    -DE/DX   Delta X   Delta X   Delta X     New X
                                 (Linear)    (Quad)   (Total)
    R1        2.29032   0.00088   0.00041   0.00120   0.00161   2.29193
    R2        2.44465   0.00024   0.00065  -0.00080  -0.00017   2.44448
    R3        2.93381  -0.00037  -0.00018   0.00026   0.00008   2.93389
    R4        1.95475  -0.00017  -0.00306   0.00660   0.00353   1.95827
    R5        2.84533  -0.00125   0.00555  -0.01125  -0.00573   2.83960
    R6        2.53090  -0.00035  -0.00051   0.00005  -0.00047   2.53044
    R7        2.52955  -0.00001  -0.00005  -0.00105  -0.00111   2.52845
    R8        2.54640   0.00086   0.00064   0.00235   0.00299   2.54939
    R9        1.81522   0.00029  -0.00003   0.00003   0.00001   1.81522
   R10        1.82112   0.00042   0.00024  -0.00002   0.00022   1.82134
   R11        3.46130  -0.00019  -0.00093  -0.01348  -0.01441   3.44689
   R12        1.84067   0.00043   0.00009  -0.00069  -0.00065   1.84002
   R13        1.83849   0.00021   0.00009   0.00044   0.00051   1.83900
   R14        3.13718  -0.00000  -0.00103  -0.00060  -0.00159   3.13559
   R15        3.51800   0.00026   0.00229  -0.00063   0.00159   3.51960
[truncated: 2,174,364 more chars]
