# Supplementary material for: The Hydration of Trifluoroacetic Acid from 0 to 298 K
Source: J Phys Chem A. 2026 Jan 20;130(4):927–35. doi: 10.1021/acs.jpca.5c08151 (PMC12862820; doi:10.1021/acs.jpca.5c08151)
Supplement: Supplementary file 1 [file jp5c08151_si_001.zip › TFA_SI/within1kcal-hightemps/7-H2O/20K-1-338-14851-wb97xd.log]

 Entering Gaussian System, Link 0=g16
 Initial command:
 /software/commercial/MERCURY/GAUSSIAN/AVX2/g16/l1.exe "/local_scratch/slurm.6305263/Gau-3080561.inp" -scrdir="/local_scratch/slurm.6305263/"
 Entering Link 1 = /software/commercial/MERCURY/GAUSSIAN/AVX2/g16/l1.exe PID=   3080562.
  
 Copyright (c) 1988-2019, Gaussian, Inc.  All Rights Reserved.
  
 This is part of the Gaussian(R) 16 program.  It is based on
 the Gaussian(R) 09 system (copyright 2009, Gaussian, Inc.),
 the Gaussian(R) 03 system (copyright 2003, Gaussian, Inc.),
 the Gaussian(R) 98 system (copyright 1998, Gaussian, Inc.),
 the Gaussian(R) 94 system (copyright 1995, Gaussian, Inc.),
 the Gaussian 92(TM) system (copyright 1992, Gaussian, Inc.),
 the Gaussian 90(TM) system (copyright 1990, Gaussian, Inc.),
 the Gaussian 88(TM) system (copyright 1988, Gaussian, Inc.),
 the Gaussian 86(TM) system (copyright 1986, Carnegie Mellon
 University), and the Gaussian 82(TM) system (copyright 1983,
 Carnegie Mellon University). Gaussian is a federally registered
 trademark of Gaussian, Inc.
  
 This software contains proprietary and confidential information,
 including trade secrets, belonging to Gaussian, Inc.
  
 This software is provided under written license and may be
 used, copied, transmitted, or stored only in accord with that
 written license.
  
 The following legend is applicable only to US Government
 contracts under FAR:
  
                    RESTRICTED RIGHTS LEGEND
  
 Use, reproduction and disclosure by the US Government is
 subject to restrictions as set forth in subparagraphs (a)
 and (c) of the Commercial Computer Software - Restricted
 Rights clause in FAR 52.227-19.
  
 Gaussian, Inc.
 340 Quinnipiac St., Bldg. 40, Wallingford CT 06492
  
  
 ---------------------------------------------------------------
 Warning -- This program may not be used in any manner that
 competes with the business of Gaussian, Inc. or will provide
 assistance to any competitor of Gaussian, Inc.  The licensee
 of this program is prohibited from giving any competitor of
 Gaussian, Inc. access to this program.  By using this program,
 the user acknowledges that Gaussian, Inc. is engaged in the
 business of creating and licensing software in the field of
 computational chemistry and represents and warrants to the
 licensee that it is not a competitor of Gaussian, Inc. and that
 it will not use this program in any manner prohibited above.
 ---------------------------------------------------------------
  

 Cite this work as:
 Gaussian 16, Revision C.01,
 M. J. Frisch, G. W. Trucks, H. B. Schlegel, G. E. Scuseria, 
 M. A. Robb, J. R. Cheeseman, G. Scalmani, V. Barone, 
 G. A. Petersson, H. Nakatsuji, X. Li, M. Caricato, A. V. Marenich, 
 J. Bloino, B. G. Janesko, R. Gomperts, B. Mennucci, H. P. Hratchian, 
 J. V. Ortiz, A. F. Izmaylov, J. L. Sonnenberg, D. Williams-Young, 
 F. Ding, F. Lipparini, F. Egidi, J. Goings, B. Peng, A. Petrone, 
 T. Henderson, D. Ranasinghe, V. G. Zakrzewski, J. Gao, N. Rega, 
 G. Zheng, W. Liang, M. Hada, M. Ehara, K. Toyota, R. Fukuda, 
 J. Hasegawa, M. Ishida, T. Nakajima, Y. Honda, O. Kitao, H. Nakai, 
 T. Vreven, K. Throssell, J. A. Montgomery, Jr., J. E. Peralta, 
 F. Ogliaro, M. J. Bearpark, J. J. Heyd, E. N. Brothers, K. N. Kudin, 
 V. N. Staroverov, T. A. Keith, R. Kobayashi, J. Normand, 
 K. Raghavachari, A. P. Rendell, J. C. Burant, S. S. Iyengar, 
 J. Tomasi, M. Cossi, J. M. Millam, M. Klene, C. Adamo, R. Cammi, 
 J. W. Ochterski, R. L. Martin, K. Morokuma, O. Farkas, 
 J. B. Foresman, and D. J. Fox, Gaussian, Inc., Wallingford CT, 2019.
 
 ******************************************
 Gaussian 16:  ES64L-G16RevC.01  3-Jul-2019
                 9-Oct-2025 
 ******************************************
 %nproc=20
 Will use up to   20 processors via shared memory.
 %mem=18gb
 ----------------------------------------------------------------------
 # wb97xd/6-31++g** scf(conver=10) opt(tight,maxcycles=300,calcfc) freq
 ----------------------------------------------------------------------
 1/6=300,7=10,10=4,18=20,19=15,26=3,38=1/1,3;
 2/9=110,12=2,17=6,18=5,40=1/2;
 3/5=1,6=6,7=1111,11=2,25=1,30=1,71=2,74=-58,140=1/1,2,3;
 4//1;
 5/5=2,6=10,38=5/2;
 8/6=4,10=90,11=11/1;
 11/6=1,8=1,9=11,15=111,16=1/1,2,10;
 10/6=1,13=1/2;
 6/7=2,8=2,9=2,10=2,28=1/1;
 7/10=1,25=1/1,2,3,16;
 1/6=300,7=10,10=4,18=20,19=15,26=3/3(2);
 2/9=110/2;
 99//99;
 2/9=110/2;
 3/5=1,6=6,7=1111,11=2,25=1,30=1,71=1,74=-58/1,2,3;
 4/5=5,16=3,69=1/1;
 5/5=2,6=10,38=5/2;
 7//1,2,3,16;
 1/6=300,7=10,18=20,19=15,26=3/3(-5);
 2/9=110/2;
 6/7=2,8=2,9=2,10=2,19=2,28=1/1;
 99/9=1/99;
 ---------------
 20K-1-338-14851
 ---------------
 Symbolic Z-matrix:
 Charge =  0 Multiplicity = 1
 C                     1.46417   0.33989  -0.71867 
 O                     1.4399   -0.85783  -0.83934 
 O                     0.58543   1.19884  -1.06998 
 H                    -0.33281   0.76005  -1.51047 
 C                     2.64145   1.02523   0.05163 
 F                     3.7177    0.24837   0.14789 
 F                     2.22808   1.28761   1.31331 
 F                     3.01748   2.18696  -0.48323 
 O                    -4.20313  -0.75639   0.4982 
 H                    -3.95845   0.16535   0.34069 
 H                    -4.01003  -0.90624   1.44202 
 O                    -1.59363   0.32074  -1.88906 
 H                    -2.13384   0.83391  -1.25007 
 H                    -1.74991  -0.62167  -1.65331 
 O                    -0.34547  -2.09196   0.89232 
 H                    -1.09631  -2.24096   0.28889 
 H                     0.43174  -2.02282   0.32418 
 O                    -0.86815   0.2549    1.92582 
 H                    -0.65732  -0.65491   1.56937 
 H                    -0.04384   0.60976   2.26367 
 O                    -2.58905   1.5481    0.2822 
 H                    -1.95468   1.11581   0.89578 
 H                    -2.44311   2.49227   0.3541 
 O                    -3.23938  -0.69291   3.05012 
 H                    -2.35523  -0.37712   2.79858 
 H                    -3.49472  -0.22159   3.84307 
 O                    -2.40444  -2.03788  -0.89986 
 H                    -3.13492  -1.6159   -0.3627 
 H                    -2.80501  -2.75813  -1.38739 
 
 Add virtual bond connecting atoms O12        and H4         Dist= 2.62D+00.
 Add virtual bond connecting atoms H19        and O15        Dist= 3.06D+00.
 Add virtual bond connecting atoms H28        and O9         Dist= 3.06D+00.
 Add virtual bond connecting atoms H22        and O18        Dist= 3.26D+00.
 Add virtual bond connecting atoms O27        and H14        Dist= 3.27D+00.
 Add virtual bond connecting atoms H16        and O27        Dist= 3.36D+00.
 Add virtual bond connecting atoms O21        and H13        Dist= 3.31D+00.
 Add virtual bond connecting atoms O24        and H11        Dist= 3.39D+00.
 Add virtual bond connecting atoms H25        and O18        Dist= 3.47D+00.

 GradGradGradGradGradGradGradGradGradGradGradGradGradGradGradGradGradGrad
 Berny optimization.
 Initialization pass.
                           ----------------------------
                           !    Initial Parameters    !
                           ! (Angstroms and Degrees)  !
 --------------------------                            --------------------------
 ! Name  Definition              Value          Derivative Info.                !
 --------------------------------------------------------------------------------
 ! R1    R(1,2)                  1.204          calculate D2E/DX2 analytically  !
 ! R2    R(1,3)                  1.278          calculate D2E/DX2 analytically  !
 ! R3    R(1,5)                  1.5649         calculate D2E/DX2 analytically  !
 ! R4    R(3,4)                  1.1089         calculate D2E/DX2 analytically  !
 ! R5    R(4,12)                 1.3878         calculate D2E/DX2 analytically  !
 ! R6    R(5,6)                  1.3308         calculate D2E/DX2 analytically  !
 ! R7    R(5,7)                  1.3533         calculate D2E/DX2 analytically  !
 ! R8    R(5,8)                  1.3331         calculate D2E/DX2 analytically  !
 ! R9    R(9,10)                 0.9666         calculate D2E/DX2 analytically  !
 ! R10   R(9,11)                 0.975          calculate D2E/DX2 analytically  !
 ! R11   R(9,28)                 1.6189         calculate D2E/DX2 analytically  !
 ! R12   R(11,24)                1.7959         calculate D2E/DX2 analytically  !
 ! R13   R(12,13)                0.9816         calculate D2E/DX2 analytically  !
 ! R14   R(12,14)                0.9839         calculate D2E/DX2 analytically  !
 ! R15   R(13,21)                1.7508         calculate D2E/DX2 analytically  !
 ! R16   R(14,27)                1.7326         calculate D2E/DX2 analytically  !
 ! R17   R(15,16)                0.9747         calculate D2E/DX2 analytically  !
 ! R18   R(15,17)                0.9652         calculate D2E/DX2 analytically  !
 ! R19   R(15,19)                1.6189         calculate D2E/DX2 analytically  !
 ! R20   R(16,27)                1.7792         calculate D2E/DX2 analytically  !
 ! R21   R(18,19)                0.9996         calculate D2E/DX2 analytically  !
 ! R22   R(18,20)                0.9589         calculate D2E/DX2 analytically  !
 ! R23   R(18,22)                1.7271         calculate D2E/DX2 analytically  !
 ! R24   R(18,25)                1.8365         calculate D2E/DX2 analytically  !
 ! R25   R(21,22)                0.9827         calculate D2E/DX2 analytically  !
 ! R26   R(21,23)                0.9581         calculate D2E/DX2 analytically  !
 ! R27   R(24,25)                0.972          calculate D2E/DX2 analytically  !
 ! R28   R(24,26)                0.9571         calculate D2E/DX2 analytically  !
 ! R29   R(27,28)                1.0001         calculate D2E/DX2 analytically  !
 ! R30   R(27,29)                0.9575         calculate D2E/DX2 analytically  !
 ! A1    A(2,1,3)              128.841          calculate D2E/DX2 analytically  !
 ! A2    A(2,1,5)              120.0085         calculate D2E/DX2 analytically  !
 ! A3    A(3,1,5)              110.9906         calculate D2E/DX2 analytically  !
 ! A4    A(1,3,4)              114.3672         calculate D2E/DX2 analytically  !
 ! A5    A(1,5,6)              112.8512         calculate D2E/DX2 analytically  !
 ! A6    A(1,5,7)              108.301          calculate D2E/DX2 analytically  !
 ! A7    A(1,5,8)              113.3507         calculate D2E/DX2 analytically  !
 ! A8    A(6,5,7)              107.0229         calculate D2E/DX2 analytically  !
 ! A9    A(6,5,8)              108.0358         calculate D2E/DX2 analytically  !
 ! A10   A(7,5,8)              106.9328         calculate D2E/DX2 analytically  !
 ! A11   A(10,9,11)            104.7253         calculate D2E/DX2 analytically  !
 ! A12   A(10,9,28)            104.6313         calculate D2E/DX2 analytically  !
 ! A13   A(11,9,28)            107.6078         calculate D2E/DX2 analytically  !
 ! A14   A(9,11,24)            158.9945         calculate D2E/DX2 analytically  !
 ! A15   A(4,12,13)             99.0279         calculate D2E/DX2 analytically  !
 ! A16   A(4,12,14)            112.4652         calculate D2E/DX2 analytically  !
 ! A17   A(13,12,14)           104.9124         calculate D2E/DX2 analytically  !
 ! A18   A(12,13,21)           157.8372         calculate D2E/DX2 analytically  !
 ! A19   A(12,14,27)           161.2822         calculate D2E/DX2 analytically  !
 ! A20   A(16,15,17)           105.4751         calculate D2E/DX2 analytically  !
 ! A21   A(16,15,19)           104.2541         calculate D2E/DX2 analytically  !
 ! A22   A(17,15,19)           109.7371         calculate D2E/DX2 analytically  !
 ! A23   A(15,16,27)           164.2674         calculate D2E/DX2 analytically  !
 ! A24   A(19,18,20)           106.3282         calculate D2E/DX2 analytically  !
 ! A25   A(19,18,22)           111.9452         calculate D2E/DX2 analytically  !
 ! A26   A(19,18,25)            91.5482         calculate D2E/DX2 analytically  !
 ! A27   A(20,18,22)           124.5037         calculate D2E/DX2 analytically  !
 ! A28   A(20,18,25)           130.995          calculate D2E/DX2 analytically  !
 ! A29   A(22,18,25)            86.8791         calculate D2E/DX2 analytically  !
 ! A30   A(13,21,22)           101.4881         calculate D2E/DX2 analytically  !
 ! A31   A(13,21,23)           115.3463         calculate D2E/DX2 analytically  !
 ! A32   A(22,21,23)           106.7565         calculate D2E/DX2 analytically  !
 ! A33   A(11,24,25)           101.3739         calculate D2E/DX2 analytically  !
 ! A34   A(11,24,26)           133.3007         calculate D2E/DX2 analytically  !
 ! A35   A(25,24,26)           107.2825         calculate D2E/DX2 analytically  !
 ! A36   A(14,27,16)            96.0901         calculate D2E/DX2 analytically  !
 ! A37   A(14,27,28)            99.4747         calculate D2E/DX2 analytically  !
 ! A38   A(14,27,29)           123.4678         calculate D2E/DX2 analytically  !
 ! A39   A(16,27,28)           103.0803         calculate D2E/DX2 analytically  !
 ! A40   A(16,27,29)           124.1868         calculate D2E/DX2 analytically  !
 ! A41   A(28,27,29)           106.576          calculate D2E/DX2 analytically  !
 ! A42   L(3,4,12,15,-1)       178.8568         calculate D2E/DX2 analytically  !
 ! A43   L(15,19,18,1,-1)      177.8014         calculate D2E/DX2 analytically  !
 ! A44   L(18,22,21,3,-1)      179.848          calculate D2E/DX2 analytically  !
 ! A45   L(18,25,24,10,-1)     166.4112         calculate D2E/DX2 analytically  !
 ! A46   L(9,28,27,7,-1)       173.6118         calculate D2E/DX2 analytically  !
 ! A47   L(3,4,12,15,-2)       170.4151         calculate D2E/DX2 analytically  !
 ! A48   L(15,19,18,1,-2)      176.7479         calculate D2E/DX2 analytically  !
 ! A49   L(18,22,21,3,-2)      176.1383         calculate D2E/DX2 analytically  !
 ! A50   L(18,25,24,10,-2)     177.978          calculate D2E/DX2 analytically  !
 ! A51   L(9,28,27,7,-2)       183.9417         calculate D2E/DX2 analytically  !
 ! D1    D(2,1,3,4)              2.4393         calculate D2E/DX2 analytically  !
 ! D2    D(5,1,3,4)           -172.8905         calculate D2E/DX2 analytically  !
 ! D3    D(2,1,5,6)             19.6835         calculate D2E/DX2 analytically  !
 ! D4    D(2,1,5,7)            -98.61           calculate D2E/DX2 analytically  !
 ! D5    D(2,1,5,8)            142.9056         calculate D2E/DX2 analytically  !
 ! D6    D(3,1,5,6)           -164.5163         calculate D2E/DX2 analytically  !
 ! D7    D(3,1,5,7)             77.1902         calculate D2E/DX2 analytically  !
 ! D8    D(3,1,5,8)            -41.2942         calculate D2E/DX2 analytically  !
 ! D9    D(1,3,12,13)          125.3226         calculate D2E/DX2 analytically  !
 ! D10   D(1,3,12,14)           16.7944         calculate D2E/DX2 analytically  !
 ! D11   D(10,9,11,24)         -25.36           calculate D2E/DX2 analytically  !
 ! D12   D(28,9,11,24)          85.5821         calculate D2E/DX2 analytically  !
 ! D13   D(10,9,27,14)          -7.9924         calculate D2E/DX2 analytically  !
 ! D14   D(10,9,27,16)          89.368          calculate D2E/DX2 analytically  !
 ! D15   D(10,9,27,29)        -136.8054         calculate D2E/DX2 analytically  !
 ! D16   D(11,9,27,14)        -117.9074         calculate D2E/DX2 analytically  !
 ! D17   D(11,9,27,16)         -20.5469         calculate D2E/DX2 analytically  !
 ! D18   D(11,9,27,29)         113.2796         calculate D2E/DX2 analytically  !
 ! D19   D(9,11,24,25)         -29.98           calculate D2E/DX2 analytically  !
 ! D20   D(9,11,24,26)          97.318          calculate D2E/DX2 analytically  !
 ! D21   D(4,12,13,21)         -41.9716         calculate D2E/DX2 analytically  !
 ! D22   D(14,12,13,21)         74.3055         calculate D2E/DX2 analytically  !
 ! D23   D(4,12,14,27)         114.1697         calculate D2E/DX2 analytically  !
 ! D24   D(13,12,14,27)          7.5606         calculate D2E/DX2 analytically  !
 ! D25   D(12,13,21,22)        -10.7246         calculate D2E/DX2 analytically  !
 ! D26   D(12,13,21,23)        104.2241         calculate D2E/DX2 analytically  !
 ! D27   D(12,14,27,16)        -99.4052         calculate D2E/DX2 analytically  !
 ! D28   D(12,14,27,28)          4.9869         calculate D2E/DX2 analytically  !
 ! D29   D(12,14,27,29)        122.1835         calculate D2E/DX2 analytically  !
 ! D30   D(17,15,16,27)        -75.3154         calculate D2E/DX2 analytically  !
 ! D31   D(19,15,16,27)         40.2711         calculate D2E/DX2 analytically  !
 ! D32   D(16,15,18,20)       -159.2263         calculate D2E/DX2 analytically  !
 ! D33   D(16,15,18,22)        -21.245          calculate D2E/DX2 analytically  !
 ! D34   D(16,15,18,25)         66.2756         calculate D2E/DX2 analytically  !
 ! D35   D(17,15,18,20)        -47.4081         calculate D2E/DX2 analytically  !
 ! D36   D(17,15,18,22)         90.5732         calculate D2E/DX2 analytically  !
 ! D37   D(17,15,18,25)        178.0937         calculate D2E/DX2 analytically  !
 ! D38   D(15,16,27,14)         22.6323         calculate D2E/DX2 analytically  !
 ! D39   D(15,16,27,28)        -78.5976         calculate D2E/DX2 analytically  !
 ! D40   D(15,16,27,29)        160.6128         calculate D2E/DX2 analytically  !
 ! D41   D(19,18,21,13)        -30.013          calculate D2E/DX2 analytically  !
 ! D42   D(19,18,21,23)       -151.3677         calculate D2E/DX2 analytically  !
 ! D43   D(20,18,21,13)         99.7831         calculate D2E/DX2 analytically  !
 ! D44   D(20,18,21,23)        -21.5716         calculate D2E/DX2 analytically  !
 ! D45   D(25,18,21,13)       -120.3354         calculate D2E/DX2 analytically  !
 ! D46   D(25,18,21,23)        118.3098         calculate D2E/DX2 analytically  !
 ! D47   D(19,18,24,11)        -70.2532         calculate D2E/DX2 analytically  !
 ! D48   D(19,18,24,26)        149.7865         calculate D2E/DX2 analytically  !
 ! D49   D(20,18,24,11)        175.1783         calculate D2E/DX2 analytically  !
 ! D50   D(20,18,24,26)         35.2179         calculate D2E/DX2 analytically  !
 ! D51   D(22,18,24,11)         41.7697         calculate D2E/DX2 analytically  !
 ! D52   D(22,18,24,26)        -98.1906         calculate D2E/DX2 analytically  !
 --------------------------------------------------------------------------------
 Trust Radius=3.00D-01 FncErr=1.00D-07 GrdErr=1.00D-06 EigMax=2.50D+02 EigMin=1.00D-04
 Number of steps in this run=    174 maximum allowed number of steps=    174.
 GradGradGradGradGradGradGradGradGradGradGradGradGradGradGradGradGradGrad

                          Input orientation:                          
 ---------------------------------------------------------------------
 Center     Atomic      Atomic             Coordinates (Angstroms)
 Number     Number       Type             X           Y           Z
 ---------------------------------------------------------------------
      1          6           0        1.464167    0.339890   -0.718675
      2          8           0        1.439904   -0.857828   -0.839337
      3          8           0        0.585432    1.198841   -1.069977
      4          1           0       -0.332814    0.760050   -1.510470
      5          6           0        2.641448    1.025232    0.051629
      6          9           0        3.717705    0.248369    0.147886
      7          9           0        2.228082    1.287606    1.313308
      8          9           0        3.017480    2.186958   -0.483225
      9          8           0       -4.203129   -0.756394    0.498200
     10          1           0       -3.958452    0.165352    0.340685
     11          1           0       -4.010026   -0.906243    1.442025
     12          8           0       -1.593631    0.320744   -1.889063
     13          1           0       -2.133842    0.833908   -1.250072
     14          1           0       -1.749911   -0.621669   -1.653309
     15          8           0       -0.345470   -2.091956    0.892323
     16          1           0       -1.096305   -2.240955    0.288890
     17          1           0        0.431743   -2.022820    0.324182
     18          8           0       -0.868146    0.254895    1.925818
     19          1           0       -0.657316   -0.654912    1.569373
     20          1           0       -0.043838    0.609759    2.263669
     21          8           0       -2.589049    1.548102    0.282200
     22          1           0       -1.954683    1.115813    0.895783
     23          1           0       -2.443106    2.492273    0.354105
     24          8           0       -3.239379   -0.692914    3.050115
     25          1           0       -2.355230   -0.377124    2.798582
     26          1           0       -3.494724   -0.221592    3.843073
     27          8           0       -2.404441   -2.037884   -0.899861
     28          1           0       -3.134924   -1.615902   -0.362697
     29          1           0       -2.805009   -2.758132   -1.387385
 ---------------------------------------------------------------------
                    Distance matrix (angstroms):
                    1          2          3          4          5
     1  C    0.000000
     2  O    1.204025   0.000000
     3  O    1.278040   2.239018   0.000000
     4  H    2.008137   2.492082   1.108939   0.000000
     5  C    1.564945   2.404879   2.348477   3.369971   0.000000
     6  F    2.416141   2.717841   3.492524   4.406661   1.330831
     7  F    2.368689   3.139744   2.895899   3.848406   1.353346
     8  F    2.424846   3.447649   2.689891   3.783618   1.333070
     9  O    5.899226   5.800269   5.404853   4.616676   7.086738
    10  H    5.527884   5.619751   4.868773   4.114085   6.661954
    11  H    6.015668   5.908358   5.644445   5.001565   7.064411
    12  O    3.274188   3.419545   2.488025   1.387798   4.711527
    13  H    3.670437   3.975214   2.749556   1.821254   4.953223
    14  H    3.482590   3.300491   3.018005   1.984368   4.990304
    15  O    3.432779   2.776558   3.942910   3.729277   4.398330
    16  H    3.772528   3.101337   4.062875   3.581431   4.969413
    17  H    2.781339   1.930641   3.513744   3.419775   3.774613
    18  O    3.527074   3.769792   3.461028   3.514234   4.052562
    19  H    3.274979   3.200218   3.456442   3.404828   4.001035
    20  H    3.352802   3.739512   3.443282   3.788168   3.503784
    21  O    4.346273   4.824812   3.468097   2.987523   5.261621
    22  H    3.859671   4.292915   3.212987   2.923539   4.673887
    23  H    4.588071   5.265477   3.587898   3.306141   5.300603
    24  O    6.115047   6.086931   5.931532   5.599836   6.821075
    25  H    5.241469   5.279069   5.108513   4.894002   5.871894
    26  H    6.761317   6.832300   6.542428   6.294579   7.319988
    27  O    4.544532   4.021839   4.409611   3.534532   5.979048
    28  H    5.010338   4.661643   4.718481   3.848942   6.365040
    29  H    5.317027   4.683032   5.220485   4.301686   6.785904
                    6          7          8          9         10
     6  F    0.000000
     7  F    2.158054   0.000000
     8  F    2.155631   2.158591   0.000000
     9  O    7.991988   6.797265   7.858990   0.000000
    10  H    7.679026   6.362284   7.309539   0.966589   0.000000
    11  H    7.919959   6.613889   7.915828   0.974961   1.537506
    12  O    5.688997   5.078926   5.169283   3.697125   3.253967
    13  H    6.044646   5.079679   5.380978   3.141252   2.511310
    14  H    5.822035   5.317008   5.655573   3.265795   3.077835
    15  O    4.747704   4.268704   5.613437   4.101292   4.295740
    16  H    5.421375   4.954970   6.093095   3.449650   3.739637
    17  H    3.998365   3.894114   5.006014   4.807926   4.905321
    18  O    4.918446   3.320887   4.963311   3.766021   3.474285
    19  H    4.688001   3.487760   5.078732   3.705469   3.616629
    20  H    4.330859   2.554268   4.405072   4.720483   4.384013
    21  O    6.440691   4.933132   5.694488   2.821810   1.946967
    22  H    5.786863   4.207061   5.269860   2.952752   2.286176
    23  H    6.559971   4.918464   5.532842   3.697606   2.776872
    24  O    7.596707   6.068944   7.741217   2.728574   2.931671
    25  H    6.655672   5.097461   6.797852   2.974951   2.984268
    26  H    8.117537   6.436451   8.180879   3.460640   3.554081
    27  O    6.618565   6.116966   6.886226   2.613823   2.967854
    28  H    7.120023   6.324649   7.233834   1.618937   2.084660
    29  H    7.344515   6.999553   7.692386   3.084984   3.586561
                   11         12         13         14         15
    11  H    0.000000
    12  O    4.294253   0.000000
    13  H    3.714239   0.981567   0.000000
    14  H    3.843201   0.983944   1.558431   0.000000
    15  O    3.890637   3.887818   4.043365   3.257980   0.000000
    16  H    3.406016   3.398987   3.591610   2.611785   0.974723
    17  H    4.714406   3.806952   4.149866   3.260875   0.965206
    18  O    3.384333   3.883810   3.467494   3.788934   2.617062
    19  H    3.364528   3.713404   3.513684   3.403020   1.618870
    20  H    4.324813   4.441910   4.094476   4.446326   3.044804
    21  O    3.064013   2.685451   1.750755   3.026261   4.319250
    22  H    2.934541   2.918537   2.171695   3.091706   3.588783
    23  H    3.897272   3.235575   2.327918   3.769200   5.070001
    24  O    1.795929   5.303910   4.695210   4.934145   3.871447
    25  H    2.204215   4.800111   4.231690   4.499505   3.257854
    26  H    2.549376   6.063470   5.376449   5.780540   4.703509
    27  O    3.056623   2.683106   2.905694   1.732558   2.730240
    28  H    2.127543   2.907915   2.791266   2.138326   3.095603
    29  H    3.589863   3.346430   3.656784   2.397586   3.419092
                   16         17         18         19         20
    16  H    0.000000
    17  H    1.543942   0.000000
    18  O    2.993469   3.072936   0.000000
    19  H    2.085157   2.146560   0.999625   0.000000
    20  H    3.624087   3.304278   0.958934   1.567735   0.000000
    21  O    4.072503   4.677438   2.708389   3.200262   3.359287
    22  H    3.517531   3.984065   1.727054   2.296160   2.403858
    23  H    4.921542   5.352730   3.155415   3.817158   3.598164
    24  O    3.822769   4.761984   2.790185   2.976758   3.539341
    25  H    3.370061   4.074087   1.836459   2.114481   2.569553
    26  H    4.739458   5.571728   3.286612   3.661743   3.885135
    27  O    1.779210   3.089085   3.949874   3.325985   4.752934
    28  H    2.229625   3.654928   3.724979   3.285565   4.626681
    29  H    2.448885   3.734529   4.879250   4.216460   5.683040
                   21         22         23         24         25
    21  O    0.000000
    22  H    0.982740   0.000000
    23  H    0.958087   1.557760   0.000000
    24  O    3.620281   3.092424   4.248287   0.000000
    25  H    3.177002   2.451518   3.770495   0.971963   0.000000
    26  H    4.078220   3.584257   4.543552   0.957145   1.553576
    27  O    3.780297   3.656833   4.700665   4.255394   4.054507
    28  H    3.274872   3.230945   4.227235   3.536963   3.483702
    29  H    4.623613   4.576391   5.543511   4.913778   4.836716
                   26         27         28         29
    26  H    0.000000
    27  O    5.194522   0.000000
    28  H    4.445454   1.000110   0.000000
    29  H    5.853839   0.957544   1.569560   0.000000
 Stoichiometry    C2H15F3O9
 Framework group  C1[X(C2H15F3O9)]
 Deg. of freedom    81
 Full point group                 C1      NOp   1
 Largest Abelian subgroup         C1      NOp   1
 Largest concise Abelian subgroup C1      NOp   1
                         Standard orientation:                         
 ---------------------------------------------------------------------
 Center     Atomic      Atomic             Coordinates (Angstroms)
 Number     Number       Type             X           Y           Z
 ---------------------------------------------------------------------
      1          6           0        1.830861   -0.698848    0.123245
      2          8           0        1.500699   -1.044449    1.228337
      3          8           0        1.283076   -0.971178   -0.998875
      4          1           0        0.358646   -1.578754   -0.921246
      5          6           0        3.018035    0.303974   -0.061194
      6          9           0        3.814775    0.363032    1.003151
      7          9           0        2.503820    1.542930   -0.240407
      8          9           0        3.772803    0.038879   -1.127555
      9          8           0       -4.037799   -0.301705   -0.326167
     10          1           0       -3.530719   -0.256942   -1.147849
     11          1           0       -4.039259    0.611902    0.014229
     12          8           0       -0.900875   -2.161344   -0.934595
     13          1           0       -1.372306   -1.496511   -1.481610
     14          1           0       -1.341537   -2.124448   -0.055617
     15          8           0       -0.795687    0.230432    2.128651
     16          1           0       -1.457391   -0.464504    1.957487
     17          1           0        0.048376   -0.231218    2.206492
     18          8           0       -0.812330    1.627237   -0.084418
     19          1           0       -0.804839    1.129765    0.782598
     20          1           0        0.015717    2.109077   -0.125933
     21          8           0       -1.844813    0.087385   -2.058805
     22          1           0       -1.453319    0.670890   -1.371760
     23          1           0       -1.460502    0.350246   -2.896145
     24          8           0       -3.494746    2.302245    0.281825
     25          1           0       -2.530411    2.207257    0.206021
     26          1           0       -3.730410    3.139007   -0.118700
     27          8           0       -2.463488   -1.722468    1.201919
     28          1           0       -3.124930   -1.193887    0.669644
     29          1           0       -2.965363   -2.375453    1.690408
 ---------------------------------------------------------------------
 Rotational constants (GHZ):           0.7544093           0.2680895           0.2565438
 Standard basis: 6-31++G(d,p) (6D, 7F)
 There are   356 symmetry adapted cartesian basis functions of A   symmetry.
 There are   356 symmetry adapted basis functions of A   symmetry.
   356 basis functions,   568 primitive gaussians,   356 cartesian basis functions
    63 alpha electrons       63 beta electrons
       nuclear repulsion energy      1170.4260868235 Hartrees.
 NAtoms=   29 NActive=   29 NUniq=   29 SFac= 1.00D+00 NAtFMM=   60 NAOKFM=F Big=F
 Integral buffers will be    131072 words long.
 Raffenetti 2 integral format.
 Two-electron integral symmetry is turned on.
 Nuclear repulsion after empirical dispersion term =     1170.4072258485 Hartrees.
 One-electron integrals computed using PRISM.
 NBasis=   356 RedAO= T EigKep=  3.78D-05  NBF=   356
 NBsUse=   356 1.00D-06 EigRej= -1.00D+00 NBFU=   356
 ExpMin= 3.60D-02 ExpMax= 7.00D+03 ExpMxC= 1.05D+03 IAcc=3 IRadAn=         5 AccDes= 0.00D+00
 Harris functional with IExCor= 4639 and IRadAn=       5 diagonalized for initial guess.
 HarFok:  IExCor= 4639 AccDes= 0.00D+00 IRadAn=         5 IDoV= 1 UseB2=F ITyADJ=14
 ICtDFT=  3500011 ScaDFX=  1.000000  1.000000  1.000000  1.000000
 FoFCou: FMM=F IPFlag=           0 FMFlag=      100000 FMFlg1=           0
         NFxFlg=           0 DoJE=T BraDBF=F KetDBF=T FulRan=T
         wScrn=  0.000000 ICntrl=       500 IOpCl=  0 I1Cent=   200000004 NGrid=           0
         NMat0=    1 NMatS0=      1 NMatT0=    0 NMatD0=    1 NMtDS0=    0 NMtDT0=    0
 Petite list used in FoFCou.
 Requested convergence on RMS density matrix=1.00D-10 within 128 cycles.
 Requested convergence on MAX density matrix=1.00D-08.
 Requested convergence on             energy=1.00D-08.
 No special actions if energy rises.
 SCF Done:  E(RwB97XD) =  -1061.67086786     A.U. after   18 cycles
            NFock= 18  Conv=0.86D-10     -V/T= 2.0082
 DoSCS=F DFT=T ScalE2(SS,OS)=  1.000000  1.000000
 Range of M.O.s used for correlation:     1   356
 NBasis=   356 NAE=    63 NBE=    63 NFC=     0 NFV=     0
 NROrb=    356 NOA=    63 NOB=    63 NVA=   293 NVB=   293

 **** Warning!!: The largest alpha MO coefficient is  0.34331113D+02

 Symmetrizing basis deriv contribution to polar:
 IMax=3 JMax=2 DiffMx= 0.00D+00
 G2DrvN: will do    30 centers at a time, making    1 passes.
 Calling FoFCou, ICntrl=  3107 FMM=F I1Cent=   0 AccDes= 0.00D+00.
 End of G2Drv F.D. properties file   721 does not exist.
 End of G2Drv F.D. properties file   722 does not exist.
 End of G2Drv F.D. properties file   788 does not exist.
          IDoAtm=11111111111111111111111111111
          Differentiating once with respect to nuclear coordinates.
 CalDSu exits because no D1Ps are significant.
          There are    90 degrees of freedom in the 1st order CPHF.  IDoFFX=6 NUNeed=     0.
     84 vectors produced by pass  0 Test12= 2.05D-14 1.11D-09 XBig12= 1.98D-01 6.03D-02.
 AX will form    84 AO Fock derivatives at one time.
     84 vectors produced by pass  1 Test12= 2.05D-14 1.11D-09 XBig12= 6.29D-02 6.88D-02.
     84 vectors produced by pass  2 Test12= 2.05D-14 1.11D-09 XBig12= 1.64D-03 5.12D-03.
     84 vectors produced by pass  3 Test12= 2.05D-14 1.11D-09 XBig12= 1.66D-05 4.83D-04.
     84 vectors produced by pass  4 Test12= 2.05D-14 1.11D-09 XBig12= 1.34D-07 3.12D-05.
     84 vectors produced by pass  5 Test12= 2.05D-14 1.11D-09 XBig12= 8.28D-10 2.21D-06.
     72 vectors produced by pass  6 Test12= 2.05D-14 1.11D-09 XBig12= 4.30D-12 1.72D-07.
     17 vectors produced by pass  7 Test12= 2.05D-14 1.11D-09 XBig12= 2.10D-14 9.95D-09.
 InvSVY:  IOpt=1 It=  1 EMax= 3.89D-16
 Solved reduced A of dimension   593 with    90 vectors.
 End of Minotr F.D. properties file   721 does not exist.
 End of Minotr F.D. properties file   722 does not exist.
 End of Minotr F.D. properties file   788 does not exist.

 **********************************************************************

            Population analysis using the SCF Density.

 **********************************************************************

 Orbital symmetries:
       Occupied  (A) (A) (A) (A) (A) (A) (A) (A) (A) (A) (A) (A)
                 (A) (A) (A) (A) (A) (A) (A) (A) (A) (A) (A) (A)
                 (A) (A) (A) (A) (A) (A) (A) (A) (A) (A) (A) (A)
                 (A) (A) (A) (A) (A) (A) (A) (A) (A) (A) (A) (A)
                 (A) (A) (A) (A) (A) (A) (A) (A) (A) (A) (A) (A)
                 (A) (A) (A)
       Virtual   (A) (A) (A) (A) (A) (A) (A) (A) (A) (A) (A) (A)
                 (A) (A) (A) (A) (A) (A) (A) (A) (A) (A) (A) (A)
                 (A) (A) (A) (A) (A) (A) (A) (A) (A) (A) (A) (A)
                 (A) (A) (A) (A) (A) (A) (A) (A) (A) (A) (A) (A)
                 (A) (A) (A) (A) (A) (A) (A) (A) (A) (A) (A) (A)
                 (A) (A) (A) (A) (A) (A) (A) (A) (A) (A) (A) (A)
                 (A) (A) (A) (A) (A) (A) (A) (A) (A) (A) (A) (A)
                 (A) (A) (A) (A) (A) (A) (A) (A) (A) (A) (A) (A)
                 (A) (A) (A) (A) (A) (A) (A) (A) (A) (A) (A) (A)
                 (A) (A) (A) (A) (A) (A) (A) (A) (A) (A) (A) (A)
                 (A) (A) (A) (A) (A) (A) (A) (A) (A) (A) (A) (A)
                 (A) (A) (A) (A) (A) (A) (A) (A) (A) (A) (A) (A)
                 (A) (A) (A) (A) (A) (A) (A) (A) (A) (A) (A) (A)
                 (A) (A) (A) (A) (A) (A) (A) (A) (A) (A) (A) (A)
                 (A) (A) (A) (A) (A) (A) (A) (A) (A) (A) (A) (A)
                 (A) (A) (A) (A) (A) (A) (A) (A) (A) (A) (A) (A)
                 (A) (A) (A) (A) (A) (A) (A) (A) (A) (A) (A) (A)
                 (A) (A) (A) (A) (A) (A) (A) (A) (A) (A) (A) (A)
                 (A) (A) (A) (A) (A) (A) (A) (A) (A) (A) (A) (A)
                 (A) (A) (A) (A) (A) (A) (A) (A) (A) (A) (A) (A)
                 (A) (A) (A) (A) (A) (A) (A) (A) (A) (A) (A) (A)
                 (A) (A) (A) (A) (A) (A) (A) (A) (A) (A) (A) (A)
                 (A) (A) (A) (A) (A) (A) (A) (A) (A) (A) (A) (A)
                 (A) (A) (A) (A) (A) (A) (A) (A) (A) (A) (A) (A)
                 (A) (A) (A) (A) (A)
 The electronic state is 1-A.
 Alpha  occ. eigenvalues --  -24.89099 -24.88671 -24.88623 -19.32284 -19.32173
 Alpha  occ. eigenvalues --  -19.31542 -19.31281 -19.30634 -19.30037 -19.29265
 Alpha  occ. eigenvalues --  -19.29265 -19.28734 -10.57126 -10.46639  -1.44443
 Alpha  occ. eigenvalues --   -1.35194  -1.35170  -1.23270  -1.16679  -1.15469
 Alpha  occ. eigenvalues --   -1.15178  -1.14576  -1.13794  -1.13271  -1.12055
 Alpha  occ. eigenvalues --   -1.11806  -0.85580  -0.76008  -0.70692  -0.70572
 Alpha  occ. eigenvalues --   -0.67956  -0.67705  -0.66430  -0.66197  -0.64905
 Alpha  occ. eigenvalues --   -0.64436  -0.63842  -0.63171  -0.60044  -0.58500
 Alpha  occ. eigenvalues --   -0.57968  -0.56562  -0.56156  -0.55386  -0.54475
 Alpha  occ. eigenvalues --   -0.53652  -0.53201  -0.52908  -0.51675  -0.51308
 Alpha  occ. eigenvalues --   -0.50807  -0.48992  -0.48256  -0.46519  -0.44604
 Alpha  occ. eigenvalues --   -0.44054  -0.43719  -0.42590  -0.42158  -0.42027
 Alpha  occ. eigenvalues --   -0.41881  -0.40907  -0.38952
 Alpha virt. eigenvalues --    0.02404   0.04376   0.04628   0.04977   0.06185
 Alpha virt. eigenvalues --    0.08389   0.08843   0.09106   0.09674   0.10216
 Alpha virt. eigenvalues --    0.10615   0.12018   0.12179   0.12208   0.12925
 Alpha virt. eigenvalues --    0.13300   0.13833   0.14583   0.15131   0.16502
 Alpha virt. eigenvalues --    0.17211   0.18376   0.19138   0.19338   0.20358
 Alpha virt. eigenvalues --    0.21332   0.21652   0.22608   0.23329   0.24097
 Alpha virt. eigenvalues --    0.24547   0.25174   0.25377   0.25696   0.27043
 Alpha virt. eigenvalues --    0.27450   0.27730   0.28473   0.28606   0.29234
 Alpha virt. eigenvalues --    0.29774   0.30390   0.30565   0.30992   0.31351
 Alpha virt. eigenvalues --    0.31635   0.32043   0.32192   0.33324   0.33657
 Alpha virt. eigenvalues --    0.33821   0.34224   0.34929   0.35326   0.35463
 Alpha virt. eigenvalues --    0.36020   0.36717   0.36737   0.37218   0.37590
 Alpha virt. eigenvalues --    0.37878   0.38096   0.38444   0.39006   0.39438
 Alpha virt. eigenvalues --    0.40241   0.41193   0.41320   0.41570   0.42620
 Alpha virt. eigenvalues --    0.43226   0.44076   0.44270   0.44624   0.45267
 Alpha virt. eigenvalues --    0.45853   0.46194   0.47091   0.47570   0.48522
 Alpha virt. eigenvalues --    0.49500   0.51267   0.52058   0.53444   0.56075
 Alpha virt. eigenvalues --    0.56487   0.57456   0.58771   0.60269   0.62106
 Alpha virt. eigenvalues --    0.63271   0.63691   0.65667   0.82342   0.85829
 Alpha virt. eigenvalues --    0.87715   0.91401   0.92199   0.93045   1.04537
 Alpha virt. eigenvalues --    1.06111   1.08400   1.12492   1.13653   1.16421
 Alpha virt. eigenvalues --    1.16915   1.17451   1.18211   1.20064   1.20617
 Alpha virt. eigenvalues --    1.21504   1.22614   1.23304   1.23669   1.24632
 Alpha virt. eigenvalues --    1.25861   1.26410   1.27319   1.27609   1.28403
 Alpha virt. eigenvalues --    1.28752   1.29611   1.30239   1.30651   1.31702
 Alpha virt. eigenvalues --    1.31862   1.32430   1.33306   1.33984   1.34317
 Alpha virt. eigenvalues --    1.34859   1.36247   1.36491   1.37284   1.38354
 Alpha virt. eigenvalues --    1.38705   1.40201   1.41522   1.42821   1.43879
 Alpha virt. eigenvalues --    1.44021   1.45611   1.46978   1.47791   1.50349
 Alpha virt. eigenvalues --    1.53553   1.53850   1.55701   1.56612   1.58603
 Alpha virt. eigenvalues --    1.59492   1.59997   1.60822   1.61271   1.62418
 Alpha virt. eigenvalues --    1.63218   1.63807   1.64292   1.65311   1.66574
 Alpha virt. eigenvalues --    1.66980   1.67660   1.68433   1.68545   1.69182
 Alpha virt. eigenvalues --    1.70211   1.72295   1.73040   1.73728   1.74071
 Alpha virt. eigenvalues --    1.74723   1.74911   1.75430   1.76898   1.78047
 Alpha virt. eigenvalues --    1.78645   1.79892   1.80882   1.81576   1.82205
 Alpha virt. eigenvalues --    1.83349   1.84802   1.86976   1.87589   1.87729
 Alpha virt. eigenvalues --    1.89524   1.90904   1.91708   1.93025   1.93997
 Alpha virt. eigenvalues --    1.94786   1.96618   1.97003   1.99333   2.00616
 Alpha virt. eigenvalues --    2.06359   2.10825   2.13842   2.14784   2.16966
 Alpha virt. eigenvalues --    2.17998   2.18775   2.26006   2.27332   2.31201
 Alpha virt. eigenvalues --    2.31724   2.32967   2.33629   2.35295   2.36924
 Alpha virt. eigenvalues --    2.37734   2.38715   2.38782   2.41538   2.43175
 Alpha virt. eigenvalues --    2.44194   2.44936   2.47730   2.50148   2.51575
 Alpha virt. eigenvalues --    2.52498   2.55066   2.56677   2.59815   2.61578
 Alpha virt. eigenvalues --    2.62919   2.64454   2.65281   2.66732   2.67606
 Alpha virt. eigenvalues --    2.68720   2.70673   2.72429   2.72969   2.74351
 Alpha virt. eigenvalues --    2.75534   2.75911   2.76896   2.78822   2.79528
 Alpha virt. eigenvalues --    2.80482   2.82201   2.83596   2.84185   2.85116
 Alpha virt. eigenvalues --    2.87309   2.88553   2.90291   2.93742   2.98545
 Alpha virt. eigenvalues --    3.05363   3.11103   3.11722   3.12752   3.13634
 Alpha virt. eigenvalues --    3.15355   3.16630   3.19783   3.21735   3.23845
 Alpha virt. eigenvalues --    3.25862   3.30512   3.34439   3.39677   3.48540
 Alpha virt. eigenvalues --    3.50786   3.53487   3.54475   3.57485   3.59290
 Alpha virt. eigenvalues --    3.63089   3.73221   3.76695   3.77812   3.78585
 Alpha virt. eigenvalues --    3.79893   3.82810   3.84897   3.87917   4.35966
 Alpha virt. eigenvalues --    4.39846   4.43846   4.51540   4.53071   4.56029
 Alpha virt. eigenvalues --    4.59993   4.66304   4.72255   4.79775   4.81943
 Alpha virt. eigenvalues --    5.72499   5.93071   6.61618
          Condensed to atoms (all electrons):
               1          2          3          4          5          6
     1  C    5.878019   0.620075   0.354625  -0.086357  -0.603811  -0.059583
     2  O    0.620075   8.147548  -0.180507   0.001396  -0.153345   0.000329
     3  O    0.354625  -0.180507   8.331105   0.177444  -0.220597   0.012921
     4  H   -0.086357   0.001396   0.177444   0.276470   0.015623   0.001679
     5  C   -0.603811  -0.153345  -0.220597   0.015623   5.367416   0.185732
     6  F   -0.059583   0.000329   0.012921   0.001679   0.185732   9.236642
     7  F   -0.055194  -0.005204   0.011604  -0.000041   0.166956  -0.038349
     8  F   -0.039734   0.008162   0.016641   0.002090   0.151680  -0.046195
     9  O   -0.000707   0.000486  -0.000146   0.000337  -0.000143  -0.000000
    10  H    0.000340  -0.000279   0.000087   0.001949  -0.000670   0.000004
    11  H    0.000412   0.000003   0.000032  -0.001270   0.000157  -0.000003
    12  O   -0.043120  -0.003195  -0.031593   0.101821  -0.006321   0.000179
    13  H    0.002336   0.002905   0.002761  -0.023723   0.012588  -0.000173
    14  H    0.015062  -0.000897  -0.001844  -0.010756  -0.010936   0.000031
    15  O   -0.031639  -0.009274  -0.000017  -0.002721   0.022172  -0.000103
    16  H   -0.001172   0.000449   0.001187   0.001344  -0.002919  -0.000116
    17  H   -0.017513   0.017039   0.001423  -0.000963   0.006155   0.000149
    18  O   -0.019958  -0.005429   0.011251   0.000694   0.005735  -0.000137
    19  H   -0.001617  -0.003413  -0.008790   0.001643   0.007347  -0.000096
    20  H    0.014781   0.000933   0.000620   0.000292  -0.017483   0.000150
    21  O   -0.001678  -0.000387  -0.002393   0.003459   0.001210   0.000009
    22  H   -0.016876  -0.000282  -0.004965   0.000860   0.012814  -0.000034
    23  H    0.002131  -0.000055  -0.000151  -0.001512  -0.002866  -0.000002
    24  O    0.002060  -0.000010  -0.000051  -0.000131  -0.001037  -0.000000
    25  H    0.003370   0.000259   0.000537  -0.000591  -0.000557  -0.000000
    26  H   -0.000202  -0.000007  -0.000020   0.000077   0.000004   0.000000
    27  O   -0.000803   0.000672  -0.000639   0.000575  -0.002771  -0.000013
    28  H   -0.002697   0.000353   0.000252   0.002767   0.001317   0.000032
    29  H    0.001147  -0.000191  -0.000208  -0.000981  -0.000099  -0.000012
               7          8          9         10         11         12
     1  C   -0.055194  -0.039734  -0.000707   0.000340   0.000412  -0.043120
     2  O   -0.005204   0.008162   0.000486  -0.000279   0.000003  -0.003195
     3  O    0.011604   0.016641  -0.000146   0.000087   0.000032  -0.031593
     4  H   -0.000041   0.002090   0.000337   0.001949  -0.001270   0.101821
     5  C    0.166956   0.151680  -0.000143  -0.000670   0.000157  -0.006321
     6  F   -0.038349  -0.046195  -0.000000   0.000004  -0.000003   0.000179
     7  F    9.275744  -0.040833   0.000004  -0.000014   0.000010  -0.000139
     8  F   -0.040833   9.232398   0.000000   0.000017  -0.000002  -0.000139
     9  O    0.000004   0.000000   8.355010   0.256137   0.272786  -0.014764
    10  H   -0.000014   0.000017   0.256137   0.323214  -0.025592   0.003016
    11  H    0.000010  -0.000002   0.272786  -0.025592   0.287974  -0.000707
    12  O   -0.000139  -0.000139  -0.014764   0.003016  -0.000707   8.429406
    13  H    0.000016  -0.000413  -0.000905  -0.007043   0.003371   0.228514
    14  H   -0.000227   0.000118  -0.001273  -0.000993   0.001230   0.255361
    15  O   -0.001065  -0.000059  -0.007551   0.000951   0.001079   0.008233
    16  H    0.000193   0.000110  -0.003465   0.000916  -0.000980  -0.004131
    17  H   -0.000742  -0.000118   0.000603  -0.000321   0.000392   0.000013
    18  O   -0.001194  -0.000303   0.002755  -0.001693   0.002013  -0.002147
    19  H   -0.002473  -0.000751  -0.000182   0.000195  -0.001227   0.003375
    20  H    0.008057   0.000421   0.000482   0.000231   0.000570  -0.000637
    21  O   -0.000331   0.000106   0.013149   0.014735  -0.001711  -0.016591
    22  H    0.000082  -0.000338  -0.006349  -0.006913  -0.002748  -0.011605
    23  H    0.000003   0.000033   0.004498   0.001315  -0.000527   0.004555
    24  O   -0.000000  -0.000000  -0.036457   0.000144   0.024985  -0.000079
    25  H    0.000356   0.000052  -0.001468   0.001056  -0.003815   0.000656
    26  H   -0.000036  -0.000002   0.002378  -0.000999  -0.003654   0.000065
    27  O    0.000032   0.000002  -0.040943   0.003097   0.004652  -0.031554
    28  H   -0.000024  -0.000001   0.051301  -0.003532  -0.007947  -0.000920
    29  H    0.000016  -0.000004   0.005940  -0.001006  -0.001034   0.002826
              13         14         15         16         17         18
     1  C    0.002336   0.015062  -0.031639  -0.001172  -0.017513  -0.019958
     2  O    0.002905  -0.000897  -0.009274   0.000449   0.017039  -0.005429
     3  O    0.002761  -0.001844  -0.000017   0.001187   0.001423   0.011251
     4  H   -0.023723  -0.010756  -0.002721   0.001344  -0.000963   0.000694
     5  C    0.012588  -0.010936   0.022172  -0.002919   0.006155   0.005735
     6  F   -0.000173   0.000031  -0.000103  -0.000116   0.000149  -0.000137
     7  F    0.000016  -0.000227  -0.001065   0.000193  -0.000742  -0.001194
     8  F   -0.000413   0.000118  -0.000059   0.000110  -0.000118  -0.000303
     9  O   -0.000905  -0.001273  -0.007551  -0.003465   0.000603   0.002755
    10  H   -0.007043  -0.000993   0.000951   0.000916  -0.000321  -0.001693
    11  H    0.003371   0.001230   0.001079  -0.000980   0.000392   0.002013
    12  O    0.228514   0.255361   0.008233  -0.004131   0.000013  -0.002147
    13  H    0.330602  -0.028604   0.001471   0.000510   0.000067  -0.000789
    14  H   -0.028604   0.266135  -0.007102  -0.000999  -0.000093   0.000864
    15  O    0.001471  -0.007102   8.335063   0.247440   0.263891  -0.046545
    16  H    0.000510  -0.000999   0.247440   0.306476  -0.024363   0.005694
    17  H    0.000067  -0.000093   0.263891  -0.024363   0.320766   0.007925
    18  O   -0.000789   0.000864  -0.046545   0.005694   0.007925   8.558516
    19  H    0.000066  -0.001079   0.081486  -0.007383  -0.014383   0.199525
    20  H   -0.000358   0.000062   0.003280   0.000967  -0.002283   0.263792
    21  O    0.015224   0.001482  -0.003233   0.001314   0.000541  -0.027244
    22  H    0.002571  -0.001803  -0.002155  -0.000277  -0.000011   0.021290
    23  H   -0.001337   0.000202   0.000104  -0.000222   0.000148   0.000665
    24  O    0.000128   0.000206   0.000327   0.001309  -0.000460  -0.017295
    25  H   -0.000217   0.000503  -0.003319  -0.001562   0.002552   0.013994
    26  H   -0.000149  -0.000040   0.000094   0.000175  -0.000242   0.001443
    27  O    0.003933   0.038202  -0.026377   0.018431   0.000383  -0.004811
    28  H   -0.004205  -0.010814  -0.003914  -0.004241   0.002477   0.000488
    29  H    0.001279  -0.001286   0.004977  -0.002401  -0.002010  -0.000696
              19         20         21         22         23         24
     1  C   -0.001617   0.014781  -0.001678  -0.016876   0.002131   0.002060
     2  O   -0.003413   0.000933  -0.000387  -0.000282  -0.000055  -0.000010
     3  O   -0.008790   0.000620  -0.002393  -0.004965  -0.000151  -0.000051
     4  H    0.001643   0.000292   0.003459   0.000860  -0.001512  -0.000131
     5  C    0.007347  -0.017483   0.001210   0.012814  -0.002866  -0.001037
     6  F   -0.000096   0.000150   0.000009  -0.000034  -0.000002  -0.000000
     7  F   -0.002473   0.008057  -0.000331   0.000082   0.000003  -0.000000
     8  F   -0.000751   0.000421   0.000106  -0.000338   0.000033  -0.000000
     9  O   -0.000182   0.000482   0.013149  -0.006349   0.004498  -0.036457
    10  H    0.000195   0.000231   0.014735  -0.006913   0.001315   0.000144
    11  H   -0.001227   0.000570  -0.001711  -0.002748  -0.000527   0.024985
    12  O    0.003375  -0.000637  -0.016591  -0.011605   0.004555  -0.000079
    13  H    0.000066  -0.000358   0.015224   0.002571  -0.001337   0.000128
    14  H   -0.001079   0.000062   0.001482  -0.001803   0.000202   0.000206
    15  O    0.081486   0.003280  -0.003233  -0.002155   0.000104   0.000327
    16  H   -0.007383   0.000967   0.001314  -0.000277  -0.000222   0.001309
    17  H   -0.014383  -0.002283   0.000541  -0.000011   0.000148  -0.000460
    18  O    0.199525   0.263792  -0.027244   0.021290   0.000665  -0.017295
    19  H    0.289401  -0.011945  -0.006250   0.010218   0.000327   0.002448
    20  H   -0.011945   0.318501   0.003965  -0.005324  -0.000868   0.003293
    21  O   -0.006250   0.003965   8.489491   0.204144   0.262639   0.000677
    22  H    0.010218  -0.005324   0.204144   0.316685  -0.013821  -0.002985
    23  H    0.000327  -0.000868   0.262639  -0.013821   0.323182   0.001115
    24  O    0.002448   0.003293   0.000677  -0.002985   0.001115   8.316742
    25  H   -0.020691  -0.000102  -0.001725  -0.008278   0.000447   0.233931
    26  H    0.001774  -0.001235   0.000517   0.001207   0.000194   0.274707
    27  O    0.004603   0.000090  -0.001593   0.001274   0.000198  -0.003349
    28  H   -0.002415  -0.000268   0.000043   0.002916  -0.000858   0.000644
    29  H    0.001949  -0.000040   0.000296   0.000016   0.000263  -0.000382
              25         26         27         28         29
     1  C    0.003370  -0.000202  -0.000803  -0.002697   0.001147
     2  O    0.000259  -0.000007   0.000672   0.000353  -0.000191
     3  O    0.000537  -0.000020  -0.000639   0.000252  -0.000208
     4  H   -0.000591   0.000077   0.000575   0.002767  -0.000981
     5  C   -0.000557   0.000004  -0.002771   0.001317  -0.000099
     6  F   -0.000000   0.000000  -0.000013   0.000032  -0.000012
     7  F    0.000356  -0.000036   0.000032  -0.000024   0.000016
     8  F    0.000052  -0.000002   0.000002  -0.000001  -0.000004
     9  O   -0.001468   0.002378  -0.040943   0.051301   0.005940
    10  H    0.001056  -0.000999   0.003097  -0.003532  -0.001006
    11  H   -0.003815  -0.003654   0.004652  -0.007947  -0.001034
    12  O    0.000656   0.000065  -0.031554  -0.000920   0.002826
    13  H   -0.000217  -0.000149   0.003933  -0.004205   0.001279
    14  H    0.000503  -0.000040   0.038202  -0.010814  -0.001286
    15  O   -0.003319   0.000094  -0.026377  -0.003914   0.004977
    16  H   -0.001562   0.000175   0.018431  -0.004241  -0.002401
    17  H    0.002552  -0.000242   0.000383   0.002477  -0.002010
    18  O    0.013994   0.001443  -0.004811   0.000488  -0.000696
    19  H   -0.020691   0.001774   0.004603  -0.002415   0.001949
    20  H   -0.000102  -0.001235   0.000090  -0.000268  -0.000040
    21  O   -0.001725   0.000517  -0.001593   0.000043   0.000296
    22  H   -0.008278   0.001207   0.001274   0.002916   0.000016
    23  H    0.000447   0.000194   0.000198  -0.000858   0.000263
    24  O    0.233931   0.274707  -0.003349   0.000644  -0.000382
    25  H    0.355668  -0.020844   0.000589   0.001782  -0.000467
    26  H   -0.020844   0.361420  -0.000069   0.000017   0.000155
    27  O    0.000589  -0.000069   8.540412   0.197851   0.255220
    28  H    0.001782   0.000017   0.197851   0.292393  -0.011003
    29  H   -0.000467   0.000155   0.255220  -0.011003   0.333291
 Mulliken charges:
               1
     1  C    0.088304
     2  O   -0.438135
     3  O   -0.470570
     4  H    0.538525
     5  C    1.066646
     6  F   -0.293039
     7  F   -0.317210
     8  F   -0.282938
     9  O   -0.851509
    10  H    0.441650
    11  H    0.451552
    12  O   -0.870381
    13  H    0.459578
    14  H    0.499286
    15  O   -0.825494
    16  H    0.467716
    17  H    0.438980
    18  O   -0.968404
    19  H    0.478338
    20  H    0.420055
    21  O   -0.949865
    22  H    0.510686
    23  H    0.420198
    24  O   -0.800481
    25  H    0.447881
    26  H    0.383271
    27  O   -0.957294
    28  H    0.498208
    29  H    0.414447
 Sum of Mulliken charges =  -0.00000
 Mulliken charges with hydrogens summed into heavy atoms:
               1
     1  C    0.088304
     2  O   -0.438135
     3  O    0.067954
     5  C    1.066646
     6  F   -0.293039
     7  F   -0.317210
     8  F   -0.282938
     9  O    0.041692
    12  O    0.088483
    15  O    0.081202
    18  O   -0.070011
    21  O   -0.018980
    24  O    0.030671
    27  O   -0.044639
 APT charges:
               1
     1  C   -0.066077
     2  O   -0.355687
     3  O   -0.410162
     4  H    0.458031
     5  C    0.431183
     6  F    0.007443
     7  F   -0.261835
     8  F   -0.006628
     9  O   -0.365744
    10  H    0.056074
    11  H    0.380315
    12  O   -0.580902
    13  H    0.328933
    14  H    0.433567
    15  O   -0.738104
    16  H    0.490914
    17  H    0.360208
    18  O   -1.001909
    19  H    0.377850
    20  H    0.561883
    21  O   -0.928996
    22  H    0.196533
    23  H    0.743951
    24  O   -0.954388
    25  H   -0.118195
    26  H    1.075901
    27  O   -1.672794
    28  H    0.430264
    29  H    1.128370
 Sum of APT charges =  -0.00000
 APT charges with hydrogens summed into heavy atoms:
               1
     1  C   -0.066077
     2  O   -0.355687
     3  O    0.047869
     5  C    0.431183
     6  F    0.007443
     7  F   -0.261835
     8  F   -0.006628
     9  O    0.070645
    12  O    0.181598
    15  O    0.113018
    18  O   -0.062176
    21  O    0.011488
    24  O    0.003318
    27  O   -0.114161
 Electronic spatial extent (au):  <R**2>=           4423.8642
 Charge=             -0.0000 electrons
 Dipole moment (field-independent basis, Debye):
    X=             -2.5277    Y=              1.8411    Z=             -2.1572  Tot=              3.7990
 Quadrupole moment (field-independent basis, Debye-Ang):
   XX=            -94.8603   YY=            -76.2775   ZZ=            -83.5477
   XY=             -0.1210   XZ=              0.6357   YZ=             -9.6751
 Traceless Quadrupole moment (field-independent basis, Debye-Ang):
   XX=             -9.9652   YY=              8.6177   ZZ=              1.3475
   XY=             -0.1210   XZ=              0.6357   YZ=             -9.6751
 Octapole moment (field-independent basis, Debye-Ang**2):
  XXX=             20.2353  YYY=             41.9822  ZZZ=            -35.9524  XYY=            -31.6083
  XXY=              3.8414  XXZ=              6.1866  XZZ=            -13.7349  YZZ=             -3.7172
  YYZ=              5.1168  XYZ=             27.6799
 Hexadecapole moment (field-independent basis, Debye-Ang**3):
 XXXX=          -3584.7694 YYYY=           -765.0392 ZZZZ=           -631.4498 XXXY=            -43.5890
 XXXZ=            -45.7214 YYYX=            -51.0424 YYYZ=            -75.0906 ZZZX=             29.9634
 ZZZY=            -47.6808 XXYY=           -555.9525 XXZZ=           -667.8294 YYZZ=           -259.1365
 XXYZ=            -81.6955 YYXZ=            -14.7660 ZZXY=             48.1381
 N-N= 1.170407225848D+03 E-N=-4.848450311676D+03  KE= 1.053064548184D+03
  Exact polarizability:       0.000       0.000       0.000       0.000       0.000       0.000
 Approx polarizability:      90.244       2.990      86.416      -0.296      -3.714     100.024
 Calling FoFJK, ICntrl=    100127 FMM=F ISym2X=0 I1Cent= 0 IOpClX= 0 NMat=1 NMatS=1 NMatT=0.
 ***** Axes restored to original set *****
 -------------------------------------------------------------------
 Center     Atomic                   Forces (Hartrees/Bohr)
 Number     Number              X              Y              Z
 -------------------------------------------------------------------
      1        6           0.011250573    0.012608731    0.009237485
      2        8           0.002534700   -0.020238071   -0.003297002
      3        8          -0.022637267    0.005760724   -0.013494696
      4        1           0.013906326    0.002070977    0.007088280
      5        6           0.000733720   -0.000478543   -0.000061957
      6        9          -0.001427176   -0.003156777   -0.002635568
      7        9          -0.003494433   -0.000223345    0.004570069
      8        9          -0.000818861    0.001672217   -0.003938626
      9        8           0.002308131   -0.005109578   -0.003894653
     10        1          -0.002164994    0.003996019    0.002059303
     11        1          -0.003105894    0.003312172    0.003488734
     12        8           0.005187100    0.003070243    0.002050745
     13        1          -0.000202096   -0.000787533   -0.002141566
     14        1          -0.000399177    0.001097210   -0.003340135
     15        8          -0.003394528   -0.000385428    0.005802474
     16        1           0.001123555   -0.002798740   -0.002602082
     17        1           0.001568320    0.001601652   -0.002418230
     18        8          -0.005306125   -0.003534537    0.000312323
     19        1           0.004834620   -0.001154685   -0.002418807
     20        1           0.001720009    0.002399030    0.000949420
     21        8          -0.002860092   -0.002340228   -0.000173731
     22        1           0.004042321    0.002874414    0.001570305
     23        1          -0.000836386    0.002930498    0.000206614
     24        8           0.000500857   -0.003719991   -0.003000360
     25        1           0.001961631    0.002816010    0.004869802
     26        1          -0.001195935    0.001034235    0.001374374
     27        8          -0.001245245    0.000815628    0.003474419
     28        1          -0.002551982   -0.001170572   -0.000944764
     29        1          -0.000031671   -0.002961732   -0.002692170
 -------------------------------------------------------------------
 Cartesian Forces:  Max     0.022637267 RMS     0.005156177
 FormGI is forming the generalized inverse of G from B-inverse, IUseBI=4.

 GradGradGradGradGradGradGradGradGradGradGradGradGradGradGradGradGradGrad
 Berny optimization.
 Internal  Forces:  Max     0.020411404 RMS     0.003423495
 Search for a local minimum.
 Step number   1 out of a maximum of  174
 All quantities printed in internal units (Hartrees-Bohrs-Radians)
 Mixed Optimization -- RFO/linear search
 Second derivative matrix not updated -- analytic derivatives used.
 ITU=  0
     Eigenvalues ---   -0.00180   0.00016   0.00033   0.00045   0.00062
     Eigenvalues ---    0.00068   0.00128   0.00233   0.00295   0.00307
     Eigenvalues ---    0.00372   0.00530   0.00624   0.00665   0.00707
     Eigenvalues ---    0.00769   0.00981   0.01002   0.01129   0.01213
     Eigenvalues ---    0.01345   0.01405   0.01464   0.01534   0.01609
     Eigenvalues ---    0.01706   0.01865   0.01964   0.02281   0.02366
     Eigenvalues ---    0.02425   0.02505   0.02668   0.02749   0.03073
     Eigenvalues ---    0.03263   0.03624   0.03879   0.04157   0.04667
     Eigenvalues ---    0.05038   0.05324   0.05526   0.05885   0.06060
     Eigenvalues ---    0.06513   0.06817   0.08374   0.08568   0.09246
     Eigenvalues ---    0.10583   0.11567   0.13983   0.14049   0.19523
     Eigenvalues ---    0.20948   0.22448   0.23367   0.24740   0.28618
     Eigenvalues ---    0.35683   0.37578   0.39331   0.40720   0.41342
     Eigenvalues ---    0.45301   0.46649   0.47576   0.48356   0.50391
     Eigenvalues ---    0.51651   0.53068   0.53887   0.55604   0.56977
     Eigenvalues ---    0.57534   0.57764   0.57855   0.61445   0.93261
     Eigenvalues ---    1.02237
 RFO step:  Lambda=-1.03065344D-02 EMin=-1.79729188D-03
 Linear search not attempted -- first point.
 Maximum step size (   0.300) exceeded in Quadratic search.
    -- Step size scaled by   0.440
 Iteration  1 RMS(Cart)=  0.21466771 RMS(Int)=  0.00865810
 Iteration  2 RMS(Cart)=  0.01399495 RMS(Int)=  0.00068410
 Iteration  3 RMS(Cart)=  0.00010527 RMS(Int)=  0.00068234
 Iteration  4 RMS(Cart)=  0.00000012 RMS(Int)=  0.00068234
 Variable       Old X    -DE/DX   Delta X   Delta X   Delta X     New X
                                 (Linear)    (Quad)   (Total)
    R1        2.27528   0.02041   0.00000   0.00774   0.00774   2.28301
    R2        2.41515   0.01370   0.00000   0.01633   0.01632   2.43147
    R3        2.95732  -0.00574   0.00000  -0.01297  -0.01296   2.94435
    R4        2.09559  -0.01699   0.00000  -0.09844  -0.09842   1.99717
    R5        2.62256  -0.00126   0.00000   0.12377   0.12377   2.74633
    R6        2.51491   0.00050   0.00000   0.00231   0.00231   2.51722
    R7        2.55745   0.00530   0.00000  -0.01569  -0.01568   2.54177
    R8        2.51914   0.00281   0.00000   0.00564   0.00564   2.52478
    R9        1.82659   0.00283   0.00000   0.00244   0.00245   1.82904
   R10        1.84241   0.00294   0.00000   0.00199   0.00193   1.84434
   R11        3.05935   0.00219   0.00000   0.01791   0.01798   3.07732
   R12        3.39381   0.00112   0.00000   0.00657   0.00648   3.40029
   R13        1.85489   0.00179   0.00000  -0.00445  -0.00434   1.85056
   R14        1.85938   0.00168   0.00000  -0.00666  -0.00674   1.85265
   R15        3.30845   0.00369   0.00000   0.03887   0.03890   3.34735
   R16        3.27406   0.00441   0.00000   0.04624   0.04610   3.32016
   R17        1.84196   0.00264   0.00000   0.00186   0.00225   1.84421
   R18        1.82397   0.00280   0.00000   0.00564   0.00564   1.82961
   R19        3.05922   0.00043   0.00000  -0.03617  -0.03620   3.02302
   R20        3.36222   0.00169   0.00000   0.00453   0.00490   3.36712
   R21        1.88902   0.00333   0.00000   0.00859   0.00854   1.89756
   R22        1.81212   0.00270   0.00000  -0.00243  -0.00243   1.80970
   R23        3.26366   0.00108   0.00000   0.02403   0.02386   3.28752
   R24        3.47040   0.00220   0.00000   0.00661   0.00651   3.47692
   R25        1.85711   0.00329   0.00000  -0.00084  -0.00104   1.85607
   R26        1.81052   0.00278   0.00000   0.00167   0.00167   1.81219
   R27        1.83674   0.00308   0.00000   0.00285   0.00275   1.83950
   R28        1.80874   0.00197   0.00000   0.00154   0.00154   1.81028
   R29        1.88993   0.00289   0.00000  -0.00162  -0.00155   1.88839
   R30        1.80950   0.00361   0.00000   0.00195   0.00195   1.81144
    A1        2.24870   0.00232   0.00000  -0.00227  -0.00233   2.24636
    A2        2.09454  -0.00225   0.00000   0.00403   0.00397   2.09851
    A3        1.93715   0.00005   0.00000  -0.00046  -0.00048   1.93667
    A4        1.99608   0.00106   0.00000   0.01109   0.01104   2.00712
    A5        1.96963  -0.00625   0.00000  -0.01659  -0.01673   1.95290
    A6        1.89021  -0.00154   0.00000   0.00545   0.00548   1.89569
    A7        1.97834  -0.00357   0.00000  -0.01360  -0.01373   1.96461
    A8        1.86790   0.00399   0.00000   0.01343   0.01346   1.88136
    A9        1.88558   0.00438   0.00000   0.00151   0.00125   1.88683
   A10        1.86633   0.00393   0.00000   0.01299   0.01302   1.87935
   A11        1.82780  -0.00219   0.00000  -0.00369  -0.00339   1.82441
   A12        1.82616   0.00390   0.00000   0.02301   0.02304   1.84921
   A13        1.87811   0.00075   0.00000   0.01092   0.00976   1.88787
   A14        2.77498  -0.00055   0.00000   0.01929   0.01925   2.79423
   A15        1.72836   0.00402   0.00000   0.05049   0.04904   1.77740
   A16        1.96289   0.00397   0.00000   0.03636   0.03573   1.99862
   A17        1.83107  -0.00287   0.00000  -0.00459  -0.00554   1.82553
   A18        2.75478   0.00333   0.00000   0.05446   0.05369   2.80847
   A19        2.81491  -0.00109   0.00000  -0.00131   0.00027   2.81518
   A20        1.84089  -0.00079   0.00000   0.00124   0.00099   1.84187
   A21        1.81958   0.00261   0.00000   0.06606   0.06459   1.88417
   A22        1.91527  -0.00171   0.00000   0.00219   0.00182   1.91710
   A23        2.86701  -0.00018   0.00000  -0.01625  -0.01526   2.85175
   A24        1.85578   0.00061   0.00000   0.01419   0.01572   1.87149
   A25        1.95381  -0.00053   0.00000  -0.03216  -0.03365   1.92016
   A26        1.59782   0.00128   0.00000   0.05338   0.05435   1.65217
   A27        2.17300  -0.00165   0.00000   0.03675   0.03625   2.20925
   A28        2.28629  -0.00130   0.00000  -0.10930  -0.10877   2.17752
   A29        1.51633   0.00221   0.00000   0.03177   0.03292   1.54925
   A30        1.77130   0.00192   0.00000   0.00619   0.00512   1.77642
   A31        2.01317  -0.00082   0.00000   0.01828   0.01745   2.03062
   A32        1.86325   0.00041   0.00000   0.00663   0.00686   1.87011
   A33        1.76931   0.00248   0.00000   0.01602   0.01534   1.78465
   A34        2.32654  -0.00148   0.00000  -0.01944  -0.01886   2.30768
   A35        1.87243  -0.00045   0.00000   0.00137   0.00163   1.87407
   A36        1.67709   0.00042   0.00000  -0.08779  -0.08715   1.58993
   A37        1.73616   0.00239   0.00000   0.01093   0.01129   1.74745
   A38        2.15492  -0.00153   0.00000   0.01590   0.01544   2.17036
   A39        1.79909  -0.00098   0.00000   0.01142   0.01040   1.80949
   A40        2.16747   0.00023   0.00000   0.03889   0.03825   2.20572
   A41        1.86010  -0.00004   0.00000   0.00904   0.00839   1.86849
   A42        3.12164   0.00717   0.00000   0.07595   0.07553   3.19717
   A43        3.10322   0.00195   0.00000   0.03559   0.03725   3.14047
   A44        3.13894   0.00138   0.00000   0.00025  -0.00113   3.13781
   A45        2.90442  -0.00096   0.00000  -0.01889  -0.01980   2.88462
   A46        3.03010  -0.00004   0.00000  -0.02826  -0.02863   3.00146
   A47        2.97430  -0.00146   0.00000   0.02735   0.02683   3.00113
   A48        3.08483  -0.00213   0.00000  -0.01118  -0.01337   3.07146
   A49        3.07419  -0.00358   0.00000  -0.06431  -0.06479   3.00941
   A50        3.10630  -0.00322   0.00000  -0.01305  -0.01295   3.09335
   A51        3.21039  -0.00290   0.00000  -0.01648  -0.01733   3.19306
    D1        0.04257   0.00247   0.00000  -0.08360  -0.08362  -0.04104
    D2       -3.01751   0.00102   0.00000  -0.10279  -0.10274  -3.12025
    D3        0.34354  -0.00005   0.00000  -0.02364  -0.02376   0.31978
    D4       -1.72107  -0.00022   0.00000  -0.03389  -0.03389  -1.75496
    D5        2.49417  -0.00192   0.00000  -0.04546  -0.04535   2.44882
    D6       -2.87135   0.00149   0.00000  -0.00670  -0.00680  -2.87815
    D7        1.34722   0.00131   0.00000  -0.01695  -0.01693   1.33030
    D8       -0.72072  -0.00038   0.00000  -0.02851  -0.02839  -0.74911
    D9        2.18729   0.00229   0.00000  -0.01647  -0.01390   2.17339
   D10        0.29312   0.00191   0.00000  -0.05981  -0.06235   0.23077
   D11       -0.44262  -0.00259   0.00000  -0.01300  -0.01310  -0.45571
   D12        1.49369   0.00113   0.00000   0.01563   0.01536   1.50905
   D13       -0.13949  -0.00011   0.00000   0.02837   0.02808  -0.11141
   D14        1.55977   0.00095   0.00000  -0.06147  -0.06140   1.49837
   D15       -2.38771  -0.00021   0.00000  -0.00259  -0.00268  -2.39038
   D16       -2.05787   0.00037   0.00000   0.02262   0.02243  -2.03544
   D17       -0.35861   0.00142   0.00000  -0.06723  -0.06706  -0.42567
   D18        1.97710   0.00027   0.00000  -0.00834  -0.00833   1.96877
   D19       -0.52325  -0.00059   0.00000   0.03466   0.03478  -0.48847
   D20        1.69852   0.00052   0.00000   0.03952   0.03953   1.73804
   D21       -0.73254  -0.00250   0.00000  -0.03554  -0.03532  -0.76786
   D22        1.29688   0.00242   0.00000   0.02126   0.02115   1.31803
   D23        1.99264   0.00553   0.00000   0.05336   0.05324   2.04588
   D24        0.13196   0.00076   0.00000  -0.01716  -0.01627   0.11568
   D25       -0.18718  -0.00034   0.00000   0.04524   0.04506  -0.14212
   D26        1.81905   0.00097   0.00000   0.06509   0.06457   1.88362
   D27       -1.73495   0.00197   0.00000   0.03271   0.03351  -1.70144
   D28        0.08704   0.00141   0.00000   0.02856   0.02843   0.11547
   D29        2.13250   0.00253   0.00000   0.05786   0.05774   2.19024
   D30       -1.31450   0.00068   0.00000   0.01048   0.01020  -1.30430
   D31        0.70286  -0.00044   0.00000   0.04176   0.04205   0.74492
   D32       -2.77902   0.00021   0.00000  -0.16919  -0.16973  -2.94875
   D33       -0.37079  -0.00122   0.00000  -0.11858  -0.11949  -0.49028
   D34        1.15673   0.00094   0.00000  -0.07482  -0.07616   1.08057
   D35       -0.82743  -0.00021   0.00000  -0.13308  -0.13266  -0.96009
   D36        1.58080  -0.00165   0.00000  -0.08247  -0.08242   1.49838
   D37        3.10832   0.00051   0.00000  -0.03871  -0.03909   3.06923
   D38        0.39501   0.00176   0.00000   0.03012   0.03069   0.42569
   D39       -1.37179  -0.00067   0.00000   0.03965   0.04005  -1.33174
   D40        2.80322   0.00014   0.00000  -0.00974  -0.00997   2.79325
   D41       -0.52382   0.00133   0.00000   0.08138   0.07963  -0.44419
   D42       -2.64186   0.00043   0.00000   0.05007   0.04880  -2.59306
   D43        1.74154   0.00016   0.00000   0.10279   0.10261   1.84415
   D44       -0.37650  -0.00074   0.00000   0.07148   0.07177  -0.30472
   D45       -2.10025  -0.00060   0.00000   0.01268   0.01225  -2.08800
   D46        2.06490  -0.00150   0.00000  -0.01863  -0.01858   2.04631
   D47       -1.22615   0.00047   0.00000   0.03207   0.03187  -1.19428
   D48        2.61427   0.00053   0.00000   0.04634   0.04597   2.66023
   D49        3.05744  -0.00042   0.00000   0.00837   0.00919   3.06663
   D50        0.61467  -0.00037   0.00000   0.02264   0.02329   0.63796
   D51        0.72902  -0.00017   0.00000  -0.00727  -0.00695   0.72207
   D52       -1.71375  -0.00011   0.00000   0.00700   0.00715  -1.70660
         Item               Value     Threshold  Converged?
 Maximum Force            0.020411     0.000015     NO 
 RMS     Force            0.003423     0.000010     NO 
 Maximum Displacement     0.917060     0.000060     NO 
 RMS     Displacement     0.217268     0.000040     NO 
 Predicted change in Energy=-4.761101D-03
 GradGradGradGradGradGradGradGradGradGradGradGradGradGradGradGradGradGrad

                          Input orientation:                          
 ---------------------------------------------------------------------
 Center     Atomic      Atomic             Coordinates (Angstroms)
 Number     Number       Type             X           Y           Z
 ---------------------------------------------------------------------
      1          6           0        1.649409    0.345617   -0.710749
      2          8           0        1.595685   -0.860950   -0.681374
      3          8           0        0.737320    1.183380   -1.059723
      4          1           0       -0.164636    0.747226   -1.396163
      5          6           0        2.922555    1.086876   -0.203539
      6          9           0        3.978243    0.276744   -0.143701
      7          9           0        2.685885    1.546054    1.038353
      8          9           0        3.245256    2.133647   -0.968513
      9          8           0       -4.285227   -0.776632    0.439162
     10          1           0       -4.036915    0.151251    0.320086
     11          1           0       -4.136046   -0.950232    1.387923
     12          8           0       -1.501255    0.326055   -1.781033
     13          1           0       -2.058906    0.826302   -1.150356
     14          1           0       -1.700655   -0.615460   -1.594132
     15          8           0       -0.418867   -2.003895    0.909135
     16          1           0       -1.149825   -2.201410    0.293427
     17          1           0        0.362356   -1.876241    0.351651
     18          8           0       -1.039966    0.223583    2.102943
     19          1           0       -0.770437   -0.642061    1.671293
     20          1           0       -0.280090    0.547653    2.587360
     21          8           0       -2.649209    1.543941    0.357686
     22          1           0       -2.047648    1.140176    1.020853
     23          1           0       -2.561840    2.495457    0.438967
     24          8           0       -3.456435   -0.806501    3.047788
     25          1           0       -2.562277   -0.462324    2.875831
     26          1           0       -3.780220   -0.378106    3.841089
     27          8           0       -2.446163   -2.056707   -0.920408
     28          1           0       -3.200583   -1.642988   -0.412203
     29          1           0       -2.816974   -2.768989   -1.443876
 ---------------------------------------------------------------------
                    Distance matrix (angstroms):
                    1          2          3          4          5
     1  C    0.000000
     2  O    1.208120   0.000000
     3  O    1.286677   2.249272   0.000000
     4  H    1.980365   2.489153   1.056857   0.000000
     5  C    1.558084   2.404774   2.348960   3.326930   0.000000
     6  F    2.397864   2.694443   3.487788   4.353557   1.332056
     7  F    2.361078   3.152724   2.886237   3.832815   1.345047
     8  F    2.410440   3.430910   2.683481   3.705727   1.336057
     9  O    6.148304   5.987306   5.595916   4.761285   7.472472
    10  H    5.782273   5.809789   5.075675   4.277293   7.041576
    11  H    6.289288   6.094481   5.856020   5.138541   7.517074
    12  O    3.327549   3.494177   2.503300   1.453293   4.757881
    13  H    3.765091   4.052505   2.820389   1.911788   5.077333
    14  H    3.595409   3.429176   3.076547   2.062876   5.119157
    15  O    3.524485   2.809708   3.920700   3.598291   4.685723
    16  H    3.915536   3.207007   4.104769   3.538328   5.257763
    17  H    2.778822   1.902382   3.390259   3.196116   3.955113
    18  O    3.894161   3.984380   3.752654   3.644743   4.665480
    19  H    3.536282   3.343873   3.614418   3.421462   4.488029
    20  H    3.826396   4.023346   3.839334   3.990190   4.282150
    21  O    4.588644   4.988213   3.688852   3.143858   5.618579
    22  H    4.159087   4.491766   3.476595   3.089031   5.119072
    23  H    4.866034   5.459455   3.853839   3.488639   5.698728
    24  O    6.443882   6.279612   6.198294   5.744450   7.405910
    25  H    5.590584   5.486461   5.392983   5.045952   6.478111
    26  H    7.122070   7.041744   6.845755   6.462788   7.964444
    27  O    4.752771   4.221790   4.544463   3.646060   6.262520
    28  H    5.250343   4.867054   4.890267   3.987264   6.707348
    29  H    5.494254   4.867605   5.329334   4.404650   7.024836
                    6          7          8          9         10
     6  F    0.000000
     7  F    2.163005   0.000000
     8  F    2.160016   2.164641   0.000000
     9  O    8.350705   7.372266   8.195087   0.000000
    10  H    8.029545   6.903435   7.656396   0.967887   0.000000
    11  H    8.348235   7.272716   8.339468   0.975981   1.537325
    12  O    5.719107   5.193215   5.143632   3.727692   3.297700
    13  H    6.145123   5.274612   5.465927   3.170563   2.555467
    14  H    5.928715   5.553725   5.693068   3.292457   3.116117
    15  O    5.064025   4.717872   5.837003   4.083600   4.252282
    16  H    5.712216   5.413970   6.300948   3.447024   3.724380
    17  H    4.237376   4.193143   5.112059   4.776697   4.844100
    18  O    5.498423   4.094417   5.607612   3.781576   3.487909
    19  H    5.166079   4.139399   5.549678   3.726929   3.622841
    20  H    5.066111   3.491881   5.252397   4.733878   4.405837
    21  O    6.766114   5.378340   6.070525   2.840467   1.966399
    22  H    6.197828   4.750935   5.741028   3.003211   2.329427
    23  H    6.930720   5.366493   5.986174   3.698193   2.772234
    24  O    8.162932   6.877531   8.347922   2.737283   2.948661
    25  H    7.241699   5.912116   7.432731   3.000784   3.013779
    26  H    8.746492   7.305357   8.876851   3.462219   3.569814
    27  O    6.879045   6.569213   7.067789   2.620912   2.990718
    28  H    7.435927   6.850154   7.491415   1.628450   2.110685
    29  H    7.559227   7.420412   7.811046   3.109837   3.623205
                   11         12         13         14         15
    11  H    0.000000
    12  O    4.314315   0.000000
    13  H    3.730073   0.979272   0.000000
    14  H    3.864693   0.980379   1.550470   0.000000
    15  O    3.893182   3.719844   3.865390   3.136411   0.000000
    16  H    3.417731   3.288612   3.475338   2.526168   0.975914
    17  H    4.708182   3.587688   3.927121   3.103491   0.968190
    18  O    3.387449   3.912616   3.462003   3.848229   2.602422
    19  H    3.391547   3.659222   3.431901   3.395440   1.599712
    20  H    4.307053   4.541278   4.148777   4.566805   3.057138
    21  O    3.081067   2.715725   1.771342   3.061431   4.226779
    22  H    2.977575   2.968486   2.193808   3.168724   3.542681
    23  H    3.905306   3.280175   2.359019   3.814831   5.005753
    24  O    1.799356   5.331315   4.716306   4.966556   3.903128
    25  H    2.220062   4.840837   4.257244   4.554823   3.292194
    26  H    2.544006   6.107191   5.415538   5.824307   4.747446
    27  O    3.067309   2.703902   2.917977   1.756952   2.731290
    28  H    2.143702   2.939139   2.818810   2.168537   3.100667
    29  H    3.614818   3.379954   3.686046   2.430315   3.445714
                   16         17         18         19         20
    16  H    0.000000
    17  H    1.547843   0.000000
    18  O    3.027706   3.072912   0.000000
    19  H    2.115188   2.132575   1.004145   0.000000
    20  H    3.684550   3.359522   0.957650   1.579569   0.000000
    21  O    4.034840   4.557105   2.716419   3.167642   3.402464
    22  H    3.535736   3.918511   1.739679   2.287074   2.435013
    23  H    4.906682   5.260256   3.200989   3.817299   3.689975
    24  O    3.853923   4.795483   2.791617   3.022642   3.483517
    25  H    3.418809   4.113894   1.839906   2.166543   2.512299
    26  H    4.778004   5.619744   3.300329   3.719742   3.831419
    27  O    1.781804   3.088444   4.039525   3.395025   4.876371
    28  H    2.239499   3.651358   3.805038   3.353866   4.724993
    29  H    2.473814   3.758864   4.969222   4.291435   5.804029
                   21         22         23         24         25
    21  O    0.000000
    22  H    0.982188   0.000000
    23  H    0.958970   1.561977   0.000000
    24  O    3.662355   3.143675   4.302229   0.000000
    25  H    3.220825   2.504754   3.832333   0.973419   0.000000
    26  H    4.136128   3.641526   4.616952   0.957960   1.556342
    27  O    3.826149   3.761299   4.752208   4.281383   4.119098
    28  H    3.324644   3.336002   4.273080   3.568853   3.551419
    29  H    4.677086   4.684904   5.596837   4.943209   4.903615
                   26         27         28         29
    26  H    0.000000
    27  O    5.221998   0.000000
    28  H    4.475087   0.999292   0.000000
    29  H    5.880053   0.958574   1.574605   0.000000
 Stoichiometry    C2H15F3O9
 Framework group  C1[X(C2H15F3O9)]
 Deg. of freedom    81
 Full point group                 C1      NOp   1
 Largest Abelian subgroup         C1      NOp   1
 Largest concise Abelian subgroup C1      NOp   1
                         Standard orientation:                         
 ---------------------------------------------------------------------
 Center     Atomic      Atomic             Coordinates (Angstroms)
 Number     Number       Type             X           Y           Z
 ---------------------------------------------------------------------
      1          6           0        1.961114   -0.545120    0.163972
      2          8           0        1.583497   -0.798508    1.283237
      3          8           0        1.392822   -0.817286   -0.957860
      4          1           0        0.492567   -1.365547   -0.881069
      5          6           0        3.258886    0.288471   -0.056348
      6          9           0        4.027295    0.308078    1.031556
      7          9           0        2.911714    1.557208   -0.337291
      8          9           0        3.993493   -0.166319   -1.075450
      9          8           0       -4.163843   -0.512987   -0.370363
     10          1           0       -3.659055   -0.382488   -1.185816
     11          1           0       -4.257341    0.382743    0.005756
     12          8           0       -0.804140   -2.017232   -0.958007
     13          1           0       -1.322047   -1.372750   -1.482781
     14          1           0       -1.279856   -2.078682   -0.102985
     15          8           0       -0.936302    0.196075    2.028805
     16          1           0       -1.556392   -0.543475    1.884021
     17          1           0       -0.054886   -0.204186    2.045822
     18          8           0       -1.165981    1.767226   -0.033071
     19          1           0       -1.056560    1.191665    0.782443
     20          1           0       -0.458911    2.412989   -0.021435
     21          8           0       -1.986775    0.162358   -2.065219
     22          1           0       -1.658181    0.793072   -1.387784
     23          1           0       -1.667229    0.469091   -2.915765
     24          8           0       -3.906932    2.109467    0.370885
     25          1           0       -2.937758    2.145677    0.287607
     26          1           0       -4.255575    2.926738    0.012832
     27          8           0       -2.500216   -1.860028    1.141922
     28          1           0       -3.202500   -1.380498    0.617105
     29          1           0       -2.935843   -2.577843    1.604345
 ---------------------------------------------------------------------
 Rotational constants (GHZ):           0.7829353           0.2386582           0.2306481
 Standard basis: 6-31++G(d,p) (6D, 7F)
 There are   356 symmetry adapted cartesian basis functions of A   symmetry.
 There are   356 symmetry adapted basis functions of A   symmetry.
   356 basis functions,   568 primitive gaussians,   356 cartesian basis functions
    63 alpha electrons       63 beta electrons
       nuclear repulsion energy      1146.1648328556 Hartrees.
 NAtoms=   29 NActive=   29 NUniq=   29 SFac= 1.00D+00 NAtFMM=   60 NAOKFM=F Big=F
 Integral buffers will be    131072 words long.
 Raffenetti 2 integral format.
 Two-electron integral symmetry is turned on.
 Nuclear repulsion after empirical dispersion term =     1146.1472312452 Hartrees.
 One-electron integrals computed using PRISM.
 NBasis=   356 RedAO= T EigKep=  4.53D-05  NBF=   356
 NBsUse=   356 1.00D-06 EigRej= -1.00D+00 NBFU=   356
 Initial guess from the checkpoint file:  "/local_scratch/slurm.6305263/Gau-3080562.chk"
 B after Tr=    -0.000000   -0.000000    0.000000
         Rot=    0.999900   -0.007132    0.002657   -0.011886 Ang=  -1.62 deg.
 ExpMin= 3.60D-02 ExpMax= 7.00D+03 ExpMxC= 1.05D+03 IAcc=3 IRadAn=         5 AccDes= 0.00D+00
 Harris functional with IExCor= 4639 and IRadAn=       5 diagonalized for initial guess.
 HarFok:  IExCor= 4639 AccDes= 0.00D+00 IRadAn=         5 IDoV= 1 UseB2=F ITyADJ=14
 ICtDFT=  3500011 ScaDFX=  1.000000  1.000000  1.000000  1.000000
 FoFCou: FMM=F IPFlag=           0 FMFlag=      100000 FMFlg1=           0
         NFxFlg=           0 DoJE=T BraDBF=F KetDBF=T FulRan=T
         wScrn=  0.000000 ICntrl=       500 IOpCl=  0 I1Cent=   200000004 NGrid=           0
         NMat0=    1 NMatS0=      1 NMatT0=    0 NMatD0=    1 NMtDS0=    0 NMtDT0=    0
 Petite list used in FoFCou.
 Requested convergence on RMS density matrix=1.00D-10 within 128 cycles.
 Requested convergence on MAX density matrix=1.00D-08.
 Requested convergence on             energy=1.00D-08.
 No special actions if energy rises.
 SCF Done:  E(RwB97XD) =  -1061.67506572     A.U. after   17 cycles
            NFock= 17  Conv=0.44D-10     -V/T= 2.0082
 Calling FoFJK, ICntrl=      2127 FMM=F ISym2X=0 I1Cent= 0 IOpClX= 0 NMat=1 NMatS=1 NMatT=0.
 ***** Axes restored to original set *****
 -------------------------------------------------------------------
 Center     Atomic                   Forces (Hartrees/Bohr)
 Number     Number              X              Y              Z
 -------------------------------------------------------------------
      1        6           0.006549967    0.007287497    0.003368723
      2        8           0.000810194   -0.011583358   -0.000344710
      3        8          -0.009807860    0.004866869   -0.006480054
      4        1           0.006177667   -0.000024038    0.002561024
      5        6           0.000834253   -0.001555770   -0.002655805
      6        9          -0.001336808   -0.001483580   -0.000699886
      7        9          -0.001531319    0.001274963    0.004794454
      8        9          -0.000783126    0.000442217   -0.001693690
      9        8           0.002316106   -0.003381687   -0.002447822
     10        1          -0.001446540    0.002262747    0.001354652
     11        1          -0.002935751    0.002768734    0.002288626
     12        8           0.002734723    0.000943248    0.002389183
     13        1           0.000371422    0.000241255   -0.001891508
     14        1          -0.000639880    0.000748766   -0.003435098
     15        8          -0.001670470    0.000134061    0.002698857
     16        1           0.001095911   -0.001856943   -0.001098353
     17        1           0.001013292    0.001053445   -0.001632765
     18        8          -0.005146736   -0.003439812   -0.001050262
     19        1           0.003196378    0.000203954   -0.001054164
     20        1           0.002319198    0.001586775    0.001360025
     21        8          -0.002006477   -0.001566160    0.000021087
     22        1           0.002711317    0.002306694    0.001509602
     23        1          -0.000805238    0.001650830    0.000087433
     24        8           0.001127706   -0.002599866   -0.001982258
     25        1           0.000982544    0.001953258    0.003430042
     26        1          -0.001069979    0.000527491    0.000615150
     27        8          -0.001709576   -0.000258327    0.002750168
     28        1          -0.001702136   -0.000761907   -0.001107178
     29        1           0.000351218   -0.001741356   -0.001655473
 -------------------------------------------------------------------
 Cartesian Forces:  Max     0.011583358 RMS     0.002908033

 GradGradGradGradGradGradGradGradGradGradGradGradGradGradGradGradGradGrad
 Berny optimization.
 Using GEDIIS/GDIIS optimizer.
 FormGI is forming the generalized inverse of G from B-inverse, IUseBI=4.
 Internal  Forces:  Max     0.011523689 RMS     0.001835037
 Search for a local minimum.
 Step number   2 out of a maximum of  174
 All quantities printed in internal units (Hartrees-Bohrs-Radians)
 Mixed Optimization -- RFO/linear search
 Update second derivatives using D2CorX and points    1    2
 DE= -4.20D-03 DEPred=-4.76D-03 R= 8.82D-01
 TightC=F SS=  1.41D+00  RLast= 5.02D-01 DXNew= 5.0454D-01 1.5049D+00
 Trust test= 8.82D-01 RLast= 5.02D-01 DXMaxT set to 5.05D-01
 ITU=  1  0
 Use linear search instead of GDIIS.
     Eigenvalues ---   -0.00557   0.00016   0.00033   0.00045   0.00062
     Eigenvalues ---    0.00068   0.00128   0.00232   0.00296   0.00305
     Eigenvalues ---    0.00382   0.00528   0.00645   0.00689   0.00726
     Eigenvalues ---    0.00801   0.00933   0.01015   0.01068   0.01209
     Eigenvalues ---    0.01346   0.01382   0.01462   0.01508   0.01627
     Eigenvalues ---    0.01677   0.01866   0.01955   0.02196   0.02341
     Eigenvalues ---    0.02428   0.02456   0.02680   0.02735   0.03070
     Eigenvalues ---    0.03261   0.03623   0.03876   0.04227   0.04532
     Eigenvalues ---    0.05029   0.05306   0.05442   0.05882   0.06022
     Eigenvalues ---    0.06383   0.06791   0.08266   0.08566   0.09135
     Eigenvalues ---    0.10464   0.11553   0.13386   0.14003   0.19276
     Eigenvalues ---    0.20734   0.22259   0.23397   0.25439   0.28556
     Eigenvalues ---    0.34706   0.37684   0.39288   0.40706   0.41151
     Eigenvalues ---    0.45292   0.46385   0.47540   0.48354   0.50147
     Eigenvalues ---    0.51282   0.53020   0.53785   0.55102   0.56931
     Eigenvalues ---    0.57480   0.57695   0.57838   0.60919   0.88520
     Eigenvalues ---    1.02578
 RFO step:  Lambda=-6.66289194D-03 EMin=-5.56554063D-03
 Quartic linear search produced a step of  1.05160.
 Maximum step size (   0.505) exceeded in Quadratic search.
    -- Step size scaled by   0.887
 Iteration  1 RMS(Cart)=  0.14453457 RMS(Int)=  0.00795901
 Iteration  2 RMS(Cart)=  0.01309649 RMS(Int)=  0.00200001
 Iteration  3 RMS(Cart)=  0.00009585 RMS(Int)=  0.00199932
 Iteration  4 RMS(Cart)=  0.00000056 RMS(Int)=  0.00199932
 Variable       Old X    -DE/DX   Delta X   Delta X   Delta X     New X
                                 (Linear)    (Quad)   (Total)
    R1        2.28301   0.01152   0.00814   0.02493   0.03307   2.31609
    R2        2.43147   0.00763   0.01716   0.02527   0.04240   2.47386
    R3        2.94435  -0.00301  -0.01363  -0.03193  -0.04557   2.89878
    R4        1.99717  -0.00599  -0.10350  -0.02934  -0.13274   1.86443
    R5        2.74633   0.00030   0.13015  -0.01524   0.11494   2.86126
    R6        2.51722  -0.00019   0.00243  -0.01637  -0.01393   2.50329
    R7        2.54177   0.00514  -0.01649   0.06013   0.04363   2.58540
    R8        2.52478   0.00113   0.00594  -0.00856  -0.00262   2.52216
    R9        1.82904   0.00156   0.00258   0.00776   0.01043   1.83947
   R10        1.84434   0.00170   0.00203   0.00669   0.00896   1.85330
   R11        3.07732   0.00145   0.01890   0.04033   0.05923   3.13655
   R12        3.40029   0.00072   0.00681   0.05093   0.05818   3.45847
   R13        1.85056   0.00132  -0.00456   0.00033  -0.00495   1.84561
   R14        1.85265   0.00104  -0.00708   0.00011  -0.00611   1.84654
   R15        3.34735   0.00275   0.04091   0.13803   0.17819   3.52554
   R16        3.32016   0.00282   0.04848   0.12979   0.17937   3.49953
   R17        1.84421   0.00149   0.00237   0.00105   0.00247   1.84668
   R18        1.82961   0.00190   0.00593   0.00571   0.01164   1.84126
   R19        3.02302   0.00052  -0.03807   0.10438   0.06601   3.08903
   R20        3.36712   0.00126   0.00516   0.10611   0.11071   3.47783
   R21        1.89756   0.00159   0.00898  -0.00713   0.00167   1.89923
   R22        1.80970   0.00307  -0.00255   0.02131   0.01876   1.82846
   R23        3.28752   0.00077   0.02509   0.00876   0.03350   3.32101
   R24        3.47692   0.00137   0.00685   0.05892   0.06623   3.54315
   R25        1.85607   0.00229  -0.00110   0.01391   0.01274   1.86880
   R26        1.81219   0.00157   0.00175   0.00589   0.00764   1.81983
   R27        1.83950   0.00195   0.00289   0.00423   0.00776   1.84726
   R28        1.81028   0.00111   0.00162   0.00479   0.00641   1.81669
   R29        1.88839   0.00170  -0.00163  -0.00118  -0.00294   1.88545
   R30        1.81144   0.00206   0.00205   0.00716   0.00921   1.82065
    A1        2.24636   0.00097  -0.00246  -0.00536  -0.00787   2.23849
    A2        2.09851  -0.00137   0.00417  -0.01291  -0.00878   2.08973
    A3        1.93667   0.00043  -0.00051   0.01793   0.01728   1.95395
    A4        2.00712  -0.00161   0.01160  -0.07585  -0.06417   1.94295
    A5        1.95290  -0.00322  -0.01759  -0.01045  -0.02830   1.92460
    A6        1.89569  -0.00022   0.00576  -0.00929  -0.00358   1.89211
    A7        1.96461  -0.00178  -0.01444   0.00539  -0.00926   1.95535
    A8        1.88136   0.00163   0.01416  -0.00543   0.00862   1.88999
    A9        1.88683   0.00228   0.00131   0.02391   0.02485   1.91168
   A10        1.87935   0.00163   0.01369  -0.00450   0.00919   1.88855
   A11        1.82441  -0.00143  -0.00357  -0.02642  -0.03323   1.79117
   A12        1.84921   0.00248   0.02423   0.06820   0.09185   1.94105
   A13        1.88787   0.00064   0.01026   0.04904   0.05837   1.94624
   A14        2.79423  -0.00047   0.02024  -0.01227   0.00450   2.79873
   A15        1.77740   0.00228   0.05157   0.02695   0.07672   1.85413
   A16        1.99862   0.00123   0.03757   0.02329   0.06066   2.05928
   A17        1.82553  -0.00143  -0.00583  -0.02136  -0.03353   1.79200
   A18        2.80847   0.00135   0.05646  -0.05487   0.00029   2.80876
   A19        2.81518   0.00000   0.00029  -0.03610  -0.03658   2.77860
   A20        1.84187  -0.00028   0.00104  -0.00778  -0.00724   1.83463
   A21        1.88417   0.00157   0.06793  -0.00419   0.06183   1.94600
   A22        1.91710  -0.00089   0.00192  -0.04112  -0.03820   1.87889
   A23        2.85175  -0.00046  -0.01605  -0.06126  -0.07773   2.77402
   A24        1.87149   0.00023   0.01653  -0.02831  -0.02121   1.85028
   A25        1.92016  -0.00011  -0.03539   0.06840   0.02769   1.94785
   A26        1.65217   0.00098   0.05716   0.02042   0.07801   1.73018
   A27        2.20925  -0.00127   0.03812  -0.20286  -0.16603   2.04322
   A28        2.17752  -0.00084  -0.11438   0.16399   0.05180   2.22932
   A29        1.54925   0.00162   0.03462   0.05370   0.08727   1.63652
   A30        1.77642   0.00059   0.00538  -0.02395  -0.02038   1.75604
   A31        2.03062  -0.00023   0.01835  -0.04016  -0.01960   2.01102
   A32        1.87011   0.00013   0.00721   0.00544   0.01233   1.88244
   A33        1.78465   0.00153   0.01614   0.07484   0.09107   1.87572
   A34        2.30768  -0.00099  -0.01983  -0.05968  -0.07942   2.22826
   A35        1.87407  -0.00025   0.00172  -0.00332  -0.00009   1.87398
   A36        1.58993  -0.00088  -0.09165   0.01214  -0.07789   1.51205
   A37        1.74745   0.00150   0.01187   0.06221   0.07237   1.81982
   A38        2.17036  -0.00059   0.01623  -0.03253  -0.02213   2.14822
   A39        1.80949   0.00002   0.01093   0.01218   0.02292   1.83240
   A40        2.20572   0.00024   0.04022  -0.04542  -0.00808   2.19763
   A41        1.86849   0.00006   0.00882   0.01702   0.02575   1.89424
   A42        3.19717   0.00235   0.07942  -0.03718   0.04171   3.23888
   A43        3.14047   0.00115   0.03918   0.01405   0.05397   3.19445
   A44        3.13781  -0.00012  -0.00119   0.00700   0.00266   3.14047
   A45        2.88462  -0.00085  -0.02082  -0.12475  -0.14751   2.73711
   A46        3.00146  -0.00016  -0.03011  -0.04552  -0.07829   2.92318
   A47        3.00113  -0.00056   0.02821  -0.08240  -0.05514   2.94599
   A48        3.07146  -0.00121  -0.01406  -0.00208  -0.01489   3.05657
   A49        3.00941  -0.00208  -0.06813  -0.06415  -0.13428   2.87513
   A50        3.09335  -0.00218  -0.01362  -0.14324  -0.15610   2.93725
   A51        3.19306  -0.00176  -0.01822  -0.03592  -0.05238   3.14068
    D1       -0.04104   0.00120  -0.08793   0.26912   0.18111   0.14007
    D2       -3.12025   0.00074  -0.10805   0.27598   0.16792  -2.95233
    D3        0.31978  -0.00005  -0.02498   0.03712   0.01202   0.33180
    D4       -1.75496   0.00003  -0.03564   0.05616   0.02044  -1.73452
    D5        2.44882  -0.00076  -0.04769   0.06461   0.01704   2.46586
    D6       -2.87815   0.00045  -0.00715   0.03112   0.02388  -2.85427
    D7        1.33030   0.00053  -0.01780   0.05016   0.03230   1.36260
    D8       -0.74911  -0.00026  -0.02986   0.05860   0.02890  -0.72021
    D9        2.17339   0.00027  -0.01462  -0.05545  -0.06597   2.10741
   D10        0.23077  -0.00023  -0.06557  -0.03266  -0.10235   0.12842
   D11       -0.45571  -0.00154  -0.01377  -0.03600  -0.04904  -0.50475
   D12        1.50905   0.00087   0.01615   0.04942   0.06551   1.57456
   D13       -0.11141   0.00056   0.02953   0.06384   0.09654  -0.01487
   D14        1.49837   0.00004  -0.06457   0.08615   0.02279   1.52116
   D15       -2.39038  -0.00016  -0.00281   0.03935   0.03520  -2.35518
   D16       -2.03544   0.00092   0.02359   0.05582   0.08209  -1.95335
   D17       -0.42567   0.00039  -0.07052   0.07814   0.00835  -0.41732
   D18        1.96877   0.00020  -0.00876   0.03134   0.02075   1.98952
   D19       -0.48847  -0.00001   0.03658   0.03082   0.06901  -0.41946
   D20        1.73804   0.00063   0.04157   0.06548   0.10573   1.84378
   D21       -0.76786  -0.00054  -0.03714   0.05894   0.02247  -0.74540
   D22        1.31803   0.00122   0.02224   0.08762   0.10958   1.42760
   D23        2.04588   0.00221   0.05599  -0.02754   0.02745   2.07333
   D24        0.11568  -0.00021  -0.01711  -0.05751  -0.07321   0.04248
   D25       -0.14212   0.00055   0.04738   0.01741   0.06527  -0.07685
   D26        1.88362   0.00099   0.06790  -0.01070   0.05828   1.94190
   D27       -1.70144   0.00063   0.03524  -0.05222  -0.01321  -1.71465
   D28        0.11547   0.00058   0.02990  -0.03351  -0.00419   0.11127
   D29        2.19024   0.00163   0.06072   0.02513   0.08270   2.27295
   D30       -1.30430   0.00034   0.01073  -0.00875   0.00331  -1.30100
   D31        0.74492  -0.00008   0.04422  -0.06226  -0.01507   0.72985
   D32       -2.94875  -0.00020  -0.17849   0.30603   0.13052  -2.81823
   D33       -0.49028  -0.00144  -0.12565   0.05627  -0.07033  -0.56061
   D34        1.08057   0.00025  -0.08009   0.12311   0.04236   1.12293
   D35       -0.96009  -0.00015  -0.13951   0.27568   0.13904  -0.82105
   D36        1.49838  -0.00139  -0.08667   0.02592  -0.06181   1.43657
   D37        3.06923   0.00031  -0.04111   0.09276   0.05088   3.12011
   D38        0.42569   0.00127   0.03227   0.03023   0.06294   0.48863
   D39       -1.33174  -0.00005   0.04211  -0.03777   0.00738  -1.32436
   D40        2.79325  -0.00034  -0.01049  -0.03995  -0.04895   2.74429
   D41       -0.44419   0.00090   0.08374  -0.09186  -0.01044  -0.45463
   D42       -2.59306   0.00058   0.05132  -0.03990   0.00842  -2.58464
   D43        1.84415  -0.00032   0.10790  -0.28542  -0.17092   1.67323
   D44       -0.30472  -0.00064   0.07548  -0.23346  -0.15206  -0.45678
   D45       -2.08800  -0.00054   0.01288  -0.12748  -0.11464  -2.20264
   D46        2.04631  -0.00087  -0.01954  -0.07553  -0.09578   1.95053
   D47       -1.19428   0.00021   0.03351  -0.04026  -0.00755  -1.20183
   D48        2.66023   0.00033   0.04834  -0.01078   0.03693   2.69716
   D49        3.06663  -0.00021   0.00967  -0.07828  -0.06761   2.99903
   D50        0.63796  -0.00009   0.02450  -0.04880  -0.02313   0.61483
   D51        0.72207   0.00013  -0.00731   0.03177   0.02290   0.74497
   D52       -1.70660   0.00025   0.00752   0.06124   0.06737  -1.63923
         Item               Value     Threshold  Converged?
 Maximum Force            0.011524     0.000015     NO 
 RMS     Force            0.001835     0.000010     NO 
 Maximum Displacement     0.495912     0.000060     NO 
 RMS     Displacement     0.145913     0.000040     NO 
 Predicted change in Energy=-6.596961D-03
 GradGradGradGradGradGradGradGradGradGradGradGradGradGradGradGradGradGrad

                          Input orientation:                          
 ---------------------------------------------------------------------
 Center     Atomic      Atomic             Coordinates (Angstroms)
 Number     Number       Type             X           Y           Z
 ---------------------------------------------------------------------
      1          6           0        1.710313    0.346018   -0.744522
      2          8           0        1.684825   -0.878608   -0.786773
      3          8           0        0.811950    1.191090   -1.183353
      4          1           0       -0.009164    0.725168   -1.469879
      5          6           0        2.878588    1.059209   -0.052019
      6          9           0        3.913844    0.240550    0.061230
      7          9           0        2.479015    1.422494    1.205023
      8          9           0        3.250834    2.161465   -0.706087
      9          8           0       -4.291550   -0.803273    0.571369
     10          1           0       -4.116577    0.150312    0.484328
     11          1           0       -4.084582   -0.973987    1.514683
     12          8           0       -1.413484    0.288299   -1.829841
     13          1           0       -2.012810    0.777192   -1.233480
     14          1           0       -1.660321   -0.642798   -1.665698
     15          8           0       -0.425833   -1.974805    0.801054
     16          1           0       -1.175113   -2.245295    0.235038
     17          1           0        0.313238   -1.817109    0.186020
     18          8           0       -1.021036    0.284613    2.022904
     19          1           0       -0.736218   -0.568293    1.574001
     20          1           0       -0.208662    0.702936    2.341118
     21          8           0       -2.717570    1.553041    0.309884
     22          1           0       -2.061744    1.246536    0.983623
     23          1           0       -2.722707    2.515991    0.319536
     24          8           0       -3.313607   -0.812832    3.166665
     25          1           0       -2.446404   -0.378506    3.044695
     26          1           0       -3.706532   -0.449949    3.965491
     27          8           0       -2.567230   -2.094655   -0.959257
     28          1           0       -3.313120   -1.687852   -0.436153
     29          1           0       -2.925808   -2.805485   -1.501822
 ---------------------------------------------------------------------
                    Distance matrix (angstroms):
                    1          2          3          4          5
     1  C    0.000000
     2  O    1.225620   0.000000
     3  O    1.309112   2.280973   0.000000
     4  H    1.904337   2.430705   0.986615   0.000000
     5  C    1.533971   2.391666   2.359724   3.234350   0.000000
     6  F    2.348597   2.634417   3.474803   4.239002   1.324682
     7  F    2.355935   3.145323   2.921813   3.719193   1.368134
     8  F    2.381287   3.420664   2.667876   3.643338   1.334669
     9  O    6.250984   6.129215   5.753455   4.984140   7.434267
    10  H    5.958273   6.027490   5.306105   4.584781   7.074326
    11  H    6.358241   6.212234   5.995246   5.329518   7.421197
    12  O    3.307470   3.471193   2.487075   1.514115   4.709229
    13  H    3.779766   4.075993   2.855362   2.018214   5.039955
    14  H    3.631459   3.466716   3.115755   2.153136   5.109059
    15  O    3.512570   2.859671   3.936099   3.552549   4.566418
    16  H    4.000016   3.330341   4.215329   3.617987   5.237808
    17  H    2.738037   1.925710   3.342627   3.051084   3.861461
    18  O    3.888789   4.070510   3.802844   3.662991   4.484681
    19  H    3.492424   3.395732   3.618736   3.386274   4.284801
    20  H    3.651169   3.983752   3.701600   3.816281   3.922391
    21  O    4.709016   5.147490   3.849452   3.344906   5.629550
    22  H    4.245683   4.656964   3.599580   3.241077   5.051190
    23  H    5.049027   5.672175   4.062984   3.711115   5.799550
    24  O    6.471483   6.373250   6.321280   5.897655   7.225492
    25  H    5.671102   5.656615   5.563892   5.247820   6.325519
    26  H    7.222188   7.199618   7.044167   6.677925   7.860137
    27  O    4.929541   4.425889   4.718601   3.841333   6.358213
    28  H    5.428315   5.075162   5.085551   4.219880   6.784626
    29  H    5.656774   5.047978   5.481320   4.579666   7.122415
                    6          7          8          9         10
     6  F    0.000000
     7  F    2.182656   0.000000
     8  F    2.172158   2.189549   0.000000
     9  O    8.287237   7.155145   8.204213   0.000000
    10  H    8.042065   6.755714   7.729202   0.973405   0.000000
    11  H    8.219638   6.994270   8.280773   0.980724   1.525353
    12  O    5.653217   5.064420   5.150480   3.903921   3.561057
    13  H    6.090113   5.151621   5.468116   3.308777   2.787414
    14  H    5.902025   5.444316   5.736217   3.457396   3.359290
    15  O    4.928280   4.488092   5.735685   4.045863   4.270600
    16  H    5.666314   5.267466   6.316190   3.450323   3.801748
    17  H    4.148963   4.027900   5.025373   4.730796   4.856233
    18  O    5.310663   3.770153   5.405445   3.739881   3.459426
    19  H    4.956388   3.799618   5.342936   3.701469   3.623618
    20  H    4.733577   3.005342   4.835378   4.697941   4.361750
    21  O    6.764623   5.274733   6.084754   2.845698   1.988792
    22  H    6.129475   4.549557   5.649398   3.056747   2.381877
    23  H    7.020553   5.388667   6.071308   3.679973   2.750721
    24  O    7.936586   6.511466   8.181475   2.773450   2.960969
    25  H    7.052450   5.557674   7.278622   3.114857   3.102355
    26  H    8.590121   7.027604   8.777703   3.462247   3.556255
    27  O    6.964115   6.520662   7.213080   2.642681   3.086145
    28  H    7.496342   6.776174   7.614171   1.659790   2.207187
    29  H    7.648680   7.376647   7.965845   3.189392   3.754924
                   11         12         13         14         15
    11  H    0.000000
    12  O    4.462507   0.000000
    13  H    3.861511   0.976655   0.000000
    14  H    4.012674   0.977145   1.525593   0.000000
    15  O    3.859708   3.608144   3.772441   3.063180   0.000000
    16  H    3.423263   3.277140   3.463194   2.533027   0.977220
    17  H    4.670870   3.387921   3.762430   2.950051   0.974352
    18  O    3.350773   3.872683   3.439518   3.856756   2.636694
    19  H    3.373373   3.574714   3.364813   3.369743   1.634644
    20  H    4.303234   4.361241   4.004774   4.469105   3.096653
    21  O    3.115465   2.806891   1.865637   3.137262   4.235446
    22  H    3.050347   3.042045   2.266765   3.278662   3.617537
    23  H    3.932305   3.361027   2.437055   3.879146   5.067025
    24  O    1.830142   5.457841   4.856081   5.110186   3.909672
    25  H    2.319302   5.027192   4.452688   4.782843   3.415377
    26  H    2.534561   6.276063   5.603916   5.994537   4.806437
    27  O    3.111050   2.787026   2.937701   1.851873   2.774642
    28  H    2.215968   3.075087   2.898790   2.309906   3.154275
    29  H    3.714356   3.459222   3.706905   2.511081   3.499020
                   16         17         18         19         20
    16  H    0.000000
    17  H    1.549495   0.000000
    18  O    3.101716   3.093811   0.000000
    19  H    2.190384   2.141819   1.005030   0.000000
    20  H    3.749889   3.356704   0.967577   1.575693   0.000000
    21  O    4.100260   4.534209   2.724256   3.166039   3.338145
    22  H    3.679589   3.957604   1.757405   2.323611   2.360552
    23  H    5.007199   5.292500   3.282712   3.877194   3.700593
    24  O    3.901223   4.800711   2.787196   3.039624   3.552431
    25  H    3.604893   4.225781   1.874956   2.263558   2.583026
    26  H    4.852590   5.684373   3.394867   3.815233   4.025274
    27  O    1.840387   3.112200   4.116421   3.478474   4.927660
    28  H    2.309181   3.681614   3.897593   3.454642   4.802787
    29  H    2.528919   3.783797   5.059699   4.388623   5.870272
                   21         22         23         24         25
    21  O    0.000000
    22  H    0.988927   0.000000
    23  H    0.963013   1.577784   0.000000
    24  O    3.756835   3.251743   4.419997   0.000000
    25  H    3.359106   2.652686   3.985092   0.977526   0.000000
    26  H    4.284096   3.804594   4.801844   0.961352   1.562336
    27  O    3.865101   3.897929   4.787227   4.384448   4.357912
    28  H    3.378556   3.491753   4.311839   3.707554   3.818623
    29  H    4.724657   4.831450   5.628206   5.090758   5.175989
                   26         27         28         29
    26  H    0.000000
    27  O    5.315658   0.000000
    28  H    4.589297   0.997737   0.000000
    29  H    6.004131   0.963449   1.592094   0.000000
 Stoichiometry    C2H15F3O9
 Framework group  C1[X(C2H15F3O9)]
 Deg. of freedom    81
 Full point group                 C1      NOp   1
 Largest Abelian subgroup         C1      NOp   1
 Largest concise Abelian subgroup C1      NOp   1
                         Standard orientation:                         
 ---------------------------------------------------------------------
 Center     Atomic      Atomic             Coordinates (Angstroms)
 Number     Number       Type             X           Y           Z
 ---------------------------------------------------------------------
      1          6           0        2.029540   -0.629333    0.129387
      2          8           0        1.688473   -0.988940    1.250325
      3          8           0        1.483244   -0.933607   -1.020723
      4          1           0        0.634697   -1.421518   -0.896944
      5          6           0        3.198125    0.351137   -0.032333
      6          9           0        3.940522    0.365298    1.064676
      7          9           0        2.686435    1.605926   -0.220662
      8          9           0        3.962284    0.050195   -1.084396
      9          8           0       -4.197838   -0.341079   -0.330463
     10          1           0       -3.763476   -0.158629   -1.182260
     11          1           0       -4.219527    0.543295    0.092896
     12          8           0       -0.744875   -2.038227   -0.991772
     13          1           0       -1.291651   -1.407465   -1.498752
     14          1           0       -1.255401   -2.149006   -0.165997
     15          8           0       -0.890544    0.013229    1.972855
     16          1           0       -1.568198   -0.684276    1.876783
     17          1           0       -0.036636   -0.452728    1.917283
     18          8           0       -1.078336    1.701736   -0.043536
     19          1           0       -0.952768    1.082964    0.738409
     20          1           0       -0.256475    2.206775   -0.118933
     21          8           0       -2.035224    0.194111   -2.100963
     22          1           0       -1.618696    0.835446   -1.473930
     23          1           0       -1.786566    0.451419   -2.995030
     24          8           0       -3.748763    2.256977    0.530040
     25          1           0       -2.790311    2.349991    0.361885
     26          1           0       -4.170534    3.072766    0.245795
     27          8           0       -2.628002   -1.948438    1.060857
     28          1           0       -3.321913   -1.425704    0.570229
     29          1           0       -3.056784   -2.693027    1.496708
 ---------------------------------------------------------------------
 Rotational constants (GHZ):           0.7523715           0.2432921           0.2320991
 Standard basis: 6-31++G(d,p) (6D, 7F)
 There are   356 symmetry adapted cartesian basis functions of A   symmetry.
 There are   356 symmetry adapted basis functions of A   symmetry.
   356 basis functions,   568 primitive gaussians,   356 cartesian basis functions
    63 alpha electrons       63 beta electrons
       nuclear repulsion energy      1142.6628032181 Hartrees.
 NAtoms=   29 NActive=   29 NUniq=   29 SFac= 1.00D+00 NAtFMM=   60 NAOKFM=F Big=F
 Integral buffers will be    131072 words long.
 Raffenetti 2 integral format.
 Two-electron integral symmetry is turned on.
 Nuclear repulsion after empirical dispersion term =     1142.6454746923 Hartrees.
 One-electron integrals computed using PRISM.
 NBasis=   356 RedAO= T EigKep=  4.17D-05  NBF=   356
 NBsUse=   356 1.00D-06 EigRej= -1.00D+00 NBFU=   356
 Initial guess from the checkpoint file:  "/local_scratch/slurm.6305263/Gau-3080562.chk"
 B after Tr=     0.000000    0.000000    0.000000
         Rot=    0.999757   -0.022002   -0.001099    0.001094 Ang=  -2.53 deg.
 ExpMin= 3.60D-02 ExpMax= 7.00D+03 ExpMxC= 1.05D+03 IAcc=3 IRadAn=         5 AccDes= 0.00D+00
 Harris functional with IExCor= 4639 and IRadAn=       5 diagonalized for initial guess.
 HarFok:  IExCor= 4639 AccDes= 0.00D+00 IRadAn=         5 IDoV= 1 UseB2=F ITyADJ=14
 ICtDFT=  3500011 ScaDFX=  1.000000  1.000000  1.000000  1.000000
 FoFCou: FMM=F IPFlag=           0 FMFlag=      100000 FMFlg1=           0
         NFxFlg=           0 DoJE=T BraDBF=F KetDBF=T FulRan=T
         wScrn=  0.000000 ICntrl=       500 IOpCl=  0 I1Cent=   200000004 NGrid=           0
         NMat0=    1 NMatS0=      1 NMatT0=    0 NMatD0=    1 NMtDS0=    0 NMtDT0=    0
 Petite list used in FoFCou.
 Requested convergence on RMS density matrix=1.00D-10 within 128 cycles.
 Requested convergence on MAX density matrix=1.00D-08.
 Requested convergence on             energy=1.00D-08.
 No special actions if energy rises.
 SCF Done:  E(RwB97XD) =  -1061.67454767     A.U. after   17 cycles
            NFock= 17  Conv=0.52D-10     -V/T= 2.0084
 Calling FoFJK, ICntrl=      2127 FMM=F ISym2X=0 I1Cent= 0 IOpClX= 0 NMat=1 NMatS=1 NMatT=0.
 ***** Axes restored to original set *****
 -------------------------------------------------------------------
 Center     Atomic                   Forces (Hartrees/Bohr)
 Number     Number              X              Y              Z
 -------------------------------------------------------------------
      1        6          -0.010978692   -0.014508702   -0.005845538
      2        8          -0.002928715    0.021122452    0.000982862
      3        8           0.034715433    0.003324347    0.015350414
      4        1          -0.023846605   -0.010327432   -0.010853001
      5        6          -0.002301221    0.003099746    0.006212689
      6        9           0.003757673    0.002500053    0.001964470
      7        9           0.004021331   -0.001925573   -0.009486334
      8        9           0.001564161   -0.000624592    0.002832010
      9        8           0.001191913    0.003502877    0.005546890
     10        1           0.000646384   -0.004035338   -0.002914402
     11        1          -0.001490536    0.000095596   -0.003175370
     12        8          -0.006185143   -0.004398633    0.003126109
     13        1           0.001359112    0.002387687   -0.000540064
     14        1          -0.000360328   -0.000043196   -0.003177153
     15        8           0.003333221    0.001922657   -0.004776743
     16        1           0.000438458    0.001523615    0.001205200
     17        1          -0.002456202   -0.002182751    0.002938108
     18        8           0.008600399    0.000720361    0.000998438
     19        1          -0.003668749    0.001461251    0.000665775
     20        1          -0.005551517   -0.002546689   -0.000949779
     21        8           0.002832213    0.001771175    0.002558921
     22        1          -0.003233443    0.000581027   -0.003902771
     23        1          -0.000189685   -0.002867643    0.000568110
     24        8           0.003021368    0.002419667    0.001872025
     25        1          -0.003546486   -0.001846108   -0.000535435
     26        1           0.000511154   -0.001084197   -0.001810152
     27        8          -0.001784409   -0.002638137   -0.000754557
     28        1           0.001839658   -0.000486567   -0.000542485
     29        1           0.000689252    0.003083047    0.002441765
 -------------------------------------------------------------------
 Cartesian Forces:  Max     0.034715433 RMS     0.006560796

 GradGradGradGradGradGradGradGradGradGradGradGradGradGradGradGradGradGrad
 Berny optimization.
 Using GEDIIS/GDIIS optimizer.
 FormGI is forming the generalized inverse of G from B-inverse, IUseBI=4.
 Internal  Forces:  Max     0.032819950 RMS     0.004107746
 Search for a local minimum.
 Step number   3 out of a maximum of  174
 All quantities printed in internal units (Hartrees-Bohrs-Radians)
 Mixed Optimization -- RFO/linear search
 Update second derivatives using D2CorX and points    1    3    2
 DE=  5.18D-04 DEPred=-6.60D-03 R=-7.85D-02
 Trust test=-7.85D-02 RLast= 7.91D-01 DXMaxT set to 2.52D-01
 ITU= -1  1  0
 Use linear search instead of GDIIS.
     Eigenvalues ---   -0.01550   0.00015   0.00033   0.00045   0.00062
     Eigenvalues ---    0.00068   0.00128   0.00230   0.00293   0.00298
     Eigenvalues ---    0.00379   0.00533   0.00639   0.00687   0.00760
     Eigenvalues ---    0.00798   0.00981   0.01010   0.01182   0.01257
     Eigenvalues ---    0.01340   0.01414   0.01442   0.01491   0.01659
     Eigenvalues ---    0.01751   0.01863   0.02003   0.02156   0.02329
     Eigenvalues ---    0.02424   0.02469   0.02684   0.02716   0.03064
     Eigenvalues ---    0.03257   0.03607   0.03865   0.04242   0.04648
     Eigenvalues ---    0.05029   0.05328   0.05499   0.05867   0.06048
     Eigenvalues ---    0.06468   0.06819   0.08302   0.08563   0.09128
     Eigenvalues ---    0.10437   0.11568   0.13406   0.14006   0.19529
     Eigenvalues ---    0.20989   0.22518   0.23528   0.28277   0.31282
     Eigenvalues ---    0.36180   0.38497   0.39338   0.40691   0.41140
     Eigenvalues ---    0.45274   0.46399   0.47535   0.48325   0.50211
     Eigenvalues ---    0.51396   0.53057   0.53902   0.55328   0.57096
     Eigenvalues ---    0.57493   0.57716   0.57843   0.60805   0.89416
     Eigenvalues ---    1.02353
 RFO step:  Lambda=-1.56151734D-02 EMin=-1.55039600D-02
 I=     1 Eig=   -1.55D-02 Dot1= -7.58D-04
 I=     1 Stepn= -6.00D-01 RXN=   6.00D-01 EDone=F
 Mixed    1 eigenvectors in step.  Raw Step.Grad=  7.58D-04.
 RFO eigenvector is Hessian eigenvector with negative curvature.
 Taking step of  6.00D-01 in eigenvector direction(s).  Step.Grad= -5.68D-06.
 Quartic linear search produced a step of -0.52207.
 Maximum step size (   0.252) exceeded in Quadratic search.
    -- Step size not scaled.
 Iteration  1 RMS(Cart)=  0.27525557 RMS(Int)=  0.02260747
 Iteration  2 RMS(Cart)=  0.04996769 RMS(Int)=  0.00144030
 Iteration  3 RMS(Cart)=  0.00175298 RMS(Int)=  0.00091522
 Iteration  4 RMS(Cart)=  0.00000443 RMS(Int)=  0.00091522
 Iteration  5 RMS(Cart)=  0.00000002 RMS(Int)=  0.00091522
 Variable       Old X    -DE/DX   Delta X   Delta X   Delta X     New X
                                 (Linear)    (Quad)   (Total)
    R1        2.31609  -0.02108  -0.01727   0.01080  -0.00647   2.30962
    R2        2.47386  -0.01209  -0.02213   0.00940  -0.01271   2.46115
    R3        2.89878   0.00747   0.02379  -0.00826   0.01553   2.91431
    R4        1.86443   0.03282   0.06930  -0.01584   0.05348   1.91791
    R5        2.86126   0.00470  -0.06000   0.03191  -0.02808   2.83318
    R6        2.50329   0.00156   0.00727   0.00336   0.01064   2.51392
    R7        2.58540  -0.01041  -0.02278  -0.01219  -0.03496   2.55044
    R8        2.52216  -0.00147   0.00137   0.00589   0.00726   2.52942
    R9        1.83947  -0.00351  -0.00544   0.00185  -0.00362   1.83585
   R10        1.85330  -0.00332  -0.00468   0.00214  -0.00260   1.85070
   R11        3.13655  -0.00082  -0.03092   0.01290  -0.01767   3.11888
   R12        3.45847  -0.00005  -0.03037  -0.00596  -0.03637   3.42210
   R13        1.84561  -0.00083   0.00258   0.00156   0.00374   1.84935
   R14        1.84654  -0.00064   0.00319  -0.00141   0.00127   1.84781
   R15        3.52554  -0.00086  -0.09303   0.01011  -0.08340   3.44214
   R16        3.49953  -0.00045  -0.09365   0.01710  -0.07695   3.42259
   R17        1.84668  -0.00168  -0.00129   0.00273   0.00212   1.84879
   R18        1.84126  -0.00407  -0.00608   0.00693   0.00086   1.84211
   R19        3.08903  -0.00012  -0.03446  -0.04930  -0.08349   3.00554
   R20        3.47783  -0.00056  -0.05780  -0.00559  -0.06275   3.41508
   R21        1.89923  -0.00256  -0.00087   0.00925   0.00860   1.90783
   R22        1.82846  -0.00607  -0.00979  -0.00061  -0.01041   1.81805
   R23        3.32101   0.00071  -0.01749   0.02157   0.00395   3.32497
   R24        3.54315  -0.00030  -0.03458  -0.00248  -0.03716   3.50600
   R25        1.86880  -0.00421  -0.00665  -0.00071  -0.00764   1.86116
   R26        1.81983  -0.00286  -0.00399   0.00176  -0.00223   1.81760
   R27        1.84726  -0.00395  -0.00405   0.00318  -0.00098   1.84628
   R28        1.81669  -0.00212  -0.00335   0.00136  -0.00198   1.81471
   R29        1.88545  -0.00254   0.00153   0.00013   0.00199   1.88744
   R30        1.82065  -0.00391  -0.00481   0.00201  -0.00280   1.81785
    A1        2.23849  -0.00320   0.00411  -0.00195   0.00214   2.24064
    A2        2.08973   0.00343   0.00458  -0.00036   0.00420   2.09393
    A3        1.95395  -0.00025  -0.00902   0.00293  -0.00604   1.94791
    A4        1.94295   0.00255   0.03350   0.00765   0.04109   1.98404
    A5        1.92460   0.00738   0.01477  -0.01266   0.00211   1.92671
    A6        1.89211   0.00005   0.00187   0.00827   0.01015   1.90225
    A7        1.95535   0.00331   0.00483  -0.01358  -0.00874   1.94662
    A8        1.88999  -0.00322  -0.00450   0.01030   0.00580   1.89579
    A9        1.91168  -0.00495  -0.01297  -0.00133  -0.01432   1.89736
   A10        1.88855  -0.00294  -0.00480   0.01040   0.00564   1.89418
   A11        1.79117   0.00228   0.01735  -0.00245   0.01644   1.80761
   A12        1.94105  -0.00293  -0.04795   0.01806  -0.02957   1.91148
   A13        1.94624  -0.00026  -0.03048  -0.00254  -0.03505   1.91119
   A14        2.79873   0.00104  -0.00235   0.01376   0.01249   2.81121
   A15        1.85413  -0.00142  -0.04005   0.04616   0.00746   1.86159
   A16        2.05928  -0.00029  -0.03167   0.02305  -0.00903   2.05025
   A17        1.79200   0.00191   0.01750  -0.00225   0.01566   1.80766
   A18        2.80876  -0.00131  -0.00015   0.06049   0.06068   2.86944
   A19        2.77860  -0.00055   0.01910   0.01165   0.03007   2.80867
   A20        1.83463   0.00044   0.00378   0.00064   0.00322   1.83785
   A21        1.94600  -0.00137  -0.03228   0.05603   0.02241   1.96841
   A22        1.87889   0.00171   0.01995   0.01280   0.03255   1.91144
   A23        2.77402   0.00069   0.04058   0.00145   0.04083   2.81485
   A24        1.85028   0.00024   0.01107   0.02329   0.03374   1.88402
   A25        1.94785   0.00026  -0.01446  -0.04283  -0.05755   1.89030
   A26        1.73018  -0.00027  -0.04073   0.05112   0.00914   1.73933
   A27        2.04322   0.00047   0.08668   0.08451   0.17047   2.21369
   A28        2.22932   0.00013  -0.02704  -0.15045  -0.17339   2.05593
   A29        1.63652  -0.00092  -0.04556   0.02362  -0.01997   1.61655
   A30        1.75604  -0.00066   0.01064   0.01431   0.02465   1.78069
   A31        2.01102   0.00092   0.01023   0.01761   0.02748   2.03850
   A32        1.88244   0.00001  -0.00644   0.00358  -0.00244   1.88000
   A33        1.87572  -0.00074  -0.04754  -0.00272  -0.05093   1.82478
   A34        2.22826   0.00047   0.04146  -0.00115   0.04136   2.26962
   A35        1.87398   0.00008   0.00005   0.00055   0.00035   1.87433
   A36        1.51205  -0.00071   0.04066  -0.08029  -0.03999   1.47206
   A37        1.81982  -0.00076  -0.03778   0.00198  -0.03530   1.78452
   A38        2.14822   0.00104   0.01156   0.01669   0.03010   2.17832
   A39        1.83240   0.00003  -0.01196   0.01221  -0.00167   1.83073
   A40        2.19763   0.00033   0.00422   0.03751   0.04325   2.24088
   A41        1.89424  -0.00019  -0.01344   0.00129  -0.01167   1.88257
   A42        3.23888  -0.00214  -0.02178   0.06948   0.04790   3.28678
   A43        3.19445  -0.00077  -0.02818   0.03535   0.00812   3.20256
   A44        3.14047   0.00097  -0.00139  -0.01373  -0.01524   3.12523
   A45        2.73711  -0.00029   0.07701   0.00948   0.08621   2.82332
   A46        2.92318  -0.00069   0.04087  -0.01324   0.02641   2.94958
   A47        2.94599   0.00194   0.02879   0.04140   0.07042   3.01642
   A48        3.05657   0.00181   0.00777  -0.02105  -0.01585   3.04072
   A49        2.87513   0.00104   0.07010  -0.04939   0.01956   2.89469
   A50        2.93725   0.00116   0.08149   0.02059   0.10134   3.03860
   A51        3.14068   0.00141   0.02735  -0.01674   0.00890   3.14958
    D1        0.14007  -0.00254  -0.09455  -0.13325  -0.22777  -0.08769
    D2       -2.95233  -0.00215  -0.08767  -0.14827  -0.23589   3.09496
    D3        0.33180   0.00002  -0.00628  -0.03378  -0.04006   0.29175
    D4       -1.73452  -0.00037  -0.01067  -0.04390  -0.05455  -1.78907
    D5        2.46586   0.00123  -0.00890  -0.05390  -0.06278   2.40308
    D6       -2.85427  -0.00053  -0.01247  -0.02026  -0.03274  -2.88700
    D7        1.36260  -0.00092  -0.01686  -0.03039  -0.04723   1.31536
    D8       -0.72021   0.00067  -0.01509  -0.04038  -0.05546  -0.77567
    D9        2.10741  -0.00136   0.03444   0.01338   0.04629   2.15371
   D10        0.12842  -0.00224   0.05343  -0.05694  -0.00198   0.12643
   D11       -0.50475   0.00188   0.02560  -0.00980   0.01552  -0.48923
   D12        1.57456  -0.00038  -0.03420   0.00880  -0.02608   1.54848
   D13       -0.01487   0.00083  -0.05040   0.00521  -0.04604  -0.06091
   D14        1.52116  -0.00014  -0.01190  -0.07791  -0.09033   1.43083
   D15       -2.35518   0.00079  -0.01838  -0.01793  -0.03637  -2.39155
   D16       -1.95335  -0.00018  -0.04286   0.00248  -0.04071  -1.99406
   D17       -0.41732  -0.00116  -0.00436  -0.08064  -0.08500  -0.50232
   D18        1.98952  -0.00022  -0.01083  -0.02066  -0.03103   1.95849
   D19       -0.41946   0.00121  -0.03603   0.01838  -0.01809  -0.43755
   D20        1.84378   0.00090  -0.05520   0.01465  -0.03990   1.80388
   D21       -0.74540  -0.00066  -0.01173  -0.04946  -0.06246  -0.80786
   D22        1.42760  -0.00069  -0.05721  -0.00241  -0.06110   1.36651
   D23        2.07333  -0.00127  -0.01433   0.06901   0.05391   2.12724
   D24        0.04248  -0.00070   0.03822   0.00133   0.03830   0.08078
   D25       -0.07685  -0.00019  -0.03408   0.04132   0.00529  -0.07155
   D26        1.94190  -0.00019  -0.03042   0.06199   0.03102   1.97292
   D27       -1.71465  -0.00001   0.00690   0.04425   0.04908  -1.66557
   D28        0.11127  -0.00015   0.00219   0.03700   0.03920   0.15047
   D29        2.27295  -0.00038  -0.04318   0.05311   0.01068   2.28363
   D30       -1.30100  -0.00106  -0.00173   0.00853   0.00724  -1.29376
   D31        0.72985   0.00053   0.00787   0.05188   0.05994   0.78979
   D32       -2.81823  -0.00071  -0.06814  -0.23940  -0.30816  -3.12639
   D33       -0.56061  -0.00005   0.03671  -0.12957  -0.09285  -0.65346
   D34        1.12293  -0.00071  -0.02212  -0.10188  -0.12360   0.99933
   D35       -0.82105   0.00011  -0.07259  -0.20040  -0.27315  -1.09420
   D36        1.43657   0.00076   0.03227  -0.09058  -0.05784   1.37873
   D37        3.12011   0.00010  -0.02656  -0.06288  -0.08859   3.03153
   D38        0.48863  -0.00076  -0.03286   0.02794  -0.00378   0.48485
   D39       -1.32436   0.00021  -0.00385   0.04680   0.04297  -1.28139
   D40        2.74429   0.00018   0.02556  -0.00161   0.02341   2.76770
   D41       -0.45463  -0.00004   0.00545   0.09564   0.10030  -0.35433
   D42       -2.58464  -0.00052  -0.00440   0.06155   0.05633  -2.52831
   D43        1.67323   0.00088   0.08923   0.15818   0.24908   1.92232
   D44       -0.45678   0.00039   0.07939   0.12409   0.20512  -0.25166
   D45       -2.20264   0.00039   0.05985   0.04220   0.10073  -2.10191
   D46        1.95053  -0.00009   0.05000   0.00811   0.05677   2.00730
   D47       -1.20183   0.00015   0.00394   0.03063   0.03682  -1.16501
   D48        2.69716   0.00033  -0.01928   0.03466   0.01675   2.71391
   D49        2.99903  -0.00012   0.03530   0.03302   0.06954   3.06857
   D50        0.61483   0.00006   0.01208   0.03705   0.04947   0.66431
   D51        0.74497   0.00034  -0.01195  -0.01049  -0.02207   0.72289
   D52       -1.63923   0.00052  -0.03517  -0.00646  -0.04214  -1.68137
         Item               Value     Threshold  Converged?
 Maximum Force            0.032820     0.000015     NO 
 RMS     Force            0.004108     0.000010     NO 
 Maximum Displacement     1.351754     0.000060     NO 
 RMS     Displacement     0.309573     0.000040     NO 
 Predicted change in Energy=-5.735498D-03
 GradGradGradGradGradGradGradGradGradGradGradGradGradGradGradGradGradGrad

                          Input orientation:                          
 ---------------------------------------------------------------------
 Center     Atomic      Atomic             Coordinates (Angstroms)
 Number     Number       Type             X           Y           Z
 ---------------------------------------------------------------------
      1          6           0        1.858492    0.361409   -0.723142
      2          8           0        1.777850   -0.845760   -0.549911
      3          8           0        0.919131    1.192470   -1.074069
      4          1           0        0.036567    0.741413   -1.292422
      5          6           0        3.193834    1.089060   -0.466772
      6          9           0        4.196292    0.215726   -0.421009
      7          9           0        3.124839    1.728468    0.719782
      8          9           0        3.453148    1.990747   -1.421405
      9          8           0       -4.364648   -0.822795    0.405808
     10          1           0       -4.155789    0.124148    0.346901
     11          1           0       -4.251022   -1.024378    1.357426
     12          8           0       -1.361259    0.338775   -1.655372
     13          1           0       -1.958441    0.817436   -1.045469
     14          1           0       -1.607765   -0.598976   -1.528940
     15          8           0       -0.471692   -1.850922    0.923958
     16          1           0       -1.173417   -2.133368    0.303511
     17          1           0        0.297361   -1.639462    0.363524
     18          8           0       -1.243890    0.226532    2.275996
     19          1           0       -0.879327   -0.568986    1.772511
     20          1           0       -0.562831    0.530079    2.883938
     21          8           0       -2.743463    1.550720    0.425552
     22          1           0       -2.171437    1.213598    1.152970
     23          1           0       -2.750667    2.510986    0.479971
     24          8           0       -3.657635   -0.944090    3.066457
     25          1           0       -2.771970   -0.537000    2.999944
     26          1           0       -4.080059   -0.585764    3.850893
     27          8           0       -2.478010   -2.076428   -0.945769
     28          1           0       -3.267344   -1.685370   -0.475012
     29          1           0       -2.794312   -2.786802   -1.512075
 ---------------------------------------------------------------------
                    Distance matrix (angstroms):
                    1          2          3          4          5
     1  C    0.000000
     2  O    1.222199   0.000000
     3  O    1.302387   2.272999   0.000000
     4  H    1.946251   2.470325   1.014914   0.000000
     5  C    1.542187   2.399052   2.356645   3.281904   0.000000
     6  F    2.361740   2.644283   3.481422   4.282408   1.330311
     7  F    2.356801   3.170670   2.893154   3.815844   1.349634
     8  F    2.384375   3.407624   2.679389   3.640124   1.338510
     9  O    6.434620   6.216447   5.845482   4.970053   7.845205
    10  H    6.113335   6.078904   5.377294   4.543594   7.457217
    11  H    6.601161   6.325909   6.128383   5.340705   7.951113
    12  O    3.352068   3.532587   2.503375   1.499255   4.767029
    13  H    3.857569   4.119669   2.902050   2.011672   5.191783
    14  H    3.685999   3.532957   3.130718   2.134575   5.199328
    15  O    3.610693   2.871076   3.897273   3.448313   4.900378
    16  H    4.058374   3.331102   4.163855   3.503631   5.481812
    17  H    2.760699   1.912112   3.236219   2.911827   4.064946
    18  O    4.317151   4.273929   4.103003   3.826000   5.287733
    19  H    3.819630   3.539892   3.800026   3.456851   4.934992
    20  H    4.347675   4.377560   4.277943   4.224443   5.064805
    21  O    4.889984   5.209310   3.973890   3.366746   6.021699
    22  H    4.526185   4.768399   3.809431   3.328390   5.605819
    23  H    5.226137   5.730259   4.197731   3.747191   6.185086
    24  O    6.818581   6.529340   6.531129   5.957170   7.972455
    25  H    6.009134   5.779072   5.763063   5.286457   7.088936
    26  H    7.555483   7.331424   7.239426   6.720245   8.623038
    27  O    4.979746   4.447875   4.716220   3.792558   6.513031
    28  H    5.524949   5.115128   5.115409   4.180103   7.031668
    29  H    5.672939   5.059453   5.460414   4.528843   7.209220
                    6          7          8          9         10
     6  F    0.000000
     7  F    2.176649   0.000000
     8  F    2.168814   2.182031   0.000000
     9  O    8.663247   7.918329   8.507212   0.000000
    10  H    8.387809   7.464612   8.031627   0.971491   0.000000
    11  H    8.721112   7.898612   8.727377   0.979349   1.532757
    12  O    5.694310   5.262858   5.095318   3.823356   3.444498
    13  H    6.215525   5.457639   5.550071   3.253674   2.692152
    14  H    5.964757   5.733348   5.686042   3.375463   3.245631
    15  O    5.279209   5.078262   5.971894   4.059635   4.219771
    16  H    5.905671   5.793277   6.433410   3.451380   3.740696
    17  H    4.388494   4.411859   5.130632   4.733187   4.789692
    18  O    6.072029   4.874772   6.232607   3.786532   3.494431
    19  H    5.584730   4.734963   5.960174   3.752301   3.639781
    20  H    5.802649   4.440564   6.066103   4.735527   4.417091
    21  O    7.117519   5.878361   6.480961   2.874405   2.008970
    22  H    6.634842   5.338846   6.234366   3.084692   2.402977
    23  H    7.371582   5.932235   6.509470   3.704664   2.772918
    24  O    8.671318   7.658420   8.906032   2.755655   2.963996
    25  H    7.799115   6.715939   8.043005   3.057425   3.064427
    26  H    9.348237   8.189633   9.549071   3.464937   3.575985
    27  O    7.076416   6.974468   7.207412   2.637756   3.054256
    28  H    7.702139   7.344509   7.718453   1.650441   2.176978
    29  H    7.685971   7.772078   7.865364   3.162523   3.712553
                   11         12         13         14         15
    11  H    0.000000
    12  O    4.391568   0.000000
    13  H    3.797645   0.978635   0.000000
    14  H    3.936861   0.977818   1.537187   0.000000
    15  O    3.892866   3.498434   3.634447   2.979050   0.000000
    16  H    3.436894   3.159746   3.338152   2.429175   0.978340
    17  H    4.696164   3.277252   3.620809   2.879849   0.974805
    18  O    3.383990   3.934720   3.448461   3.910422   2.596172
    19  H    3.427536   3.578640   3.320793   3.380990   1.590462
    20  H    4.283612   4.612962   4.179778   4.673344   3.085287
    21  O    3.126060   2.776607   1.821501   3.119462   4.120742
    22  H    3.061864   3.050981   2.243979   3.285695   3.511817
    23  H    3.939517   3.347932   2.413027   3.874766   4.941366
    24  O    1.810895   5.405067   4.785203   5.043683   3.944981
    25  H    2.263404   4.942576   4.343006   4.676538   3.365619
    26  H    2.537517   6.210121   5.517662   5.920728   4.815380
    27  O    3.091130   2.753884   2.941827   1.811154   2.751735
    28  H    2.182283   3.020525   2.881439   2.246156   3.130526
    29  H    3.669084   3.441425   3.729201   2.488928   3.493521
                   16         17         18         19         20
    16  H    0.000000
    17  H    1.552653   0.000000
    18  O    3.076490   3.084630   0.000000
    19  H    2.166043   2.125032   1.009580   0.000000
    20  H    3.758373   3.435015   0.962069   1.594799   0.000000
    21  O    4.006550   4.407689   2.725130   3.127691   3.441006
    22  H    3.594413   3.854626   1.759497   2.287134   2.459891
    23  H    4.908043   5.150753   3.273349   3.828681   3.806531
    24  O    3.901229   4.840597   2.796668   3.087717   3.432827
    25  H    3.517743   4.193678   1.855293   2.256040   2.456097
    26  H    4.840203   5.695071   3.344246   3.816365   3.814578
    27  O    1.807182   3.099657   4.148066   3.495314   5.012829
    28  H    2.278449   3.662290   3.913794   3.464145   4.848211
    29  H    2.520045   3.793771   5.082664   4.401634   5.941897
                   21         22         23         24         25
    21  O    0.000000
    22  H    0.984886   0.000000
    23  H    0.961834   1.572149   0.000000
    24  O    3.746220   3.244354   4.410222   0.000000
    25  H    3.314646   2.614680   3.954863   0.977010   0.000000
    26  H    4.252530   3.762889   4.766578   0.960303   1.561278
    27  O    3.886797   3.914456   4.811595   4.332627   4.245575
    28  H    3.399669   3.500764   4.334554   3.639206   3.693165
    29  H    4.750903   4.847023   5.660098   5.010376   5.041867
                   26         27         28         29
    26  H    0.000000
    27  O    5.272249   0.000000
    28  H    4.536860   0.998792   0.000000
    29  H    5.937941   0.961967   1.585059   0.000000
 Stoichiometry    C2H15F3O9
 Framework group  C1[X(C2H15F3O9)]
 Deg. of freedom    81
 Full point group                 C1      NOp   1
 Largest Abelian subgroup         C1      NOp   1
 Largest concise Abelian subgroup C1      NOp   1
                         Standard orientation:                         
 ---------------------------------------------------------------------
 Center     Atomic      Atomic             Coordinates (Angstroms)
 Number     Number       Type             X           Y           Z
 ---------------------------------------------------------------------
      1          6           0        2.114168   -0.391425    0.181135
      2          8           0        1.693731   -0.551724    1.317492
      3          8           0        1.526676   -0.675460   -0.945980
      4          1           0        0.638569   -1.153654   -0.833512
      5          6           0        3.487062    0.273405   -0.045805
      6          9           0        4.196584    0.267613    1.079484
      7          9           0        3.297192    1.553507   -0.428951
      8          9           0        4.186476   -0.356208   -0.997653
      9          8           0       -4.289418   -0.713377   -0.361794
     10          1           0       -3.841647   -0.488979   -1.194224
     11          1           0       -4.462669    0.158933    0.048307
     12          8           0       -0.685630   -1.847031   -0.949662
     13          1           0       -1.272188   -1.248803   -1.455427
     14          1           0       -1.182649   -2.011487   -0.123797
     15          8           0       -1.022598    0.196112    1.870100
     16          1           0       -1.601995   -0.589105    1.800227
     17          1           0       -0.113533   -0.147331    1.793347
     18          8           0       -1.550502    1.880550   -0.033606
     19          1           0       -1.287220    1.261131    0.718894
     20          1           0       -0.982171    2.655697    0.007897
     21          8           0       -2.178284    0.200392   -2.085262
     22          1           0       -1.901816    0.905034   -1.455147
     23          1           0       -1.957023    0.498071   -2.972705
     24          8           0       -4.297750    1.907595    0.489128
     25          1           0       -3.349178    2.104309    0.362387
     26          1           0       -4.792713    2.671306    0.182635
     27          8           0       -2.509947   -1.990100    1.108315
     28          1           0       -3.265141   -1.580306    0.599063
     29          1           0       -2.848488   -2.766539    1.564290
 ---------------------------------------------------------------------
 Rotational constants (GHZ):           0.8103037           0.2141188           0.2080978
 Standard basis: 6-31++G(d,p) (6D, 7F)
 There are   356 symmetry adapted cartesian basis functions of A   symmetry.
 There are   356 symmetry adapted basis functions of A   symmetry.
   356 basis functions,   568 primitive gaussians,   356 cartesian basis functions
    63 alpha electrons       63 beta electrons
       nuclear repulsion energy      1123.3956911791 Hartrees.
 NAtoms=   29 NActive=   29 NUniq=   29 SFac= 1.00D+00 NAtFMM=   60 NAOKFM=F Big=F
 Integral buffers will be    131072 words long.
 Raffenetti 2 integral format.
 Two-electron integral symmetry is turned on.
 Nuclear repulsion after empirical dispersion term =     1123.3789975279 Hartrees.
 One-electron integrals computed using PRISM.
 NBasis=   356 RedAO= T EigKep=  4.84D-05  NBF=   356
 NBsUse=   356 1.00D-06 EigRej= -1.00D+00 NBFU=   356
 Lowest energy guess from the checkpoint file:  "/local_scratch/slurm.6305263/Gau-3080562.chk"
 B after Tr=     0.000000    0.000000    0.000000
         Rot=    0.999924   -0.003091    0.000507   -0.011923 Ang=  -1.41 deg.
 B after Tr=    -0.000000   -0.000000    0.000000
         Rot=    0.999751    0.017803    0.001780   -0.013365 Ang=   2.56 deg.
 Requested convergence on RMS density matrix=1.00D-10 within 128 cycles.
 Requested convergence on MAX density matrix=1.00D-08.
 Requested convergence on             energy=1.00D-08.
 No special actions if energy rises.
 SCF Done:  E(RwB97XD) =  -1061.67714766     A.U. after   17 cycles
            NFock= 17  Conv=0.58D-10     -V/T= 2.0084
 Calling FoFJK, ICntrl=      2127 FMM=F ISym2X=0 I1Cent= 0 IOpClX= 0 NMat=1 NMatS=1 NMatT=0.
 ***** Axes restored to original set *****
 -------------------------------------------------------------------
 Center     Atomic                   Forces (Hartrees/Bohr)
 Number     Number              X              Y              Z
 -------------------------------------------------------------------
      1        6          -0.008139927   -0.009310606    0.000674130
      2        8          -0.002108386    0.012672219   -0.001635232
      3        8           0.015831097   -0.000346554    0.003105670
      4        1          -0.008478028   -0.003172404   -0.002190711
      5        6          -0.000489638   -0.000389393   -0.000762917
      6        9           0.001573489    0.002398234    0.001023427
      7        9           0.001751353   -0.000307451   -0.002554350
      8        9           0.001085883   -0.000214479    0.002592819
      9        8           0.001933249    0.001050970    0.002376998
     10        1           0.000158814   -0.002137975   -0.000950240
     11        1          -0.002209264    0.001501750   -0.001226630
     12        8          -0.002860648   -0.002168816    0.004112473
     13        1           0.001691142    0.001536071   -0.001501263
     14        1          -0.000596418    0.000455309   -0.003654333
     15        8           0.002461558    0.001504873   -0.004442898
     16        1           0.001269077    0.000335632    0.002033506
     17        1          -0.000690247   -0.001790882    0.001613278
     18        8           0.000446191   -0.002012889    0.000729461
     19        1          -0.001564220    0.001959735    0.001886975
     20        1          -0.000530832   -0.000717309   -0.002042043
     21        8           0.000387247    0.000148959    0.001418294
     22        1          -0.000533234    0.001611450   -0.001120973
     23        1          -0.000209689   -0.001733423    0.000159922
     24        8           0.002631219    0.000468330    0.000968637
     25        1          -0.001771313   -0.000212942    0.000048163
     26        1          -0.000179534   -0.000611634   -0.001282633
     27        8          -0.002910178   -0.001698638    0.000504398
     28        1           0.000972185   -0.000297071   -0.001034467
     29        1           0.001079050    0.001478935    0.001150536
 -------------------------------------------------------------------
 Cartesian Forces:  Max     0.015831097 RMS     0.003167443

 GradGradGradGradGradGradGradGradGradGradGradGradGradGradGradGradGradGrad
 Berny optimization.
 Using GEDIIS/GDIIS optimizer.
 FormGI is forming the generalized inverse of G from B-inverse, IUseBI=4.
 Internal  Forces:  Max     0.012609286 RMS     0.002158004
 Search for a local minimum.
 Step number   4 out of a maximum of  174
 All quantities printed in internal units (Hartrees-Bohrs-Radians)
 Mixed Optimization -- RFO/linear search
 Update second derivatives using D2CorX and points    2    4
 ITU=  0 -1  1  0
 Use linear search instead of GDIIS.
     Eigenvalues ---   -1.93008   0.00015   0.00033   0.00045   0.00062
     Eigenvalues ---    0.00068   0.00128   0.00233   0.00295   0.00301
     Eigenvalues ---    0.00381   0.00530   0.00641   0.00685   0.00748
     Eigenvalues ---    0.00797   0.00934   0.01011   0.01161   0.01197
     Eigenvalues ---    0.01342   0.01412   0.01438   0.01522   0.01615
     Eigenvalues ---    0.01661   0.01862   0.01961   0.02153   0.02330
     Eigenvalues ---    0.02422   0.02484   0.02692   0.02789   0.03061
     Eigenvalues ---    0.03244   0.03575   0.03858   0.04045   0.04257
     Eigenvalues ---    0.04998   0.05195   0.05354   0.05744   0.05905
     Eigenvalues ---    0.06138   0.06712   0.07455   0.08535   0.08646
     Eigenvalues ---    0.09618   0.10785   0.12029   0.13987   0.14396
     Eigenvalues ---    0.19724   0.21230   0.22703   0.23619   0.28412
     Eigenvalues ---    0.33575   0.37771   0.39256   0.40643   0.41019
     Eigenvalues ---    0.45222   0.45931   0.47366   0.48342   0.49422
     Eigenvalues ---    0.50837   0.52860   0.53501   0.54579   0.56675
     Eigenvalues ---    0.57462   0.57669   0.57834   0.60716   0.79631
     Eigenvalues ---    1.01248
 RFO step:  Lambda=-1.93013893D+00 EMin=-1.93007709D+00
 I=     1 Eig=   -1.93D+00 Dot1= -6.55D-03
 I=     1 Stepn= -6.00D-01 RXN=   6.00D-01 EDone=F
 Mixed    1 eigenvectors in step.  Raw Step.Grad=  6.55D-03.
 RFO eigenvector is Hessian eigenvector with negative curvature.
 Taking step of  6.00D-01 in eigenvector direction(s).  Step.Grad= -2.65D-03.
 Quartic linear search produced a step of -0.22361.
 Maximum step size (   0.252) exceeded in Quadratic search.
    -- Step size not scaled.
 Iteration  1 RMS(Cart)=  0.08553814 RMS(Int)=  0.01523632
 Iteration  2 RMS(Cart)=  0.03228450 RMS(Int)=  0.00044122
 Iteration  3 RMS(Cart)=  0.00015489 RMS(Int)=  0.00043446
 Iteration  4 RMS(Cart)=  0.00000016 RMS(Int)=  0.00043446
 Variable       Old X    -DE/DX   Delta X   Delta X   Delta X     New X
                                 (Linear)    (Quad)   (Total)
    R1        2.30962  -0.01261  -0.00595  -0.22657  -0.23252   2.07710
    R2        2.46115  -0.00784  -0.00664  -0.15061  -0.15724   2.30391
    R3        2.91431   0.00415   0.00672   0.09820   0.10492   3.01923
    R4        1.91791   0.01082   0.01772   0.35328   0.37102   2.28893
    R5        2.83318   0.00137  -0.01942   0.04385   0.02444   2.85762
    R6        2.51392  -0.00035   0.00074   0.02365   0.02439   2.53831
    R7        2.55044  -0.00249  -0.00194  -0.14390  -0.14584   2.40460
    R8        2.52942  -0.00178  -0.00104  -0.01391  -0.01495   2.51447
    R9        1.83585  -0.00199  -0.00152  -0.04172  -0.04325   1.79260
   R10        1.85070  -0.00190  -0.00142  -0.04183  -0.04330   1.80740
   R11        3.11888  -0.00034  -0.00929  -0.01786  -0.02720   3.09168
   R12        3.42210  -0.00017  -0.00488  -0.00975  -0.01465   3.40745
   R13        1.84935  -0.00124   0.00027  -0.01792  -0.01767   1.83168
   R14        1.84781  -0.00066   0.00108  -0.01501  -0.01382   1.83399
   R15        3.44214   0.00006  -0.02120  -0.03586  -0.05709   3.38505
   R16        3.42259  -0.00010  -0.02290  -0.02838  -0.05116   3.37143
   R17        1.84879  -0.00115  -0.00102  -0.02578  -0.02687   1.82192
   R18        1.84211  -0.00186  -0.00280  -0.04782  -0.05061   1.79150
   R19        3.00554   0.00098   0.00391  -0.02579  -0.02190   2.98364
   R20        3.41508   0.00105  -0.01072  -0.02169  -0.03245   3.38263
   R21        1.90783  -0.00195  -0.00230  -0.03238  -0.03469   1.87314
   R22        1.81805  -0.00189  -0.00187  -0.07732  -0.07919   1.73886
   R23        3.32497   0.00046  -0.00837   0.00712  -0.00130   3.32366
   R24        3.50600  -0.00024  -0.00650  -0.01828  -0.02471   3.48129
   R25        1.86116  -0.00144  -0.00114  -0.05619  -0.05734   1.80383
   R26        1.81760  -0.00172  -0.00121  -0.03578  -0.03700   1.78061
   R27        1.84628  -0.00195  -0.00152  -0.04812  -0.04958   1.79670
   R28        1.81471  -0.00120  -0.00099  -0.02617  -0.02716   1.78755
   R29        1.88744  -0.00171   0.00021  -0.03611  -0.03595   1.85150
   R30        1.81785  -0.00212  -0.00143  -0.04832  -0.04975   1.76810
    A1        2.24064  -0.00383   0.00128  -0.02834  -0.02704   2.21359
    A2        2.09393   0.00267   0.00102   0.04208   0.04310   2.13703
    A3        1.94791   0.00114  -0.00251  -0.01390  -0.01641   1.93149
    A4        1.98404  -0.00579   0.00516   0.05352   0.05869   2.04273
    A5        1.92671   0.00450   0.00586   0.09011   0.09437   2.02109
    A6        1.90225   0.00164  -0.00147   0.00090  -0.00090   1.90135
    A7        1.94662   0.00232   0.00402   0.04037   0.04313   1.98975
    A8        1.89579  -0.00307  -0.00323  -0.03674  -0.04061   1.85518
    A9        1.89736  -0.00272  -0.00236  -0.06441  -0.06889   1.82847
   A10        1.89418  -0.00295  -0.00332  -0.03426  -0.03750   1.85668
   A11        1.80761   0.00082   0.00376   0.03848   0.04213   1.84975
   A12        1.91148  -0.00105  -0.01393  -0.04959  -0.06345   1.84803
   A13        1.91119   0.00031  -0.00522  -0.01295  -0.01837   1.89282
   A14        2.81121   0.00045  -0.00380   0.02223   0.01872   2.82993
   A15        1.86159  -0.00034  -0.01882  -0.01996  -0.03798   1.82360
   A16        2.05025  -0.00209  -0.01155  -0.00698  -0.01779   2.03246
   A17        1.80766   0.00134   0.00400   0.03289   0.03697   1.84463
   A18        2.86944  -0.00193  -0.01363  -0.00229  -0.01571   2.85373
   A19        2.80867   0.00015   0.00146  -0.00369  -0.00320   2.80547
   A20        1.83785   0.00068   0.00090   0.00660   0.00742   1.84527
   A21        1.96841  -0.00137  -0.01884  -0.00814  -0.02679   1.94162
   A22        1.91144   0.00150   0.00127   0.03000   0.03145   1.94289
   A23        2.81485  -0.00005   0.00825   0.01246   0.02002   2.83487
   A24        1.88402  -0.00071  -0.00280   0.00865   0.00478   1.88880
   A25        1.89030   0.00089   0.00668  -0.01395  -0.00740   1.88290
   A26        1.73933   0.00041  -0.01949   0.00448  -0.01528   1.72405
   A27        2.21369  -0.00046  -0.00099   0.04942   0.04792   2.26161
   A28        2.05593   0.00030   0.02719  -0.04412  -0.01673   2.03921
   A29        1.61655  -0.00009  -0.01505  -0.01733  -0.03235   1.58420
   A30        1.78069  -0.00075  -0.00096  -0.00788  -0.00890   1.77179
   A31        2.03850   0.00058  -0.00176   0.01930   0.01779   2.05629
   A32        1.88000  -0.00028  -0.00221   0.00077  -0.00154   1.87846
   A33        1.82478  -0.00041  -0.00897  -0.02469  -0.03335   1.79144
   A34        2.26962  -0.00002   0.00851   0.01553   0.02374   2.29336
   A35        1.87433   0.00028  -0.00006   0.00411   0.00417   1.87850
   A36        1.47206  -0.00109   0.02636  -0.02764  -0.00115   1.47091
   A37        1.78452  -0.00080  -0.00829  -0.02273  -0.03144   1.75308
   A38        2.17832   0.00066  -0.00178   0.02356   0.02168   2.20000
   A39        1.83073   0.00109  -0.00475   0.00117  -0.00363   1.82710
   A40        2.24088  -0.00028  -0.00786   0.01658   0.00903   2.24991
   A41        1.88257   0.00024  -0.00315  -0.00131  -0.00386   1.87870
   A42        3.28678  -0.00501  -0.02004  -0.01585  -0.03573   3.25105
   A43        3.20256  -0.00054  -0.01388  -0.00630  -0.02098   3.18159
   A44        3.12523  -0.00022   0.00281   0.00634   0.00862   3.13385
   A45        2.82332  -0.00044   0.01371   0.00963   0.02376   2.84708
   A46        2.94958  -0.00082   0.01160  -0.01255  -0.00162   2.94797
   A47        3.01642   0.00326  -0.00342   0.03759   0.03429   3.05071
   A48        3.04072   0.00087   0.00687   0.02227   0.02912   3.06984
   A49        2.89469   0.00026   0.02565   0.01390   0.03960   2.93428
   A50        3.03860  -0.00002   0.01224   0.04232   0.05437   3.09297
   A51        3.14958   0.00080   0.00972   0.02666   0.03654   3.18612
    D1       -0.08769  -0.00094   0.01043  -0.08905  -0.07845  -0.16614
    D2        3.09496  -0.00044   0.01520  -0.08541  -0.07038   3.02458
    D3        0.29175  -0.00016   0.00627  -0.01008  -0.00427   0.28747
    D4       -1.78907  -0.00013   0.00763  -0.01989  -0.01248  -1.80155
    D5        2.40308   0.00102   0.01023  -0.00305   0.00803   2.41112
    D6       -2.88700  -0.00079   0.00198  -0.01511  -0.01371  -2.90071
    D7        1.31536  -0.00076   0.00334  -0.02492  -0.02191   1.29345
    D8       -0.77567   0.00039   0.00594  -0.00808  -0.00140  -0.77707
    D9        2.15371  -0.00305   0.00440  -0.01111  -0.00742   2.14629
   D10        0.12643  -0.00267   0.02333  -0.03742  -0.01339   0.11304
   D11       -0.48923   0.00067   0.00749   0.03148   0.03910  -0.45013
   D12        1.54848   0.00002  -0.00882  -0.01151  -0.02100   1.52748
   D13       -0.06091   0.00075  -0.01129   0.00396  -0.00701  -0.06792
   D14        1.43083  -0.00051   0.01510  -0.03086  -0.01582   1.41501
   D15       -2.39155   0.00025   0.00026   0.00352   0.00366  -2.38789
   D16       -1.99406   0.00032  -0.00925  -0.01122  -0.02036  -2.01441
   D17       -0.50232  -0.00093   0.01714  -0.04603  -0.02917  -0.53148
   D18        1.95849  -0.00018   0.00230  -0.01165  -0.00969   1.94880
   D19       -0.43755   0.00090  -0.01139   0.01796   0.00633  -0.43121
   D20        1.80388   0.00081  -0.01472   0.00865  -0.00628   1.79759
   D21       -0.80786   0.00111   0.00894  -0.02119  -0.01201  -0.81986
   D22        1.36651  -0.00076  -0.01084  -0.02181  -0.03269   1.33382
   D23        2.12724  -0.00192  -0.01819  -0.00967  -0.02803   2.09921
   D24        0.08078  -0.00132   0.00781  -0.00429   0.00322   0.08400
   D25       -0.07155   0.00094  -0.01578   0.00630  -0.00911  -0.08067
   D26        1.97292   0.00038  -0.01997   0.01153  -0.00824   1.96467
   D27       -1.66557  -0.00109  -0.00802   0.00983   0.00135  -1.66422
   D28        0.15047  -0.00015  -0.00783   0.00662  -0.00091   0.14956
   D29        2.28363  -0.00013  -0.02088  -0.00064  -0.02187   2.26176
   D30       -1.29376  -0.00102  -0.00236  -0.00908  -0.01119  -1.30495
   D31        0.78979   0.00048  -0.01003   0.02713   0.01674   0.80654
   D32       -3.12639  -0.00019   0.03972  -0.09466  -0.05434   3.10246
   D33       -0.65346  -0.00091   0.03649  -0.03334   0.00318  -0.65028
   D34        0.99933  -0.00056   0.01816  -0.04879  -0.03015   0.96918
   D35       -1.09420   0.00074   0.02999  -0.07184  -0.04156  -1.13575
   D36        1.37873   0.00002   0.02675  -0.01051   0.01596   1.39469
   D37        3.03153   0.00038   0.00843  -0.02597  -0.01737   3.01416
   D38        0.48485  -0.00049  -0.01323  -0.00926  -0.02275   0.46209
   D39       -1.28139   0.00066  -0.01126   0.02130   0.00990  -1.27149
   D40        2.76770  -0.00077   0.00571   0.00610   0.01186   2.77956
   D41       -0.35433   0.00029  -0.02009   0.02507   0.00550  -0.34884
   D42       -2.52831   0.00040  -0.01448   0.00960  -0.00472  -2.53303
   D43        1.92232  -0.00032  -0.01748   0.07648   0.05986   1.98218
   D44       -0.25166  -0.00021  -0.01186   0.06100   0.04964  -0.20202
   D45       -2.10191  -0.00021   0.00311   0.02463   0.02772  -2.07419
   D46        2.00730  -0.00011   0.00872   0.00916   0.01750   2.02480
   D47       -1.16501  -0.00036  -0.00654   0.01356   0.00776  -1.15726
   D48        2.71391  -0.00008  -0.01200   0.01440   0.00275   2.71666
   D49        3.06857   0.00007  -0.00043   0.01549   0.01552   3.08409
   D50        0.66431   0.00035  -0.00589   0.01633   0.01052   0.67483
   D51        0.72289   0.00053  -0.00018  -0.00257  -0.00318   0.71971
   D52       -1.68137   0.00081  -0.00564  -0.00174  -0.00819  -1.68955
         Item               Value     Threshold  Converged?
 Maximum Force            0.012609     0.000015     NO 
 RMS     Force            0.002158     0.000010     NO 
 Maximum Displacement     0.331334     0.000060     NO 
 RMS     Displacement     0.099739     0.000040     NO 
 Predicted change in Energy=-3.541988D-01
 GradGradGradGradGradGradGradGradGradGradGradGradGradGradGradGradGradGrad

                          Input orientation:                          
 ---------------------------------------------------------------------
 Center     Atomic      Atomic             Coordinates (Angstroms)
 Number     Number       Type             X           Y           Z
 ---------------------------------------------------------------------
      1          6           0        1.889807    0.388704   -0.635810
      2          8           0        1.773346   -0.680882   -0.410954
      3          8           0        1.013044    1.162868   -0.979833
      4          1           0       -0.064572    0.685507   -1.259108
      5          6           0        3.283817    1.152060   -0.472426
      6          9           0        4.371627    0.369461   -0.380531
      7          9           0        3.252195    1.846038    0.593665
      8          9           0        3.557180    1.997728   -1.462684
      9          8           0       -4.356196   -0.767114    0.396731
     10          1           0       -4.068055    0.128324    0.274210
     11          1           0       -4.248937   -0.953088    1.328762
     12          8           0       -1.475108    0.290331   -1.634521
     13          1           0       -2.037551    0.788252   -1.021953
     14          1           0       -1.710884   -0.642557   -1.507990
     15          8           0       -0.513282   -1.894254    0.883038
     16          1           0       -1.225419   -2.155531    0.287955
     17          1           0        0.233745   -1.716160    0.327182
     18          8           0       -1.236913    0.165791    2.235178
     19          1           0       -0.913446   -0.624089    1.731209
     20          1           0       -0.583405    0.412227    2.834260
     21          8           0       -2.737484    1.528611    0.451373
     22          1           0       -2.179606    1.160716    1.132972
     23          1           0       -2.703651    2.466928    0.530526
     24          8           0       -3.659271   -0.903391    3.032039
     25          1           0       -2.777712   -0.560150    2.937116
     26          1           0       -4.032993   -0.521302    3.812502
     27          8           0       -2.548075   -2.102972   -0.917016
     28          1           0       -3.301461   -1.695532   -0.441252
     29          1           0       -2.888202   -2.795062   -1.446866
 ---------------------------------------------------------------------
                    Distance matrix (angstroms):
                    1          2          3          4          5
     1  C    0.000000
     2  O    1.099153   0.000000
     3  O    1.219178   2.073908   0.000000
     4  H    2.072725   2.442197   1.211249   0.000000
     5  C    1.597709   2.375917   2.326799   3.471060   0.000000
     6  F    2.494989   2.802715   3.502676   4.533392   1.343218
     7  F    2.343402   3.095412   2.820712   3.972473   1.272461
     8  F    2.460247   3.385728   2.720803   3.857520   1.330598
     9  O    6.435418   6.183128   5.869284   4.823893   7.925180
    10  H    6.032582   5.936853   5.334835   4.323123   7.460263
    11  H    6.583625   6.274440   6.123342   5.185651   8.026102
    12  O    3.511375   3.604556   2.716769   1.512187   4.973974
    13  H    3.966469   4.129722   3.073798   1.989835   5.362023
    14  H    3.845669   3.653055   3.310331   2.129798   5.407410
    15  O    3.646044   2.894021   3.891781   3.383091   5.053245
    16  H    4.126876   3.414037   4.198782   3.436927   5.643718
    17  H    2.846111   1.996752   3.256440   2.893668   4.262512
    18  O    4.250722   4.096404   4.048798   3.722166   5.361050
    19  H    3.806147   3.436704   3.775490   3.373073   5.062385
    20  H    4.261304   4.156991   4.202311   4.135158   5.141686
    21  O    4.888065   5.096377   4.030953   3.283448   6.103382
    22  H    4.503855   4.626123   3.828441   3.228194   5.694416
    23  H    5.174863   5.553250   4.218481   3.652532   6.211648
    24  O    6.776052   6.435607   6.495773   5.818969   8.044416
    25  H    5.954146   5.651219   5.716740   5.149863   7.162317
    26  H    7.462918   7.181685   7.159985   6.551792   8.642711
    27  O    5.097286   4.577458   4.832310   3.749724   6.693569
    28  H    5.597424   5.175335   5.203409   4.100693   7.174653
    29  H    5.798582   5.222347   5.577011   4.485811   7.390747
                    6          7          8          9         10
     6  F    0.000000
     7  F    2.093434   0.000000
     8  F    2.117931   2.084370   0.000000
     9  O    8.835770   8.047047   8.586228   0.000000
    10  H    8.468474   7.525866   8.040876   0.948602   0.000000
    11  H    8.887347   8.040053   8.799714   0.956437   1.521266
    12  O    5.980223   5.452746   5.316828   3.680333   3.223798
    13  H    6.454794   5.631211   5.740914   3.131764   2.497697
    14  H    6.268355   5.936515   5.892848   3.262079   3.053974
    15  O    5.530222   5.315294   6.100706   4.034220   4.134961
    16  H    6.176518   6.012906   6.571724   3.426559   3.646473
    17  H    4.687509   4.676678   5.295452   4.687546   4.680856
    18  O    6.191860   5.066546   6.325624   3.739000   3.444149
    19  H    5.777420   4.974746   6.087806   3.695107   3.555352
    20  H    5.906695   4.667752   6.174301   4.643958   4.333272
    21  O    7.250873   5.999772   6.595945   2.809549   1.939745
    22  H    6.770186   5.501361   6.352065   2.999354   2.317228
    23  H    7.435654   5.988455   6.587188   3.634258   2.719626
    24  O    8.818226   7.827732   8.983107   2.729308   2.972736
    25  H    7.936247   6.902267   8.125999   2.998000   3.038100
    26  H    9.434649   8.308981   9.580388   3.439822   3.597604
    27  O    7.367701   7.177741   7.374798   2.603795   2.950939
    28  H    7.946330   7.520916   7.856491   1.636045   2.103807
    29  H    7.991020   7.962918   8.032064   3.109089   3.591705
                   11         12         13         14         15
    11  H    0.000000
    12  O    4.245146   0.000000
    13  H    3.667200   0.969282   0.000000
    14  H    3.819072   0.970506   1.546014   0.000000
    15  O    3.878090   3.469241   3.626048   2.952628   0.000000
    16  H    3.416257   3.120978   3.322841   2.397955   0.964120
    17  H    4.656166   3.285493   3.640196   2.881329   0.948021
    18  O    3.338527   3.879023   3.411360   3.858676   2.568211
    19  H    3.375752   3.532672   3.292145   3.335965   1.578874
    20  H    4.191269   4.558509   4.138395   4.608570   3.021927
    21  O    3.035314   2.734572   1.791292   3.099514   4.104804
    22  H    2.964563   2.985449   2.191485   3.232055   3.488831
    23  H    3.836873   3.306709   2.381561   3.848381   4.893045
    24  O    1.803144   5.288887   4.682572   4.947334   3.936656
    25  H    2.214883   4.829075   4.247382   4.572077   3.335673
    26  H    2.530224   6.072198   5.391537   5.806422   4.780702
    27  O    3.042809   2.719186   2.937826   1.784083   2.724727
    28  H    2.140534   2.950103   2.846729   2.185548   3.093085
    29  H    3.598414   3.398780   3.707331   2.454199   3.446760
                   16         17         18         19         20
    16  H    0.000000
    17  H    1.524382   0.000000
    18  O    3.029908   3.056963   0.000000
    19  H    2.127351   2.116591   0.991225   0.000000
    20  H    3.672769   3.388689   0.920166   1.549065   0.000000
    21  O    3.985718   4.401383   2.700176   3.098260   3.400665
    22  H    3.552748   3.840570   1.758807   2.268607   2.449995
    23  H    4.859129   5.115454   3.217513   3.768403   3.744921
    24  O    3.875756   4.809617   2.765132   3.051184   3.351257
    25  H    3.460189   4.149336   1.842219   2.221214   2.402308
    26  H    4.793288   5.637392   3.283003   3.751522   3.705144
    27  O    1.790011   3.071835   4.099116   3.445606   4.925265
    28  H    2.247954   3.617816   3.858777   3.401499   4.749680
    29  H    2.486656   3.749377   5.005083   4.325847   5.824676
                   21         22         23         24         25
    21  O    0.000000
    22  H    0.954543   0.000000
    23  H    0.942257   1.530932   0.000000
    24  O    3.663900   3.171184   4.304628   0.000000
    25  H    3.247070   2.563991   3.867863   0.950773   0.000000
    26  H    4.144596   3.666621   4.633361   0.945929   1.530862
    27  O    3.885455   3.871677   4.796203   4.274200   4.157808
    28  H    3.392631   3.448897   4.315994   3.580401   3.602330
    29  H    4.724424   4.775548   5.624294   4.922760   4.922027
                   26         27         28         29
    26  H    0.000000
    27  O    5.203364   0.000000
    28  H    4.473073   0.979770   0.000000
    29  H    5.843072   0.935637   1.546289   0.000000
 Stoichiometry    C2H15F3O9
 Framework group  C1[X(C2H15F3O9)]
 Deg. of freedom    81
 Full point group                 C1      NOp   1
 Largest Abelian subgroup         C1      NOp   1
 Largest concise Abelian subgroup C1      NOp   1
                         Standard orientation:                         
 ---------------------------------------------------------------------
 Center     Atomic      Atomic             Coordinates (Angstroms)
 Number     Number       Type             X           Y           Z
 ---------------------------------------------------------------------
      1          6           0        2.095693   -0.344698    0.208745
      2          8           0        1.656303   -0.418741    1.213529
      3          8           0        1.553018   -0.618215   -0.848178
      4          1           0        0.480583   -1.178007   -0.787851
      5          6           0        3.565928    0.227423   -0.043763
      6          9           0        4.361599    0.292064    1.036498
      7          9           0        3.475658    1.414807   -0.492234
      8          9           0        4.267643   -0.460266   -0.941078
      9          8           0       -4.300948   -0.652792   -0.425819
     10          1           0       -3.769111   -0.497514   -1.195808
     11          1           0       -4.460146    0.206863   -0.037977
     12          8           0       -0.861002   -1.862189   -0.924801
     13          1           0       -1.397707   -1.242187   -1.441572
     14          1           0       -1.354385   -2.014694   -0.103097
     15          8           0       -1.099373    0.143110    1.896118
     16          1           0       -1.700871   -0.604893    1.805461
     17          1           0       -0.225903   -0.222565    1.850581
     18          8           0       -1.547337    1.837232    0.018622
     19          1           0       -1.335688    1.208853    0.755420
     20          1           0       -1.005632    2.575905    0.105932
     21          8           0       -2.195309    0.238325   -2.058535
     22          1           0       -1.922368    0.885363   -1.412006
     23          1           0       -1.936634    0.556088   -2.907041
     24          8           0       -4.280035    1.939320    0.428370
     25          1           0       -3.341732    2.076744    0.360017
     26          1           0       -4.707948    2.720568    0.110056
     27          8           0       -2.655071   -1.953590    1.116506
     28          1           0       -3.363543   -1.517591    0.598895
     29          1           0       -3.034714   -2.688410    1.553916
 ---------------------------------------------------------------------
 Rotational constants (GHZ):           0.8439203           0.2073385           0.2019544
 Standard basis: 6-31++G(d,p) (6D, 7F)
 There are   356 symmetry adapted cartesian basis functions of A   symmetry.
 There are   356 symmetry adapted basis functions of A   symmetry.
   356 basis functions,   568 primitive gaussians,   356 cartesian basis functions
    63 alpha electrons       63 beta electrons
       nuclear repulsion energy      1128.5460290536 Hartrees.
 NAtoms=   29 NActive=   29 NUniq=   29 SFac= 1.00D+00 NAtFMM=   60 NAOKFM=F Big=F
 Integral buffers will be    131072 words long.
 Raffenetti 2 integral format.
 Two-electron integral symmetry is turned on.
 Nuclear repulsion after empirical dispersion term =     1128.5290098229 Hartrees.
 One-electron integrals computed using PRISM.
 NBasis=   356 RedAO= T EigKep=  5.88D-05  NBF=   356
 NBsUse=   356 1.00D-06 EigRej= -1.00D+00 NBFU=   356
 Initial guess from the checkpoint file:  "/local_scratch/slurm.6305263/Gau-3080562.chk"
 B after Tr=    -0.000000   -0.000000   -0.000000
         Rot=    0.999963    0.004440    0.001433    0.007267 Ang=   0.99 deg.
 ExpMin= 3.60D-02 ExpMax= 7.00D+03 ExpMxC= 1.05D+03 IAcc=3 IRadAn=         5 AccDes= 0.00D+00
 Harris functional with IExCor= 4639 and IRadAn=       5 diagonalized for initial guess.
 HarFok:  IExCor= 4639 AccDes= 0.00D+00 IRadAn=         5 IDoV= 1 UseB2=F ITyADJ=14
 ICtDFT=  3500011 ScaDFX=  1.000000  1.000000  1.000000  1.000000
 FoFCou: FMM=F IPFlag=           0 FMFlag=      100000 FMFlg1=           0
         NFxFlg=           0 DoJE=T BraDBF=F KetDBF=T FulRan=T
         wScrn=  0.000000 ICntrl=       500 IOpCl=  0 I1Cent=   200000004 NGrid=           0
         NMat0=    1 NMatS0=      1 NMatT0=    0 NMatD0=    1 NMtDS0=    0 NMtDT0=    0
 Petite list used in FoFCou.
 Requested convergence on RMS density matrix=1.00D-10 within 128 cycles.
 Requested convergence on MAX density matrix=1.00D-08.
 Requested convergence on             energy=1.00D-08.
 No special actions if energy rises.
 SCF Done:  E(RwB97XD) =  -1061.61047110     A.U. after   17 cycles
            NFock= 17  Conv=0.31D-10     -V/T= 2.0070
 Calling FoFJK, ICntrl=      2127 FMM=F ISym2X=0 I1Cent= 0 IOpClX= 0 NMat=1 NMatS=1 NMatT=0.
 ***** Axes restored to original set *****
 -------------------------------------------------------------------
 Center     Atomic                   Forces (Hartrees/Bohr)
 Number     Number              X              Y              Z
 -------------------------------------------------------------------
      1        6           0.097757024    0.192039815   -0.031876430
      2        8          -0.012705288   -0.289878776    0.064126577
      3        8          -0.133410861    0.072528183   -0.053854370
      4        1           0.039318847    0.015697766    0.011520963
      5        6           0.006782744   -0.025598238   -0.039126651
      6        9          -0.004874253   -0.019138522   -0.001548883
      7        9          -0.008844450    0.038419442    0.067329886
      8        9          -0.006355461    0.007937532   -0.022468785
      9        8          -0.007081136   -0.019403986   -0.019405415
     10        1           0.003709511    0.021105344    0.000663423
     11        1          -0.000760675   -0.000211614    0.020400899
     12        8           0.028022399    0.010377609   -0.001022902
     13        1          -0.003973614    0.005674874    0.005200990
     14        1          -0.002006273   -0.007549997   -0.001020651
     15        8          -0.009006231   -0.002716669    0.015600422
     16        1          -0.007901633   -0.005028055   -0.005379149
     17        1           0.021361737    0.005356801   -0.011319777
     18        8          -0.039025366   -0.006075530   -0.025036674
     19        1           0.004498625   -0.006485849   -0.003726248
     20        1           0.035340769    0.013777939    0.030909371
     21        8          -0.015477035   -0.009114910   -0.020925795
     22        1           0.016415937   -0.008819083    0.020248229
     23        1          -0.000509633    0.020314857    0.000907363
     24        8          -0.015197189   -0.015631463   -0.008651900
     25        1           0.022201265    0.009506403   -0.001255060
     26        1          -0.007000246    0.005398514    0.011482155
     27        8           0.019231629    0.013050876    0.008487821
     28        1          -0.011831758    0.005932993    0.006508604
     29        1          -0.008679383   -0.021466256   -0.016768013
 -------------------------------------------------------------------
 Cartesian Forces:  Max     0.289878776 RMS     0.046276655

 GradGradGradGradGradGradGradGradGradGradGradGradGradGradGradGradGradGrad
 Berny optimization.
 Using GEDIIS/GDIIS optimizer.
 FormGI is forming the generalized inverse of G from B-inverse, IUseBI=4.
 Internal  Forces:  Max     0.296545438 RMS     0.030791354
 Search for a local minimum.
 Step number   5 out of a maximum of  174
 All quantities printed in internal units (Hartrees-Bohrs-Radians)
 Mixed Optimization -- RFO/linear search
 Update second derivatives using D2CorX and points    5    4
 ITU=  0  0 -1  1  0
 Use linear search instead of GDIIS.
     Eigenvalues ---    0.00015   0.00033   0.00045   0.00062   0.00068
     Eigenvalues ---    0.00128   0.00233   0.00295   0.00301   0.00381
     Eigenvalues ---    0.00531   0.00641   0.00684   0.00747   0.00796
     Eigenvalues ---    0.00938   0.01011   0.01166   0.01195   0.01343
     Eigenvalues ---    0.01412   0.01440   0.01522   0.01622   0.01662
     Eigenvalues ---    0.01862   0.01962   0.02149   0.02331   0.02421
     Eigenvalues ---    0.02488   0.02690   0.02785   0.03060   0.03243
     Eigenvalues ---    0.03573   0.03857   0.04062   0.04250   0.05000
     Eigenvalues ---    0.05184   0.05353   0.05711   0.05911   0.06132
     Eigenvalues ---    0.06707   0.07296   0.08511   0.08590   0.09509
     Eigenvalues ---    0.10685   0.11990   0.13947   0.14054   0.19679
     Eigenvalues ---    0.21137   0.22612   0.23308   0.24815   0.28605
     Eigenvalues ---    0.36562   0.37820   0.39307   0.40666   0.41235
     Eigenvalues ---    0.45278   0.46576   0.47494   0.48344   0.50325
     Eigenvalues ---    0.51558   0.53063   0.53880   0.55751   0.57349
     Eigenvalues ---    0.57528   0.57761   0.57847   0.61206   0.99840
     Eigenvalues ---    1.35550
 RFO step:  Lambda=-2.23537795D-03 EMin= 1.54907301D-04
 Quartic linear search produced a step of -0.92057.
 Maximum step size (   0.252) exceeded in Quadratic search.
    -- Step size scaled by   0.990
 Iteration  1 RMS(Cart)=  0.15993719 RMS(Int)=  0.00815506
 Iteration  2 RMS(Cart)=  0.02280831 RMS(Int)=  0.00048938
 Iteration  3 RMS(Cart)=  0.00007802 RMS(Int)=  0.00048829
 Iteration  4 RMS(Cart)=  0.00000003 RMS(Int)=  0.00048829
 Variable       Old X    -DE/DX   Delta X   Delta X   Delta X     New X
                                 (Linear)    (Quad)   (Total)
    R1        2.07710   0.29655   0.21405   0.01110   0.22515   2.30225
    R2        2.30391   0.12300   0.14475  -0.00361   0.14115   2.44506
    R3        3.01923  -0.01039  -0.09659   0.00686  -0.08972   2.92951
    R4        2.28893  -0.06811  -0.34155   0.08083  -0.26065   2.02828
    R5        2.85762  -0.02431  -0.02250  -0.12050  -0.14293   2.71469
    R6        2.53831   0.00710  -0.02245   0.00233  -0.02012   2.51820
    R7        2.40460   0.07758   0.13425   0.00542   0.13967   2.54427
    R8        2.51447   0.02046   0.01376   0.00049   0.01426   2.52872
    R9        1.79260   0.02080   0.03982  -0.00131   0.03853   1.83113
   R10        1.80740   0.01982   0.03986  -0.00127   0.03840   1.84581
   R11        3.09168   0.00333   0.02504   0.01489   0.03981   3.13149
   R12        3.40745   0.00054   0.01348  -0.00337   0.00994   3.41739
   R13        1.83168   0.00942   0.01627   0.00137   0.01801   1.84969
   R14        1.83399   0.00861   0.01272   0.00301   0.01590   1.84989
   R15        3.38505   0.00106   0.05255  -0.01101   0.04186   3.42691
   R16        3.37143   0.00109   0.04709   0.03639   0.08351   3.45494
   R17        1.82192   0.01443   0.02474  -0.00232   0.02254   1.84447
   R18        1.79150   0.02448   0.04659  -0.00184   0.04475   1.83625
   R19        2.98364   0.00338   0.02016   0.02968   0.04956   3.03320
   R20        3.38263   0.00414   0.02987   0.07412   0.10421   3.48684
   R21        1.87314   0.01185   0.03193  -0.00533   0.02630   1.89945
   R22        1.73886   0.04891   0.07290   0.00142   0.07432   1.81318
   R23        3.32366   0.00138   0.00120   0.01032   0.01129   3.33495
   R24        3.48129   0.00274   0.02274   0.00312   0.02600   3.50729
   R25        1.80383   0.02855   0.05279   0.00053   0.05313   1.85695
   R26        1.78061   0.02029   0.03406  -0.00024   0.03381   1.81442
   R27        1.79670   0.02652   0.04564  -0.00038   0.04533   1.84203
   R28        1.78755   0.01442   0.02500  -0.00018   0.02482   1.81237
   R29        1.85150   0.01793   0.03309  -0.00402   0.02893   1.88043
   R30        1.76810   0.02853   0.04580  -0.00012   0.04568   1.81378
    A1        2.21359   0.02630   0.02490  -0.00875   0.01612   2.22971
    A2        2.13703  -0.01333  -0.03967   0.00319  -0.03652   2.10051
    A3        1.93149  -0.01301   0.01511   0.00601   0.02106   1.95256
    A4        2.04273  -0.01694  -0.05403  -0.04298  -0.09695   1.94579
    A5        2.02109  -0.02697  -0.08688   0.00707  -0.07949   1.94160
    A6        1.90135  -0.00276   0.00083   0.00487   0.00587   1.90722
    A7        1.98975  -0.01462  -0.03970  -0.00127  -0.04078   1.94897
    A8        1.85518   0.01537   0.03738  -0.00585   0.03182   1.88700
    A9        1.82847   0.02020   0.06342  -0.00231   0.06144   1.88991
   A10        1.85668   0.01420   0.03452  -0.00391   0.03066   1.88734
   A11        1.84975  -0.00309  -0.03879   0.00366  -0.03522   1.81453
   A12        1.84803   0.00355   0.05841  -0.00525   0.05327   1.90130
   A13        1.89282   0.00103   0.01691   0.00807   0.02473   1.91755
   A14        2.82993  -0.00275  -0.01723   0.00492  -0.01281   2.81712
   A15        1.82360   0.00213   0.03497   0.03838   0.07265   1.89625
   A16        2.03246  -0.00743   0.01637  -0.00692   0.00884   2.04130
   A17        1.84463   0.00088  -0.03404   0.01548  -0.01811   1.82652
   A18        2.85373  -0.00027   0.01446   0.01946   0.03368   2.88741
   A19        2.80547   0.00314   0.00294  -0.03248  -0.02938   2.77609
   A20        1.84527   0.00262  -0.00683  -0.00861  -0.01500   1.83027
   A21        1.94162   0.00030   0.02466  -0.04275  -0.01842   1.92319
   A22        1.94289  -0.00147  -0.02895   0.05731   0.02803   1.97092
   A23        2.83487   0.00088  -0.01843   0.00457  -0.01340   2.82146
   A24        1.88880   0.00059  -0.00440  -0.01360  -0.01828   1.87052
   A25        1.88290  -0.00069   0.00681   0.01735   0.02194   1.90484
   A26        1.72405  -0.00003   0.01407   0.03572   0.04947   1.77352
   A27        2.26161  -0.00141  -0.04412  -0.03129  -0.07585   2.18577
   A28        2.03921  -0.00084   0.01540  -0.01385   0.00158   2.04079
   A29        1.58420   0.00284   0.02978   0.02847   0.05783   1.64204
   A30        1.77179  -0.00056   0.00819   0.01865   0.02535   1.79714
   A31        2.05629   0.00117  -0.01638   0.00982  -0.00815   2.04814
   A32        1.87846   0.00041   0.00142   0.00442   0.00607   1.88453
   A33        1.79144   0.00112   0.03070   0.01232   0.04303   1.83447
   A34        2.29336  -0.00147  -0.02185  -0.05494  -0.07675   2.21661
   A35        1.87850   0.00125  -0.00384   0.00770   0.00388   1.88238
   A36        1.47091  -0.00132   0.00106   0.04147   0.04229   1.51320
   A37        1.75308   0.00109   0.02894   0.01499   0.04290   1.79597
   A38        2.20000  -0.00059  -0.01996  -0.02277  -0.04311   2.15689
   A39        1.82710   0.00205   0.00334   0.02063   0.02358   1.85068
   A40        2.24991  -0.00062  -0.00831  -0.04508  -0.05360   2.19631
   A41        1.87870  -0.00003   0.00356   0.00715   0.01102   1.88973
   A42        3.25105  -0.00812   0.03289  -0.04944  -0.01648   3.23457
   A43        3.18159  -0.00170   0.01931   0.00116   0.01980   3.20138
   A44        3.13385  -0.00323  -0.00793   0.03070   0.02085   3.15470
   A45        2.84708   0.00225  -0.02187  -0.01225  -0.03391   2.81317
   A46        2.94797   0.00259   0.00149  -0.02416  -0.02260   2.92537
   A47        3.05071   0.00289  -0.03156   0.03738   0.00566   3.05636
   A48        3.06984  -0.00191  -0.02681   0.00366  -0.02453   3.04531
   A49        2.93428   0.00016  -0.03645  -0.03608  -0.07340   2.86088
   A50        3.09297  -0.00420  -0.05005  -0.05678  -0.10630   2.98666
   A51        3.18612  -0.00002  -0.03364  -0.00248  -0.03572   3.15040
    D1       -0.16614   0.00096   0.07222   0.06158   0.13388  -0.03226
    D2        3.02458   0.00240   0.06479   0.05112   0.11581   3.14038
    D3        0.28747   0.00204   0.00393  -0.04786  -0.04388   0.24359
    D4       -1.80155   0.00226   0.01149  -0.04868  -0.03707  -1.83862
    D5        2.41112  -0.00452  -0.00739  -0.04631  -0.05378   2.35733
    D6       -2.90071   0.00200   0.01262  -0.03834  -0.02574  -2.92645
    D7        1.29345   0.00221   0.02017  -0.03916  -0.01892   1.27452
    D8       -0.77707  -0.00457   0.00129  -0.03679  -0.03564  -0.81271
    D9        2.14629  -0.00298   0.00683  -0.07711  -0.07022   2.07607
   D10        0.11304  -0.00037   0.01233  -0.12057  -0.10834   0.00470
   D11       -0.45013  -0.00280  -0.03599  -0.05062  -0.08649  -0.53662
   D12        1.52748   0.00025   0.01933  -0.05120  -0.03166   1.49583
   D13       -0.06792   0.00050   0.00645  -0.04128  -0.03478  -0.10270
   D14        1.41501  -0.00005   0.01456   0.00271   0.01771   1.43272
   D15       -2.38789  -0.00082  -0.00337  -0.02959  -0.03331  -2.42120
   D16       -2.01441   0.00206   0.01874  -0.04236  -0.02344  -2.03785
   D17       -0.53148   0.00150   0.02685   0.00164   0.02905  -0.50243
   D18        1.94880   0.00073   0.00892  -0.03066  -0.02197   1.92684
   D19       -0.43121  -0.00170  -0.00583   0.09992   0.09441  -0.33681
   D20        1.79759   0.00038   0.00579   0.07545   0.08123   1.87882
   D21       -0.81986   0.00475   0.01105  -0.04182  -0.03140  -0.85126
   D22        1.33382  -0.00229   0.03009  -0.02267   0.00784   1.34166
   D23        2.09921  -0.00143   0.02580   0.02945   0.05530   2.15451
   D24        0.08400  -0.00061  -0.00297  -0.02512  -0.02822   0.05577
   D25       -0.08067   0.00175   0.00839   0.01663   0.02549  -0.05518
   D26        1.96467   0.00246   0.00759   0.04002   0.04666   2.01133
   D27       -1.66422  -0.00107  -0.00124   0.05503   0.05303  -1.61119
   D28        0.14956   0.00073   0.00084   0.08202   0.08412   0.23368
   D29        2.26176   0.00135   0.02013   0.09156   0.11101   2.37277
   D30       -1.30495   0.00042   0.01031  -0.03421  -0.02449  -1.32944
   D31        0.80654   0.00044  -0.01541   0.00582  -0.01007   0.79647
   D32        3.10246   0.00022   0.05002   0.00415   0.05419  -3.12653
   D33       -0.65028  -0.00283  -0.00293  -0.03410  -0.03748  -0.68776
   D34        0.96918   0.00025   0.02775   0.00872   0.03693   1.00612
   D35       -1.13575   0.00219   0.03826   0.00344   0.04150  -1.09425
   D36        1.39469  -0.00086  -0.01469  -0.03481  -0.05017   1.34452
   D37        3.01416   0.00222   0.01599   0.00801   0.02424   3.03840
   D38        0.46209   0.00142   0.02094  -0.00135   0.01934   0.48143
   D39       -1.27149   0.00074  -0.00912  -0.02600  -0.03573  -1.30722
   D40        2.77956  -0.00113  -0.01092  -0.01950  -0.03051   2.74906
   D41       -0.34884   0.00227  -0.00506   0.03064   0.02583  -0.32301
   D42       -2.53303   0.00123   0.00435  -0.01139  -0.00750  -2.54054
   D43        1.98218   0.00042  -0.05511   0.00909  -0.04559   1.93659
   D44       -0.20202  -0.00062  -0.04570  -0.03294  -0.07892  -0.28094
   D45       -2.07419   0.00166  -0.02552  -0.00966  -0.03538  -2.10958
   D46        2.02480   0.00062  -0.01611  -0.05169  -0.06872   1.95608
   D47       -1.15726   0.00104  -0.00714  -0.02801  -0.03506  -1.19232
   D48        2.71666  -0.00010  -0.00253   0.02300   0.02072   2.73738
   D49        3.08409   0.00142  -0.01429  -0.02217  -0.03648   3.04761
   D50        0.67483   0.00028  -0.00968   0.02884   0.01929   0.69412
   D51        0.71971   0.00073   0.00293  -0.00742  -0.00502   0.71470
   D52       -1.68955  -0.00041   0.00754   0.04359   0.05076  -1.63880
         Item               Value     Threshold  Converged?
 Maximum Force            0.296545     0.000015     NO 
 RMS     Force            0.030791     0.000010     NO 
 Maximum Displacement     0.576125     0.000060     NO 
 RMS     Displacement     0.163741     0.000040     NO 
 Predicted change in Energy=-4.273328D-03
 GradGradGradGradGradGradGradGradGradGradGradGradGradGradGradGradGradGrad

                          Input orientation:                          
 ---------------------------------------------------------------------
 Center     Atomic      Atomic             Coordinates (Angstroms)
 Number     Number       Type             X           Y           Z
 ---------------------------------------------------------------------
      1          6           0        1.810418    0.386910   -0.810626
      2          8           0        1.624411   -0.805824   -0.646200
      3          8           0        0.948646    1.280045   -1.176363
      4          1           0       -0.013302    0.843538   -1.366452
      5          6           0        3.204010    1.007634   -0.535285
      6          9           0        4.138414    0.064589   -0.419948
      7          9           0        3.162330    1.699126    0.619192
      8          9           0        3.572523    1.846729   -1.510346
      9          8           0       -4.338775   -0.847485    0.377356
     10          1           0       -4.135974    0.098675    0.326418
     11          1           0       -4.256991   -1.055227    1.328258
     12          8           0       -1.360760    0.426729   -1.639045
     13          1           0       -1.960698    0.875705   -1.009308
     14          1           0       -1.560282   -0.525954   -1.534776
     15          8           0       -0.393213   -1.820474    1.015478
     16          1           0       -1.077510   -2.097739    0.377094
     17          1           0        0.391153   -1.631667    0.473881
     18          8           0       -1.313349    0.225311    2.343370
     19          1           0       -0.898194   -0.545909    1.850238
     20          1           0       -0.663915    0.539729    2.975826
     21          8           0       -2.765090    1.558808    0.465445
     22          1           0       -2.192201    1.239275    1.197095
     23          1           0       -2.825409    2.514735    0.532181
     24          8           0       -3.710974   -1.010638    3.051688
     25          1           0       -2.849117   -0.555635    3.033437
     26          1           0       -4.203130   -0.678088    3.804680
     27          8           0       -2.381822   -2.041894   -0.926843
     28          1           0       -3.199376   -1.688757   -0.482906
     29          1           0       -2.639289   -2.770782   -1.495766
 ---------------------------------------------------------------------
                    Distance matrix (angstroms):
                    1          2          3          4          5
     1  C    0.000000
     2  O    1.218297   0.000000
     3  O    1.293872   2.255788   0.000000
     4  H    1.960460   2.433364   1.073320   0.000000
     5  C    1.550229   2.407501   2.360478   3.326990   0.000000
     6  F    2.382454   2.670022   3.496301   4.328900   1.332571
     7  F    2.365154   3.200185   2.880980   3.841803   1.346371
     8  F    2.392843   3.402635   2.705071   3.726290   1.338143
     9  O    6.383385   6.050536   5.907389   4.960861   7.820996
    10  H    6.060984   5.911527   5.432066   4.518524   7.446080
    11  H    6.593029   6.208992   6.230993   5.373608   7.962081
    12  O    3.277839   3.378783   2.505110   1.436551   4.732110
    13  H    3.807848   3.976480   2.942053   1.980135   5.188093
    14  H    3.566417   3.318156   3.112043   2.072918   5.103856
    15  O    3.614303   2.803836   4.027154   3.593728   4.831467
    16  H    3.990524   3.164894   4.234142   3.581006   5.367233
    17  H    2.781892   1.859442   3.392959   3.110796   3.987040
    18  O    4.442040   4.316388   4.314812   3.979335   5.413430
    19  H    3.909850   3.558553   3.988137   3.613958   4.993225
    20  H    4.525802   4.490659   4.515427   4.401247   5.244776
    21  O    4.892543   5.108323   4.070022   3.382277   6.077451
    22  H    4.558336   4.706028   3.936989   3.387622   5.672204
    23  H    5.274624   5.675878   4.322854   3.782282   6.305928
    24  O    6.881597   6.494818   6.695946   6.052331   8.047162
    25  H    6.113630   5.797826   5.959458   5.418354   7.198607
    26  H    7.654934   7.333954   7.428718   6.827196   8.748867
    27  O    4.846387   4.201967   4.710578   3.758837   6.376084
    28  H    5.432663   4.906645   5.147888   4.164642   6.948138
    29  H    5.499120   4.770949   5.420746   4.469433   7.024463
                    6          7          8          9         10
     6  F    0.000000
     7  F    2.168931   0.000000
     8  F    2.164538   2.173701   0.000000
     9  O    8.563311   7.925294   8.568013   0.000000
    10  H    8.308052   7.477460   8.114822   0.968991   0.000000
    11  H    8.648297   7.945789   8.819315   0.976759   1.532911
    12  O    5.644312   5.213153   5.135197   3.815504   3.416501
    13  H    6.180972   5.438331   5.640076   3.247687   2.668290
    14  H    5.836670   5.647444   5.654724   3.388164   3.238580
    15  O    5.113663   5.018617   5.962820   4.113559   4.262183
    16  H    5.702350   5.696581   6.383108   3.492704   3.765768
    17  H    4.209296   4.335288   5.114441   4.795464   4.848785
    18  O    6.114203   5.017632   6.430542   3.764214   3.471505
    19  H    5.558226   4.800366   6.083220   3.754720   3.636033
    20  H    5.900796   4.640913   6.307249   4.709671   4.389657
    21  O    7.118636   5.931074   6.644697   2.876541   2.007645
    22  H    6.638630   5.405224   6.397756   3.103920   2.416050
    23  H    7.443426   6.043658   6.749199   3.690362   2.756314
    24  O    8.649929   7.778314   9.056823   2.751872   2.972927
    25  H    7.818960   6.859302   8.225253   3.059252   3.067911
    26  H    9.379787   8.369497   9.751153   3.434187   3.564572
    27  O    6.870785   6.864625   7.135551   2.637653   3.038051
    28  H    7.544624   7.291343   7.708042   1.657111   2.174198
    29  H    7.425225   7.623116   7.740040   3.177406   3.714055
                   11         12         13         14         15
    11  H    0.000000
    12  O    4.403321   0.000000
    13  H    3.803377   0.978812   0.000000
    14  H    3.968543   0.978921   1.549547   0.000000
    15  O    3.951230   3.610065   3.718353   3.088953   0.000000
    16  H    3.478598   3.243145   3.397573   2.521670   0.976050
    17  H    4.761039   3.430838   3.744058   3.010880   0.971702
    18  O    3.366788   3.987787   3.475993   3.957953   2.606758
    19  H    3.437060   3.651724   3.365547   3.449214   1.605100
    20  H    4.262460   4.668554   4.204262   4.720665   3.080065
    21  O    3.131036   2.771755   1.813443   3.130285   4.165079
    22  H    3.089547   3.065161   2.248109   3.313378   3.554070
    23  H    3.927823   3.349506   2.410464   3.888271   4.994316
    24  O    1.808406   5.439900   4.807645   5.088816   3.976120
    25  H    2.267011   5.001234   4.379705   4.746635   3.421030
    26  H    2.505554   6.239698   5.533286   5.959662   4.858000
    27  O    3.094391   2.764760   2.948987   1.828273   2.788585
    28  H    2.190941   3.031906   2.896185   2.268297   3.183875
    29  H    3.679021   3.446628   3.740854   2.490989   3.500613
                   16         17         18         19         20
    16  H    0.000000
    17  H    1.543879   0.000000
    18  O    3.052609   3.138262   0.000000
    19  H    2.147204   2.176154   1.005144   0.000000
    20  H    3.725682   3.476760   0.959491   1.581279   0.000000
    21  O    4.028159   4.487881   2.722566   3.135727   3.428625
    22  H    3.612561   3.929258   1.764781   2.299551   2.447225
    23  H    4.934989   5.248078   3.287581   3.849542   3.813673
    24  O    3.907732   4.884487   2.788887   3.093733   3.419644
    25  H    3.545820   4.267145   1.855978   2.281700   2.445046
    26  H    4.851108   5.754213   3.361902   3.841863   3.833552
    27  O    1.845156   3.133641   4.120212   3.485872   4.984657
    28  H    2.325765   3.716262   3.899820   3.470605   4.832964
    29  H    2.529772   3.789547   5.047143   4.379179   5.903957
                   21         22         23         24         25
    21  O    0.000000
    22  H    0.982656   0.000000
    23  H    0.960150   1.571579   0.000000
    24  O    3.766351   3.287597   4.422713   0.000000
    25  H    3.327538   2.650546   3.960305   0.974761   0.000000
    26  H    4.268740   3.810461   4.775089   0.959064   1.563061
    27  O    3.879486   3.913200   4.805038   4.319588   4.255720
    28  H    3.410961   3.522808   4.340461   3.635235   3.710973
    29  H    4.754737   4.850973   5.664265   4.992589   5.046245
                   26         27         28         29
    26  H    0.000000
    27  O    5.250185   0.000000
    28  H    4.518005   0.995078   0.000000
    29  H    5.909289   0.959812   1.584411   0.000000
 Stoichiometry    C2H15F3O9
 Framework group  C1[X(C2H15F3O9)]
 Deg. of freedom    81
 Full point group                 C1      NOp   1
 Largest Abelian subgroup         C1      NOp   1
 Largest concise Abelian subgroup C1      NOp   1
                         Standard orientation:                         
 ---------------------------------------------------------------------
 Center     Atomic      Atomic             Coordinates (Angstroms)
 Number     Number       Type             X           Y           Z
 ---------------------------------------------------------------------
      1          6           0        2.104456   -0.393168    0.153878
      2          8           0        1.601754   -0.454550    1.261927
      3          8           0        1.608019   -0.811079   -0.965500
      4          1           0        0.653406   -1.280092   -0.821430
      5          6           0        3.484641    0.284531   -0.043660
      6          9           0        4.102350    0.470945    1.122287
      7          9           0        3.310274    1.487722   -0.622145
      8          9           0        4.284696   -0.444098   -0.830831
      9          8           0       -4.251735   -0.849547   -0.217813
     10          1           0       -3.822027   -0.711674   -1.075300
     11          1           0       -4.473070    0.053072    0.082769
     12          8           0       -0.635479   -1.914318   -0.806899
     13          1           0       -1.253163   -1.380299   -1.346679
     14          1           0       -1.077595   -2.001109    0.062174
     15          8           0       -0.961650    0.528675    1.830896
     16          1           0       -1.501520   -0.283970    1.859546
     17          1           0       -0.041625    0.216378    1.815719
     18          8           0       -1.678156    1.896973   -0.269000
     19          1           0       -1.346138    1.404048    0.541619
     20          1           0       -1.160437    2.701392   -0.343175
     21          8           0       -2.226338   -0.045961   -2.095711
     22          1           0       -1.958016    0.742322   -1.573956
     23          1           0       -2.071040    0.145942   -3.023582
     24          8           0       -4.401295    1.842981    0.330574
     25          1           0       -3.481508    2.091308    0.124456
     26          1           0       -4.978239    2.503119   -0.058217
     27          8           0       -2.367767   -1.830169    1.346238
     28          1           0       -3.163465   -1.539161    0.824357
     29          1           0       -2.634843   -2.544615    1.928885
 ---------------------------------------------------------------------
 Rotational constants (GHZ):           0.8104814           0.2133224           0.2075421
 Standard basis: 6-31++G(d,p) (6D, 7F)
 There are   356 symmetry adapted cartesian basis functions of A   symmetry.
 There are   356 symmetry adapted basis functions of A   symmetry.
   356 basis functions,   568 primitive gaussians,   356 cartesian basis functions
    63 alpha electrons       63 beta electrons
       nuclear repulsion energy      1122.0757217524 Hartrees.
 NAtoms=   29 NActive=   29 NUniq=   29 SFac= 1.00D+00 NAtFMM=   60 NAOKFM=F Big=F
 Integral buffers will be    131072 words long.
 Raffenetti 2 integral format.
 Two-electron integral symmetry is turned on.
 Nuclear repulsion after empirical dispersion term =     1122.0593070694 Hartrees.
 One-electron integrals computed using PRISM.
 NBasis=   356 RedAO= T EigKep=  4.68D-05  NBF=   356
 NBsUse=   356 1.00D-06 EigRej= -1.00D+00 NBFU=   356
 Lowest energy guess from the checkpoint file:  "/local_scratch/slurm.6305263/Gau-3080562.chk"
 B after Tr=    -0.000000   -0.000000    0.000000
         Rot=    0.998278    0.058167   -0.000136   -0.007528 Ang=   6.72 deg.
 B after Tr=     0.000000   -0.000000    0.000000
         Rot=    0.998414    0.054329   -0.001946   -0.014627 Ang=   6.45 deg.
 Requested convergence on RMS density matrix=1.00D-10 within 128 cycles.
 Requested convergence on MAX density matrix=1.00D-08.
 Requested convergence on             energy=1.00D-08.
 No special actions if energy rises.
 SCF Done:  E(RwB97XD) =  -1061.67765961     A.U. after   16 cycles
            NFock= 16  Conv=0.55D-10     -V/T= 2.0084
 Calling FoFJK, ICntrl=      2127 FMM=F ISym2X=0 I1Cent= 0 IOpClX= 0 NMat=1 NMatS=1 NMatT=0.
 ***** Axes restored to original set *****
 -------------------------------------------------------------------
 Center     Atomic                   Forces (Hartrees/Bohr)
 Number     Number              X              Y              Z
 -------------------------------------------------------------------
      1        6          -0.002595446   -0.002529519   -0.000111437
      2        8           0.002643066    0.002945767    0.000157539
      3        8          -0.010494274   -0.007307908   -0.002376414
      4        1           0.010870254    0.006428767    0.001528487
      5        6           0.000526622   -0.001067495   -0.001057963
      6        9          -0.000746255    0.000653836    0.000174864
      7        9           0.000146672    0.000440336    0.000373064
      8        9          -0.000119293    0.000117490    0.000454787
      9        8           0.000484140   -0.000595346   -0.000610123
     10        1           0.000521225   -0.000100568   -0.000308185
     11        1          -0.001104242    0.001020950    0.000980104
     12        8          -0.000061493   -0.000795557    0.002412201
     13        1           0.001292844    0.001024089   -0.000407507
     14        1          -0.000582567    0.000475721   -0.001385321
     15        8          -0.000394483   -0.000093063   -0.001070778
     16        1           0.000160716    0.000013033    0.000835838
     17        1          -0.000569041    0.000542271   -0.000198935
     18        8          -0.001112848   -0.000489439    0.000129615
     19        1          -0.000641172   -0.000225886    0.000237922
     20        1           0.001356098    0.000555839    0.000122644
     21        8          -0.000171615   -0.000483804   -0.000799854
     22        1          -0.000204455   -0.000097520    0.000554416
     23        1          -0.000104543    0.000031234    0.000252567
     24        8           0.000446525   -0.000710520    0.000206020
     25        1           0.000007521    0.000075439   -0.000570707
     26        1          -0.000166719    0.000024597    0.000014175
     27        8           0.001133167   -0.000162318    0.000254237
     28        1          -0.000339754    0.000357921    0.000192101
     29        1          -0.000180649   -0.000048348    0.000016646
 -------------------------------------------------------------------
 Cartesian Forces:  Max     0.010870254 RMS     0.002120989

 GradGradGradGradGradGradGradGradGradGradGradGradGradGradGradGradGradGrad
 Berny optimization.
 Using GEDIIS/GDIIS optimizer.
 FormGI is forming the generalized inverse of G from B-inverse, IUseBI=4.
 Internal  Forces:  Max     0.012677886 RMS     0.001404474
 Search for a local minimum.
 Step number   6 out of a maximum of  174
 All quantities printed in internal units (Hartrees-Bohrs-Radians)
 Mixed Optimization -- RFO/linear search
 Update second derivatives using D2CorX and points    4    6
 DE= -5.12D-04 DEPred=-4.27D-03 R= 1.20D-01
 Trust test= 1.20D-01 RLast= 4.10D-01 DXMaxT set to 2.52D-01
 ITU=  0  0  0 -1  1  0
 Use linear search instead of GDIIS.
     Eigenvalues ---    0.00015   0.00033   0.00045   0.00062   0.00068
     Eigenvalues ---    0.00127   0.00234   0.00288   0.00305   0.00380
     Eigenvalues ---    0.00525   0.00656   0.00682   0.00755   0.00813
     Eigenvalues ---    0.00988   0.01039   0.01152   0.01277   0.01341
     Eigenvalues ---    0.01412   0.01438   0.01520   0.01606   0.01664
     Eigenvalues ---    0.01861   0.01963   0.02309   0.02337   0.02442
     Eigenvalues ---    0.02575   0.02707   0.02788   0.03062   0.03252
     Eigenvalues ---    0.03567   0.03857   0.03946   0.04431   0.05010
     Eigenvalues ---    0.05124   0.05399   0.05675   0.05998   0.06141
     Eigenvalues ---    0.06692   0.07312   0.08490   0.08633   0.09645
     Eigenvalues ---    0.10709   0.12623   0.13760   0.13997   0.19548
     Eigenvalues ---    0.20826   0.22570   0.23386   0.27519   0.32165
     Eigenvalues ---    0.36457   0.37598   0.39308   0.40652   0.41152
     Eigenvalues ---    0.45325   0.46516   0.47524   0.48411   0.50248
     Eigenvalues ---    0.51417   0.53031   0.53844   0.55518   0.57380
     Eigenvalues ---    0.57506   0.57729   0.57842   0.61053   0.98689
     Eigenvalues ---    1.31109
 RFO step:  Lambda=-1.02233126D-03 EMin= 1.54921841D-04
 Quartic linear search produced a step of -0.41284.
 Iteration  1 RMS(Cart)=  0.05702345 RMS(Int)=  0.00108034
 Iteration  2 RMS(Cart)=  0.00147022 RMS(Int)=  0.00027329
 Iteration  3 RMS(Cart)=  0.00000220 RMS(Int)=  0.00027329
 Iteration  4 RMS(Cart)=  0.00000000 RMS(Int)=  0.00027329
 Variable       Old X    -DE/DX   Delta X   Delta X   Delta X     New X
                                 (Linear)    (Quad)   (Total)
    R1        2.30225  -0.00327   0.00304  -0.01312  -0.01007   2.29218
    R2        2.44506  -0.00047   0.00664  -0.00362   0.00303   2.44809
    R3        2.92951  -0.00012  -0.00627   0.01450   0.00823   2.93773
    R4        2.02828  -0.01268  -0.04557  -0.04353  -0.08910   1.93918
    R5        2.71469  -0.00002   0.04892   0.11244   0.16135   2.87604
    R6        2.51820  -0.00097  -0.00176  -0.00051  -0.00227   2.51592
    R7        2.54427   0.00054   0.00255  -0.00300  -0.00045   2.54382
    R8        2.52872  -0.00029   0.00029  -0.00276  -0.00248   2.52625
    R9        1.83113   0.00005   0.00195  -0.00310  -0.00115   1.82998
   R10        1.84581   0.00065   0.00202  -0.00267  -0.00054   1.84527
   R11        3.13149  -0.00026  -0.00520   0.00061  -0.00453   3.12696
   R12        3.41739  -0.00010   0.00194  -0.00584  -0.00380   3.41360
   R13        1.84969  -0.00032  -0.00014  -0.00660  -0.00680   1.84289
   R14        1.84989  -0.00058  -0.00086  -0.00669  -0.00775   1.84214
   R15        3.42691   0.00017   0.00629   0.01480   0.02102   3.44793
   R16        3.45494  -0.00000  -0.01336   0.04814   0.03460   3.48953
   R17        1.84447  -0.00124   0.00179  -0.00372  -0.00185   1.84262
   R18        1.83625  -0.00024   0.00242  -0.00514  -0.00272   1.83353
   R19        3.03320  -0.00002  -0.01142   0.01504   0.00370   3.03690
   R20        3.48684  -0.00068  -0.02963   0.00111  -0.02850   3.45834
   R21        1.89945  -0.00024   0.00346  -0.00591  -0.00236   1.89709
   R22        1.81318   0.00118   0.00201  -0.00132   0.00069   1.81386
   R23        3.33495  -0.00017  -0.00412   0.00802   0.00395   3.33891
   R24        3.50729  -0.00016  -0.00053  -0.00141  -0.00201   3.50528
   R25        1.85695   0.00012   0.00174  -0.00363  -0.00191   1.85504
   R26        1.81442   0.00006   0.00131  -0.00270  -0.00138   1.81304
   R27        1.84203  -0.00003   0.00175  -0.00338  -0.00166   1.84037
   R28        1.81237   0.00011   0.00097  -0.00168  -0.00071   1.81165
   R29        1.88043   0.00028   0.00290  -0.00313  -0.00017   1.88026
   R30        1.81378   0.00008   0.00168  -0.00318  -0.00150   1.81229
    A1        2.22971   0.00359   0.00451   0.00283   0.00734   2.23705
    A2        2.10051  -0.00157  -0.00272   0.00687   0.00415   2.10466
    A3        1.95256  -0.00202  -0.00192  -0.00976  -0.01167   1.94089
    A4        1.94579   0.00633   0.01579   0.00734   0.02312   1.96891
    A5        1.94160  -0.00006  -0.00615   0.01045   0.00431   1.94590
    A6        1.90722   0.00021  -0.00205  -0.00246  -0.00450   1.90272
    A7        1.94897   0.00023  -0.00097   0.00600   0.00502   1.95399
    A8        1.88700  -0.00017   0.00363  -0.00547  -0.00182   1.88517
    A9        1.88991   0.00018   0.00308  -0.00279   0.00027   1.89018
   A10        1.88734  -0.00042   0.00283  -0.00654  -0.00370   1.88364
   A11        1.81453   0.00039  -0.00286   0.01170   0.00902   1.82354
   A12        1.90130  -0.00065   0.00420  -0.02607  -0.02193   1.87937
   A13        1.91755  -0.00004  -0.00262   0.00322   0.00053   1.91807
   A14        2.81712   0.00039  -0.00244   0.01506   0.01309   2.83021
   A15        1.89625   0.00064  -0.01431   0.00606  -0.00853   1.88773
   A16        2.04130   0.00131   0.00370   0.02699   0.03073   2.07203
   A17        1.82652  -0.00035  -0.00779   0.01643   0.00837   1.83489
   A18        2.88741   0.00107  -0.00742   0.02288   0.01520   2.90261
   A19        2.77609   0.00002   0.01345  -0.00705   0.00649   2.78258
   A20        1.83027  -0.00010   0.00313   0.01028   0.01269   1.84297
   A21        1.92319   0.00062   0.01867  -0.00196   0.01574   1.93894
   A22        1.97092  -0.00038  -0.02456   0.04801   0.02300   1.99392
   A23        2.82146  -0.00038  -0.00273   0.00355   0.00090   2.82236
   A24        1.87052   0.00019   0.00557  -0.01128  -0.00552   1.86500
   A25        1.90484  -0.00027  -0.00600  -0.02660  -0.03242   1.87242
   A26        1.77352  -0.00010  -0.01412   0.00224  -0.01228   1.76124
   A27        2.18577  -0.00009   0.01153  -0.00214   0.00809   2.19386
   A28        2.04079   0.00018   0.00625   0.03784   0.04414   2.08493
   A29        1.64204   0.00005  -0.01052   0.00212  -0.00822   1.63382
   A30        1.79714   0.00011  -0.00679   0.01014   0.00340   1.80054
   A31        2.04814  -0.00010  -0.00398   0.02543   0.02161   2.06975
   A32        1.88453   0.00003  -0.00187   0.00192   0.00010   1.88463
   A33        1.83447  -0.00063  -0.00400  -0.01216  -0.01606   1.81841
   A34        2.21661   0.00027   0.02189  -0.02544  -0.00371   2.21290
   A35        1.88238   0.00008  -0.00332   0.00293  -0.00033   1.88206
   A36        1.51320   0.00008  -0.01699  -0.02112  -0.03819   1.47502
   A37        1.79597   0.00021  -0.00473  -0.01877  -0.02338   1.77259
   A38        2.15689  -0.00010   0.00885   0.01199   0.02062   2.17751
   A39        1.85068  -0.00050  -0.00823   0.00353  -0.00539   1.84529
   A40        2.19631   0.00031   0.01840   0.01942   0.03813   2.23444
   A41        1.88973  -0.00003  -0.00296  -0.00252  -0.00553   1.88420
   A42        3.23457   0.00274   0.02155  -0.02013   0.00133   3.23590
   A43        3.20138  -0.00063   0.00049  -0.02758  -0.02681   3.17457
   A44        3.15470  -0.00073  -0.01217   0.00009  -0.01179   3.14291
   A45        2.81317  -0.00016   0.00419   0.01216   0.01628   2.82945
   A46        2.92537  -0.00025   0.01000  -0.00084   0.00895   2.93432
   A47        3.05636  -0.00109  -0.01649   0.00717  -0.00937   3.04699
   A48        3.04531  -0.00003  -0.00189   0.02134   0.01889   3.06420
   A49        2.86088  -0.00016   0.01396  -0.01261   0.00153   2.86241
   A50        2.98666   0.00045   0.02144  -0.00404   0.01720   3.00387
   A51        3.15040  -0.00014  -0.00034  -0.00189  -0.00238   3.14802
    D1       -0.03226  -0.00002  -0.02288   0.00982  -0.01305  -0.04531
    D2        3.14038   0.00013  -0.01875   0.01175  -0.00701   3.13337
    D3        0.24359  -0.00016   0.01988   0.01113   0.03100   0.27459
    D4       -1.83862  -0.00004   0.02046   0.01302   0.03349  -1.80513
    D5        2.35733   0.00020   0.01889   0.01901   0.03791   2.39524
    D6       -2.92645  -0.00019   0.01628   0.00931   0.02558  -2.90087
    D7        1.27452  -0.00008   0.01686   0.01121   0.02807   1.30260
    D8       -0.81271   0.00017   0.01529   0.01720   0.03249  -0.78022
    D9        2.07607   0.00060   0.03205  -0.06109  -0.02876   2.04732
   D10        0.00470  -0.00086   0.05026  -0.10186  -0.05188  -0.04719
   D11       -0.53662   0.00029   0.01957  -0.01234   0.00709  -0.52953
   D12        1.49583  -0.00028   0.02174  -0.03488  -0.01331   1.48251
   D13       -0.10270  -0.00021   0.01725  -0.01553   0.00176  -0.10094
   D14        1.43272  -0.00020  -0.00078  -0.04081  -0.04155   1.39117
   D15       -2.42120   0.00012   0.01224  -0.01336  -0.00141  -2.42261
   D16       -2.03785  -0.00034   0.01808  -0.01831  -0.00025  -2.03810
   D17       -0.50243  -0.00033   0.00005  -0.04359  -0.04356  -0.54599
   D18        1.92684  -0.00000   0.01307  -0.01615  -0.00342   1.92341
   D19       -0.33681   0.00056  -0.04159   0.06879   0.02711  -0.30969
   D20        1.87882   0.00020  -0.03094   0.03638   0.00532   1.88414
   D21       -0.85126  -0.00144   0.01792  -0.07501  -0.05678  -0.90804
   D22        1.34166   0.00028   0.01026  -0.02940  -0.01963   1.32203
   D23        2.15451   0.00127  -0.01126   0.00485  -0.00626   2.14824
   D24        0.05577  -0.00007   0.01032  -0.03121  -0.02084   0.03494
   D25       -0.05518  -0.00041  -0.00676   0.03243   0.02534  -0.02984
   D26        2.01133  -0.00035  -0.01586   0.05582   0.04000   2.05133
   D27       -1.61119   0.00070  -0.02245   0.05566   0.03327  -1.57792
   D28        0.23368   0.00020  -0.03435   0.05451   0.02044   0.25413
   D29        2.37277   0.00029  -0.03680   0.04182   0.00491   2.37768
   D30       -1.32944   0.00057   0.01473  -0.01497  -0.00034  -1.32977
   D31        0.79647   0.00039  -0.00275   0.04747   0.04448   0.84094
   D32       -3.12653   0.00007   0.00006  -0.01294  -0.01400  -3.14054
   D33       -0.68776  -0.00035   0.01416  -0.06169  -0.04748  -0.73525
   D34        1.00612  -0.00031  -0.00280  -0.05649  -0.05987   0.94624
   D35       -1.09425   0.00003   0.00002   0.02648   0.02610  -1.06815
   D36        1.34452  -0.00039   0.01413  -0.02227  -0.00738   1.33714
   D37        3.03840  -0.00035  -0.00284  -0.01706  -0.01977   3.01863
   D38        0.48143   0.00036   0.00141   0.00057   0.00211   0.48354
   D39       -1.30722   0.00012   0.01066   0.02604   0.03681  -1.27041
   D40        2.74906   0.00045   0.00770   0.00807   0.01551   2.76456
   D41       -0.32301  -0.00032  -0.01293   0.01473   0.00142  -0.32159
   D42       -2.54054  -0.00011   0.00505  -0.02812  -0.02297  -2.56350
   D43        1.93659  -0.00067  -0.00589  -0.04133  -0.04785   1.88874
   D44       -0.28094  -0.00047   0.01209  -0.08418  -0.07223  -0.35317
   D45       -2.10958  -0.00023   0.00317   0.01507   0.01792  -2.09165
   D46        1.95608  -0.00002   0.02115  -0.02778  -0.00646   1.94962
   D47       -1.19232   0.00013   0.01127   0.01518   0.02671  -1.16561
   D48        2.73738   0.00035  -0.00969   0.05222   0.04250   2.77987
   D49        3.04761  -0.00021   0.00865   0.01503   0.02388   3.07149
   D50        0.69412   0.00002  -0.01231   0.05207   0.03967   0.73379
   D51        0.71470  -0.00015   0.00338  -0.01071  -0.00710   0.70760
   D52       -1.63880   0.00007  -0.01758   0.02633   0.00869  -1.63010
         Item               Value     Threshold  Converged?
 Maximum Force            0.012678     0.000015     NO 
 RMS     Force            0.001404     0.000010     NO 
 Maximum Displacement     0.180091     0.000060     NO 
 RMS     Displacement     0.057613     0.000040     NO 
 Predicted change in Energy=-9.385837D-04
 GradGradGradGradGradGradGradGradGradGradGradGradGradGradGradGradGradGrad

                          Input orientation:                          
 ---------------------------------------------------------------------
 Center     Atomic      Atomic             Coordinates (Angstroms)
 Number     Number       Type             X           Y           Z
 ---------------------------------------------------------------------
      1          6           0        1.873390    0.385569   -0.791755
      2          8           0        1.719016   -0.795256   -0.561301
      3          8           0        0.991199    1.244925   -1.193627
      4          1           0        0.071008    0.822266   -1.359851
      5          6           0        3.254131    1.062303   -0.563043
      6          9           0        4.225264    0.159889   -0.440185
      7          9           0        3.207400    1.780969    0.574238
      8          9           0        3.575663    1.891726   -1.560937
      9          8           0       -4.355458   -0.820484    0.375176
     10          1           0       -4.106498    0.112962    0.308391
     11          1           0       -4.282818   -1.025064    1.327212
     12          8           0       -1.362252    0.381730   -1.620571
     13          1           0       -1.942500    0.845654   -0.988802
     14          1           0       -1.586648   -0.562215   -1.526298
     15          8           0       -0.434390   -1.811896    0.971630
     16          1           0       -1.125397   -2.105425    0.349447
     17          1           0        0.344479   -1.621156    0.425381
     18          8           0       -1.328446    0.198645    2.373681
     19          1           0       -0.941528   -0.568682    1.854731
     20          1           0       -0.649837    0.490456    2.986590
     21          8           0       -2.747747    1.556255    0.486214
     22          1           0       -2.191515    1.227003    1.225016
     23          1           0       -2.806341    2.510861    0.562221
     24          8           0       -3.751728   -1.009503    3.053702
     25          1           0       -2.882484   -0.570878    3.032095
     26          1           0       -4.239026   -0.658877    3.801152
     27          8           0       -2.440432   -2.084412   -0.923113
     28          1           0       -3.241948   -1.699740   -0.476346
     29          1           0       -2.732023   -2.806160   -1.483270
 ---------------------------------------------------------------------
                    Distance matrix (angstroms):
                    1          2          3          4          5
     1  C    0.000000
     2  O    1.212967   0.000000
     3  O    1.295474   2.256522   0.000000
     4  H    1.939592   2.443357   1.026169   0.000000
     5  C    1.554582   2.409794   2.356236   3.290106   0.000000
     6  F    2.388692   2.684819   3.493445   4.306086   1.331370
     7  F    2.364881   3.184600   2.885176   3.807463   1.346132
     8  F    2.399559   3.415594   2.689372   3.669712   1.336832
     9  O    6.450956   6.146288   5.942542   5.030164   7.894998
    10  H    6.086353   5.959684   5.433592   4.553867   7.472584
    11  H    6.661742   6.296134   6.270785   5.439553   8.045854
    12  O    3.340109   3.464327   2.542857   1.521933   4.784615
    13  H    3.848574   4.035102   2.967821   2.047545   5.218543
    14  H    3.661927   3.451513   3.165710   2.166175   5.196158
    15  O    3.642009   2.832065   4.008091   3.553877   4.921527
    16  H    4.062034   3.261394   4.252753   3.595061   5.481551
    17  H    2.801060   1.882818   3.354677   3.038446   4.079707
    18  O    4.506294   4.346146   4.381911   4.035671   5.510923
    19  H    3.979730   3.600979   4.039443   3.646027   5.109726
    20  H    4.544619   4.455564   4.553728   4.418288   5.307341
    21  O    4.935445   5.155470   4.110780   3.448489   6.112894
    22  H    4.615065   4.751075   3.997477   3.458953   5.734051
    23  H    5.315073   5.715905   4.371145   3.850305   6.331971
    24  O    6.955266   6.560731   6.754081   6.119489   8.152011
    25  H    6.176970   5.842658   6.013260   5.472948   7.297283
    26  H    7.716689   7.385652   7.478472   6.885211   8.840591
    27  O    4.972637   4.369649   4.788920   3.866115   6.516096
    28  H    5.533054   5.043459   5.206254   4.256380   7.059423
    29  H    5.645809   4.970464   5.509770   4.586687   7.186506
                    6          7          8          9         10
     6  F    0.000000
     7  F    2.166334   0.000000
     8  F    2.162714   2.169530   0.000000
     9  O    8.674949   8.000251   8.602749   0.000000
    10  H    8.365455   7.506399   8.103949   0.968381   0.000000
    11  H    8.770135   8.033938   8.865935   0.976474   1.537591
    12  O    5.715144   5.258971   5.163976   3.793100   3.365117
    13  H    6.229974   5.462544   5.645505   3.234010   2.627249
    14  H    5.956459   5.734602   5.715985   3.368770   3.189293
    15  O    5.252955   5.131202   6.017577   4.088206   4.198730
    16  H    5.863850   5.824751   6.459625   3.476353   3.716166
    17  H    4.356813   4.448925   5.169753   4.767914   4.778289
    18  O    6.225997   5.129878   6.511377   3.767684   3.462707
    19  H    5.700281   4.937017   6.174579   3.729263   3.587874
    20  H    5.968138   4.728968   6.363836   4.719075   4.389050
    21  O    7.171537   5.960036   6.654989   2.871577   1.990206
    22  H    6.714661   5.466139   6.439233   3.097916   2.397593
    23  H    7.481668   6.057885   6.754339   3.678670   2.739482
    24  O    8.786759   7.897084   9.132507   2.752221   2.987059
    25  H    7.944233   6.975596   8.298676   3.048143   3.063399
    26  H    9.502817   8.474378   9.814629   3.431761   3.579480
    27  O    7.049937   7.005800   7.239467   2.636360   3.020071
    28  H    7.695375   7.403591   7.781696   1.654716   2.156187
    29  H    7.634744   7.781506   7.865308   3.167376   3.690597
                   11         12         13         14         15
    11  H    0.000000
    12  O    4.381575   0.000000
    13  H    3.786898   0.975215   0.000000
    14  H    3.952984   0.974819   1.548427   0.000000
    15  O    3.944102   3.520287   3.630463   3.021431   0.000000
    16  H    3.477429   3.181668   3.341772   2.472381   0.975070
    17  H    4.751895   3.333227   3.649020   2.942730   0.970261
    18  O    3.364651   3.998589   3.478790   3.981885   2.609091
    19  H    3.413324   3.627398   3.329862   3.442032   1.607058
    20  H    4.271872   4.663184   4.195341   4.727778   3.067133
    21  O    3.118803   2.781663   1.824568   3.144244   4.114813
    22  H    3.075029   3.082130   2.260183   3.337198   3.519460
    23  H    3.907424   3.373895   2.434093   3.910672   4.947726
    24  O    1.806397   5.430833   4.801745   5.085670   3.997948
    25  H    2.252521   4.986569   4.365519   4.739010   3.432027
    26  H    2.501278   6.225252   5.520988   5.951989   4.879641
    27  O    3.095249   2.780427   2.972800   1.846581   2.772818
    28  H    2.188931   3.029030   2.903482   2.266358   3.160949
    29  H    3.670977   3.472430   3.768766   2.519727   3.506310
                   16         17         18         19         20
    16  H    0.000000
    17  H    1.549457   0.000000
    18  O    3.073677   3.147416   0.000000
    19  H    2.158997   2.191930   1.003895   0.000000
    20  H    3.730855   3.465164   0.959855   1.577327   0.000000
    21  O    4.007322   4.434130   2.723978   3.106546   3.433517
    22  H    3.606703   3.896497   1.766873   2.276729   2.454061
    23  H    4.917413   5.198073   3.288147   3.825141   3.822318
    24  O    3.925769   4.905212   2.791835   3.086920   3.446173
    25  H    3.555108   4.279175   1.854915   2.270132   2.472492
    26  H    4.868414   5.773242   3.353280   3.830167   3.855743
    27  O    1.830073   3.128701   4.161456   3.501510   5.012181
    28  H    2.307879   3.698885   3.922756   3.464844   4.848497
    29  H    2.535966   3.809468   5.086743   4.399367   5.931511
                   21         22         23         24         25
    21  O    0.000000
    22  H    0.981647   0.000000
    23  H    0.959418   1.570223   0.000000
    24  O    3.766044   3.283340   4.415224   0.000000
    25  H    3.320296   2.641089   3.950088   0.973881   0.000000
    26  H    4.256705   3.792799   4.752947   0.958686   1.561857
    27  O    3.916006   3.954983   4.843206   4.323192   4.257919
    28  H    3.431073   3.544555   4.358616   3.632843   3.703067
    29  H    4.786416   4.888084   5.697392   4.985167   5.040600
                   26         27         28         29
    26  H    0.000000
    27  O    5.252216   0.000000
    28  H    4.513818   0.994989   0.000000
    29  H    5.899746   0.959021   1.580533   0.000000
 Stoichiometry    C2H15F3O9
 Framework group  C1[X(C2H15F3O9)]
 Deg. of freedom    81
 Full point group                 C1      NOp   1
 Largest Abelian subgroup         C1      NOp   1
 Largest concise Abelian subgroup C1      NOp   1
                         Standard orientation:                         
 ---------------------------------------------------------------------
 Center     Atomic      Atomic             Coordinates (Angstroms)
 Number     Number       Type             X           Y           Z
 ---------------------------------------------------------------------
      1          6           0        2.141993   -0.377035    0.172583
      2          8           0        1.647019   -0.432356    1.278580
      3          8           0        1.634550   -0.771151   -0.952329
      4          1           0        0.714503   -1.211783   -0.841066
      5          6           0        3.538381    0.273096   -0.037549
      6          9           0        4.190802    0.410618    1.114831
      7          9           0        3.376112    1.497570   -0.572717
      8          9           0        4.302384   -0.441673   -0.869729
      9          8           0       -4.274102   -0.829447   -0.321266
     10          1           0       -3.794320   -0.648584   -1.142764
     11          1           0       -4.504220    0.053480    0.026568
     12          8           0       -0.664405   -1.855050   -0.874284
     13          1           0       -1.256116   -1.278946   -1.392962
     14          1           0       -1.130986   -2.006606   -0.031903
     15          8           0       -1.012546    0.367096    1.833721
     16          1           0       -1.568250   -0.434079    1.825145
     17          1           0       -0.096336    0.049386    1.801688
     18          8           0       -1.716476    1.930708   -0.132737
     19          1           0       -1.409351    1.359058    0.633224
     20          1           0       -1.170360    2.720043   -0.127412
     21          8           0       -2.216372    0.105890   -2.092380
     22          1           0       -1.970259    0.861881   -1.516588
     23          1           0       -2.055650    0.362389   -3.002797
     24          8           0       -4.453432    1.818719    0.406594
     25          1           0       -3.528181    2.072383    0.239235
     26          1           0       -5.016352    2.501740    0.038244
     27          8           0       -2.459979   -1.924146    1.247488
     28          1           0       -3.229702   -1.587962    0.714092
     29          1           0       -2.764398   -2.669510    1.768527
 ---------------------------------------------------------------------
 Rotational constants (GHZ):           0.8152465           0.2083429           0.2027727
 Standard basis: 6-31++G(d,p) (6D, 7F)
 There are   356 symmetry adapted cartesian basis functions of A   symmetry.
 There are   356 symmetry adapted basis functions of A   symmetry.
   356 basis functions,   568 primitive gaussians,   356 cartesian basis functions
    63 alpha electrons       63 beta electrons
       nuclear repulsion energy      1117.4412979509 Hartrees.
 NAtoms=   29 NActive=   29 NUniq=   29 SFac= 1.00D+00 NAtFMM=   60 NAOKFM=F Big=F
 Integral buffers will be    131072 words long.
 Raffenetti 2 integral format.
 Two-electron integral symmetry is turned on.
 Nuclear repulsion after empirical dispersion term =     1117.4249132369 Hartrees.
 One-electron integrals computed using PRISM.
 NBasis=   356 RedAO= T EigKep=  5.04D-05  NBF=   356
 NBsUse=   356 1.00D-06 EigRej= -1.00D+00 NBFU=   356
 Initial guess from the checkpoint file:  "/local_scratch/slurm.6305263/Gau-3080562.chk"
 B after Tr=     0.000000    0.000000   -0.000000
         Rot=    0.999634   -0.026992    0.001368    0.001123 Ang=  -3.10 deg.
 ExpMin= 3.60D-02 ExpMax= 7.00D+03 ExpMxC= 1.05D+03 IAcc=3 IRadAn=         5 AccDes= 0.00D+00
 Harris functional with IExCor= 4639 and IRadAn=       5 diagonalized for initial guess.
 HarFok:  IExCor= 4639 AccDes= 0.00D+00 IRadAn=         5 IDoV= 1 UseB2=F ITyADJ=14
 ICtDFT=  3500011 ScaDFX=  1.000000  1.000000  1.000000  1.000000
 FoFCou: FMM=F IPFlag=           0 FMFlag=      100000 FMFlg1=           0
         NFxFlg=           0 DoJE=T BraDBF=F KetDBF=T FulRan=T
         wScrn=  0.000000 ICntrl=       500 IOpCl=  0 I1Cent=   200000004 NGrid=           0
         NMat0=    1 NMatS0=      1 NMatT0=    0 NMatD0=    1 NMtDS0=    0 NMtDT0=    0
 Petite list used in FoFCou.
 Requested convergence on RMS density matrix=1.00D-10 within 128 cycles.
 Requested convergence on MAX density matrix=1.00D-08.
 Requested convergence on             energy=1.00D-08.
 No special actions if energy rises.
 SCF Done:  E(RwB97XD) =  -1061.67861553     A.U. after   16 cycles
            NFock= 16  Conv=0.45D-10     -V/T= 2.0083
 Calling FoFJK, ICntrl=      2127 FMM=F ISym2X=0 I1Cent= 0 IOpClX= 0 NMat=1 NMatS=1 NMatT=0.
 ***** Axes restored to original set *****
 -------------------------------------------------------------------
 Center     Atomic                   Forces (Hartrees/Bohr)
 Number     Number              X              Y              Z
 -------------------------------------------------------------------
      1        6           0.002162696    0.000536719    0.000398242
      2        8           0.000920263   -0.001179470    0.000611010
      3        8          -0.000291745    0.001243572   -0.001488421
      4        1          -0.001318122   -0.000711234   -0.000211682
      5        6          -0.000093293   -0.000420987   -0.000010304
      6        9          -0.001166425   -0.000678135   -0.000235910
      7        9          -0.000437633    0.000463671    0.001039902
      8        9          -0.000532746   -0.000091354   -0.000722027
      9        8           0.000713214   -0.001758676   -0.001674531
     10        1          -0.000007139    0.000943208    0.000700238
     11        1          -0.001242956    0.001498853    0.001212087
     12        8           0.002589969    0.000917645    0.000773489
     13        1          -0.000100087    0.001120897    0.000410906
     14        1          -0.001373398   -0.000843872   -0.001227520
     15        8          -0.000659444   -0.000341541    0.000353019
     16        1          -0.000196586   -0.000479576   -0.000105232
     17        1           0.000559910    0.000962684   -0.000407027
     18        8          -0.001244297   -0.000697894   -0.000043587
     19        1           0.000508680   -0.000049625   -0.000265342
     20        1           0.000627274    0.000444855    0.000228125
     21        8          -0.000415068   -0.001113333   -0.000859005
     22        1           0.000321348    0.000117470    0.000891843
     23        1          -0.000236629    0.000653230    0.000148827
     24        8           0.000128080   -0.001344635   -0.000563922
     25        1           0.000771799    0.000677464    0.000398238
     26        1          -0.000294892    0.000283594    0.000280556
     27        8           0.000869395    0.000402037    0.000597666
     28        1          -0.000577631    0.000194530    0.000283766
     29        1           0.000015464   -0.000750096   -0.000513402
 -------------------------------------------------------------------
 Cartesian Forces:  Max     0.002589969 RMS     0.000830904

 GradGradGradGradGradGradGradGradGradGradGradGradGradGradGradGradGradGrad
 Berny optimization.
 Using GEDIIS/GDIIS optimizer.
 FormGI is forming the generalized inverse of G from B-inverse, IUseBI=4.
 Internal  Forces:  Max     0.002285853 RMS     0.000574843
 Search for a local minimum.
 Step number   7 out of a maximum of  174
 All quantities printed in internal units (Hartrees-Bohrs-Radians)
 Mixed Optimization -- En-DIIS/RFO-DIIS
 Update second derivatives using D2CorX and points    4    6    7
 DE= -9.56D-04 DEPred=-9.39D-04 R= 1.02D+00
 TightC=F SS=  1.41D+00  RLast= 3.11D-01 DXNew= 4.2426D-01 9.3350D-01
 Trust test= 1.02D+00 RLast= 3.11D-01 DXMaxT set to 4.24D-01
 ITU=  1  0  0  0 -1  1  0
 Use linear search instead of GDIIS.
     Eigenvalues ---    0.00015   0.00033   0.00044   0.00062   0.00067
     Eigenvalues ---    0.00129   0.00230   0.00241   0.00316   0.00359
     Eigenvalues ---    0.00486   0.00658   0.00692   0.00761   0.00965
     Eigenvalues ---    0.00994   0.01065   0.01179   0.01274   0.01392
     Eigenvalues ---    0.01411   0.01447   0.01512   0.01594   0.01662
     Eigenvalues ---    0.01857   0.01968   0.02310   0.02347   0.02493
     Eigenvalues ---    0.02596   0.02728   0.02794   0.03060   0.03220
     Eigenvalues ---    0.03560   0.03848   0.04126   0.04369   0.04999
     Eigenvalues ---    0.05242   0.05400   0.05667   0.05992   0.06149
     Eigenvalues ---    0.06687   0.07331   0.08486   0.08632   0.09464
     Eigenvalues ---    0.10938   0.12541   0.13911   0.14078   0.19855
     Eigenvalues ---    0.21102   0.22686   0.23464   0.27481   0.31649
     Eigenvalues ---    0.36992   0.38973   0.39536   0.40611   0.41232
     Eigenvalues ---    0.45368   0.46889   0.47470   0.48390   0.50427
     Eigenvalues ---    0.51733   0.53136   0.53933   0.55855   0.57357
     Eigenvalues ---    0.57576   0.57819   0.57974   0.61518   0.98381
     Eigenvalues ---    1.32506
 RFO step:  Lambda=-1.03148213D-03 EMin= 1.54672914D-04
 Quartic linear search produced a step of -0.04141.
 Iteration  1 RMS(Cart)=  0.11124546 RMS(Int)=  0.00683633
 Iteration  2 RMS(Cart)=  0.01506942 RMS(Int)=  0.00068068
 Iteration  3 RMS(Cart)=  0.00016955 RMS(Int)=  0.00066790
 Iteration  4 RMS(Cart)=  0.00000033 RMS(Int)=  0.00066790
 Variable       Old X    -DE/DX   Delta X   Delta X   Delta X     New X
                                 (Linear)    (Quad)   (Total)
    R1        2.29218   0.00115   0.00042  -0.00138  -0.00097   2.29121
    R2        2.44809   0.00183  -0.00013  -0.00831  -0.00842   2.43967
    R3        2.93773  -0.00229  -0.00034   0.00033  -0.00001   2.93772
    R4        1.93918   0.00041   0.00369   0.03288   0.03657   1.97575
    R5        2.87604  -0.00104  -0.00668  -0.07998  -0.08664   2.78940
    R6        2.51592  -0.00041   0.00009   0.00032   0.00041   2.51634
    R7        2.54382   0.00114   0.00002  -0.00249  -0.00247   2.54135
    R8        2.52625   0.00035   0.00010   0.00030   0.00041   2.52665
    R9        1.82998   0.00085   0.00005   0.00028   0.00035   1.83033
   R10        1.84527   0.00079   0.00002   0.00088   0.00111   1.84638
   R11        3.12696   0.00015   0.00019  -0.00463  -0.00416   3.12280
   R12        3.41360   0.00001   0.00016   0.00266   0.00303   3.41663
   R13        1.84289   0.00114   0.00028   0.00380   0.00381   1.84670
   R14        1.84214   0.00082   0.00032   0.00243   0.00279   1.84493
   R15        3.44793   0.00028  -0.00087  -0.04889  -0.05003   3.39790
   R16        3.48953  -0.00013  -0.00143  -0.00721  -0.00852   3.48101
   R17        1.84262   0.00032   0.00008  -0.00447  -0.00458   1.83803
   R18        1.83353   0.00087   0.00011   0.00299   0.00311   1.83664
   R19        3.03690  -0.00001  -0.00015  -0.01722  -0.01748   3.01942
   R20        3.45834  -0.00009   0.00118   0.03222   0.03326   3.49160
   R21        1.89709   0.00033   0.00010   0.00215   0.00215   1.89923
   R22        1.81386   0.00072  -0.00003  -0.00009  -0.00012   1.81374
   R23        3.33891   0.00005  -0.00016  -0.02006  -0.02026   3.31864
   R24        3.50528  -0.00006   0.00008   0.00230   0.00231   3.50759
   R25        1.85504   0.00079   0.00008   0.00225   0.00233   1.85737
   R26        1.81304   0.00068   0.00006  -0.00009  -0.00003   1.81301
   R27        1.84037   0.00084   0.00007  -0.00072  -0.00063   1.83974
   R28        1.81165   0.00047   0.00003   0.00012   0.00015   1.81180
   R29        1.88026   0.00079   0.00001   0.00047   0.00072   1.88098
   R30        1.81229   0.00086   0.00006  -0.00033  -0.00027   1.81202
    A1        2.23705   0.00139  -0.00030   0.00796   0.00764   2.24469
    A2        2.10466  -0.00121  -0.00017  -0.00787  -0.00806   2.09661
    A3        1.94089  -0.00019   0.00048  -0.00002   0.00050   1.94138
    A4        1.96891   0.00068  -0.00096   0.03863   0.03762   2.00653
    A5        1.94590  -0.00205  -0.00018   0.00111   0.00093   1.94684
    A6        1.90272  -0.00008   0.00019  -0.00155  -0.00137   1.90136
    A7        1.95399  -0.00091  -0.00021   0.00072   0.00051   1.95451
    A8        1.88517   0.00106   0.00008   0.00035   0.00042   1.88559
    A9        1.89018   0.00128  -0.00001  -0.00061  -0.00062   1.88956
   A10        1.88364   0.00087   0.00015  -0.00005   0.00011   1.88374
   A11        1.82354  -0.00049  -0.00037   0.00215   0.00188   1.82543
   A12        1.87937   0.00050   0.00091  -0.00737  -0.00640   1.87297
   A13        1.91807   0.00018  -0.00002   0.02480   0.02422   1.94230
   A14        2.83021  -0.00010  -0.00054   0.00904   0.00802   2.83823
   A15        1.88773   0.00124   0.00035   0.05188   0.05124   1.93896
   A16        2.07203  -0.00029  -0.00127   0.03976   0.03749   2.10951
   A17        1.83489  -0.00076  -0.00035  -0.00014  -0.00396   1.83093
   A18        2.90261   0.00023  -0.00063   0.06584   0.06572   2.96833
   A19        2.78258   0.00059  -0.00027   0.00275   0.00164   2.78422
   A20        1.84297   0.00027  -0.00053   0.01008   0.00990   1.85287
   A21        1.93894   0.00042  -0.00065   0.03464   0.03352   1.97246
   A22        1.99392  -0.00074  -0.00095  -0.01578  -0.01681   1.97712
   A23        2.82236  -0.00039  -0.00004  -0.02989  -0.02997   2.79239
   A24        1.86500   0.00016   0.00023  -0.00518  -0.00738   1.85762
   A25        1.87242  -0.00017   0.00134  -0.03929  -0.03889   1.83352
   A26        1.76124   0.00015   0.00051   0.00584   0.00685   1.76809
   A27        2.19386  -0.00027  -0.00034  -0.04241  -0.04523   2.14863
   A28        2.08493  -0.00019  -0.00183   0.05560   0.05495   2.13988
   A29        1.63382   0.00039   0.00034   0.03109   0.03137   1.66519
   A30        1.80054   0.00014  -0.00014   0.01319   0.01303   1.81357
   A31        2.06975   0.00004  -0.00089   0.02987   0.02878   2.09853
   A32        1.88463  -0.00011  -0.00000   0.00338   0.00274   1.88737
   A33        1.81841  -0.00002   0.00066   0.00805   0.00821   1.82662
   A34        2.21290  -0.00007   0.00015  -0.02274  -0.02194   2.19096
   A35        1.88206  -0.00007   0.00001   0.00115   0.00122   1.88328
   A36        1.47502  -0.00030   0.00158  -0.03052  -0.02880   1.44621
   A37        1.77259   0.00038   0.00097   0.00976   0.01054   1.78314
   A38        2.17751  -0.00020  -0.00085   0.00577   0.00494   2.18245
   A39        1.84529  -0.00014   0.00022  -0.02082  -0.02099   1.82429
   A40        2.23444   0.00015  -0.00158   0.02343   0.02179   2.25624
   A41        1.88420   0.00012   0.00023   0.00479   0.00531   1.88951
   A42        3.23590   0.00071  -0.00006   0.04562   0.04477   3.28066
   A43        3.17457  -0.00006   0.00111  -0.01484  -0.01393   3.16064
   A44        3.14291  -0.00076   0.00049  -0.02538  -0.02535   3.11755
   A45        2.82945  -0.00018  -0.00067  -0.02468  -0.02647   2.80298
   A46        2.93432   0.00005  -0.00037  -0.01207  -0.01300   2.92132
   A47        3.04699   0.00038   0.00039   0.00482   0.00482   3.05181
   A48        3.06420  -0.00020  -0.00078   0.01384   0.01307   3.07728
   A49        2.86241   0.00006  -0.00006  -0.03336  -0.03301   2.82941
   A50        3.00387  -0.00021  -0.00071  -0.02007  -0.02073   2.98314
   A51        3.14802  -0.00012   0.00010  -0.00205  -0.00280   3.14522
    D1       -0.04531  -0.00017   0.00054   0.02417   0.02474  -0.02057
    D2        3.13337  -0.00001   0.00029   0.02203   0.02233  -3.12748
    D3        0.27459   0.00016  -0.00128  -0.00353  -0.00481   0.26978
    D4       -1.80513   0.00016  -0.00139  -0.00365  -0.00502  -1.81015
    D5        2.39524  -0.00031  -0.00157  -0.00301  -0.00458   2.39067
    D6       -2.90087   0.00007  -0.00106  -0.00120  -0.00226  -2.90313
    D7        1.30260   0.00008  -0.00116  -0.00132  -0.00248   1.30012
    D8       -0.78022  -0.00039  -0.00135  -0.00068  -0.00203  -0.78225
    D9        2.04732  -0.00073   0.00119  -0.13149  -0.12824   1.91908
   D10       -0.04719  -0.00086   0.00215  -0.21984  -0.21973  -0.26692
   D11       -0.52953  -0.00043  -0.00029  -0.06449  -0.06481  -0.59434
   D12        1.48251  -0.00003   0.00055  -0.06058  -0.05998   1.42253
   D13       -0.10094  -0.00010  -0.00007   0.00732   0.00718  -0.09375
   D14        1.39117  -0.00034   0.00172  -0.02614  -0.02434   1.36684
   D15       -2.42261  -0.00020   0.00006  -0.00502  -0.00508  -2.42769
   D16       -2.03810   0.00016   0.00001  -0.00039  -0.00021  -2.03831
   D17       -0.54599  -0.00008   0.00180  -0.03385  -0.03172  -0.57772
   D18        1.92341   0.00006   0.00014  -0.01273  -0.01247   1.91094
   D19       -0.30969   0.00019  -0.00112   0.11702   0.11597  -0.19372
   D20        1.88414  -0.00000  -0.00022   0.10833   0.10831   1.99245
   D21       -0.90804  -0.00004   0.00235  -0.10974  -0.10718  -1.01522
   D22        1.32203  -0.00013   0.00081  -0.03080  -0.02994   1.29208
   D23        2.14824   0.00040   0.00026   0.01195   0.01132   2.15956
   D24        0.03494  -0.00042   0.00086  -0.08161  -0.08092  -0.04598
   D25       -0.02984   0.00019  -0.00105   0.08355   0.08252   0.05267
   D26        2.05133   0.00018  -0.00166   0.11494   0.11382   2.16515
   D27       -1.57792   0.00026  -0.00138   0.12298   0.12150  -1.45643
   D28        0.25413   0.00004  -0.00085   0.09560   0.09393   0.34805
   D29        2.37768   0.00042  -0.00020   0.11529   0.11486   2.49254
   D30       -1.32977   0.00061   0.00001   0.01717   0.01688  -1.31290
   D31        0.84094   0.00012  -0.00184   0.02526   0.02367   0.86461
   D32       -3.14054  -0.00008   0.00058   0.02520   0.02593  -3.11461
   D33       -0.73525  -0.00049   0.00197  -0.07272  -0.07026  -0.80551
   D34        0.94624  -0.00007   0.00248  -0.04133  -0.03927   0.90697
   D35       -1.06815   0.00003  -0.00108   0.05329   0.05214  -1.01601
   D36        1.33714  -0.00038   0.00031  -0.04463  -0.04405   1.29310
   D37        3.01863   0.00004   0.00082  -0.01324  -0.01306   3.00557
   D38        0.48354   0.00054  -0.00009   0.03239   0.03263   0.51617
   D39       -1.27041   0.00023  -0.00152   0.02949   0.02771  -1.24270
   D40        2.76456   0.00006  -0.00064   0.02419   0.02362   2.78818
   D41       -0.32159   0.00002  -0.00006   0.00617   0.00558  -0.31601
   D42       -2.56350   0.00015   0.00095  -0.04284  -0.04301  -2.60652
   D43        1.88874  -0.00039   0.00198  -0.09887  -0.09480   1.79394
   D44       -0.35317  -0.00026   0.00299  -0.14787  -0.14339  -0.49656
   D45       -2.09165  -0.00025  -0.00074  -0.00374  -0.00414  -2.09580
   D46        1.94962  -0.00012   0.00027  -0.05275  -0.05274   1.89688
   D47       -1.16561   0.00001  -0.00111   0.01260   0.01188  -1.15373
   D48        2.77987   0.00019  -0.00176   0.03756   0.03613   2.81600
   D49        3.07149  -0.00023  -0.00099  -0.00965  -0.00960   3.06189
   D50        0.73379  -0.00005  -0.00164   0.01531   0.01465   0.74844
   D51        0.70760  -0.00012   0.00029  -0.02365  -0.02402   0.68358
   D52       -1.63010   0.00006  -0.00036   0.00131   0.00023  -1.62987
         Item               Value     Threshold  Converged?
 Maximum Force            0.002286     0.000015     NO 
 RMS     Force            0.000575     0.000010     NO 
 Maximum Displacement     0.484560     0.000060     NO 
 RMS     Displacement     0.123827     0.000040     NO 
 Predicted change in Energy=-6.459918D-04
 GradGradGradGradGradGradGradGradGradGradGradGradGradGradGradGradGradGrad

                          Input orientation:                          
 ---------------------------------------------------------------------
 Center     Atomic      Atomic             Coordinates (Angstroms)
 Number     Number       Type             X           Y           Z
 ---------------------------------------------------------------------
      1          6           0        1.989841    0.393704   -0.798183
      2          8           0        1.874454   -0.749273   -0.410446
      3          8           0        1.082329    1.177863   -1.275931
      4          1           0        0.128596    0.755841   -1.349431
      5          6           0        3.365014    1.113087   -0.708218
      6          9           0        4.356333    0.248784   -0.499913
      7          9           0        3.340134    1.974822    0.323940
      8          9           0        3.640347    1.807134   -1.817356
      9          8           0       -4.368704   -0.790934    0.350012
     10          1           0       -4.083802    0.133702    0.305268
     11          1           0       -4.342470   -1.010769    1.301661
     12          8           0       -1.287492    0.377944   -1.524703
     13          1           0       -1.856406    0.834361   -0.874315
     14          1           0       -1.564514   -0.557499   -1.487872
     15          8           0       -0.508842   -1.784680    0.999654
     16          1           0       -1.172866   -2.100787    0.363113
     17          1           0        0.273271   -1.541560    0.476404
     18          8           0       -1.434094    0.150112    2.472537
     19          1           0       -1.045041   -0.596284    1.923339
     20          1           0       -0.737888    0.442804    3.064844
     21          8           0       -2.723690    1.536165    0.535799
     22          1           0       -2.214984    1.211451    1.311575
     23          1           0       -2.820667    2.487021    0.618983
     24          8           0       -3.869666   -1.073685    3.045614
     25          1           0       -3.005038   -0.627769    3.082686
     26          1           0       -4.398426   -0.752828    3.778206
     27          8           0       -2.470495   -2.069147   -0.951823
     28          1           0       -3.271636   -1.685378   -0.502761
     29          1           0       -2.761065   -2.772733   -1.534907
 ---------------------------------------------------------------------
                    Distance matrix (angstroms):
                    1          2          3          4          5
     1  C    0.000000
     2  O    1.212456   0.000000
     3  O    1.291018   2.256186   0.000000
     4  H    1.974652   2.488991   1.045520   0.000000
     5  C    1.554577   2.403919   2.353113   3.318611   0.000000
     6  F    2.389613   2.676536   3.490629   4.341952   1.331588
     7  F    2.362708   3.179345   2.879655   3.821002   1.344826
     8  F    2.400140   3.410717   2.689345   3.695479   1.337047
     9  O    6.569080   6.289440   6.019437   5.050379   8.034647
    10  H    6.178538   6.065699   5.502669   4.568301   7.580977
    11  H    6.817628   6.453669   6.392382   5.489958   8.243525
    12  O    3.356931   3.536960   2.513525   1.476086   4.780470
    13  H    3.872156   4.079508   2.985876   2.042580   5.231492
    14  H    3.743514   3.608895   3.172094   2.147243   5.262981
    15  O    3.771073   2.956442   4.060391   3.518348   5.130365
    16  H    4.192112   3.422155   4.303710   3.575882   5.662958
    17  H    2.883822   1.994494   3.334743   2.938138   4.243743
    18  O    4.741337   4.479618   4.630299   4.173289   5.837462
    19  H    4.194909   3.740776   4.231859   3.730507   5.412543
    20  H    4.729259   4.508106   4.764014   4.509391   5.614186
    21  O    5.030119   5.221257   4.230429   3.506926   6.228875
    22  H    4.774970   4.851113   4.191490   3.575038   5.935117
    23  H    5.434273   5.794608   4.531884   3.945857   6.473933
    24  O    7.159736   6.711520   6.947480   6.216887   8.438828
    25  H    6.407290   6.002182   6.242149   5.601580   7.614401
    26  H    7.941525   7.542800   7.701334   7.004474   9.158637
    27  O    5.097435   4.573155   4.823970   3.859265   6.651251
    28  H    5.665068   5.231353   5.268107   4.270595   7.205466
    29  H    5.756752   5.181393   5.517785   4.564578   7.301497
                    6          7          8          9         10
     6  F    0.000000
     7  F    2.165781   0.000000
     8  F    2.162579   2.168731   0.000000
     9  O    8.827778   8.190010   8.694385   0.000000
    10  H    8.479236   7.648849   8.183421   0.968568   0.000000
    11  H    8.972253   8.300127   9.021874   0.977063   1.539326
    12  O    5.737564   5.232822   5.139243   3.791398   3.350791
    13  H    6.251496   5.453485   5.661264   3.232986   2.616033
    14  H    6.056616   5.809552   5.726310   3.360921   3.168583
    15  O    5.482118   5.422644   6.168667   4.038329   4.116151
    16  H    6.069377   6.081061   6.572162   3.453878   3.670128
    17  H    4.563981   4.668387   5.273735   4.703972   4.671175
    18  O    6.509550   5.544303   6.848274   3.742007   3.423196
    19  H    5.980061   5.329017   6.459262   3.682389   3.519247
    20  H    6.220629   5.146834   6.698224   4.698431   4.348097
    21  O    7.270267   6.083359   6.790561   2.855867   1.967219
    22  H    6.884070   5.693636   6.665579   3.093971   2.380478
    23  H    7.600721   6.189092   6.938493   3.635073   2.689245
    24  O    9.054653   8.287467   9.399355   2.755950   3.002188
    25  H    8.233660   7.392251   8.608154   3.058385   3.075325
    26  H    9.795475   8.902659  10.123516   3.428535   3.598086
    27  O    7.223754   7.193377   7.288148   2.632831   3.005924
    28  H    7.869365   7.602368   7.855018   1.652516   2.149785
    29  H    7.801162   7.951051   7.876105   3.172530   3.685545
                   11         12         13         14         15
    11  H    0.000000
    12  O    4.387454   0.000000
    13  H    3.784163   0.977234   0.000000
    14  H    3.962826   0.976295   1.548847   0.000000
    15  O    3.922608   3.414033   3.490998   2.967862   0.000000
    16  H    3.480719   3.117867   3.257844   2.441571   0.972644
    17  H    4.718884   3.181966   3.464819   2.864299   0.971905
    18  O    3.343239   4.006411   3.442086   4.025240   2.601710
    19  H    3.381024   3.591225   3.245293   3.450756   1.597807
    20  H    4.267869   4.622793   4.113560   4.734041   3.046171
    21  O    3.113498   2.765829   1.798091   3.134064   4.018547
    22  H    3.076452   3.098298   2.246973   3.374788   3.461938
    23  H    3.875110   3.375533   2.427143   3.909714   4.872051
    24  O    1.808003   5.446343   4.802051   5.112012   3.998325
    25  H    2.259970   5.018911   4.372075   4.792708   3.450864
    26  H    2.490569   6.251192   5.534165   5.983375   4.890187
    27  O    3.114907   2.777759   2.968749   1.842072   2.781595
    28  H    2.204024   3.039489   2.913762   2.270863   3.146449
    29  H    3.694791   3.478259   3.777024   2.518175   3.531679
                   16         17         18         19         20
    16  H    0.000000
    17  H    1.554633   0.000000
    18  O    3.095877   3.124324   0.000000
    19  H    2.171215   2.173733   1.005031   0.000000
    20  H    3.736096   3.414699   0.959792   1.573875   0.000000
    21  O    3.957562   4.296242   2.708348   3.048027   3.396309
    22  H    3.599516   3.803682   1.756150   2.238511   2.417972
    23  H    4.881466   5.081560   3.289284   3.789587   3.807759
    24  O    3.939985   4.897313   2.785337   3.076674   3.479676
    25  H    3.594819   4.286612   1.856138   2.277426   2.507273
    26  H    4.887135   5.774837   3.362638   3.835392   3.916371
    27  O    1.847674   3.137903   4.210164   3.530978   5.044348
    28  H    2.308059   3.680464   3.949427   3.468402   4.865886
    29  H    2.564443   3.842962   5.134537   4.431832   5.965789
                   21         22         23         24         25
    21  O    0.000000
    22  H    0.982877   0.000000
    23  H    0.959402   1.572773   0.000000
    24  O    3.797860   3.311602   4.434813   0.000000
    25  H    3.353863   2.672780   3.975644   0.973548   0.000000
    26  H    4.307833   3.835372   4.792352   0.958763   1.562343
    27  O    3.908376   3.993818   4.832052   4.350647   4.317473
    28  H    3.428876   3.577701   4.344030   3.650037   3.747672
    29  H    4.780776   4.926904   5.683996   5.009684   5.097309
                   26         27         28         29
    26  H    0.000000
    27  O    5.274731   0.000000
    28  H    4.523934   0.995370   0.000000
    29  H    5.915245   0.958879   1.583777   0.000000
 Stoichiometry    C2H15F3O9
 Framework group  C1[X(C2H15F3O9)]
 Deg. of freedom    81
 Full point group                 C1      NOp   1
 Largest Abelian subgroup         C1      NOp   1
 Largest concise Abelian subgroup C1      NOp   1
                         Standard orientation:                         
 ---------------------------------------------------------------------
 Center     Atomic      Atomic             Coordinates (Angstroms)
 Number     Number       Type             X           Y           Z
 ---------------------------------------------------------------------
      1          6           0        2.221667   -0.294171    0.220909
      2          8           0        1.722500   -0.175622    1.319467
      3          8           0        1.708011   -0.808163   -0.846188
      4          1           0        0.739037   -1.184056   -0.732591
      5          6           0        3.650828    0.254272   -0.050048
      6          9           0        4.297518    0.515612    1.084245
      7          9           0        3.553718    1.400012   -0.747477
      8          9           0        4.388192   -0.601672   -0.765135
      9          8           0       -4.291096   -0.921388   -0.365035
     10          1           0       -3.784660   -0.716341   -1.164786
     11          1           0       -4.586984   -0.052009   -0.031445
     12          8           0       -0.619440   -1.756490   -0.808033
     13          1           0       -1.215307   -1.181013   -1.326448
     14          1           0       -1.119043   -1.969342    0.003288
     15          8           0       -1.138953    0.406559    1.781743
     16          1           0       -1.655741   -0.416959    1.809758
     17          1           0       -0.207049    0.138972    1.714280
     18          8           0       -1.927688    1.971178   -0.141473
     19          1           0       -1.598930    1.393203    0.612152
     20          1           0       -1.374519    2.755525   -0.143361
     21          8           0       -2.239027    0.096113   -2.070813
     22          1           0       -2.064349    0.890451   -1.518940
     23          1           0       -2.116005    0.338702   -2.990850
     24          8           0       -4.650806    1.707153    0.381047
     25          1           0       -3.748381    2.032169    0.214343
     26          1           0       -5.266043    2.343786    0.013070
     27          8           0       -2.484518   -1.966816    1.239695
     28          1           0       -3.257645   -1.651653    0.697747
     29          1           0       -2.766069   -2.727812    1.750639
 ---------------------------------------------------------------------
 Rotational constants (GHZ):           0.8359712           0.1981386           0.1929746
 Standard basis: 6-31++G(d,p) (6D, 7F)
 There are   356 symmetry adapted cartesian basis functions of A   symmetry.
 There are   356 symmetry adapted basis functions of A   symmetry.
   356 basis functions,   568 primitive gaussians,   356 cartesian basis functions
    63 alpha electrons       63 beta electrons
       nuclear repulsion energy      1108.9988836695 Hartrees.
 NAtoms=   29 NActive=   29 NUniq=   29 SFac= 1.00D+00 NAtFMM=   60 NAOKFM=F Big=F
 Integral buffers will be    131072 words long.
 Raffenetti 2 integral format.
 Two-electron integral symmetry is turned on.
 Nuclear repulsion after empirical dispersion term =     1108.9826537115 Hartrees.
 One-electron integrals computed using PRISM.
 NBasis=   356 RedAO= T EigKep=  5.30D-05  NBF=   356
 NBsUse=   356 1.00D-06 EigRej= -1.00D+00 NBFU=   356
 Initial guess from the checkpoint file:  "/local_scratch/slurm.6305263/Gau-3080562.chk"
 B after Tr=    -0.000000    0.000000    0.000000
         Rot=    0.999857    0.015938    0.002276   -0.005210 Ang=   1.94 deg.
 ExpMin= 3.60D-02 ExpMax= 7.00D+03 ExpMxC= 1.05D+03 IAcc=3 IRadAn=         5 AccDes= 0.00D+00
 Harris functional with IExCor= 4639 and IRadAn=       5 diagonalized for initial guess.
 HarFok:  IExCor= 4639 AccDes= 0.00D+00 IRadAn=         5 IDoV= 1 UseB2=F ITyADJ=14
 ICtDFT=  3500011 ScaDFX=  1.000000  1.000000  1.000000  1.000000
 FoFCou: FMM=F IPFlag=           0 FMFlag=      100000 FMFlg1=           0
         NFxFlg=           0 DoJE=T BraDBF=F KetDBF=T FulRan=T
         wScrn=  0.000000 ICntrl=       500 IOpCl=  0 I1Cent=   200000004 NGrid=           0
         NMat0=    1 NMatS0=      1 NMatT0=    0 NMatD0=    1 NMtDS0=    0 NMtDT0=    0
 Petite list used in FoFCou.
 Requested convergence on RMS density matrix=1.00D-10 within 128 cycles.
 Requested convergence on MAX density matrix=1.00D-08.
 Requested convergence on             energy=1.00D-08.
 No special actions if energy rises.
 SCF Done:  E(RwB97XD) =  -1061.67848467     A.U. after   17 cycles
            NFock= 17  Conv=0.48D-10     -V/T= 2.0083
 Calling FoFJK, ICntrl=      2127 FMM=F ISym2X=0 I1Cent= 0 IOpClX= 0 NMat=1 NMatS=1 NMatT=0.
 ***** Axes restored to original set *****
 -------------------------------------------------------------------
 Center     Atomic                   Forces (Hartrees/Bohr)
 Number     Number              X              Y              Z
 -------------------------------------------------------------------
      1        6           0.004113841   -0.000052854    0.000110061
      2        8          -0.003416543   -0.004309353    0.002840740
      3        8          -0.008503947    0.001888757   -0.002682049
      4        1           0.006656797    0.001782633   -0.000028567
      5        6          -0.000923042   -0.000857295   -0.000492094
      6        9          -0.000799971   -0.000752838   -0.000105360
      7        9           0.000023396    0.001465692    0.001841333
      8        9          -0.000230020    0.000049390   -0.001012495
      9        8           0.000137377   -0.001860800   -0.001127853
     10        1           0.000035184    0.000963227    0.000750206
     11        1          -0.000611119    0.001071912    0.000550445
     12        8          -0.000232319   -0.001053913    0.001452763
     13        1           0.000926777    0.001872728   -0.000415478
     14        1          -0.000458671   -0.000184334   -0.001476136
     15        8           0.003197856    0.001384929   -0.000211371
     16        1          -0.001251520   -0.000618501   -0.001618776
     17        1           0.000894740   -0.000525664    0.000195035
     18        8          -0.000369418   -0.000303251   -0.000825546
     19        1          -0.000207850    0.000160099    0.000328780
     20        1           0.000417804    0.000376477    0.001027988
     21        8          -0.000225082   -0.000599734   -0.000177487
     22        1          -0.000173816   -0.000486597    0.000659532
     23        1          -0.000113643    0.000796520   -0.000162374
     24        8          -0.000402041   -0.001091960   -0.000704804
     25        1           0.000840380    0.000553434    0.000355451
     26        1          -0.000090257    0.000262716    0.000423519
     27        8           0.001508869    0.000650925    0.000864390
     28        1          -0.000499313    0.000157243    0.000079109
     29        1          -0.000244447   -0.000739588   -0.000438961
 -------------------------------------------------------------------
 Cartesian Forces:  Max     0.008503947 RMS     0.001673732

 GradGradGradGradGradGradGradGradGradGradGradGradGradGradGradGradGradGrad
 Berny optimization.
 Using GEDIIS/GDIIS optimizer.
 FormGI is forming the generalized inverse of G from B-inverse, IUseBI=4.
 Internal  Forces:  Max     0.016621117 RMS     0.002630984
 Search for a local minimum.
 Step number   8 out of a maximum of  174
 All quantities printed in internal units (Hartrees-Bohrs-Radians)
 Mixed Optimization -- RFO/linear search
 Update second derivatives using D2CorX and points    4    6    8    7
 DE=  1.31D-04 DEPred=-6.46D-04 R=-2.03D-01
 Trust test=-2.03D-01 RLast= 5.21D-01 DXMaxT set to 2.12D-01
 ITU= -1  1  0  0  0 -1  1  0
 Use linear search instead of GDIIS.
     Eigenvalues ---    0.00016   0.00033   0.00046   0.00060   0.00069
     Eigenvalues ---    0.00116   0.00204   0.00291   0.00340   0.00435
     Eigenvalues ---    0.00500   0.00656   0.00692   0.00761   0.00979
     Eigenvalues ---    0.01015   0.01143   0.01257   0.01290   0.01381
     Eigenvalues ---    0.01412   0.01431   0.01539   0.01631   0.01687
     Eigenvalues ---    0.01857   0.01962   0.02302   0.02325   0.02485
     Eigenvalues ---    0.02572   0.02710   0.02873   0.03059   0.03203
     Eigenvalues ---    0.03639   0.03829   0.04082   0.04554   0.05149
     Eigenvalues ---    0.05207   0.05486   0.05634   0.06053   0.06451
     Eigenvalues ---    0.06670   0.07328   0.08479   0.08683   0.09684
     Eigenvalues ---    0.11074   0.13745   0.13976   0.14510   0.19694
     Eigenvalues ---    0.21151   0.22648   0.23504   0.28137   0.32531
     Eigenvalues ---    0.36479   0.38257   0.39301   0.40573   0.41150
     Eigenvalues ---    0.45502   0.46531   0.47405   0.48516   0.50313
     Eigenvalues ---    0.51522   0.53064   0.53918   0.55689   0.57335
     Eigenvalues ---    0.57524   0.57764   0.57847   0.61412   1.16711
     Eigenvalues ---    1.42173
 RFO step:  Lambda=-1.01240173D-03 EMin= 1.56345250D-04
 Quartic linear search produced a step of -0.53814.
 Iteration  1 RMS(Cart)=  0.09026434 RMS(Int)=  0.00369998
 Iteration  2 RMS(Cart)=  0.00557309 RMS(Int)=  0.00050133
 Iteration  3 RMS(Cart)=  0.00001964 RMS(Int)=  0.00050122
 Iteration  4 RMS(Cart)=  0.00000000 RMS(Int)=  0.00050122
 Variable       Old X    -DE/DX   Delta X   Delta X   Delta X     New X
                                 (Linear)    (Quad)   (Total)
    R1        2.29121   0.00530   0.00052  -0.00141  -0.00089   2.29032
    R2        2.43967   0.00300   0.00453   0.00422   0.00874   2.44841
    R3        2.93772  -0.00174   0.00001  -0.01282  -0.01282   2.92491
    R4        1.97575  -0.00978  -0.01968  -0.01628  -0.03594   1.93980
    R5        2.78940  -0.00307   0.04662  -0.00485   0.04178   2.83118
    R6        2.51634  -0.00012  -0.00022   0.00004  -0.00018   2.51616
    R7        2.54135   0.00235   0.00133  -0.00347  -0.00215   2.53920
    R8        2.52665   0.00082  -0.00022   0.00143   0.00122   2.52787
    R9        1.83033   0.00087  -0.00019   0.00290   0.00269   1.83302
   R10        1.84638   0.00031  -0.00060   0.00117   0.00049   1.84687
   R11        3.12280   0.00035   0.00224   0.00594   0.00809   3.13089
   R12        3.41663   0.00015  -0.00163   0.01581   0.01411   3.43074
   R13        1.84670  -0.00031  -0.00205  -0.00039  -0.00219   1.84452
   R14        1.84493  -0.00118  -0.00150   0.00224   0.00118   1.84611
   R15        3.39790  -0.00022   0.02693   0.02557   0.05272   3.45062
   R16        3.48101  -0.00193   0.00459   0.03504   0.03998   3.52100
   R17        1.83803   0.00257   0.00247   0.00173   0.00406   1.84209
   R18        1.83664   0.00048  -0.00167   0.00220   0.00053   1.83717
   R19        3.01942   0.00081   0.00941  -0.00936  -0.00025   3.01917
   R20        3.49160   0.00028  -0.01790   0.01190  -0.00601   3.48559
   R21        1.89923   0.00047  -0.00116   0.00358   0.00213   1.90137
   R22        1.81374   0.00105   0.00006   0.00083   0.00090   1.81464
   R23        3.31864   0.00075   0.01090   0.01295   0.02361   3.34226
   R24        3.50759   0.00018  -0.00124   0.00169   0.00051   3.50810
   R25        1.85737   0.00134  -0.00125   0.00209   0.00072   1.85809
   R26        1.81301   0.00079   0.00002   0.00149   0.00151   1.81452
   R27        1.83974   0.00121   0.00034   0.00243   0.00280   1.84254
   R28        1.81180   0.00046  -0.00008   0.00155   0.00148   1.81327
   R29        1.88098   0.00078  -0.00039   0.00085   0.00037   1.88135
   R30        1.81202   0.00088   0.00014   0.00206   0.00220   1.81422
    A1        2.24469  -0.00395  -0.00411  -0.00459  -0.00870   2.23599
    A2        2.09661   0.00198   0.00434  -0.00067   0.00367   2.10027
    A3        1.94138   0.00194  -0.00027   0.00568   0.00535   1.94673
    A4        2.00653  -0.01662  -0.02024  -0.02343  -0.04358   1.96295
    A5        1.94684  -0.00191  -0.00050  -0.01403  -0.01457   1.93227
    A6        1.90136   0.00071   0.00074   0.01021   0.01098   1.91233
    A7        1.95451  -0.00073  -0.00028  -0.00778  -0.00812   1.94639
    A8        1.88559   0.00064  -0.00023   0.00423   0.00405   1.88964
    A9        1.88956   0.00094   0.00033   0.00296   0.00318   1.89274
   A10        1.88374   0.00048  -0.00006   0.00537   0.00531   1.88906
   A11        1.82543  -0.00094  -0.00101  -0.00682  -0.00814   1.81729
   A12        1.87297   0.00041   0.00345  -0.00027   0.00305   1.87602
   A13        1.94230   0.00115  -0.01304   0.01544   0.00344   1.94574
   A14        2.83823  -0.00098  -0.00431  -0.01056  -0.01491   2.82332
   A15        1.93896  -0.00020  -0.02757   0.05035   0.02357   1.96253
   A16        2.10951  -0.00676  -0.02017   0.01446  -0.00476   2.10476
   A17        1.83093   0.00299   0.00213  -0.00846  -0.00466   1.82627
   A18        2.96833  -0.00441  -0.03537   0.01502  -0.02008   2.94826
   A19        2.78422   0.00047  -0.00088  -0.02963  -0.03046   2.75376
   A20        1.85287   0.00073  -0.00533   0.00036  -0.00613   1.84674
   A21        1.97246  -0.00135  -0.01804  -0.01989  -0.03786   1.93460
   A22        1.97712   0.00084   0.00904  -0.01648  -0.00791   1.96920
   A23        2.79239  -0.00023   0.01613   0.00581   0.02222   2.81461
   A24        1.85762  -0.00022   0.00397  -0.00146   0.00393   1.86155
   A25        1.83352   0.00040   0.02093  -0.00810   0.01268   1.84621
   A26        1.76809  -0.00006  -0.00369   0.02262   0.01899   1.78708
   A27        2.14863  -0.00034   0.02434  -0.02389   0.00184   2.15047
   A28        2.13988  -0.00009  -0.02957  -0.00622  -0.03649   2.10339
   A29        1.66519   0.00043  -0.01688   0.02434   0.00714   1.67232
   A30        1.81357  -0.00142  -0.00701   0.03374   0.02648   1.84005
   A31        2.09853   0.00173  -0.01549   0.01711   0.00257   2.10110
   A32        1.88737  -0.00033  -0.00147  -0.00188  -0.00337   1.88400
   A33        1.82662   0.00023  -0.00442   0.00016  -0.00435   1.82227
   A34        2.19096  -0.00006   0.01181  -0.03983  -0.02874   2.16222
   A35        1.88328  -0.00027  -0.00066  -0.00528  -0.00626   1.87702
   A36        1.44621  -0.00267   0.01550   0.05124   0.06692   1.51314
   A37        1.78314  -0.00037  -0.00567   0.01662   0.00993   1.79306
   A38        2.18245   0.00109  -0.00266  -0.01981  -0.02186   2.16059
   A39        1.82429   0.00208   0.01130   0.00604   0.01749   1.84178
   A40        2.25624  -0.00020  -0.01173  -0.04194  -0.05426   2.20197
   A41        1.88951  -0.00005  -0.00286   0.00333   0.00022   1.88973
   A42        3.28066  -0.01260  -0.02409  -0.01529  -0.03885   3.24181
   A43        3.16064  -0.00043   0.00750  -0.00479   0.00137   3.16202
   A44        3.11755  -0.00228   0.01364   0.00343   0.01693   3.13448
   A45        2.80298   0.00016   0.01424  -0.00620   0.00844   2.81142
   A46        2.92132  -0.00003   0.00699   0.00025   0.00723   2.92855
   A47        3.05181   0.00482  -0.00259   0.02943   0.02703   3.07884
   A48        3.07728   0.00054  -0.00704  -0.01600  -0.02285   3.05443
   A49        2.82941   0.00240   0.01776   0.00520   0.02248   2.85188
   A50        2.98314  -0.00057   0.01115  -0.01464  -0.00363   2.97951
   A51        3.14522   0.00113   0.00151  -0.01168  -0.00900   3.13622
    D1       -0.02057  -0.00228  -0.01332   0.02830   0.01491  -0.00566
    D2       -3.12748  -0.00142  -0.01202   0.01385   0.00185  -3.12563
    D3        0.26978   0.00066   0.00259  -0.05515  -0.05264   0.21714
    D4       -1.81015   0.00059   0.00270  -0.05835  -0.05567  -1.86582
    D5        2.39067  -0.00002   0.00246  -0.06690  -0.06441   2.32626
    D6       -2.90313  -0.00025   0.00122  -0.04220  -0.04103  -2.94416
    D7        1.30012  -0.00032   0.00133  -0.04540  -0.04405   1.25606
    D8       -0.78225  -0.00093   0.00109  -0.05395  -0.05279  -0.83504
    D9        1.91908  -0.00667   0.06901  -0.15646  -0.08865   1.83042
   D10       -0.26692  -0.00107   0.11825  -0.21344  -0.09403  -0.36095
   D11       -0.59434  -0.00029   0.03488  -0.12829  -0.09338  -0.68772
   D12        1.42253   0.00022   0.03228  -0.12507  -0.09271   1.32982
   D13       -0.09375   0.00145  -0.00387  -0.07162  -0.07579  -0.16954
   D14        1.36684  -0.00113   0.01310  -0.01580  -0.00228   1.36455
   D15       -2.42769  -0.00058   0.00273  -0.06341  -0.06051  -2.48819
   D16       -2.03831   0.00205   0.00011  -0.07050  -0.07076  -2.10907
   D17       -0.57772  -0.00052   0.01707  -0.01469   0.00275  -0.57497
   D18        1.91094   0.00002   0.00671  -0.06230  -0.05547   1.85547
   D19       -0.19372   0.00010  -0.06241   0.14250   0.07976  -0.11395
   D20        1.99245  -0.00011  -0.05828   0.10198   0.04373   2.03618
   D21       -1.01522   0.00472   0.05768  -0.09280  -0.03511  -1.05033
   D22        1.29208  -0.00183   0.01611  -0.04496  -0.02791   1.26417
   D23        2.15956  -0.00532  -0.00609  -0.01597  -0.02165   2.13792
   D24       -0.04598  -0.00263   0.04355  -0.08951  -0.04654  -0.09252
   D25        0.05267   0.00211  -0.04440   0.02092  -0.02299   0.02969
   D26        2.16515   0.00160  -0.06125   0.05737  -0.00334   2.16181
   D27       -1.45643  -0.00274  -0.06538   0.11995   0.05363  -1.40280
   D28        0.34805  -0.00109  -0.05054   0.13469   0.08488   0.43293
   D29        2.49254  -0.00075  -0.06181   0.14153   0.07932   2.57187
   D30       -1.31290  -0.00042  -0.00908   0.04790   0.03892  -1.27398
   D31        0.86461   0.00029  -0.01274   0.01444   0.00176   0.86637
   D32       -3.11461  -0.00025  -0.01395   0.01085  -0.00301  -3.11762
   D33       -0.80551  -0.00078   0.03781  -0.02510   0.01261  -0.79290
   D34        0.90697  -0.00006   0.02113   0.00309   0.02442   0.93139
   D35       -1.01601   0.00032  -0.02806  -0.01873  -0.04644  -1.06244
   D36        1.29310  -0.00021   0.02370  -0.05467  -0.03082   1.26228
   D37        3.00557   0.00052   0.00703  -0.02649  -0.01901   2.98656
   D38        0.51617  -0.00012  -0.01756   0.02218   0.00497   0.52114
   D39       -1.24270   0.00106  -0.01491  -0.00686  -0.02174  -1.26444
   D40        2.78818  -0.00128  -0.01271   0.02188   0.00855   2.79673
   D41       -0.31601   0.00089  -0.00300   0.02677   0.02508  -0.29093
   D42       -2.60652   0.00095   0.02315  -0.02724  -0.00271  -2.60923
   D43        1.79394   0.00050   0.05101   0.00532   0.05553   1.84947
   D44       -0.49656   0.00056   0.07716  -0.04869   0.02774  -0.46882
   D45       -2.09580   0.00068   0.00223  -0.00038   0.00214  -2.09366
   D46        1.89688   0.00073   0.02838  -0.05439  -0.02565   1.87123
   D47       -1.15373  -0.00028  -0.00639  -0.03362  -0.04037  -1.19410
   D48        2.81600  -0.00038  -0.01944   0.02108   0.00141   2.81741
   D49        3.06189   0.00025   0.00516  -0.04989  -0.04511   3.01678
   D50        0.74844   0.00015  -0.00788   0.00481  -0.00333   0.74511
   D51        0.68358   0.00018   0.01292  -0.03787  -0.02511   0.65847
   D52       -1.62987   0.00008  -0.00012   0.01683   0.01667  -1.61321
         Item               Value     Threshold  Converged?
 Maximum Force            0.016621     0.000015     NO 
 RMS     Force            0.002631     0.000010     NO 
 Maximum Displacement     0.364333     0.000060     NO 
 RMS     Displacement     0.089603     0.000040     NO 
 Predicted change in Energy=-8.555977D-04
 GradGradGradGradGradGradGradGradGradGradGradGradGradGradGradGradGradGrad

                          Input orientation:                          
 ---------------------------------------------------------------------
 Center     Atomic      Atomic             Coordinates (Angstroms)
 Number     Number       Type             X           Y           Z
 ---------------------------------------------------------------------
      1          6           0        1.945910    0.445365   -0.839835
      2          8           0        1.738282   -0.665554   -0.402048
      3          8           0        1.100695    1.259231   -1.389313
      4          1           0        0.153928    0.865905   -1.440594
      5          6           0        3.360193    1.068189   -0.752879
      6          9           0        4.260595    0.146820   -0.416381
      7          9           0        3.371352    2.030325    0.185028
      8          9           0        3.728290    1.614338   -1.917199
      9          8           0       -4.361739   -0.794231    0.333518
     10          1           0       -4.090052    0.136846    0.320494
     11          1           0       -4.370308   -1.026889    1.282706
     12          8           0       -1.279353    0.449087   -1.569246
     13          1           0       -1.854047    0.882241   -0.909829
     14          1           0       -1.527955   -0.494907   -1.531243
     15          8           0       -0.463855   -1.802875    1.072965
     16          1           0       -1.124444   -2.085522    0.414217
     17          1           0        0.319838   -1.534722    0.563977
     18          8           0       -1.471035    0.110558    2.520033
     19          1           0       -1.040646   -0.627164    1.988158
     20          1           0       -0.817112    0.408160    3.157160
     21          8           0       -2.721622    1.532465    0.559443
     22          1           0       -2.224755    1.182929    1.332584
     23          1           0       -2.829575    2.478875    0.680443
     24          8           0       -3.914130   -1.130274    3.036884
     25          1           0       -3.051385   -0.679154    3.090204
     26          1           0       -4.459777   -0.796485    3.752131
     27          8           0       -2.395395   -2.026918   -0.921228
     28          1           0       -3.215318   -1.659001   -0.492836
     29          1           0       -2.654044   -2.756170   -1.489539
 ---------------------------------------------------------------------
                    Distance matrix (angstroms):
                    1          2          3          4          5
     1  C    0.000000
     2  O    1.211985   0.000000
     3  O    1.295644   2.255218   0.000000
     4  H    1.936225   2.436005   1.026501   0.000000
     5  C    1.547794   2.399905   2.355181   3.285424   0.000000
     6  F    2.371962   2.649947   3.488412   4.293111   1.331493
     7  F    2.365233   3.206141   2.868626   3.788184   1.343689
     8  F    2.388323   3.384335   2.703520   3.682848   1.337691
     9  O    6.534508   6.145557   6.084656   5.127843   8.017300
    10  H    6.154217   5.927511   5.579161   4.652346   7.584568
    11  H    6.824026   6.346955   6.503685   5.609612   8.263995
    12  O    3.306718   3.422119   2.520584   1.498194   4.751330
    13  H    3.825629   3.944406   3.017040   2.077004   5.219916
    14  H    3.664682   3.460130   3.163376   2.165354   5.190675
    15  O    3.810558   2.884193   4.229317   3.717798   5.118599
    16  H    4.171943   3.298151   4.403560   3.712880   5.605353
    17  H    2.921565   1.923705   3.497321   3.131907   4.213433
    18  O    4.803782   4.409152   4.818323   4.347140   5.913525
    19  H    4.250575   3.665652   4.421667   3.925889   5.454805
    20  H    4.859182   4.511194   5.007267   4.721419   5.759681
    21  O    4.992557   5.064237   4.299118   3.565563   6.239088
    22  H    4.760027   4.704413   4.298042   3.667309   5.962715
    23  H    5.408482   5.650181   4.606348   4.000220   6.508278
    24  O    7.200810   6.632645   7.102776   6.370372   8.491838
    25  H    6.456215   5.927641   6.408056   5.761022   7.676642
    26  H    7.978795   7.462592   7.847246   7.142423   9.215425
    27  O    4.996573   4.382938   4.820843   3.890657   6.537188
    28  H    5.584537   5.053052   5.286561   4.315695   7.123380
    29  H    5.641943   4.984560   5.498324   4.583289   7.165155
                    6          7          8          9         10
     6  F    0.000000
     7  F    2.167957   0.000000
     8  F    2.165504   2.172512   0.000000
     9  O    8.705893   8.234128   8.735875   0.000000
    10  H    8.383101   7.699101   8.265393   0.969993   0.000000
    11  H    8.874513   8.395520   9.099603   0.977324   1.535798
    12  O    5.666700   5.216019   5.153191   3.829811   3.401270
    13  H    6.178445   5.460916   5.719550   3.262666   2.658764
    14  H    5.929758   5.772832   5.676794   3.405475   3.223722
    15  O    5.323522   5.494603   6.180008   4.093611   4.180674
    16  H    5.888284   6.099582   6.532495   3.486262   3.707092
    17  H    4.395253   4.707961   5.262163   4.745377   4.722345
    18  O    6.440142   5.708456   6.998812   3.735727   3.420220
    19  H    5.872309   5.457037   6.558880   3.714216   3.558607
    20  H    6.214629   5.385928   6.918430   4.688611   4.339633
    21  O    7.184956   6.124735   6.909546   2.855616   1.969124
    22  H    6.796482   5.775065   6.796025   3.077985   2.365998
    23  H    7.544005   6.236837   7.106390   3.630579   2.683927
    24  O    8.965608   8.438051   9.512225   2.760700   3.002551
    25  H    8.151284   7.552011   8.734884   3.054437   3.068546
    26  H    9.711395   9.057685  10.246844   3.420019   3.575462
    27  O    7.020128   7.137254   7.193763   2.638260   3.015892
    28  H    7.691301   7.579898   7.807513   1.656795   2.156787
    29  H    7.575701   7.875285   7.747156   3.176313   3.702415
                   11         12         13         14         15
    11  H    0.000000
    12  O    4.457145   0.000000
    13  H    3.844939   0.976077   0.000000
    14  H    4.034884   0.976919   1.545648   0.000000
    15  O    3.988298   3.566181   3.615792   3.102416   0.000000
    16  H    3.522870   3.222168   3.330621   2.545130   0.974791
    17  H    4.771995   3.323184   3.569256   2.980855   0.972187
    18  O    3.351201   4.107742   3.536403   4.096665   2.601854
    19  H    3.426965   3.724302   3.367233   3.555439   1.597674
    20  H    4.265928   4.749133   4.223789   4.827209   3.058976
    21  O    3.129149   2.790191   1.825990   3.147387   4.060260
    22  H    3.080451   3.138937   2.292652   3.391484   3.476089
    23  H    3.876462   3.403576   2.455577   3.927996   4.907554
    24  O    1.815469   5.536503   4.885765   5.192813   4.026633
    25  H    2.264404   5.111115   4.457784   4.869554   3.468042
    26  H    2.481763   6.323258   5.598376   6.049840   4.915094
    27  O    3.123726   2.792145   2.959120   1.863230   2.785291
    28  H    2.210457   3.057884   2.912877   2.297956   3.169067
    29  H    3.690707   3.488524   3.770158   2.526485   3.503159
                   16         17         18         19         20
    16  H    0.000000
    17  H    1.552984   0.000000
    18  O    3.062246   3.120949   0.000000
    19  H    2.147352   2.168610   1.006160   0.000000
    20  H    3.719763   3.433955   0.960267   1.577476   0.000000
    21  O    3.957512   4.319506   2.725748   3.087216   3.411650
    22  H    3.568872   3.801491   1.768646   2.260161   2.431214
    23  H    4.879761   5.103070   3.292210   3.815477   3.804208
    24  O    3.946293   4.919891   2.788460   3.099976   3.460168
    25  H    3.584952   4.298717   1.856407   2.293530   2.485701
    26  H    4.891598   5.792584   3.357584   3.851068   3.882546
    27  O    1.844495   3.133780   4.155180   3.501311   5.005380
    28  H    2.318711   3.691833   3.905284   3.456764   4.831876
    29  H    2.532534   3.814818   5.068955   4.385213   5.914314
                   21         22         23         24         25
    21  O    0.000000
    22  H    0.983260   0.000000
    23  H    0.960201   1.571806   0.000000
    24  O    3.827528   3.333097   4.444663   0.000000
    25  H    3.377092   2.690705   3.978604   0.975029   0.000000
    26  H    4.317227   3.842864   4.777113   0.959543   1.560603
    27  O    3.868852   3.925799   4.801669   4.333264   4.282333
    28  H    3.396541   3.519935   4.318264   3.636869   3.718219
    29  H    4.753450   4.864686   5.669685   4.971907   5.044395
                   26         27         28         29
    26  H    0.000000
    27  O    5.255085   0.000000
    28  H    4.506923   0.995568   0.000000
    29  H    5.880148   0.960045   1.585000   0.000000
 Stoichiometry    C2H15F3O9
 Framework group  C1[X(C2H15F3O9)]
 Deg. of freedom    81
 Full point group                 C1      NOp   1
 Largest Abelian subgroup         C1      NOp   1
 Largest concise Abelian subgroup C1      NOp   1
                         Standard orientation:                         
 ---------------------------------------------------------------------
 Center     Atomic      Atomic             Coordinates (Angstroms)
 Number     Number       Type             X           Y           Z
 ---------------------------------------------------------------------
      1          6           0        2.211686   -0.256828    0.192932
      2          8           0        1.619136    0.048902    1.205020
      3          8           0        1.791673   -0.990343   -0.789024
      4          1           0        0.835773   -1.333964   -0.641096
      5          6           0        3.645202    0.268014   -0.062493
      6          9           0        4.152531    0.809136    1.043254
      7          9           0        3.615162    1.212263   -1.017998
      8          9           0        4.461456   -0.711382   -0.467375
      9          8           0       -4.264404   -1.034248   -0.201615
     10          1           0       -3.781638   -0.923899   -1.035669
     11          1           0       -4.608475   -0.140823   -0.005230
     12          8           0       -0.552600   -1.894554   -0.588703
     13          1           0       -1.171475   -1.412022   -1.169119
     14          1           0       -1.024547   -1.974907    0.262873
     15          8           0       -1.127656    0.762351    1.719503
     16          1           0       -1.613385   -0.072936    1.848264
     17          1           0       -0.188259    0.517291    1.668244
     18          8           0       -2.015406    1.940359   -0.423822
     19          1           0       -1.641926    1.523333    0.412217
     20          1           0       -1.525816    2.753745   -0.568106
     21          8           0       -2.246012   -0.231111   -2.055153
     22          1           0       -2.099951    0.636142   -1.615450
     23          1           0       -2.149657   -0.102777   -3.001848
     24          8           0       -4.728314    1.663290    0.158304
     25          1           0       -3.836493    1.987044   -0.066457
     26          1           0       -5.361100    2.202989   -0.320267
     27          8           0       -2.380428   -1.716841    1.514518
     28          1           0       -3.173880   -1.529619    0.943084
     29          1           0       -2.630744   -2.369327    2.172766
 ---------------------------------------------------------------------
 Rotational constants (GHZ):           0.8338947           0.1982322           0.1926300
 Standard basis: 6-31++G(d,p) (6D, 7F)
 There are   356 symmetry adapted cartesian basis functions of A   symmetry.
 There are   356 symmetry adapted basis functions of A   symmetry.
   356 basis functions,   568 primitive gaussians,   356 cartesian basis functions
    63 alpha electrons       63 beta electrons
       nuclear repulsion energy      1107.9711344195 Hartrees.
 NAtoms=   29 NActive=   29 NUniq=   29 SFac= 1.00D+00 NAtFMM=   60 NAOKFM=F Big=F
 Integral buffers will be    131072 words long.
 Raffenetti 2 integral format.
 Two-electron integral symmetry is turned on.
 Nuclear repulsion after empirical dispersion term =     1107.9551798305 Hartrees.
 One-electron integrals computed using PRISM.
 NBasis=   356 RedAO= T EigKep=  4.70D-05  NBF=   356
 NBsUse=   356 1.00D-06 EigRej= -1.00D+00 NBFU=   356
 Lowest energy guess from the checkpoint file:  "/local_scratch/slurm.6305263/Gau-3080562.chk"
 B after Tr=    -0.000000   -0.000000    0.000000
         Rot=    0.995195    0.097202    0.003815   -0.011161 Ang=  11.24 deg.
 B after Tr=    -0.000000   -0.000000    0.000000
         Rot=    0.996612    0.082020    0.001779   -0.005846 Ang=   9.44 deg.
 Requested convergence on RMS density matrix=1.00D-10 within 128 cycles.
 Requested convergence on MAX density matrix=1.00D-08.
 Requested convergence on             energy=1.00D-08.
 No special actions if energy rises.
 SCF Done:  E(RwB97XD) =  -1061.67935107     A.U. after   16 cycles
            NFock= 16  Conv=0.87D-10     -V/T= 2.0083
 Calling FoFJK, ICntrl=      2127 FMM=F ISym2X=0 I1Cent= 0 IOpClX= 0 NMat=1 NMatS=1 NMatT=0.
 ***** Axes restored to original set *****
 -------------------------------------------------------------------
 Center     Atomic                   Forces (Hartrees/Bohr)
 Number     Number              X              Y              Z
 -------------------------------------------------------------------
      1        6          -0.000847044    0.000870629   -0.000903431
      2        8          -0.000958276   -0.003453109    0.002556725
      3        8           0.001135693    0.001674020   -0.000407134
      4        1          -0.001103534   -0.000464713   -0.000767591
      5        6           0.000141223   -0.001832891   -0.000840971
      6        9           0.000857894    0.000607391    0.000126817
      7        9           0.000278037    0.001222485    0.000825062
      8        9           0.000397528    0.000455382   -0.000073323
      9        8          -0.000027957    0.000061083    0.000111593
     10        1           0.000200845   -0.000338923   -0.000387519
     11        1          -0.000002386    0.000121152    0.000106506
     12        8          -0.002274622   -0.002244763    0.001015194
     13        1           0.001211732    0.001783366    0.000151729
     14        1           0.000133583    0.000907754   -0.000496549
     15        8           0.001755932    0.000739518   -0.000510391
     16        1          -0.000130258    0.000128544   -0.000880703
     17        1          -0.000909969    0.000151461   -0.000137054
     18        8          -0.000226306    0.000071709   -0.000254589
     19        1          -0.000425103    0.000191783    0.000194792
     20        1           0.000260267    0.000094480    0.000348896
     21        8           0.000006623   -0.000318295    0.000445217
     22        1          -0.000276430   -0.000271917    0.000014141
     23        1           0.000037143   -0.000054800   -0.000232263
     24        8          -0.000154815    0.000280803    0.000217083
     25        1           0.000162973   -0.000234445   -0.000519414
     26        1           0.000074329   -0.000234613    0.000033475
     27        8           0.001051769   -0.000052576   -0.000026866
     28        1          -0.000018025   -0.000062312   -0.000055906
     29        1          -0.000350848    0.000201800    0.000346476
 -------------------------------------------------------------------
 Cartesian Forces:  Max     0.003453109 RMS     0.000842488

 GradGradGradGradGradGradGradGradGradGradGradGradGradGradGradGradGradGrad
 Berny optimization.
 Using GEDIIS/GDIIS optimizer.
 FormGI is forming the generalized inverse of G from B-inverse, IUseBI=4.
 Internal  Forces:  Max     0.004761844 RMS     0.001094625
 Search for a local minimum.
 Step number   9 out of a maximum of  174
 All quantities printed in internal units (Hartrees-Bohrs-Radians)
 Mixed Optimization -- RFO/linear search
 Update second derivatives using D2CorX and points    8    7    9
 DE= -7.36D-04 DEPred=-8.56D-04 R= 8.60D-01
 TightC=F SS=  1.41D+00  RLast= 7.31D-01 DXNew= 3.5676D-01 2.1923D+00
 Trust test= 8.60D-01 RLast= 7.31D-01 DXMaxT set to 3.57D-01
 ITU=  1 -1  1  0  0  0 -1  1  0
 Use linear search instead of GDIIS.
     Eigenvalues ---    0.00015   0.00033   0.00046   0.00058   0.00067
     Eigenvalues ---    0.00129   0.00226   0.00315   0.00341   0.00395
     Eigenvalues ---    0.00536   0.00652   0.00692   0.00760   0.00989
     Eigenvalues ---    0.01021   0.01139   0.01233   0.01295   0.01357
     Eigenvalues ---    0.01414   0.01435   0.01558   0.01631   0.01753
     Eigenvalues ---    0.01856   0.01957   0.02302   0.02304   0.02474
     Eigenvalues ---    0.02608   0.02716   0.02876   0.03068   0.03189
     Eigenvalues ---    0.03626   0.03822   0.04045   0.04546   0.05115
     Eigenvalues ---    0.05306   0.05491   0.05604   0.06106   0.06433
     Eigenvalues ---    0.06688   0.07322   0.08467   0.08697   0.09684
     Eigenvalues ---    0.11409   0.13694   0.14109   0.14853   0.19877
     Eigenvalues ---    0.21535   0.22779   0.24279   0.28993   0.34028
     Eigenvalues ---    0.36041   0.38577   0.39269   0.40591   0.41158
     Eigenvalues ---    0.45506   0.46389   0.47436   0.48812   0.50276
     Eigenvalues ---    0.51613   0.53045   0.54101   0.55650   0.57280
     Eigenvalues ---    0.57505   0.57778   0.57841   0.61468   1.07764
     Eigenvalues ---    1.31535
 RFO step:  Lambda=-5.12810092D-04 EMin= 1.53572632D-04
 Quartic linear search produced a step of  0.01631.
 Iteration  1 RMS(Cart)=  0.06406928 RMS(Int)=  0.00161832
 Iteration  2 RMS(Cart)=  0.00286311 RMS(Int)=  0.00050794
 Iteration  3 RMS(Cart)=  0.00000499 RMS(Int)=  0.00050793
 Iteration  4 RMS(Cart)=  0.00000001 RMS(Int)=  0.00050793
 Variable       Old X    -DE/DX   Delta X   Delta X   Delta X     New X
                                 (Linear)    (Quad)   (Total)
    R1        2.29032   0.00425  -0.00003   0.00120   0.00117   2.29149
    R2        2.44841   0.00196   0.00001   0.00101   0.00101   2.44943
    R3        2.92491   0.00171  -0.00021  -0.00075  -0.00096   2.92395
    R4        1.93980   0.00087   0.00001   0.00325   0.00327   1.94307
    R5        2.83118  -0.00028  -0.00073  -0.01583  -0.01656   2.81462
    R6        2.51616   0.00019   0.00000  -0.00178  -0.00178   2.51438
    R7        2.53920   0.00145  -0.00008   0.00296   0.00288   2.54209
    R8        2.52787   0.00036   0.00003   0.00133   0.00136   2.52923
    R9        1.83302  -0.00025   0.00005   0.00087   0.00092   1.83394
   R10        1.84687   0.00023   0.00003   0.00021   0.00030   1.84717
   R11        3.13089  -0.00007   0.00006  -0.00927  -0.00896   3.12193
   R12        3.43074   0.00019   0.00028  -0.00429  -0.00395   3.42679
   R13        1.84452  -0.00012   0.00003   0.00003  -0.00026   1.84426
   R14        1.84611  -0.00222   0.00006  -0.00084  -0.00079   1.84532
   R15        3.45062  -0.00028   0.00004   0.00570   0.00546   3.45608
   R16        3.52100  -0.00169   0.00051   0.00359   0.00420   3.52519
   R17        1.84209   0.00015  -0.00001   0.00164   0.00144   1.84353
   R18        1.83717  -0.00062   0.00006   0.00044   0.00050   1.83766
   R19        3.01917   0.00017  -0.00029   0.00280   0.00252   3.02169
   R20        3.48559  -0.00084   0.00044  -0.02749  -0.02721   3.45838
   R21        1.90137  -0.00025   0.00007   0.00050   0.00060   1.90197
   R22        1.81464   0.00044   0.00001   0.00085   0.00086   1.81550
   R23        3.34226  -0.00023   0.00005  -0.00506  -0.00487   3.33739
   R24        3.50810  -0.00008   0.00005  -0.01505  -0.01505   3.49305
   R25        1.85809  -0.00026   0.00005   0.00209   0.00230   1.86039
   R26        1.81452  -0.00009   0.00002   0.00013   0.00015   1.81467
   R27        1.84254   0.00011   0.00004   0.00060   0.00062   1.84316
   R28        1.81327  -0.00010   0.00003   0.00007   0.00010   1.81337
   R29        1.88135  -0.00012   0.00002   0.00167   0.00191   1.88326
   R30        1.81422  -0.00026   0.00003   0.00027   0.00030   1.81452
    A1        2.23599   0.00043  -0.00002   0.00235   0.00233   2.23832
    A2        2.10027   0.00040  -0.00007   0.00079   0.00072   2.10099
    A3        1.94673  -0.00085   0.00010  -0.00320  -0.00309   1.94363
    A4        1.96295  -0.00302  -0.00010  -0.00368  -0.00379   1.95916
    A5        1.93227   0.00177  -0.00022   0.00217   0.00195   1.93422
    A6        1.91233   0.00006   0.00016   0.00037   0.00052   1.91286
    A7        1.94639   0.00034  -0.00012  -0.00255  -0.00268   1.94371
    A8        1.88964  -0.00080   0.00007   0.00017   0.00024   1.88988
    A9        1.89274  -0.00080   0.00004   0.00079   0.00083   1.89356
   A10        1.88906  -0.00068   0.00009  -0.00094  -0.00085   1.88821
   A11        1.81729   0.00005  -0.00010   0.00187   0.00188   1.81917
   A12        1.87602  -0.00038  -0.00005  -0.00878  -0.00878   1.86724
   A13        1.94574   0.00041   0.00045   0.00819   0.00829   1.95403
   A14        2.82332  -0.00030  -0.00011   0.00831   0.00788   2.83120
   A15        1.96253   0.00010   0.00122   0.02629   0.02716   1.98969
   A16        2.10476  -0.00368   0.00053   0.01738   0.01788   2.12264
   A17        1.82627   0.00178  -0.00014   0.00428   0.00274   1.82901
   A18        2.94826  -0.00171   0.00074  -0.00627  -0.00599   2.94227
   A19        2.75376   0.00041  -0.00047  -0.02205  -0.02313   2.73063
   A20        1.84674   0.00011   0.00006  -0.00290  -0.00296   1.84377
   A21        1.93460  -0.00007  -0.00007   0.00082   0.00006   1.93466
   A22        1.96920   0.00008  -0.00040   0.03091   0.03072   1.99992
   A23        2.81461  -0.00032  -0.00013   0.01322   0.01240   2.82702
   A24        1.86155   0.00008  -0.00006  -0.00662  -0.00981   1.85173
   A25        1.84621   0.00006  -0.00043  -0.04874  -0.05017   1.79604
   A26        1.78708  -0.00036   0.00042   0.01851   0.01912   1.80620
   A27        2.15047  -0.00026  -0.00071  -0.03918  -0.04186   2.10862
   A28        2.10339   0.00019   0.00030   0.04725   0.04832   2.15171
   A29        1.67232   0.00023   0.00063   0.02891   0.02997   1.70229
   A30        1.84005  -0.00115   0.00064   0.02196   0.02249   1.86255
   A31        2.10110   0.00116   0.00051   0.01687   0.01764   2.11874
   A32        1.88400  -0.00006  -0.00001   0.00117   0.00046   1.88446
   A33        1.82227  -0.00020   0.00006   0.00324   0.00272   1.82499
   A34        2.16222   0.00024  -0.00083   0.03166   0.03101   2.19323
   A35        1.87702  -0.00002  -0.00008   0.00452   0.00411   1.88112
   A36        1.51314  -0.00241   0.00062  -0.02804  -0.02735   1.48579
   A37        1.79306   0.00010   0.00033   0.01850   0.01867   1.81173
   A38        2.16059   0.00100  -0.00028   0.01481   0.01417   2.17476
   A39        1.84178   0.00089  -0.00006   0.00285   0.00257   1.84435
   A40        2.20197   0.00045  -0.00053  -0.00490  -0.00519   2.19678
   A41        1.88973  -0.00017   0.00009  -0.00144  -0.00139   1.88834
   A42        3.24181  -0.00476   0.00010  -0.01622  -0.01611   3.22571
   A43        3.16202  -0.00032  -0.00020  -0.00118  -0.00139   3.16062
   A44        3.13448  -0.00175  -0.00014  -0.01148  -0.01203   3.12246
   A45        2.81142  -0.00013  -0.00029  -0.01513  -0.01591   2.79551
   A46        2.92855  -0.00038  -0.00009  -0.00041  -0.00083   2.92772
   A47        3.07884   0.00151   0.00052   0.01925   0.01975   3.09859
   A48        3.05443   0.00037  -0.00016  -0.00846  -0.00862   3.04580
   A49        2.85188   0.00135  -0.00017   0.01100   0.01153   2.86342
   A50        2.97951   0.00020  -0.00040   0.00525   0.00470   2.98421
   A51        3.13622   0.00052  -0.00019  -0.00080  -0.00118   3.13504
    D1       -0.00566  -0.00131   0.00065  -0.00610  -0.00545  -0.01111
    D2       -3.12563  -0.00062   0.00039  -0.00346  -0.00306  -3.12870
    D3        0.21714   0.00018  -0.00094  -0.02526  -0.02620   0.19094
    D4       -1.86582   0.00003  -0.00099  -0.02706  -0.02804  -1.89386
    D5        2.32626   0.00061  -0.00112  -0.02450  -0.02563   2.30063
    D6       -2.94416  -0.00045  -0.00071  -0.02764  -0.02834  -2.97250
    D7        1.25606  -0.00060  -0.00076  -0.02943  -0.03019   1.22588
    D8       -0.83504  -0.00001  -0.00089  -0.02688  -0.02777  -0.86281
    D9        1.83042  -0.00306  -0.00354   0.00605   0.00244   1.83287
   D10       -0.36095  -0.00095  -0.00512  -0.04280  -0.04784  -0.40879
   D11       -0.68772   0.00042  -0.00258  -0.05992  -0.06250  -0.75021
   D12        1.32982   0.00018  -0.00249  -0.06534  -0.06786   1.26196
   D13       -0.16954   0.00147  -0.00112  -0.01349  -0.01455  -0.18409
   D14        1.36455  -0.00094  -0.00043  -0.03873  -0.03921   1.32534
   D15       -2.48819  -0.00006  -0.00107  -0.04687  -0.04806  -2.53625
   D16       -2.10907   0.00157  -0.00116  -0.01444  -0.01541  -2.12447
   D17       -0.57497  -0.00084  -0.00047  -0.03968  -0.04007  -0.61504
   D18        1.85547   0.00004  -0.00111  -0.04782  -0.04891   1.80655
   D19       -0.11395   0.00031   0.00319   0.08144   0.08447  -0.02949
   D20        2.03618   0.00027   0.00248   0.11462   0.11745   2.15364
   D21       -1.05033   0.00250  -0.00232  -0.03403  -0.03622  -1.08655
   D22        1.26417  -0.00081  -0.00094   0.01145   0.01120   1.27537
   D23        2.13792  -0.00260  -0.00017  -0.06014  -0.05998   2.07794
   D24       -0.09252  -0.00153  -0.00208  -0.11484  -0.11668  -0.20920
   D25        0.02969   0.00133   0.00097   0.00936   0.01049   0.04018
   D26        2.16181   0.00106   0.00180   0.04168   0.04438   2.20620
   D27       -1.40280  -0.00113   0.00286   0.10639   0.10957  -1.29323
   D28        0.43293  -0.00075   0.00292   0.10321   0.10586   0.53879
   D29        2.57187  -0.00019   0.00317   0.12887   0.13231   2.70417
   D30       -1.27398   0.00034   0.00091   0.00602   0.00723  -1.26674
   D31        0.86637   0.00046   0.00041   0.04228   0.04293   0.90930
   D32       -3.11762  -0.00026   0.00037   0.02916   0.02954  -3.08808
   D33       -0.79290  -0.00072  -0.00094  -0.05931  -0.05975  -0.85264
   D34        0.93139  -0.00042  -0.00024  -0.03541  -0.03580   0.89558
   D35       -1.06244  -0.00015   0.00009   0.04376   0.04383  -1.01862
   D36        1.26228  -0.00061  -0.00122  -0.04470  -0.04546   1.21682
   D37        2.98656  -0.00031  -0.00052  -0.02080  -0.02151   2.96505
   D38        0.52114   0.00029   0.00061   0.03048   0.03121   0.55235
   D39       -1.26444   0.00084   0.00010   0.01889   0.01924  -1.24520
   D40        2.79673  -0.00031   0.00052   0.02233   0.02316   2.81989
   D41       -0.29093   0.00030   0.00050   0.03972   0.03926  -0.25168
   D42       -2.60923   0.00064  -0.00075   0.00231   0.00052  -2.60871
   D43        1.84947  -0.00014  -0.00064  -0.05334  -0.05222   1.79726
   D44       -0.46882   0.00019  -0.00189  -0.09076  -0.09096  -0.55978
   D45       -2.09366   0.00048  -0.00003   0.01835   0.01845  -2.07520
   D46        1.87123   0.00082  -0.00128  -0.01907  -0.02029   1.85095
   D47       -1.19410   0.00004  -0.00046   0.00509   0.00523  -1.18887
   D48        2.81741  -0.00005   0.00061  -0.03774  -0.03682   2.78059
   D49        3.01678   0.00012  -0.00089  -0.03324  -0.03345   2.98334
   D50        0.74511   0.00002   0.00018  -0.07607  -0.07549   0.66962
   D51        0.65847   0.00011  -0.00080  -0.03979  -0.04066   0.61781
   D52       -1.61321   0.00002   0.00028  -0.08262  -0.08270  -1.69591
         Item               Value     Threshold  Converged?
 Maximum Force            0.004762     0.000015     NO 
 RMS     Force            0.001095     0.000010     NO 
 Maximum Displacement     0.293205     0.000060     NO 
 RMS     Displacement     0.064360     0.000040     NO 
 Predicted change in Energy=-3.015868D-04
 GradGradGradGradGradGradGradGradGradGradGradGradGradGradGradGradGradGrad

                          Input orientation:                          
 ---------------------------------------------------------------------
 Center     Atomic      Atomic             Coordinates (Angstroms)
 Number     Number       Type             X           Y           Z
 ---------------------------------------------------------------------
      1          6           0        1.960927    0.425373   -0.852680
      2          8           0        1.728121   -0.674831   -0.399064
      3          8           0        1.133411    1.258668   -1.401242
      4          1           0        0.175270    0.887529   -1.439658
      5          6           0        3.391523    1.011388   -0.788823
      6          9           0        4.267874    0.080644   -0.419910
      7          9           0        3.430686    2.008914    0.112849
      8          9           0        3.769789    1.504627   -1.974139
      9          8           0       -4.362401   -0.812289    0.335536
     10          1           0       -4.096981    0.121172    0.329313
     11          1           0       -4.381217   -1.050442    1.283374
     12          8           0       -1.250639    0.471645   -1.550253
     13          1           0       -1.840206    0.898472   -0.900108
     14          1           0       -1.511466   -0.469350   -1.543309
     15          8           0       -0.441385   -1.682314    1.051141
     16          1           0       -1.097245   -1.989520    0.397552
     17          1           0        0.323533   -1.379564    0.532584
     18          8           0       -1.540179    0.123400    2.570810
     19          1           0       -1.073724   -0.573035    2.013678
     20          1           0       -0.880782    0.460339    3.182902
     21          8           0       -2.737974    1.527372    0.563894
     22          1           0       -2.268886    1.177528    1.355574
     23          1           0       -2.882382    2.467437    0.696433
     24          8           0       -3.939373   -1.197388    3.035948
     25          1           0       -3.089050   -0.726167    3.114856
     26          1           0       -4.490429   -0.933440    3.775876
     27          8           0       -2.371901   -2.000869   -0.915606
     28          1           0       -3.201206   -1.649698   -0.488872
     29          1           0       -2.611173   -2.754137   -1.460884
 ---------------------------------------------------------------------
                    Distance matrix (angstroms):
                    1          2          3          4          5
     1  C    0.000000
     2  O    1.212606   0.000000
     3  O    1.296181   2.257534   0.000000
     4  H    1.935640   2.436217   1.028229   0.000000
     5  C    1.547287   2.400448   2.352717   3.283780   0.000000
     6  F    2.372369   2.649816   3.489358   4.294224   1.330554
     7  F    2.366441   3.219203   2.851809   3.776972   1.345215
     8  F    2.386303   3.376285   2.709095   3.686062   1.338411
     9  O    6.551956   6.136203   6.124476   5.160537   8.044458
    10  H    6.179635   5.924185   5.625452   4.687076   7.623674
    11  H    6.852995   6.347889   6.553645   5.650858   8.304253
    12  O    3.286777   3.393031   2.515015   1.489432   4.735057
    13  H    3.830755   3.931830   3.036985   2.086475   5.234131
    14  H    3.651713   3.441866   3.162531   2.167242   5.176981
    15  O    3.719944   2.797298   4.140477   3.631589   5.033159
    16  H    4.092335   3.216473   4.331537   3.643081   5.528289
    17  H    2.803179   1.826879   3.369846   3.008560   4.107960
    18  O    4.906039   4.487663   4.920785   4.428376   6.033021
    19  H    4.292078   3.698922   4.459626   3.952058   5.504801
    20  H    4.935834   4.574436   5.070373   4.760860   5.859252
    21  O    5.029985   5.071784   4.349894   3.593133   6.298159
    22  H    4.830470   4.741947   4.379754   3.724422   6.055268
    23  H    5.479728   5.686009   4.689132   4.050707   6.609686
    24  O    7.250401   6.647772   7.173145   6.427146   8.558598
    25  H    6.524542   5.962836   6.493373   5.831243   7.762450
    26  H    8.055426   7.494489   7.952073   7.230938   9.313646
    27  O    4.966287   4.339974   4.811199   3.886586   6.504370
    28  H    5.575472   5.025604   5.299048   4.329215   7.115857
    29  H    5.602079   4.927520   5.488904   4.585460   7.117809
                    6          7          8          9         10
     6  F    0.000000
     7  F    2.168627   0.000000
     8  F    2.165974   2.173664   0.000000
     9  O    8.709172   8.291017   8.765569   0.000000
    10  H    8.398439   7.763774   8.312996   0.970482   0.000000
    11  H    8.887480   8.470868   9.142136   0.977480   1.537433
    12  O    5.646640   5.200375   5.143095   3.858464   3.428886
    13  H    6.181269   5.481010   5.743955   3.288614   2.684903
    14  H    5.913146   5.771439   5.654543   3.431544   3.246585
    15  O    5.239193   5.431251   6.086288   4.079632   4.139683
    16  H    5.808471   6.047370   6.443757   3.471449   3.668527
    17  H    4.312457   4.616531   5.145765   4.724257   4.672737
    18  O    6.532972   5.857153   7.124613   3.719798   3.400228
    19  H    5.906125   5.528952   6.609007   3.699838   3.529744
    20  H    6.295481   5.514713   7.022351   4.674264   4.312996
    21  O    7.220997   6.203844   6.985206   2.857433   1.969601
    22  H    6.861832   5.892426   6.903592   3.063112   2.347559
    23  H    7.620313   6.356543   7.232588   3.616256   2.667394
    24  O    8.996401   8.552347   9.582955   2.760341   3.014849
    25  H    8.201820   7.681124   8.827116   3.058343   3.081097
    26  H    9.764265   9.209738  10.355580   3.444852   3.625714
    27  O    6.976032   7.127839   7.150479   2.634420   3.004794
    28  H    7.667203   7.597993   7.794264   1.652052   2.146583
    29  H    7.512716   7.852856   7.688770   3.172491   3.698625
                   11         12         13         14         15
    11  H    0.000000
    12  O    4.488508   0.000000
    13  H    3.875898   0.975940   0.000000
    14  H    4.069800   0.976499   1.546840   0.000000
    15  O    3.996932   3.472994   3.524844   3.057372   0.000000
    16  H    3.528600   3.142420   3.252139   2.499887   0.975555
    17  H    4.775633   3.200501   3.453089   2.916341   0.972450
    18  O    3.332700   4.145874   3.569037   4.156700   2.603333
    19  H    3.420639   3.718099   3.353055   3.585321   1.599008
    20  H    4.259543   4.747596   4.217039   4.857895   3.054248
    21  O    3.140545   2.792193   1.828880   3.151432   3.976658
    22  H    3.070994   3.158944   2.312950   3.418979   3.407512
    23  H    3.868653   3.419556   2.469155   3.939616   4.827496
    24  O    1.813377   5.572091   4.928657   5.233963   4.050991
    25  H    2.264768   5.155361   4.507660   4.924756   3.490453
    26  H    2.497635   6.390473   5.678415   6.114190   4.937585
    27  O    3.126688   2.788070   2.947731   1.865452   2.774250
    28  H    2.211875   3.071048   2.917979   2.315228   3.160588
    29  H    3.683284   3.502101   3.774971   2.537006   3.488131
                   16         17         18         19         20
    16  H    0.000000
    17  H    1.552060   0.000000
    18  O    3.063278   3.144311   0.000000
    19  H    2.149150   2.190081   1.006479   0.000000
    20  H    3.715756   3.443806   0.960723   1.572315   0.000000
    21  O    3.884352   4.221857   2.726456   3.046853   3.383329
    22  H    3.510092   3.733185   1.766069   2.219457   2.404229
    23  H    4.810458   5.010405   3.287751   3.775030   3.770593
    24  O    3.958068   4.946957   2.777942   3.105929   3.482044
    25  H    3.598206   4.329062   1.848445   2.301648   2.507763
    26  H    4.903272   5.821700   3.357538   3.861231   3.914561
    27  O    1.830098   3.122281   4.166459   3.507802   5.007868
    28  H    2.308219   3.679691   3.906986   3.456608   4.828928
    29  H    2.516029   3.804716   5.067722   4.381043   5.906933
                   21         22         23         24         25
    21  O    0.000000
    22  H    0.984475   0.000000
    23  H    0.960283   1.573121   0.000000
    24  O    3.870236   3.354759   4.474539   0.000000
    25  H    3.421856   2.718786   4.011308   0.975359   0.000000
    26  H    4.409480   3.905035   4.861558   0.959596   1.563257
    27  O    3.843360   3.907824   4.777554   4.326353   4.287633
    28  H    3.378857   3.502058   4.296208   3.629578   3.721874
    29  H    4.737839   4.848463   5.656183   4.940555   5.027766
                   26         27         28         29
    26  H    0.000000
    27  O    5.257145   0.000000
    28  H    4.512560   0.996579   0.000000
    29  H    5.854075   0.960204   1.585160   0.000000
 Stoichiometry    C2H15F3O9
 Framework group  C1[X(C2H15F3O9)]
 Deg. of freedom    81
 Full point group                 C1      NOp   1
 Largest Abelian subgroup         C1      NOp   1
 Largest concise Abelian subgroup C1      NOp   1
                         Standard orientation:                         
 ---------------------------------------------------------------------
 Center     Atomic      Atomic             Coordinates (Angstroms)
 Number     Number       Type             X           Y           Z
 ---------------------------------------------------------------------
      1          6           0        2.221291   -0.240851    0.186406
      2          8           0        1.610343    0.082733    1.182623
      3          8           0        1.818390   -0.984494   -0.795811
      4          1           0        0.857355   -1.323451   -0.658791
      5          6           0        3.661752    0.272543   -0.049385
      6          9           0        4.141007    0.856414    1.045960
      7          9           0        3.660876    1.177990   -1.044256
      8          9           0        4.484850   -0.725222   -0.393359
      9          8           0       -4.270643   -1.062278   -0.142496
     10          1           0       -3.803752   -0.955595   -0.986574
     11          1           0       -4.629960   -0.173288    0.047387
     12          8           0       -0.524620   -1.874043   -0.585319
     13          1           0       -1.164902   -1.417982   -1.163684
     14          1           0       -0.989259   -1.978912    0.267127
     15          8           0       -1.068665    0.773817    1.595171
     16          1           0       -1.549837   -0.057634    1.765084
     17          1           0       -0.134276    0.521430    1.500957
     18          8           0       -2.116994    1.952268   -0.475965
     19          1           0       -1.681988    1.538256    0.331726
     20          1           0       -1.613037    2.746287   -0.672306
     21          8           0       -2.287802   -0.272704   -2.042453
     22          1           0       -2.175545    0.611048   -1.623440
     23          1           0       -2.239848   -0.157418   -2.994584
     24          8           0       -4.784895    1.624666    0.225419
     25          1           0       -3.912121    1.973100   -0.035701
     26          1           0       -5.455025    2.172234   -0.189213
     27          8           0       -2.334138   -1.694086    1.528113
     28          1           0       -3.146350   -1.525911    0.975665
     29          1           0       -2.568117   -2.311991    2.224847
 ---------------------------------------------------------------------
 Rotational constants (GHZ):           0.8477812           0.1967261           0.1908544
 Standard basis: 6-31++G(d,p) (6D, 7F)
 There are   356 symmetry adapted cartesian basis functions of A   symmetry.
 There are   356 symmetry adapted basis functions of A   symmetry.
   356 basis functions,   568 primitive gaussians,   356 cartesian basis functions
    63 alpha electrons       63 beta electrons
       nuclear repulsion energy      1108.4802865166 Hartrees.
 NAtoms=   29 NActive=   29 NUniq=   29 SFac= 1.00D+00 NAtFMM=   60 NAOKFM=F Big=F
 Integral buffers will be    131072 words long.
 Raffenetti 2 integral format.
 Two-electron integral symmetry is turned on.
 Nuclear repulsion after empirical dispersion term =     1108.4642409088 Hartrees.
 One-electron integrals computed using PRISM.
 NBasis=   356 RedAO= T EigKep=  4.54D-05  NBF=   356
 NBsUse=   356 1.00D-06 EigRej= -1.00D+00 NBFU=   356
 Initial guess from the checkpoint file:  "/local_scratch/slurm.6305263/Gau-3080562.chk"
 B after Tr=     0.000000   -0.000000   -0.000000
         Rot=    0.999966    0.007561   -0.001617   -0.002748 Ang=   0.94 deg.
 ExpMin= 3.60D-02 ExpMax= 7.00D+03 ExpMxC= 1.05D+03 IAcc=3 IRadAn=         5 AccDes= 0.00D+00
 Harris functional with IExCor= 4639 and IRadAn=       5 diagonalized for initial guess.
 HarFok:  IExCor= 4639 AccDes= 0.00D+00 IRadAn=         5 IDoV= 1 UseB2=F ITyADJ=14
 ICtDFT=  3500011 ScaDFX=  1.000000  1.000000  1.000000  1.000000
 FoFCou: FMM=F IPFlag=           0 FMFlag=      100000 FMFlg1=           0
         NFxFlg=           0 DoJE=T BraDBF=F KetDBF=T FulRan=T
         wScrn=  0.000000 ICntrl=       500 IOpCl=  0 I1Cent=   200000004 NGrid=           0
         NMat0=    1 NMatS0=      1 NMatT0=    0 NMatD0=    1 NMtDS0=    0 NMtDT0=    0
 Petite list used in FoFCou.
 Requested convergence on RMS density matrix=1.00D-10 within 128 cycles.
 Requested convergence on MAX density matrix=1.00D-08.
 Requested convergence on             energy=1.00D-08.
 No special actions if energy rises.
 SCF Done:  E(RwB97XD) =  -1061.67944768     A.U. after   15 cycles
            NFock= 15  Conv=0.82D-10     -V/T= 2.0083
 Calling FoFJK, ICntrl=      2127 FMM=F ISym2X=0 I1Cent= 0 IOpClX= 0 NMat=1 NMatS=1 NMatT=0.
 ***** Axes restored to original set *****
 -------------------------------------------------------------------
 Center     Atomic                   Forces (Hartrees/Bohr)
 Number     Number              X              Y              Z
 -------------------------------------------------------------------
      1        6          -0.000987584    0.002687050   -0.001100465
      2        8           0.000191232   -0.002148613    0.001445384
      3        8           0.001135052    0.000162206    0.000214576
      4        1          -0.000571158   -0.000638361   -0.000731507
      5        6           0.000433082   -0.000527344   -0.000540938
      6        9           0.000997598    0.000349952    0.000154304
      7        9           0.000191531    0.000118248   -0.000065893
      8        9           0.000377718    0.000199337    0.000278968
      9        8          -0.000169318    0.000808788    0.000325282
     10        1           0.000129769   -0.000701433   -0.000509164
     11        1           0.000067842   -0.000181012   -0.000034125
     12        8          -0.003242807   -0.001572117   -0.000016716
     13        1           0.001546598    0.001682358    0.000691127
     14        1           0.000318578    0.000726338    0.000176614
     15        8          -0.001094750    0.000435451    0.000409584
     16        1           0.000253773    0.000064607    0.000215702
     17        1           0.000094368   -0.000638595   -0.000103562
     18        8           0.001287556    0.000789086   -0.000901513
     19        1          -0.000549710   -0.000799484   -0.000273039
     20        1          -0.000486726    0.000007342    0.000845397
     21        8          -0.000040305   -0.000621376    0.000833090
     22        1          -0.000578534    0.000142200   -0.000473188
     23        1           0.000140062   -0.000164662   -0.000202587
     24        8          -0.000085412    0.000291409    0.000135170
     25        1          -0.000222118   -0.000296383   -0.000244171
     26        1           0.000351082   -0.000115744   -0.000161263
     27        8           0.000071169   -0.000110101   -0.000752761
     28        1           0.000636443   -0.000244227   -0.000022268
     29        1          -0.000195030    0.000295082    0.000407962
 -------------------------------------------------------------------
 Cartesian Forces:  Max     0.003242807 RMS     0.000777961

 GradGradGradGradGradGradGradGradGradGradGradGradGradGradGradGradGradGrad
 Berny optimization.
 Using GEDIIS/GDIIS optimizer.
 FormGI is forming the generalized inverse of G from B-inverse, IUseBI=4.
 Internal  Forces:  Max     0.005161940 RMS     0.000874315
 Search for a local minimum.
 Step number  10 out of a maximum of  174
 All quantities printed in internal units (Hartrees-Bohrs-Radians)
 Mixed Optimization -- En-DIIS/RFO-DIIS
 Update second derivatives using D2CorX and points    9   10
 DE= -9.66D-05 DEPred=-3.02D-04 R= 3.20D-01
 Trust test= 3.20D-01 RLast= 4.09D-01 DXMaxT set to 3.57D-01
 ITU=  0  1 -1  1  0  0  0 -1  1  0
 Use linear search instead of GDIIS.
     Eigenvalues ---    0.00016   0.00033   0.00045   0.00062   0.00067
     Eigenvalues ---    0.00130   0.00195   0.00327   0.00363   0.00505
     Eigenvalues ---    0.00544   0.00663   0.00707   0.00758   0.00982
     Eigenvalues ---    0.01007   0.01165   0.01228   0.01298   0.01379
     Eigenvalues ---    0.01413   0.01510   0.01549   0.01632   0.01847
     Eigenvalues ---    0.01950   0.02006   0.02278   0.02323   0.02517
     Eigenvalues ---    0.02619   0.02728   0.02890   0.03016   0.03180
     Eigenvalues ---    0.03615   0.03807   0.04212   0.04565   0.05175
     Eigenvalues ---    0.05329   0.05553   0.05622   0.06100   0.06496
     Eigenvalues ---    0.06850   0.07410   0.08564   0.08673   0.10085
     Eigenvalues ---    0.11138   0.13622   0.14005   0.14977   0.19786
     Eigenvalues ---    0.21300   0.22739   0.23684   0.28174   0.33053
     Eigenvalues ---    0.36389   0.38385   0.39304   0.40535   0.41100
     Eigenvalues ---    0.45536   0.46523   0.47409   0.48490   0.50284
     Eigenvalues ---    0.51576   0.53074   0.53995   0.55676   0.57250
     Eigenvalues ---    0.57511   0.57776   0.57855   0.61144   1.18720
     Eigenvalues ---    1.23411
 RFO step:  Lambda=-5.08124430D-04 EMin= 1.58818311D-04
 Quartic linear search produced a step of -0.37821.
 Iteration  1 RMS(Cart)=  0.07652445 RMS(Int)=  0.00305473
 Iteration  2 RMS(Cart)=  0.00566859 RMS(Int)=  0.00026619
 Iteration  3 RMS(Cart)=  0.00002161 RMS(Int)=  0.00026599
 Iteration  4 RMS(Cart)=  0.00000000 RMS(Int)=  0.00026599
 Variable       Old X    -DE/DX   Delta X   Delta X   Delta X     New X
                                 (Linear)    (Quad)   (Total)
    R1        2.29149   0.00245  -0.00044   0.00088   0.00044   2.29193
    R2        2.44943   0.00040  -0.00038   0.00025  -0.00013   2.44930
    R3        2.92395   0.00189   0.00036   0.00574   0.00610   2.93005
    R4        1.94307   0.00247  -0.00124  -0.00164  -0.00288   1.94019
    R5        2.81462   0.00171   0.00626   0.01469   0.02095   2.83557
    R6        2.51438   0.00045   0.00067  -0.00023   0.00044   2.51483
    R7        2.54209   0.00005  -0.00109   0.00276   0.00167   2.54376
    R8        2.52923  -0.00007  -0.00051   0.00042  -0.00009   2.52914
    R9        1.83394  -0.00062  -0.00035  -0.00101  -0.00135   1.83259
   R10        1.84717   0.00001  -0.00011  -0.00056  -0.00071   1.84646
   R11        3.12193  -0.00008   0.00339  -0.00167   0.00159   3.12352
   R12        3.42679  -0.00002   0.00149  -0.00736  -0.00587   3.42091
   R13        1.84426   0.00003   0.00010   0.00028   0.00056   1.84482
   R14        1.84532  -0.00032   0.00030  -0.00397  -0.00374   1.84157
   R15        3.45608  -0.00023  -0.00207  -0.01665  -0.01856   3.43753
   R16        3.52519   0.00034  -0.00159   0.00357   0.00185   3.52704
   R17        1.84353  -0.00064  -0.00055   0.00193   0.00150   1.84503
   R18        1.83766  -0.00007  -0.00019  -0.00105  -0.00123   1.83643
   R19        3.02169  -0.00036  -0.00095  -0.01198  -0.01294   3.00875
   R20        3.45838  -0.00020   0.01029  -0.02923  -0.01884   3.43954
   R21        1.90197   0.00009  -0.00023   0.00261   0.00236   1.90433
   R22        1.81550   0.00021  -0.00033   0.00003  -0.00030   1.81521
   R23        3.33739  -0.00020   0.00184  -0.01553  -0.01376   3.32363
   R24        3.49305  -0.00014   0.00569  -0.00384   0.00192   3.49498
   R25        1.86039  -0.00090  -0.00087  -0.00060  -0.00157   1.85882
   R26        1.81467  -0.00021  -0.00006  -0.00064  -0.00070   1.81397
   R27        1.84316  -0.00039  -0.00024  -0.00061  -0.00078   1.84238
   R28        1.81337  -0.00036  -0.00004  -0.00074  -0.00078   1.81260
   R29        1.88326  -0.00067  -0.00072  -0.00086  -0.00171   1.88155
   R30        1.81452  -0.00041  -0.00011  -0.00074  -0.00085   1.81367
    A1        2.23832   0.00122  -0.00088   0.00451   0.00362   2.24194
    A2        2.10099  -0.00052  -0.00027  -0.00016  -0.00044   2.10055
    A3        1.94363  -0.00071   0.00117  -0.00434  -0.00315   1.94048
    A4        1.95916   0.00516   0.00143   0.00464   0.00605   1.96521
    A5        1.93422   0.00160  -0.00074   0.00732   0.00657   1.94079
    A6        1.91286  -0.00011  -0.00020  -0.00126  -0.00146   1.91140
    A7        1.94371   0.00053   0.00101  -0.00028   0.00073   1.94444
    A8        1.88988  -0.00073  -0.00009  -0.00249  -0.00258   1.88730
    A9        1.89356  -0.00084  -0.00031  -0.00109  -0.00141   1.89215
   A10        1.88821  -0.00054   0.00032  -0.00249  -0.00217   1.88604
   A11        1.81917   0.00053  -0.00071   0.00388   0.00318   1.82235
   A12        1.86724  -0.00045   0.00332  -0.00683  -0.00344   1.86380
   A13        1.95403  -0.00058  -0.00313   0.00896   0.00560   1.95963
   A14        2.83120   0.00027  -0.00298   0.01006   0.00720   2.83840
   A15        1.98969  -0.00035  -0.01027   0.03415   0.02393   2.01363
   A16        2.12264   0.00171  -0.00676   0.00731   0.00008   2.12271
   A17        1.82901  -0.00054  -0.00104   0.01119   0.01031   1.83931
   A18        2.94227   0.00074   0.00226   0.03838   0.04104   2.98332
   A19        2.73063   0.00076   0.00875  -0.01717  -0.00861   2.72202
   A20        1.84377  -0.00043   0.00112  -0.00523  -0.00388   1.83989
   A21        1.93466   0.00034  -0.00002   0.01321   0.01352   1.94818
   A22        1.99992   0.00034  -0.01162  -0.00428  -0.01612   1.98380
   A23        2.82702   0.00020  -0.00469   0.03315   0.02878   2.85580
   A24        1.85173   0.00028   0.00371  -0.00071   0.00431   1.85604
   A25        1.79604   0.00028   0.01897  -0.02567  -0.00648   1.78956
   A26        1.80620  -0.00041  -0.00723  -0.01575  -0.02300   1.78320
   A27        2.10862   0.00029   0.01583  -0.01009   0.00646   2.11508
   A28        2.15171  -0.00003  -0.01828   0.03009   0.01132   2.16304
   A29        1.70229  -0.00045  -0.01133   0.01117  -0.00039   1.70190
   A30        1.86255   0.00055  -0.00851   0.02772   0.01924   1.88179
   A31        2.11874  -0.00043  -0.00667   0.00439  -0.00258   2.11616
   A32        1.88446   0.00022  -0.00017   0.00384   0.00394   1.88840
   A33        1.82499   0.00005  -0.00103   0.00438   0.00321   1.82820
   A34        2.19323   0.00027  -0.01173   0.05513   0.04300   2.23623
   A35        1.88112  -0.00023  -0.00155   0.00467   0.00244   1.88357
   A36        1.48579   0.00118   0.01034   0.00258   0.01258   1.49836
   A37        1.81173  -0.00064  -0.00706  -0.00794  -0.01488   1.79685
   A38        2.17476   0.00022  -0.00536   0.03124   0.02612   2.20088
   A39        1.84435  -0.00065  -0.00097  -0.02091  -0.02206   1.82229
   A40        2.19678  -0.00016   0.00196  -0.00545  -0.00400   2.19278
   A41        1.88834  -0.00003   0.00052  -0.00375  -0.00325   1.88509
   A42        3.22571   0.00427   0.00609  -0.01311  -0.00705   3.21866
   A43        3.16062  -0.00019   0.00053  -0.00607  -0.00580   3.15482
   A44        3.12246   0.00081   0.00455  -0.02357  -0.01887   3.10359
   A45        2.79551   0.00003   0.00602  -0.01199  -0.00561   2.78990
   A46        2.92772  -0.00029   0.00031  -0.00671  -0.00633   2.92139
   A47        3.09859  -0.00145  -0.00747   0.01191   0.00444   3.10303
   A48        3.04580   0.00020   0.00326  -0.00079   0.00232   3.04813
   A49        2.86342  -0.00060  -0.00436   0.00092  -0.00386   2.85956
   A50        2.98421   0.00033  -0.00178   0.01383   0.01236   2.99657
   A51        3.13504   0.00006   0.00045  -0.00610  -0.00598   3.12905
    D1       -0.01111  -0.00067   0.00206   0.00971   0.01179   0.00068
    D2       -3.12870  -0.00057   0.00116   0.00897   0.01013  -3.11857
    D3        0.19094  -0.00011   0.00991  -0.01217  -0.00226   0.18868
    D4       -1.89386  -0.00014   0.01061  -0.01285  -0.00224  -1.89610
    D5        2.30063   0.00027   0.00969  -0.00874   0.00096   2.30159
    D6       -2.97250  -0.00018   0.01072  -0.01141  -0.00069  -2.97319
    D7        1.22588  -0.00021   0.01142  -0.01209  -0.00067   1.22521
    D8       -0.86281   0.00021   0.01050  -0.00798   0.00253  -0.86028
    D9        1.83287   0.00032  -0.00092  -0.13721  -0.13817   1.69469
   D10       -0.40879  -0.00164   0.01809  -0.20078  -0.18265  -0.59144
   D11       -0.75021   0.00027   0.02364  -0.05674  -0.03306  -0.78327
   D12        1.26196  -0.00023   0.02567  -0.05837  -0.03264   1.22932
   D13       -0.18409  -0.00052   0.00550  -0.01860  -0.01313  -0.19723
   D14        1.32534   0.00045   0.01483  -0.02107  -0.00624   1.31910
   D15       -2.53625   0.00023   0.01818  -0.04964  -0.03143  -2.56768
   D16       -2.12447  -0.00071   0.00583  -0.02238  -0.01661  -2.14108
   D17       -0.61504   0.00026   0.01515  -0.02485  -0.00971  -0.62475
   D18        1.80655   0.00004   0.01850  -0.05342  -0.03490   1.77165
   D19       -0.02949   0.00018  -0.03195   0.07439   0.04213   0.01264
   D20        2.15364   0.00012  -0.04442   0.13123   0.08723   2.24086
   D21       -1.08655  -0.00158   0.01370  -0.05551  -0.04235  -1.12890
   D22        1.27537  -0.00000  -0.00424  -0.00720  -0.01169   1.26368
   D23        2.07794   0.00136   0.02268   0.01647   0.03877   2.11671
   D24       -0.20920   0.00091   0.04413  -0.05196  -0.00824  -0.21744
   D25        0.04018  -0.00077  -0.00397   0.00175  -0.00258   0.03760
   D26        2.20620  -0.00027  -0.01679   0.03662   0.01935   2.22554
   D27       -1.29323   0.00074  -0.04144   0.11198   0.07059  -1.22264
   D28        0.53879   0.00036  -0.04004   0.09122   0.05105   0.58984
   D29        2.70417  -0.00015  -0.05004   0.10175   0.05123   2.75540
   D30       -1.26674  -0.00068  -0.00274   0.00468   0.00157  -1.26517
   D31        0.90930  -0.00033  -0.01623   0.00397  -0.01268   0.89661
   D32       -3.08808  -0.00007  -0.01117   0.02868   0.01759  -3.07049
   D33       -0.85264   0.00055   0.02260   0.00006   0.02237  -0.83027
   D34        0.89558   0.00005   0.01354   0.00216   0.01573   0.91132
   D35       -1.01862  -0.00016  -0.01658   0.02824   0.01168  -1.00694
   D36        1.21682   0.00046   0.01719  -0.00038   0.01646   1.23329
   D37        2.96505  -0.00004   0.00814   0.00172   0.00983   2.97487
   D38        0.55235  -0.00084  -0.01181   0.01192  -0.00017   0.55218
   D39       -1.24520  -0.00051  -0.00728   0.01901   0.01155  -1.23365
   D40        2.81989   0.00040  -0.00876   0.05301   0.04388   2.86377
   D41       -0.25168  -0.00014  -0.01485   0.01588   0.00141  -0.25027
   D42       -2.60871  -0.00053  -0.00020  -0.01048  -0.01031  -2.61902
   D43        1.79726   0.00077   0.01975  -0.01891   0.00011   1.79737
   D44       -0.55978   0.00037   0.03440  -0.04527  -0.01161  -0.57139
   D45       -2.07520   0.00037  -0.00698   0.03305   0.02595  -2.04925
   D46        1.85095  -0.00003   0.00767   0.00669   0.01423   1.86518
   D47       -1.18887   0.00019  -0.00198   0.00511   0.00292  -1.18595
   D48        2.78059  -0.00005   0.01393  -0.07171  -0.05786   2.72273
   D49        2.98334   0.00022   0.01265  -0.00132   0.01107   2.99441
   D50        0.66962  -0.00002   0.02855  -0.07814  -0.04971   0.61991
   D51        0.61781   0.00037   0.01538  -0.02129  -0.00586   0.61195
   D52       -1.69591   0.00013   0.03128  -0.09811  -0.06664  -1.76255
         Item               Value     Threshold  Converged?
 Maximum Force            0.005162     0.000015     NO 
 RMS     Force            0.000874     0.000010     NO 
 Maximum Displacement     0.380289     0.000060     NO 
 RMS     Displacement     0.079524     0.000040     NO 
 Predicted change in Energy=-3.481620D-04
 GradGradGradGradGradGradGradGradGradGradGradGradGradGradGradGradGradGrad

                          Input orientation:                          
 ---------------------------------------------------------------------
 Center     Atomic      Atomic             Coordinates (Angstroms)
 Number     Number       Type             X           Y           Z
 ---------------------------------------------------------------------
      1          6           0        1.992383    0.460993   -0.857524
      2          8           0        1.754941   -0.578857   -0.280197
      3          8           0        1.170820    1.235019   -1.494570
      4          1           0        0.206539    0.882712   -1.481741
      5          6           0        3.430748    1.039845   -0.869350
      6          9           0        4.308884    0.156388   -0.400972
      7          9           0        3.481135    2.135081   -0.088391
      8          9           0        3.804863    1.393525   -2.104729
      9          8           0       -4.353214   -0.782891    0.299385
     10          1           0       -4.065029    0.143064    0.301136
     11          1           0       -4.399862   -1.024881    1.244902
     12          8           0       -1.238072    0.478322   -1.515309
     13          1           0       -1.804880    0.894755   -0.838296
     14          1           0       -1.506110   -0.458373   -1.536362
     15          8           0       -0.503418   -1.713677    1.102054
     16          1           0       -1.141873   -1.992255    0.417933
     17          1           0        0.280640   -1.409415    0.615159
     18          8           0       -1.579930    0.090415    2.630206
     19          1           0       -1.123220   -0.610735    2.068670
     20          1           0       -0.923945    0.403111    3.258370
     21          8           0       -2.700076    1.527154    0.613489
     22          1           0       -2.264138    1.164713    1.417325
     23          1           0       -2.834872    2.468519    0.744218
     24          8           0       -4.005533   -1.212827    3.001676
     25          1           0       -3.149873   -0.759200    3.113890
     26          1           0       -4.554806   -0.998207    3.758162
     27          8           0       -2.366374   -1.999235   -0.928697
     28          1           0       -3.196265   -1.641427   -0.510825
     29          1           0       -2.606930   -2.760170   -1.461837
 ---------------------------------------------------------------------
                    Distance matrix (angstroms):
                    1          2          3          4          5
     1  C    0.000000
     2  O    1.212837   0.000000
     3  O    1.296114   2.259657   0.000000
     4  H    1.938229   2.444880   1.026705   0.000000
     5  C    1.550517   2.403253   2.352928   3.285610   0.000000
     6  F    2.380631   2.660413   3.493831   4.304049   1.330789
     7  F    2.368654   3.222111   2.850440   3.772642   1.346098
     8  F    2.389607   3.379554   2.708431   3.687408   1.338361
     9  O    6.569040   6.138983   6.148593   5.170880   8.079504
    10  H    6.175419   5.893315   5.641900   4.687432   7.639432
    11  H    6.891213   6.356608   6.606388   5.682643   8.369684
    12  O    3.296790   3.406062   2.525031   1.500520   4.746625
    13  H    3.822005   3.892985   3.066148   2.111865   5.237730
    14  H    3.680422   3.496702   3.167851   2.175927   5.202127
    15  O    3.846837   2.880732   4.270872   3.731122   5.190952
    16  H    4.179566   3.297971   4.406985   3.700325   5.635565
    17  H    2.932112   1.914432   3.498058   3.107463   4.257443
    18  O    5.006297   4.476576   5.088273   4.552726   6.185079
    19  H    4.406607   3.715104   4.622349   4.074808   5.665245
    20  H    5.044691   4.545564   5.260281   4.896597   6.033810
    21  O    5.031874   5.008107   4.417363   3.640564   6.326396
    22  H    4.877308   4.698363   4.503667   3.819471   6.138095
    23  H    5.467918   5.603777   4.751764   4.088993   6.625912
    24  O    7.325987   6.660005   7.280303   6.498758   8.680878
    25  H    6.610885   5.967374   6.624440   5.922939   7.899832
    26  H    8.142450   7.503139   8.084633   7.325629   9.451804
    27  O    5.005652   4.407183   4.826215   3.902737   6.545697
    28  H    5.609139   5.069190   5.321008   4.346612   7.157867
    29  H    5.647545   5.018000   5.498546   4.602890   7.158541
                    6          7          8          9         10
     6  F    0.000000
     7  F    2.167511   0.000000
     8  F    2.165025   2.172630   0.000000
     9  O    8.740978   8.369108   8.778996   0.000000
    10  H    8.403306   7.814375   8.323883   0.969767   0.000000
    11  H    8.941284   8.594949   9.186198   0.977107   1.538475
    12  O    5.666932   5.201141   5.159090   3.819409   3.376915
    13  H    6.173698   5.481124   5.772507   3.256197   2.640382
    14  H    5.956610   5.804760   5.653229   3.403128   3.207209
    15  O    5.377219   5.666283   6.204792   4.041235   4.095611
    16  H    5.915913   6.217996   6.503655   3.433559   3.621887
    17  H    4.439708   4.827173   5.260647   4.686668   4.625326
    18  O    6.623483   6.098017   7.287915   3.726459   3.406325
    19  H    6.016258   5.778625   6.761680   3.686852   3.513777
    20  H    6.390161   5.797005   7.218405   4.682103   4.321951
    21  O    7.213436   6.250567   7.051298   2.857942   1.968848
    22  H    6.894023   6.018053   7.020683   3.067115   2.352201
    23  H    7.595437   6.379370   7.304669   3.615925   2.667836
    24  O    9.087480   8.763972   9.688690   2.758279   3.022399
    25  H    8.296120   7.912126   8.957486   3.061051   3.092438
    26  H    9.858828   9.444036  10.487036   3.471331   3.673337
    27  O    7.034506   7.210551   7.139890   2.633479   2.997894
    28  H    7.718256   7.682977   7.795336   1.652893   2.144398
    29  H    7.580253   7.931859   7.666654   3.171914   3.696335
                   11         12         13         14         15
    11  H    0.000000
    12  O    4.458172   0.000000
    13  H    3.841699   0.976234   0.000000
    14  H    4.053414   0.974518   1.551617   0.000000
    15  O    3.959435   3.492158   3.501811   3.089081   0.000000
    16  H    3.497739   3.138539   3.217532   2.510922   0.976347
    17  H    4.738306   3.226288   3.430907   2.953981   0.971797
    18  O    3.333912   4.177634   3.567642   4.203202   2.597860
    19  H    3.403894   3.747551   3.343891   3.628509   1.592162
    20  H    4.263240   4.784594   4.219056   4.906173   3.050792
    21  O    3.130629   2.787343   1.819061   3.160654   3.945502
    22  H    3.063555   3.181868   2.317675   3.454459   3.388903
    23  H    3.860535   3.408242   2.458042   3.941238   4.801510
    24  O    1.810269   5.560753   4.902056   5.235466   4.015498
    25  H    2.264106   5.159062   4.490473   4.941387   3.458647
    26  H    2.518173   6.402371   5.680917   6.133348   4.896994
    27  O    3.131928   2.784864   2.949343   1.866432   2.770578
    28  H    2.216157   3.055625   2.911255   2.303903   3.139749
    29  H    3.681340   3.516314   3.793490   2.552573   3.477564
                   16         17         18         19         20
    16  H    0.000000
    17  H    1.549886   0.000000
    18  O    3.069782   3.125960   0.000000
    19  H    2.152644   2.172879   1.007730   0.000000
    20  H    3.722010   3.423863   0.960566   1.575748   0.000000
    21  O    3.853890   4.184269   2.717736   3.028959   3.378389
    22  H    3.496385   3.707493   1.758789   2.208656   2.401167
    23  H    4.782385   4.976087   3.284389   3.763740   3.773396
    24  O    3.934943   4.909724   2.778485   3.088809   3.489030
    25  H    3.580597   4.293583   1.849464   2.285137   2.515272
    26  H    4.877845   5.781790   3.362628   3.844516   3.923855
    27  O    1.820127   3.120587   4.201300   3.529529   5.038195
    28  H    2.281709   3.662040   3.934195   3.466069   4.852876
    29  H    2.503921   3.804802   5.091697   4.391577   5.926141
                   21         22         23         24         25
    21  O    0.000000
    22  H    0.983645   0.000000
    23  H    0.959911   1.574395   0.000000
    24  O    3.862013   3.345941   4.474246   0.000000
    25  H    3.417855   2.713725   4.016559   0.974948   0.000000
    26  H    4.439193   3.924908   4.905122   0.959184   1.563984
    27  O    3.863304   3.940158   4.793638   4.330486   4.300474
    28  H    3.398557   3.530021   4.312470   3.629914   3.730823
    29  H    4.764116   4.879733   5.679598   4.926794   5.023539
                   26         27         28         29
    26  H    0.000000
    27  O    5.268581   0.000000
    28  H    4.525883   0.995672   0.000000
    29  H    5.843553   0.959754   1.582190   0.000000
 Stoichiometry    C2H15F3O9
 Framework group  C1[X(C2H15F3O9)]
 Deg. of freedom    81
 Full point group                 C1      NOp   1
 Largest Abelian subgroup         C1      NOp   1
 Largest concise Abelian subgroup C1      NOp   1
                         Standard orientation:                         
 ---------------------------------------------------------------------
 Center     Atomic      Atomic             Coordinates (Angstroms)
 Number     Number       Type             X           Y           Z
 ---------------------------------------------------------------------
      1          6           0        2.246621   -0.194767    0.180419
      2          8           0        1.599086    0.256687    1.101212
      3          8           0        1.875444   -1.043393   -0.726208
      4          1           0        0.900470   -1.343519   -0.610137
      5          6           0        3.711435    0.260920   -0.044907
      6          9           0        4.161017    0.965291    0.990823
      7          9           0        3.776582    1.039539   -1.141030
      8          9           0        4.525482   -0.785156   -0.230010
      9          8           0       -4.246419   -1.131065   -0.160265
     10          1           0       -3.760148   -1.019565   -0.991863
     11          1           0       -4.642218   -0.253991    0.009512
     12          8           0       -0.514126   -1.840726   -0.553011
     13          1           0       -1.146647   -1.369689   -1.128403
     14          1           0       -0.978426   -1.964369    0.294823
     15          8           0       -1.180309    0.829956    1.596135
     16          1           0       -1.620659   -0.026530    1.756687
     17          1           0       -0.234671    0.622481    1.511801
     18          8           0       -2.214457    1.974772   -0.494035
     19          1           0       -1.787398    1.572678    0.325392
     20          1           0       -1.732362    2.784425   -0.680403
     21          8           0       -2.271012   -0.263474   -2.034535
     22          1           0       -2.207788    0.629553   -1.627030
     23          1           0       -2.210168   -0.163225   -2.987257
     24          8           0       -4.872683    1.533119    0.183280
     25          1           0       -4.012303    1.919492   -0.063673
     26          1           0       -5.562227    2.081016   -0.196683
     27          8           0       -2.328090   -1.691351    1.554758
     28          1           0       -3.135704   -1.550526    0.989700
     29          1           0       -2.565280   -2.288411    2.267771
 ---------------------------------------------------------------------
 Rotational constants (GHZ):           0.8532635           0.1927963           0.1868223
 Standard basis: 6-31++G(d,p) (6D, 7F)
 There are   356 symmetry adapted cartesian basis functions of A   symmetry.
 There are   356 symmetry adapted basis functions of A   symmetry.
   356 basis functions,   568 primitive gaussians,   356 cartesian basis functions
    63 alpha electrons       63 beta electrons
       nuclear repulsion energy      1103.9571357498 Hartrees.
 NAtoms=   29 NActive=   29 NUniq=   29 SFac= 1.00D+00 NAtFMM=   60 NAOKFM=F Big=F
 Integral buffers will be    131072 words long.
 Raffenetti 2 integral format.
 Two-electron integral symmetry is turned on.
 Nuclear repulsion after empirical dispersion term =     1103.9412093807 Hartrees.
 One-electron integrals computed using PRISM.
 NBasis=   356 RedAO= T EigKep=  4.60D-05  NBF=   356
 NBsUse=   356 1.00D-06 EigRej= -1.00D+00 NBFU=   356
 Initial guess from the checkpoint file:  "/local_scratch/slurm.6305263/Gau-3080562.chk"
 B after Tr=     0.000000    0.000000    0.000000
         Rot=    0.999870    0.015621    0.002438   -0.003157 Ang=   1.85 deg.
 ExpMin= 3.60D-02 ExpMax= 7.00D+03 ExpMxC= 1.05D+03 IAcc=3 IRadAn=         5 AccDes= 0.00D+00
 Harris functional with IExCor= 4639 and IRadAn=       5 diagonalized for initial guess.
 HarFok:  IExCor= 4639 AccDes= 0.00D+00 IRadAn=         5 IDoV= 1 UseB2=F ITyADJ=14
 ICtDFT=  3500011 ScaDFX=  1.000000  1.000000  1.000000  1.000000
 FoFCou: FMM=F IPFlag=           0 FMFlag=      100000 FMFlg1=           0
         NFxFlg=           0 DoJE=T BraDBF=F KetDBF=T FulRan=T
         wScrn=  0.000000 ICntrl=       500 IOpCl=  0 I1Cent=   200000004 NGrid=           0
         NMat0=    1 NMatS0=      1 NMatT0=    0 NMatD0=    1 NMtDS0=    0 NMtDT0=    0
 Petite list used in FoFCou.
 Requested convergence on RMS density matrix=1.00D-10 within 128 cycles.
 Requested convergence on MAX density matrix=1.00D-08.
 Requested convergence on             energy=1.00D-08.
 No special actions if energy rises.
 SCF Done:  E(RwB97XD) =  -1061.67977039     A.U. after   16 cycles
            NFock= 16  Conv=0.51D-10     -V/T= 2.0083
 Calling FoFJK, ICntrl=      2127 FMM=F ISym2X=0 I1Cent= 0 IOpClX= 0 NMat=1 NMatS=1 NMatT=0.
 ***** Axes restored to original set *****
 -------------------------------------------------------------------
 Center     Atomic                   Forces (Hartrees/Bohr)
 Number     Number              X              Y              Z
 -------------------------------------------------------------------
      1        6           0.000675164    0.000347918   -0.000126490
      2        8          -0.001029568   -0.001427315    0.001587703
      3        8          -0.000141991    0.000642938   -0.000403179
      4        1          -0.000142918   -0.000885410   -0.000145449
      5        6          -0.000073990    0.000625643    0.000119375
      6        9           0.000053362   -0.000206363   -0.000013687
      7        9          -0.000013477   -0.000193317   -0.000171291
      8        9           0.000103227   -0.000079687   -0.000067436
      9        8          -0.000095590    0.000054992   -0.000228635
     10        1          -0.000003530    0.000025345    0.000023068
     11        1          -0.000147737   -0.000101793    0.000172529
     12        8          -0.001857015    0.000065591   -0.000419626
     13        1           0.001788027    0.001284828    0.000402170
     14        1          -0.000251262   -0.000224722    0.000438609
     15        8           0.000705898    0.000451009   -0.001391608
     16        1           0.000157307   -0.000237652    0.000411436
     17        1           0.000336591    0.000445351    0.000184897
     18        8           0.000994215   -0.000163812   -0.001161628
     19        1          -0.000561725    0.000191198    0.000425459
     20        1          -0.000340081   -0.000074854    0.000746686
     21        8          -0.000653614   -0.000687902   -0.000159182
     22        1          -0.000008122    0.000106210    0.000143207
     23        1           0.000130346    0.000079512   -0.000004646
     24        8           0.000179356   -0.000181364   -0.000232117
     25        1          -0.000150748    0.000127172    0.000139250
     26        1           0.000149765    0.000107940   -0.000061361
     27        8           0.000257315   -0.000222076   -0.000423905
     28        1          -0.000059490    0.000261174    0.000266224
     29        1           0.000000286   -0.000130555   -0.000050372
 -------------------------------------------------------------------
 Cartesian Forces:  Max     0.001857015 RMS     0.000543662

 GradGradGradGradGradGradGradGradGradGradGradGradGradGradGradGradGradGrad
 Berny optimization.
 Using GEDIIS/GDIIS optimizer.
 FormGI is forming the generalized inverse of G from B-inverse, IUseBI=4.
 Internal  Forces:  Max     0.004044102 RMS     0.000885848
 Search for a local minimum.
 Step number  11 out of a maximum of  174
 All quantities printed in internal units (Hartrees-Bohrs-Radians)
 Mixed Optimization -- En-DIIS/RFO-DIIS
 Swapping is turned off.
 Update second derivatives using D2CorX and points   10   11
 DE= -3.23D-04 DEPred=-3.48D-04 R= 9.27D-01
 TightC=F SS=  1.41D+00  RLast= 3.28D-01 DXNew= 6.0000D-01 9.8301D-01
 Trust test= 9.27D-01 RLast= 3.28D-01 DXMaxT set to 6.00D-01
 ITU=  1  0  1 -1  1  0  0  0 -1  1  0
     Eigenvalues ---    0.00016   0.00033   0.00045   0.00062   0.00066
     Eigenvalues ---    0.00130   0.00213   0.00324   0.00365   0.00503
     Eigenvalues ---    0.00524   0.00668   0.00702   0.00760   0.00982
     Eigenvalues ---    0.01015   0.01168   0.01224   0.01281   0.01374
     Eigenvalues ---    0.01414   0.01494   0.01548   0.01616   0.01846
     Eigenvalues ---    0.01946   0.02003   0.02287   0.02323   0.02510
     Eigenvalues ---    0.02556   0.02741   0.02891   0.03007   0.03169
     Eigenvalues ---    0.03608   0.03808   0.04173   0.04530   0.05280
     Eigenvalues ---    0.05324   0.05480   0.05581   0.06089   0.06469
     Eigenvalues ---    0.06834   0.07352   0.08569   0.08588   0.10260
     Eigenvalues ---    0.11099   0.13484   0.13932   0.14283   0.19788
     Eigenvalues ---    0.21178   0.22682   0.23556   0.28118   0.32637
     Eigenvalues ---    0.36314   0.38538   0.39288   0.40612   0.41065
     Eigenvalues ---    0.45650   0.46475   0.47463   0.48442   0.50273
     Eigenvalues ---    0.51523   0.53067   0.53993   0.55659   0.57262
     Eigenvalues ---    0.57518   0.57787   0.57843   0.61155   1.21813
     Eigenvalues ---    1.50859
 En-DIIS/RFO-DIIS/Sim-DIIS IScMMF=       -3 using points:    11   10
 RFO step:  Lambda=-1.53474956D-04.
 DidBck=F Rises=F RFO-DIIS coefs:    1.18672   -0.18672
 Iteration  1 RMS(Cart)=  0.01688036 RMS(Int)=  0.00021396
 Iteration  2 RMS(Cart)=  0.00019697 RMS(Int)=  0.00006738
 Iteration  3 RMS(Cart)=  0.00000011 RMS(Int)=  0.00006738
 Variable       Old X    -DE/DX   Delta X   Delta X   Delta X     New X
                                 (Linear)    (Quad)   (Total)
    R1        2.29193   0.00218   0.00008   0.00097   0.00105   2.29298
    R2        2.44930   0.00102  -0.00002   0.00009   0.00007   2.44937
    R3        2.93005   0.00012   0.00114   0.00059   0.00173   2.93179
    R4        1.94019  -0.00047  -0.00054   0.00052  -0.00001   1.94018
    R5        2.83557  -0.00084   0.00391   0.00262   0.00653   2.84211
    R6        2.51483   0.00017   0.00008  -0.00001   0.00007   2.51490
    R7        2.54376  -0.00026   0.00031   0.00057   0.00088   2.54463
    R8        2.52914   0.00007  -0.00002  -0.00070  -0.00072   2.52842
    R9        1.83259   0.00001  -0.00025  -0.00017  -0.00042   1.83217
   R10        1.84646   0.00016  -0.00013   0.00060   0.00050   1.84696
   R11        3.12352   0.00011   0.00030  -0.00155  -0.00123   3.12228
   R12        3.42091   0.00003  -0.00110  -0.00452  -0.00558   3.41533
   R13        1.84482  -0.00061   0.00010  -0.00053  -0.00046   1.84436
   R14        1.84157  -0.00063  -0.00070   0.00167   0.00094   1.84251
   R15        3.43753  -0.00039  -0.00346   0.00496   0.00146   3.43899
   R16        3.52704  -0.00133   0.00035  -0.01105  -0.01073   3.51631
   R17        1.84503  -0.00009   0.00028  -0.00198  -0.00173   1.84330
   R18        1.83643   0.00032  -0.00023   0.00017  -0.00006   1.83637
   R19        3.00875   0.00016  -0.00242   0.00306   0.00065   3.00940
   R20        3.43954   0.00005  -0.00352   0.00802   0.00447   3.44401
   R21        1.90433  -0.00045   0.00044  -0.00167  -0.00123   1.90311
   R22        1.81521   0.00023  -0.00006   0.00033   0.00028   1.81548
   R23        3.32363   0.00007  -0.00257  -0.00379  -0.00635   3.31728
   R24        3.49498   0.00003   0.00036  -0.00353  -0.00315   3.49183
   R25        1.85882   0.00011  -0.00029  -0.00005  -0.00034   1.85848
   R26        1.81397   0.00006  -0.00013   0.00001  -0.00012   1.81385
   R27        1.84238   0.00004  -0.00014   0.00025   0.00014   1.84252
   R28        1.81260  -0.00011  -0.00015  -0.00010  -0.00025   1.81235
   R29        1.88155   0.00035  -0.00032   0.00064   0.00033   1.88188
   R30        1.81367   0.00013  -0.00016   0.00007  -0.00009   1.81358
    A1        2.24194  -0.00068   0.00068   0.00057   0.00124   2.24318
    A2        2.10055   0.00041  -0.00008  -0.00135  -0.00144   2.09912
    A3        1.94048   0.00026  -0.00059   0.00078   0.00019   1.94067
    A4        1.96521  -0.00362   0.00113   0.00252   0.00364   1.96885
    A5        1.94079  -0.00021   0.00123  -0.00021   0.00102   1.94181
    A6        1.91140   0.00007  -0.00027  -0.00053  -0.00080   1.91059
    A7        1.94444   0.00009   0.00014   0.00160   0.00173   1.94617
    A8        1.88730   0.00011  -0.00048  -0.00021  -0.00069   1.88661
    A9        1.89215  -0.00006  -0.00026  -0.00006  -0.00033   1.89182
   A10        1.88604   0.00001  -0.00041  -0.00064  -0.00104   1.88499
   A11        1.82235  -0.00015   0.00059  -0.00132  -0.00074   1.82161
   A12        1.86380   0.00005  -0.00064  -0.00373  -0.00435   1.85945
   A13        1.95963   0.00008   0.00105  -0.00793  -0.00696   1.95266
   A14        2.83840  -0.00058   0.00134  -0.00357  -0.00225   2.83615
   A15        2.01363  -0.00016   0.00447  -0.00684  -0.00233   2.01129
   A16        2.12271  -0.00303   0.00001   0.00489   0.00489   2.12760
   A17        1.83931   0.00143   0.00192  -0.00142   0.00029   1.83960
   A18        2.98332  -0.00157   0.00766  -0.00910  -0.00148   2.98184
   A19        2.72202   0.00022  -0.00161  -0.00243  -0.00430   2.71772
   A20        1.83989   0.00072  -0.00072   0.00778   0.00706   1.84695
   A21        1.94818  -0.00030   0.00252  -0.00406  -0.00166   1.94653
   A22        1.98380  -0.00021  -0.00301  -0.01443  -0.01745   1.96636
   A23        2.85580  -0.00026   0.00537   0.00030   0.00560   2.86139
   A24        1.85604   0.00011   0.00080   0.00766   0.00813   1.86417
   A25        1.78956   0.00029  -0.00121   0.01585   0.01449   1.80406
   A26        1.78320  -0.00022  -0.00429  -0.00860  -0.01290   1.77031
   A27        2.11508  -0.00011   0.00121   0.01363   0.01465   2.12972
   A28        2.16304  -0.00012   0.00211  -0.01657  -0.01439   2.14865
   A29        1.70190   0.00009  -0.00007  -0.00947  -0.00955   1.69235
   A30        1.88179  -0.00103   0.00359  -0.00802  -0.00445   1.87735
   A31        2.11616   0.00099  -0.00048  -0.00490  -0.00540   2.11076
   A32        1.88840  -0.00023   0.00074   0.00040   0.00111   1.88951
   A33        1.82820   0.00026   0.00060   0.00334   0.00388   1.83208
   A34        2.23623  -0.00008   0.00803  -0.01692  -0.00895   2.22728
   A35        1.88357  -0.00028   0.00046  -0.00254  -0.00227   1.88130
   A36        1.49836  -0.00198   0.00235   0.00379   0.00608   1.50444
   A37        1.79685  -0.00002  -0.00278  -0.00084  -0.00363   1.79322
   A38        2.20088   0.00068   0.00488   0.00306   0.00799   2.20887
   A39        1.82229   0.00094  -0.00412   0.00926   0.00500   1.82729
   A40        2.19278   0.00019  -0.00075  -0.01171  -0.01252   2.18026
   A41        1.88509   0.00010  -0.00061  -0.00076  -0.00134   1.88375
   A42        3.21866  -0.00404  -0.00132   0.00426   0.00296   3.22162
   A43        3.15482  -0.00025  -0.00108  -0.01438  -0.01552   3.13930
   A44        3.10359  -0.00115  -0.00352   0.00192  -0.00164   3.10195
   A45        2.78990   0.00006  -0.00105   0.00794   0.00691   2.79680
   A46        2.92139   0.00000  -0.00118   0.01073   0.00946   2.93086
   A47        3.10303   0.00100   0.00083  -0.00826  -0.00743   3.09560
   A48        3.04813   0.00036   0.00043  -0.00386  -0.00347   3.04466
   A49        2.85956   0.00094  -0.00072   0.00396   0.00325   2.86281
   A50        2.99657  -0.00025   0.00231  -0.00715  -0.00479   2.99178
   A51        3.12905   0.00048  -0.00112   0.00740   0.00615   3.13520
    D1        0.00068  -0.00105   0.00220   0.00117   0.00338   0.00406
    D2       -3.11857  -0.00070   0.00189   0.00171   0.00361  -3.11496
    D3        0.18868   0.00021  -0.00042   0.02299   0.02256   0.21124
    D4       -1.89610   0.00016  -0.00042   0.02372   0.02331  -1.87279
    D5        2.30159   0.00005   0.00018   0.02386   0.02404   2.32563
    D6       -2.97319  -0.00012  -0.00013   0.02252   0.02239  -2.95080
    D7        1.22521  -0.00017  -0.00012   0.02326   0.02313   1.24835
    D8       -0.86028  -0.00028   0.00047   0.02340   0.02387  -0.83641
    D9        1.69469  -0.00306  -0.02580   0.00750  -0.01837   1.67632
   D10       -0.59144  -0.00020  -0.03410   0.01225  -0.02179  -0.61323
   D11       -0.78327   0.00011  -0.00617  -0.00872  -0.01488  -0.79815
   D12        1.22932   0.00012  -0.00610  -0.01768  -0.02372   1.20560
   D13       -0.19723   0.00111  -0.00245  -0.00405  -0.00649  -0.20371
   D14        1.31910  -0.00082  -0.00117   0.00211   0.00095   1.32005
   D15       -2.56768  -0.00012  -0.00587  -0.00626  -0.01212  -2.57980
   D16       -2.14108   0.00130  -0.00310   0.00061  -0.00246  -2.14354
   D17       -0.62475  -0.00063  -0.00181   0.00677   0.00497  -0.61978
   D18        1.77165   0.00007  -0.00652  -0.00159  -0.00809   1.76356
   D19        0.01264   0.00017   0.00787   0.01187   0.01969   0.03233
   D20        2.24086  -0.00004   0.01629  -0.00404   0.01239   2.25325
   D21       -1.12890   0.00234  -0.00791  -0.00336  -0.01134  -1.14024
   D22        1.26368  -0.00074  -0.00218  -0.00399  -0.00618   1.25750
   D23        2.11671  -0.00275   0.00724  -0.05593  -0.04873   2.06799
   D24       -0.21744  -0.00115  -0.00154  -0.04867  -0.05024  -0.26768
   D25        0.03760   0.00131  -0.00048   0.02304   0.02250   0.06010
   D26        2.22554   0.00080   0.00361   0.01177   0.01540   2.24094
   D27       -1.22264  -0.00126   0.01318   0.02710   0.04039  -1.18225
   D28        0.58984  -0.00073   0.00953   0.03745   0.04689   0.63673
   D29        2.75540  -0.00009   0.00957   0.03783   0.04732   2.80272
   D30       -1.26517   0.00028   0.00029  -0.02788  -0.02759  -1.29276
   D31        0.89661   0.00032  -0.00237  -0.04291  -0.04538   0.85124
   D32       -3.07049  -0.00063   0.00328  -0.00887  -0.00561  -3.07610
   D33       -0.83027  -0.00068   0.00418   0.01577   0.01993  -0.81034
   D34        0.91132  -0.00047   0.00294   0.00771   0.01061   0.92193
   D35       -1.00694  -0.00006   0.00218  -0.01448  -0.01230  -1.01923
   D36        1.23329  -0.00012   0.00307   0.01016   0.01324   1.24652
   D37        2.97487   0.00009   0.00183   0.00210   0.00392   2.97880
   D38        0.55218   0.00026  -0.00003   0.04180   0.04175   0.59393
   D39       -1.23365   0.00080   0.00216   0.04190   0.04405  -1.18960
   D40        2.86377  -0.00050   0.00819   0.04283   0.05097   2.91475
   D41       -0.25027   0.00004   0.00026  -0.01516  -0.01498  -0.26525
   D42       -2.61902   0.00039  -0.00192  -0.00090  -0.00295  -2.62197
   D43        1.79737   0.00017   0.00002   0.01713   0.01731   1.81468
   D44       -0.57139   0.00051  -0.00217   0.03139   0.02935  -0.54204
   D45       -2.04925   0.00016   0.00485  -0.00690  -0.00202  -2.05127
   D46        1.86518   0.00050   0.00266   0.00736   0.01001   1.87519
   D47       -1.18595  -0.00015   0.00055  -0.01671  -0.01611  -1.20206
   D48        2.72273  -0.00017  -0.01080   0.00164  -0.00912   2.71361
   D49        2.99441   0.00006   0.00207  -0.00577  -0.00367   2.99073
   D50        0.61991   0.00005  -0.00928   0.01258   0.00331   0.62321
   D51        0.61195   0.00015  -0.00109  -0.00230  -0.00337   0.60858
   D52       -1.76255   0.00013  -0.01244   0.01605   0.00361  -1.75894
         Item               Value     Threshold  Converged?
 Maximum Force            0.004044     0.000015     NO 
 RMS     Force            0.000886     0.000010     NO 
 Maximum Displacement     0.058243     0.000060     NO 
 RMS     Displacement     0.016891     0.000040     NO 
 Predicted change in Energy=-7.935648D-05
 GradGradGradGradGradGradGradGradGradGradGradGradGradGradGradGradGradGrad

                          Input orientation:                          
 ---------------------------------------------------------------------
 Center     Atomic      Atomic             Coordinates (Angstroms)
 Number     Number       Type             X           Y           Z
 ---------------------------------------------------------------------
      1          6           0        1.985298    0.457002   -0.844918
      2          8           0        1.749199   -0.577984   -0.257227
      3          8           0        1.165601    1.219629   -1.497986
      4          1           0        0.201314    0.867240   -1.489022
      5          6           0        3.421724    1.043174   -0.850226
      6          9           0        4.304811    0.160378   -0.389873
      7          9           0        3.465540    2.130835   -0.057570
      8          9           0        3.796191    1.412697   -2.080439
      9          8           0       -4.363099   -0.778787    0.301111
     10          1           0       -4.074887    0.146926    0.298657
     11          1           0       -4.400508   -1.018693    1.247842
     12          8           0       -1.249441    0.472289   -1.524733
     13          1           0       -1.811847    0.892116   -0.846497
     14          1           0       -1.528761   -0.461491   -1.550964
     15          8           0       -0.496503   -1.723386    1.091577
     16          1           0       -1.135485   -1.994214    0.406140
     17          1           0        0.287530   -1.406772    0.612642
     18          8           0       -1.558339    0.094254    2.613188
     19          1           0       -1.111471   -0.618899    2.060076
     20          1           0       -0.907382    0.400714    3.249823
     21          8           0       -2.701020    1.525602    0.609481
     22          1           0       -2.257602    1.163081    1.408959
     23          1           0       -2.829111    2.468152    0.737945
     24          8           0       -3.982481   -1.207364    2.995998
     25          1           0       -3.127599   -0.750460    3.101280
     26          1           0       -4.526789   -0.989116    3.754865
     27          8           0       -2.376731   -1.996308   -0.928319
     28          1           0       -3.202752   -1.634780   -0.505593
     29          1           0       -2.622866   -2.764371   -1.448444
 ---------------------------------------------------------------------
                    Distance matrix (angstroms):
                    1          2          3          4          5
     1  C    0.000000
     2  O    1.213391   0.000000
     3  O    1.296149   2.260859   0.000000
     4  H    1.940558   2.449886   1.026698   0.000000
     5  C    1.551434   2.403569   2.353895   3.287865   0.000000
     6  F    2.382266   2.663442   3.493504   4.306562   1.330826
     7  F    2.369124   3.213003   2.862658   3.781653   1.346562
     8  F    2.391485   3.387785   2.701209   3.683808   1.337982
     9  O    6.568310   6.141030   6.147922   5.171832   8.077660
    10  H    6.174930   5.895294   5.642813   4.690474   7.636909
    11  H    6.880105   6.346523   6.597820   5.676613   8.357064
    12  O    3.305438   3.420744   2.528173   1.503978   4.754014
    13  H    3.821994   3.897369   3.065436   2.113356   5.235752
    14  H    3.700100   3.525954   3.176250   2.182320   5.221337
    15  O    3.829287   2.859090   4.257906   3.722604   5.174646
    16  H    4.160876   3.281336   4.387423   3.683284   5.618926
    17  H    2.912138   1.892099   3.481916   3.097669   4.238560
    18  O    4.964619   4.430688   5.058465   4.530123   6.139765
    19  H    4.380243   3.681712   4.607065   4.065478   5.637571
    20  H    5.013747   4.507179   5.244956   4.889121   5.997026
    21  O    5.021829   4.998071   4.414272   3.641524   6.312803
    22  H    4.855997   4.675675   4.491308   3.812097   6.113349
    23  H    5.452405   5.588402   4.745095   4.087270   6.604983
    24  O    7.289522   6.620555   7.251823   6.474838   8.641795
    25  H    6.570552   5.923890   6.592880   5.896565   7.856536
    26  H    8.102872   7.460157   8.054459   7.300641   9.408291
    27  O    5.005296   4.414217   4.818183   3.893663   6.547262
    28  H    5.604155   5.069549   5.311780   4.337614   7.153593
    29  H    5.654791   5.031326   5.497926   4.600677   7.168845
                    6          7          8          9         10
     6  F    0.000000
     7  F    2.167372   0.000000
     8  F    2.164488   2.171877   0.000000
     9  O    8.745979   8.359554   8.777721   0.000000
    10  H    8.407949   7.805180   8.319624   0.969545   0.000000
    11  H    8.936157   8.573117   9.174693   0.977370   1.538067
    12  O    5.677580   5.209067   5.162516   3.820179   3.378426
    13  H    6.177172   5.477923   5.765735   3.258498   2.643490
    14  H    5.980420   5.821806   5.669924   3.400637   3.205313
    15  O    5.366179   5.645648   6.190631   4.058038   4.114806
    16  H    5.905313   6.196812   6.489340   3.450476   3.638148
    17  H    4.427137   4.802457   5.245263   4.703165   4.641471
    18  O    6.587813   6.043176   7.241506   3.738258   3.419480
    19  H    5.995468   5.744083   6.734715   3.700352   3.531419
    20  H    6.361769   5.749314   7.180487   4.693410   4.336690
    21  O    7.207234   6.231992   7.032935   2.857938   1.971007
    22  H    6.877971   5.986786   6.991896   3.071042   2.359633
    23  H    7.582259   6.353681   7.276806   3.617534   2.670771
    24  O    9.056162   8.714406   9.651045   2.755170   3.019651
    25  H    8.261871   7.858097   8.914501   3.060752   3.091496
    26  H    9.823307   9.388614  10.444686   3.464022   3.666086
    27  O    7.041607   7.205806   7.145184   2.634296   2.997109
    28  H    7.720070   7.671160   7.794386   1.652241   2.140541
    29  H    7.593908   7.935128   7.684504   3.167317   3.692747
                   11         12         13         14         15
    11  H    0.000000
    12  O    4.454147   0.000000
    13  H    3.839091   0.975991   0.000000
    14  H    4.048545   0.975015   1.551987   0.000000
    15  O    3.970173   3.497568   3.510999   3.104989   0.000000
    16  H    3.510054   3.134469   3.218302   2.516776   0.975433
    17  H    4.746766   3.234428   3.438220   2.978869   0.971766
    18  O    3.343762   4.166619   3.559532   4.201177   2.597424
    19  H    3.411352   3.749744   3.349904   3.638477   1.592504
    20  H    4.269025   4.787328   4.223667   4.917017   3.055920
    21  O    3.125573   2.787727   1.819837   3.160736   3.955786
    22  H    3.062376   3.178071   2.314995   3.454213   3.396159
    23  H    3.858416   3.405662   2.455437   3.938632   4.809897
    24  O    1.807316   5.543262   4.887150   5.220338   4.005639
    25  H    2.264393   5.140291   4.473723   4.927794   3.450820
    26  H    2.510376   6.383641   5.664140   6.117057   4.886253
    27  O    3.128431   2.778573   2.944280   1.860753   2.773036
    28  H    2.211044   3.048575   2.904486   2.296008   3.143658
    29  H    3.671152   3.516829   3.793414   2.551633   3.472287
                   16         17         18         19         20
    16  H    0.000000
    17  H    1.553287   0.000000
    18  O    3.067827   3.108455   0.000000
    19  H    2.151179   2.161715   1.007080   0.000000
    20  H    3.724814   3.413142   0.960712   1.580114   0.000000
    21  O    3.857636   4.186915   2.714650   3.038055   3.384364
    22  H    3.497614   3.703506   1.755428   2.216534   2.406881
    23  H    4.784472   4.974353   3.281279   3.772029   3.778475
    24  O    3.928344   4.894195   2.777988   3.076514   3.479451
    25  H    3.574804   4.276350   1.847797   2.272925   2.505321
    26  H    4.870845   5.764171   3.359883   3.830635   3.909834
    27  O    1.822493   3.133752   4.193148   3.525428   5.036028
    28  H    2.287803   3.672125   3.926887   3.462387   4.849237
    29  H    2.498985   3.815961   5.079548   4.381447   5.918983
                   21         22         23         24         25
    21  O    0.000000
    22  H    0.983467   0.000000
    23  H    0.959849   1.574831   0.000000
    24  O    3.847949   3.333604   4.465253   0.000000
    25  H    3.401690   2.698608   4.004236   0.975022   0.000000
    26  H    4.421616   3.909532   4.892506   0.959053   1.562646
    27  O    3.856663   3.931769   4.786699   4.312903   4.284111
    28  H    3.388678   3.519495   4.303491   3.612727   3.714458
    29  H    4.758680   4.870632   5.674692   4.901621   5.001057
                   26         27         28         29
    26  H    0.000000
    27  O    5.250657   0.000000
    28  H    4.507933   0.995847   0.000000
    29  H    5.818151   0.959704   1.581522   0.000000
 Stoichiometry    C2H15F3O9
 Framework group  C1[X(C2H15F3O9)]
 Deg. of freedom    81
 Full point group                 C1      NOp   1
 Largest Abelian subgroup         C1      NOp   1
 Largest concise Abelian subgroup C1      NOp   1
                         Standard orientation:                         
 ---------------------------------------------------------------------
 Center     Atomic      Atomic             Coordinates (Angstroms)
 Number     Number       Type             X           Y           Z
 ---------------------------------------------------------------------
      1          6           0        2.237293   -0.196695    0.185803
      2          8           0        1.590106    0.272708    1.098561
      3          8           0        1.867238   -1.063405   -0.704071
      4          1           0        0.892094   -1.362521   -0.586890
      5          6           0        3.702143    0.257366   -0.048700
      6          9           0        4.160994    0.959351    0.984629
      7          9           0        3.759950    1.038752   -1.143835
      8          9           0        4.514523   -0.787829   -0.243128
      9          8           0       -4.256587   -1.118904   -0.163123
     10          1           0       -3.767917   -1.017877   -0.994395
     11          1           0       -4.640239   -0.235214    0.001669
     12          8           0       -0.527330   -1.857362   -0.538740
     13          1           0       -1.152925   -1.384204   -1.119526
     14          1           0       -1.000923   -1.982942    0.304227
     15          8           0       -1.167876    0.832244    1.603386
     16          1           0       -1.610133   -0.022837    1.760597
     17          1           0       -0.222546    0.628112    1.508465
     18          8           0       -2.176766    1.968708   -0.503081
     19          1           0       -1.766593    1.573984    0.327678
     20          1           0       -1.699890    2.781714   -0.689031
     21          8           0       -2.267424   -0.272315   -2.032434
     22          1           0       -2.192608    0.620826   -1.627577
     23          1           0       -2.198232   -0.177460   -2.985075
     24          8           0       -4.839115    1.552993    0.172416
     25          1           0       -3.974727    1.927676   -0.078810
     26          1           0       -5.521353    2.105576   -0.213571
     27          8           0       -2.342308   -1.679397    1.557602
     28          1           0       -3.145906   -1.532374    0.988106
     29          1           0       -2.593418   -2.261127    2.278411
 ---------------------------------------------------------------------
 Rotational constants (GHZ):           0.8517589           0.1937975           0.1876459
 Standard basis: 6-31++G(d,p) (6D, 7F)
 There are   356 symmetry adapted cartesian basis functions of A   symmetry.
 There are   356 symmetry adapted basis functions of A   symmetry.
   356 basis functions,   568 primitive gaussians,   356 cartesian basis functions
    63 alpha electrons       63 beta electrons
       nuclear repulsion energy      1104.8417521436 Hartrees.
 NAtoms=   29 NActive=   29 NUniq=   29 SFac= 1.00D+00 NAtFMM=   60 NAOKFM=F Big=F
 Integral buffers will be    131072 words long.
 Raffenetti 2 integral format.
 Two-electron integral symmetry is turned on.
 Nuclear repulsion after empirical dispersion term =     1104.8258035365 Hartrees.
 One-electron integrals computed using PRISM.
 NBasis=   356 RedAO= T EigKep=  4.69D-05  NBF=   356
 NBsUse=   356 1.00D-06 EigRej= -1.00D+00 NBFU=   356
 Initial guess from the checkpoint file:  "/local_scratch/slurm.6305263/Gau-3080562.chk"
 B after Tr=    -0.000000    0.000000   -0.000000
         Rot=    0.999996    0.002512    0.000048    0.001409 Ang=   0.33 deg.
 ExpMin= 3.60D-02 ExpMax= 7.00D+03 ExpMxC= 1.05D+03 IAcc=3 IRadAn=         5 AccDes= 0.00D+00
 Harris functional with IExCor= 4639 and IRadAn=       5 diagonalized for initial guess.
 HarFok:  IExCor= 4639 AccDes= 0.00D+00 IRadAn=         5 IDoV= 1 UseB2=F ITyADJ=14
 ICtDFT=  3500011 ScaDFX=  1.000000  1.000000  1.000000  1.000000
 FoFCou: FMM=F IPFlag=           0 FMFlag=      100000 FMFlg1=           0
         NFxFlg=           0 DoJE=T BraDBF=F KetDBF=T FulRan=T
         wScrn=  0.000000 ICntrl=       500 IOpCl=  0 I1Cent=   200000004 NGrid=           0
         NMat0=    1 NMatS0=      1 NMatT0=    0 NMatD0=    1 NMtDS0=    0 NMtDT0=    0
 Petite list used in FoFCou.
 Requested convergence on RMS density matrix=1.00D-10 within 128 cycles.
 Requested convergence on MAX density matrix=1.00D-08.
 Requested convergence on             energy=1.00D-08.
 No special actions if energy rises.
 SCF Done:  E(RwB97XD) =  -1061.67987290     A.U. after   15 cycles
            NFock= 15  Conv=0.34D-10     -V/T= 2.0083
 Calling FoFJK, ICntrl=      2127 FMM=F ISym2X=0 I1Cent= 0 IOpClX= 0 NMat=1 NMatS=1 NMatT=0.
 ***** Axes restored to original set *****
 -------------------------------------------------------------------
 Center     Atomic                   Forces (Hartrees/Bohr)
 Number     Number              X              Y              Z
 -------------------------------------------------------------------
      1        6           0.000860093   -0.000158974   -0.000036853
      2        8          -0.000627674   -0.000374469    0.000996649
      3        8          -0.000220911    0.000389982   -0.000272952
      4        1          -0.000134151   -0.000898306    0.000039381
      5        6          -0.000023832    0.000944952    0.000248857
      6        9          -0.000198026   -0.000357317    0.000000066
      7        9          -0.000235322   -0.000353430   -0.000161222
      8        9          -0.000021018   -0.000188613   -0.000228814
      9        8          -0.000088912   -0.000130451   -0.000159448
     10        1           0.000058268    0.000225405    0.000084899
     11        1          -0.000050539   -0.000076226    0.000007036
     12        8          -0.001518715   -0.000144240   -0.000760484
     13        1           0.001645821    0.001293848    0.000573218
     14        1           0.000132757    0.000072362    0.000663120
     15        8           0.000619142    0.000685916    0.000164703
     16        1          -0.000054575   -0.000275087   -0.000289891
     17        1           0.000133565    0.000076759   -0.000408422
     18        8          -0.000065431    0.000069056   -0.000115293
     19        1           0.000346678    0.000218088   -0.000047897
     20        1          -0.000186734   -0.000379361    0.000174555
     21        8          -0.000795753   -0.000656849   -0.000502986
     22        1           0.000200357    0.000165615    0.000233593
     23        1           0.000164942    0.000106313    0.000104115
     24        8           0.000155606   -0.000093421   -0.000068377
     25        1          -0.000040436    0.000077153   -0.000025382
     26        1          -0.000082710    0.000049542    0.000082407
     27        8           0.000228113   -0.000224564   -0.000349645
     28        1          -0.000169455    0.000088093    0.000215463
     29        1          -0.000031152   -0.000151773   -0.000160399
 -------------------------------------------------------------------
 Cartesian Forces:  Max     0.001645821 RMS     0.000436243

 GradGradGradGradGradGradGradGradGradGradGradGradGradGradGradGradGradGrad
 Berny optimization.
 Using GEDIIS/GDIIS optimizer.
 FormGI is forming the generalized inverse of G from B-inverse, IUseBI=4.
 Internal  Forces:  Max     0.002280205 RMS     0.000594022
 Search for a local minimum.
 Step number  12 out of a maximum of  174
 All quantities printed in internal units (Hartrees-Bohrs-Radians)
 Mixed Optimization -- En-DIIS/RFO-DIIS
 Swapping is turned off.
 Update second derivatives using D2CorX and points   10   11   12
 DE= -1.03D-04 DEPred=-7.94D-05 R= 1.29D+00
 TightC=F SS=  1.41D+00  RLast= 1.79D-01 DXNew= 1.0091D+00 5.3814D-01
 Trust test= 1.29D+00 RLast= 1.79D-01 DXMaxT set to 6.00D-01
 ITU=  1  1  0  1 -1  1  0  0  0 -1  1  0
     Eigenvalues ---    0.00016   0.00033   0.00046   0.00056   0.00065
     Eigenvalues ---    0.00128   0.00219   0.00301   0.00361   0.00490
     Eigenvalues ---    0.00627   0.00674   0.00703   0.00760   0.00988
     Eigenvalues ---    0.01016   0.01176   0.01222   0.01262   0.01394
     Eigenvalues ---    0.01424   0.01475   0.01551   0.01614   0.01847
     Eigenvalues ---    0.01949   0.01991   0.02265   0.02323   0.02525
     Eigenvalues ---    0.02568   0.02741   0.02900   0.03010   0.03171
     Eigenvalues ---    0.03604   0.03835   0.04414   0.04550   0.04968
     Eigenvalues ---    0.05333   0.05396   0.05592   0.06087   0.06478
     Eigenvalues ---    0.06812   0.07279   0.08480   0.08690   0.10483
     Eigenvalues ---    0.11063   0.12955   0.13602   0.14112   0.19795
     Eigenvalues ---    0.21223   0.22611   0.23686   0.28112   0.32018
     Eigenvalues ---    0.36324   0.39109   0.39549   0.40681   0.41246
     Eigenvalues ---    0.45618   0.46607   0.47450   0.48448   0.50381
     Eigenvalues ---    0.51606   0.53130   0.53978   0.55782   0.57345
     Eigenvalues ---    0.57517   0.57789   0.57946   0.60952   1.08087
     Eigenvalues ---    1.27349
 En-DIIS/RFO-DIIS/Sim-DIIS IScMMF=       -3 using points:    12   11   10
 RFO step:  Lambda=-1.73853061D-04.
 DidBck=F Rises=F RFO-DIIS coefs:    1.94049   -0.40398   -0.53651
 Iteration  1 RMS(Cart)=  0.04028545 RMS(Int)=  0.00185672
 Iteration  2 RMS(Cart)=  0.00195062 RMS(Int)=  0.00025039
 Iteration  3 RMS(Cart)=  0.00000884 RMS(Int)=  0.00025035
 Iteration  4 RMS(Cart)=  0.00000001 RMS(Int)=  0.00025035
 Variable       Old X    -DE/DX   Delta X   Delta X   Delta X     New X
                                 (Linear)    (Quad)   (Total)
    R1        2.29298   0.00092   0.00122   0.00016   0.00138   2.29435
    R2        2.44937   0.00054  -0.00001   0.00075   0.00075   2.45012
    R3        2.93179  -0.00042   0.00490  -0.00463   0.00027   2.93206
    R4        1.94018  -0.00045  -0.00156   0.00129  -0.00026   1.93992
    R5        2.84211  -0.00082   0.01739  -0.01394   0.00346   2.84556
    R6        2.51490   0.00011   0.00030   0.00020   0.00050   2.51540
    R7        2.54463  -0.00039   0.00172  -0.00253  -0.00080   2.54383
    R8        2.52842   0.00015  -0.00072   0.00030  -0.00042   2.52800
    R9        1.83217   0.00023  -0.00112   0.00089  -0.00023   1.83194
   R10        1.84696   0.00009   0.00009   0.00086   0.00112   1.84809
   R11        3.12228   0.00011  -0.00031  -0.00013  -0.00034   3.12194
   R12        3.41533   0.00011  -0.00840  -0.00149  -0.00967   3.40566
   R13        1.84436  -0.00027  -0.00013  -0.00062  -0.00080   1.84355
   R14        1.84251  -0.00058  -0.00113   0.00127   0.00008   1.84259
   R15        3.43899  -0.00028  -0.00858  -0.00022  -0.00884   3.43015
   R16        3.51631  -0.00081  -0.00910  -0.00119  -0.01033   3.50598
   R17        1.84330   0.00038  -0.00082   0.00042  -0.00064   1.84266
   R18        1.83637   0.00033  -0.00072   0.00123   0.00052   1.83689
   R19        3.00940  -0.00000  -0.00633  -0.00159  -0.00805   3.00135
   R20        3.44401  -0.00006  -0.00590   0.01119   0.00505   3.44907
   R21        1.90311   0.00003   0.00011   0.00069   0.00070   1.90380
   R22        1.81548  -0.00013   0.00010   0.00001   0.00011   1.81559
   R23        3.31728   0.00013  -0.01335   0.00155  -0.01179   3.30549
   R24        3.49183   0.00008  -0.00193  -0.00664  -0.00845   3.48338
   R25        1.85848   0.00031  -0.00116   0.00126   0.00011   1.85859
   R26        1.81385   0.00010  -0.00049   0.00054   0.00005   1.81390
   R27        1.84252   0.00013  -0.00028   0.00030   0.00022   1.84275
   R28        1.81235   0.00012  -0.00065   0.00051  -0.00014   1.81220
   R29        1.88188   0.00034  -0.00061   0.00159   0.00101   1.88289
   R30        1.81358   0.00022  -0.00054   0.00055   0.00001   1.81359
    A1        2.24318  -0.00043   0.00311  -0.00190   0.00120   2.24438
    A2        2.09912   0.00029  -0.00158   0.00007  -0.00152   2.09759
    A3        1.94067   0.00013  -0.00151   0.00182   0.00032   1.94100
    A4        1.96885  -0.00226   0.00667  -0.00330   0.00334   1.97218
    A5        1.94181  -0.00063   0.00449  -0.00539  -0.00091   1.94090
    A6        1.91059  -0.00020  -0.00154   0.00151  -0.00003   1.91056
    A7        1.94617  -0.00010   0.00202  -0.00126   0.00075   1.94692
    A8        1.88661   0.00041  -0.00204   0.00242   0.00038   1.88699
    A9        1.89182   0.00023  -0.00107   0.00061  -0.00047   1.89136
   A10        1.88499   0.00035  -0.00215   0.00244   0.00030   1.88530
   A11        1.82161  -0.00016   0.00101  -0.00085   0.00003   1.82164
   A12        1.85945   0.00011  -0.00594   0.00122  -0.00466   1.85478
   A13        1.95266   0.00010  -0.00354  -0.00674  -0.01038   1.94229
   A14        2.83615  -0.00036   0.00175   0.00648   0.00790   2.84405
   A15        2.01129  -0.00013   0.01064   0.00707   0.01779   2.02908
   A16        2.12760  -0.00201   0.00464   0.00091   0.00548   2.13309
   A17        1.83960   0.00091   0.00580  -0.00197   0.00254   1.84214
   A18        2.98184  -0.00104   0.02063   0.00023   0.02072   3.00256
   A19        2.71772   0.00037  -0.00866  -0.00327  -0.01312   2.70460
   A20        1.84695   0.00010   0.00456  -0.00123   0.00380   1.85075
   A21        1.94653  -0.00013   0.00570   0.00215   0.00723   1.95376
   A22        1.96636   0.00019  -0.02506   0.01490  -0.01021   1.95615
   A23        2.86139  -0.00024   0.02071  -0.00373   0.01696   2.87835
   A24        1.86417  -0.00012   0.00996  -0.00594   0.00367   1.86784
   A25        1.80406   0.00012   0.01016  -0.01760  -0.00766   1.79640
   A26        1.77031   0.00003  -0.02447   0.01693  -0.00763   1.76267
   A27        2.12972  -0.00009   0.01724  -0.01252   0.00457   2.13429
   A28        2.14865  -0.00002  -0.00746   0.00856   0.00123   2.14988
   A29        1.69235   0.00012  -0.00919   0.01117   0.00188   1.69423
   A30        1.87735  -0.00075   0.00614  -0.00047   0.00564   1.88299
   A31        2.11076   0.00078  -0.00646   0.00167  -0.00452   2.10625
   A32        1.88951  -0.00028   0.00316  -0.00144   0.00166   1.89117
   A33        1.83208   0.00007   0.00538   0.00132   0.00660   1.83868
   A34        2.22728  -0.00001   0.01465  -0.01846  -0.00392   2.22336
   A35        1.88130  -0.00008  -0.00083  -0.00137  -0.00258   1.87871
   A36        1.50444  -0.00138   0.01246  -0.01754  -0.00492   1.49952
   A37        1.79322  -0.00003  -0.01140   0.01061  -0.00113   1.79209
   A38        2.20887   0.00049   0.02153  -0.00340   0.01831   2.22719
   A39        1.82729   0.00057  -0.00714   0.00648  -0.00139   1.82590
   A40        2.18026   0.00017  -0.01392   0.00234  -0.01188   2.16838
   A41        1.88375   0.00010  -0.00301   0.00266  -0.00021   1.88354
   A42        3.22162  -0.00222  -0.00100   0.00398   0.00296   3.22458
   A43        3.13930   0.00021  -0.01771   0.00869  -0.00940   3.12991
   A44        3.10195  -0.00079  -0.01167   0.00336  -0.00841   3.09354
   A45        2.79680   0.00004   0.00349  -0.00374  -0.00040   2.79641
   A46        2.93086  -0.00011   0.00551  -0.00220   0.00266   2.93352
   A47        3.09560   0.00067  -0.00461   0.00547   0.00085   3.09645
   A48        3.04466   0.00014  -0.00202  -0.00595  -0.00813   3.03653
   A49        2.86281   0.00060   0.00099   0.00021   0.00142   2.86423
   A50        2.99178  -0.00009   0.00213  -0.00733  -0.00520   2.98658
   A51        3.13520   0.00025   0.00257   0.00001   0.00212   3.13732
    D1        0.00406  -0.00096   0.00950  -0.00490   0.00461   0.00866
    D2       -3.11496  -0.00057   0.00883  -0.00405   0.00479  -3.11017
    D3        0.21124   0.00022   0.02001  -0.00286   0.01715   0.22839
    D4       -1.87279   0.00023   0.02072  -0.00346   0.01726  -1.85553
    D5        2.32563  -0.00001   0.02312  -0.00670   0.01643   2.34207
    D6       -2.95080  -0.00015   0.02069  -0.00366   0.01702  -2.93379
    D7        1.24835  -0.00013   0.02140  -0.00427   0.01713   1.26548
    D8       -0.83641  -0.00037   0.02381  -0.00750   0.01631  -0.82010
    D9        1.67632  -0.00228  -0.09141   0.00153  -0.08995   1.58638
   D10       -0.61323  -0.00045  -0.11848  -0.00765  -0.12605  -0.73928
   D11       -0.79815   0.00010  -0.03173   0.00176  -0.02985  -0.82800
   D12        1.20560   0.00018  -0.03982  -0.00044  -0.04008   1.16551
   D13       -0.20371   0.00076  -0.01315   0.00089  -0.01214  -0.21586
   D14        1.32005  -0.00061  -0.00246  -0.01495  -0.01727   1.30277
   D15       -2.57980  -0.00009  -0.02826  -0.00502  -0.03336  -2.61316
   D16       -2.14354   0.00091  -0.01122   0.00438  -0.00657  -2.15011
   D17       -0.61978  -0.00046  -0.00053  -0.01146  -0.01170  -0.63148
   D18        1.76356   0.00006  -0.02634  -0.00153  -0.02779   1.73577
   D19        0.03233   0.00013   0.04112   0.01062   0.05170   0.08403
   D20        2.25325   0.00007   0.05845  -0.00699   0.05176   2.30501
   D21       -1.14024   0.00153  -0.03338  -0.02478  -0.05832  -1.19856
   D22        1.25750  -0.00057  -0.01208  -0.01894  -0.03070   1.22680
   D23        2.06799  -0.00191  -0.02502   0.00053  -0.02464   2.04335
   D24       -0.26768  -0.00076  -0.05167  -0.00897  -0.06082  -0.32850
   D25        0.06010   0.00096   0.01977   0.02842   0.04829   0.10839
   D26        2.24094   0.00049   0.02486   0.02727   0.05237   2.29331
   D27       -1.18225  -0.00090   0.07585   0.00262   0.07882  -1.10344
   D28        0.63673  -0.00062   0.07148   0.00535   0.07635   0.71307
   D29        2.80272  -0.00013   0.07199   0.01774   0.08934   2.89206
   D30       -1.29276  -0.00009  -0.02510  -0.01675  -0.04216  -1.33492
   D31        0.85124   0.00013  -0.04948   0.00200  -0.04792   0.80332
   D32       -3.07610  -0.00039   0.00416  -0.00119   0.00292  -3.07318
   D33       -0.81034  -0.00048   0.03074  -0.02781   0.00280  -0.80755
   D34        0.92193  -0.00028   0.01842  -0.01729   0.00090   0.92283
   D35       -1.01923  -0.00019  -0.00530   0.00869   0.00330  -1.01593
   D36        1.24652  -0.00028   0.02128  -0.01793   0.00317   1.24970
   D37        2.97880  -0.00008   0.00896  -0.00741   0.00128   2.98008
   D38        0.59393   0.00003   0.03917   0.02313   0.06199   0.65592
   D39       -1.18960   0.00042   0.04763   0.01669   0.06438  -1.12522
   D40        2.91475  -0.00045   0.07149   0.00423   0.07550   2.99025
   D41       -0.26525   0.00026  -0.01333   0.01780   0.00467  -0.26058
   D42       -2.62197   0.00047  -0.00830   0.01492   0.00667  -2.61530
   D43        1.81468   0.00000   0.01634  -0.01256   0.00398   1.81866
   D44       -0.54204   0.00021   0.02137  -0.01545   0.00598  -0.53606
   D45       -2.05127   0.00016   0.01202   0.00060   0.01299  -2.03829
   D46        1.87519   0.00037   0.01705  -0.00229   0.01498   1.89018
   D47       -1.20206  -0.00006  -0.01358   0.00130  -0.01222  -1.21428
   D48        2.71361  -0.00008  -0.03962   0.02612  -0.01346   2.70015
   D49        2.99073   0.00012   0.00248  -0.01152  -0.00904   2.98169
   D50        0.62321   0.00010  -0.02356   0.01330  -0.01028   0.61294
   D51        0.60858   0.00008  -0.00631  -0.01417  -0.02037   0.58821
   D52       -1.75894   0.00006  -0.03236   0.01066  -0.02160  -1.78054
         Item               Value     Threshold  Converged?
 Maximum Force            0.002280     0.000015     NO 
 RMS     Force            0.000594     0.000010     NO 
 Maximum Displacement     0.196363     0.000060     NO 
 RMS     Displacement     0.041436     0.000040     NO 
 Predicted change in Energy=-9.307409D-05
 GradGradGradGradGradGradGradGradGradGradGradGradGradGradGradGradGradGrad

                          Input orientation:                          
 ---------------------------------------------------------------------
 Center     Atomic      Atomic             Coordinates (Angstroms)
 Number     Number       Type             X           Y           Z
 ---------------------------------------------------------------------
      1          6           0        2.000962    0.472140   -0.834692
      2          8           0        1.759911   -0.513342   -0.167754
      3          8           0        1.185438    1.187421   -1.544852
      4          1           0        0.217291    0.848181   -1.506994
      5          6           0        3.441375    1.046638   -0.885287
      6          9           0        4.320892    0.186574   -0.376813
      7          9           0        3.497922    2.180212   -0.161481
      8          9           0        3.811058    1.336551   -2.137837
      9          8           0       -4.374672   -0.764373    0.287245
     10          1           0       -4.078262    0.158617    0.290440
     11          1           0       -4.411527   -1.010776    1.232942
     12          8           0       -1.241185    0.473619   -1.505026
     13          1           0       -1.792418    0.888529   -0.815300
     14          1           0       -1.539942   -0.453146   -1.555933
     15          8           0       -0.509155   -1.708531    1.098706
     16          1           0       -1.138907   -1.969361    0.401435
     17          1           0        0.278459   -1.373797    0.637750
     18          8           0       -1.578786    0.080829    2.640932
     19          1           0       -1.128687   -0.627746    2.083900
     20          1           0       -0.935481    0.379981    3.288811
     21          8           0       -2.688746    1.518905    0.631771
     22          1           0       -2.259313    1.151541    1.436723
     23          1           0       -2.812043    2.462318    0.758762
     24          8           0       -3.996901   -1.235573    2.972331
     25          1           0       -3.147024   -0.773940    3.096831
     26          1           0       -4.548014   -1.039876    3.732340
     27          8           0       -2.383366   -1.983975   -0.933610
     28          1           0       -3.209809   -1.621862   -0.510946
     29          1           0       -2.626533   -2.764292   -1.436619
 ---------------------------------------------------------------------
                    Distance matrix (angstroms):
                    1          2          3          4          5
     1  C    0.000000
     2  O    1.214119   0.000000
     3  O    1.296547   2.262523   0.000000
     4  H    1.942904   2.454991   1.026559   0.000000
     5  C    1.551579   2.403271   2.354591   3.289471   0.000000
     6  F    2.381864   2.663121   3.492433   4.307502   1.331093
     7  F    2.368884   3.205613   2.871747   3.787776   1.346136
     8  F    2.392037   3.392718   2.695877   3.681254   1.337758
     9  O    6.590632   6.156553   6.170973   5.187076   8.108340
    10  H    6.190411   5.894551   5.668622   4.707234   7.662627
    11  H    6.898853   6.347916   6.623762   5.691127   8.389750
    12  O    3.310720   3.430592   2.529742   1.505807   4.758024
    13  H    3.816214   3.873448   3.080456   2.125794   5.236648
    14  H    3.730193   3.580459   3.181081   2.187171   5.245249
    15  O    3.846302   2.860255   4.271601   3.722119   5.209018
    16  H    4.165059   3.293496   4.376743   3.663321   5.633018
    17  H    2.922771   1.893124   3.485140   3.088828   4.264057
    18  O    5.004767   4.403255   5.136757   4.584759   6.210397
    19  H    4.418442   3.664291   4.670958   4.109080   5.701324
    20  H    5.063050   4.473367   5.339902   4.954578   6.084767
    21  O    5.023903   4.955786   4.456105   3.670046   6.332684
    22  H    4.875537   4.636846   4.556027   3.858894   6.156344
    23  H    5.446552   5.533150   4.786633   4.112901   6.619085
    24  O    7.306440   6.597168   7.289202   6.493519   8.684333
    25  H    6.596314   5.899444   6.645478   5.928330   7.910674
    26  H    8.126073   7.434910   8.104447   7.329632   9.460779
    27  O    5.026392   4.462739   4.813287   3.887582   6.566168
    28  H    5.625104   5.103402   5.317821   4.340304   7.176299
    29  H    5.678954   5.090941   5.491709   4.598071   7.186561
                    6          7          8          9         10
     6  F    0.000000
     7  F    2.167542   0.000000
     8  F    2.164158   2.171590   0.000000
     9  O    8.772578   8.417225   8.792104   0.000000
    10  H    8.425664   7.854276   8.338192   0.969423   0.000000
    11  H    8.959917   8.642118   9.191464   0.977965   1.538458
    12  O    5.682602   5.213128   5.164326   3.816229   3.372230
    13  H    6.169083   5.484854   5.774840   3.258179   2.642067
    14  H    6.012399   5.853131   5.672286   3.395565   3.197877
    15  O    5.394250   5.724252   6.197739   4.061050   4.108291
    16  H    5.921414   6.247881   6.471407   3.454737   3.630484
    17  H    4.450322   4.861553   5.246821   4.705941   4.631408
    18  O    6.627532   6.167163   7.311901   3.751158   3.431944
    19  H    6.034579   5.859341   6.788417   3.712555   3.540461
    20  H    6.411214   5.899187   7.272769   4.706058   4.349288
    21  O    7.206066   6.272276   7.067634   2.859091   1.974245
    22  H    6.893415   6.062852   7.047064   3.076812   2.368214
    23  H    7.572801   6.382953   7.315949   3.616031   2.670145
    24  O    9.078819   8.812533   9.679559   2.752167   3.023726
    25  H    8.292078   7.968621   8.959399   3.066103   3.100435
    26  H    9.851234   9.500941  10.487157   3.460437   3.674741
    27  O    7.068832   7.247495   7.130705   2.634998   2.993605
    28  H    7.745960   7.718260   7.790479   1.652060   2.136945
    29  H    7.622173   7.973898   7.664934   3.166602   3.692377
                   11         12         13         14         15
    11  H    0.000000
    12  O    4.444206   0.000000
    13  H    3.829149   0.975567   0.000000
    14  H    4.041630   0.975059   1.553182   0.000000
    15  O    3.966533   3.475207   3.472017   3.112172   0.000000
    16  H    3.510032   3.100516   3.174123   2.508191   0.975093
    17  H    4.741520   3.211503   3.393819   2.994399   0.972041
    18  O    3.346410   4.178185   3.555778   4.230876   2.593141
    19  H    3.412900   3.755802   3.338412   3.667151   1.588245
    20  H    4.271265   4.804487   4.223351   4.952880   3.056174
    21  O    3.119081   2.784593   1.815156   3.161453   3.922370
    22  H    3.057641   3.185915   2.314903   3.471096   3.370062
    23  H    3.852996   3.398125   2.448288   3.933953   4.776488
    24  O    1.802199   5.528293   4.870082   5.210951   3.987296
    25  H    2.264761   5.134755   4.461337   4.932933   3.438651
    26  H    2.503291   6.376189   5.656242   6.112166   4.867803
    27  O    3.123219   2.769632   2.935046   1.855286   2.778281
    28  H    2.204245   3.042156   2.898912   2.290491   3.145158
    29  H    3.658903   3.522490   3.798011   2.556621   3.467822
                   16         17         18         19         20
    16  H    0.000000
    17  H    1.555464   0.000000
    18  O    3.067918   3.094841   0.000000
    19  H    2.151912   2.151279   1.007449   0.000000
    20  H    3.727966   3.402575   0.960771   1.582610   0.000000
    21  O    3.824010   4.143920   2.708653   3.024992   3.380969
    22  H    3.473781   3.668239   1.749188   2.205225   2.403760
    23  H    4.750457   4.927640   3.276428   3.760077   3.776078
    24  O    3.913576   4.873200   2.773088   3.063563   3.475984
    25  H    3.567453   4.259207   1.843324   2.262982   2.501862
    26  H    4.856014   5.743068   3.356108   3.818246   3.906802
    27  O    1.825167   3.150683   4.205724   3.538212   5.051089
    28  H    2.289504   3.680904   3.936207   3.471680   4.859846
    29  H    2.494672   3.830857   5.081231   4.382057   5.922483
                   21         22         23         24         25
    21  O    0.000000
    22  H    0.983523   0.000000
    23  H    0.959874   1.575843   0.000000
    24  O    3.844039   3.328005   4.469695   0.000000
    25  H    3.397598   2.692854   4.006513   0.975139   0.000000
    26  H    4.429194   3.912839   4.911326   0.958977   1.561207
    27  O    3.848875   3.932598   4.776757   4.291849   4.276893
    28  H    3.382561   3.519747   4.295451   3.591928   3.706612
    29  H    4.756877   4.870800   5.671998   4.863509   4.978411
                   26         27         28         29
    26  H    0.000000
    27  O    5.229542   0.000000
    28  H    4.487201   0.996382   0.000000
    29  H    5.777874   0.959710   1.581843   0.000000
 Stoichiometry    C2H15F3O9
 Framework group  C1[X(C2H15F3O9)]
 Deg. of freedom    81
 Full point group                 C1      NOp   1
 Largest Abelian subgroup         C1      NOp   1
 Largest concise Abelian subgroup C1      NOp   1
                         Standard orientation:                         
 ---------------------------------------------------------------------
 Center     Atomic      Atomic             Coordinates (Angstroms)
 Number     Number       Type             X           Y           Z
 ---------------------------------------------------------------------
      1          6           0        2.246101   -0.167207    0.177731
      2          8           0        1.579556    0.384615    1.029374
      3          8           0        1.889747   -1.098967   -0.650441
      4          1           0        0.906270   -1.373987   -0.545741
      5          6           0        3.724340    0.247601   -0.046191
      6          9           0        4.167452    1.008352    0.952166
      7          9           0        3.823938    0.954714   -1.187310
      8          9           0        4.523966   -0.819863   -0.149699
      9          8           0       -4.261970   -1.148719   -0.165872
     10          1           0       -3.768223   -1.048131   -0.994048
     11          1           0       -4.649619   -0.265297   -0.005531
     12          8           0       -0.525290   -1.840065   -0.516390
     13          1           0       -1.146859   -1.361875   -1.096664
     14          1           0       -1.007249   -1.986616    0.318462
     15          8           0       -1.188463    0.854641    1.575456
     16          1           0       -1.613102   -0.008279    1.736259
     17          1           0       -0.240304    0.671026    1.465265
     18          8           0       -2.221036    1.978528   -0.520982
     19          1           0       -1.804465    1.592824    0.311277
     20          1           0       -1.759332    2.799105   -0.712199
     21          8           0       -2.269576   -0.276030   -2.021454
     22          1           0       -2.213883    0.622960   -1.626442
     23          1           0       -2.195283   -0.192448   -2.974791
     24          8           0       -4.864137    1.514633    0.178187
     25          1           0       -4.010460    1.905966   -0.084473
     26          1           0       -5.560264    2.058810   -0.194527
     27          8           0       -2.344975   -1.671464    1.564758
     28          1           0       -3.149106   -1.534531    0.992567
     29          1           0       -2.599808   -2.228108    2.303846
 ---------------------------------------------------------------------
 Rotational constants (GHZ):           0.8587649           0.1923495           0.1858601
 Standard basis: 6-31++G(d,p) (6D, 7F)
 There are   356 symmetry adapted cartesian basis functions of A   symmetry.
 There are   356 symmetry adapted basis functions of A   symmetry.
   356 basis functions,   568 primitive gaussians,   356 cartesian basis functions
    63 alpha electrons       63 beta electrons
       nuclear repulsion energy      1103.8161256853 Hartrees.
 NAtoms=   29 NActive=   29 NUniq=   29 SFac= 1.00D+00 NAtFMM=   60 NAOKFM=F Big=F
 Integral buffers will be    131072 words long.
 Raffenetti 2 integral format.
 Two-electron integral symmetry is turned on.
 Nuclear repulsion after empirical dispersion term =     1103.8001748854 Hartrees.
 One-electron integrals computed using PRISM.
 NBasis=   356 RedAO= T EigKep=  4.73D-05  NBF=   356
 NBsUse=   356 1.00D-06 EigRej= -1.00D+00 NBFU=   356
 Initial guess from the checkpoint file:  "/local_scratch/slurm.6305263/Gau-3080562.chk"
 B after Tr=     0.000000    0.000000    0.000000
         Rot=    0.999954    0.009525    0.000703   -0.000792 Ang=   1.10 deg.
 ExpMin= 3.60D-02 ExpMax= 7.00D+03 ExpMxC= 1.05D+03 IAcc=3 IRadAn=         5 AccDes= 0.00D+00
 Harris functional with IExCor= 4639 and IRadAn=       5 diagonalized for initial guess.
 HarFok:  IExCor= 4639 AccDes= 0.00D+00 IRadAn=         5 IDoV= 1 UseB2=F ITyADJ=14
 ICtDFT=  3500011 ScaDFX=  1.000000  1.000000  1.000000  1.000000
 FoFCou: FMM=F IPFlag=           0 FMFlag=      100000 FMFlg1=           0
         NFxFlg=           0 DoJE=T BraDBF=F KetDBF=T FulRan=T
         wScrn=  0.000000 ICntrl=       500 IOpCl=  0 I1Cent=   200000004 NGrid=           0
         NMat0=    1 NMatS0=      1 NMatT0=    0 NMatD0=    1 NMtDS0=    0 NMtDT0=    0
 Petite list used in FoFCou.
 Requested convergence on RMS density matrix=1.00D-10 within 128 cycles.
 Requested convergence on MAX density matrix=1.00D-08.
 Requested convergence on             energy=1.00D-08.
 No special actions if energy rises.
 SCF Done:  E(RwB97XD) =  -1061.67998117     A.U. after   16 cycles
            NFock= 16  Conv=0.35D-10     -V/T= 2.0083
 Calling FoFJK, ICntrl=      2127 FMM=F ISym2X=0 I1Cent= 0 IOpClX= 0 NMat=1 NMatS=1 NMatT=0.
 ***** Axes restored to original set *****
 -------------------------------------------------------------------
 Center     Atomic                   Forces (Hartrees/Bohr)
 Number     Number              X              Y              Z
 -------------------------------------------------------------------
      1        6           0.000357983   -0.000970192    0.000290665
      2        8          -0.000582492    0.000613405    0.000210320
      3        8          -0.000181147    0.000027132   -0.000051535
      4        1           0.000000662   -0.000739878    0.000291528
      5        6          -0.000098904    0.000651267    0.000229177
      6        9          -0.000210896   -0.000271807    0.000063505
      7        9          -0.000225243   -0.000209479   -0.000056619
      8        9          -0.000034531   -0.000135166   -0.000311025
      9        8           0.000033928   -0.000360827    0.000141169
     10        1           0.000095019    0.000294828    0.000176016
     11        1          -0.000079972   -0.000018712   -0.000361307
     12        8          -0.001101881   -0.000391917   -0.001562032
     13        1           0.001459118    0.001477296    0.000875920
     14        1           0.000357961    0.000236032    0.000931092
     15        8           0.001066559    0.000699981    0.000277197
     16        1          -0.000326527   -0.000414561   -0.000424831
[truncated: 1,203,155 more chars]
