# Supplementary material for: The Hydration of Trifluoroacetic Acid from 0 to 298 K
Source: J Phys Chem A. 2026 Jan 20;130(4):927–35. doi: 10.1021/acs.jpca.5c08151 (PMC12862820; doi:10.1021/acs.jpca.5c08151)
Supplement: Supplementary file 1 [file jp5c08151_si_001.zip › TFA_SI/within1kcal-hightemps/7-H2O/20K-412-17187-wb97xd.xyz]

29
20K-412-17187-wb97xd.log	Energy: -666213.9987246
C         -2.18679       -0.13929        0.00269
O         -1.53730        0.00813       -1.01275
O         -1.76825       -0.40929        1.19835
H         -0.73946       -0.47827        1.26583
C         -3.73058        0.00610       -0.02839
F         -4.11188        1.04995        0.72598
F         -4.32232       -1.09548        0.45473
F         -4.16960        0.20663       -1.26897
O          4.68720       -1.70018        0.19270
H          4.71914       -0.71803        0.28397
H          5.43235       -1.95805       -0.35406
O          0.72395       -0.55678        1.50099
H          1.23838       -1.17406        0.94551
H          1.18188        0.30655        1.48864
O          1.95099        1.93534        1.36982
H          1.53689        2.65203        1.85647
H          1.97297        2.18561        0.42261
O          2.47122        1.95331       -1.28034
H          2.49159        2.58848       -1.99960
H          1.95293        1.15628       -1.59392
O          4.52233        0.97484        0.38039
H          4.00813        1.32875       -0.36696
H          4.01451        1.25547        1.15319
O          1.12391       -0.18474       -1.92385
H          1.48775       -0.97691       -1.49060
H          0.19735       -0.12605       -1.63261
O          2.12815       -2.20057       -0.25575
H          3.10714       -2.11526       -0.12166
H          1.91929       -3.13778       -0.26491
