# Supplementary material for: The Hydration of Trifluoroacetic Acid from 0 to 298 K
Source: J Phys Chem A. 2026 Jan 20;130(4):927–35. doi: 10.1021/acs.jpca.5c08151 (PMC12862820; doi:10.1021/acs.jpca.5c08151)
Supplement: Supplementary file 1 [file jp5c08151_si_001.zip › TFA_SI/within1kcal-hightemps/7-H2O/20K-1-601-18531-wb97xd.log]

 Entering Gaussian System, Link 0=g16
 Initial command:
 /software/commercial/MERCURY/GAUSSIAN/AVX2/g16/l1.exe "/local_scratch/slurm.6305345/Gau-4059180.inp" -scrdir="/local_scratch/slurm.6305345/"
 Entering Link 1 = /software/commercial/MERCURY/GAUSSIAN/AVX2/g16/l1.exe PID=   4059181.
  
 Copyright (c) 1988-2019, Gaussian, Inc.  All Rights Reserved.
  
 This is part of the Gaussian(R) 16 program.  It is based on
 the Gaussian(R) 09 system (copyright 2009, Gaussian, Inc.),
 the Gaussian(R) 03 system (copyright 2003, Gaussian, Inc.),
 the Gaussian(R) 98 system (copyright 1998, Gaussian, Inc.),
 the Gaussian(R) 94 system (copyright 1995, Gaussian, Inc.),
 the Gaussian 92(TM) system (copyright 1992, Gaussian, Inc.),
 the Gaussian 90(TM) system (copyright 1990, Gaussian, Inc.),
 the Gaussian 88(TM) system (copyright 1988, Gaussian, Inc.),
 the Gaussian 86(TM) system (copyright 1986, Carnegie Mellon
 University), and the Gaussian 82(TM) system (copyright 1983,
 Carnegie Mellon University). Gaussian is a federally registered
 trademark of Gaussian, Inc.
  
 This software contains proprietary and confidential information,
 including trade secrets, belonging to Gaussian, Inc.
  
 This software is provided under written license and may be
 used, copied, transmitted, or stored only in accord with that
 written license.
  
 The following legend is applicable only to US Government
 contracts under FAR:
  
                    RESTRICTED RIGHTS LEGEND
  
 Use, reproduction and disclosure by the US Government is
 subject to restrictions as set forth in subparagraphs (a)
 and (c) of the Commercial Computer Software - Restricted
 Rights clause in FAR 52.227-19.
  
 Gaussian, Inc.
 340 Quinnipiac St., Bldg. 40, Wallingford CT 06492
  
  
 ---------------------------------------------------------------
 Warning -- This program may not be used in any manner that
 competes with the business of Gaussian, Inc. or will provide
 assistance to any competitor of Gaussian, Inc.  The licensee
 of this program is prohibited from giving any competitor of
 Gaussian, Inc. access to this program.  By using this program,
 the user acknowledges that Gaussian, Inc. is engaged in the
 business of creating and licensing software in the field of
 computational chemistry and represents and warrants to the
 licensee that it is not a competitor of Gaussian, Inc. and that
 it will not use this program in any manner prohibited above.
 ---------------------------------------------------------------
  

 Cite this work as:
 Gaussian 16, Revision C.01,
 M. J. Frisch, G. W. Trucks, H. B. Schlegel, G. E. Scuseria, 
 M. A. Robb, J. R. Cheeseman, G. Scalmani, V. Barone, 
 G. A. Petersson, H. Nakatsuji, X. Li, M. Caricato, A. V. Marenich, 
 J. Bloino, B. G. Janesko, R. Gomperts, B. Mennucci, H. P. Hratchian, 
 J. V. Ortiz, A. F. Izmaylov, J. L. Sonnenberg, D. Williams-Young, 
 F. Ding, F. Lipparini, F. Egidi, J. Goings, B. Peng, A. Petrone, 
 T. Henderson, D. Ranasinghe, V. G. Zakrzewski, J. Gao, N. Rega, 
 G. Zheng, W. Liang, M. Hada, M. Ehara, K. Toyota, R. Fukuda, 
 J. Hasegawa, M. Ishida, T. Nakajima, Y. Honda, O. Kitao, H. Nakai, 
 T. Vreven, K. Throssell, J. A. Montgomery, Jr., J. E. Peralta, 
 F. Ogliaro, M. J. Bearpark, J. J. Heyd, E. N. Brothers, K. N. Kudin, 
 V. N. Staroverov, T. A. Keith, R. Kobayashi, J. Normand, 
 K. Raghavachari, A. P. Rendell, J. C. Burant, S. S. Iyengar, 
 J. Tomasi, M. Cossi, J. M. Millam, M. Klene, C. Adamo, R. Cammi, 
 J. W. Ochterski, R. L. Martin, K. Morokuma, O. Farkas, 
 J. B. Foresman, and D. J. Fox, Gaussian, Inc., Wallingford CT, 2019.
 
 ******************************************
 Gaussian 16:  ES64L-G16RevC.01  3-Jul-2019
                10-Oct-2025 
 ******************************************
 %nproc=20
 Will use up to   20 processors via shared memory.
 %mem=18gb
 ----------------------------------------------------------------------
 # wb97xd/6-31++g** scf(conver=10) opt(tight,maxcycles=300,calcfc) freq
 ----------------------------------------------------------------------
 1/6=300,7=10,10=4,18=20,19=15,26=3,38=1/1,3;
 2/9=110,12=2,17=6,18=5,40=1/2;
 3/5=1,6=6,7=1111,11=2,25=1,30=1,71=2,74=-58,140=1/1,2,3;
 4//1;
 5/5=2,6=10,38=5/2;
 8/6=4,10=90,11=11/1;
 11/6=1,8=1,9=11,15=111,16=1/1,2,10;
 10/6=1,13=1/2;
 6/7=2,8=2,9=2,10=2,28=1/1;
 7/10=1,25=1/1,2,3,16;
 1/6=300,7=10,10=4,18=20,19=15,26=3/3(2);
 2/9=110/2;
 99//99;
 2/9=110/2;
 3/5=1,6=6,7=1111,11=2,25=1,30=1,71=1,74=-58/1,2,3;
 4/5=5,16=3,69=1/1;
 5/5=2,6=10,38=5/2;
 7//1,2,3,16;
 1/6=300,7=10,18=20,19=15,26=3/3(-5);
 2/9=110/2;
 6/7=2,8=2,9=2,10=2,19=2,28=1/1;
 99/9=1/99;
 ---------------
 20K-1-601-18531
 ---------------
 Symbolic Z-matrix:
 Charge =  0 Multiplicity = 1
 C                     0.63735  -0.51208  -0.81978 
 O                     0.45577  -1.26026   0.12626 
 O                     1.72112   0.09609  -1.1519 
 H                     2.46499   0.10251  -0.43682 
 C                    -0.36934  -0.52877  -2.00872 
 F                    -0.03962  -1.52428  -2.85101 
 F                    -0.40196   0.59022  -2.71702 
 F                    -1.62125  -0.79027  -1.59772 
 O                     3.65545   0.32016   0.52104 
 H                     3.38826   0.31783   1.47063 
 H                     4.00075   1.19483   0.3308 
 O                    -2.08345  -0.92286   1.22353 
 H                    -1.23591  -1.19037   0.82512 
 H                    -2.76831  -1.37793   0.73151 
 O                    -0.41376   1.21767  -0.02472 
 H                    -1.30805   0.9598    0.228 
 H                     0.01828   1.50337   0.81686 
 O                     0.53312   1.72675   2.43241 
 H                    -0.05792   1.16509   2.95727 
 H                     1.42871   1.44389   2.66111 
 O                     1.17107  -1.63558   2.84466 
 H                     1.00939  -1.67216   1.88968 
 H                     0.36637  -1.25944   3.23624 
 O                     2.88426   0.30883   3.06632 
 H                     3.53873   0.12698   3.74144 
 H                     2.27871  -0.48767   3.03685 
 O                    -1.10372  -0.22454   3.62853 
 H                    -1.74108  -0.20919   4.34306 
 H                    -1.59129  -0.45914   2.81465 
 
 Add virtual bond connecting atoms O9         and H4         Dist= 2.92D+00.
 Add virtual bond connecting atoms H26        and O21        Dist= 3.04D+00.
 Add virtual bond connecting atoms O24        and H10        Dist= 3.16D+00.
 Add virtual bond connecting atoms O18        and H17        Dist= 3.23D+00.
 Add virtual bond connecting atoms H29        and O12        Dist= 3.27D+00.
 Add virtual bond connecting atoms H13        and O2         Dist= 3.46D+00.
 Add virtual bond connecting atoms O27        and H23        Dist= 3.48D+00.
 Add virtual bond connecting atoms O24        and H20        Dist= 3.57D+00.
 Add virtual bond connecting atoms O27        and H19        Dist= 3.52D+00.

 GradGradGradGradGradGradGradGradGradGradGradGradGradGradGradGradGradGrad
 Berny optimization.
 Initialization pass.
                           ----------------------------
                           !    Initial Parameters    !
                           ! (Angstroms and Degrees)  !
 --------------------------                            --------------------------
 ! Name  Definition              Value          Derivative Info.                !
 --------------------------------------------------------------------------------
 ! R1    R(1,2)                  1.2197         calculate D2E/DX2 analytically  !
 ! R2    R(1,3)                  1.2864         calculate D2E/DX2 analytically  !
 ! R3    R(1,5)                  1.558          calculate D2E/DX2 analytically  !
 ! R4    R(2,13)                 1.8317         calculate D2E/DX2 analytically  !
 ! R5    R(3,4)                  1.0318         calculate D2E/DX2 analytically  !
 ! R6    R(4,9)                  1.5434         calculate D2E/DX2 analytically  !
 ! R7    R(5,6)                  1.3451         calculate D2E/DX2 analytically  !
 ! R8    R(5,7)                  1.3247         calculate D2E/DX2 analytically  !
 ! R9    R(5,8)                  1.3434         calculate D2E/DX2 analytically  !
 ! R10   R(9,10)                 0.9865         calculate D2E/DX2 analytically  !
 ! R11   R(9,11)                 0.9594         calculate D2E/DX2 analytically  !
 ! R12   R(10,24)                1.6734         calculate D2E/DX2 analytically  !
 ! R13   R(12,13)                0.974          calculate D2E/DX2 analytically  !
 ! R14   R(12,14)                0.9582         calculate D2E/DX2 analytically  !
 ! R15   R(12,29)                1.7288         calculate D2E/DX2 analytically  !
 ! R16   R(15,16)                0.9644         calculate D2E/DX2 analytically  !
 ! R17   R(15,17)                0.9882         calculate D2E/DX2 analytically  !
 ! R18   R(17,18)                1.7103         calculate D2E/DX2 analytically  !
 ! R19   R(18,19)                0.9697         calculate D2E/DX2 analytically  !
 ! R20   R(18,20)                0.9666         calculate D2E/DX2 analytically  !
 ! R21   R(19,27)                1.8642         calculate D2E/DX2 analytically  !
 ! R22   R(20,24)                1.8898         calculate D2E/DX2 analytically  !
 ! R23   R(21,22)                0.9693         calculate D2E/DX2 analytically  !
 ! R24   R(21,23)                0.9708         calculate D2E/DX2 analytically  !
 ! R25   R(21,26)                1.6067         calculate D2E/DX2 analytically  !
 ! R26   R(23,27)                1.8401         calculate D2E/DX2 analytically  !
 ! R27   R(24,25)                0.9577         calculate D2E/DX2 analytically  !
 ! R28   R(24,26)                1.001          calculate D2E/DX2 analytically  !
 ! R29   R(27,28)                0.9576         calculate D2E/DX2 analytically  !
 ! R30   R(27,29)                0.9773         calculate D2E/DX2 analytically  !
 ! A1    A(2,1,3)              128.0015         calculate D2E/DX2 analytically  !
 ! A2    A(2,1,5)              119.2836         calculate D2E/DX2 analytically  !
 ! A3    A(3,1,5)              110.6357         calculate D2E/DX2 analytically  !
 ! A4    A(1,2,13)             114.2057         calculate D2E/DX2 analytically  !
 ! A5    A(1,3,4)              115.5551         calculate D2E/DX2 analytically  !
 ! A6    A(1,5,6)              109.1116         calculate D2E/DX2 analytically  !
 ! A7    A(1,5,7)              114.5125         calculate D2E/DX2 analytically  !
 ! A8    A(1,5,8)              111.7636         calculate D2E/DX2 analytically  !
 ! A9    A(6,5,7)              107.2415         calculate D2E/DX2 analytically  !
 ! A10   A(6,5,8)              106.0197         calculate D2E/DX2 analytically  !
 ! A11   A(7,5,8)              107.7618         calculate D2E/DX2 analytically  !
 ! A12   A(4,9,10)             112.8403         calculate D2E/DX2 analytically  !
 ! A13   A(4,9,11)             106.4463         calculate D2E/DX2 analytically  !
 ! A14   A(10,9,11)            106.8887         calculate D2E/DX2 analytically  !
 ! A15   A(13,12,14)           106.3481         calculate D2E/DX2 analytically  !
 ! A16   A(13,12,29)           101.6782         calculate D2E/DX2 analytically  !
 ! A17   A(14,12,29)           143.4563         calculate D2E/DX2 analytically  !
 ! A18   A(16,15,17)           105.0428         calculate D2E/DX2 analytically  !
 ! A19   A(17,18,19)           104.6057         calculate D2E/DX2 analytically  !
 ! A20   A(17,18,20)           117.657          calculate D2E/DX2 analytically  !
 ! A21   A(19,18,20)           105.4957         calculate D2E/DX2 analytically  !
 ! A22   A(18,20,24)           160.0698         calculate D2E/DX2 analytically  !
 ! A23   A(22,21,23)           105.8895         calculate D2E/DX2 analytically  !
 ! A24   A(22,21,26)           105.0589         calculate D2E/DX2 analytically  !
 ! A25   A(23,21,26)           104.2634         calculate D2E/DX2 analytically  !
 ! A26   A(10,24,20)            91.3912         calculate D2E/DX2 analytically  !
 ! A27   A(10,24,25)           117.8659         calculate D2E/DX2 analytically  !
 ! A28   A(10,24,26)            99.1137         calculate D2E/DX2 analytically  !
 ! A29   A(20,24,25)           142.3322         calculate D2E/DX2 analytically  !
 ! A30   A(20,24,26)            90.3249         calculate D2E/DX2 analytically  !
 ! A31   A(25,24,26)           106.4437         calculate D2E/DX2 analytically  !
 ! A32   A(19,27,23)            83.9322         calculate D2E/DX2 analytically  !
 ! A33   A(19,27,28)           129.0568         calculate D2E/DX2 analytically  !
 ! A34   A(19,27,29)            99.1456         calculate D2E/DX2 analytically  !
 ! A35   A(23,27,28)           134.4128         calculate D2E/DX2 analytically  !
 ! A36   A(23,27,29)            94.9347         calculate D2E/DX2 analytically  !
 ! A37   A(28,27,29)           107.0485         calculate D2E/DX2 analytically  !
 ! A38   L(3,4,9,17,-1)        180.4906         calculate D2E/DX2 analytically  !
 ! A39   L(9,10,24,2,-1)       178.2984         calculate D2E/DX2 analytically  !
 ! A40   L(2,13,12,8,-1)       179.8255         calculate D2E/DX2 analytically  !
 ! A41   L(15,17,18,4,-1)      184.2899         calculate D2E/DX2 analytically  !
 ! A42   L(18,19,27,1,-1)      165.9245         calculate D2E/DX2 analytically  !
 ! A43   L(21,23,27,1,-1)      166.8589         calculate D2E/DX2 analytically  !
 ! A44   L(21,26,24,3,-1)      173.6447         calculate D2E/DX2 analytically  !
 ! A45   L(12,29,27,4,-1)      167.207          calculate D2E/DX2 analytically  !
 ! A46   L(3,4,9,17,-2)        189.6474         calculate D2E/DX2 analytically  !
 ! A47   L(9,10,24,2,-2)       180.6543         calculate D2E/DX2 analytically  !
 ! A48   L(2,13,12,8,-2)       194.3713         calculate D2E/DX2 analytically  !
 ! A49   L(15,17,18,4,-2)      192.595          calculate D2E/DX2 analytically  !
 ! A50   L(18,19,27,1,-2)      176.8714         calculate D2E/DX2 analytically  !
 ! A51   L(21,23,27,1,-2)      187.4224         calculate D2E/DX2 analytically  !
 ! A52   L(21,26,24,3,-2)      174.3746         calculate D2E/DX2 analytically  !
 ! A53   L(12,29,27,4,-2)      184.0492         calculate D2E/DX2 analytically  !
 ! D1    D(3,1,2,13)           147.4968         calculate D2E/DX2 analytically  !
 ! D2    D(5,1,2,13)           -50.5255         calculate D2E/DX2 analytically  !
 ! D3    D(2,1,3,4)            -13.2549         calculate D2E/DX2 analytically  !
 ! D4    D(5,1,3,4)           -176.4956         calculate D2E/DX2 analytically  !
 ! D5    D(2,1,5,6)            -83.5944         calculate D2E/DX2 analytically  !
 ! D6    D(2,1,5,7)            156.2224         calculate D2E/DX2 analytically  !
 ! D7    D(2,1,5,8)             33.3303         calculate D2E/DX2 analytically  !
 ! D8    D(3,1,5,6)             81.3053         calculate D2E/DX2 analytically  !
 ! D9    D(3,1,5,7)            -38.8779         calculate D2E/DX2 analytically  !
 ! D10   D(3,1,5,8)           -161.77           calculate D2E/DX2 analytically  !
 ! D11   D(1,2,12,14)           80.304          calculate D2E/DX2 analytically  !
 ! D12   D(1,2,12,29)         -119.7395         calculate D2E/DX2 analytically  !
 ! D13   D(1,3,9,10)           -27.4574         calculate D2E/DX2 analytically  !
 ! D14   D(1,3,9,11)          -143.2323         calculate D2E/DX2 analytically  !
 ! D15   D(4,9,24,20)          -45.7542         calculate D2E/DX2 analytically  !
 ! D16   D(4,9,24,25)          158.8281         calculate D2E/DX2 analytically  !
 ! D17   D(4,9,24,26)           44.7105         calculate D2E/DX2 analytically  !
 ! D18   D(11,9,24,20)          70.5683         calculate D2E/DX2 analytically  !
 ! D19   D(11,9,24,25)         -84.8495         calculate D2E/DX2 analytically  !
 ! D20   D(11,9,24,26)         161.0329         calculate D2E/DX2 analytically  !
 ! D21   D(13,12,27,19)         63.6194         calculate D2E/DX2 analytically  !
 ! D22   D(13,12,27,23)        -20.0882         calculate D2E/DX2 analytically  !
 ! D23   D(13,12,27,28)       -159.0125         calculate D2E/DX2 analytically  !
 ! D24   D(14,12,27,19)       -160.6121         calculate D2E/DX2 analytically  !
 ! D25   D(14,12,27,23)        115.6802         calculate D2E/DX2 analytically  !
 ! D26   D(14,12,27,28)        -23.244          calculate D2E/DX2 analytically  !
 ! D27   D(16,15,18,19)         24.8557         calculate D2E/DX2 analytically  !
 ! D28   D(16,15,18,20)        138.915          calculate D2E/DX2 analytically  !
 ! D29   D(17,18,27,23)         89.3035         calculate D2E/DX2 analytically  !
 ! D30   D(17,18,27,28)       -125.2791         calculate D2E/DX2 analytically  !
 ! D31   D(17,18,27,29)         -4.7322         calculate D2E/DX2 analytically  !
 ! D32   D(20,18,27,23)        -31.714          calculate D2E/DX2 analytically  !
 ! D33   D(20,18,27,28)        113.7034         calculate D2E/DX2 analytically  !
 ! D34   D(20,18,27,29)       -125.7497         calculate D2E/DX2 analytically  !
 ! D35   D(17,18,20,24)        -74.5551         calculate D2E/DX2 analytically  !
 ! D36   D(19,18,20,24)         41.5949         calculate D2E/DX2 analytically  !
 ! D37   D(18,20,24,10)         94.8884         calculate D2E/DX2 analytically  !
 ! D38   D(18,20,24,25)       -122.3085         calculate D2E/DX2 analytically  !
 ! D39   D(18,20,24,26)         -4.2362         calculate D2E/DX2 analytically  !
 ! D40   D(22,21,24,10)        -18.8472         calculate D2E/DX2 analytically  !
 ! D41   D(22,21,24,20)         72.0212         calculate D2E/DX2 analytically  !
 ! D42   D(22,21,24,25)       -142.5439         calculate D2E/DX2 analytically  !
 ! D43   D(23,21,24,10)       -128.7131         calculate D2E/DX2 analytically  !
 ! D44   D(23,21,24,20)        -37.8446         calculate D2E/DX2 analytically  !
 ! D45   D(23,21,24,25)        107.5902         calculate D2E/DX2 analytically  !
 ! D46   D(22,21,27,19)        -77.8678         calculate D2E/DX2 analytically  !
 ! D47   D(22,21,27,28)        141.7245         calculate D2E/DX2 analytically  !
 ! D48   D(22,21,27,29)         20.8949         calculate D2E/DX2 analytically  !
 ! D49   D(26,21,27,19)         29.2557         calculate D2E/DX2 analytically  !
 ! D50   D(26,21,27,28)       -111.152          calculate D2E/DX2 analytically  !
 ! D51   D(26,21,27,29)        128.0184         calculate D2E/DX2 analytically  !
 --------------------------------------------------------------------------------
 Trust Radius=3.00D-01 FncErr=1.00D-07 GrdErr=1.00D-06 EigMax=2.50D+02 EigMin=1.00D-04
 Number of steps in this run=    174 maximum allowed number of steps=    174.
 GradGradGradGradGradGradGradGradGradGradGradGradGradGradGradGradGradGrad

                          Input orientation:                          
 ---------------------------------------------------------------------
 Center     Atomic      Atomic             Coordinates (Angstroms)
 Number     Number       Type             X           Y           Z
 ---------------------------------------------------------------------
      1          6           0        0.637353   -0.512083   -0.819784
      2          8           0        0.455769   -1.260264    0.126261
      3          8           0        1.721124    0.096093   -1.151903
      4          1           0        2.464987    0.102505   -0.436823
      5          6           0       -0.369339   -0.528771   -2.008721
      6          9           0       -0.039617   -1.524282   -2.851010
      7          9           0       -0.401965    0.590223   -2.717017
      8          9           0       -1.621254   -0.790265   -1.597720
      9          8           0        3.655448    0.320161    0.521037
     10          1           0        3.388255    0.317826    1.470626
     11          1           0        4.000751    1.194834    0.330801
     12          8           0       -2.083448   -0.922863    1.223532
     13          1           0       -1.235911   -1.190366    0.825125
     14          1           0       -2.768314   -1.377931    0.731514
     15          8           0       -0.413763    1.217671   -0.024724
     16          1           0       -1.308053    0.959799    0.227999
     17          1           0        0.018279    1.503374    0.816861
     18          8           0        0.533123    1.726750    2.432410
     19          1           0       -0.057918    1.165087    2.957275
     20          1           0        1.428713    1.443889    2.661108
     21          8           0        1.171068   -1.635585    2.844657
     22          1           0        1.009389   -1.672163    1.889685
     23          1           0        0.366366   -1.259440    3.236236
     24          8           0        2.884262    0.308831    3.066323
     25          1           0        3.538727    0.126980    3.741443
     26          1           0        2.278713   -0.487671    3.036847
     27          8           0       -1.103717   -0.224543    3.628528
     28          1           0       -1.741082   -0.209185    4.343062
     29          1           0       -1.591286   -0.459144    2.814647
 ---------------------------------------------------------------------
                    Distance matrix (angstroms):
                    1          2          3          4          5
     1  C    0.000000
     2  O    1.219733   0.000000
     3  O    1.286367   2.252672   0.000000
     4  H    1.965865   2.492220   1.031850   0.000000
     5  C    1.557972   2.402922   2.344062   3.301935   0.000000
     6  F    2.368272   3.029729   2.934755   3.840283   1.345069
     7  F    2.427911   3.499177   2.683515   3.695479   1.324725
     8  F    2.404969   2.739897   3.486527   4.340747   1.343351
     9  O    3.405779   3.590478   2.567206   1.543395   4.829003
    10  H    3.674533   3.591261   3.115470   2.130058   5.190577
    11  H    3.943330   4.316971   2.932975   2.034944   5.248034
    12  O    3.427337   2.786659   4.599536   4.949385   3.679801
    13  H    2.583585   1.831688   3.782549   4.118334   3.036336
    14  H    3.841196   3.282513   5.086754   5.562746   3.739658
    15  O    2.174629   2.630408   2.661994   3.114582   2.643534
    16  H    2.654974   2.837269   3.438899   3.925910   2.846039
    17  H    2.669067   2.882016   2.959079   3.085537   3.501966
    18  O    3.949683   3.774461   4.113111   3.821356   5.062159
    19  H    4.190760   3.763089   4.603595   4.360508   5.256163
    20  H    4.070465   3.832037   4.054764   3.531338   5.378817
    21  O    3.869784   2.835875   4.390189   3.932339   5.210869
    22  H    2.970760   1.893625   3.589506   3.268156   4.290198
    23  H    4.133191   3.111259   4.788382   4.444149   5.346467
    24  O    4.563368   4.123542   4.380820   3.534175   6.086343
    25  H    5.443451   4.949607   5.220102   4.314095   6.983363
    26  H    4.191451   3.520161   4.265831   3.528369   5.698388
    27  O    4.785549   3.971220   5.561929   5.419380   5.693017
    28  H    5.692422   4.869531   6.501900   6.374595   6.506071
    29  H    4.263651   3.472700   5.197487   5.228848   4.976232
                    6          7          8          9         10
     6  F    0.000000
     7  F    2.149507   0.000000
     8  F    2.147346   2.155282   0.000000
     9  O    5.331620   5.198127   5.793597   0.000000
    10  H    5.815514   5.654761   5.978110   0.986467   0.000000
    11  H    5.817394   5.388752   6.266319   0.959415   1.563169
    12  O    4.597917   4.543649   2.861934   5.913842   5.616039
    13  H    3.880281   4.051263   2.485708   5.128309   4.906550
    14  H    4.505739   4.622295   2.662035   6.647747   6.428470
    15  O    3.955525   2.764466   2.822084   4.202602   4.183436
    16  H    4.154502   3.103338   2.548346   5.013117   4.900159
    17  H    4.756398   3.674063   3.712013   3.836210   3.631759
    18  O    6.229908   5.355621   5.217149   3.921830   3.325939
    19  H    6.400720   5.713705   5.197634   4.520868   3.847608
    20  H    6.430355   5.744942   5.694854   3.286490   2.554421
    21  O    5.823981   6.193615   5.314728   3.923811   3.258787
    22  H    4.857619   5.322782   4.456458   3.583877   3.129643
    23  H    6.106514   6.281147   5.247656   4.548132   3.838874
    24  O    6.850124   6.657739   6.577308   2.659575   1.673422
    25  H    7.680601   7.579930   7.481537   3.228305   2.283784
    26  H    6.412181   6.438544   6.064695   2.979478   2.081575
    27  O    6.693731   6.436011   5.282192   5.709890   5.012835
    28  H    7.508603   7.230284   5.970335   6.634050   5.902434
    29  H    5.970081   5.754561   4.424875   5.778943   5.215928
                   11         12         13         14         15
    11  H    0.000000
    12  O    6.503774   0.000000
    13  H    5.775480   0.973963   0.000000
    14  H    7.252581   0.958233   1.546675   0.000000
    15  O    4.428866   2.987955   2.682688   3.585102   0.000000
    16  H    5.314998   2.266438   2.232705   2.801941   0.964428
    17  H    4.023871   3.235623   2.971413   4.009277   0.988206
    18  O    4.089515   3.915134   3.771261   4.840617   2.682026
    19  H    4.834464   3.386469   3.388494   4.332112   3.003616
    20  H    3.479617   4.472517   4.172572   5.413043   3.264903
    21  O    4.726293   3.705116   3.173370   4.477777   4.345814
    22  H    4.426967   3.251284   2.531164   3.962193   3.747194
    23  H    5.260586   3.188393   2.895777   4.014211   4.168758
    24  O    3.084580   5.439769   4.924062   6.344140   4.610589
    25  H    3.603645   6.249071   5.747824   7.148649   5.567387
    26  H    3.622006   4.744044   4.211660   5.619574   4.419371
    27  O    6.240611   2.689150   2.968057   3.534668   3.987765
    28  H    7.144099   3.218387   3.686976   3.932486   4.782808
    29  H    6.338455   1.728845   2.149227   2.563008   3.501471
                   16         17         18         19         20
    16  H    0.000000
    17  H    1.549640   0.000000
    18  O    2.972804   1.710252   0.000000
    19  H    3.008974   2.168321   0.969680   0.000000
    20  H    3.693812   2.322523   0.966641   1.541272   0.000000
    21  O    4.441728   3.910746   3.447059   3.060531   3.095679
    22  H    3.880587   3.495323   3.474764   3.213858   3.237391
    23  H    4.096119   3.688859   3.096978   2.477129   2.960969
    24  O    5.104443   3.834172   2.817834   3.066185   1.889755
    25  H    6.043934   4.779246   3.647805   3.824714   2.711739
    26  H    4.780134   3.741947   2.883763   2.863178   2.143502
    27  O    3.606662   3.485691   2.813802   1.864228   3.183200
    28  H    4.299741   4.296778   3.545482   2.577221   3.950851
    29  H    2.963843   3.230066   3.072027   2.238233   3.572884
                   21         22         23         24         25
    21  O    0.000000
    22  H    0.969252   0.000000
    23  H    0.970754   1.548231   0.000000
    24  O    2.600947   2.970515   2.971219   0.000000
    25  H    3.084910   3.614342   3.498752   0.957695   0.000000
    26  H    1.606712   2.080910   2.071824   1.000986   1.569039
    27  O    2.789290   3.095868   1.840122   4.062577   4.657102
    28  H    3.572177   3.965407   2.601814   4.826200   5.324597
    29  H    3.002584   3.015042   2.156528   4.547928   5.245905
                   26         27         28         29
    26  H    0.000000
    27  O    3.443858   0.000000
    28  H    4.235859   0.957616   0.000000
    29  H    3.876478   0.977325   1.555947   0.000000
 Stoichiometry    C2H15F3O9
 Framework group  C1[X(C2H15F3O9)]
 Deg. of freedom    81
 Full point group                 C1      NOp   1
 Largest Abelian subgroup         C1      NOp   1
 Largest concise Abelian subgroup C1      NOp   1
                         Standard orientation:                         
 ---------------------------------------------------------------------
 Center     Atomic      Atomic             Coordinates (Angstroms)
 Number     Number       Type             X           Y           Z
 ---------------------------------------------------------------------
      1          6           0        1.078600   -0.603817   -0.303690
      2          8           0        0.330627    0.007992   -1.047986
      3          8           0        0.968950   -1.818198    0.106184
      4          1           0        0.052774   -2.262964   -0.059697
      5          6           0        2.526909   -0.076383   -0.076770
      6          9           0        3.315456   -0.510915   -1.076063
      7          9           0        3.082506   -0.467752    1.060348
      8          9           0        2.580700    1.265235   -0.118713
      9          8           0       -1.260611   -3.071821   -0.112974
     10          1           0       -2.063598   -2.498832   -0.109543
     11          1           0       -1.289206   -3.596556    0.689718
     12          8           0        0.099452    2.680663   -0.293763
     13          1           0        0.223370    1.802339   -0.696001
     14          1           0        0.834944    3.218971   -0.589544
     15          8           0        0.492890    0.364969    1.553030
     16          1           0        0.577272    1.320706    1.455221
     17          1           0       -0.469398    0.207546    1.713564
     18          8           0       -2.178487    0.248527    1.761470
     19          1           0       -2.416627    1.065319    1.296262
     20          1           0       -2.657171   -0.457036    1.306016
     21          8           0       -2.415135    0.336890   -1.676320
     22          1           0       -1.461974    0.165329   -1.637599
     23          1           0       -2.558352    1.155843   -1.175153
     24          8           0       -3.394325   -1.484247   -0.098483
     25          1           0       -4.223471   -1.829826   -0.430555
     26          1           0       -3.082391   -0.806335   -0.765645
     27          8           0       -2.554050    2.485688    0.096674
     28          1           0       -3.016699    3.318042    0.197527
     29          1           0       -1.604977    2.695834   -0.004634
 ---------------------------------------------------------------------
 Rotational constants (GHZ):           0.6486134           0.3643756           0.2902000
 Standard basis: 6-31++G(d,p) (6D, 7F)
 There are   356 symmetry adapted cartesian basis functions of A   symmetry.
 There are   356 symmetry adapted basis functions of A   symmetry.
   356 basis functions,   568 primitive gaussians,   356 cartesian basis functions
    63 alpha electrons       63 beta electrons
       nuclear repulsion energy      1214.2945209625 Hartrees.
 NAtoms=   29 NActive=   29 NUniq=   29 SFac= 1.00D+00 NAtFMM=   60 NAOKFM=F Big=F
 Integral buffers will be    131072 words long.
 Raffenetti 2 integral format.
 Two-electron integral symmetry is turned on.
 Nuclear repulsion after empirical dispersion term =     1214.2747681502 Hartrees.
 One-electron integrals computed using PRISM.
 NBasis=   356 RedAO= T EigKep=  2.86D-05  NBF=   356
 NBsUse=   356 1.00D-06 EigRej= -1.00D+00 NBFU=   356
 ExpMin= 3.60D-02 ExpMax= 7.00D+03 ExpMxC= 1.05D+03 IAcc=3 IRadAn=         5 AccDes= 0.00D+00
 Harris functional with IExCor= 4639 and IRadAn=       5 diagonalized for initial guess.
 HarFok:  IExCor= 4639 AccDes= 0.00D+00 IRadAn=         5 IDoV= 1 UseB2=F ITyADJ=14
 ICtDFT=  3500011 ScaDFX=  1.000000  1.000000  1.000000  1.000000
 FoFCou: FMM=F IPFlag=           0 FMFlag=      100000 FMFlg1=           0
         NFxFlg=           0 DoJE=T BraDBF=F KetDBF=T FulRan=T
         wScrn=  0.000000 ICntrl=       500 IOpCl=  0 I1Cent=   200000004 NGrid=           0
         NMat0=    1 NMatS0=      1 NMatT0=    0 NMatD0=    1 NMtDS0=    0 NMtDT0=    0
 Petite list used in FoFCou.
 Requested convergence on RMS density matrix=1.00D-10 within 128 cycles.
 Requested convergence on MAX density matrix=1.00D-08.
 Requested convergence on             energy=1.00D-08.
 No special actions if energy rises.
 SCF Done:  E(RwB97XD) =  -1061.65728043     A.U. after   18 cycles
            NFock= 18  Conv=0.44D-10     -V/T= 2.0081
 DoSCS=F DFT=T ScalE2(SS,OS)=  1.000000  1.000000
 Range of M.O.s used for correlation:     1   356
 NBasis=   356 NAE=    63 NBE=    63 NFC=     0 NFV=     0
 NROrb=    356 NOA=    63 NOB=    63 NVA=   293 NVB=   293

 **** Warning!!: The largest alpha MO coefficient is  0.39241486D+02

 Symmetrizing basis deriv contribution to polar:
 IMax=3 JMax=2 DiffMx= 0.00D+00
 G2DrvN: will do    30 centers at a time, making    1 passes.
 Calling FoFCou, ICntrl=  3107 FMM=F I1Cent=   0 AccDes= 0.00D+00.
 End of G2Drv F.D. properties file   721 does not exist.
 End of G2Drv F.D. properties file   722 does not exist.
 End of G2Drv F.D. properties file   788 does not exist.
          IDoAtm=11111111111111111111111111111
          Differentiating once with respect to nuclear coordinates.
 CalDSu exits because no D1Ps are significant.
          There are    90 degrees of freedom in the 1st order CPHF.  IDoFFX=6 NUNeed=     0.
     84 vectors produced by pass  0 Test12= 2.05D-14 1.11D-09 XBig12= 1.38D-01 6.41D-02.
 AX will form    84 AO Fock derivatives at one time.
     84 vectors produced by pass  1 Test12= 2.05D-14 1.11D-09 XBig12= 2.71D-02 4.38D-02.
     84 vectors produced by pass  2 Test12= 2.05D-14 1.11D-09 XBig12= 8.54D-04 3.43D-03.
     84 vectors produced by pass  3 Test12= 2.05D-14 1.11D-09 XBig12= 9.30D-06 4.10D-04.
     84 vectors produced by pass  4 Test12= 2.05D-14 1.11D-09 XBig12= 7.44D-08 2.89D-05.
     84 vectors produced by pass  5 Test12= 2.05D-14 1.11D-09 XBig12= 4.66D-10 1.82D-06.
     76 vectors produced by pass  6 Test12= 2.05D-14 1.11D-09 XBig12= 2.47D-12 1.08D-07.
     12 vectors produced by pass  7 Test12= 2.05D-14 1.11D-09 XBig12= 1.21D-14 6.91D-09.
 InvSVY:  IOpt=1 It=  1 EMax= 3.33D-16
 Solved reduced A of dimension   592 with    90 vectors.
 End of Minotr F.D. properties file   721 does not exist.
 End of Minotr F.D. properties file   722 does not exist.
 End of Minotr F.D. properties file   788 does not exist.

 **********************************************************************

            Population analysis using the SCF Density.

 **********************************************************************

 Orbital symmetries:
       Occupied  (A) (A) (A) (A) (A) (A) (A) (A) (A) (A) (A) (A)
                 (A) (A) (A) (A) (A) (A) (A) (A) (A) (A) (A) (A)
                 (A) (A) (A) (A) (A) (A) (A) (A) (A) (A) (A) (A)
                 (A) (A) (A) (A) (A) (A) (A) (A) (A) (A) (A) (A)
                 (A) (A) (A) (A) (A) (A) (A) (A) (A) (A) (A) (A)
                 (A) (A) (A)
       Virtual   (A) (A) (A) (A) (A) (A) (A) (A) (A) (A) (A) (A)
                 (A) (A) (A) (A) (A) (A) (A) (A) (A) (A) (A) (A)
                 (A) (A) (A) (A) (A) (A) (A) (A) (A) (A) (A) (A)
                 (A) (A) (A) (A) (A) (A) (A) (A) (A) (A) (A) (A)
                 (A) (A) (A) (A) (A) (A) (A) (A) (A) (A) (A) (A)
                 (A) (A) (A) (A) (A) (A) (A) (A) (A) (A) (A) (A)
                 (A) (A) (A) (A) (A) (A) (A) (A) (A) (A) (A) (A)
                 (A) (A) (A) (A) (A) (A) (A) (A) (A) (A) (A) (A)
                 (A) (A) (A) (A) (A) (A) (A) (A) (A) (A) (A) (A)
                 (A) (A) (A) (A) (A) (A) (A) (A) (A) (A) (A) (A)
                 (A) (A) (A) (A) (A) (A) (A) (A) (A) (A) (A) (A)
                 (A) (A) (A) (A) (A) (A) (A) (A) (A) (A) (A) (A)
                 (A) (A) (A) (A) (A) (A) (A) (A) (A) (A) (A) (A)
                 (A) (A) (A) (A) (A) (A) (A) (A) (A) (A) (A) (A)
                 (A) (A) (A) (A) (A) (A) (A) (A) (A) (A) (A) (A)
                 (A) (A) (A) (A) (A) (A) (A) (A) (A) (A) (A) (A)
                 (A) (A) (A) (A) (A) (A) (A) (A) (A) (A) (A) (A)
                 (A) (A) (A) (A) (A) (A) (A) (A) (A) (A) (A) (A)
                 (A) (A) (A) (A) (A) (A) (A) (A) (A) (A) (A) (A)
                 (A) (A) (A) (A) (A) (A) (A) (A) (A) (A) (A) (A)
                 (A) (A) (A) (A) (A) (A) (A) (A) (A) (A) (A) (A)
                 (A) (A) (A) (A) (A) (A) (A) (A) (A) (A) (A) (A)
                 (A) (A) (A) (A) (A) (A) (A) (A) (A) (A) (A) (A)
                 (A) (A) (A) (A) (A) (A) (A) (A) (A) (A) (A) (A)
                 (A) (A) (A) (A) (A)
 The electronic state is 1-A.
 Alpha  occ. eigenvalues --  -24.88265 -24.87514 -24.87343 -19.32349 -19.31864
 Alpha  occ. eigenvalues --  -19.31308 -19.31067 -19.30948 -19.29238 -19.29018
 Alpha  occ. eigenvalues --  -19.27883 -19.26797 -10.56222 -10.47749  -1.43575
 Alpha  occ. eigenvalues --   -1.34437  -1.33885  -1.23291  -1.16130  -1.15684
 Alpha  occ. eigenvalues --   -1.14812  -1.14367  -1.13473  -1.12329  -1.11736
 Alpha  occ. eigenvalues --   -1.09944  -0.85299  -0.76076  -0.70070  -0.69546
 Alpha  occ. eigenvalues --   -0.68211  -0.67840  -0.66709  -0.65911  -0.64934
 Alpha  occ. eigenvalues --   -0.63783  -0.62565  -0.61571  -0.60371  -0.58221
 Alpha  occ. eigenvalues --   -0.56883  -0.56393  -0.55148  -0.54776  -0.53796
 Alpha  occ. eigenvalues --   -0.53248  -0.51969  -0.51577  -0.50657  -0.50133
 Alpha  occ. eigenvalues --   -0.49649  -0.48030  -0.47394  -0.46102  -0.44242
 Alpha  occ. eigenvalues --   -0.43643  -0.43308  -0.42891  -0.42610  -0.41859
 Alpha  occ. eigenvalues --   -0.40307  -0.39414  -0.38141
 Alpha virt. eigenvalues --    0.02619   0.03813   0.05292   0.06017   0.06174
 Alpha virt. eigenvalues --    0.08206   0.08648   0.09560   0.09965   0.10442
 Alpha virt. eigenvalues --    0.11074   0.11416   0.12288   0.13006   0.13192
 Alpha virt. eigenvalues --    0.13558   0.14178   0.14756   0.16251   0.17448
 Alpha virt. eigenvalues --    0.17859   0.18870   0.19800   0.20298   0.21346
 Alpha virt. eigenvalues --    0.21766   0.22304   0.22995   0.23545   0.23631
 Alpha virt. eigenvalues --    0.24741   0.26162   0.26510   0.26618   0.27383
 Alpha virt. eigenvalues --    0.27978   0.28616   0.29029   0.29505   0.29692
 Alpha virt. eigenvalues --    0.30155   0.30950   0.31362   0.31492   0.31871
 Alpha virt. eigenvalues --    0.32073   0.32323   0.33250   0.33924   0.34251
 Alpha virt. eigenvalues --    0.34681   0.35239   0.36056   0.36217   0.36386
 Alpha virt. eigenvalues --    0.37060   0.37336   0.37624   0.37808   0.38256
 Alpha virt. eigenvalues --    0.39065   0.39375   0.39883   0.40566   0.40806
 Alpha virt. eigenvalues --    0.41001   0.41575   0.42347   0.42846   0.43971
 Alpha virt. eigenvalues --    0.44137   0.44659   0.45811   0.46287   0.46870
 Alpha virt. eigenvalues --    0.47509   0.48612   0.49158   0.49808   0.50265
 Alpha virt. eigenvalues --    0.51542   0.53018   0.53523   0.55183   0.55946
 Alpha virt. eigenvalues --    0.56436   0.58103   0.58826   0.61760   0.62362
 Alpha virt. eigenvalues --    0.63691   0.65189   0.65553   0.84803   0.87559
 Alpha virt. eigenvalues --    0.88284   0.92056   0.95366   0.96819   1.06285
 Alpha virt. eigenvalues --    1.07172   1.09811   1.12717   1.15736   1.18039
 Alpha virt. eigenvalues --    1.18148   1.18830   1.19909   1.21177   1.22047
 Alpha virt. eigenvalues --    1.22353   1.23681   1.24361   1.25374   1.26080
 Alpha virt. eigenvalues --    1.26718   1.27187   1.27880   1.28707   1.28963
 Alpha virt. eigenvalues --    1.29308   1.29896   1.30656   1.30873   1.32158
 Alpha virt. eigenvalues --    1.33512   1.33554   1.34516   1.34921   1.35678
 Alpha virt. eigenvalues --    1.36087   1.37241   1.38163   1.38345   1.40000
 Alpha virt. eigenvalues --    1.40565   1.41720   1.42530   1.44523   1.45636
 Alpha virt. eigenvalues --    1.46694   1.47950   1.48758   1.51669   1.52747
 Alpha virt. eigenvalues --    1.55417   1.56007   1.57589   1.58046   1.59052
 Alpha virt. eigenvalues --    1.59806   1.60335   1.61002   1.61797   1.63030
 Alpha virt. eigenvalues --    1.63883   1.65027   1.65212   1.66494   1.66781
 Alpha virt. eigenvalues --    1.67170   1.67738   1.69778   1.70029   1.70904
 Alpha virt. eigenvalues --    1.71336   1.72024   1.72477   1.73462   1.75782
 Alpha virt. eigenvalues --    1.75917   1.77336   1.77957   1.78023   1.79415
 Alpha virt. eigenvalues --    1.80162   1.82350   1.83149   1.83679   1.86659
 Alpha virt. eigenvalues --    1.87680   1.89013   1.90061   1.91253   1.91457
 Alpha virt. eigenvalues --    1.92447   1.93719   1.94513   1.95582   1.96805
 Alpha virt. eigenvalues --    1.97407   2.00003   2.04416   2.05217   2.11278
 Alpha virt. eigenvalues --    2.16299   2.16947   2.19308   2.20176   2.21692
 Alpha virt. eigenvalues --    2.23637   2.26937   2.29594   2.29899   2.31452
 Alpha virt. eigenvalues --    2.34111   2.34746   2.36228   2.38143   2.38512
 Alpha virt. eigenvalues --    2.40294   2.42375   2.43598   2.44849   2.46474
 Alpha virt. eigenvalues --    2.48644   2.49306   2.50748   2.53310   2.55145
 Alpha virt. eigenvalues --    2.57325   2.58056   2.59359   2.63317   2.64025
 Alpha virt. eigenvalues --    2.65663   2.66557   2.68174   2.68377   2.69519
 Alpha virt. eigenvalues --    2.71190   2.71969   2.72693   2.72979   2.74262
 Alpha virt. eigenvalues --    2.76480   2.76703   2.78276   2.78814   2.80762
 Alpha virt. eigenvalues --    2.80967   2.82678   2.83297   2.85735   2.86685
 Alpha virt. eigenvalues --    2.87582   2.89625   2.90254   2.92670   2.95332
 Alpha virt. eigenvalues --    3.01567   3.09697   3.11985   3.14160   3.14879
 Alpha virt. eigenvalues --    3.16105   3.19025   3.21116   3.22043   3.25950
 Alpha virt. eigenvalues --    3.31995   3.36822   3.38789   3.45186   3.46939
 Alpha virt. eigenvalues --    3.50932   3.52895   3.59766   3.61808   3.63523
 Alpha virt. eigenvalues --    3.66366   3.72992   3.75954   3.80274   3.80971
 Alpha virt. eigenvalues --    3.81990   3.83572   3.84434   3.86593   4.40212
 Alpha virt. eigenvalues --    4.41873   4.49799   4.53420   4.56142   4.60981
 Alpha virt. eigenvalues --    4.63541   4.69295   4.82838   4.89397   4.93441
 Alpha virt. eigenvalues --    6.00932   6.18854   6.92115
          Condensed to atoms (all electrons):
               1          2          3          4          5          6
     1  C    5.638449   0.441623   0.390701  -0.045710  -0.225786  -0.058730
     2  O    0.441623   8.322253  -0.138193   0.002937  -0.134644  -0.000419
     3  O    0.390701  -0.138193   8.299437   0.188208  -0.250726   0.010679
     4  H   -0.045710   0.002937   0.188208   0.294066   0.014473  -0.000249
     5  C   -0.225786  -0.134644  -0.250726   0.014473   5.099610   0.201212
     6  F   -0.058730  -0.000419   0.010679  -0.000249   0.201212   9.238827
     7  F   -0.031580   0.008347   0.013760   0.001228   0.164761  -0.050516
     8  F   -0.058468   0.009083   0.016349   0.000438   0.122066  -0.036402
     9  O   -0.001184   0.000159  -0.039852   0.061335  -0.023596   0.000045
    10  H    0.005263  -0.001776   0.003144  -0.009167  -0.005091   0.000034
    11  H   -0.005276   0.001406   0.004471  -0.009800   0.002784  -0.000035
    12  O   -0.001762  -0.031239  -0.002610  -0.000925   0.001552  -0.000463
    13  H   -0.043106   0.062146   0.009403  -0.000515  -0.011260  -0.002921
    14  H    0.006232  -0.001601  -0.000274   0.000234  -0.003140   0.000063
    15  O    0.009663  -0.062915  -0.067810  -0.010133  -0.037946   0.001959
    16  H    0.030541  -0.004036   0.008861   0.001054  -0.021078   0.000428
    17  H   -0.025988   0.003073  -0.003203   0.000954   0.007085  -0.000545
    18  O    0.005677  -0.006705  -0.000620  -0.000056   0.001217  -0.000010
    19  H   -0.003195   0.000193   0.000323  -0.000134  -0.000097   0.000045
    20  H   -0.007210   0.000144   0.001924   0.001255  -0.000042  -0.000032
    21  O   -0.039981   0.005018   0.005400   0.001374  -0.009408   0.000056
    22  H    0.008405   0.036459  -0.000669  -0.001331  -0.010412   0.000128
    23  H    0.011096  -0.003307  -0.001206   0.000537   0.000877   0.000052
    24  O    0.009527  -0.000039  -0.003501  -0.000352   0.002185   0.000008
    25  H   -0.000631   0.000558  -0.000600   0.001478   0.000357   0.000000
    26  H   -0.003672   0.000735   0.001428  -0.003002   0.000222  -0.000030
    27  O    0.006260   0.001969   0.000119   0.000064  -0.002116   0.000003
    28  H   -0.001934   0.000844   0.000128  -0.000023  -0.000772   0.000000
    29  H   -0.000347  -0.001283  -0.000547   0.000099   0.006489   0.000022
               7          8          9         10         11         12
     1  C   -0.031580  -0.058468  -0.001184   0.005263  -0.005276  -0.001762
     2  O    0.008347   0.009083   0.000159  -0.001776   0.001406  -0.031239
     3  O    0.013760   0.016349  -0.039852   0.003144   0.004471  -0.002610
     4  H    0.001228   0.000438   0.061335  -0.009167  -0.009800  -0.000925
     5  C    0.164761   0.122066  -0.023596  -0.005091   0.002784   0.001552
     6  F   -0.050516  -0.036402   0.000045   0.000034  -0.000035  -0.000463
     7  F    9.223885  -0.046034  -0.000198   0.000133  -0.000116  -0.000760
     8  F   -0.046034   9.319642   0.000136   0.000005  -0.000034   0.004662
     9  O   -0.000198   0.000136   8.373171   0.230372   0.270647   0.000145
    10  H    0.000133   0.000005   0.230372   0.278456  -0.021612   0.000101
    11  H   -0.000116  -0.000034   0.270647  -0.021612   0.359404   0.000048
    12  O   -0.000760   0.004662   0.000145   0.000101   0.000048   8.367654
    13  H    0.000501   0.007802  -0.001018   0.000099   0.000138   0.226176
    14  H   -0.000383  -0.001834   0.000107   0.000029  -0.000015   0.267699
    15  O   -0.030203   0.013415   0.001423   0.000430   0.001163   0.016423
    16  H   -0.000839   0.001017  -0.000066   0.000157  -0.000251   0.005109
    17  H    0.001921   0.000894   0.001706  -0.000302   0.000889  -0.000497
    18  O   -0.000337   0.000092  -0.001164  -0.006028   0.000397  -0.007011
    19  H   -0.000081  -0.000006  -0.000688   0.001671   0.000009  -0.000063
    20  H    0.000125   0.000006  -0.000268  -0.001159  -0.000944   0.000492
    21  O    0.000043   0.000385  -0.003403  -0.001147   0.000617  -0.002342
    22  H   -0.000015   0.000809   0.001407  -0.001138   0.000089  -0.001408
    23  H   -0.000061  -0.000281  -0.000704   0.002127  -0.000288   0.002681
    24  O   -0.000011   0.000003  -0.050057   0.040557   0.001764   0.000074
    25  H   -0.000014  -0.000003   0.006321  -0.004741  -0.001792  -0.000087
    26  H    0.000083   0.000080   0.000013  -0.009215   0.002531   0.000316
    27  O   -0.000005   0.000026   0.000026   0.000563  -0.000060  -0.010740
    28  H   -0.000008   0.000028   0.000053  -0.000141   0.000016   0.002608
    29  H    0.000235   0.000118  -0.000117  -0.000311   0.000019   0.024273
              13         14         15         16         17         18
     1  C   -0.043106   0.006232   0.009663   0.030541  -0.025988   0.005677
     2  O    0.062146  -0.001601  -0.062915  -0.004036   0.003073  -0.006705
     3  O    0.009403  -0.000274  -0.067810   0.008861  -0.003203  -0.000620
     4  H   -0.000515   0.000234  -0.010133   0.001054   0.000954  -0.000056
     5  C   -0.011260  -0.003140  -0.037946  -0.021078   0.007085   0.001217
     6  F   -0.002921   0.000063   0.001959   0.000428  -0.000545  -0.000010
     7  F    0.000501  -0.000383  -0.030203  -0.000839   0.001921  -0.000337
     8  F    0.007802  -0.001834   0.013415   0.001017   0.000894   0.000092
     9  O   -0.001018   0.000107   0.001423  -0.000066   0.001706  -0.001164
    10  H    0.000099   0.000029   0.000430   0.000157  -0.000302  -0.006028
    11  H    0.000138  -0.000015   0.001163  -0.000251   0.000889   0.000397
    12  O    0.226176   0.267699   0.016423   0.005109  -0.000497  -0.007011
    13  H    0.335605  -0.014455  -0.016581  -0.005241   0.003167   0.002836
    14  H   -0.014455   0.323064   0.003865  -0.000588  -0.000411   0.000003
    15  O   -0.016581   0.003865   8.467567   0.252400   0.250434  -0.032015
    16  H   -0.005241  -0.000588   0.252400   0.368621  -0.028504  -0.001852
    17  H    0.003167  -0.000411   0.250434  -0.028504   0.276469   0.023569
    18  O    0.002836   0.000003  -0.032015  -0.001852   0.023569   8.355732
    19  H   -0.000758   0.000426   0.004483  -0.003743  -0.002799   0.258042
    20  H    0.000062  -0.000028  -0.000224   0.002508  -0.001305   0.258376
    21  O   -0.002405   0.000508  -0.005729   0.000289   0.003728   0.030801
    22  H   -0.005428   0.000521   0.001492   0.001059  -0.003108   0.000908
    23  H   -0.004276   0.001420  -0.000474   0.000421  -0.000881  -0.009923
    24  O   -0.001037   0.000088  -0.001014   0.000366  -0.002496  -0.003561
    25  H   -0.000094   0.000005  -0.000207  -0.000028   0.000337   0.005583
    26  H    0.002928  -0.000409   0.000621  -0.000433   0.001620  -0.009472
    27  O   -0.002498   0.006075  -0.004269  -0.000171  -0.000826  -0.010757
    28  H    0.000864  -0.000784  -0.000507   0.000248   0.000865   0.005878
    29  H   -0.002540  -0.004329   0.000151  -0.000809   0.000521  -0.007292
              19         20         21         22         23         24
     1  C   -0.003195  -0.007210  -0.039981   0.008405   0.011096   0.009527
     2  O    0.000193   0.000144   0.005018   0.036459  -0.003307  -0.000039
     3  O    0.000323   0.001924   0.005400  -0.000669  -0.001206  -0.003501
     4  H   -0.000134   0.001255   0.001374  -0.001331   0.000537  -0.000352
     5  C   -0.000097  -0.000042  -0.009408  -0.010412   0.000877   0.002185
     6  F    0.000045  -0.000032   0.000056   0.000128   0.000052   0.000008
     7  F   -0.000081   0.000125   0.000043  -0.000015  -0.000061  -0.000011
     8  F   -0.000006   0.000006   0.000385   0.000809  -0.000281   0.000003
     9  O   -0.000688  -0.000268  -0.003403   0.001407  -0.000704  -0.050057
    10  H    0.001671  -0.001159  -0.001147  -0.001138   0.002127   0.040557
    11  H    0.000009  -0.000944   0.000617   0.000089  -0.000288   0.001764
    12  O   -0.000063   0.000492  -0.002342  -0.001408   0.002681   0.000074
    13  H   -0.000758   0.000062  -0.002405  -0.005428  -0.004276  -0.001037
    14  H    0.000426  -0.000028   0.000508   0.000521   0.001420   0.000088
    15  O    0.004483  -0.000224  -0.005729   0.001492  -0.000474  -0.001014
    16  H   -0.003743   0.002508   0.000289   0.001059   0.000421   0.000366
    17  H   -0.002799  -0.001305   0.003728  -0.003108  -0.000881  -0.002496
    18  O    0.258042   0.258376   0.030801   0.000908  -0.009923  -0.003561
    19  H    0.322074  -0.027529  -0.007561   0.002480   0.002128   0.001081
    20  H   -0.027529   0.308446  -0.003079   0.002163  -0.001091   0.026381
    21  O   -0.007561  -0.003079   8.439971   0.246655   0.238480  -0.061309
    22  H    0.002480   0.002163   0.246655   0.291181  -0.024005   0.003671
    23  H    0.002128  -0.001091   0.238480  -0.024005   0.308330   0.007413
    24  O    0.001081   0.026381  -0.061309   0.003671   0.007413   8.531443
    25  H   -0.001456   0.000635   0.005882   0.000493  -0.002018   0.254028
    26  H   -0.003328  -0.004756   0.045238  -0.005905  -0.012063   0.198839
    27  O    0.016179  -0.000911  -0.021974  -0.001343   0.037651  -0.001977
    28  H   -0.001489  -0.000973   0.006894   0.000783  -0.001626  -0.000442
    29  H   -0.004857   0.002158  -0.003363  -0.001194  -0.011652  -0.000242
              25         26         27         28         29
     1  C   -0.000631  -0.003672   0.006260  -0.001934  -0.000347
     2  O    0.000558   0.000735   0.001969   0.000844  -0.001283
     3  O   -0.000600   0.001428   0.000119   0.000128  -0.000547
     4  H    0.001478  -0.003002   0.000064  -0.000023   0.000099
     5  C    0.000357   0.000222  -0.002116  -0.000772   0.006489
     6  F    0.000000  -0.000030   0.000003   0.000000   0.000022
     7  F   -0.000014   0.000083  -0.000005  -0.000008   0.000235
     8  F   -0.000003   0.000080   0.000026   0.000028   0.000118
     9  O    0.006321   0.000013   0.000026   0.000053  -0.000117
    10  H   -0.004741  -0.009215   0.000563  -0.000141  -0.000311
    11  H   -0.001792   0.002531  -0.000060   0.000016   0.000019
    12  O   -0.000087   0.000316  -0.010740   0.002608   0.024273
    13  H   -0.000094   0.002928  -0.002498   0.000864  -0.002540
    14  H    0.000005  -0.000409   0.006075  -0.000784  -0.004329
    15  O   -0.000207   0.000621  -0.004269  -0.000507   0.000151
    16  H   -0.000028  -0.000433  -0.000171   0.000248  -0.000809
    17  H    0.000337   0.001620  -0.000826   0.000865   0.000521
    18  O    0.005583  -0.009472  -0.010757   0.005878  -0.007292
    19  H   -0.001456  -0.003328   0.016179  -0.001489  -0.004857
    20  H    0.000635  -0.004756  -0.000911  -0.000973   0.002158
    21  O    0.005882   0.045238  -0.021974   0.006894  -0.003363
    22  H    0.000493  -0.005905  -0.001343   0.000783  -0.001194
    23  H   -0.002018  -0.012063   0.037651  -0.001626  -0.011652
    24  O    0.254028   0.198839  -0.001977  -0.000442  -0.000242
    25  H    0.337846  -0.009535   0.000312   0.000256  -0.000174
    26  H   -0.009535   0.295474  -0.000977   0.000037   0.003093
    27  O    0.000312  -0.000977   8.446555   0.256524   0.214847
    28  H    0.000256   0.000037   0.256524   0.325291  -0.011370
    29  H   -0.000174   0.003093   0.214847  -0.011370   0.311872
 Mulliken charges:
               1
     1  C   -0.008876
     2  O   -0.510788
     3  O   -0.444525
     4  H    0.511661
     5  C    1.111226
     6  F   -0.303209
     7  F   -0.253860
     8  F   -0.353993
     9  O   -0.824749
    10  H    0.498685
    11  H    0.393831
    12  O   -0.860106
    13  H    0.462408
    14  H    0.417910
    15  O   -0.755461
    16  H    0.394560
    17  H    0.493633
    18  O   -0.852307
    19  H    0.448653
    20  H    0.444875
    21  O   -0.869637
    22  H    0.457251
    23  H    0.460647
    24  O   -0.951391
    25  H    0.407288
    26  H    0.509540
    27  O   -0.928548
    28  H    0.418753
    29  H    0.486531
 Sum of Mulliken charges =  -0.00000
 Mulliken charges with hydrogens summed into heavy atoms:
               1
     1  C   -0.008876
     2  O   -0.510788
     3  O    0.067136
     5  C    1.111226
     6  F   -0.303209
     7  F   -0.253860
     8  F   -0.353993
     9  O    0.067767
    12  O    0.020211
    15  O    0.132732
    18  O    0.041221
    21  O    0.048261
    24  O   -0.034563
    27  O   -0.023265
 APT charges:
               1
     1  C   -0.163169
     2  O   -0.551878
     3  O   -0.377813
     4  H    0.581854
     5  C    0.449163
     6  F   -0.052801
     7  F   -0.039044
     8  F   -0.159401
     9  O   -1.046245
    10  H    0.354235
    11  H    0.769209
    12  O   -1.010076
    13  H    0.169842
    14  H    0.876158
    15  O   -0.841143
    16  H    0.524144
    17  H    0.472858
    18  O   -0.893317
    19  H    0.439746
    20  H    0.480185
    21  O   -0.428660
    22  H    0.077796
    23  H    0.456297
    24  O   -1.442999
    25  H    1.211806
    26  H    0.162012
    27  O   -1.383036
    28  H    1.205296
    29  H    0.158980
 Sum of APT charges =  -0.00000
 APT charges with hydrogens summed into heavy atoms:
               1
     1  C   -0.163169
     2  O   -0.551878
     3  O    0.204042
     5  C    0.449163
     6  F   -0.052801
     7  F   -0.039044
     8  F   -0.159401
     9  O    0.077199
    12  O    0.035924
    15  O    0.155860
    18  O    0.026614
    21  O    0.105433
    24  O   -0.069181
    27  O   -0.018760
 Electronic spatial extent (au):  <R**2>=           3876.9595
 Charge=              0.0000 electrons
 Dipole moment (field-independent basis, Debye):
    X=             -4.2465    Y=              2.2208    Z=             -0.5470  Tot=              4.8232
 Quadrupole moment (field-independent basis, Debye-Ang):
   XX=            -77.4179   YY=            -62.4696   ZZ=            -96.2668
   XY=              5.0733   XZ=             -1.5388   YZ=             -3.9495
 Traceless Quadrupole moment (field-independent basis, Debye-Ang):
   XX=              1.3002   YY=             16.2485   ZZ=            -17.5487
   XY=              5.0733   XZ=             -1.5388   YZ=             -3.9495
 Octapole moment (field-independent basis, Debye-Ang**2):
  XXX=            -73.8431  YYY=             45.3226  ZZZ=             -5.3732  XYY=            -38.6830
  XXY=              1.3612  XXZ=             -7.6369  XZZ=             19.0366  YZZ=             -1.8948
  YYZ=             18.2035  XYZ=             -2.2133
 Hexadecapole moment (field-independent basis, Debye-Ang**3):
 XXXX=          -2147.9940 YYYY=           -992.5205 ZZZZ=           -597.2200 XXXY=             77.2408
 XXXZ=             50.2796 YYYX=            -27.3994 YYYZ=            -87.1401 ZZZX=             -5.8592
 ZZZY=             -3.3017 XXYY=           -443.6095 XXZZ=           -555.8357 YYZZ=           -288.3560
 XXYZ=             22.2955 YYXZ=            -39.4303 ZZXY=             22.0038
 N-N= 1.214274768150D+03 E-N=-4.936943002680D+03  KE= 1.053131433129D+03
  Exact polarizability:       0.000       0.000       0.000       0.000       0.000       0.000
 Approx polarizability:      92.847      -1.098      98.524       2.133      -4.195      86.905
 Calling FoFJK, ICntrl=    100127 FMM=F ISym2X=0 I1Cent= 0 IOpClX= 0 NMat=1 NMatS=1 NMatT=0.
 ***** Axes restored to original set *****
 -------------------------------------------------------------------
 Center     Atomic                   Forces (Hartrees/Bohr)
 Number     Number              X              Y              Z
 -------------------------------------------------------------------
      1        6          -0.001648218   -0.002868905   -0.016235693
      2        8          -0.001345190   -0.014127665    0.013067580
      3        8           0.016533232    0.003920935    0.003834961
      4        1          -0.009869128   -0.002827486   -0.006392306
      5        6          -0.001187400   -0.000436206   -0.005419715
      6        9           0.004986309   -0.003727722    0.000683443
      7        9           0.002385450    0.003785795    0.000368086
      8        9          -0.002219149    0.000232260    0.004803052
      9        8          -0.003636023   -0.001273785   -0.003176471
     10        1           0.003891453    0.001170425    0.000518065
     11        1           0.002374845    0.002221331    0.000758750
     12        8           0.001533723    0.002104711    0.003788297
     13        1           0.002713481   -0.001742106   -0.005421567
     14        1          -0.001962419   -0.000798160    0.000621520
     15        8          -0.008057199    0.015289197    0.004185591
     16        1          -0.000276337    0.001221818    0.001184035
     17        1          -0.002042975   -0.001947840   -0.003483695
     18        8          -0.000333131    0.002223599   -0.001552195
     19        1          -0.000381431    0.000765816    0.003440220
     20        1           0.001697962    0.001334369    0.002800360
     21        8           0.003110139    0.000625141    0.001176998
     22        1          -0.000207932   -0.000077608   -0.003561669
     23        1          -0.002276537   -0.001739166    0.002646636
     24        8          -0.002321045   -0.002983928   -0.002458251
     25        1           0.002757893    0.001614721    0.002384415
     26        1           0.000173147   -0.001314436    0.001916929
     27        8           0.003053038    0.001145151   -0.002112202
     28        1          -0.000493216    0.000019858    0.002737338
     29        1          -0.006953344   -0.001810114   -0.001102511
 -------------------------------------------------------------------
 Cartesian Forces:  Max     0.016533232 RMS     0.004626266
 FormGI is forming the generalized inverse of G from B-inverse, IUseBI=4.

 GradGradGradGradGradGradGradGradGradGradGradGradGradGradGradGradGradGrad
 Berny optimization.
 Internal  Forces:  Max     0.031085610 RMS     0.009296115
 Search for a local minimum.
 Step number   1 out of a maximum of  174
 All quantities printed in internal units (Hartrees-Bohrs-Radians)
 Mixed Optimization -- RFO/linear search
 Second derivative matrix not updated -- analytic derivatives used.
 ITU=  0
     Eigenvalues ---   -0.01189  -0.00313  -0.00267  -0.00078  -0.00039
     Eigenvalues ---    0.00079   0.00126   0.00239   0.00382   0.00496
     Eigenvalues ---    0.00532   0.00636   0.00650   0.00731   0.00871
     Eigenvalues ---    0.00940   0.01088   0.01240   0.01287   0.01404
     Eigenvalues ---    0.01469   0.01511   0.01643   0.01673   0.01735
     Eigenvalues ---    0.01835   0.01936   0.02135   0.02183   0.02347
     Eigenvalues ---    0.02495   0.02643   0.02804   0.02940   0.03139
     Eigenvalues ---    0.03208   0.03312   0.03493   0.03959   0.04586
     Eigenvalues ---    0.04873   0.05526   0.05566   0.06091   0.06995
     Eigenvalues ---    0.07831   0.08300   0.09689   0.11886   0.12916
     Eigenvalues ---    0.14288   0.16023   0.20543   0.21497   0.23189
     Eigenvalues ---    0.25254   0.26552   0.29422   0.35258   0.36567
     Eigenvalues ---    0.39188   0.40368   0.42145   0.46764   0.47952
     Eigenvalues ---    0.48691   0.49388   0.50303   0.51483   0.51776
     Eigenvalues ---    0.54332   0.54654   0.56947   0.57128   0.57222
     Eigenvalues ---    0.57546   0.57651   0.57821   0.73248   0.87968
     Eigenvalues ---    1.31052
 RFO step:  Lambda=-1.61658908D-02 EMin=-1.18869210D-02
 Linear search not attempted -- first point.
 Maximum step size (   0.300) exceeded in Quadratic search.
    -- Step size scaled by   0.433
 Iteration  1 RMS(Cart)=  0.09346377 RMS(Int)=  0.00386755
 Iteration  2 RMS(Cart)=  0.01369514 RMS(Int)=  0.00070262
 Iteration  3 RMS(Cart)=  0.00009981 RMS(Int)=  0.00069946
 Iteration  4 RMS(Cart)=  0.00000005 RMS(Int)=  0.00069946
 Variable       Old X    -DE/DX   Delta X   Delta X   Delta X     New X
                                 (Linear)    (Quad)   (Total)
    R1        2.30496   0.01998   0.00000   0.00038   0.00040   2.30536
    R2        2.43088   0.00846   0.00000  -0.00218  -0.00221   2.42867
    R3        2.94414  -0.00317   0.00000  -0.00971  -0.00970   2.93444
    R4        3.46139   0.00697   0.00000  -0.02112  -0.02110   3.44029
    R5        1.94991  -0.01359   0.00000  -0.01537  -0.01541   1.93450
    R6        2.91659  -0.00087   0.00000   0.01540   0.01531   2.93190
    R7        2.54181   0.00355   0.00000   0.00385   0.00385   2.54567
    R8        2.50337   0.00294   0.00000  -0.00179  -0.00179   2.50157
    R9        2.53857   0.00305   0.00000  -0.00294  -0.00294   2.53563
   R10        1.86415   0.00210   0.00000   0.00162   0.00155   1.86570
   R11        1.81303   0.00273   0.00000   0.00213   0.00213   1.81516
   R12        3.16231   0.00280   0.00000   0.01959   0.01952   3.18183
   R13        1.84052   0.01348   0.00000   0.00188   0.00191   1.84243
   R14        1.81080   0.00146   0.00000   0.00087   0.00087   1.81166
   R15        3.26704   0.00552   0.00000  -0.02746  -0.02737   3.23967
   R16        1.82250   0.00024   0.00000  -0.00123  -0.00123   1.82128
   R17        1.86744  -0.00565   0.00000  -0.01008  -0.01006   1.85738
   R18        3.23191  -0.00043   0.00000   0.11092   0.11091   3.34282
   R19        1.83243   0.00523   0.00000  -0.00051  -0.00037   1.83206
   R20        1.82669   0.00894   0.00000   0.00220   0.00236   1.82904
   R21        3.52288   0.00557   0.00000   0.05015   0.05043   3.57331
   R22        3.57112   0.00987   0.00000   0.03350   0.03347   3.60459
   R23        1.83162   0.00355   0.00000   0.00128   0.00128   1.83290
   R24        1.83446  -0.00022   0.00000   0.00488   0.00508   1.83954
   R25        3.03624   0.00100   0.00000   0.00512   0.00468   3.04093
   R26        3.47733  -0.00055   0.00000  -0.04051  -0.04038   3.43694
   R27        1.80978   0.00326   0.00000   0.00214   0.00214   1.81192
   R28        1.89159   0.00116   0.00000  -0.00050  -0.00090   1.89069
   R29        1.80963   0.00237   0.00000   0.00181   0.00181   1.81144
   R30        1.84688   0.00815   0.00000   0.00489   0.00499   1.85186
    A1        2.23405   0.00202   0.00000  -0.00048  -0.00153   2.23252
    A2        2.08189   0.00194   0.00000   0.00848   0.00822   2.09011
    A3        1.93096  -0.00368   0.00000   0.00718   0.00691   1.93787
    A4        1.99327   0.01277   0.00000   0.04301   0.04286   2.03613
    A5        2.01682  -0.00385   0.00000  -0.01224  -0.01337   2.00345
    A6        1.90436  -0.00685   0.00000  -0.01367  -0.01372   1.89064
    A7        1.99862  -0.00335   0.00000  -0.00539  -0.00541   1.99321
    A8        1.95064  -0.00441   0.00000  -0.00469  -0.00470   1.94594
    A9        1.87172   0.00529   0.00000   0.00707   0.00702   1.87874
   A10        1.85039   0.00637   0.00000   0.00927   0.00923   1.85962
   A11        1.88080   0.00417   0.00000   0.00915   0.00915   1.88995
   A12        1.96943   0.00428   0.00000   0.02505   0.02387   1.99331
   A13        1.85784   0.00271   0.00000  -0.00456  -0.00477   1.85307
   A14        1.86556  -0.00210   0.00000  -0.00391  -0.00333   1.86223
   A15        1.85612   0.00017   0.00000   0.00289   0.00198   1.85810
   A16        1.77462   0.00793   0.00000   0.00915   0.00828   1.78290
   A17        2.50378  -0.00570   0.00000  -0.05505  -0.05522   2.44856
   A18        1.83334  -0.00231   0.00000  -0.01802  -0.01802   1.81532
   A19        1.82571   0.00531   0.00000   0.07412   0.07377   1.89948
   A20        2.05350   0.01655   0.00000  -0.04296  -0.04215   2.01136
   A21        1.84125  -0.01000   0.00000   0.00326   0.00244   1.84369
   A22        2.79374   0.01312   0.00000   0.02507   0.02507   2.81882
   A23        1.84812   0.00155   0.00000  -0.00961  -0.00951   1.83861
   A24        1.83362   0.00361   0.00000   0.02713   0.02670   1.86033
   A25        1.81974  -0.00586   0.00000   0.00302   0.00284   1.82258
   A26        1.59508   0.02189   0.00000   0.05303   0.05287   1.64795
   A27        2.05715  -0.00515   0.00000  -0.02085  -0.02076   2.03638
   A28        1.72986  -0.01139   0.00000  -0.03787  -0.03820   1.69167
   A29        2.48417  -0.01589   0.00000  -0.01448  -0.01457   2.46959
   A30        1.57647   0.00382   0.00000  -0.00511  -0.00452   1.57195
   A31        1.85779   0.00507   0.00000   0.00843   0.00783   1.86562
   A32        1.46489   0.01094   0.00000   0.00935   0.01005   1.47495
   A33        2.25247  -0.00907   0.00000   0.02175   0.01897   2.27143
   A34        1.73042   0.00543   0.00000   0.00648   0.00575   1.73617
   A35        2.34595  -0.00513   0.00000  -0.07920  -0.07912   2.26682
   A36        1.65692  -0.00119   0.00000   0.07168   0.07192   1.72884
   A37        1.86835   0.00261   0.00000  -0.00012   0.00149   1.86984
   A38        3.15016   0.00753   0.00000  -0.01072  -0.01100   3.13916
   A39        3.11189  -0.00150   0.00000  -0.01537  -0.01679   3.09510
   A40        3.13855   0.01526   0.00000   0.03288   0.03280   3.17135
   A41        3.21647   0.03109   0.00000   0.01505   0.01495   3.23141
   A42        2.89593   0.00243   0.00000   0.02245   0.02236   2.91829
   A43        2.91224   0.01368   0.00000   0.02463   0.02476   2.93700
   A44        3.03067  -0.00058   0.00000  -0.02254  -0.02371   3.00697
   A45        2.91831  -0.00849   0.00000  -0.06088  -0.06139   2.85692
   A46        3.30997  -0.00728   0.00000   0.05727   0.05629   3.36627
   A47        3.15301  -0.02133   0.00000  -0.03759  -0.03815   3.11486
   A48        3.39242  -0.01374   0.00000  -0.02545  -0.02503   3.36739
   A49        3.36142  -0.01573   0.00000   0.14151   0.14175   3.50317
   A50        3.08699  -0.00083   0.00000  -0.03988  -0.03912   3.04787
   A51        3.27114   0.00696   0.00000  -0.00048   0.00036   3.27149
   A52        3.04341  -0.00050   0.00000   0.00550   0.00446   3.04787
   A53        3.21226   0.02830   0.00000  -0.04930  -0.04891   3.16335
    D1        2.57430  -0.00988   0.00000  -0.00292  -0.00321   2.57110
    D2       -0.88184  -0.00930   0.00000   0.06270   0.06260  -0.81924
    D3       -0.23134  -0.00112   0.00000   0.00330   0.00373  -0.22762
    D4       -3.08043  -0.00239   0.00000  -0.05806  -0.05775  -3.13818
    D5       -1.45900  -0.00042   0.00000  -0.02354  -0.02371  -1.48271
    D6        2.72659   0.00001   0.00000  -0.01908  -0.01927   2.70733
    D7        0.58172   0.00053   0.00000  -0.02346  -0.02362   0.55810
    D8        1.41905   0.00086   0.00000   0.03005   0.03022   1.44927
    D9       -0.67855   0.00128   0.00000   0.03451   0.03466  -0.64389
   D10       -2.82342   0.00180   0.00000   0.03013   0.03031  -2.79311
   D11        1.40157  -0.00415   0.00000  -0.02391  -0.02338   1.37819
   D12       -2.08985  -0.00951   0.00000  -0.10910  -0.10878  -2.19862
   D13       -0.47922   0.00192   0.00000   0.00412   0.00460  -0.47463
   D14       -2.49988  -0.00209   0.00000   0.00904   0.00984  -2.49004
   D15       -0.79856  -0.01502   0.00000   0.01106   0.01236  -0.78620
   D16        2.77207  -0.01518   0.00000  -0.01785  -0.01778   2.75429
   D17        0.78035  -0.00703   0.00000   0.01460   0.01326   0.79361
   D18        1.23165  -0.00273   0.00000   0.02966   0.03115   1.26279
   D19       -1.48090  -0.00289   0.00000   0.00075   0.00101  -1.47990
   D20        2.81055   0.00526   0.00000   0.03320   0.03205   2.84260
   D21        1.11037   0.00982   0.00000   0.07047   0.06986   1.18022
   D22       -0.35061   0.00123   0.00000   0.05441   0.05545  -0.29516
   D23       -2.77529   0.01597   0.00000   0.09382   0.09249  -2.68280
   D24       -2.80321   0.00021   0.00000   0.00935   0.00924  -2.79397
   D25        2.01900  -0.00839   0.00000  -0.00671  -0.00516   2.01384
   D26       -0.40568   0.00635   0.00000   0.03270   0.03188  -0.37380
   D27        0.43381  -0.00164   0.00000   0.04597   0.04482   0.47864
   D28        2.42452   0.00353   0.00000   0.05767   0.05881   2.48334
   D29        1.55864   0.02462   0.00000  -0.00115  -0.00083   1.55781
   D30       -2.18653   0.01859   0.00000  -0.11546  -0.11668  -2.30322
   D31       -0.08259   0.02637   0.00000  -0.07004  -0.07030  -0.15289
   D32       -0.55351   0.00716   0.00000   0.01636   0.01674  -0.53678
   D33        1.98450   0.00113   0.00000  -0.09796  -0.09912   1.88538
   D34       -2.19475   0.00890   0.00000  -0.05254  -0.05273  -2.24748
   D35       -1.30123  -0.01976   0.00000  -0.06143  -0.06136  -1.36259
   D36        0.72597  -0.01089   0.00000   0.01021   0.00877   0.73474
   D37        1.65611  -0.01430   0.00000  -0.10499  -0.10566   1.55045
   D38       -2.13469  -0.00678   0.00000  -0.06487  -0.06502  -2.19971
   D39       -0.07394  -0.00322   0.00000  -0.06748  -0.06773  -0.14167
   D40       -0.32895  -0.01152   0.00000  -0.02882  -0.02894  -0.35789
   D41        1.25701   0.01216   0.00000   0.02808   0.02794   1.28494
   D42       -2.48786  -0.00083   0.00000   0.01666   0.01673  -2.47113
   D43       -2.24647  -0.01245   0.00000  -0.02695  -0.02706  -2.27352
   D44       -0.66051   0.01123   0.00000   0.02995   0.02982  -0.63069
   D45        1.87780  -0.00176   0.00000   0.01853   0.01861   1.89642
   D46       -1.35905  -0.00285   0.00000  -0.01806  -0.01762  -1.37667
   D47        2.47356   0.00404   0.00000   0.01459   0.01246   2.48602
   D48        0.36468   0.00251   0.00000  -0.02460  -0.02336   0.34133
   D49        0.51061   0.00151   0.00000   0.01342   0.01338   0.52399
   D50       -1.93997   0.00841   0.00000   0.04606   0.04346  -1.89651
   D51        2.23434   0.00687   0.00000   0.00687   0.00764   2.24198
         Item               Value     Threshold  Converged?
 Maximum Force            0.031086     0.000015     NO 
 RMS     Force            0.009296     0.000010     NO 
 Maximum Displacement     0.409388     0.000060     NO 
 RMS     Displacement     0.099415     0.000040     NO 
 Predicted change in Energy=-7.000746D-03
 GradGradGradGradGradGradGradGradGradGradGradGradGradGradGradGradGradGrad

                          Input orientation:                          
 ---------------------------------------------------------------------
 Center     Atomic      Atomic             Coordinates (Angstroms)
 Number     Number       Type             X           Y           Z
 ---------------------------------------------------------------------
      1          6           0        0.642277   -0.586703   -0.856280
      2          8           0        0.398731   -1.273625    0.122027
      3          8           0        1.759775   -0.040158   -1.179105
      4          1           0        2.463993   -0.031912   -0.436164
      5          6           0       -0.356817   -0.556280   -2.044637
      6          9           0       -0.087364   -1.600916   -2.851378
      7          9           0       -0.294199    0.543834   -2.778264
      8          9           0       -1.622394   -0.712371   -1.627058
      9          8           0        3.642660    0.256981    0.530494
     10          1           0        3.378808    0.335014    1.478663
     11          1           0        3.997775    1.111107    0.271646
     12          8           0       -2.120588   -0.886641    1.231888
     13          1           0       -1.282879   -1.150459    0.808551
     14          1           0       -2.819863   -1.334826    0.753105
     15          8           0       -0.402287    1.402147   -0.045615
     16          1           0       -1.287616    1.154573    0.243809
     17          1           0        0.047616    1.685861    0.780918
     18          8           0        0.451394    1.751908    2.501896
     19          1           0       -0.130569    1.144175    2.983431
     20          1           0        1.353427    1.480968    2.724913
     21          8           0        1.243928   -1.614123    2.835938
     22          1           0        1.081172   -1.661866    1.880957
     23          1           0        0.415671   -1.278610    3.221952
     24          8           0        2.878831    0.393937    3.085388
     25          1           0        3.551701    0.242337    3.751430
     26          1           0        2.302885   -0.423858    3.062577
     27          8           0       -1.091587   -0.348312    3.634961
     28          1           0       -1.673394   -0.425824    4.392826
     29          1           0       -1.624425   -0.556893    2.839406
 ---------------------------------------------------------------------
                    Distance matrix (angstroms):
                    1          2          3          4          5
     1  C    0.000000
     2  O    1.219943   0.000000
     3  O    1.285197   2.250961   0.000000
     4  H    1.950113   2.473608   1.023696   0.000000
     5  C    1.552838   2.404136   2.344246   3.289243   0.000000
     6  F    2.354022   3.030602   2.940134   3.847656   1.347108
     7  F    2.418496   3.492133   2.667801   3.663951   1.323775
     8  F    2.395542   2.731163   3.477297   4.310430   1.341798
     9  O    3.411341   3.610079   2.560523   1.551497   4.825817
    10  H    3.713506   3.648156   3.134606   2.153621   5.211809
    11  H    3.926085   4.320006   2.904950   2.039602   5.206517
    12  O    3.476180   2.780020   4.646142   4.952912   3.735725
    13  H    2.606858   1.820521   3.800170   4.103598   3.057993
    14  H    3.890529   3.280450   5.136408   5.570555   3.807899
    15  O    2.388267   2.798122   2.835411   3.228717   2.798856
    16  H    2.822539   2.958841   3.569126   3.993079   3.005061
    17  H    2.863318   3.052208   3.122871   3.204826   3.629673
    18  O    4.096692   3.849727   4.298038   3.983060   5.162548
    19  H    4.282127   3.783325   4.722580   4.450682   5.312646
    20  H    4.195944   3.908228   4.209549   3.676218   5.461129
    21  O    3.879440   2.862798   4.343275   3.833876   5.244182
    22  H    2.973394   1.926212   3.529082   3.152458   4.324399
    23  H    4.142712   3.099975   4.765468   4.373979   5.371728
    24  O    4.636871   4.208701   4.430195   3.571381   6.139176
    25  H    5.512082   5.041024   5.253664   4.335235   7.036242
    26  H    4.259293   3.604822   4.293490   3.524310   5.759791
    27  O    4.820203   3.926571   5.603611   5.414455   5.730705
    28  H    5.739454   4.822052   6.556051   6.371207   6.572011
    29  H    4.335542   3.462804   5.279039   5.264991   5.045861
                    6          7          8          9         10
     6  F    0.000000
     7  F    2.155941   0.000000
     8  F    2.155177   2.160423   0.000000
     9  O    5.366742   5.150633   5.771955   0.000000
    10  H    5.874643   5.626368   5.979510   0.987285   0.000000
    11  H    5.813494   5.295733   6.206162   0.960542   1.562796
    12  O    4.617061   4.632847   2.907256   5.917335   5.638856
    13  H    3.876500   4.088197   2.497875   5.130218   4.938320
    14  H    4.530966   4.730635   2.736157   6.659400   6.460521
    15  O    4.121878   2.866314   2.908747   4.243219   4.214128
    16  H    4.314338   3.239260   2.664151   5.019510   4.896127
    17  H    4.900480   3.753510   3.786660   3.876694   3.661759
    18  O    6.339498   5.467672   5.236557   4.037996   3.409450
    19  H    6.448441   5.795197   5.189308   4.587077   3.903178
    20  H    6.532145   5.820468   5.710157   3.399149   2.639796
    21  O    5.841069   6.208211   5.380269   3.817069   3.193594
    22  H    4.874853   5.335269   4.529567   3.473750   3.070586
    23  H    6.102644   6.310927   5.290296   4.473862   3.797765
    24  O    6.929859   6.668808   6.609999   2.670145   1.683750
    25  H    7.761279   7.584111   7.524019   3.222253   2.281216
    26  H    6.486418   6.465036   6.122396   2.944483   2.059679
    27  O    6.682071   6.523895   5.301239   5.693610   5.010089
    28  H    7.508317   7.366610   6.026916   6.606380   5.881833
    29  H    5.986449   5.877016   4.469170   5.808240   5.261127
                   11         12         13         14         15
    11  H    0.000000
    12  O    6.507490   0.000000
    13  H    5.769598   0.974972   0.000000
    14  H    7.259104   0.958691   1.548995   0.000000
    15  O    4.421075   3.134186   2.832109   3.738135   0.000000
    16  H    5.285644   2.415926   2.373210   2.967199   0.963778
    17  H    4.024110   3.394444   3.133000   4.165064   0.982885
    18  O    4.238096   3.897429   3.781383   4.825694   2.709412
    19  H    4.939444   3.339505   3.365006   4.283936   3.052130
    20  H    3.626003   4.461332   4.188910   5.406762   3.280940
    21  O    4.646090   3.797654   3.272620   4.574998   4.484558
    22  H    4.334263   3.357608   2.645814   4.073952   3.911586
    23  H    5.219820   3.247553   2.953980   4.070264   4.304940
    24  O    3.111835   5.483569   4.988885   6.395567   4.646009
    25  H    3.614228   6.308530   5.828687   7.216248   5.603279
    26  H    3.608055   4.809647   4.297242   5.692633   4.507006
    27  O    6.272432   2.668970   2.944253   3.502177   4.133507
    28  H    7.176938   3.225503   3.677584   3.922786   4.965576
    29  H    6.401934   1.714359   2.143209   2.527233   3.695241
                   16         17         18         19         20
    16  H    0.000000
    17  H    1.534144   0.000000
    18  O    2.912031   1.768944   0.000000
    19  H    2.973953   2.275134   0.969483   0.000000
    20  H    3.638340   2.350796   0.967888   1.543537   0.000000
    21  O    4.559992   4.067452   3.474171   3.085322   3.099017
    22  H    4.027870   3.672274   3.526477   3.249251   3.265546
    23  H    4.206055   3.857745   3.115092   2.495027   2.956637
    24  O    5.100237   3.872393   2.842006   3.103182   1.907469
    25  H    6.046038   4.815217   3.667703   3.868107   2.724033
    26  H    4.829968   3.839677   2.911415   2.895979   2.154959
    27  O    3.714431   3.685268   2.841751   1.890916   3.186306
    28  H    4.456548   4.524043   3.582298   2.613733   3.947079
    29  H    3.127248   3.473188   3.123060   2.268475   3.610206
                   21         22         23         24         25
    21  O    0.000000
    22  H    0.969927   0.000000
    23  H    0.973440   1.545330   0.000000
    24  O    2.601430   2.984720   2.980473   0.000000
    25  H    3.100063   3.637055   3.525382   0.958827   0.000000
    26  H    1.609189   2.102730   2.077879   1.000510   1.574127
    27  O    2.774049   3.085910   1.818752   4.076418   4.682154
    28  H    3.513790   3.927457   2.542121   4.806677   5.306548
    29  H    3.056992   3.075687   2.197546   4.609110   5.316281
                   26         27         28         29
    26  H    0.000000
    27  O    3.443222   0.000000
    28  H    4.192894   0.958575   0.000000
    29  H    3.935895   0.979964   1.559709   0.000000
 Stoichiometry    C2H15F3O9
 Framework group  C1[X(C2H15F3O9)]
 Deg. of freedom    81
 Full point group                 C1      NOp   1
 Largest Abelian subgroup         C1      NOp   1
 Largest concise Abelian subgroup C1      NOp   1
                         Standard orientation:                         
 ---------------------------------------------------------------------
 Center     Atomic      Atomic             Coordinates (Angstroms)
 Number     Number       Type             X           Y           Z
 ---------------------------------------------------------------------
      1          6           0        1.123934   -0.597351   -0.353941
      2          8           0        0.355663    0.053494   -1.042724
      3          8           0        1.014671   -1.826498    0.005210
      4          1           0        0.091596   -2.239628   -0.153568
      5          6           0        2.555396   -0.061711   -0.079514
      6          9           0        3.347620   -0.424665   -1.106815
      7          9           0        3.103880   -0.524180    1.032991
      8          9           0        2.578349    1.279132   -0.034394
      9          8           0       -1.223295   -3.062901   -0.132972
     10          1           0       -2.042378   -2.515931   -0.064719
     11          1           0       -1.186916   -3.605396    0.658872
     12          8           0        0.060711    2.711487   -0.283388
     13          1           0        0.225076    1.829719   -0.665539
     14          1           0        0.782530    3.271969   -0.573089
     15          8           0        0.466703    0.350392    1.737386
     16          1           0        0.500784    1.307907    1.633118
     17          1           0       -0.485800    0.161319    1.889219
     18          8           0       -2.242304    0.342107    1.783523
     19          1           0       -2.444597    1.133167    1.260839
     20          1           0       -2.706531   -0.385615    1.345663
     21          8           0       -2.430225    0.209809   -1.683039
     22          1           0       -1.473616    0.053957   -1.646073
     23          1           0       -2.570422    1.059885   -1.229936
     24          8           0       -3.405487   -1.528942   -0.011798
     25          1           0       -4.228320   -1.914590   -0.317692
     26          1           0       -3.110881   -0.878683   -0.712791
     27          8           0       -2.588559    2.464288   -0.074435
     28          1           0       -3.110653    3.268013   -0.092086
     29          1           0       -1.647512    2.729822   -0.139636
 ---------------------------------------------------------------------
 Rotational constants (GHZ):           0.6361751           0.3562104           0.2864659
 Standard basis: 6-31++G(d,p) (6D, 7F)
 There are   356 symmetry adapted cartesian basis functions of A   symmetry.
 There are   356 symmetry adapted basis functions of A   symmetry.
   356 basis functions,   568 primitive gaussians,   356 cartesian basis functions
    63 alpha electrons       63 beta electrons
       nuclear repulsion energy      1203.0911347526 Hartrees.
 NAtoms=   29 NActive=   29 NUniq=   29 SFac= 1.00D+00 NAtFMM=   60 NAOKFM=F Big=F
 Integral buffers will be    131072 words long.
 Raffenetti 2 integral format.
 Two-electron integral symmetry is turned on.
 Nuclear repulsion after empirical dispersion term =     1203.0718292929 Hartrees.
 One-electron integrals computed using PRISM.
 NBasis=   356 RedAO= T EigKep=  3.09D-05  NBF=   356
 NBsUse=   356 1.00D-06 EigRej= -1.00D+00 NBFU=   356
 Initial guess from the checkpoint file:  "/local_scratch/slurm.6305345/Gau-4059181.chk"
 B after Tr=    -0.000000    0.000000   -0.000000
         Rot=    0.999979    0.003226    0.002054   -0.005213 Ang=   0.74 deg.
 ExpMin= 3.60D-02 ExpMax= 7.00D+03 ExpMxC= 1.05D+03 IAcc=3 IRadAn=         5 AccDes= 0.00D+00
 Harris functional with IExCor= 4639 and IRadAn=       5 diagonalized for initial guess.
 HarFok:  IExCor= 4639 AccDes= 0.00D+00 IRadAn=         5 IDoV= 1 UseB2=F ITyADJ=14
 ICtDFT=  3500011 ScaDFX=  1.000000  1.000000  1.000000  1.000000
 FoFCou: FMM=F IPFlag=           0 FMFlag=      100000 FMFlg1=           0
         NFxFlg=           0 DoJE=T BraDBF=F KetDBF=T FulRan=T
         wScrn=  0.000000 ICntrl=       500 IOpCl=  0 I1Cent=   200000004 NGrid=           0
         NMat0=    1 NMatS0=      1 NMatT0=    0 NMatD0=    1 NMtDS0=    0 NMtDT0=    0
 Petite list used in FoFCou.
 Requested convergence on RMS density matrix=1.00D-10 within 128 cycles.
 Requested convergence on MAX density matrix=1.00D-08.
 Requested convergence on             energy=1.00D-08.
 No special actions if energy rises.
 SCF Done:  E(RwB97XD) =  -1061.66340549     A.U. after   16 cycles
            NFock= 16  Conv=0.55D-10     -V/T= 2.0082
 Calling FoFJK, ICntrl=      2127 FMM=F ISym2X=0 I1Cent= 0 IOpClX= 0 NMat=1 NMatS=1 NMatT=0.
 ***** Axes restored to original set *****
 -------------------------------------------------------------------
 Center     Atomic                   Forces (Hartrees/Bohr)
 Number     Number              X              Y              Z
 -------------------------------------------------------------------
      1        6          -0.000665434   -0.003769691   -0.010867021
      2        8          -0.002098036   -0.006059316    0.008788044
      3        8           0.009333853    0.003306082    0.002839924
      4        1          -0.004490524   -0.000880560   -0.003920504
      5        6          -0.001928379    0.000190180   -0.002786493
      6        9           0.002780862   -0.002442960    0.000463724
      7        9           0.001726803    0.002227689    0.000311685
      8        9          -0.000966148    0.000414399    0.002812209
      9        8          -0.003161006   -0.000450626   -0.001734392
     10        1           0.003491436    0.000816251   -0.000082953
     11        1           0.001862651    0.001205653    0.000603085
     12        8           0.001800111    0.001259535    0.002363201
     13        1           0.001120051   -0.000342885   -0.004343882
     14        1          -0.001363412   -0.000435520    0.000608309
     15        8          -0.002634709    0.006784900    0.001202503
     16        1          -0.000088470    0.000881746    0.000285452
     17        1          -0.003951212   -0.003342846   -0.002037224
     18        8           0.001844277    0.002006748   -0.000619309
     19        1           0.000158986    0.000575924    0.002127797
     20        1           0.000210334    0.001614712    0.002881330
     21        8           0.001612613    0.000892377    0.000071207
     22        1          -0.000332959   -0.000144257   -0.001881698
     23        1          -0.001477556   -0.001853051    0.001891271
     24        8          -0.001390076   -0.002580127   -0.002456301
     25        1           0.001393936    0.001499914    0.001664814
     26        1           0.000495173   -0.001259095    0.001815963
     27        8           0.000922648    0.000634802   -0.001258307
     28        1           0.000293392    0.000201892    0.001966408
     29        1          -0.004499204   -0.000951869   -0.000708843
 -------------------------------------------------------------------
 Cartesian Forces:  Max     0.010867021 RMS     0.002799379

 GradGradGradGradGradGradGradGradGradGradGradGradGradGradGradGradGradGrad
 Berny optimization.
 Using GEDIIS/GDIIS optimizer.
 FormGI is forming the generalized inverse of G from B-inverse, IUseBI=4.
 Internal  Forces:  Max     0.012459499 RMS     0.004168714
 Search for a local minimum.
 Step number   2 out of a maximum of  174
 All quantities printed in internal units (Hartrees-Bohrs-Radians)
 Mixed Optimization -- RFO/linear search
 Update second derivatives using D2CorX and points    1    2
 DE= -6.13D-03 DEPred=-7.00D-03 R= 8.75D-01
 TightC=F SS=  1.41D+00  RLast= 4.48D-01 DXNew= 5.0454D-01 1.3448D+00
 Trust test= 8.75D-01 RLast= 4.48D-01 DXMaxT set to 5.05D-01
 ITU=  1  0
 Use linear search instead of GDIIS.
     Eigenvalues ---   -0.23195  -0.00356  -0.00272  -0.00078  -0.00038
     Eigenvalues ---    0.00079   0.00127   0.00239   0.00385   0.00495
     Eigenvalues ---    0.00531   0.00635   0.00661   0.00728   0.00864
     Eigenvalues ---    0.00941   0.01088   0.01233   0.01292   0.01394
     Eigenvalues ---    0.01424   0.01502   0.01641   0.01679   0.01682
     Eigenvalues ---    0.01794   0.01940   0.02011   0.02183   0.02321
     Eigenvalues ---    0.02363   0.02624   0.02775   0.02936   0.03111
     Eigenvalues ---    0.03216   0.03305   0.03508   0.03947   0.04548
     Eigenvalues ---    0.04888   0.05451   0.05560   0.05953   0.06978
     Eigenvalues ---    0.07696   0.08169   0.09620   0.11407   0.11923
     Eigenvalues ---    0.14092   0.15256   0.18205   0.20738   0.22880
     Eigenvalues ---    0.23403   0.25308   0.26603   0.33973   0.36567
     Eigenvalues ---    0.38531   0.39187   0.40416   0.43894   0.47337
     Eigenvalues ---    0.47989   0.49336   0.50056   0.50504   0.51743
     Eigenvalues ---    0.52858   0.54336   0.54750   0.56948   0.57256
     Eigenvalues ---    0.57547   0.57619   0.57782   0.63884   0.76026
     Eigenvalues ---    0.89025
 RFO step:  Lambda=-2.33018331D-01 EMin=-2.31945161D-01
 I=     1 Eig=   -2.32D-01 Dot1=  9.48D-03
 I=     1 Stepn=  6.00D-01 RXN=   6.00D-01 EDone=F
 I=     2 Eig=   -3.56D-03 Dot1= -4.90D-04
 I=     2 Stepn= -3.00D-01 RXN=   6.71D-01 EDone=F
 I=     3 Eig=   -2.72D-03 Dot1=  5.98D-05
 I=     3 Stepn=  1.50D-01 RXN=   6.87D-01 EDone=F
 Mixed    3 eigenvectors in step.  Raw Step.Grad=  1.00D-02.
 RFO eigenvector is Hessian eigenvector with negative curvature.
 Taking step of  6.00D-01 in eigenvector direction(s).  Step.Grad= -1.53D-03.
 Quartic linear search produced a step of  0.52404.
 Iteration  1 RMS(Cart)=  0.22676439 RMS(Int)=  0.01050935
 Iteration  2 RMS(Cart)=  0.02339946 RMS(Int)=  0.00117559
 Iteration  3 RMS(Cart)=  0.00027855 RMS(Int)=  0.00116957
 Iteration  4 RMS(Cart)=  0.00000062 RMS(Int)=  0.00116957
 Variable       Old X    -DE/DX   Delta X   Delta X   Delta X     New X
                                 (Linear)    (Quad)   (Total)
    R1        2.30536   0.01147   0.00021   0.05887   0.05888   2.36424
    R2        2.42867   0.00569  -0.00116   0.03060   0.02939   2.45806
    R3        2.93444  -0.00178  -0.00508  -0.04867  -0.05379   2.88065
    R4        3.44029   0.00323  -0.01106   0.05731   0.04645   3.48674
    R5        1.93450  -0.00683  -0.00807  -0.08285  -0.09070   1.84380
    R6        2.93190  -0.00013   0.00802   0.00859   0.01671   2.94862
    R7        2.54567   0.00217   0.00202   0.01697   0.01899   2.56465
    R8        2.50157   0.00176  -0.00094   0.00860   0.00766   2.50923
    R9        2.53563   0.00155  -0.00154   0.00480   0.00321   2.53884
   R10        1.86570   0.00118   0.00081   0.01258   0.01342   1.87912
   R11        1.81516   0.00160   0.00112   0.01794   0.01906   1.83422
   R12        3.18183   0.00207   0.01023   0.02902   0.03930   3.22113
   R13        1.84243   0.00680   0.00100   0.04001   0.04109   1.88352
   R14        1.81166   0.00089   0.00045   0.01025   0.01070   1.82237
   R15        3.23967   0.00275  -0.01435   0.05988   0.04538   3.28505
   R16        1.82128  -0.00006  -0.00064  -0.00990  -0.01055   1.81073
   R17        1.85738  -0.00217  -0.00527  -0.00608  -0.01131   1.84607
   R18        3.34282   0.00202   0.05812   0.01606   0.07420   3.41702
   R19        1.83206   0.00242  -0.00019   0.02310   0.02340   1.85546
   R20        1.82904   0.00421   0.00124   0.02946   0.03054   1.85959
   R21        3.57331   0.00282   0.02643  -0.00679   0.02016   3.59347
   R22        3.60459   0.00508   0.01754   0.07177   0.08900   3.69359
   R23        1.83290   0.00192   0.00067   0.01924   0.01991   1.85281
   R24        1.83954   0.00056   0.00266   0.01735   0.01989   1.85943
   R25        3.04093   0.00078   0.00245   0.00918   0.01143   3.05235
   R26        3.43694   0.00008  -0.02116   0.05600   0.03471   3.47165
   R27        1.81192   0.00190   0.00112   0.02052   0.02164   1.83356
   R28        1.89069   0.00104  -0.00047   0.01213   0.01147   1.90216
   R29        1.81144   0.00136   0.00095   0.01518   0.01613   1.82757
   R30        1.85186   0.00467   0.00261   0.03893   0.04143   1.89330
    A1        2.23252   0.00069  -0.00080  -0.00075  -0.00380   2.22872
    A2        2.09011   0.00120   0.00431   0.01238   0.01660   2.10672
    A3        1.93787  -0.00155   0.00362  -0.00445  -0.00137   1.93650
    A4        2.03613   0.00640   0.02246   0.04857   0.07157   2.10769
    A5        2.00345  -0.00137  -0.00700   0.01680   0.00878   2.01223
    A6        1.89064  -0.00398  -0.00719  -0.07187  -0.08083   1.80981
    A7        1.99321  -0.00241  -0.00284  -0.03904  -0.04324   1.94997
    A8        1.94594  -0.00270  -0.00246  -0.03652  -0.04016   1.90578
    A9        1.87874   0.00326   0.00368   0.05382   0.05541   1.93415
   A10        1.85962   0.00381   0.00484   0.06128   0.06451   1.92413
   A11        1.88995   0.00265   0.00479   0.04233   0.04622   1.93617
   A12        1.99331   0.00277   0.01251   0.02369   0.03593   2.02923
   A13        1.85307   0.00090  -0.00250   0.03187   0.02879   1.88186
   A14        1.86223  -0.00099  -0.00174  -0.01718  -0.01958   1.84265
   A15        1.85810  -0.00031   0.00104  -0.01766  -0.01761   1.84049
   A16        1.78290   0.00456   0.00434   0.08370   0.08736   1.87026
   A17        2.44856  -0.00344  -0.02894  -0.02694  -0.05463   2.39393
   A18        1.81532  -0.00065  -0.00944   0.00227  -0.00718   1.80814
   A19        1.89948   0.00129   0.03866  -0.03017   0.00833   1.90781
   A20        2.01136   0.00761  -0.02209   0.09050   0.06857   2.07992
   A21        1.84369  -0.00435   0.00128  -0.03478  -0.03546   1.80823
   A22        2.81882   0.00474   0.01314  -0.02389  -0.01081   2.80801
   A23        1.83861   0.00071  -0.00498   0.01430   0.00970   1.84831
   A24        1.86033   0.00153   0.01399  -0.01864  -0.00431   1.85602
   A25        1.82258  -0.00209   0.00149  -0.00173  -0.00181   1.82077
   A26        1.64795   0.00992   0.02771   0.03569   0.06216   1.71011
   A27        2.03638  -0.00263  -0.01088   0.00186  -0.00942   2.02697
   A28        1.69167  -0.00410  -0.02002   0.03860   0.01745   1.70911
   A29        2.46959  -0.00713  -0.00764  -0.08054  -0.08864   2.38095
   A30        1.57195   0.00189  -0.00237   0.04366   0.04153   1.61348
   A31        1.86562   0.00197   0.00410   0.01046   0.01539   1.88102
   A32        1.47495   0.00466   0.00527   0.05155   0.05860   1.53355
   A33        2.27143  -0.00428   0.00994  -0.07102  -0.06378   2.20765
   A34        1.73617   0.00212   0.00301   0.01292   0.01436   1.75053
   A35        2.26682  -0.00246  -0.04146   0.04357   0.00251   2.26933
   A36        1.72884  -0.00018   0.03769  -0.03699   0.00088   1.72972
   A37        1.86984   0.00153   0.00078  -0.00085   0.00078   1.87062
   A38        3.13916   0.00382  -0.00576   0.05668   0.05271   3.19186
   A39        3.09510  -0.00098  -0.00880  -0.04294  -0.05210   3.04300
   A40        3.17135   0.00779   0.01719   0.07464   0.09186   3.26321
   A41        3.23141   0.01246   0.00783   0.05778   0.06494   3.29635
   A42        2.91829   0.00007   0.01172  -0.03811  -0.02334   2.89494
   A43        2.93700   0.00559   0.01297   0.00868   0.02257   2.95956
   A44        3.00697  -0.00097  -0.01242  -0.00646  -0.02060   2.98636
   A45        2.85692  -0.00450  -0.03217  -0.01998  -0.05394   2.80298
   A46        3.36627  -0.00280   0.02950  -0.01677   0.01105   3.37732
   A47        3.11486  -0.00936  -0.01999  -0.01607  -0.03647   3.07838
   A48        3.36739  -0.00606  -0.01312  -0.03735  -0.05285   3.31454
   A49        3.50317  -0.00767   0.07428  -0.23506  -0.15975   3.34342
   A50        3.04787   0.00044  -0.02050   0.06357   0.04480   3.09267
   A51        3.27149   0.00338   0.00019   0.06933   0.07141   3.34291
   A52        3.04787  -0.00075   0.00234  -0.00309  -0.00285   3.04502
   A53        3.16335   0.01120  -0.02563   0.10293   0.07569   3.23904
    D1        2.57110  -0.00514  -0.00168  -0.09710  -0.09735   2.47375
    D2       -0.81924  -0.00353   0.03280  -0.05876  -0.02436  -0.84360
    D3       -0.22762   0.00046   0.00195   0.02638   0.02983  -0.19779
    D4       -3.13818  -0.00133  -0.03026  -0.01120  -0.03952   3.10549
    D5       -1.48271  -0.00069  -0.01242  -0.01983  -0.03223  -1.51493
    D6        2.70733  -0.00046  -0.01010  -0.01218  -0.02296   2.68437
    D7        0.55810  -0.00002  -0.01238  -0.00994  -0.02206   0.53604
    D8        1.44927   0.00090   0.01584   0.01253   0.02870   1.47796
    D9       -0.64389   0.00113   0.01816   0.02017   0.03797  -0.60592
   D10       -2.79311   0.00157   0.01588   0.02241   0.03886  -2.75425
   D11        1.37819  -0.00139  -0.01225   0.00972  -0.00020   1.37798
   D12       -2.19862  -0.00493  -0.05700   0.01996  -0.03549  -2.23412
   D13       -0.47463   0.00153   0.00241   0.04580   0.04976  -0.42487
   D14       -2.49004  -0.00033   0.00516   0.01988   0.02463  -2.46540
   D15       -0.78620  -0.00614   0.00648  -0.10431  -0.09744  -0.88364
   D16        2.75429  -0.00619  -0.00932  -0.02630  -0.03526   2.71904
   D17        0.79361  -0.00340   0.00695  -0.05503  -0.04921   0.74440
   D18        1.26279  -0.00033   0.01632  -0.05906  -0.04214   1.22066
   D19       -1.47990  -0.00037   0.00053   0.01896   0.02004  -1.45986
   D20        2.84260   0.00241   0.01679  -0.00977   0.00609   2.84870
   D21        1.18022   0.00447   0.03661  -0.02243   0.01415   1.19437
   D22       -0.29516   0.00009   0.02906  -0.07061  -0.03996  -0.33511
   D23       -2.68280   0.00698   0.04847  -0.06406  -0.01529  -2.69808
   D24       -2.79397   0.00057   0.00484   0.01236   0.01707  -2.77690
   D25        2.01384  -0.00381  -0.00271  -0.03583  -0.03704   1.97680
   D26       -0.37380   0.00308   0.01671  -0.02927  -0.01237  -0.38617
   D27        0.47864  -0.00061   0.02349  -0.02571  -0.00651   0.47213
   D28        2.48334   0.00210   0.03082   0.00706   0.04217   2.52551
   D29        1.55781   0.01034  -0.00044   0.08326   0.08344   1.64125
   D30       -2.30322   0.00767  -0.06115   0.17465   0.11248  -2.19074
   D31       -0.15289   0.01055  -0.03684   0.11386   0.07624  -0.07665
   D32       -0.53678   0.00295   0.00877   0.00676   0.01744  -0.51934
   D33        1.88538   0.00028  -0.05194   0.09815   0.04648   1.93186
   D34       -2.24748   0.00316  -0.02763   0.03736   0.01024  -2.23724
   D35       -1.36259  -0.00772  -0.03215  -0.08402  -0.11377  -1.47636
   D36        0.73474  -0.00463   0.00460  -0.09247  -0.08791   0.64682
   D37        1.55045  -0.00551  -0.05537   0.13570   0.08134   1.63179
   D38       -2.19971  -0.00302  -0.03408   0.06662   0.03416  -2.16556
   D39       -0.14167  -0.00165  -0.03549   0.09320   0.05681  -0.08486
   D40       -0.35789  -0.00520  -0.01517  -0.02252  -0.03764  -0.39553
   D41        1.28494   0.00531   0.01464   0.01373   0.02745   1.31240
   D42       -2.47113  -0.00044   0.00877  -0.04655  -0.03722  -2.50835
   D43       -2.27352  -0.00569  -0.01418  -0.03076  -0.04486  -2.31838
   D44       -0.63069   0.00481   0.01563   0.00550   0.02024  -0.61046
   D45        1.89642  -0.00093   0.00975  -0.05479  -0.04444   1.85198
   D46       -1.37667  -0.00166  -0.00923   0.00462  -0.00432  -1.38099
   D47        2.48602   0.00206   0.00653   0.03332   0.03919   2.52521
   D48        0.34133   0.00082  -0.01224   0.02498   0.01332   0.35464
   D49        0.52399   0.00022   0.00701  -0.01779  -0.01153   0.51246
   D50       -1.89651   0.00394   0.02277   0.01091   0.03199  -1.86452
   D51        2.24198   0.00270   0.00400   0.00257   0.00611   2.24810
         Item               Value     Threshold  Converged?
 Maximum Force            0.012459     0.000015     NO 
 RMS     Force            0.004169     0.000010     NO 
 Maximum Displacement     1.211294     0.000060     NO 
 RMS     Displacement     0.240608     0.000040     NO 
 Predicted change in Energy=-4.104472D-02
 GradGradGradGradGradGradGradGradGradGradGradGradGradGradGradGradGradGrad

                          Input orientation:                          
 ---------------------------------------------------------------------
 Center     Atomic      Atomic             Coordinates (Angstroms)
 Number     Number       Type             X           Y           Z
 ---------------------------------------------------------------------
      1          6           0        0.706059   -0.740192   -0.982613
      2          8           0        0.375763   -1.341127    0.063824
      3          8           0        1.857238   -0.202646   -1.261500
      4          1           0        2.475976   -0.129437   -0.510640
      5          6           0       -0.198242   -0.759282   -2.209641
      6          9           0        0.170657   -1.890124   -2.863080
      7          9           0       -0.011518    0.309954   -2.974489
      8          9           0       -1.478834   -0.848188   -1.813197
      9          8           0        3.640261    0.227077    0.465067
     10          1           0        3.394617    0.334713    1.422606
     11          1           0        4.005115    1.083967    0.191682
     12          8           0       -2.135398   -0.891354    1.285875
     13          1           0       -1.312900   -1.134173    0.777956
     14          1           0       -2.855421   -1.360615    0.848450
     15          8           0       -0.751373    2.043137    0.180030
     16          1           0       -1.620930    1.782368    0.486643
     17          1           0       -0.205847    2.020541    0.990107
     18          8           0        0.410359    1.842064    2.680684
     19          1           0       -0.131905    1.175089    3.155193
     20          1           0        1.333904    1.534305    2.824582
     21          8           0        1.242283   -1.667002    2.732039
     22          1           0        1.066837   -1.658494    1.767437
     23          1           0        0.410437   -1.361974    3.160038
     24          8           0        2.872399    0.349099    3.045125
     25          1           0        3.558262    0.205160    3.716181
     26          1           0        2.296243   -0.475646    3.012798
     27          8           0       -1.051390   -0.394411    3.709479
     28          1           0       -1.599501   -0.490771    4.500423
     29          1           0       -1.646492   -0.542574    2.917214
 ---------------------------------------------------------------------
                    Distance matrix (angstroms):
                    1          2          3          4          5
     1  C    0.000000
     2  O    1.251100   0.000000
     3  O    1.300748   2.290718   0.000000
     4  H    1.930902   2.491805   0.975698   0.000000
     5  C    1.524376   2.415920   2.331054   3.230287   0.000000
     6  F    2.268294   2.985002   2.873534   3.734768   1.357157
     7  F    2.363322   3.479569   2.586375   3.528631   1.327826
     8  F    2.339934   2.684349   3.442451   4.225373   1.343498
     9  O    3.411880   3.643790   2.518901   1.560341   4.781325
    10  H    3.764152   3.710553   3.139540   2.190154   5.224813
    11  H    3.948455   4.366878   2.894907   2.074578   5.179974
    12  O    3.639061   2.828716   4.785872   5.007269   3.998581
    13  H    2.707586   1.845101   3.882898   4.126203   3.210723
    14  H    4.052390   3.325142   5.291686   5.637971   4.095623
    15  O    3.350040   3.568919   3.731808   3.951313   3.724249
    16  H    3.733216   3.731190   4.369660   4.629709   3.969127
    17  H    3.513523   3.535121   3.777382   3.750576   4.238615
    18  O    4.491685   4.120905   4.670664   4.282305   5.572493
    19  H    4.635938   4.018163   5.036071   4.684139   5.703300
    20  H    4.479092   4.099748   4.470676   3.898214   5.740332
    21  O    3.865896   2.824256   4.297774   3.794874   5.226784
    22  H    2.921681   1.865637   3.452345   3.084367   4.269211
    23  H    4.199472   3.096478   4.794504   4.388562   5.437571
    24  O    4.701304   4.240072   4.458923   3.609656   6.186268
    25  H    5.577402   5.085176   5.276087   4.375992   7.082149
    26  H    4.308362   3.624052   4.305448   3.544965   5.794548
    27  O    5.022343   4.027883   5.762597   5.506535   5.991409
    28  H    5.953277   4.930333   6.725460   6.469221   6.860071
    29  H    4.558751   3.587344   5.463820   5.377323   5.331888
                    6          7          8          9         10
     6  F    0.000000
     7  F    2.210417   0.000000
     8  F    2.215560   2.200661   0.000000
     9  O    5.253309   5.017260   5.705419   0.000000
    10  H    5.806111   5.562086   5.968265   0.994388   0.000000
    11  H    5.734097   5.172724   6.150322   0.970628   1.565012
    12  O    4.850697   4.909655   3.168152   5.939936   5.665950
    13  H    4.003692   4.226102   2.612163   5.146329   4.973320
    14  H    4.817986   5.049104   3.040056   6.697883   6.501289
    15  O    5.057786   3.674547   3.586351   4.760857   4.653164
    16  H    5.283714   4.091167   3.497039   5.486303   5.303530
    17  H    5.502918   4.322256   4.208161   4.276064   3.999051
    18  O    6.687302   5.874208   5.567897   4.236674   3.572207
    19  H    6.760672   6.191603   5.531073   4.729137   4.018015
    20  H    6.740131   6.077699   5.924252   3.549005   2.766062
    21  O    5.701186   6.168049   5.360420   3.804864   3.217766
    22  H    4.722127   5.246284   4.467435   3.445875   3.083884
    23  H    6.050983   6.372269   5.344753   4.496634   3.847434
    24  O    6.871712   6.674898   6.630990   2.694662   1.704549
    25  H    7.691083   7.584153   7.553535   3.252222   2.303052
    26  H    6.406623   6.464560   6.138422   2.964985   2.095666
    27  O    6.850482   6.800948   5.557749   5.737948   5.052563
    28  H    7.701482   7.683564   6.324880   6.652406   5.924154
    29  H    6.207232   6.173501   4.743237   5.878362   5.330691
                   11         12         13         14         15
    11  H    0.000000
    12  O    6.542557   0.000000
    13  H    5.791817   0.996717   0.000000
    14  H    7.312611   0.964355   1.560647   0.000000
    15  O    4.852249   3.427777   3.281482   4.057010   0.000000
    16  H    5.676896   2.837646   2.947194   3.396059   0.958197
    17  H    4.387124   3.505678   3.350043   4.297968   0.976900
    18  O    4.437579   3.987223   3.930392   4.927429   2.764656
    19  H    5.089757   3.431985   3.518337   4.378173   3.160513
    20  H    3.777609   4.504164   4.279606   5.462244   3.406016
    21  O    4.653437   3.755229   3.260568   4.520283   4.924687
    22  H    4.317125   3.327869   2.630044   4.039477   4.419029
    23  H    5.264549   3.196130   2.948915   4.001159   4.671727
    24  O    3.156772   5.450846   4.985668   6.368393   4.920392
    25  H    3.659790   6.287010   5.844245   7.197976   5.869879
    26  H    3.648469   4.774361   4.295823   5.657492   4.863826
    27  O    6.334725   2.701089   3.034710   3.517608   4.299845
    28  H    7.242704   3.283438   3.788517   3.958645   5.079941
    29  H    6.481884   1.738374   2.244482   2.531894   3.870312
                   16         17         18         19         20
    16  H    0.000000
    17  H    1.520744   0.000000
    18  O    2.990570   1.808207   0.000000
    19  H    3.115628   2.325478   0.981868   0.000000
    20  H    3.776047   2.443881   0.984051   1.544971   0.000000
    21  O    5.013775   4.327745   3.606699   3.185111   3.203955
    22  H    4.550170   3.969794   3.676804   3.375209   3.373847
    23  H    4.600041   4.065687   3.239698   2.594388   3.058392
    24  O    5.365640   4.061086   2.902310   3.117727   1.954564
    25  H    6.304088   4.989549   3.696080   3.856528   2.740319
    26  H    5.179221   4.072184   3.006433   2.939576   2.236387
    27  O    3.930574   3.733888   2.863033   1.901583   3.192588
    28  H    4.612813   4.535556   3.576746   2.595876   3.938813
    29  H    3.363581   3.515502   3.158019   2.302384   3.633837
                   21         22         23         24         25
    21  O    0.000000
    22  H    0.980464   0.000000
    23  H    0.983968   1.567840   0.000000
    24  O    2.611507   2.987134   3.000373   0.000000
    25  H    3.136444   3.671240   3.560057   0.970279   0.000000
    26  H    1.615236   2.112225   2.088905   1.006581   1.597164
    27  O    2.799252   3.139477   1.837118   4.048494   4.648487
    28  H    3.547737   3.992762   2.568167   4.777151   5.263258
    29  H    3.105423   3.151098   2.227407   4.607801   5.318545
                   26         27         28         29
    26  H    0.000000
    27  O    3.420324   0.000000
    28  H    4.170142   0.967110   0.000000
    29  H    3.944462   1.001890   1.584753   0.000000
 Stoichiometry    C2H15F3O9
 Framework group  C1[X(C2H15F3O9)]
 Deg. of freedom    81
 Full point group                 C1      NOp   1
 Largest Abelian subgroup         C1      NOp   1
 Largest concise Abelian subgroup C1      NOp   1
                         Standard orientation:                         
 ---------------------------------------------------------------------
 Center     Atomic      Atomic             Coordinates (Angstroms)
 Number     Number       Type             X           Y           Z
 ---------------------------------------------------------------------
      1          6           0        1.307305   -0.543701   -0.339991
      2          8           0        0.463326    0.059213   -1.039594
      3          8           0        1.249433   -1.767194    0.097800
      4          1           0        0.384022   -2.206042   -0.004496
      5          6           0        2.683064    0.061671   -0.085955
      6          9           0        3.417737   -0.352719   -1.149163
      7          9           0        3.210280   -0.376111    1.051372
      8          9           0        2.582602    1.401406   -0.084128
      9          8           0       -0.857789   -3.147097    0.079082
     10          1           0       -1.747400   -2.702802    0.079408
     11          1           0       -0.807830   -3.631006    0.918996
     12          8           0       -0.262747    2.736085   -0.483890
     13          1           0        0.094239    1.842836   -0.744875
     14          1           0        0.385029    3.375034   -0.803438
     15          8           0        0.043834    0.910246    2.400893
     16          1           0       -0.028322    1.844315    2.199769
     17          1           0       -0.848023    0.563405    2.204360
     18          8           0       -2.579020    0.357361    1.723936
     19          1           0       -2.816380    1.043463    1.062884
     20          1           0       -2.861515   -0.483010    1.296933
     21          8           0       -2.239429   -0.159465   -1.829351
     22          1           0       -1.273612   -0.205564   -1.666922
     23          1           0       -2.527348    0.720021   -1.494985
     24          8           0       -3.205709   -1.833616   -0.073365
     25          1           0       -3.973325   -2.338210   -0.385760
     26          1           0       -2.921748   -1.215424   -0.815262
     27          8           0       -2.907027    2.185803   -0.454635
     28          1           0       -3.539970    2.902894   -0.597690
     29          1           0       -1.994589    2.598402   -0.422982
 ---------------------------------------------------------------------
 Rotational constants (GHZ):           0.5774967           0.3300931           0.2757424
 Standard basis: 6-31++G(d,p) (6D, 7F)
 There are   356 symmetry adapted cartesian basis functions of A   symmetry.
 There are   356 symmetry adapted basis functions of A   symmetry.
   356 basis functions,   568 primitive gaussians,   356 cartesian basis functions
    63 alpha electrons       63 beta electrons
       nuclear repulsion energy      1164.5496470349 Hartrees.
 NAtoms=   29 NActive=   29 NUniq=   29 SFac= 1.00D+00 NAtFMM=   60 NAOKFM=F Big=F
 Integral buffers will be    131072 words long.
 Raffenetti 2 integral format.
 Two-electron integral symmetry is turned on.
 Nuclear repulsion after empirical dispersion term =     1164.5325172590 Hartrees.
 One-electron integrals computed using PRISM.
 NBasis=   356 RedAO= T EigKep=  3.35D-05  NBF=   356
 NBsUse=   356 1.00D-06 EigRej= -1.00D+00 NBFU=   356
 Initial guess from the checkpoint file:  "/local_scratch/slurm.6305345/Gau-4059181.chk"
 B after Tr=     0.000000   -0.000000    0.000000
         Rot=    0.997998    0.041168    0.021090   -0.043130 Ang=   7.25 deg.
 ExpMin= 3.60D-02 ExpMax= 7.00D+03 ExpMxC= 1.05D+03 IAcc=3 IRadAn=         5 AccDes= 0.00D+00
 Harris functional with IExCor= 4639 and IRadAn=       5 diagonalized for initial guess.
 HarFok:  IExCor= 4639 AccDes= 0.00D+00 IRadAn=         5 IDoV= 1 UseB2=F ITyADJ=14
 ICtDFT=  3500011 ScaDFX=  1.000000  1.000000  1.000000  1.000000
 FoFCou: FMM=F IPFlag=           0 FMFlag=      100000 FMFlg1=           0
         NFxFlg=           0 DoJE=T BraDBF=F KetDBF=T FulRan=T
         wScrn=  0.000000 ICntrl=       500 IOpCl=  0 I1Cent=   200000004 NGrid=           0
         NMat0=    1 NMatS0=      1 NMatT0=    0 NMatD0=    1 NMtDS0=    0 NMtDT0=    0
 Petite list used in FoFCou.
 Requested convergence on RMS density matrix=1.00D-10 within 128 cycles.
 Requested convergence on MAX density matrix=1.00D-08.
 Requested convergence on             energy=1.00D-08.
 No special actions if energy rises.
 SCF Done:  E(RwB97XD) =  -1061.65556931     A.U. after   18 cycles
            NFock= 18  Conv=0.18D-10     -V/T= 2.0086
 Calling FoFJK, ICntrl=      2127 FMM=F ISym2X=0 I1Cent= 0 IOpClX= 0 NMat=1 NMatS=1 NMatT=0.
 ***** Axes restored to original set *****
 -------------------------------------------------------------------
 Center     Atomic                   Forces (Hartrees/Bohr)
 Number     Number              X              Y              Z
 -------------------------------------------------------------------
      1        6           0.012914591   -0.015202185    0.036245943
      2        8           0.009466583    0.025187061   -0.033919166
      3        8          -0.035405604   -0.005887834   -0.018122082
      4        1           0.020129591    0.000662820    0.023390558
      5        6           0.003672021   -0.002337555    0.013250575
      6        9          -0.012507422    0.009470602   -0.006440209
      7        9          -0.008083231   -0.009646746   -0.002916384
      8        9           0.005482856   -0.000608937   -0.013731145
      9        8           0.001924979    0.011716850    0.005766693
     10        1           0.003132663   -0.002059005   -0.005260512
     11        1          -0.002088287   -0.007969841    0.002215491
     12        8           0.014286146   -0.007220259   -0.012075372
     13        1          -0.015721865    0.006661396    0.008406052
     14        1           0.002235757    0.002472705    0.003573634
     15        8           0.004935074   -0.003323709   -0.001882514
     16        1          -0.003106184   -0.001477400   -0.000445833
     17        1          -0.001776372    0.001612150   -0.000272955
     18        8           0.010023060   -0.014043905    0.008596782
     19        1           0.004888687    0.007976263   -0.004327038
     20        1          -0.012516333    0.006345586   -0.001232611
     21        8          -0.007104108    0.004344965   -0.003475430
     22        1           0.000401548   -0.000552851    0.008918580
     23        1           0.006551334   -0.003846623   -0.003336443
     24        8           0.003992408   -0.005534696    0.004051912
     25        1          -0.007806344    0.001824978   -0.006476948
     26        1           0.003767319    0.002594325    0.001637342
     27        8          -0.015010051   -0.002233752   -0.009125950
     28        1           0.004815769    0.000620828   -0.005474333
     29        1           0.008505417    0.000454770    0.012461362
 -------------------------------------------------------------------
 Cartesian Forces:  Max     0.036245943 RMS     0.010641285

 GradGradGradGradGradGradGradGradGradGradGradGradGradGradGradGradGradGrad
 Berny optimization.
 Using GEDIIS/GDIIS optimizer.
 FormGI is forming the generalized inverse of G from B-inverse, IUseBI=4.
 Internal  Forces:  Max     0.042768545 RMS     0.007606548
 Search for a local minimum.
 Step number   3 out of a maximum of  174
 All quantities printed in internal units (Hartrees-Bohrs-Radians)
 Mixed Optimization -- RFO/linear search
 Update second derivatives using D2CorX and points    1    3    2
 ITU=  0  1  0
 Use linear search instead of GDIIS.
     Eigenvalues ---   -0.00363  -0.00272  -0.00078  -0.00038   0.00079
     Eigenvalues ---    0.00127   0.00239   0.00384   0.00495   0.00531
     Eigenvalues ---    0.00635   0.00660   0.00728   0.00864   0.00940
     Eigenvalues ---    0.01087   0.01231   0.01288   0.01394   0.01431
     Eigenvalues ---    0.01501   0.01640   0.01680   0.01700   0.01791
     Eigenvalues ---    0.01941   0.02024   0.02180   0.02330   0.02371
     Eigenvalues ---    0.02619   0.02772   0.02938   0.03111   0.03215
     Eigenvalues ---    0.03297   0.03490   0.03940   0.04549   0.04888
     Eigenvalues ---    0.05445   0.05552   0.05956   0.06953   0.07599
     Eigenvalues ---    0.08118   0.09053   0.09700   0.11907   0.12527
     Eigenvalues ---    0.14161   0.15638   0.20281   0.21499   0.23141
     Eigenvalues ---    0.25054   0.26374   0.29859   0.34054   0.36555
     Eigenvalues ---    0.39175   0.40399   0.43691   0.44296   0.47492
     Eigenvalues ---    0.48571   0.49775   0.50145   0.51687   0.52753
     Eigenvalues ---    0.53686   0.54596   0.54903   0.56946   0.57297
     Eigenvalues ---    0.57545   0.57650   0.57859   0.64999   0.79690
     Eigenvalues ---    0.91667
 RFO step:  Lambda=-9.32869700D-03 EMin=-3.62551001D-03
 Quartic linear search produced a step of -0.72860.
 Maximum step size (   0.505) exceeded in Quadratic search.
    -- Step size scaled by   0.971
 Iteration  1 RMS(Cart)=  0.10523406 RMS(Int)=  0.04929829
 Iteration  2 RMS(Cart)=  0.02525343 RMS(Int)=  0.01579117
 Iteration  3 RMS(Cart)=  0.02014813 RMS(Int)=  0.00720389
 Iteration  4 RMS(Cart)=  0.00289881 RMS(Int)=  0.00707240
 Iteration  5 RMS(Cart)=  0.00006165 RMS(Int)=  0.00707238
 Iteration  6 RMS(Cart)=  0.00000106 RMS(Int)=  0.00707238
 Iteration  7 RMS(Cart)=  0.00000003 RMS(Int)=  0.00707238
 Variable       Old X    -DE/DX   Delta X   Delta X   Delta X     New X
                                 (Linear)    (Quad)   (Total)
    R1        2.36424  -0.04277  -0.04290  -0.00480  -0.04724   2.31700
    R2        2.45806  -0.01406  -0.02141  -0.00192  -0.02220   2.43586
    R3        2.88065   0.01480   0.03919   0.00922   0.04832   2.92898
    R4        3.48674  -0.00102  -0.03384   0.02633  -0.00566   3.48107
    R5        1.84380   0.03518   0.06609   0.02219   0.08939   1.93319
    R6        2.94862   0.00424  -0.01218  -0.03758  -0.04876   2.89986
    R7        2.56465  -0.00819  -0.01384   0.00090  -0.01294   2.55172
    R8        2.50923  -0.00722  -0.00558   0.00245  -0.00312   2.50610
    R9        2.53884  -0.00915  -0.00234  -0.00326  -0.00572   2.53313
   R10        1.87912  -0.00641  -0.00978  -0.00226  -0.01266   1.86646
   R11        1.83422  -0.00845  -0.01389  -0.00028  -0.01417   1.82005
   R12        3.22113  -0.00014  -0.02864   0.02077  -0.00845   3.21269
   R13        1.88352  -0.02000  -0.02994  -0.00122  -0.02931   1.85421
   R14        1.82237  -0.00449  -0.00780  -0.00080  -0.00860   1.81376
   R15        3.28505  -0.00089  -0.03306  -0.03470  -0.06772   3.21733
   R16        1.81073   0.00308   0.00768  -0.00141   0.00627   1.81700
   R17        1.84607   0.00078   0.00824  -0.00963  -0.00130   1.84477
   R18        3.41702   0.00200  -0.05406   0.07674   0.02252   3.43953
   R19        1.85546  -0.01180  -0.01705  -0.00569  -0.02422   1.83124
   R20        1.85959  -0.01482  -0.02225  -0.00248  -0.02077   1.83882
   R21        3.59347  -0.00182  -0.01469   0.10511   0.08903   3.68251
   R22        3.69359  -0.00114  -0.06484  -0.09468  -0.15537   3.53822
   R23        1.85281  -0.00885  -0.01451  -0.00016  -0.01467   1.83814
   R24        1.85943  -0.00808  -0.01450   0.00582  -0.01420   1.84523
   R25        3.05235  -0.00015  -0.00833   0.00433  -0.00392   3.04843
   R26        3.47165   0.00003  -0.02529  -0.01983  -0.05106   3.42059
   R27        1.83356  -0.01027  -0.01577  -0.00108  -0.01684   1.81672
   R28        1.90216  -0.00421  -0.00836  -0.00337  -0.01039   1.89178
   R29        1.82757  -0.00727  -0.01175  -0.00171  -0.01347   1.81411
   R30        1.89330  -0.01572  -0.03019  -0.00126  -0.03220   1.86109
    A1        2.22872  -0.00235   0.00277   0.00639   0.01034   2.23906
    A2        2.10672  -0.00416  -0.01210   0.00321  -0.00856   2.09815
    A3        1.93650   0.00684   0.00100  -0.00301  -0.00203   1.93447
    A4        2.10769  -0.00101  -0.05214  -0.00602  -0.05293   2.05477
    A5        2.01223   0.00223  -0.00640   0.00967   0.00592   2.01816
    A6        1.80981   0.02262   0.05889   0.00974   0.06884   1.87865
    A7        1.94997   0.01225   0.03150  -0.00396   0.02777   1.97774
    A8        1.90578   0.01467   0.02926   0.00422   0.03347   1.93925
    A9        1.93415  -0.01610  -0.04037  -0.00338  -0.04343   1.89072
   A10        1.92413  -0.01643  -0.04700  -0.00166  -0.04858   1.87555
   A11        1.93617  -0.01461  -0.03368  -0.00404  -0.03760   1.89858
   A12        2.02923  -0.00078  -0.02618   0.03706   0.00555   2.03478
   A13        1.88186   0.00047  -0.02098  -0.01478  -0.03474   1.84712
   A14        1.84265   0.00139   0.01427  -0.00706   0.01028   1.85293
   A15        1.84049  -0.00087   0.01283   0.00210   0.01751   1.85800
   A16        1.87026   0.00298  -0.06365   0.00727  -0.06022   1.81005
   A17        2.39393  -0.00385   0.03980  -0.04070  -0.00059   2.39334
   A18        1.80814   0.00250   0.00523   0.02440   0.02963   1.83777
   A19        1.90781  -0.00434  -0.00607  -0.13200  -0.13865   1.76916
   A20        2.07992  -0.00318  -0.04996   0.13991   0.07079   2.15072
   A21        1.80823   0.00506   0.02584  -0.01118   0.02999   1.83822
   A22        2.80801  -0.00469   0.00788   0.23483   0.22362   3.03163
   A23        1.84831  -0.00106  -0.00707  -0.02037  -0.02017   1.82814
   A24        1.85602  -0.00119   0.00314   0.03210   0.03197   1.88799
   A25        1.82077   0.00308   0.00132   0.05296   0.04431   1.86509
   A26        1.71011  -0.00590  -0.04529   0.03327  -0.03494   1.67517
   A27        2.02697   0.00194   0.00686  -0.02175  -0.01507   2.01189
   A28        1.70911   0.00304  -0.01271  -0.04756  -0.06453   1.64458
   A29        2.38095   0.00332   0.06459   0.07184   0.14047   2.52142
   A30        1.61348  -0.00030  -0.03026  -0.09214  -0.11267   1.50081
   A31        1.88102  -0.00167  -0.01121  -0.00259  -0.01440   1.86662
   A32        1.53355  -0.00289  -0.04270  -0.06529  -0.10678   1.42677
   A33        2.20765   0.00241   0.04647   0.10670   0.14185   2.34950
   A34        1.75053  -0.00021  -0.01047   0.06393   0.04819   1.79872
   A35        2.26933  -0.00046  -0.00183  -0.15665  -0.14848   2.12085
   A36        1.72972   0.00198  -0.00064   0.06929   0.07204   1.80175
   A37        1.87062  -0.00067  -0.00057   0.02114   0.00517   1.87579
   A38        3.19186  -0.00371  -0.03840   0.01937  -0.02594   3.16592
   A39        3.04300  -0.00268   0.03796   0.02273   0.05042   3.09342
   A40        3.26321  -0.00342  -0.06693   0.04230  -0.01772   3.24549
   A41        3.29635  -0.01084  -0.04731  -0.05128  -0.09876   3.19759
   A42        2.89494  -0.00337   0.01701  -0.07665  -0.05250   2.84244
   A43        2.95956  -0.00414  -0.01644   0.02764   0.04049   3.00005
   A44        2.98636  -0.00310   0.01501  -0.05011  -0.03448   2.95188
   A45        2.80298   0.00483   0.03930   0.00217   0.03077   2.83374
   A46        3.37732   0.00287  -0.00805  -0.02028  -0.02285   3.35447
   A47        3.07838   0.00738   0.02658  -0.01818   0.01066   3.08904
   A48        3.31454   0.00247   0.03851  -0.01493   0.02183   3.33637
   A49        3.34342   0.00201   0.11639  -0.05373   0.06357   3.40699
   A50        3.09267   0.00153  -0.03264  -0.11405  -0.12816   2.96451
   A51        3.34291  -0.00000  -0.05203  -0.09799  -0.13675   3.20615
   A52        3.04502  -0.00016   0.00208  -0.06737  -0.05542   2.98960
   A53        3.23904  -0.00830  -0.05515   0.00510  -0.03995   3.19909
    D1        2.47375  -0.00056   0.07093  -0.00921   0.06060   2.53435
    D2       -0.84360   0.00257   0.01775   0.04159   0.05830  -0.78530
    D3       -0.19779   0.00122  -0.02173   0.04475   0.02150  -0.17629
    D4        3.10549  -0.00082   0.02880  -0.00240   0.02432   3.12981
    D5       -1.51493  -0.00092   0.02348  -0.03346  -0.01009  -1.52502
    D6        2.68437  -0.00141   0.01673  -0.03324  -0.01644   2.66793
    D7        0.53604  -0.00142   0.01607  -0.02839  -0.01196   0.52409
    D8        1.47796   0.00106  -0.02091   0.01030  -0.01069   1.46727
    D9       -0.60592   0.00057  -0.02766   0.01052  -0.01705  -0.62297
   D10       -2.75425   0.00056  -0.02831   0.01537  -0.01256  -2.76681
   D11        1.37798  -0.00037   0.00015   0.06166   0.06038   1.43837
   D12       -2.23412  -0.00152   0.02586  -0.00866   0.01592  -2.21820
   D13       -0.42487   0.00049  -0.03626  -0.07874  -0.11378  -0.53865
   D14       -2.46540   0.00020  -0.01795  -0.08248  -0.09742  -2.56282
   D15       -0.88364   0.00309   0.07099   0.14058   0.21035  -0.67328
   D16        2.71904   0.00407   0.02569   0.00492   0.03782   2.75686
   D17        0.74440   0.00238   0.03585   0.04440   0.08802   0.83242
   D18        1.22066   0.00047   0.03070   0.15279   0.17798   1.39864
   D19       -1.45986   0.00145  -0.01460   0.01713   0.00545  -1.45441
   D20        2.84870  -0.00025  -0.00444   0.05660   0.05564   2.90434
   D21        1.19437  -0.00370  -0.01031  -0.00839  -0.01129   1.18309
   D22       -0.33511  -0.00162   0.02911   0.05541   0.08635  -0.24876
   D23       -2.69808  -0.00546   0.01114   0.20366   0.21234  -2.48575
   D24       -2.77690   0.00025  -0.01244  -0.06038  -0.06827  -2.84517
   D25        1.97680   0.00233   0.02698   0.00343   0.02937   2.00617
   D26       -0.38617  -0.00151   0.00901   0.15168   0.15535  -0.23081
   D27        0.47213   0.00012   0.00474  -0.10398  -0.10282   0.36931
   D28        2.52551  -0.00156  -0.03072  -0.15056  -0.17770   2.34781
   D29        1.64125  -0.00424  -0.06079   0.14960   0.10329   1.74453
   D30       -2.19074  -0.00493  -0.08195  -0.11213  -0.20506  -2.39580
   D31       -0.07665  -0.00616  -0.05555   0.09880   0.05892  -0.01774
   D32       -0.51934  -0.00049  -0.01271   0.07659   0.08056  -0.43877
   D33        1.93186  -0.00118  -0.03387  -0.18514  -0.22778   1.70408
   D34       -2.23724  -0.00241  -0.00746   0.02579   0.03619  -2.20104
   D35       -1.47636   0.00608   0.08289   0.43453   0.52377  -0.95259
   D36        0.64682   0.00248   0.06405   0.34101   0.40896   1.05578
   D37        1.63179   0.00359  -0.05927  -0.43204  -0.49226   1.13953
   D38       -2.16556   0.00183  -0.02489  -0.30089  -0.32015  -2.48571
   D39       -0.08486   0.00093  -0.04139  -0.37240  -0.41342  -0.49827
   D40       -0.39553   0.00292   0.02743   0.05370   0.08018  -0.31535
   D41        1.31240  -0.00319  -0.02000   0.07976   0.04906   1.36146
   D42       -2.50835  -0.00047   0.02712   0.09819   0.12851  -2.37984
   D43       -2.31838   0.00382   0.03269   0.05962   0.08598  -2.23241
   D44       -0.61046  -0.00229  -0.01475   0.08568   0.05486  -0.55560
   D45        1.85198   0.00043   0.03238   0.10411   0.13431   1.98628
   D46       -1.38099  -0.00070   0.00315  -0.07435  -0.06731  -1.44831
   D47        2.52521  -0.00076  -0.02855  -0.06227  -0.09501   2.43020
   D48        0.35464  -0.00144  -0.00970  -0.01867  -0.03394   0.32070
   D49        0.51246  -0.00210   0.00840  -0.01480  -0.00191   0.51055
   D50       -1.86452  -0.00217  -0.02331  -0.00272  -0.02961  -1.89413
   D51        2.24810  -0.00285  -0.00445   0.04088   0.03147   2.27956
         Item               Value     Threshold  Converged?
 Maximum Force            0.042769     0.000015     NO 
 RMS     Force            0.007607     0.000010     NO 
 Maximum Displacement     0.593574     0.000060     NO 
 RMS     Displacement     0.144182     0.000040     NO 
 Predicted change in Energy=-1.655949D-03
 GradGradGradGradGradGradGradGradGradGradGradGradGradGradGradGradGradGrad

                          Input orientation:                          
 ---------------------------------------------------------------------
 Center     Atomic      Atomic             Coordinates (Angstroms)
 Number     Number       Type             X           Y           Z
 ---------------------------------------------------------------------
      1          6           0        0.668304   -0.687337   -0.899685
      2          8           0        0.365889   -1.318915    0.106786
      3          8           0        1.800677   -0.145533   -1.192433
      4          1           0        2.486829   -0.117070   -0.434199
      5          6           0       -0.289090   -0.656447   -2.118202
      6          9           0       -0.001742   -1.725436   -2.891528
      7          9           0       -0.163930    0.438103   -2.856464
      8          9           0       -1.567214   -0.772027   -1.731025
      9          8           0        3.650335    0.158113    0.527746
     10          1           0        3.415218    0.301150    1.476318
     11          1           0        4.053356    0.978699    0.224704
     12          8           0       -2.188016   -0.898133    1.197649
     13          1           0       -1.353825   -1.144600    0.743615
     14          1           0       -2.887294   -1.399855    0.772789
     15          8           0       -0.685952    1.729031    0.104734
     16          1           0       -1.564811    1.490497    0.413310
     17          1           0       -0.157579    1.867159    0.913889
     18          8           0        0.522847    1.781470    2.599868
     19          1           0       -0.134359    1.223941    3.042929
     20          1           0        1.383850    1.378478    2.807525
     21          8           0        1.281835   -1.514726    2.816785
     22          1           0        1.149440   -1.574878    1.855016
     23          1           0        0.437185   -1.167779    3.162701
     24          8           0        2.971590    0.434031    3.112108
     25          1           0        3.679281    0.276377    3.743411
     26          1           0        2.401641   -0.388895    3.101088
     27          8           0       -1.130937   -0.363580    3.575879
     28          1           0       -1.633664   -0.614310    4.354320
     29          1           0       -1.693202   -0.548062    2.788638
 ---------------------------------------------------------------------
                    Distance matrix (angstroms):
                    1          2          3          4          5
     1  C    0.000000
     2  O    1.226103   0.000000
     3  O    1.288999   2.263495   0.000000
     4  H    1.961865   2.497095   1.023003   0.000000
     5  C    1.549949   2.412142   2.342051   3.291279   0.000000
     6  F    2.343939   3.047998   2.937980   3.849453   1.350310
     7  F    2.405870   3.485493   2.639944   3.633470   1.326173
     8  F    2.386597   2.722778   3.467746   4.306506   1.340473
     9  O    3.412456   3.625798   2.544102   1.534539   4.814937
    10  H    3.764045   3.714652   3.150953   2.164923   5.249711
    11  H    3.936813   4.346303   2.889073   2.022095   5.198052
    12  O    3.549903   2.808820   4.710474   5.012700   3.828734
    13  H    2.645474   1.842105   3.833706   4.146527   3.092240
    14  H    3.993386   3.321643   5.235694   5.655401   3.957417
    15  O    2.946473   3.224336   3.373419   3.710131   3.284730
    16  H    3.384335   3.422624   4.072040   4.440532   3.556035
    17  H    3.239843   3.328138   3.510312   3.570350   3.947082
    18  O    4.285212   3.981518   4.441592   4.082553   5.372418
    19  H    4.454375   3.916286   4.853670   4.556243   5.495186
    20  H    4.303836   3.950464   4.300700   3.736576   5.585914
    21  O    3.856571   2.867297   4.268221   3.738228   5.249623
    22  H    2.933871   1.932816   3.428423   3.025610   4.324274
    23  H    4.097221   3.060481   4.676675   4.271150   5.355079
    24  O    4.759945   4.346777   4.498446   3.621464   6.259179
    25  H    5.617212   5.171902   5.298087   4.362244   7.139792
    26  H    4.370321   3.738325   4.342201   3.546745   5.878146
    27  O    4.834539   3.897148   5.601670   5.406452   5.763423
    28  H    5.736634   4.747234   6.540713   6.336847   6.610840
    29  H    4.381762   3.467910   5.312076   5.295762   5.104935
                    6          7          8          9         10
     6  F    0.000000
     7  F    2.169892   0.000000
     8  F    2.169438   2.168002   0.000000
     9  O    5.345733   5.106847   5.761079   0.000000
    10  H    5.904299   5.621570   6.021910   0.987689   0.000000
    11  H    5.785072   5.250842   6.203284   0.963131   1.559753
    12  O    4.710159   4.724223   2.996403   5.970827   5.736913
    13  H    3.921704   4.108694   2.511611   5.175450   5.036946
    14  H    4.675429   4.895537   2.899287   6.725170   6.565823
    15  O    4.623751   3.272262   3.225202   4.631426   4.554083
    16  H    4.869020   3.709639   3.117241   5.383873   5.229266
    17  H    5.235668   4.032096   3.993488   4.191677   3.941267
    18  O    6.536744   5.661083   5.444754   4.087806   3.437953
    19  H    6.628287   5.951575   5.369133   4.667552   3.988146
    20  H    6.635763   5.946486   5.825108   3.438552   2.656916
    21  O    5.854639   6.171671   5.417680   3.694304   3.105734
    22  H    4.886467   5.289146   4.569953   3.319546   2.965914
    23  H    6.095681   6.258637   5.303092   4.361802   3.724288
    24  O    7.039009   6.742058   6.746204   2.686216   1.700080
    25  H    7.847267   7.639029   7.654692   3.217969   2.282554
    26  H    6.593484   6.538998   6.264816   2.912137   2.035529
    27  O    6.705005   6.553841   5.340450   5.694194   5.051489
    28  H    7.509999   7.433915   6.087752   6.569624   5.883211
    29  H    6.042478   5.931136   4.526962   5.844973   5.342219
                   11         12         13         14         15
    11  H    0.000000
    12  O    6.589677   0.000000
    13  H    5.832261   0.981207   0.000000
    14  H    7.357346   0.959802   1.554842   0.000000
    15  O    4.799836   3.217553   3.018605   3.883572   0.000000
    16  H    5.644582   2.590198   2.664086   3.198800   0.961515
    17  H    4.358476   3.442387   3.245102   4.259652   0.976211
    18  O    4.330166   4.061437   3.940744   5.008804   2.773020
    19  H    5.053661   3.482206   3.519080   4.429051   3.031890
    20  H    3.735913   4.531323   4.256820   5.486525   3.422286
    21  O    4.540636   3.878357   3.373682   4.644647   4.663620
    22  H    4.196594   3.468246   2.772487   4.182950   4.165088
    23  H    5.129901   3.290261   3.010022   4.100939   4.359369
    24  O    3.131131   5.662274   5.177939   6.569785   4.909066
    25  H    3.607560   6.502734   6.029105   7.399612   5.865614
    26  H    3.587765   4.994733   4.498032   5.866502   4.795516
    27  O    6.317355   2.656905   2.946421   3.466406   4.077484
    28  H    7.206497   3.217520   3.660152   3.875053   4.944531
    29  H    6.475159   1.702539   2.157117   2.493001   3.661017
                   16         17         18         19         20
    16  H    0.000000
    17  H    1.540375   0.000000
    18  O    3.037107   1.820123   0.000000
    19  H    3.005352   2.224203   0.969052   0.000000
    20  H    3.799923   2.490114   0.973062   1.544103   0.000000
    21  O    4.786590   4.138848   3.389399   3.091446   2.895017
    22  H    4.340760   3.800215   3.494639   3.300404   3.111999
    23  H    4.316662   3.823839   3.003696   2.461977   2.739663
    24  O    5.383175   4.083837   2.841535   3.205567   1.872344
    25  H    6.329626   5.025761   3.679140   3.991541   2.712843
    26  H    5.146747   4.052558   2.914030   3.005980   2.060506
    27  O    3.691571   3.606912   2.879035   1.948698   3.154249
    28  H    4.468391   4.491446   3.669933   2.710504   3.933087
    29  H    3.132793   3.421420   3.220750   2.373741   3.630449
                   21         22         23         24         25
    21  O    0.000000
    22  H    0.972700   0.000000
    23  H    0.976455   1.543722   0.000000
    24  O    2.596179   2.989353   2.998594   0.000000
    25  H    3.132800   3.659683   3.596387   0.961366   0.000000
    26  H    1.613161   2.127736   2.114130   1.001085   1.577190
    27  O    2.778998   3.103020   1.810099   4.204996   4.855492
    28  H    3.416855   3.861979   2.452488   4.883695   5.421616
    29  H    3.128270   3.163323   2.250004   4.778015   5.518592
                   26         27         28         29
    26  H    0.000000
    27  O    3.564431   0.000000
    28  H    4.231441   0.959985   0.000000
    29  H    4.109829   0.984847   1.568214   0.000000
 Stoichiometry    C2H15F3O9
 Framework group  C1[X(C2H15F3O9)]
 Deg. of freedom    81
 Full point group                 C1      NOp   1
 Largest Abelian subgroup         C1      NOp   1
 Largest concise Abelian subgroup C1      NOp   1
                         Standard orientation:                         
 ---------------------------------------------------------------------
 Center     Atomic      Atomic             Coordinates (Angstroms)
 Number     Number       Type             X           Y           Z
 ---------------------------------------------------------------------
      1          6           0        1.174190   -0.629000   -0.364745
      2          8           0        0.410611    0.035495   -1.056642
      3          8           0        1.024255   -1.838746    0.054245
      4          1           0        0.096087   -2.244605   -0.088292
      5          6           0        2.610205   -0.120542   -0.078958
      6          9           0        3.402660   -0.545061   -1.086498
      7          9           0        3.109561   -0.572825    1.063328
      8          9           0        2.655004    1.219146   -0.069126
      9          8           0       -1.205676   -3.056971   -0.071410
     10          1           0       -2.046411   -2.543249   -0.002239
     11          1           0       -1.161877   -3.607104    0.717928
     12          8           0        0.108319    2.756503   -0.428783
     13          1           0        0.314614    1.846009   -0.730795
     14          1           0        0.794659    3.323823   -0.786980
     15          8           0        0.298957    0.756132    2.084148
     16          1           0        0.312706    1.705039    1.929558
     17          1           0       -0.644373    0.505662    2.064648
     18          8           0       -2.427286    0.413374    1.710312
     19          1           0       -2.562441    1.224806    1.198087
     20          1           0       -2.829344   -0.295938    1.179206
     21          8           0       -2.392289    0.059898   -1.660423
     22          1           0       -1.438149   -0.118916   -1.598883
     23          1           0       -2.508046    0.936605   -1.246358
     24          8           0       -3.468215   -1.611262    0.009832
     25          1           0       -4.256916   -2.061694   -0.305267
     26          1           0       -3.164935   -1.004431   -0.726340
     27          8           0       -2.530405    2.476462   -0.295149
     28          1           0       -3.072486    3.222772   -0.561122
     29          1           0       -1.590643    2.770040   -0.319315
 ---------------------------------------------------------------------
 Rotational constants (GHZ):           0.6043893           0.3431245           0.2781587
 Standard basis: 6-31++G(d,p) (6D, 7F)
 There are   356 symmetry adapted cartesian basis functions of A   symmetry.
 There are   356 symmetry adapted basis functions of A   symmetry.
   356 basis functions,   568 primitive gaussians,   356 cartesian basis functions
    63 alpha electrons       63 beta electrons
       nuclear repulsion energy      1181.1009320542 Hartrees.
 NAtoms=   29 NActive=   29 NUniq=   29 SFac= 1.00D+00 NAtFMM=   60 NAOKFM=F Big=F
 Integral buffers will be    131072 words long.
 Raffenetti 2 integral format.
 Two-electron integral symmetry is turned on.
 Nuclear repulsion after empirical dispersion term =     1181.0825792741 Hartrees.
 One-electron integrals computed using PRISM.
 NBasis=   356 RedAO= T EigKep=  3.45D-05  NBF=   356
 NBsUse=   356 1.00D-06 EigRej= -1.00D+00 NBFU=   356
 Lowest energy guess from the checkpoint file:  "/local_scratch/slurm.6305345/Gau-4059181.chk"
 B after Tr=    -0.000000   -0.000000   -0.000000
         Rot=    0.999564    0.027399    0.010820    0.001766 Ang=   3.38 deg.
 B after Tr=    -0.000000    0.000000   -0.000000
         Rot=    0.998849   -0.013434   -0.008905    0.045177 Ang=  -5.50 deg.
 Requested convergence on RMS density matrix=1.00D-10 within 128 cycles.
 Requested convergence on MAX density matrix=1.00D-08.
 Requested convergence on             energy=1.00D-08.
 No special actions if energy rises.
 SCF Done:  E(RwB97XD) =  -1061.66355270     A.U. after   16 cycles
            NFock= 16  Conv=0.62D-10     -V/T= 2.0084
 Calling FoFJK, ICntrl=      2127 FMM=F ISym2X=0 I1Cent= 0 IOpClX= 0 NMat=1 NMatS=1 NMatT=0.
 ***** Axes restored to original set *****
 -------------------------------------------------------------------
 Center     Atomic                   Forces (Hartrees/Bohr)
 Number     Number              X              Y              Z
 -------------------------------------------------------------------
      1        6           0.002192648   -0.006602316   -0.001002539
      2        8           0.000651481    0.006794157   -0.003019021
      3        8          -0.000398778    0.002053658    0.003435325
      4        1          -0.002557429   -0.001297043   -0.000637677
      5        6          -0.003154827    0.000558299    0.000390417
      6        9          -0.000260472    0.001464838    0.000923032
      7        9           0.000143367   -0.001091420    0.000899669
      8        9           0.001960499   -0.000116579   -0.000350454
      9        8          -0.001526511    0.002566751   -0.001597975
     10        1           0.002585451    0.000504553   -0.000299597
     11        1           0.001040178   -0.000911600    0.001042755
     12        8           0.005699969   -0.001529852   -0.002392727
     13        1          -0.005115548    0.002552582    0.000199291
     14        1          -0.000403481    0.000277606    0.000855809
     15        8           0.001984378   -0.002051536   -0.002668335
     16        1           0.000512509   -0.001102783   -0.000090050
     17        1          -0.001265256   -0.000443421   -0.000272619
     18        8           0.002054657   -0.002893779    0.000606220
     19        1           0.001152013    0.000328598    0.002326192
     20        1          -0.003628851    0.006911509    0.000483851
     21        8           0.000682737    0.000860957   -0.002441063
     22        1          -0.000901211   -0.000610125    0.001638380
     23        1          -0.001098341   -0.002402851    0.001034981
     24        8           0.001095390   -0.006382776   -0.001859789
     25        1          -0.000761640    0.002517351    0.000444350
     26        1           0.000246365   -0.000138581    0.001576887
     27        8          -0.000992168    0.000865536   -0.001463847
     28        1           0.000455430    0.000687736    0.000289771
     29        1          -0.000392560   -0.001369470    0.001948763
 -------------------------------------------------------------------
 Cartesian Forces:  Max     0.006911509 RMS     0.002221594

 GradGradGradGradGradGradGradGradGradGradGradGradGradGradGradGradGradGrad
 Berny optimization.
 Using GEDIIS/GDIIS optimizer.
 FormGI is forming the generalized inverse of G from B-inverse, IUseBI=4.
 Internal  Forces:  Max     0.008552412 RMS     0.002446013
 Search for a local minimum.
 Step number   4 out of a maximum of  174
 All quantities printed in internal units (Hartrees-Bohrs-Radians)
 Mixed Optimization -- RFO/linear search
 Update second derivatives using D2CorX and points    2    4
 DE= -1.47D-04 DEPred=-1.66D-03 R= 8.89D-02
 Trust test= 8.89D-02 RLast= 1.08D+00 DXMaxT set to 2.52D-01
 ITU= -1  0  1  0
 Use linear search instead of GDIIS.
     Eigenvalues ---   -0.35129  -0.00282  -0.00075  -0.00039   0.00079
     Eigenvalues ---    0.00126   0.00236   0.00385   0.00475   0.00528
     Eigenvalues ---    0.00619   0.00651   0.00713   0.00815   0.00891
     Eigenvalues ---    0.01085   0.01207   0.01292   0.01295   0.01415
     Eigenvalues ---    0.01478   0.01600   0.01645   0.01673   0.01788
     Eigenvalues ---    0.01952   0.01994   0.02139   0.02309   0.02358
     Eigenvalues ---    0.02476   0.02716   0.02915   0.03067   0.03151
     Eigenvalues ---    0.03295   0.03497   0.03946   0.04123   0.04581
     Eigenvalues ---    0.05099   0.05481   0.05731   0.05964   0.06973
     Eigenvalues ---    0.07689   0.08196   0.09688   0.11472   0.11983
     Eigenvalues ---    0.13941   0.14842   0.17650   0.20589   0.22057
     Eigenvalues ---    0.23329   0.25287   0.26664   0.33302   0.36512
     Eigenvalues ---    0.36757   0.39192   0.40363   0.44233   0.47125
     Eigenvalues ---    0.48240   0.48841   0.49856   0.50516   0.51779
     Eigenvalues ---    0.52721   0.54304   0.54721   0.56948   0.57326
     Eigenvalues ---    0.57557   0.57632   0.57806   0.63984   0.76676
     Eigenvalues ---    0.90648
 RFO step:  Lambda=-3.51946049D-01 EMin=-3.51294667D-01
 I=     1 Eig=   -3.51D-01 Dot1=  9.08D-03
 I=     1 Stepn=  6.00D-01 RXN=   6.00D-01 EDone=F
 I=     2 Eig=   -2.82D-03 Dot1=  2.72D-04
 I=     2 Stepn=  3.00D-01 RXN=   6.71D-01 EDone=F
 I=     3 Eig=   -7.46D-04 Dot1=  2.68D-05
 I=     3 Stepn=  1.50D-01 RXN=   6.87D-01 EDone=F
 Mixed    3 eigenvectors in step.  Raw Step.Grad=  9.38D-03.
 RFO eigenvector is Hessian eigenvector with negative curvature.
 Taking step of  6.00D-01 in eigenvector direction(s).  Step.Grad= -1.49D-03.
 Quartic linear search produced a step of -0.52172.
 Maximum step size (   0.252) exceeded in Quadratic search.
    -- Step size not scaled.
 Iteration  1 RMS(Cart)=  0.24689361 RMS(Int)=  0.03059880
 Iteration  2 RMS(Cart)=  0.04262416 RMS(Int)=  0.00291280
 Iteration  3 RMS(Cart)=  0.00142017 RMS(Int)=  0.00209611
 Iteration  4 RMS(Cart)=  0.00000606 RMS(Int)=  0.00209611
 Iteration  5 RMS(Cart)=  0.00000004 RMS(Int)=  0.00209611
 Variable       Old X    -DE/DX   Delta X   Delta X   Delta X     New X
                                 (Linear)    (Quad)   (Total)
    R1        2.31700  -0.00592  -0.00607   0.07663   0.07058   2.38758
    R2        2.43586  -0.00188  -0.00375   0.04947   0.04558   2.48143
    R3        2.92898  -0.00057   0.00285  -0.01525  -0.01241   2.91657
    R4        3.48107  -0.00058  -0.02128   0.03767   0.01620   3.49728
    R5        1.93319  -0.00145   0.00068  -0.06036  -0.05983   1.87337
    R6        2.89986   0.00078   0.01672   0.02073   0.03730   2.93716
    R7        2.55172  -0.00174  -0.00316   0.01583   0.01267   2.56439
    R8        2.50610  -0.00139  -0.00236   0.01577   0.01340   2.51951
    R9        2.53313  -0.00187   0.00131   0.00873   0.01001   2.54314
   R10        1.86646  -0.00017  -0.00040   0.01476   0.01462   1.88109
   R11        1.82005  -0.00067  -0.00255   0.01370   0.01115   1.83120
   R12        3.21269   0.00086  -0.01610   0.00971  -0.00628   3.20641
   R13        1.85421  -0.00586  -0.00615   0.04213   0.03570   1.88992
   R14        1.81376  -0.00023  -0.00110   0.00840   0.00730   1.82107
   R15        3.21733   0.00028   0.01165   0.04079   0.05230   3.26963
   R16        1.81700  -0.00022   0.00223  -0.00305  -0.00082   1.81618
   R17        1.84477   0.00136   0.00658  -0.01166  -0.00495   1.83982
   R18        3.43953   0.00212  -0.05046   0.02747  -0.02304   3.41649
   R19        1.83124  -0.00093   0.00042   0.01965   0.02039   1.85164
   R20        1.83882  -0.00416  -0.00510   0.05050   0.04571   1.88453
   R21        3.68251  -0.00143  -0.05697   0.02977  -0.02754   3.65497
   R22        3.53822   0.00193   0.03463   0.08059   0.11583   3.65405
   R23        1.83814  -0.00146  -0.00273   0.01463   0.01190   1.85004
   R24        1.84523   0.00104  -0.00297  -0.00047  -0.00443   1.84080
   R25        3.04843   0.00116  -0.00392  -0.00644  -0.00936   3.03907
   R26        3.42059   0.00041   0.00853  -0.02615  -0.01850   3.40209
   R27        1.81672  -0.00068  -0.00250   0.01611   0.01360   1.83032
   R28        1.89178   0.00148  -0.00057   0.01005   0.01026   1.90204
   R29        1.81411  -0.00018  -0.00139   0.01198   0.01059   1.82470
   R30        1.86109  -0.00094  -0.00481   0.04229   0.03748   1.89858
    A1        2.23906  -0.00114  -0.00341  -0.00238  -0.00638   2.23268
    A2        2.09815  -0.00140  -0.00420   0.00340  -0.00018   2.09797
    A3        1.93447   0.00281   0.00177  -0.00090   0.00127   1.93574
    A4        2.05477  -0.00155  -0.00972   0.08054   0.07180   2.12657
    A5        2.01816   0.00038  -0.00767  -0.00849  -0.01670   2.00145
    A6        1.87865   0.00003   0.00625  -0.03637  -0.03044   1.84821
    A7        1.97774  -0.00040   0.00807  -0.03095  -0.02322   1.95452
    A8        1.93925  -0.00023   0.00349  -0.03282  -0.02973   1.90952
    A9        1.89072   0.00007  -0.00625   0.03581   0.02927   1.91999
   A10        1.87555   0.00002  -0.00831   0.04224   0.03355   1.90910
   A11        1.89858   0.00053  -0.00450   0.02723   0.02233   1.92091
   A12        2.03478   0.00021  -0.02164   0.02149   0.00129   2.03607
   A13        1.84712   0.00106   0.00310   0.01708   0.02097   1.86809
   A14        1.85293  -0.00027   0.00485  -0.00554  -0.00192   1.85101
   A15        1.85800  -0.00084   0.00005  -0.01822  -0.01825   1.83974
   A16        1.81005   0.00209  -0.01416   0.03726   0.02344   1.83348
   A17        2.39334  -0.00201   0.02881  -0.03456  -0.00514   2.38820
   A18        1.83777  -0.00018  -0.01171  -0.00607  -0.01778   1.81999
   A19        1.76916  -0.00048   0.06799   0.02320   0.09086   1.86002
   A20        2.15072  -0.00411  -0.07271   0.07782   0.00584   2.15656
   A21        1.83822   0.00205   0.00285  -0.03543  -0.03851   1.79971
   A22        3.03163  -0.00717  -0.11103  -0.01729  -0.12730   2.90433
   A23        1.82814  -0.00053   0.00546   0.00244   0.00770   1.83583
   A24        1.88799  -0.00039  -0.01443   0.00414  -0.00840   1.87959
   A25        1.86509   0.00196  -0.02218  -0.02060  -0.04445   1.82063
   A26        1.67517  -0.00349  -0.01420   0.08957   0.07544   1.75061
   A27        2.01189   0.00073   0.01278   0.00901   0.01951   2.03141
   A28        1.64458   0.00491   0.02456   0.01215   0.03188   1.67647
   A29        2.52142   0.00133  -0.02704  -0.12443  -0.15371   2.36772
   A30        1.50081   0.00053   0.03711   0.04606   0.08425   1.58505
   A31        1.86662  -0.00102  -0.00052   0.01615   0.02027   1.88689
   A32        1.42677  -0.00139   0.02513   0.06127   0.08581   1.51258
   A33        2.34950   0.00087  -0.04073  -0.04646  -0.08267   2.26683
   A34        1.79872  -0.00050  -0.03264  -0.00196  -0.03413   1.76460
   A35        2.12085   0.00098   0.07616  -0.05786   0.01722   2.13806
   A36        1.80175  -0.00090  -0.03804   0.01502  -0.02134   1.78041
   A37        1.87579   0.00027  -0.00310   0.04029   0.03832   1.91410
   A38        3.16592   0.00021  -0.01396   0.05744   0.04524   3.21116
   A39        3.09342  -0.00094   0.00088  -0.03935  -0.03658   3.05684
   A40        3.24549  -0.00194  -0.03868   0.06082   0.02180   3.26729
   A41        3.19759  -0.00855   0.01764   0.13785   0.15413   3.35172
   A42        2.84244  -0.00096   0.03957   0.00188   0.04702   2.88946
   A43        3.00005  -0.00536  -0.03290   0.05200   0.02015   3.02020
   A44        2.95188  -0.00102   0.02874  -0.00520   0.01887   2.97075
   A45        2.83374   0.00107   0.01209  -0.07262  -0.06025   2.77349
   A46        3.35447   0.00270   0.00615   0.00423   0.00874   3.36322
   A47        3.08904   0.00542   0.01347  -0.09781  -0.08426   3.00478
   A48        3.33637   0.00371   0.01619  -0.07189  -0.05705   3.27932
   A49        3.40699   0.00073   0.05018  -0.05881  -0.00629   3.40070
   A50        2.96451   0.00237   0.04349   0.02232   0.06323   3.02775
   A51        3.20615   0.00065   0.03409   0.03412   0.07059   3.27675
   A52        2.98960   0.00090   0.03040  -0.00904   0.02018   3.00978
   A53        3.19909  -0.00760  -0.01865   0.08839   0.06683   3.26592
    D1        2.53435  -0.00041   0.01917  -0.07478  -0.05402   2.48033
    D2       -0.78530   0.00195  -0.01771  -0.07388  -0.09054  -0.87584
    D3       -0.17629   0.00148  -0.02678  -0.00853  -0.03518  -0.21147
    D4        3.12981  -0.00039   0.00793  -0.00974  -0.00139   3.12842
    D5       -1.52502  -0.00105   0.02208   0.00244   0.02474  -1.50028
    D6        2.66793  -0.00091   0.02056   0.00132   0.02219   2.69011
    D7        0.52409  -0.00114   0.01775   0.01336   0.03141   0.55549
    D8        1.46727   0.00063  -0.00939   0.00296  -0.00675   1.46052
    D9       -0.62297   0.00077  -0.01091   0.00184  -0.00930  -0.63227
   D10       -2.76681   0.00054  -0.01372   0.01387  -0.00008  -2.76689
   D11        1.43837  -0.00009  -0.03140  -0.05246  -0.08312   1.35525
   D12       -2.21820  -0.00007   0.01021  -0.10748  -0.09623  -2.31442
   D13       -0.53865   0.00005   0.03340   0.09903   0.13139  -0.40726
   D14       -2.56282  -0.00005   0.03797   0.07051   0.10634  -2.45647
   D15       -0.67328   0.00037  -0.05891  -0.14552  -0.20841  -0.88169
   D16        2.75686   0.00360  -0.00134  -0.08818  -0.08859   2.66827
   D17        0.83242   0.00129  -0.02025  -0.09640  -0.11708   0.71534
   D18        1.39864  -0.00079  -0.07087  -0.07472  -0.14902   1.24961
   D19       -1.45441   0.00244  -0.01330  -0.01738  -0.02920  -1.48361
   D20        2.90434   0.00013  -0.03221  -0.02560  -0.05769   2.84664
   D21        1.18309  -0.00288  -0.00149   0.07477   0.07257   1.25565
   D22       -0.24876  -0.00164  -0.02421   0.01901  -0.00452  -0.25328
   D23       -2.48575  -0.00565  -0.10280   0.10497   0.00272  -2.48303
   D24       -2.84517   0.00080   0.02671  -0.00281   0.02315  -2.82202
   D25        2.00617   0.00203   0.00400  -0.05857  -0.05394   1.95223
   D26       -0.23081  -0.00198  -0.07460   0.02739  -0.04670  -0.27751
   D27        0.36931  -0.00095   0.05704  -0.00014   0.04835   0.41765
   D28        2.34781  -0.00122   0.07071   0.03210   0.11136   2.45917
   D29        1.74453  -0.00673  -0.09742   0.08880  -0.00829   1.73624
   D30       -2.39580  -0.00489   0.04830   0.04235   0.09074  -2.30505
   D31       -0.01774  -0.00622  -0.07051   0.06659  -0.00648  -0.02421
   D32       -0.43877  -0.00251  -0.05113   0.00352  -0.04384  -0.48262
   D33        1.70408  -0.00067   0.09459  -0.04292   0.05519   1.75927
   D34       -2.20104  -0.00200  -0.02423  -0.01869  -0.04203  -2.24308
   D35       -0.95259   0.00440  -0.21390  -0.17927  -0.38737  -1.33996
   D36        1.05578   0.00300  -0.16749  -0.13092  -0.29438   0.76140
   D37        1.13953   0.00579   0.21438   0.06746   0.28503   1.42457
   D38       -2.48571   0.00090   0.14921   0.02559   0.18133  -2.30438
   D39       -0.49827   0.00057   0.18605   0.05627   0.24202  -0.25626
   D40       -0.31535   0.00218  -0.02219  -0.04304  -0.06547  -0.38082
   D41        1.36146  -0.00226  -0.03992   0.04708   0.00646   1.36792
   D42       -2.37984  -0.00087  -0.04763  -0.05905  -0.10504  -2.48489
   D43       -2.23241   0.00223  -0.02145  -0.03885  -0.06035  -2.29276
   D44       -0.55560  -0.00221  -0.03918   0.05127   0.01158  -0.54402
   D45        1.98628  -0.00081  -0.04689  -0.05485  -0.09992   1.88636
   D46       -1.44831  -0.00051   0.03737  -0.00302   0.03348  -1.41482
   D47        2.43020  -0.00093   0.02912   0.04092   0.07308   2.50328
   D48        0.32070  -0.00115   0.01076   0.00072   0.01127   0.33197
   D49        0.51055  -0.00177   0.00701   0.00316   0.00768   0.51824
   D50       -1.89413  -0.00218  -0.00124   0.04710   0.04728  -1.84684
   D51        2.27956  -0.00240  -0.01961   0.00690  -0.01453   2.26503
         Item               Value     Threshold  Converged?
 Maximum Force            0.008552     0.000015     NO 
 RMS     Force            0.002446     0.000010     NO 
 Maximum Displacement     1.325968     0.000060     NO 
 RMS     Displacement     0.274360     0.000040     NO 
 Predicted change in Energy=-5.762265D-02
 GradGradGradGradGradGradGradGradGradGradGradGradGradGradGradGradGradGrad

                          Input orientation:                          
 ---------------------------------------------------------------------
 Center     Atomic      Atomic             Coordinates (Angstroms)
 Number     Number       Type             X           Y           Z
 ---------------------------------------------------------------------
      1          6           0        0.737393   -0.815499   -1.011896
      2          8           0        0.366254   -1.347642    0.072260
      3          8           0        1.913779   -0.308704   -1.300948
      4          1           0        2.514173   -0.185630   -0.521755
      5          6           0       -0.130481   -0.951929   -2.280835
      6          9           0        0.235095   -2.125025   -2.856763
      7          9           0        0.067628    0.055230   -3.131706
      8          9           0       -1.428484   -1.011737   -1.930538
      9          8           0        3.647218    0.204696    0.468009
     10          1           0        3.379382    0.362853    1.413592
     11          1           0        4.024103    1.039981    0.152929
     12          8           0       -2.178675   -0.852813    1.232695
     13          1           0       -1.337578   -1.097046    0.749882
     14          1           0       -2.879508   -1.345552    0.791454
     15          8           0       -0.923123    2.430703    0.474268
     16          1           0       -1.757316    2.132059    0.846573
     17          1           0       -0.277102    2.289787    1.188888
     18          8           0        0.421436    1.885579    2.806687
     19          1           0       -0.164769    1.207630    3.202721
     20          1           0        1.332027    1.499099    2.933054
     21          8           0        1.238229   -1.599290    2.631107
     22          1           0        1.069228   -1.565138    1.667411
     23          1           0        0.414518   -1.285684    3.045890
     24          8           0        2.893864    0.364059    3.039400
     25          1           0        3.586708    0.198804    3.695736
     26          1           0        2.317644   -0.458961    2.978728
     27          8           0       -1.062608   -0.447794    3.643518
     28          1           0       -1.514993   -0.709601    4.455409
     29          1           0       -1.687384   -0.542969    2.862502
 ---------------------------------------------------------------------
                    Distance matrix (angstroms):
                    1          2          3          4          5
     1  C    0.000000
     2  O    1.263453   0.000000
     3  O    1.313117   2.315152   0.000000
     4  H    1.947798   2.513301   0.991344   0.000000
     5  C    1.543381   2.437291   2.356463   3.267380   0.000000
     6  F    2.317477   3.033266   2.921910   3.795749   1.357016
     7  F    2.387540   3.510359   2.625337   3.585448   1.333266
     8  F    2.360813   2.710187   3.472948   4.267513   1.345770
     9  O    3.420234   3.651177   2.529348   1.554278   4.812996
    10  H    3.775130   3.715361   3.157168   2.189746   5.262754
    11  H    3.949947   4.368879   2.895889   2.058448   5.210708
    12  O    3.680086   2.840445   4.843923   5.054310   4.068147
    13  H    2.736537   1.850679   3.924119   4.157370   3.265484
    14  H    4.076150   3.324487   5.331867   5.671131   4.141383
    15  O    3.937489   4.012479   4.324784   4.433087   4.434080
    16  H    4.285508   4.149389   4.903684   5.048725   4.683829
    17  H    3.938966   3.858971   4.213242   4.104291   4.750705
    18  O    4.687987   4.234838   4.890259   4.443870   5.851405
    19  H    4.761296   4.075682   5.186779   4.794750   5.893578
    20  H    4.612329   4.149794   4.640405   4.021378   5.943997
    21  O    3.759871   2.715026   4.193213   3.683341   5.140001
    22  H    2.801921   1.756698   3.332125   2.963673   4.171807
    23  H    4.097676   2.974667   4.700774   4.283311   5.364924
    24  O    4.738642   4.257071   4.500201   3.623279   6.259664
    25  H    5.595463   5.088457   5.293686   4.368678   7.131695
    26  H    4.306900   3.611819   4.301315   3.516634   5.822313
    27  O    5.004807   3.950349   5.772866   5.496507   6.018386
    28  H    5.914040   4.812294   6.712141   6.425019   6.881320
    29  H    4.578731   3.556737   5.509772   5.406845   5.389352
                    6          7          8          9         10
     6  F    0.000000
     7  F    2.203894   0.000000
     8  F    2.205629   2.195353   0.000000
     9  O    5.303234   5.078755   5.744170   0.000000
    10  H    5.857645   5.632235   6.015669   0.995427   0.000000
    11  H    5.782048   5.235671   6.187171   0.969030   1.569534
    12  O    4.916145   4.991835   3.254856   5.970268   5.692325
    13  H    4.066686   4.285915   2.683317   5.159668   4.982121
    14  H    4.859817   5.102841   3.102603   6.716103   6.517623
    15  O    5.761240   4.430294   4.229524   5.083617   4.865170
    16  H    5.983909   4.844620   4.207603   5.750394   5.462350
    17  H    6.010009   4.876435   4.685783   4.501951   4.139256
    18  O    6.942214   6.224136   5.853029   4.324402   3.606779
    19  H    6.927036   6.442593   5.733491   4.797476   4.059020
    20  H    6.918057   6.361192   6.130191   3.621054   2.791323
    21  O    5.603516   6.108826   5.316501   3.706290   3.149108
    22  H    4.634372   5.163363   4.414755   3.349166   3.019667
    23  H    5.964730   6.330961   5.313806   4.395117   3.764637
    24  O    6.930320   6.794523   6.728729   2.684211   1.696757
    25  H    7.718078   7.682350   7.633644   3.228299   2.297407
    26  H    6.416053   6.531796   6.199994   2.917519   2.062115
    27  O    6.837455   6.887244   5.614445   5.717698   5.035971
    28  H    7.650757   7.788065   6.393675   6.586632   5.861545
    29  H    6.237694   6.274428   4.822863   5.894963   5.347147
                   11         12         13         14         15
    11  H    0.000000
    12  O    6.574422   0.000000
    13  H    5.802659   1.000102   0.000000
    14  H    7.332007   0.963666   1.562380   0.000000
    15  O    5.149020   3.596262   3.562688   4.264757   0.000000
    16  H    5.924406   3.039095   3.257706   3.654605   0.961081
    17  H    4.597346   3.673396   3.576028   4.488448   0.973592
    18  O    4.553754   4.091066   4.027484   5.039604   2.746848
    19  H    5.184206   3.490307   3.564187   4.438779   3.084715
    20  H    3.897070   4.554968   4.316595   5.515026   3.463988
    21  O    4.568173   3.766699   3.228937   4.517130   5.056109
    22  H    4.220378   3.353395   2.617954   4.050683   4.621666
    23  H    5.177552   3.193697   2.894318   3.992076   4.713178
    24  O    3.172700   5.520473   5.028104   6.427119   5.041856
    25  H    3.667475   6.357052   5.882676   7.254780   5.974763
    26  H    3.625461   4.839487   4.328459   5.707942   5.012489
    27  O    6.346048   2.687324   2.978299   3.498766   4.283614
    28  H    7.228689   3.293458   3.729948   3.961174   5.105026
    29  H    6.516794   1.730214   2.211906   2.520821   3.889792
                   16         17         18         19         20
    16  H    0.000000
    17  H    1.527447   0.000000
    18  O    2.941048   1.807931   0.000000
    19  H    2.990354   2.288932   0.979845   0.000000
    20  H    3.781281   2.501319   0.997252   1.548571   0.000000
    21  O    5.106939   4.416010   3.583614   3.189662   3.114479
    22  H    4.725717   4.111209   3.691210   3.401201   3.325727
    23  H    4.608126   4.087883   3.180279   2.564523   2.934206
    24  O    5.437628   4.145824   2.912401   3.177031   1.933639
    25  H    6.357185   5.058214   3.695208   3.915913   2.712202
    26  H    5.278710   4.182326   3.020277   2.998345   2.192607
    27  O    3.867967   3.759865   2.889170   1.934127   3.166927
    28  H    4.599723   4.604222   3.633593   2.658590   3.911706
    29  H    3.350320   3.579720   3.216844   2.344931   3.645801
                   21         22         23         24         25
    21  O    0.000000
    22  H    0.978998   0.000000
    23  H    0.974112   1.551433   0.000000
    24  O    2.600494   2.988888   2.978062   0.000000
    25  H    3.143554   3.682838   3.562133   0.968565   0.000000
    26  H    1.608206   2.121726   2.076023   1.006515   1.599149
    27  O    2.764918   3.114190   1.800311   4.083839   4.694354
    28  H    3.420505   3.896546   2.457972   4.753509   5.237333
    29  H    3.119066   3.173639   2.236794   4.673525   5.390784
                   26         27         28         29
    26  H    0.000000
    27  O    3.445022   0.000000
    28  H    4.114914   0.965588   0.000000
    29  H    4.007595   1.004684   1.610849   0.000000
 Stoichiometry    C2H15F3O9
 Framework group  C1[X(C2H15F3O9)]
 Deg. of freedom    81
 Full point group                 C1      NOp   1
 Largest Abelian subgroup         C1      NOp   1
 Largest concise Abelian subgroup C1      NOp   1
                         Standard orientation:                         
 ---------------------------------------------------------------------
 Center     Atomic      Atomic             Coordinates (Angstroms)
 Number     Number       Type             X           Y           Z
 ---------------------------------------------------------------------
      1          6           0        1.363650   -0.550214   -0.253948
      2          8           0        0.512162    0.029780   -0.985308
      3          8           0        1.317342   -1.771842    0.225382
      4          1           0        0.437157   -2.218869    0.134797
      5          6           0        2.763081    0.068312   -0.051357
      6          9           0        3.517128   -0.369856   -1.091028
      7          9           0        3.313578   -0.309691    1.102621
      8          9           0        2.670447    1.409972   -0.101005
      9          8           0       -0.799566   -3.156146    0.223138
     10          1           0       -1.693766   -2.720256    0.187333
     11          1           0       -0.754573   -3.605432    1.080539
     12          8           0       -0.262364    2.733947   -0.590696
     13          1           0        0.107068    1.823627   -0.777888
     14          1           0        0.396099    3.351737   -0.927465
     15          8           0       -0.505388    1.279457    2.689319
     16          1           0       -0.646614    2.175525    2.371840
     17          1           0       -1.271688    0.781963    2.352918
     18          8           0       -2.852192    0.408051    1.558682
     19          1           0       -2.973569    1.074216    0.850454
     20          1           0       -3.045990   -0.453233    1.094847
     21          8           0       -2.034842   -0.342322   -1.848835
     22          1           0       -1.089949   -0.357253   -1.593118
     23          1           0       -2.357994    0.536527   -1.580336
     24          8           0       -3.165175   -1.939667   -0.136116
     25          1           0       -3.878389   -2.493445   -0.486508
     26          1           0       -2.817946   -1.365127   -0.886054
     27          8           0       -2.860231    2.078525   -0.798596
     28          1           0       -3.498205    2.680871   -1.201745
     29          1           0       -1.980349    2.548480   -0.678848
 ---------------------------------------------------------------------
 Rotational constants (GHZ):           0.5509209           0.3146268           0.2663162
 Standard basis: 6-31++G(d,p) (6D, 7F)
 There are   356 symmetry adapted cartesian basis functions of A   symmetry.
 There are   356 symmetry adapted basis functions of A   symmetry.
   356 basis functions,   568 primitive gaussians,   356 cartesian basis functions
    63 alpha electrons       63 beta electrons
       nuclear repulsion energy      1147.0493854922 Hartrees.
 NAtoms=   29 NActive=   29 NUniq=   29 SFac= 1.00D+00 NAtFMM=   60 NAOKFM=F Big=F
 Integral buffers will be    131072 words long.
 Raffenetti 2 integral format.
 Two-electron integral symmetry is turned on.
 Nuclear repulsion after empirical dispersion term =     1147.0331412267 Hartrees.
 One-electron integrals computed using PRISM.
 NBasis=   356 RedAO= T EigKep=  4.04D-05  NBF=   356
 NBsUse=   356 1.00D-06 EigRej= -1.00D+00 NBFU=   356
 Initial guess from the checkpoint file:  "/local_scratch/slurm.6305345/Gau-4059181.chk"
 B after Tr=     0.000000   -0.000000    0.000000
         Rot=    0.996894    0.044783    0.033954   -0.055180 Ang=   9.03 deg.
 ExpMin= 3.60D-02 ExpMax= 7.00D+03 ExpMxC= 1.05D+03 IAcc=3 IRadAn=         5 AccDes= 0.00D+00
 Harris functional with IExCor= 4639 and IRadAn=       5 diagonalized for initial guess.
 HarFok:  IExCor= 4639 AccDes= 0.00D+00 IRadAn=         5 IDoV= 1 UseB2=F ITyADJ=14
 ICtDFT=  3500011 ScaDFX=  1.000000  1.000000  1.000000  1.000000
 FoFCou: FMM=F IPFlag=           0 FMFlag=      100000 FMFlg1=           0
         NFxFlg=           0 DoJE=T BraDBF=F KetDBF=T FulRan=T
         wScrn=  0.000000 ICntrl=       500 IOpCl=  0 I1Cent=   200000004 NGrid=           0
         NMat0=    1 NMatS0=      1 NMatT0=    0 NMatD0=    1 NMtDS0=    0 NMtDT0=    0
 Petite list used in FoFCou.
 Requested convergence on RMS density matrix=1.00D-10 within 128 cycles.
 Requested convergence on MAX density matrix=1.00D-08.
 Requested convergence on             energy=1.00D-08.
 No special actions if energy rises.
 SCF Done:  E(RwB97XD) =  -1061.64985644     A.U. after   18 cycles
            NFock= 18  Conv=0.25D-10     -V/T= 2.0087
 Calling FoFJK, ICntrl=      2127 FMM=F ISym2X=0 I1Cent= 0 IOpClX= 0 NMat=1 NMatS=1 NMatT=0.
 ***** Axes restored to original set *****
 -------------------------------------------------------------------
 Center     Atomic                   Forces (Hartrees/Bohr)
 Number     Number              X              Y              Z
 -------------------------------------------------------------------
      1        6           0.016019401   -0.023455049    0.036116830
      2        8           0.014681325    0.032809244   -0.053410052
      3        8          -0.042367160   -0.009460010   -0.005572893
      4        1           0.013853454    0.001024136    0.016046784
      5        6          -0.000554451   -0.001047330    0.008939382
      6        9          -0.008386839    0.012213913   -0.000426452
      7        9          -0.005231441   -0.010055564    0.002458076
      8        9           0.008898405   -0.000645853   -0.009547732
      9        8          -0.001109858    0.010417923    0.003176998
     10        1           0.004437221   -0.002682418   -0.004630133
     11        1          -0.001352105   -0.006159493    0.002780245
     12        8           0.018586374   -0.007777716   -0.012843414
     13        1          -0.019928519    0.007153921    0.009470246
     14        1           0.001506576    0.002326580    0.003135146
     15        8           0.000195137   -0.002385536   -0.004008192
     16        1           0.000685453   -0.000186529   -0.001268889
     17        1          -0.001742650    0.001483832    0.001921099
     18        8           0.019502342   -0.020364289    0.008993955
     19        1           0.004846196    0.007168219   -0.002130732
     20        1          -0.021035826    0.012803379   -0.002590634
     21        8           0.002743873    0.001811363   -0.003940578
     22        1           0.001181336   -0.001689917    0.007763633
     23        1          -0.002103964   -0.001665643    0.001926688
     24        8           0.002637914   -0.004516611    0.002514898
     25        1          -0.006689408    0.001840397   -0.005195226
     26        1           0.002923070    0.001422950    0.001532665
     27        8          -0.011894127    0.000322014   -0.010499759
     28        1           0.000780190    0.001703474   -0.006860529
     29        1           0.008918081   -0.002409387    0.016148570
 -------------------------------------------------------------------
 Cartesian Forces:  Max     0.053410052 RMS     0.012244417

 GradGradGradGradGradGradGradGradGradGradGradGradGradGradGradGradGradGrad
 Berny optimization.
 Using GEDIIS/GDIIS optimizer.
 FormGI is forming the generalized inverse of G from B-inverse, IUseBI=4.
 Internal  Forces:  Max     0.061022035 RMS     0.008228989
 Search for a local minimum.
 Step number   5 out of a maximum of  174
 All quantities printed in internal units (Hartrees-Bohrs-Radians)
 Mixed Optimization -- RFO/linear search
 Update second derivatives using D2CorX and points    5    4
 ITU=  0 -1  0  1  0
 Use linear search instead of GDIIS.
     Eigenvalues ---   -0.00305  -0.00074  -0.00039   0.00079   0.00126
     Eigenvalues ---    0.00238   0.00354   0.00437   0.00522   0.00572
     Eigenvalues ---    0.00651   0.00699   0.00800   0.00876   0.01080
     Eigenvalues ---    0.01152   0.01224   0.01298   0.01398   0.01447
     Eigenvalues ---    0.01570   0.01647   0.01673   0.01737   0.01823
     Eigenvalues ---    0.02005   0.02026   0.02166   0.02323   0.02365
     Eigenvalues ---    0.02730   0.02747   0.02949   0.03096   0.03213
     Eigenvalues ---    0.03290   0.03564   0.03950   0.04574   0.04803
     Eigenvalues ---    0.05350   0.05493   0.05944   0.06948   0.07281
     Eigenvalues ---    0.07792   0.08206   0.09793   0.11457   0.12039
     Eigenvalues ---    0.13977   0.14977   0.18407   0.20666   0.22314
     Eigenvalues ---    0.23470   0.25357   0.26713   0.33318   0.36598
     Eigenvalues ---    0.37532   0.39194   0.40384   0.44788   0.47249
     Eigenvalues ---    0.48474   0.49380   0.50198   0.50826   0.51829
     Eigenvalues ---    0.53060   0.54634   0.54773   0.56948   0.57310
     Eigenvalues ---    0.57573   0.57658   0.57830   0.66700   0.80882
     Eigenvalues ---    1.20872
 RFO step:  Lambda=-2.29517258D-02 EMin=-3.05428867D-03
 Skip linear search -- no minimum in search direction.
 Maximum step size (   0.252) exceeded in Quadratic search.
    -- Step size scaled by   0.429
 Iteration  1 RMS(Cart)=  0.14262944 RMS(Int)=  0.00482380
 Iteration  2 RMS(Cart)=  0.00946894 RMS(Int)=  0.00126963
 Iteration  3 RMS(Cart)=  0.00007540 RMS(Int)=  0.00126938
 Iteration  4 RMS(Cart)=  0.00000027 RMS(Int)=  0.00126938
 Variable       Old X    -DE/DX   Delta X   Delta X   Delta X     New X
                                 (Linear)    (Quad)   (Total)
    R1        2.38758  -0.06102   0.00000  -0.03464  -0.03497   2.35261
    R2        2.48143  -0.02831   0.00000  -0.02303  -0.02337   2.45806
    R3        2.91657   0.00184   0.00000   0.00636   0.00635   2.92292
    R4        3.49728   0.00100   0.00000  -0.00737  -0.00739   3.48989
    R5        1.87337   0.02565   0.00000   0.02617   0.02616   1.89953
    R6        2.93716   0.00437   0.00000   0.00255   0.00235   2.93951
    R7        2.56439  -0.01264   0.00000  -0.00821  -0.00821   2.55618
    R8        2.51951  -0.00994   0.00000  -0.00745  -0.00745   2.51206
    R9        2.54314  -0.01092   0.00000  -0.00410  -0.00410   2.53904
   R10        1.88109  -0.00508   0.00000  -0.00873  -0.00856   1.87253
   R11        1.83120  -0.00674   0.00000  -0.00708  -0.00708   1.82412
   R12        3.20641   0.00126   0.00000  -0.02516  -0.02495   3.18145
   R13        1.88992  -0.02194   0.00000  -0.02007  -0.02001   1.86991
   R14        1.82107  -0.00372   0.00000  -0.00387  -0.00387   1.81719
   R15        3.26963   0.00188   0.00000  -0.02450  -0.02454   3.24509
   R16        1.81618  -0.00103   0.00000   0.00138   0.00138   1.81756
   R17        1.83982   0.00291   0.00000   0.00242   0.00245   1.84227
   R18        3.41649   0.00298   0.00000   0.04036   0.04028   3.45678
   R19        1.85164  -0.00979   0.00000  -0.01206  -0.01111   1.84053
   R20        1.88453  -0.02451   0.00000  -0.02380  -0.02322   1.86131
   R21        3.65497  -0.00141   0.00000   0.01857   0.01944   3.67441
   R22        3.65405  -0.00000   0.00000  -0.02349  -0.02305   3.63100
   R23        1.85004  -0.00791   0.00000  -0.00837  -0.00837   1.84167
   R24        1.84080   0.00113   0.00000   0.00220   0.00149   1.84230
   R25        3.03907  -0.00185   0.00000  -0.00258  -0.00310   3.03597
   R26        3.40209  -0.00066   0.00000  -0.01038  -0.01106   3.39103
   R27        1.83032  -0.00862   0.00000  -0.00797  -0.00797   1.82235
   R28        1.90204  -0.00393   0.00000  -0.00317  -0.00360   1.89843
   R29        1.82470  -0.00660   0.00000  -0.00592  -0.00592   1.81878
   R30        1.89858  -0.01642   0.00000  -0.01965  -0.01970   1.87888
    A1        2.23268  -0.00336   0.00000   0.00352   0.00322   2.23590
    A2        2.09797  -0.00307   0.00000  -0.00546  -0.00535   2.09262
    A3        1.93574   0.00720   0.00000   0.00428   0.00449   1.94023
    A4        2.12657   0.00383   0.00000  -0.03889  -0.03935   2.08722
    A5        2.00145   0.00523   0.00000   0.01293   0.01195   2.01340
    A6        1.84821   0.01096   0.00000   0.01773   0.01761   1.86582
    A7        1.95452   0.00649   0.00000   0.01491   0.01477   1.96929
    A8        1.90952   0.00933   0.00000   0.01336   0.01323   1.92275
    A9        1.91999  -0.00897   0.00000  -0.01551  -0.01565   1.90435
   A10        1.90910  -0.00911   0.00000  -0.01844  -0.01852   1.89058
   A11        1.92091  -0.00832   0.00000  -0.01171  -0.01185   1.90906
   A12        2.03607   0.00162   0.00000  -0.03638  -0.03710   1.99897
   A13        1.86809   0.00055   0.00000   0.02219   0.02052   1.88861
   A14        1.85101   0.00052   0.00000   0.01266   0.01338   1.86439
   A15        1.83974  -0.00332   0.00000   0.00668   0.00663   1.84637
   A16        1.83348   0.00659   0.00000  -0.05737  -0.05965   1.77383
   A17        2.38820  -0.00469   0.00000  -0.01159  -0.01242   2.37578
   A18        1.81999   0.00135   0.00000  -0.00412  -0.00412   1.81587
   A19        1.86002  -0.00251   0.00000  -0.00500  -0.00495   1.85508
   A20        2.15656  -0.00390   0.00000   0.00115   0.00029   2.15684
   A21        1.79971   0.00539   0.00000   0.00771   0.00800   1.80770
   A22        2.90433  -0.00467   0.00000   0.04828   0.04507   2.94941
   A23        1.83583  -0.00091   0.00000  -0.00603  -0.00543   1.83041
   A24        1.87959  -0.00186   0.00000  -0.01925  -0.01880   1.86079
   A25        1.82063   0.00150   0.00000   0.02690   0.02461   1.84524
   A26        1.75061  -0.00667   0.00000  -0.07024  -0.06950   1.68111
   A27        2.03141   0.00388   0.00000   0.04961   0.04737   2.07878
   A28        1.67647   0.00155   0.00000   0.07688   0.07509   1.75155
   A29        2.36772   0.00226   0.00000  -0.00923  -0.00836   2.35935
   A30        1.58505   0.00169   0.00000  -0.01629  -0.01399   1.57106
   A31        1.88689  -0.00264   0.00000   0.00043  -0.00339   1.88350
   A32        1.51258  -0.00243   0.00000  -0.01042  -0.00788   1.50470
   A33        2.26683   0.00217   0.00000   0.01246   0.01177   2.27860
   A34        1.76460   0.00087   0.00000  -0.03781  -0.03645   1.72814
   A35        2.13806  -0.00108   0.00000  -0.01669  -0.01874   2.11933
   A36        1.78041   0.00242   0.00000   0.05291   0.05202   1.83243
   A37        1.91410  -0.00141   0.00000   0.00572   0.00581   1.91991
   A38        3.21116  -0.00377   0.00000   0.00518   0.00293   3.21409
   A39        3.05684  -0.00411   0.00000  -0.03540  -0.03648   3.02036
   A40        3.26729  -0.00477   0.00000  -0.04195  -0.03999   3.22730
   A41        3.35172  -0.01032   0.00000  -0.07037  -0.07053   3.28119
   A42        2.88946  -0.00151   0.00000   0.00201   0.00456   2.89402
   A43        3.02020  -0.00583   0.00000  -0.01838  -0.01624   3.00396
   A44        2.97075  -0.00441   0.00000   0.01466   0.01483   2.98558
   A45        2.77349   0.00415   0.00000  -0.02690  -0.02806   2.74544
   A46        3.36322   0.00533   0.00000   0.03755   0.03875   3.40196
   A47        3.00478   0.00918   0.00000   0.05958   0.05733   3.06211
   A48        3.27932   0.00447   0.00000   0.01376   0.01476   3.29408
   A49        3.40070  -0.00119   0.00000   0.02460   0.02496   3.42567
   A50        3.02775   0.00164   0.00000  -0.06025  -0.06002   2.96773
   A51        3.27675   0.00235   0.00000  -0.01677  -0.01486   3.26189
   A52        3.00978   0.00200   0.00000  -0.02057  -0.02115   2.98863
   A53        3.26592  -0.01075   0.00000  -0.06221  -0.05883   3.20709
    D1        2.48033  -0.00349   0.00000  -0.01335  -0.01517   2.46515
    D2       -0.87584   0.00222   0.00000   0.00182   0.00071  -0.87513
    D3       -0.21147   0.00182   0.00000   0.00502   0.00515  -0.20631
    D4        3.12842  -0.00253   0.00000  -0.00800  -0.00859   3.11982
    D5       -1.50028  -0.00234   0.00000  -0.01373  -0.01398  -1.51426
    D6        2.69011  -0.00197   0.00000  -0.01441  -0.01468   2.67543
    D7        0.55549  -0.00230   0.00000  -0.01891  -0.01914   0.53635
    D8        1.46052   0.00148   0.00000  -0.00081  -0.00052   1.46000
    D9       -0.63227   0.00184   0.00000  -0.00148  -0.00122  -0.63349
   D10       -2.76689   0.00151   0.00000  -0.00598  -0.00568  -2.77257
   D11        1.35525  -0.00027   0.00000  -0.00482  -0.00568   1.34957
   D12       -2.31442  -0.00072   0.00000  -0.05896  -0.05874  -2.37316
   D13       -0.40726   0.00116   0.00000   0.09798   0.09963  -0.30764
   D14       -2.45647   0.00070   0.00000   0.08290   0.08482  -2.37166
   D15       -0.88169   0.00279   0.00000  -0.03472  -0.03193  -0.91363
   D16        2.66827   0.00409   0.00000   0.02029   0.02353   2.69180
   D17        0.71534   0.00421   0.00000  -0.04103  -0.04309   0.67225
   D18        1.24961  -0.00010   0.00000  -0.05756  -0.05530   1.19432
   D19       -1.48361   0.00120   0.00000  -0.00255   0.00016  -1.48345
   D20        2.84664   0.00132   0.00000  -0.06387  -0.06645   2.78019
   D21        1.25565  -0.00463   0.00000   0.01623   0.01509   1.27074
   D22       -0.25328  -0.00330   0.00000   0.01611   0.01833  -0.23495
   D23       -2.48303  -0.00775   0.00000  -0.02860  -0.02917  -2.51219
   D24       -2.82202   0.00147   0.00000  -0.06553  -0.06696  -2.88898
   D25        1.95223   0.00279   0.00000  -0.06565  -0.06371   1.88852
   D26       -0.27751  -0.00166   0.00000  -0.11037  -0.11121  -0.38872
   D27        0.41765  -0.00121   0.00000  -0.00210  -0.00344   0.41422
   D28        2.45917  -0.00012   0.00000  -0.02171  -0.02038   2.43879
   D29        1.73624  -0.00241   0.00000  -0.01067  -0.01020   1.72605
   D30       -2.30505  -0.00390   0.00000  -0.05533  -0.05573  -2.36078
   D31       -0.02421  -0.00480   0.00000  -0.06371  -0.06297  -0.08718
   D32       -0.48262   0.00095   0.00000  -0.00836  -0.00685  -0.48947
   D33        1.75927  -0.00054   0.00000  -0.05302  -0.05238   1.70689
   D34       -2.24308  -0.00144   0.00000  -0.06140  -0.05962  -2.30270
   D35       -1.33996   0.00266   0.00000   0.13374   0.13520  -1.20476
   D36        0.76140   0.00155   0.00000   0.13464   0.13587   0.89727
   D37        1.42457   0.00164   0.00000  -0.03250  -0.03310   1.39147
   D38       -2.30438   0.00083   0.00000  -0.08199  -0.07958  -2.38396
   D39       -0.25626  -0.00002   0.00000  -0.10526  -0.10498  -0.36124
   D40       -0.38082   0.00390   0.00000   0.05736   0.05789  -0.32293
   D41        1.36792  -0.00274   0.00000  -0.02072  -0.02215   1.34577
   D42       -2.48489   0.00008   0.00000  -0.05403  -0.05360  -2.53849
   D43       -2.29276   0.00524   0.00000   0.06376   0.06400  -2.22875
   D44       -0.54402  -0.00140   0.00000  -0.01431  -0.01604  -0.56005
   D45        1.88636   0.00142   0.00000  -0.04762  -0.04749   1.83887
   D46       -1.41482  -0.00133   0.00000   0.03383   0.03359  -1.38123
   D47        2.50328  -0.00123   0.00000   0.03512   0.03474   2.53801
   D48        0.33197  -0.00128   0.00000  -0.01065  -0.00976   0.32221
   D49        0.51824  -0.00446   0.00000   0.01847   0.01790   0.53614
   D50       -1.84684  -0.00435   0.00000   0.01977   0.01905  -1.82779
   D51        2.26503  -0.00440   0.00000  -0.02601  -0.02544   2.23959
         Item               Value     Threshold  Converged?
 Maximum Force            0.061022     0.000015     NO 
 RMS     Force            0.008229     0.000010     NO 
 Maximum Displacement     0.569210     0.000060     NO 
 RMS     Displacement     0.149558     0.000040     NO 
 Predicted change in Energy=-4.592649D-03
 GradGradGradGradGradGradGradGradGradGradGradGradGradGradGradGradGradGrad

                          Input orientation:                          
 ---------------------------------------------------------------------
 Center     Atomic      Atomic             Coordinates (Angstroms)
 Number     Number       Type             X           Y           Z
 ---------------------------------------------------------------------
      1          6           0        0.702382   -0.739234   -0.919329
      2          8           0        0.361725   -1.289999    0.143925
      3          8           0        1.852158   -0.208103   -1.215751
      4          1           0        2.481276   -0.083670   -0.441719
      5          6           0       -0.197835   -0.857143   -2.171576
      6          9           0        0.156606   -1.998750   -2.804687
      7          9           0       -0.055201    0.166475   -3.007614
      8          9           0       -1.487089   -0.958991   -1.807278
      9          8           0        3.658381    0.345224    0.480302
     10          1           0        3.426631    0.406526    1.441767
     11          1           0        3.951093    1.223505    0.206961
     12          8           0       -2.190103   -0.752490    1.236168
     13          1           0       -1.342620   -1.023875    0.803432
     14          1           0       -2.884836   -1.229602    0.773117
     15          8           0       -0.772811    2.129490    0.201026
     16          1           0       -1.633311    1.880232    0.551013
     17          1           0       -0.184657    2.102788    0.978053
     18          8           0        0.462028    1.784529    2.659320
     19          1           0       -0.159143    1.161774    3.077573
     20          1           0        1.344628    1.384986    2.836908
     21          8           0        1.247553   -1.661766    2.710861
     22          1           0        1.087670   -1.658618    1.749503
     23          1           0        0.419482   -1.329098    3.103370
     24          8           0        2.916629    0.299430    3.042634
     25          1           0        3.573803    0.171866    3.736764
     26          1           0        2.350654   -0.529310    2.996816
     27          8           0       -1.064082   -0.468039    3.630335
     28          1           0       -1.506034   -0.689082    4.456254
     29          1           0       -1.698316   -0.559592    2.870124
 ---------------------------------------------------------------------
                    Distance matrix (angstroms):
                    1          2          3          4          5
     1  C    0.000000
     2  O    1.244949   0.000000
     3  O    1.300750   2.289238   0.000000
     4  H    1.955081   2.508129   1.005185   0.000000
     5  C    1.546744   2.421160   2.353152   3.281509   0.000000
     6  F    2.332129   3.039525   2.933604   3.828216   1.352673
     7  F    2.398995   3.496762   2.643691   3.616643   1.329322
     8  F    2.372874   2.708297   3.473371   4.287057   1.343601
     9  O    3.445714   3.695273   2.538741   1.555522   4.832033
    10  H    3.782733   3.735805   3.149466   2.163679   5.271609
    11  H    3.959166   4.382379   2.911896   2.071197   5.215375
    12  O    3.607328   2.827320   4.759006   5.008434   3.948773
    13  H    2.689044   1.846771   3.866418   4.129960   3.192022
    14  H    3.996620   3.307520   5.238146   5.619978   4.003739
    15  O    3.414816   3.603240   3.789731   3.987516   3.857436
    16  H    3.805124   3.767791   4.430698   4.666075   4.119017
    17  H    3.530437   3.536284   3.781746   3.728747   4.322213
    18  O    4.385644   3.973663   4.573753   4.145356   5.545395
    19  H    4.509022   3.858599   4.935030   4.572566   5.624152
    20  H    4.362810   3.920944   4.384013   3.768066   5.700110
    21  O    3.785044   2.740814   4.230481   3.735134   5.155071
    22  H    2.848926   1.800210   3.388387   3.037114   4.203540
    23  H    4.075546   2.960266   4.686576   4.285994   5.331873
    24  O    4.656056   4.178077   4.418656   3.532282   6.182680
    25  H    5.545662   5.036168   5.256980   4.326504   7.084673
    26  H    4.254064   3.559982   4.254103   3.469753   5.771876
    27  O    4.888086   3.855334   5.661853   5.412849   5.879113
    28  H    5.811756   4.737700   6.609117   6.344707   6.757793
    29  H    4.489496   3.494199   5.424370   5.353859   5.268655
                    6          7          8          9         10
     6  F    0.000000
     7  F    2.185004   0.000000
     8  F    2.185785   2.181234   0.000000
     9  O    5.343014   5.097862   5.780126   0.000000
    10  H    5.874588   5.654889   6.046947   0.990899   0.000000
    11  H    5.818169   5.244159   6.196311   0.965285   1.570752
    12  O    4.836188   4.838594   3.130405   5.998423   5.738753
    13  H    4.026981   4.195050   2.615509   5.195080   5.019887
    14  H    4.758428   4.924408   2.947095   6.736432   6.554283
    15  O    5.190423   3.829329   3.752624   4.785088   4.705673
    16  H    5.432405   4.253377   3.693792   5.510286   5.344928
    17  H    5.590008   4.433013   4.339227   4.255083   4.016682
    18  O    6.652958   5.916060   5.592535   4.127516   3.488581
    19  H    6.685027   6.166921   5.488429   4.688929   4.012983
    20  H    6.684958   6.132106   5.922948   3.462392   2.690453
    21  O    5.632494   6.143337   5.327827   3.849090   3.261412
    22  H    4.660817   5.221808   4.446297   3.497829   3.135324
    23  H    5.951694   6.309214   5.280762   4.491582   3.849189
    24  O    6.862253   6.742028   6.670682   2.667928   1.683551
    25  H    7.692814   7.658742   7.591302   3.262170   2.311652
    26  H    6.374209   6.505800   6.163783   2.967795   2.109903
    27  O    6.726267   6.744095   5.476094   5.734611   5.071607
    28  H    7.563125   7.651550   6.269373   6.599179   5.883763
    29  H    6.141286   6.146121   4.699173   5.934993   5.407279
                   11         12         13         14         15
    11  H    0.000000
    12  O    6.532849   0.000000
    13  H    5.781859   0.989514   0.000000
    14  H    7.284792   0.961617   1.556173   0.000000
    15  O    4.810002   3.374321   3.260565   4.008919   0.000000
    16  H    5.633403   2.776811   2.929513   3.359570   0.961811
    17  H    4.297924   3.498721   3.338771   4.293925   0.974890
    18  O    4.301440   3.936448   3.819451   4.883057   2.772550
    19  H    5.013807   3.343647   3.368887   4.296347   3.096382
    20  H    3.706259   4.430067   4.142335   5.383648   3.462038
    21  O    4.680110   3.849543   3.279358   4.584568   4.975416
    22  H    4.345718   3.439240   2.684075   4.113173   4.495435
    23  H    5.232327   3.260191   2.913396   4.044564   4.669796
    24  O    3.156750   5.518021   4.990627   6.414487   5.003581
    25  H    3.702404   6.350593   5.848543   7.243020   5.935216
    26  H    3.662930   4.875260   4.323864   5.731108   4.964040
    27  O    6.303396   2.660990   2.894464   3.472581   4.311863
    28  H    7.175982   3.292555   3.671771   3.969730   5.156445
    29  H    6.495206   1.717229   2.147859   2.500836   3.900231
                   16         17         18         19         20
    16  H    0.000000
    17  H    1.526595   0.000000
    18  O    2.973980   1.829248   0.000000
    19  H    3.012118   2.300900   0.973967   0.000000
    20  H    3.786648   2.511831   0.984964   1.539178   0.000000
    21  O    5.050749   4.384714   3.535061   3.175791   3.050903
    22  H    4.622074   4.045012   3.615861   3.357517   3.242222
    23  H    4.585660   4.081641   3.145419   2.557326   2.879783
    24  O    5.423012   4.139150   2.894394   3.194562   1.921443
    25  H    6.338892   5.046282   3.666703   3.917823   2.692698
    26  H    5.259260   4.175062   3.005772   3.027436   2.168453
    27  O    3.914156   3.796991   2.888935   1.944416   3.140878
    28  H    4.676374   4.651715   3.636068   2.672180   3.879473
    29  H    3.366785   3.599912   3.194750   2.318446   3.611370
                   21         22         23         24         25
    21  O    0.000000
    22  H    0.974568   0.000000
    23  H    0.974902   1.545320   0.000000
    24  O    2.596570   2.975101   2.981868   0.000000
    25  H    3.134665   3.671613   3.550187   0.964348   0.000000
    26  H    1.606567   2.103867   2.092950   1.004608   1.592252
    27  O    2.759361   3.095972   1.794457   4.096396   4.683032
    28  H    3.402169   3.872182   2.438755   4.747149   5.202273
    29  H    3.149333   3.197713   2.265306   4.697382   5.392712
                   26         27         28         29
    26  H    0.000000
    27  O    3.473546   0.000000
    28  H    4.126685   0.962456   0.000000
    29  H    4.051065   0.994261   1.602981   0.000000
 Stoichiometry    C2H15F3O9
 Framework group  C1[X(C2H15F3O9)]
 Deg. of freedom    81
 Full point group                 C1      NOp   1
 Largest Abelian subgroup         C1      NOp   1
 Largest concise Abelian subgroup C1      NOp   1
                         Standard orientation:                         
 ---------------------------------------------------------------------
 Center     Atomic      Atomic             Coordinates (Angstroms)
 Number     Number       Type             X           Y           Z
 ---------------------------------------------------------------------
      1          6           0        1.233783   -0.576452   -0.313995
      2          8           0        0.400186    0.067266   -0.977805
      3          8           0        1.143598   -1.799937    0.118326
      4          1           0        0.230882   -2.215170    0.048124
      5          6           0        2.667084   -0.024130   -0.132323
      6          9           0        3.388344   -0.444295   -1.196733
      7          9           0        3.247733   -0.453533    0.983723
      8          9           0        2.649880    1.319350   -0.137544
      9          8           0       -1.009850   -3.142600    0.189929
     10          1           0       -1.881684   -2.675539    0.129592
     11          1           0       -0.976353   -3.560390    1.059472
     12          8           0       -0.119465    2.767423   -0.319890
     13          1           0        0.136407    1.859494   -0.618776
     14          1           0        0.575311    3.352393   -0.635807
     15          8           0        0.011682    0.920811    2.501256
     16          1           0       -0.069433    1.858570    2.303497
     17          1           0       -0.867071    0.557033    2.287084
     18          8           0       -2.570539    0.392145    1.641210
     19          1           0       -2.708219    1.144763    1.038529
     20          1           0       -2.882473   -0.382412    1.118798
     21          8           0       -2.196389   -0.095177   -1.840052
     22          1           0       -1.241316   -0.189778   -1.670736
     23          1           0       -2.429501    0.779111   -1.477128
     24          8           0       -3.266026   -1.762771   -0.161607
     25          1           0       -4.064468   -2.206953   -0.470088
     26          1           0       -2.937778   -1.167911   -0.901628
     27          8           0       -2.726222    2.280254   -0.539789
     28          1           0       -3.367624    2.935732   -0.831807
     29          1           0       -1.831302    2.701542   -0.438848
 ---------------------------------------------------------------------
 Rotational constants (GHZ):           0.5721169           0.3321245           0.2766916
 Standard basis: 6-31++G(d,p) (6D, 7F)
 There are   356 symmetry adapted cartesian basis functions of A   symmetry.
 There are   356 symmetry adapted basis functions of A   symmetry.
   356 basis functions,   568 primitive gaussians,   356 cartesian basis functions
    63 alpha electrons       63 beta electrons
       nuclear repulsion energy      1165.0668383240 Hartrees.
 NAtoms=   29 NActive=   29 NUniq=   29 SFac= 1.00D+00 NAtFMM=   60 NAOKFM=F Big=F
 Integral buffers will be    131072 words long.
 Raffenetti 2 integral format.
 Two-electron integral symmetry is turned on.
 Nuclear repulsion after empirical dispersion term =     1165.0495532082 Hartrees.
 One-electron integrals computed using PRISM.
 NBasis=   356 RedAO= T EigKep=  3.72D-05  NBF=   356
 NBsUse=   356 1.00D-06 EigRej= -1.00D+00 NBFU=   356
 Initial guess from the checkpoint file:  "/local_scratch/slurm.6305345/Gau-4059181.chk"
 B after Tr=     0.000000    0.000000   -0.000000
         Rot=    0.998824   -0.032129   -0.024064    0.027185 Ang=  -5.56 deg.
 ExpMin= 3.60D-02 ExpMax= 7.00D+03 ExpMxC= 1.05D+03 IAcc=3 IRadAn=         5 AccDes= 0.00D+00
 Harris functional with IExCor= 4639 and IRadAn=       5 diagonalized for initial guess.
 HarFok:  IExCor= 4639 AccDes= 0.00D+00 IRadAn=         5 IDoV= 1 UseB2=F ITyADJ=14
 ICtDFT=  3500011 ScaDFX=  1.000000  1.000000  1.000000  1.000000
 FoFCou: FMM=F IPFlag=           0 FMFlag=      100000 FMFlg1=           0
         NFxFlg=           0 DoJE=T BraDBF=F KetDBF=T FulRan=T
         wScrn=  0.000000 ICntrl=       500 IOpCl=  0 I1Cent=   200000004 NGrid=           0
         NMat0=    1 NMatS0=      1 NMatT0=    0 NMatD0=    1 NMtDS0=    0 NMtDT0=    0
 Petite list used in FoFCou.
 Requested convergence on RMS density matrix=1.00D-10 within 128 cycles.
 Requested convergence on MAX density matrix=1.00D-08.
 Requested convergence on             energy=1.00D-08.
 No special actions if energy rises.
 SCF Done:  E(RwB97XD) =  -1061.65869131     A.U. after   16 cycles
            NFock= 16  Conv=0.75D-10     -V/T= 2.0085
 Calling FoFJK, ICntrl=      2127 FMM=F ISym2X=0 I1Cent= 0 IOpClX= 0 NMat=1 NMatS=1 NMatT=0.
 ***** Axes restored to original set *****
 -------------------------------------------------------------------
 Center     Atomic                   Forces (Hartrees/Bohr)
 Number     Number              X              Y              Z
 -------------------------------------------------------------------
      1        6           0.010225184   -0.016555757    0.018774684
      2        8           0.007045084    0.021542050   -0.030977909
      3        8          -0.023848377   -0.004412670   -0.000635031
      4        1           0.008185906    0.000838802    0.006373703
      5        6          -0.002639370   -0.000536551    0.003890324
      6        9          -0.003946728    0.006616594    0.000764418
      7        9          -0.002081292   -0.005071993    0.002025069
      8        9           0.005542037    0.000248798   -0.004650813
      9        8          -0.002572972    0.004530971    0.001129627
     10        1           0.003218306   -0.000877994   -0.001968267
     11        1          -0.000317192   -0.003183561    0.001571444
     12        8           0.012180100   -0.004900855   -0.006027939
     13        1          -0.012537893    0.005442223    0.003003136
     14        1           0.000384167    0.001049837    0.001805791
     15        8           0.001315841   -0.002858780   -0.001861323
     16        1           0.000687896   -0.000844362   -0.001353371
     17        1          -0.001679246    0.000373637    0.000504205
     18        8           0.011248432   -0.011695732    0.005894040
     19        1           0.002668542    0.003518723   -0.000200585
     20        1          -0.011561178    0.009334026   -0.002118672
     21        8           0.002926136    0.000078336   -0.001854278
     22        1           0.000215730   -0.000405270    0.004194284
     23        1          -0.001576673   -0.001254531    0.001477804
     24        8           0.000962337   -0.003422478    0.001536030
     25        1          -0.003174307    0.001338939   -0.002848293
     26        1           0.001461031    0.001019702    0.001420592
     27        8          -0.005254068    0.001364518   -0.005310156
     28        1          -0.000790286    0.000913159   -0.004253566
     29        1           0.003712851   -0.002189781    0.009695049
 -------------------------------------------------------------------
 Cartesian Forces:  Max     0.030977909 RMS     0.007082429

 GradGradGradGradGradGradGradGradGradGradGradGradGradGradGradGradGradGrad
 Berny optimization.
 Using GEDIIS/GDIIS optimizer.
 FormGI is forming the generalized inverse of G from B-inverse, IUseBI=4.
 Internal  Forces:  Max     0.035814060 RMS     0.005308672
 Search for a local minimum.
 Step number   6 out of a maximum of  174
 All quantities printed in internal units (Hartrees-Bohrs-Radians)
 Mixed Optimization -- RFO/linear search
 Update second derivatives using D2CorX and points    6    4
 DE=  4.86D-03 DEPred=-4.59D-03 R=-1.06D+00
 Trust test=-1.06D+00 RLast= 8.69D-01 DXMaxT set to 1.26D-01
 ITU= -1  0 -1  0  1  0
 Use linear search instead of GDIIS.
 Skip linear search -- no minimum in search direction.
 Steepest descent instead of Quadratic search.
 Steepest descent step scaled to max of 0.05000.
 Iteration  1 RMS(Cart)=  0.03792703 RMS(Int)=  0.00032421
 Iteration  2 RMS(Cart)=  0.00046493 RMS(Int)=  0.00001600
 Iteration  3 RMS(Cart)=  0.00000025 RMS(Int)=  0.00001600
 Variable       Old X    -DE/DX   Delta X   Delta X   Delta X     New X
                                 (Linear)    (Quad)   (Total)
    R1        2.35261  -0.03581   0.00000  -0.05000  -0.05000   2.30261
    R2        2.45806  -0.01605   0.00000  -0.02241  -0.02241   2.43565
    R3        2.92292   0.00014   0.00000   0.00020   0.00020   2.92312
    R4        3.48989   0.00039   0.00000   0.00055   0.00054   3.49044
    R5        1.89953   0.01333   0.00000   0.01861   0.01861   1.91813
    R6        2.93951   0.00246   0.00000   0.00344   0.00344   2.94295
    R7        2.55618  -0.00698   0.00000  -0.00974  -0.00974   2.54644
    R8        2.51206  -0.00540   0.00000  -0.00754  -0.00754   2.50451
    R9        2.53904  -0.00650   0.00000  -0.00907  -0.00907   2.52996
   R10        1.87253  -0.00084   0.00000  -0.00117  -0.00117   1.87136
   R11        1.82412  -0.00344   0.00000  -0.00480  -0.00480   1.81932
   R12        3.18145   0.00202   0.00000   0.00282   0.00282   3.18427
   R13        1.86991  -0.01322   0.00000  -0.01845  -0.01846   1.85145
   R14        1.81719  -0.00167   0.00000  -0.00233  -0.00233   1.81486
   R15        3.24509   0.00236   0.00000   0.00329   0.00329   3.24838
   R16        1.81756  -0.00089   0.00000  -0.00124  -0.00124   1.81632
   R17        1.84227   0.00122   0.00000   0.00171   0.00171   1.84398
   R18        3.45678   0.00163   0.00000   0.00227   0.00227   3.45905
   R19        1.84053  -0.00550   0.00000  -0.00767  -0.00769   1.83285
   R20        1.86131  -0.01477   0.00000  -0.02062  -0.02063   1.84068
   R21        3.67441  -0.00207   0.00000  -0.00289  -0.00290   3.67151
   R22        3.63100  -0.00033   0.00000  -0.00046  -0.00046   3.63054
   R23        1.84167  -0.00417   0.00000  -0.00583  -0.00583   1.83584
   R24        1.84230   0.00175   0.00000   0.00245   0.00246   1.84475
   R25        3.03597  -0.00088   0.00000  -0.00122  -0.00121   3.03476
   R26        3.39103   0.00026   0.00000   0.00037   0.00037   3.39141
   R27        1.82235  -0.00439   0.00000  -0.00613  -0.00613   1.81622
   R28        1.89843  -0.00185   0.00000  -0.00258  -0.00257   1.89587
   R29        1.81878  -0.00350   0.00000  -0.00488  -0.00488   1.81390
   R30        1.87888  -0.00777   0.00000  -0.01084  -0.01084   1.86804
    A1        2.23590  -0.00287   0.00000  -0.00400  -0.00402   2.23188
    A2        2.09262  -0.00128   0.00000  -0.00179  -0.00178   2.09084
    A3        1.94023   0.00476   0.00000   0.00665   0.00665   1.94688
    A4        2.08722   0.00288   0.00000   0.00402   0.00404   2.09126
    A5        2.01340   0.00289   0.00000   0.00403   0.00402   2.01742
    A6        1.86582   0.00477   0.00000   0.00666   0.00664   1.87246
    A7        1.96929   0.00196   0.00000   0.00273   0.00273   1.97201
    A8        1.92275   0.00401   0.00000   0.00559   0.00558   1.92833
    A9        1.90435  -0.00370   0.00000  -0.00516  -0.00517   1.89917
   A10        1.89058  -0.00377   0.00000  -0.00526  -0.00528   1.88530
   A11        1.90906  -0.00343   0.00000  -0.00479  -0.00480   1.90426
   A12        1.99897   0.00439   0.00000   0.00612   0.00613   2.00510
   A13        1.88861  -0.00166   0.00000  -0.00232  -0.00231   1.88630
   A14        1.86439  -0.00034   0.00000  -0.00047  -0.00047   1.86392
   A15        1.84637  -0.00389   0.00000  -0.00543  -0.00542   1.84095
   A16        1.77383   0.00635   0.00000   0.00886   0.00886   1.78270
   A17        2.37578  -0.00311   0.00000  -0.00434  -0.00433   2.37145
   A18        1.81587   0.00151   0.00000   0.00210   0.00210   1.81797
   A19        1.85508  -0.00379   0.00000  -0.00529  -0.00529   1.84979
   A20        2.15684  -0.00439   0.00000  -0.00613  -0.00609   2.15075
   A21        1.80770   0.00559   0.00000   0.00780   0.00774   1.81545
   A22        2.94941  -0.00779   0.00000  -0.01088  -0.01087   2.93853
   A23        1.83041  -0.00101   0.00000  -0.00140  -0.00140   1.82901
   A24        1.86079  -0.00215   0.00000  -0.00300  -0.00300   1.85779
   A25        1.84524   0.00213   0.00000   0.00297   0.00299   1.84823
   A26        1.68111  -0.00637   0.00000  -0.00889  -0.00888   1.67223
   A27        2.07878   0.00267   0.00000   0.00373   0.00373   2.08251
   A28        1.75155   0.00236   0.00000   0.00330   0.00330   1.75485
   A29        2.35935   0.00316   0.00000   0.00441   0.00441   2.36376
   A30        1.57106   0.00080   0.00000   0.00112   0.00115   1.57221
   A31        1.88350  -0.00235   0.00000  -0.00329  -0.00331   1.88018
   A32        1.50470  -0.00285   0.00000  -0.00398  -0.00397   1.50073
   A33        2.27860   0.00247   0.00000   0.00345   0.00346   2.28206
   A34        1.72814   0.00081   0.00000   0.00114   0.00113   1.72927
   A35        2.11933   0.00012   0.00000   0.00016   0.00015   2.11948
   A36        1.83243   0.00139   0.00000   0.00194   0.00194   1.83437
   A37        1.91991  -0.00171   0.00000  -0.00239  -0.00238   1.91753
   A38        3.21409  -0.00459   0.00000  -0.00641  -0.00640   3.20769
   A39        3.02036  -0.00052   0.00000  -0.00073  -0.00071   3.01965
   A40        3.22730  -0.00324   0.00000  -0.00452  -0.00452   3.22278
   A41        3.28119  -0.01026   0.00000  -0.01433  -0.01433   3.26686
   A42        2.89402  -0.00276   0.00000  -0.00385  -0.00387   2.89015
   A43        3.00396  -0.00698   0.00000  -0.00974  -0.00977   2.99420
   A44        2.98558  -0.00486   0.00000  -0.00679  -0.00677   2.97881
   A45        2.74544   0.00389   0.00000   0.00543   0.00543   2.75087
   A46        3.40196   0.00384   0.00000   0.00536   0.00533   3.40730
   A47        3.06211   0.00775   0.00000   0.01083   0.01084   3.07294
   A48        3.29408   0.00421   0.00000   0.00588   0.00586   3.29994
   A49        3.42567   0.00025   0.00000   0.00035   0.00036   3.42603
   A50        2.96773   0.00288   0.00000   0.00402   0.00398   2.97171
   A51        3.26189   0.00116   0.00000   0.00162   0.00162   3.26351
   A52        2.98863   0.00237   0.00000   0.00331   0.00332   2.99195
   A53        3.20709  -0.01068   0.00000  -0.01491  -0.01495   3.19214
    D1        2.46515  -0.00240   0.00000  -0.00336  -0.00333   2.46182
    D2       -0.87513   0.00233   0.00000   0.00325   0.00325  -0.87188
    D3       -0.20631   0.00158   0.00000   0.00221   0.00221  -0.20411
    D4        3.11982  -0.00232   0.00000  -0.00324  -0.00324   3.11658
    D5       -1.51426  -0.00206   0.00000  -0.00287  -0.00288  -1.51714
    D6        2.67543  -0.00180   0.00000  -0.00251  -0.00251   2.67292
    D7        0.53635  -0.00168   0.00000  -0.00235  -0.00234   0.53401
    D8        1.46000   0.00122   0.00000   0.00170   0.00170   1.46170
    D9       -0.63349   0.00148   0.00000   0.00207   0.00207  -0.63142
   D10       -2.77257   0.00160   0.00000   0.00223   0.00224  -2.77034
   D11        1.34957   0.00051   0.00000   0.00071   0.00071   1.35028
   D12       -2.37316   0.00079   0.00000   0.00110   0.00112  -2.37204
   D13       -0.30764   0.00065   0.00000   0.00090   0.00087  -0.30676
   D14       -2.37166   0.00153   0.00000   0.00214   0.00214  -2.36952
   D15       -0.91363   0.00345   0.00000   0.00482   0.00481  -0.90882
   D16        2.69180   0.00518   0.00000   0.00723   0.00723   2.69903
   D17        0.67225   0.00347   0.00000   0.00484   0.00480   0.67705
   D18        1.19432   0.00062   0.00000   0.00086   0.00086   1.19517
   D19       -1.48345   0.00234   0.00000   0.00327   0.00328  -1.48016
   D20        2.78019   0.00063   0.00000   0.00088   0.00086   2.78105
   D21        1.27074  -0.00489   0.00000  -0.00682  -0.00685   1.26389
   D22       -0.23495  -0.00210   0.00000  -0.00293  -0.00289  -0.23784
   D23       -2.51219  -0.00804   0.00000  -0.01123  -0.01120  -2.52340
   D24       -2.88898   0.00112   0.00000   0.00156   0.00152  -2.88746
   D25        1.88852   0.00391   0.00000   0.00546   0.00548   1.89400
   D26       -0.38872  -0.00204   0.00000  -0.00284  -0.00283  -0.39156
   D27        0.41422  -0.00094   0.00000  -0.00132  -0.00136   0.41286
   D28        2.43879  -0.00124   0.00000  -0.00174  -0.00170   2.43710
   D29        1.72605  -0.00492   0.00000  -0.00687  -0.00689   1.71916
   D30       -2.36078  -0.00482   0.00000  -0.00672  -0.00672  -2.36750
   D31       -0.08718  -0.00636   0.00000  -0.00889  -0.00892  -0.09610
   D32       -0.48947  -0.00059   0.00000  -0.00082  -0.00081  -0.49028
   D33        1.70689  -0.00048   0.00000  -0.00067  -0.00064   1.70625
   D34       -2.30270  -0.00203   0.00000  -0.00283  -0.00284  -2.30554
   D35       -1.20476   0.00511   0.00000   0.00713   0.00715  -1.19761
   D36        0.89727   0.00205   0.00000   0.00286   0.00284   0.90011
   D37        1.39147   0.00322   0.00000   0.00449   0.00449   1.39596
   D38       -2.38396   0.00197   0.00000   0.00276   0.00275  -2.38120
   D39       -0.36124   0.00088   0.00000   0.00123   0.00123  -0.36001
   D40       -0.32293   0.00296   0.00000   0.00414   0.00413  -0.31880
   D41        1.34577  -0.00338   0.00000  -0.00472  -0.00472   1.34105
   D42       -2.53849   0.00035   0.00000   0.00048   0.00048  -2.53801
   D43       -2.22875   0.00429   0.00000   0.00599   0.00599  -2.22276
   D44       -0.56005  -0.00206   0.00000  -0.00287  -0.00286  -0.56291
   D45        1.83887   0.00167   0.00000   0.00233   0.00234   1.84121
   D46       -1.38123  -0.00065   0.00000  -0.00091  -0.00091  -1.38215
   D47        2.53801  -0.00151   0.00000  -0.00210  -0.00210   2.53592
   D48        0.32221  -0.00081   0.00000  -0.00113  -0.00113   0.32108
   D49        0.53614  -0.00407   0.00000  -0.00568  -0.00568   0.53046
   D50       -1.82779  -0.00493   0.00000  -0.00688  -0.00687  -1.83466
   D51        2.23959  -0.00423   0.00000  -0.00590  -0.00590   2.23369
         Item               Value     Threshold  Converged?
 Maximum Force            0.035814     0.000015     NO 
 RMS     Force            0.005309     0.000010     NO 
 Maximum Displacement     0.198537     0.000060     NO 
 RMS     Displacement     0.037939     0.000040     NO 
 Predicted change in Energy=-2.302456D-03
 GradGradGradGradGradGradGradGradGradGradGradGradGradGradGradGradGradGrad

                          Input orientation:                          
 ---------------------------------------------------------------------
 Center     Atomic      Atomic             Coordinates (Angstroms)
 Number     Number       Type             X           Y           Z
 ---------------------------------------------------------------------
      1          6           0        0.689351   -0.724503   -0.920900
      2          8           0        0.359920   -1.272159    0.116532
      3          8           0        1.829542   -0.197704   -1.210197
      4          1           0        2.469088   -0.081172   -0.430652
      5          6           0       -0.222241   -0.825524   -2.166508
      6          9           0        0.115204   -1.955193   -2.819032
      7          9           0       -0.085973    0.202061   -2.992343
      8          9           0       -1.506106   -0.926385   -1.800584
      9          8           0        3.649083    0.348051    0.490591
     10          1           0        3.426258    0.405185    1.453785
     11          1           0        3.936122    1.225935    0.218919
     12          8           0       -2.173690   -0.739643    1.228375
     13          1           0       -1.338434   -1.010852    0.793983
     14          1           0       -2.869214   -1.211526    0.763714
     15          8           0       -0.737500    2.024429    0.159822
     16          1           0       -1.601833    1.776939    0.499667
     17          1           0       -0.164852    2.036510    0.949822
     18          8           0        0.471997    1.770642    2.645195
     19          1           0       -0.147663    1.157354    3.070172
     20          1           0        1.348089    1.388316    2.832438
     21          8           0        1.258232   -1.659368    2.743398
     22          1           0        1.102600   -1.661768    1.784465
     23          1           0        0.425607   -1.327616    3.130239
     24          8           0        2.920305    0.307471    3.058104
     25          1           0        3.574870    0.187292    3.751518
     26          1           0        2.356938   -0.521915    3.022774
     27          8           0       -1.064967   -0.461556    3.629155
     28          1           0       -1.517086   -0.674390    4.448695
     29          1           0       -1.686989   -0.559447    2.867127
 ---------------------------------------------------------------------
                    Distance matrix (angstroms):
                    1          2          3          4          5
     1  C    0.000000
     2  O    1.218490   0.000000
     3  O    1.288893   2.252654   0.000000
     4  H    1.954912   2.483233   1.015031   0.000000
     5  C    1.546850   2.398055   2.349149   3.287933   0.000000
     6  F    2.333913   3.023898   2.935315   3.841495   1.347519
     7  F    2.398024   3.469474   2.646706   3.629161   1.325331
     8  F    2.373738   2.697582   3.464979   4.288736   1.338798
     9  O    3.450028   3.685592   2.549757   1.557341   4.839897
    10  H    3.795522   3.742212   3.163823   2.168829   5.285141
    11  H    3.955366   4.363505   2.916642   2.069459   5.214473
    12  O    3.580030   2.817614   4.718707   4.974067   3.916728
    13  H    2.671092   1.847059   3.835885   4.106246   3.169343
    14  H    3.967178   3.293908   5.196390   5.585846   3.967576
    15  O    3.280318   3.474722   3.661219   3.881291   3.714773
    16  H    3.677601   3.645856   4.312445   4.570609   3.972981
    17  H    3.442740   3.452108   3.692560   3.650743   4.231554
    18  O    4.357755   3.957946   4.536669   4.108336   5.511310
    19  H    4.491173   3.858000   4.905821   4.542808   5.600017
    20  H    4.357234   3.928199   4.369228   3.750172   5.688277
    21  O    3.824223   2.803091   4.253678   3.745861   5.195602
    22  H    2.892791   1.866914   3.411734   3.045048   4.250258
    23  H    4.104271   3.014933   4.699694   4.290616   5.359789
    24  O    4.677029   4.207570   4.434339   3.539218   6.201278
    25  H    5.566784   5.067448   5.273805   4.334210   7.104005
    26  H    4.286543   3.605161   4.278002   3.483244   5.802843
    27  O    4.883623   3.876326   5.645098   5.395949   5.867910
    28  H    5.805466   4.759004   6.591677   6.328469   6.742431
    29  H    4.474750   3.501937   5.396426   5.327013   5.249168
                    6          7          8          9         10
     6  F    0.000000
     7  F    2.173534   0.000000
     8  F    2.173552   2.170358   0.000000
     9  O    5.361608   5.109088   5.783567   0.000000
    10  H    5.898426   5.669663   6.057409   0.990282   0.000000
    11  H    5.826503   5.247644   6.191019   0.962745   1.567956
    12  O    4.806049   4.802065   3.107272   5.969262   5.720215
    13  H    4.007333   4.168462   2.601351   5.178223   5.014258
    14  H    4.721849   4.883914   2.918046   6.707837   6.536278
    15  O    5.043616   3.698872   3.625086   4.707628   4.651147
    16  H    5.281173   4.119734   3.550814   5.441868   5.298466
    17  H    5.496944   4.348803   4.259395   4.196176   3.976339
    18  O    6.623212   5.878232   5.563434   4.093894   3.465774
    19  H    6.666316   6.137627   5.469150   4.660955   3.993918
    20  H    6.681181   6.114884   5.913473   3.443977   2.680675
    21  O    5.686357   6.178230   5.369041   3.849811   3.259727
    22  H    4.717333   5.263502   4.494298   3.492572   3.127464
    23  H    5.990328   6.331479   5.310887   4.490701   3.849286
    24  O    6.894126   6.756976   6.687478   2.669249   1.685045
    25  H    7.728627   7.673438   7.608051   3.265731   2.312821
    26  H    6.419218   6.532502   6.192858   2.972950   2.112981
    27  O    6.723308   6.726295   5.467425   5.720867   5.065035
    28  H    7.558088   7.627929   6.254368   6.587965   5.879764
    29  H    6.126044   6.121807   4.685604   5.911442   5.391970
                   11         12         13         14         15
    11  H    0.000000
    12  O    6.497099   0.000000
    13  H    5.758025   0.979747   0.000000
    14  H    7.249181   0.960385   1.544175   0.000000
    15  O    4.741711   3.293105   3.158514   3.921772   0.000000
    16  H    5.572375   2.681646   2.815631   3.256824   0.961154
    17  H    4.243730   3.438030   3.269250   4.230597   0.975793
    18  O    4.264233   3.912617   3.800179   4.857674   2.775675
    19  H    4.981129   3.331005   3.361561   4.282311   3.093519
    20  H    3.681680   4.416351   4.138685   5.368841   3.449232
    21  O    4.676437   3.862548   3.311113   4.599514   4.922212
    22  H    4.338042   3.448714   2.713557   4.125526   4.428711
    23  H    5.226865   3.274010   2.944533   4.058296   4.627353
    24  O    3.152211   5.512997   5.000108   6.410157   4.972678
    25  H    3.699803   6.345975   5.858594   7.239468   5.905243
    26  H    3.662022   4.877895   4.343080   5.735118   4.925028
    27  O    6.283966   2.659011   2.900813   3.468216   4.280611
    28  H    7.158192   3.287225   3.674513   3.961800   5.126969
    29  H    6.466836   1.718969   2.150159   2.499442   3.861016
                   16         17         18         19         20
    16  H    0.000000
    17  H    1.528048   0.000000
    18  O    2.983974   1.830452   0.000000
    19  H    3.017613   2.295450   0.969900   0.000000
    20  H    3.780858   2.500678   0.974049   1.532037   0.000000
    21  O    5.002250   4.347597   3.520338   3.165004   3.050309
    22  H    4.559536   3.997540   3.594434   3.341205   3.234428
    23  H    4.546282   4.052185   3.136339   2.550946   2.883738
    24  O    5.399506   4.117356   2.881939   3.183532   1.921201
    25  H    6.316626   5.025399   3.654965   3.906727   2.691788
    26  H    5.227108   4.147540   2.991886   3.015828   2.168636
    27  O    3.884942   3.772183   2.883252   1.942879   3.143187
    28  H    4.648765   4.628134   3.631425   2.670381   3.882817
    29  H    3.327283   3.568186   3.184303   2.314769   3.606478
                   21         22         23         24         25
    21  O    0.000000
    22  H    0.971484   0.000000
    23  H    0.976202   1.543077   0.000000
    24  O    2.594221   2.967172   2.983660   0.000000
    25  H    3.129421   3.660661   3.549478   0.961105   0.000000
    26  H    1.605928   2.099056   2.095409   1.003250   1.586633
    27  O    2.759814   3.088971   1.794656   4.098767   4.686584
    28  H    3.403030   3.864686   2.437024   4.752708   5.211197
    29  H    3.146341   3.188899   2.263266   4.692033   5.387665
                   26         27         28         29
    26  H    0.000000
    27  O    3.475741   0.000000
    28  H    4.130927   0.959873   0.000000
    29  H    4.047095   0.988525   1.594816   0.000000
 Stoichiometry    C2H15F3O9
 Framework group  C1[X(C2H15F3O9)]
 Deg. of freedom    81
 Full point group                 C1      NOp   1
 Largest Abelian subgroup         C1      NOp   1
 Largest concise Abelian subgroup C1      NOp   1
                         Standard orientation:                         
 ---------------------------------------------------------------------
 Center     Atomic      Atomic             Coordinates (Angstroms)
 Number     Number       Type             X           Y           Z
 ---------------------------------------------------------------------
      1          6           0        1.223253   -0.583088   -0.324181
      2          8           0        0.412124    0.060558   -0.966450
      3          8           0        1.117729   -1.798100    0.092778
      4          1           0        0.192071   -2.208023    0.019230
      5          6           0        2.659740   -0.040806   -0.136620
      6          9           0        3.383713   -0.449810   -1.196992
      7          9           0        3.238535   -0.480853    0.971467
      8          9           0        2.657761    1.297964   -0.128063
      9          8           0       -1.059571   -3.122950    0.166238
     10          1           0       -1.928808   -2.651259    0.115325
     11          1           0       -1.021843   -3.544083    1.031166
     12          8           0       -0.085421    2.748951   -0.285318
     13          1           0        0.159231    1.851988   -0.594359
     14          1           0        0.614466    3.327530   -0.597959
     15          8           0        0.099672    0.854452    2.401903
     16          1           0        0.039460    1.795957    2.218166
     17          1           0       -0.801258    0.520059    2.232552
     18          8           0       -2.533840    0.393878    1.655673
     19          1           0       -2.676520    1.154018    1.070407
     20          1           0       -2.872745   -0.363542    1.145545
     21          8           0       -2.253850   -0.052196   -1.825046
     22          1           0       -1.300742   -0.164426   -1.674151
     23          1           0       -2.464067    0.824316   -1.450205
     24          8           0       -3.309696   -1.720582   -0.142293
     25          1           0       -4.117528   -2.149022   -0.438215
     26          1           0       -2.992432   -1.122291   -0.882497
     27          8           0       -2.701747    2.318357   -0.484732
     28          1           0       -3.330140    2.992754   -0.752438
     29          1           0       -1.800385    2.714734   -0.397486
 ---------------------------------------------------------------------
 Rotational constants (GHZ):           0.5836101           0.3338138           0.2771147
 Standard basis: 6-31++G(d,p) (6D, 7F)
 There are   356 symmetry adapted cartesian basis functions of A   symmetry.
 There are   356 symmetry adapted basis functions of A   symmetry.
   356 basis functions,   568 primitive gaussians,   356 cartesian basis functions
    63 alpha electrons       63 beta electrons
       nuclear repulsion energy      1170.4073810935 Hartrees.
 NAtoms=   29 NActive=   29 NUniq=   29 SFac= 1.00D+00 NAtFMM=   60 NAOKFM=F Big=F
 Integral buffers will be    131072 words long.
 Raffenetti 2 integral format.
 Two-electron integral symmetry is turned on.
 Nuclear repulsion after empirical dispersion term =     1170.3898079351 Hartrees.
 One-electron integrals computed using PRISM.
 NBasis=   356 RedAO= T EigKep=  3.64D-05  NBF=   356
 NBsUse=   356 1.00D-06 EigRej= -1.00D+00 NBFU=   356
 Initial guess from the checkpoint file:  "/local_scratch/slurm.6305345/Gau-4059181.chk"
 B after Tr=    -0.000000   -0.000000   -0.000000
         Rot=    0.999961   -0.005218   -0.004112    0.005756 Ang=  -1.01 deg.
 ExpMin= 3.60D-02 ExpMax= 7.00D+03 ExpMxC= 1.05D+03 IAcc=3 IRadAn=         5 AccDes= 0.00D+00
 Harris functional with IExCor= 4639 and IRadAn=       5 diagonalized for initial guess.
 HarFok:  IExCor= 4639 AccDes= 0.00D+00 IRadAn=         5 IDoV= 1 UseB2=F ITyADJ=14
 ICtDFT=  3500011 ScaDFX=  1.000000  1.000000  1.000000  1.000000
 FoFCou: FMM=F IPFlag=           0 FMFlag=      100000 FMFlg1=           0
         NFxFlg=           0 DoJE=T BraDBF=F KetDBF=T FulRan=T
         wScrn=  0.000000 ICntrl=       500 IOpCl=  0 I1Cent=   200000004 NGrid=           0
         NMat0=    1 NMatS0=      1 NMatT0=    0 NMatD0=    1 NMtDS0=    0 NMtDT0=    0
 Petite list used in FoFCou.
 Requested convergence on RMS density matrix=1.00D-10 within 128 cycles.
 Requested convergence on MAX density matrix=1.00D-08.
 Requested convergence on             energy=1.00D-08.
 No special actions if energy rises.
 SCF Done:  E(RwB97XD) =  -1061.66219294     A.U. after   15 cycles
            NFock= 15  Conv=0.48D-10     -V/T= 2.0083
 Calling FoFJK, ICntrl=      2127 FMM=F ISym2X=0 I1Cent= 0 IOpClX= 0 NMat=1 NMatS=1 NMatT=0.
 ***** Axes restored to original set *****
 -------------------------------------------------------------------
 Center     Atomic                   Forces (Hartrees/Bohr)
 Number     Number              X              Y              Z
 -------------------------------------------------------------------
      1        6           0.008009951   -0.006215483   -0.007103490
      2        8          -0.004081509    0.003002020    0.005310879
      3        8          -0.004449440    0.003789641   -0.000608826
      4        1           0.003174291    0.000141032    0.000585134
      5        6          -0.000716075    0.001185453    0.003174998
      6        9          -0.001587618    0.001522174   -0.000837718
      7        9          -0.000905848   -0.000488585   -0.000808937
      8        9           0.000578169   -0.000103674   -0.001561342
      9        8          -0.003522704    0.001801986    0.001328609
     10        1           0.002834542   -0.000802897   -0.001920123
     11        1           0.000435239   -0.000816592    0.000653858
     12        8           0.005420156   -0.002588127   -0.002313099
     13        1          -0.004670723    0.003466770   -0.000323233
     14        1          -0.001036762    0.000617568    0.001434005
     15        8           0.002646610   -0.002475097   -0.001621941
     16        1          -0.000007690   -0.001211757   -0.000838949
     17        1          -0.002157347    0.000153640   -0.000237714
     18        8           0.004607409   -0.004815358    0.002436162
     19        1           0.000410578    0.001182433    0.001344375
     20        1          -0.003034606    0.005192241   -0.000436652
     21        8           0.001437787    0.000333976   -0.000573674
     22        1          -0.000392634   -0.000559987    0.001313222
     23        1          -0.000749960   -0.001469393    0.000946596
     24        8          -0.000610360   -0.002907321   -0.000279911
     25        1          -0.000650725    0.001159375   -0.000461400
     26        1           0.001194569    0.000893255    0.001045726
     27        8          -0.001238434    0.001829517   -0.003882877
     28        1          -0.001771501    0.000324000   -0.001755824
     29        1           0.000834638   -0.002140812    0.005992145
 -------------------------------------------------------------------
 Cartesian Forces:  Max     0.008009951 RMS     0.002597126

 GradGradGradGradGradGradGradGradGradGradGradGradGradGradGradGradGradGrad
 Berny optimization.
 Using GEDIIS/GDIIS optimizer.
 FormGI is forming the generalized inverse of G from B-inverse, IUseBI=4.
 Internal  Forces:  Max     0.010067974 RMS     0.002827130
 Search for a local minimum.
 Step number   7 out of a maximum of  174
 All quantities printed in internal units (Hartrees-Bohrs-Radians)
 Mixed Optimization -- RFO/linear search
 Update second derivatives using D2CorX and points    7    4
 ITU=  0 -1  0 -1  0  1  0
 Use linear search instead of GDIIS.
 Energy rises -- skip Quadratic/GDIIS search.
 Quartic linear search produced a step of -0.78848.
 Iteration  1 RMS(Cart)=  0.11648396 RMS(Int)=  0.00749546
 Iteration  2 RMS(Cart)=  0.01117951 RMS(Int)=  0.00047781
 Iteration  3 RMS(Cart)=  0.00021871 RMS(Int)=  0.00045735
 Iteration  4 RMS(Cart)=  0.00000022 RMS(Int)=  0.00045735
 Variable       Old X    -DE/DX   Delta X   Delta X   Delta X     New X
                                 (Linear)    (Quad)   (Total)
    R1        2.30261   0.00483   0.01134   0.00000   0.01139   2.31400
    R2        2.43565  -0.00048   0.00016   0.00000   0.00026   2.43591
    R3        2.92312   0.00148   0.00462   0.00000   0.00461   2.92774
    R4        3.49044  -0.00022  -0.00738   0.00000  -0.00733   3.48311
    R5        1.91813   0.00378   0.01188   0.00000   0.01192   1.93006
    R6        2.94295   0.00044  -0.03397   0.00000  -0.03387   2.90908
    R7        2.54644  -0.00127   0.00416   0.00000   0.00416   2.55060
    R8        2.50451   0.00003   0.00125   0.00000   0.00125   2.50577
    R9        2.52996  -0.00091   0.00250   0.00000   0.00249   2.53245
   R10        1.87136  -0.00077  -0.00386   0.00000  -0.00386   1.86750
   R11        1.81932  -0.00080   0.00057   0.00000   0.00057   1.81990
   R12        3.18427   0.00199   0.02240   0.00000   0.02240   3.20668
   R13        1.85145  -0.00518   0.00218   0.00000   0.00219   1.85364
   R14        1.81486  -0.00025  -0.00087   0.00000  -0.00087   1.81400
   R15        3.24838   0.00102  -0.02448   0.00000  -0.02456   3.22382
   R16        1.81632   0.00002   0.00054   0.00000   0.00054   1.81686
   R17        1.84398   0.00045   0.00062   0.00000   0.00061   1.84459
   R18        3.45905   0.00170  -0.01539   0.00000  -0.01537   3.44368
   R19        1.83285  -0.00158  -0.00126   0.00000  -0.00144   1.83140
   R20        1.84068  -0.00523  -0.00147   0.00000  -0.00177   1.83891
   R21        3.67151  -0.00171   0.00867   0.00000   0.00848   3.67999
   R22        3.63054  -0.00047  -0.07280   0.00000  -0.07308   3.55747
   R23        1.83584  -0.00123   0.00181   0.00000   0.00181   1.83765
   R24        1.84475   0.00173   0.00038   0.00000   0.00064   1.84540
   R25        3.03476   0.00075   0.01078   0.00000   0.01091   3.04568
   R26        3.39141   0.00105   0.02301   0.00000   0.02328   3.41469
   R27        1.81622  -0.00092   0.00039   0.00000   0.00039   1.81661
   R28        1.89587  -0.00020  -0.00323   0.00000  -0.00314   1.89273
   R29        1.81390  -0.00074   0.00017   0.00000   0.00017   1.81406
   R30        1.86804  -0.00402  -0.00548   0.00000  -0.00555   1.86249
    A1        2.23188  -0.00059   0.00566   0.00000   0.00590   2.23778
    A2        2.09084  -0.00040   0.00577   0.00000   0.00567   2.09651
    A3        1.94688   0.00159  -0.00978   0.00000  -0.00994   1.93694
    A4        2.09126   0.00037  -0.02877   0.00000  -0.02868   2.06258
    A5        2.01742  -0.00015   0.00058   0.00000   0.00124   2.01866
    A6        1.87246   0.00290   0.00488   0.00000   0.00489   1.87735
    A7        1.97201   0.00129   0.00451   0.00000   0.00452   1.97653
    A8        1.92833   0.00156   0.00861   0.00000   0.00861   1.93694
    A9        1.89917  -0.00214  -0.00667   0.00000  -0.00666   1.89251
   A10        1.88530  -0.00202  -0.00768   0.00000  -0.00768   1.87762
   A11        1.90426  -0.00172  -0.00449   0.00000  -0.00448   1.89979
   A12        2.00510   0.00401   0.02340   0.00000   0.02400   2.02910
   A13        1.88630  -0.00180  -0.03089   0.00000  -0.03115   1.85516
   A14        1.86392  -0.00019  -0.00866   0.00000  -0.00895   1.85497
   A15        1.84095  -0.00150   0.01344   0.00000   0.01340   1.85435
   A16        1.78270   0.00271   0.02156   0.00000   0.02193   1.80463
   A17        2.37145  -0.00173   0.01726   0.00000   0.01735   2.38880
   A18        1.81797   0.00117   0.01561   0.00000   0.01561   1.83358
   A19        1.84979  -0.00308  -0.06358   0.00000  -0.06325   1.78654
   A20        2.15075  -0.00415  -0.00003   0.00000   0.00048   2.15123
   A21        1.81545   0.00471   0.01796   0.00000   0.01771   1.83315
   A22        2.93853  -0.00746   0.07340   0.00000   0.07381   3.01235
   A23        1.82901  -0.00079  -0.00069   0.00000  -0.00083   1.82818
   A24        1.85779  -0.00148   0.02381   0.00000   0.02388   1.88166
   A25        1.84823   0.00288   0.01329   0.00000   0.01382   1.86206
   A26        1.67223  -0.00463   0.00232   0.00000   0.00406   1.67629
   A27        2.08251   0.00082  -0.05568   0.00000  -0.05437   2.02813
   A28        1.75485   0.00388  -0.08695   0.00000  -0.08631   1.66855
   A29        2.36376   0.00297   0.12432   0.00000   0.12427   2.48803
   A30        1.57221  -0.00015  -0.05630   0.00000  -0.05681   1.51540
   A31        1.88018  -0.00188  -0.01070   0.00000  -0.01013   1.87006
   A32        1.50073  -0.00272  -0.05831   0.00000  -0.05848   1.44224
   A33        2.28206   0.00220   0.05318   0.00000   0.05325   2.33531
   A34        1.72927   0.00082   0.05476   0.00000   0.05500   1.78428
   A35        2.11948   0.00098   0.00108   0.00000   0.00100   2.12048
   A36        1.83437   0.00078  -0.02572   0.00000  -0.02577   1.80860
   A37        1.91753  -0.00197  -0.03292   0.00000  -0.03211   1.88542
   A38        3.20769  -0.00324  -0.03294   0.00000  -0.03193   3.17576
   A39        3.01965   0.00149   0.05817   0.00000   0.05930   3.07895
   A40        3.22278  -0.00099   0.01791   0.00000   0.01754   3.24032
   A41        3.26686  -0.01007  -0.05462   0.00000  -0.05458   3.21228
   A42        2.89015  -0.00218  -0.03761   0.00000  -0.03784   2.85231
   A43        2.99420  -0.00593   0.00462   0.00000   0.00408   2.99827
   A44        2.97881  -0.00220  -0.02123   0.00000  -0.02152   2.95729
   A45        2.75087   0.00250   0.06535   0.00000   0.06549   2.81636
   A46        3.40730   0.00157  -0.04165   0.00000  -0.04174   3.36555
   A47        3.07294   0.00609   0.01269   0.00000   0.01359   3.08654
   A48        3.29994   0.00330   0.02872   0.00000   0.02814   3.32808
   A49        3.42603   0.00038  -0.01501   0.00000  -0.01516   3.41086
   A50        2.97171   0.00251  -0.00567   0.00000  -0.00652   2.96518
   A51        3.26351   0.00039  -0.04523   0.00000  -0.04570   3.21782
   A52        2.99195   0.00135  -0.00186   0.00000  -0.00208   2.98987
   A53        3.19214  -0.00881   0.00548   0.00000   0.00461   3.19676
    D1        2.46182  -0.00149   0.05719   0.00000   0.05785   2.51967
    D2       -0.87188   0.00290   0.06827   0.00000   0.06868  -0.80320
    D3       -0.20411   0.00247   0.02193   0.00000   0.02196  -0.18215
    D4        3.11658  -0.00146   0.01043   0.00000   0.01066   3.12725
    D5       -1.51714  -0.00193  -0.00621   0.00000  -0.00614  -1.52328
    D6        2.67292  -0.00198  -0.00394   0.00000  -0.00387   2.66906
    D7        0.53401  -0.00182  -0.00782   0.00000  -0.00775   0.52626
    D8        1.46170   0.00159   0.00439   0.00000   0.00432   1.46602
    D9       -0.63142   0.00154   0.00667   0.00000   0.00659  -0.62484
   D10       -2.77034   0.00171   0.00278   0.00000   0.00271  -2.76763
   D11        1.35028   0.00127   0.06945   0.00000   0.06958   1.41987
   D12       -2.37204   0.00114   0.12131   0.00000   0.12139  -2.25065
   D13       -0.30676   0.00086  -0.18284   0.00000  -0.18371  -0.49047
   D14       -2.36952   0.00146  -0.15241   0.00000  -0.15259  -2.52210
   D15       -0.90882   0.00267   0.18572   0.00000   0.18579  -0.72304
   D16        2.69903   0.00464   0.04560   0.00000   0.04399   2.74302
   D17        0.67705   0.00221   0.12250   0.00000   0.12231   0.79936
   D18        1.19517   0.00067   0.16043   0.00000   0.16110   1.35628
   D19       -1.48016   0.00264   0.02031   0.00000   0.01931  -1.46085
   D20        2.78105   0.00021   0.09721   0.00000   0.09763   2.87868
   D21        1.26389  -0.00387  -0.06371   0.00000  -0.06390   1.19999
   D22       -0.23784  -0.00109  -0.00861   0.00000  -0.00872  -0.24656
   D23       -2.52340  -0.00665   0.02969   0.00000   0.03017  -2.49323
   D24       -2.88746   0.00089   0.03334   0.00000   0.03312  -2.85433
   D25        1.89400   0.00367   0.08844   0.00000   0.08830   1.98230
   D26       -0.39156  -0.00189   0.12674   0.00000   0.12719  -0.26437
   D27        0.41286  -0.00084  -0.03434   0.00000  -0.03375   0.37911
   D28        2.43710  -0.00151  -0.07040   0.00000  -0.07099   2.36611
   D29        1.71916  -0.00561   0.02001   0.00000   0.01981   1.73897
   D30       -2.36750  -0.00459  -0.02231   0.00000  -0.02179  -2.38929
   D31       -0.09610  -0.00635   0.06179   0.00000   0.06112  -0.03498
   D32       -0.49028  -0.00152   0.04061   0.00000   0.04038  -0.44990
   D33        1.70625  -0.00049  -0.00171   0.00000  -0.00122   1.70503
   D34       -2.30554  -0.00226   0.08239   0.00000   0.08169  -2.22385
   D35       -1.19761   0.00552   0.19320   0.00000   0.19289  -1.00472
   D36        0.90011   0.00277   0.12274   0.00000   0.12289   1.02299
   D37        1.39596   0.00454  -0.20218   0.00000  -0.20109   1.19486
   D38       -2.38120   0.00229  -0.08240   0.00000  -0.08406  -2.46526
   D39       -0.36001   0.00075  -0.10902   0.00000  -0.10848  -0.46848
   D40       -0.31880   0.00233   0.00271   0.00000   0.00296  -0.31584
   D41        1.34105  -0.00266   0.01609   0.00000   0.01617   1.35722
   D42       -2.53801   0.00017   0.12471   0.00000   0.12456  -2.41345
   D43       -2.22276   0.00284  -0.00761   0.00000  -0.00725  -2.23001
   D44       -0.56291  -0.00216   0.00577   0.00000   0.00596  -0.55696
   D45        1.84121   0.00068   0.11439   0.00000   0.11435   1.95555
   D46       -1.38215  -0.00055  -0.05217   0.00000  -0.05208  -1.43423
   D47        2.53592  -0.00164  -0.08336   0.00000  -0.08323   2.45269
   D48        0.32108  -0.00056  -0.00030   0.00000  -0.00040   0.32068
   D49        0.53046  -0.00267  -0.01570   0.00000  -0.01565   0.51481
   D50       -1.83466  -0.00376  -0.04689   0.00000  -0.04680  -1.88146
   D51        2.23369  -0.00268   0.03617   0.00000   0.03603   2.26972
         Item               Value     Threshold  Converged?
 Maximum Force            0.010068     0.000015     NO 
 RMS     Force            0.002827     0.000010     NO 
 Maximum Displacement     0.452425     0.000060     NO 
 RMS     Displacement     0.120026     0.000040     NO 
 Predicted change in Energy=-6.382639D-05
 GradGradGradGradGradGradGradGradGradGradGradGradGradGradGradGradGradGrad

                          Input orientation:                          
 ---------------------------------------------------------------------
 Center     Atomic      Atomic             Coordinates (Angstroms)
 Number     Number       Type             X           Y           Z
 ---------------------------------------------------------------------
      1          6           0        0.672542   -0.688750   -0.906366
      2          8           0        0.365799   -1.305983    0.105747
      3          8           0        1.805678   -0.147756   -1.197784
      4          1           0        2.483015   -0.101609   -0.434748
      5          6           0       -0.275857   -0.683830   -2.131445
      6          9           0        0.023791   -1.764265   -2.882855
      7          9           0       -0.150620    0.399384   -2.885916
      8          9           0       -1.554897   -0.799249   -1.748501
      9          8           0        3.651970    0.204572    0.518982
     10          1           0        3.418715    0.326155    1.471572
     11          1           0        4.029085    1.040366    0.224539
     12          8           0       -2.185051   -0.870099    1.203178
     13          1           0       -1.349865   -1.118856    0.752891
     14          1           0       -2.882495   -1.366396    0.768762
     15          8           0       -0.697171    1.785016    0.114808
     16          1           0       -1.573372    1.544494    0.429109
     17          1           0       -0.160290    1.897818    0.922171
     18          8           0        0.509197    1.774795    2.612585
     19          1           0       -0.139816    1.204612    3.051787
     20          1           0        1.373560    1.377049    2.816593
     21          8           0        1.279671   -1.548068    2.802900
     22          1           0        1.142158   -1.595122    1.841379
     23          1           0        0.436761   -1.206080    3.158118
     24          8           0        2.961011    0.406714    3.103593
     25          1           0        3.658734    0.258080    3.747960
     26          1           0        2.393787   -0.418607    3.086888
     27          8           0       -1.117419   -0.391452    3.589478
     28          1           0       -1.609891   -0.635378    4.376560
     29          1           0       -1.692069   -0.558089    2.806287
 ---------------------------------------------------------------------
                    Distance matrix (angstroms):
                    1          2          3          4          5
     1  C    0.000000
     2  O    1.224516   0.000000
     3  O    1.289030   2.261401   0.000000
     4  H    1.960860   2.495046   1.021342   0.000000
     5  C    1.549291   2.409113   2.343478   3.290766   0.000000
     6  F    2.341819   3.042816   2.937292   3.847783   1.349720
     7  F    2.404215   3.482098   2.641260   3.632527   1.325995
     8  F    2.383880   2.717367   3.467160   4.303182   1.340115
     9  O    3.421496   3.640256   2.545627   1.539417   4.820980
    10  H    3.771749   3.721512   3.154670   2.166234   5.258485
    11  H    3.941468   4.351911   2.894508   2.032018   5.201542
    12  O    3.556529   2.810905   4.712995   5.006418   3.847003
    13  H    2.651085   1.843180   3.834791   4.139594   3.108397
    14  H    3.987925   3.315819   5.227940   5.642413   3.958745
    15  O    3.006397   3.268678   3.423852   3.738307   3.364277
    16  H    3.437295   3.462681   4.114422   4.462081   3.633924
    17  H    3.275285   3.347784   3.541697   3.581340   4.000355
    18  O    4.298692   3.974418   4.460492   4.086941   5.400646
    19  H    4.462255   3.903573   4.865460   4.554270   5.518208
    20  H    4.315017   3.944988   4.315899   3.740125   5.608109
    21  O    3.855604   2.858041   4.271186   3.744682   5.245411
    22  H    2.931238   1.923215   3.430983   3.034672   4.315618
    23  H    4.104053   3.054830   4.686990   4.279684   5.362840
    24  O    4.745198   4.319205   4.488215   3.606484   6.250778
    25  H    5.610399   5.153196   5.297065   4.359671   7.136918
    26  H    4.356804   3.713135   4.333318   3.537000   5.867567
    27  O    4.848191   3.895213   5.614425   5.407544   5.789877
    28  H    5.755142   4.753200   6.555700   6.339201   6.643503
    29  H    4.403662   3.476648   5.332466   5.305092   5.138352
                    6          7          8          9         10
     6  F    0.000000
     7  F    2.170669   0.000000
     8  F    2.170315   2.168508   0.000000
     9  O    5.349065   5.107933   5.767200   0.000000
    10  H    5.903930   5.633224   6.030938   0.988240   0.000000
    11  H    5.793464   5.249354   6.201445   0.963049   1.561327
    12  O    4.730135   4.740378   3.019027   5.974434   5.736310
    13  H    3.939813   4.121183   2.530049   5.179240   5.034273
    14  H    4.683919   4.892626   2.901859   6.725293   6.562310
    15  O    4.701399   3.350080   3.299400   4.645017   4.572701
    16  H    4.946505   3.784823   3.199290   5.395152   5.243282
    17  H    5.284218   4.092301   4.043710   4.190820   3.947308
    18  O    6.554420   5.706192   5.468570   4.089718   3.444671
    19  H    6.637843   5.992063   5.390796   4.668278   3.991479
    20  H    6.646310   5.983106   5.843990   3.441638   2.663854
    21  O    5.826815   6.180689   5.413940   3.730393   3.140168
    22  H    4.857751   5.291186   4.560127   3.359582   3.001795
    23  H    6.080746   6.281153   5.311038   4.392328   3.752896
    24  O    7.012700   6.749556   6.737253   2.683001   1.696901
    25  H    7.827540   7.651108   7.649246   3.229428   2.290018
    26  H    6.562431   6.543508   6.254436   2.926690   2.052899
    27  O    6.714020   6.594759   5.371378   5.703531   5.057371
    28  H    7.526115   7.479556   6.127500   6.578268   5.886457
    29  H    6.063445   5.974444   4.563230   5.862778   5.355694
                   11         12         13         14         15
    11  H    0.000000
    12  O    6.574428   0.000000
    13  H    5.820180   0.980906   0.000000
    14  H    7.338844   0.959926   1.552574   0.000000
    15  O    4.785816   3.232332   3.043950   3.890334   0.000000
    16  H    5.628811   2.608369   2.692252   3.209743   0.961439
    17  H    4.332757   3.440928   3.247163   4.253120   0.976115
    18  O    4.316453   4.029996   3.909961   4.976982   2.773864
    19  H    5.039846   3.450328   3.485347   4.398247   3.045219
    20  H    3.726113   4.507382   4.231483   5.462061   3.428412
    21  O    4.572441   3.875958   3.361728   4.636199   4.716268
    22  H    4.230168   3.464575   2.760763   4.171409   4.217761
    23  H    5.153368   3.287639   2.997459   4.092944   4.415223
    24  O    3.135482   5.632387   5.141674   6.537730   4.920858
    25  H    3.628172   6.472907   5.996036   7.369004   5.874115
    26  H    3.604975   4.971716   4.466857   5.840476   4.821124
    27  O    6.313433   2.657699   2.937580   3.467340   4.121524
    28  H    7.200379   3.233613   3.665016   3.894883   4.985368
    29  H    6.477043   1.705971   2.155922   2.494390   3.704595
                   16         17         18         19         20
    16  H    0.000000
    17  H    1.537774   0.000000
    18  O    3.026169   1.822319   0.000000
    19  H    3.008163   2.239691   0.969136   0.000000
    20  H    3.796383   2.492535   0.973110   1.541219   0.000000
    21  O    4.831011   4.181478   3.416324   3.107110   2.926655
    22  H    4.384723   3.839524   3.514504   3.308633   3.136620
    23  H    4.365063   3.871706   3.031249   2.480964   2.768896
    24  O    5.385910   4.089561   2.850285   3.202257   1.882530
    25  H    6.328077   5.025810   3.675470   3.976123   2.709531
    26  H    5.162935   4.071257   2.930470   3.009188   2.082859
    27  O    3.734128   3.642991   2.879728   1.947368   3.151178
    28  H    4.509495   4.522303   3.662114   2.702167   3.922287
    29  H    3.175833   3.453652   3.213323   2.361541   3.625320
                   21         22         23         24         25
    21  O    0.000000
    22  H    0.972443   0.000000
    23  H    0.976541   1.543613   0.000000
    24  O    2.595861   2.984754   2.995983   0.000000
    25  H    3.132930   3.660950   3.587866   0.961311   0.000000
    26  H    1.611703   2.121804   2.110720   1.001587   1.579561
    27  O    2.775339   3.100058   1.806977   4.184107   4.822722
    28  H    3.414525   3.862904   2.449303   4.857937   5.380689
    29  H    3.132300   3.168489   2.252908   4.761343   5.493994
                   26         27         28         29
    26  H    0.000000
    27  O    3.547098   0.000000
    28  H    4.211850   0.959961   0.000000
    29  H    4.097854   0.985585   1.574320   0.000000
 Stoichiometry    C2H15F3O9
 Framework group  C1[X(C2H15F3O9)]
 Deg. of freedom    81
 Full point group                 C1      NOp   1
 Largest Abelian subgroup         C1      NOp   1
 Largest concise Abelian subgroup C1      NOp   1
                         Standard orientation:                         
 ---------------------------------------------------------------------
 Center     Atomic      Atomic             Coordinates (Angstroms)
 Number     Number       Type             X           Y           Z
 ---------------------------------------------------------------------
      1          6           0        1.184643   -0.618771   -0.357171
      2          8           0        0.410013    0.042226   -1.037223
      3          8           0        1.045048   -1.830419    0.059985
      4          1           0        0.117263   -2.237963   -0.067539
      5          6           0        2.621500   -0.103180   -0.092762
      6          9           0        3.398974   -0.522634   -1.113221
      7          9           0        3.139019   -0.554492    1.041590
      8          9           0        2.656097    1.236443   -0.081693
      9          8           0       -1.174101   -3.074807   -0.024234
     10          1           0       -2.021752   -2.568748    0.020595
     11          1           0       -1.129516   -3.598865    0.782512
     12          8           0        0.067191    2.757426   -0.395858
     13          1           0        0.280721    1.849724   -0.700257
     14          1           0        0.756202    3.327002   -0.745580
     15          8           0        0.267278    0.770783    2.146028
     16          1           0        0.265401    1.719275    1.988790
     17          1           0       -0.670388    0.503873    2.097625
     18          8           0       -2.446594    0.407626    1.701805
     19          1           0       -2.585804    1.209901    1.176257
     20          1           0       -2.837639   -0.310602    1.174381
     21          8           0       -2.371604    0.038811   -1.693725
     22          1           0       -1.416415   -0.126015   -1.615679
     23          1           0       -2.506663    0.915797   -1.285941
     24          8           0       -3.438192   -1.635232   -0.020864
     25          1           0       -4.231692   -2.081350   -0.329821
     26          1           0       -3.134235   -1.029087   -0.758004
     27          8           0       -2.571392    2.446568   -0.327967
     28          1           0       -3.132816    3.179453   -0.591044
     29          1           0       -1.637516    2.761605   -0.330342
 ---------------------------------------------------------------------
 Rotational constants (GHZ):           0.6003510           0.3411359           0.2776657
 Standard basis: 6-31++G(d,p) (6D, 7F)
 There are   356 symmetry adapted cartesian basis functions of A   symmetry.
 There are   356 symmetry adapted basis functions of A   symmetry.
   356 basis functions,   568 primitive gaussians,   356 cartesian basis functions
    63 alpha electrons       63 beta electrons
       nuclear repulsion energy      1178.7052904964 Hartrees.
 NAtoms=   29 NActive=   29 NUniq=   29 SFac= 1.00D+00 NAtFMM=   60 NAOKFM=F Big=F
 Integral buffers will be    131072 words long.
 Raffenetti 2 integral format.
 Two-electron integral symmetry is turned on.
 Nuclear repulsion after empirical dispersion term =     1178.6870963129 Hartrees.
 One-electron integrals computed using PRISM.
 NBasis=   356 RedAO= T EigKep=  3.48D-05  NBF=   356
 NBsUse=   356 1.00D-06 EigRej= -1.00D+00 NBFU=   356
 Lowest energy guess from the checkpoint file:  "/local_scratch/slurm.6305345/Gau-4059181.chk"
 B after Tr=     0.000000   -0.000000   -0.000000
         Rot=    0.999988    0.001016    0.000880   -0.004710 Ang=   0.56 deg.
 B after Tr=     0.000000   -0.000000   -0.000000
         Rot=    0.999804   -0.006933   -0.006321    0.017454 Ang=  -2.27 deg.
 Requested convergence on RMS density matrix=1.00D-10 within 128 cycles.
 Requested convergence on MAX density matrix=1.00D-08.
 Requested convergence on             energy=1.00D-08.
 No special actions if energy rises.
 SCF Done:  E(RwB97XD) =  -1061.66366434     A.U. after   13 cycles
            NFock= 13  Conv=0.88D-10     -V/T= 2.0084
 Calling FoFJK, ICntrl=      2127 FMM=F ISym2X=0 I1Cent= 0 IOpClX= 0 NMat=1 NMatS=1 NMatT=0.
 ***** Axes restored to original set *****
 -------------------------------------------------------------------
 Center     Atomic                   Forces (Hartrees/Bohr)
 Number     Number              X              Y              Z
 -------------------------------------------------------------------
      1        6           0.003418707   -0.006457766   -0.002216927
      2        8          -0.000227133    0.005946888   -0.001229023
      3        8          -0.001306308    0.002491260    0.002705301
      4        1          -0.001340472   -0.001106126   -0.000431719
      5        6          -0.002642398    0.000653487    0.001004770
      6        9          -0.000552206    0.001503248    0.000561591
      7        9          -0.000093596   -0.000931023    0.000568996
      8        9           0.001669088   -0.000069170   -0.000576296
      9        8          -0.002026552    0.002460571   -0.000965662
     10        1           0.002649471    0.000191735   -0.000567015
     11        1           0.000908810   -0.000885347    0.000927762
     12        8           0.005668630   -0.001709061   -0.002354565
     13        1          -0.005029684    0.002742358    0.000030776
     14        1          -0.000528956    0.000339539    0.000983830
     15        8           0.002166597   -0.002219393   -0.002499910
     16        1           0.000421420   -0.001162855   -0.000250016
     17        1          -0.001461643   -0.000333571   -0.000239718
     18        8           0.002506253   -0.003211869    0.000958340
     19        1           0.000906450    0.000449282    0.002133245
     20        1          -0.003288723    0.006464085    0.000317721
     21        8           0.000667644    0.000838181   -0.002107216
     22        1          -0.000773780   -0.000560637    0.001535665
     23        1          -0.000930804   -0.002224671    0.000968120
     24        8           0.000664544   -0.005641507   -0.001579438
     25        1          -0.000777247    0.002199626    0.000229597
     26        1           0.000510193    0.000114170    0.001430069
     27        8          -0.000928665    0.001066053   -0.001928907
     28        1          -0.000014483    0.000564590   -0.000231649
     29        1          -0.000235157   -0.001512079    0.002822277
 -------------------------------------------------------------------
 Cartesian Forces:  Max     0.006464085 RMS     0.002131216

 GradGradGradGradGradGradGradGradGradGradGradGradGradGradGradGradGradGrad
 Berny optimization.
 Using GEDIIS/GDIIS optimizer.
 FormGI is forming the generalized inverse of G from B-inverse, IUseBI=4.
 Internal  Forces:  Max     0.009137400 RMS     0.002500890
 Search for a local minimum.
 Step number   8 out of a maximum of  174
 All quantities printed in internal units (Hartrees-Bohrs-Radians)
 Mixed Optimization -- RFO/linear search
 Update second derivatives using D2CorX and points    4    8
 ITU=  0  0 -1  0 -1  0  1  0
 Use linear search instead of GDIIS.
     Eigenvalues ---   -0.00571  -0.00071  -0.00039   0.00075   0.00126
     Eigenvalues ---    0.00232   0.00278   0.00385   0.00523   0.00566
     Eigenvalues ---    0.00649   0.00706   0.00815   0.00868   0.01034
     Eigenvalues ---    0.01097   0.01223   0.01300   0.01389   0.01450
     Eigenvalues ---    0.01516   0.01638   0.01674   0.01798   0.01829
     Eigenvalues ---    0.01976   0.02017   0.02152   0.02321   0.02400
     Eigenvalues ---    0.02637   0.02772   0.02933   0.03095   0.03184
     Eigenvalues ---    0.03313   0.03512   0.04107   0.04582   0.04884
     Eigenvalues ---    0.05393   0.05503   0.05874   0.06939   0.07779
     Eigenvalues ---    0.07975   0.08461   0.09834   0.11384   0.12213
     Eigenvalues ---    0.14011   0.15028   0.19457   0.20642   0.22405
     Eigenvalues ---    0.23631   0.25376   0.26678   0.32995   0.36583
     Eigenvalues ---    0.38096   0.39197   0.40386   0.44681   0.47355
     Eigenvalues ---    0.48435   0.49284   0.50403   0.50961   0.51865
     Eigenvalues ---    0.53003   0.54659   0.54986   0.56951   0.57208
     Eigenvalues ---    0.57554   0.57627   0.57774   0.66173   0.80676
     Eigenvalues ---    1.00246
 RFO step:  Lambda=-8.40325839D-03 EMin=-5.70583827D-03
 Quartic linear search produced a step of -0.00532.
 Maximum step size (   0.126) exceeded in Quadratic search.
    -- Step size scaled by   0.402
 Iteration  1 RMS(Cart)=  0.09044876 RMS(Int)=  0.00140322
 Iteration  2 RMS(Cart)=  0.00352721 RMS(Int)=  0.00028678
 Iteration  3 RMS(Cart)=  0.00000905 RMS(Int)=  0.00028677
 Iteration  4 RMS(Cart)=  0.00000001 RMS(Int)=  0.00028677
 Variable       Old X    -DE/DX   Delta X   Delta X   Delta X     New X
                                 (Linear)    (Quad)   (Total)
    R1        2.31400  -0.00383   0.00002  -0.01277  -0.01289   2.30111
    R2        2.43591  -0.00172  -0.00000  -0.00832  -0.00844   2.42748
    R3        2.92774  -0.00018   0.00001   0.00409   0.00410   2.93183
    R4        3.48311  -0.00062  -0.00001  -0.00338  -0.00344   3.47966
    R5        1.93006  -0.00050   0.00002   0.00948   0.00952   1.93957
    R6        2.90908   0.00061  -0.00005  -0.00014  -0.00022   2.90886
    R7        2.55060  -0.00164   0.00001  -0.00329  -0.00329   2.54731
    R8        2.50577  -0.00109   0.00000  -0.00351  -0.00351   2.50225
    R9        2.53245  -0.00167   0.00000  -0.00094  -0.00094   2.53151
   R10        1.86750  -0.00037  -0.00001  -0.00428  -0.00421   1.86329
   R11        1.81990  -0.00070   0.00000  -0.00362  -0.00361   1.81628
   R12        3.20668   0.00100   0.00003  -0.01536  -0.01525   3.19143
   R13        1.85364  -0.00583   0.00000  -0.00841  -0.00844   1.84520
   R14        1.81400  -0.00024  -0.00000  -0.00183  -0.00183   1.81216
   R15        3.22382   0.00029  -0.00003  -0.01236  -0.01244   3.21137
   R16        1.81686  -0.00018   0.00000   0.00166   0.00166   1.81852
   R17        1.84459   0.00122   0.00000   0.00251   0.00251   1.84710
   R18        3.44368   0.00204  -0.00002   0.00823   0.00820   3.45188
   R19        1.83140  -0.00103  -0.00000  -0.00478  -0.00458   1.82683
   R20        1.83891  -0.00427  -0.00000  -0.01176  -0.01175   1.82717
   R21        3.67999  -0.00158   0.00001  -0.00112  -0.00087   3.67912
   R22        3.55747   0.00132  -0.00010   0.01162   0.01152   3.56899
   R23        1.83765  -0.00138   0.00000  -0.00425  -0.00425   1.83340
   R24        1.84540   0.00113  -0.00000  -0.00198  -0.00202   1.84338
   R25        3.04568   0.00109   0.00001   0.00804   0.00797   3.05365
   R26        3.41469   0.00057   0.00003   0.00925   0.00926   3.42395
   R27        1.81661  -0.00075   0.00000  -0.00370  -0.00370   1.81291
   R28        1.89273   0.00108  -0.00001  -0.00132  -0.00142   1.89131
   R29        1.81406  -0.00033   0.00000  -0.00261  -0.00261   1.81145
   R30        1.86249  -0.00167  -0.00001  -0.00898  -0.00900   1.85349
    A1        2.23778  -0.00092   0.00001   0.00255   0.00255   2.24033
    A2        2.09651  -0.00130   0.00001  -0.00317  -0.00315   2.09336
    A3        1.93694   0.00256  -0.00001   0.00095   0.00095   1.93789
    A4        2.06258  -0.00154  -0.00004  -0.02845  -0.02883   2.03375
    A5        2.01866   0.00024  -0.00000   0.00537   0.00536   2.02402
    A6        1.87735   0.00065   0.00001   0.00922   0.00920   1.88655
    A7        1.97653  -0.00006   0.00001   0.00820   0.00817   1.98470
    A8        1.93694   0.00009   0.00001   0.00617   0.00616   1.94310
    A9        1.89251  -0.00039  -0.00001  -0.00844  -0.00849   1.88402
   A10        1.87762  -0.00039  -0.00001  -0.01036  -0.01039   1.86723
   A11        1.89979   0.00006  -0.00001  -0.00596  -0.00600   1.89378
   A12        2.02910   0.00089   0.00003  -0.02476  -0.02453   2.00457
   A13        1.85516   0.00053  -0.00004   0.01980   0.01934   1.87450
   A14        1.85497  -0.00021  -0.00001   0.00762   0.00784   1.86281
   A15        1.85435  -0.00091   0.00002   0.00476   0.00439   1.85873
   A16        1.80463   0.00208   0.00003  -0.02061  -0.02138   1.78325
   A17        2.38880  -0.00194   0.00002  -0.02397  -0.02417   2.36463
   A18        1.83358   0.00010   0.00002  -0.00578  -0.00576   1.82783
   A19        1.78654  -0.00114  -0.00009   0.00816   0.00823   1.79477
   A20        2.15123  -0.00422  -0.00000  -0.01839  -0.01836   2.13287
   A21        1.83315   0.00271   0.00003   0.00154   0.00122   1.83438
   A22        3.01235  -0.00737   0.00010   0.00696   0.00642   3.01877
   A23        1.82818  -0.00056  -0.00000   0.00283   0.00282   1.83100
   A24        1.88166  -0.00065   0.00003  -0.00956  -0.00945   1.87221
   A25        1.86206   0.00227   0.00002   0.01395   0.01368   1.87573
   A26        1.67629  -0.00387  -0.00001  -0.02142  -0.02110   1.65519
   A27        2.02813   0.00069  -0.00009   0.01634   0.01562   2.04376
   A28        1.66855   0.00480  -0.00013   0.04583   0.04541   1.71396
   A29        2.48803   0.00178   0.00018  -0.00866  -0.00852   2.47951
   A30        1.51540   0.00033  -0.00008  -0.00697  -0.00670   1.50870
   A31        1.87006  -0.00118  -0.00002   0.00067  -0.00014   1.86992
   A32        1.44224  -0.00181  -0.00008   0.00662   0.00712   1.44936
   A33        2.33531   0.00125   0.00008  -0.00687  -0.00677   2.32854
   A34        1.78428  -0.00024   0.00008  -0.02199  -0.02175   1.76253
   A35        2.12048   0.00113   0.00000   0.00503   0.00450   2.12498
   A36        1.80860  -0.00057  -0.00004   0.01237   0.01204   1.82063
   A37        1.88542  -0.00029  -0.00005   0.00703   0.00666   1.89209
   A38        3.17576  -0.00059  -0.00005   0.00482   0.00468   3.18044
   A39        3.07895  -0.00050   0.00008  -0.02117  -0.02105   3.05790
   A40        3.24032  -0.00173   0.00003  -0.01688  -0.01655   3.22377
   A41        3.21228  -0.00914  -0.00008  -0.03407  -0.03415   3.17812
   A42        2.85231  -0.00130  -0.00005   0.00321   0.00357   2.85588
   A43        2.99827  -0.00558   0.00001  -0.01330  -0.01335   2.98493
   A44        2.95729  -0.00128  -0.00003   0.00901   0.00901   2.96630
   A45        2.81636   0.00137   0.00009  -0.02220  -0.02235   2.79401
   A46        3.36555   0.00257  -0.00006   0.01004   0.01038   3.37594
   A47        3.08654   0.00567   0.00001   0.02564   0.02503   3.11157
   A48        3.32808   0.00367   0.00004   0.00337   0.00368   3.33176
   A49        3.41086   0.00079  -0.00002   0.00195   0.00195   3.41282
   A50        2.96518   0.00242  -0.00000  -0.02460  -0.02474   2.94044
   A51        3.21782   0.00054  -0.00006   0.00944   0.00959   3.22740
   A52        2.98987   0.00093  -0.00000  -0.00299  -0.00330   2.98657
   A53        3.19676  -0.00793   0.00001  -0.04001  -0.03910   3.15766
    D1        2.51967  -0.00051   0.00008  -0.00038  -0.00066   2.51902
    D2       -0.80320   0.00231   0.00010   0.00214   0.00205  -0.80115
    D3       -0.18215   0.00167   0.00003   0.00669   0.00686  -0.17529
    D4        3.12725  -0.00065   0.00001   0.00474   0.00472   3.13197
    D5       -1.52328  -0.00125  -0.00001  -0.00789  -0.00796  -1.53124
    D6        2.66906  -0.00117  -0.00001  -0.00860  -0.00868   2.66037
    D7        0.52626  -0.00128  -0.00001  -0.01146  -0.01154   0.51471
    D8        1.46602   0.00085   0.00001  -0.00553  -0.00544   1.46058
    D9       -0.62484   0.00093   0.00001  -0.00624  -0.00616  -0.63100
   D10       -2.76763   0.00082   0.00000  -0.00910  -0.00903  -2.77666
   D11        1.41987   0.00024   0.00010   0.01288   0.01295   1.43282
   D12       -2.25065   0.00018   0.00017  -0.03083  -0.03057  -2.28123
   D13       -0.49047   0.00020  -0.00026   0.02031   0.02037  -0.47010
   D14       -2.52210   0.00023  -0.00022   0.00798   0.00829  -2.51381
   D15       -0.72304   0.00090   0.00026  -0.00047   0.00035  -0.72268
   D16        2.74302   0.00393   0.00007   0.02834   0.02911   2.77213
   D17        0.79936   0.00149   0.00018  -0.00494  -0.00539   0.79397
   D18        1.35628  -0.00052   0.00023   0.00103   0.00182   1.35810
   D19       -1.46085   0.00251   0.00003   0.02984   0.03057  -1.43028
   D20        2.87868   0.00006   0.00014  -0.00343  -0.00393   2.87475
   D21        1.19999  -0.00311  -0.00009   0.00378   0.00356   1.20355
   D22       -0.24656  -0.00144  -0.00001  -0.00257  -0.00211  -0.24867
   D23       -2.49323  -0.00593   0.00004  -0.03898  -0.03940  -2.53263
   D24       -2.85433   0.00079   0.00005  -0.03828  -0.03826  -2.89259
   D25        1.98230   0.00245   0.00013  -0.04463  -0.04392   1.93838
   D26       -0.26437  -0.00203   0.00018  -0.08103  -0.08121  -0.34558
   D27        0.37911  -0.00094  -0.00005  -0.00048  -0.00064   0.37846
   D28        2.36611  -0.00130  -0.00010  -0.00442  -0.00441   2.36170
   D29        1.73897  -0.00675   0.00003  -0.03349  -0.03350   1.70547
   D30       -2.38929  -0.00500  -0.00003  -0.02593  -0.02619  -2.41547
   D31       -0.03498  -0.00646   0.00009  -0.04986  -0.04948  -0.08446
   D32       -0.44990  -0.00243   0.00006  -0.01449  -0.01435  -0.46425
   D33        1.70503  -0.00067  -0.00001  -0.00693  -0.00704   1.69799
   D34       -2.22385  -0.00213   0.00012  -0.03085  -0.03033  -2.25418
   D35       -1.00472   0.00488   0.00028   0.12307   0.12356  -0.88116
   D36        1.02299   0.00306   0.00017   0.12397   0.12430   1.14729
   D37        1.19486   0.00573  -0.00029  -0.05244  -0.05292   1.14194
   D38       -2.46526   0.00132  -0.00011  -0.08559  -0.08510  -2.55036
   D39       -0.46848   0.00069  -0.00016  -0.09885  -0.09902  -0.56750
   D40       -0.31584   0.00225   0.00000   0.02200   0.02208  -0.29376
   D41        1.35722  -0.00242   0.00002  -0.00948  -0.00957   1.34764
   D42       -2.41345  -0.00066   0.00018  -0.02705  -0.02680  -2.44026
   D43       -2.23001   0.00236  -0.00001   0.01699   0.01708  -2.21293
   D44       -0.55696  -0.00232   0.00001  -0.01450  -0.01457  -0.57153
   D45        1.95555  -0.00055   0.00016  -0.03207  -0.03180   1.92375
   D46       -1.43423  -0.00046  -0.00007   0.01906   0.01897  -1.41526
   D47        2.45269  -0.00111  -0.00012   0.02324   0.02301   2.47570
   D48        0.32068  -0.00099   0.00000  -0.00536  -0.00515   0.31553
   D49        0.51481  -0.00190  -0.00002   0.00959   0.00952   0.52433
   D50       -1.88146  -0.00256  -0.00007   0.01377   0.01357  -1.86789
   D51        2.26972  -0.00243   0.00005  -0.01482  -0.01460   2.25512
         Item               Value     Threshold  Converged?
 Maximum Force            0.009137     0.000015     NO 
 RMS     Force            0.002501     0.000010     NO 
 Maximum Displacement     0.420392     0.000060     NO 
 RMS     Displacement     0.093190     0.000040     NO 
 Predicted change in Energy=-2.873384D-03
 GradGradGradGradGradGradGradGradGradGradGradGradGradGradGradGradGradGrad

                          Input orientation:                          
 ---------------------------------------------------------------------
 Center     Atomic      Atomic             Coordinates (Angstroms)
 Number     Number       Type             X           Y           Z
 ---------------------------------------------------------------------
      1          6           0        0.658707   -0.631997   -0.853951
      2          8           0        0.373726   -1.265249    0.146331
      3          8           0        1.777300   -0.076239   -1.153932
      4          1           0        2.475689   -0.037687   -0.402786
      5          6           0       -0.313035   -0.615940   -2.063285
      6          9           0       -0.020809   -1.671458   -2.849120
      7          9           0       -0.225666    0.479398   -2.802160
      8          9           0       -1.584779   -0.762207   -1.668500
      9          8           0        3.671451    0.265216    0.518003
     10          1           0        3.447551    0.346539    1.474807
     11          1           0        4.036235    1.111900    0.246264
     12          8           0       -2.182391   -0.810928    1.208379
     13          1           0       -1.343837   -1.071003    0.781033
     14          1           0       -2.876381   -1.307750    0.771183
     15          8           0       -0.592861    1.562554   -0.022141
     16          1           0       -1.485894    1.337625    0.257060
     17          1           0       -0.113038    1.751317    0.808244
     18          8           0        0.510198    1.722312    2.525045
     19          1           0       -0.147611    1.181989    2.983166
     20          1           0        1.363390    1.330961    2.756981
     21          8           0        1.270690   -1.580652    2.844120
     22          1           0        1.135707   -1.651517    1.885979
     23          1           0        0.427007   -1.235669    3.191590
     24          8           0        2.960377    0.379836    3.091502
     25          1           0        3.641040    0.253850    3.755716
     26          1           0        2.395649   -0.446444    3.087509
     27          8           0       -1.123618   -0.388516    3.592564
     28          1           0       -1.616741   -0.589486    4.389630
     29          1           0       -1.701398   -0.561292    2.819044
 ---------------------------------------------------------------------
                    Distance matrix (angstroms):
                    1          2          3          4          5
     1  C    0.000000
     2  O    1.217697   0.000000
     3  O    1.284565   2.252654   0.000000
     4  H    1.964225   2.495333   1.026379   0.000000
     5  C    1.551460   2.403257   2.342585   3.296758   0.000000
     6  F    2.350089   3.048506   2.941358   3.858272   1.347980
     7  F    2.410982   3.478026   2.652784   3.649889   1.324136
     8  F    2.390328   2.717057   3.469713   4.314436   1.339620
     9  O    3.429851   3.654512   2.549464   1.539302   4.828624
    10  H    3.762752   3.716331   3.143047   2.148837   5.252282
    11  H    3.957189   4.367470   2.911186   2.044045   5.218773
    12  O    3.515260   2.805011   4.668986   4.989134   3.773101
    13  H    2.622229   1.841359   3.804622   4.130127   3.059376
    14  H    3.948993   3.309900   5.184538   5.624581   3.883755
    15  O    2.659772   2.993183   3.095845   3.481617   2.998401
    16  H    3.116580   3.200844   3.826009   4.245117   3.252079
    17  H    3.006438   3.126458   3.280773   3.371741   3.726873
    18  O    4.120976   3.821312   4.286631   3.941185   5.215162
    19  H    4.320204   3.782644   4.733286   4.453536   5.359719
    20  H    4.169966   3.812511   4.176933   3.618637   5.462215
    21  O    3.866549   2.860435   4.301666   3.791458   5.246091
    22  H    2.962122   1.938090   3.483418   3.104584   4.332200
    23  H    4.096891   3.045869   4.695864   4.307180   5.342793
    24  O    4.678472   4.251012   4.430732   3.552365   6.186972
    25  H    5.561301   5.100065   5.261856   4.328530   7.088865
    26  H    4.311208   3.661850   4.302236   3.515060   5.822060
    27  O    4.796610   3.858397   5.571541   5.388962   5.718164
    28  H    5.716172   4.735420   6.520278   6.326114   6.583348
    29  H    4.366461   3.456167   5.302938   5.301170   5.076187
                    6          7          8          9         10
     6  F    0.000000
     7  F    2.161101   0.000000
     8  F    2.160232   2.161934   0.000000
     9  O    5.359199   5.124147   5.784837   0.000000
    10  H    5.898998   5.639381   6.036061   0.986011   0.000000
    11  H    5.812752   5.277949   6.226908   0.961136   1.562576
    12  O    4.677204   4.645228   2.938698   5.991842   5.753865
    13  H    3.910110   4.061198   2.480649   5.196902   5.044616
    14  H    4.625274   4.794682   2.813877   6.738874   6.574487
    15  O    4.333346   3.006088   3.016440   4.489900   4.477106
    16  H    4.566115   3.418122   2.850764   5.274122   5.177262
    17  H    5.010010   3.829554   3.823360   4.076162   3.885293
    18  O    6.378189   5.519552   5.305429   4.018068   3.409368
    19  H    6.494135   5.828356   5.242456   4.637105   3.987269
    20  H    6.508371   5.844169   5.714712   3.387622   2.637572
    21  O    5.838595   6.193817   5.402526   3.818599   3.213691
    22  H    4.874329   5.326611   4.563577   3.460523   3.083166
    23  H    6.072942   6.268372   5.281281   4.463983   3.817645
    24  O    6.956024   6.700451   6.679844   2.672389   1.688831
    25  H    7.793574   7.616300   7.600241   3.237876   2.290977
    26  H    6.525603   6.512809   6.209922   2.955756   2.082337
    27  O    6.660137   6.515527   5.294441   5.733497   5.091247
    28  H    7.491139   7.402666   6.060676   6.609462   5.917719
    29  H    6.015390   5.904130   4.493552   5.903000   5.398408
                   11         12         13         14         15
    11  H    0.000000
    12  O    6.579835   0.000000
    13  H    5.830628   0.976440   0.000000
    14  H    7.342649   0.958955   1.550753   0.000000
    15  O    4.658718   3.110338   2.853889   3.752662   0.000000
    16  H    5.526751   2.450795   2.469052   3.032455   0.962317
    17  H    4.235698   3.317745   3.079140   4.122539   0.977446
    18  O    4.242450   3.924404   3.779105   4.870957   2.780363
    19  H    5.000011   3.355878   3.369914   4.305561   3.061854
    20  H    3.673661   4.422490   4.123455   5.374184   3.406475
    21  O    4.652626   3.897678   3.369246   4.644324   4.644138
    22  H    4.328764   3.489341   2.775975   4.178252   4.118145
    23  H    5.216565   3.304919   2.995628   4.095844   4.381581
    24  O    3.128700   5.604653   5.096024   6.503812   4.870225
    25  H    3.634375   6.444767   5.954240   7.336403   5.823300
    26  H    3.632166   4.962099   4.437754   5.822501   4.757856
    27  O    6.330328   2.642682   2.901550   3.446355   4.141796
    28  H    7.212374   3.238728   3.650796   3.898174   5.014313
    29  H    6.506858   1.699386   2.130996   2.476190   3.716437
                   16         17         18         19         20
    16  H    0.000000
    17  H    1.536124   0.000000
    18  O    3.045673   1.826656   0.000000
    19  H    3.040868   2.248470   0.966715   0.000000
    20  H    3.790523   2.480749   0.966895   1.535082   0.000000
    21  O    4.775769   4.142646   3.404368   3.108551   2.914391
    22  H    4.296642   3.781555   3.490327   3.298405   3.115391
    23  H    4.346550   3.859285   3.033291   2.493731   2.766458
    24  O    5.359174   4.066953   2.850700   3.211662   1.888626
    25  H    6.300842   5.002310   3.670572   3.976449   2.710227
    26  H    5.124521   4.039643   2.928274   3.021730   2.081820
    27  O    3.773114   3.654121   2.874812   1.946905   3.136880
    28  H    4.561689   4.535065   3.653075   2.697148   3.903184
    29  H    3.196261   3.451719   3.192560   2.340986   3.602416
                   21         22         23         24         25
    21  O    0.000000
    22  H    0.970194   0.000000
    23  H    0.975474   1.542662   0.000000
    24  O    2.599952   2.984812   3.006300   0.000000
    25  H    3.132884   3.661015   3.587048   0.959351   0.000000
    26  H    1.615920   2.117388   2.123502   1.000836   1.577311
    27  O    2.777422   3.100348   1.811875   4.185743   4.810532
    28  H    3.421735   3.869386   2.455557   4.855382   5.362586
    29  H    3.142138   3.179365   2.263556   4.763623   5.484839
                   26         27         28         29
    26  H    0.000000
    27  O    3.555795   0.000000
    28  H    4.220812   0.958579   0.000000
    29  H    4.107440   0.980823   1.573119   0.000000
 Stoichiometry    C2H15F3O9
 Framework group  C1[X(C2H15F3O9)]
 Deg. of freedom    81
 Full point group                 C1      NOp   1
 Largest Abelian subgroup         C1      NOp   1
 Largest concise Abelian subgroup C1      NOp   1
                         Standard orientation:                         
 ---------------------------------------------------------------------
 Center     Atomic      Atomic             Coordinates (Angstroms)
 Number     Number       Type             X           Y           Z
 ---------------------------------------------------------------------
      1          6           0        1.117172   -0.620550   -0.367618
      2          8           0        0.346994    0.057367   -1.023393
      3          8           0        0.969616   -1.831803    0.033882
      4          1           0        0.033967   -2.235307   -0.089399
      5          6           0        2.564722   -0.122671   -0.115148
      6          9           0        3.334725   -0.536756   -1.141149
      7          9           0        3.097897   -0.582090    1.006457
      8          9           0        2.623564    1.215532   -0.096956
      9          8           0       -1.253742   -3.077203   -0.039740
     10          1           0       -2.088965   -2.554898    0.002906
     11          1           0       -1.218809   -3.608988    0.760114
     12          8           0        0.123097    2.749789   -0.269194
     13          1           0        0.283997    1.852932   -0.620184
     14          1           0        0.817897    3.308880   -0.621708
     15          8           0        0.477395    0.571389    1.922437
     16          1           0        0.531579    1.526108    1.814586
     17          1           0       -0.479952    0.381127    1.974286
     18          8           0       -2.289352    0.381454    1.723800
     19          1           0       -2.441235    1.213837    1.256246
     20          1           0       -2.736081   -0.291296    1.192080
     21          8           0       -2.437131    0.166517   -1.670561
     22          1           0       -1.485730   -0.022251   -1.648676
     23          1           0       -2.531638    1.031256   -1.229149
     24          8           0       -3.452446   -1.558469   -0.011250
     25          1           0       -4.280956   -1.955421   -0.287575
     26          1           0       -3.166348   -0.935322   -0.740296
     27          8           0       -2.507982    2.515405   -0.190096
     28          1           0       -3.072139    3.268443   -0.373220
     29          1           0       -1.574213    2.814467   -0.215649
 ---------------------------------------------------------------------
 Rotational constants (GHZ):           0.6169434           0.3527955           0.2828428
 Standard basis: 6-31++G(d,p) (6D, 7F)
 There are   356 symmetry adapted cartesian basis functions of A   symmetry.
 There are   356 symmetry adapted basis functions of A   symmetry.
   356 basis functions,   568 primitive gaussians,   356 cartesian basis functions
    63 alpha electrons       63 beta electrons
       nuclear repulsion energy      1193.1827961815 Hartrees.
 NAtoms=   29 NActive=   29 NUniq=   29 SFac= 1.00D+00 NAtFMM=   60 NAOKFM=F Big=F
 Integral buffers will be    131072 words long.
 Raffenetti 2 integral format.
 Two-electron integral symmetry is turned on.
 Nuclear repulsion after empirical dispersion term =     1193.1638891396 Hartrees.
 One-electron integrals computed using PRISM.
 NBasis=   356 RedAO= T EigKep=  3.27D-05  NBF=   356
 NBsUse=   356 1.00D-06 EigRej= -1.00D+00 NBFU=   356
 Initial guess from the checkpoint file:  "/local_scratch/slurm.6305345/Gau-4059181.chk"
 B after Tr=    -0.000000   -0.000000    0.000000
         Rot=    0.999777   -0.014786   -0.011072    0.010208 Ang=  -2.42 deg.
 ExpMin= 3.60D-02 ExpMax= 7.00D+03 ExpMxC= 1.05D+03 IAcc=3 IRadAn=         5 AccDes= 0.00D+00
 Harris functional with IExCor= 4639 and IRadAn=       5 diagonalized for initial guess.
 HarFok:  IExCor= 4639 AccDes= 0.00D+00 IRadAn=         5 IDoV= 1 UseB2=F ITyADJ=14
 ICtDFT=  3500011 ScaDFX=  1.000000  1.000000  1.000000  1.000000
 FoFCou: FMM=F IPFlag=           0 FMFlag=      100000 FMFlg1=           0
         NFxFlg=           0 DoJE=T BraDBF=F KetDBF=T FulRan=T
         wScrn=  0.000000 ICntrl=       500 IOpCl=  0 I1Cent=   200000004 NGrid=           0
         NMat0=    1 NMatS0=      1 NMatT0=    0 NMatD0=    1 NMtDS0=    0 NMtDT0=    0
 Petite list used in FoFCou.
 Requested convergence on RMS density matrix=1.00D-10 within 128 cycles.
 Requested convergence on MAX density matrix=1.00D-08.
 Requested convergence on             energy=1.00D-08.
 No special actions if energy rises.
 SCF Done:  E(RwB97XD) =  -1061.66561689     A.U. after   16 cycles
            NFock= 16  Conv=0.37D-10     -V/T= 2.0082
 Calling FoFJK, ICntrl=      2127 FMM=F ISym2X=0 I1Cent= 0 IOpClX= 0 NMat=1 NMatS=1 NMatT=0.
 ***** Axes restored to original set *****
 -------------------------------------------------------------------
 Center     Atomic                   Forces (Hartrees/Bohr)
 Number     Number              X              Y              Z
 -------------------------------------------------------------------
      1        6          -0.000743343   -0.000585043   -0.010018670
      2        8          -0.002262899   -0.003616477    0.008631094
      3        8           0.007066080    0.003727326    0.003166600
      4        1          -0.003979503   -0.000953912   -0.003721709
      5        6          -0.001780240    0.001201504   -0.001171357
      6        9           0.001608669   -0.001519327    0.000227370
      7        9           0.001161854    0.001268972    0.000054528
      8        9          -0.000682433   -0.000291218    0.001608227
      9        8          -0.002259891   -0.000156346   -0.002084131
     10        1           0.002073795    0.000724091    0.001017162
     11        1           0.001181834    0.000666520    0.000396031
     12        8           0.001885765    0.000166971    0.000707840
     13        1          -0.000709978    0.000747554   -0.002670326
     14        1          -0.000962296   -0.000443341    0.000201207
     15        8           0.000677349    0.000777566   -0.000448844
     16        1           0.000124041   -0.000599978   -0.000006298
     17        1          -0.000736741   -0.000974207   -0.000788933
     18        8          -0.001575082    0.000980154   -0.001886356
     19        1          -0.000637055   -0.000868396    0.003177824
     20        1           0.002041220    0.003982431    0.001361100
     21        8           0.001865858   -0.000164275   -0.000398211
     22        1          -0.001137743    0.000211829   -0.000499925
     23        1          -0.001295597   -0.001434094    0.000911633
     24        8          -0.000614853   -0.005022446   -0.002012359
     25        1           0.000694778    0.001836918    0.001468314
     26        1           0.000126999   -0.000012073    0.001326128
     27        8           0.002601620    0.001627352    0.001025723
     28        1          -0.000859543    0.000248603    0.000740949
     29        1          -0.002872665   -0.001526657   -0.000314610
 -------------------------------------------------------------------
 Cartesian Forces:  Max     0.010018670 RMS     0.002299109

 GradGradGradGradGradGradGradGradGradGradGradGradGradGradGradGradGradGrad
 Berny optimization.
 Using GEDIIS/GDIIS optimizer.
 FormGI is forming the generalized inverse of G from B-inverse, IUseBI=4.
 Internal  Forces:  Max     0.009903799 RMS     0.001516812
 Search for a local minimum.
 Step number   9 out of a maximum of  174
 All quantities printed in internal units (Hartrees-Bohrs-Radians)
 Mixed Optimization -- RFO/linear search
 Update second derivatives using D2CorX and points    4    8    9
 DE= -1.95D-03 DEPred=-2.87D-03 R= 6.80D-01
 TightC=F SS=  1.41D+00  RLast= 3.01D-01 DXNew= 2.1213D-01 9.0340D-01
 Trust test= 6.80D-01 RLast= 3.01D-01 DXMaxT set to 2.12D-01
 ITU=  1  0  0 -1  0 -1  0  1  0
 Use linear search instead of GDIIS.
     Eigenvalues ---   -0.01032  -0.00079  -0.00041   0.00073   0.00126
     Eigenvalues ---    0.00204   0.00263   0.00388   0.00523   0.00564
     Eigenvalues ---    0.00649   0.00702   0.00810   0.00845   0.00908
     Eigenvalues ---    0.01094   0.01220   0.01305   0.01326   0.01433
     Eigenvalues ---    0.01525   0.01635   0.01671   0.01725   0.01811
     Eigenvalues ---    0.01985   0.02035   0.02158   0.02316   0.02392
     Eigenvalues ---    0.02570   0.02810   0.02930   0.03115   0.03184
     Eigenvalues ---    0.03316   0.03515   0.04163   0.04613   0.04887
     Eigenvalues ---    0.05452   0.05564   0.06357   0.07024   0.07734
     Eigenvalues ---    0.08195   0.09568   0.11142   0.11876   0.13858
     Eigenvalues ---    0.14185   0.15445   0.20246   0.20890   0.22576
     Eigenvalues ---    0.23722   0.25509   0.26677   0.32265   0.36586
     Eigenvalues ---    0.38042   0.39198   0.40461   0.44665   0.47336
     Eigenvalues ---    0.48377   0.49295   0.50314   0.51043   0.51803
     Eigenvalues ---    0.53748   0.54697   0.54963   0.56951   0.57154
     Eigenvalues ---    0.57555   0.57625   0.57777   0.66002   0.81952
     Eigenvalues ---    1.08418
 RFO step:  Lambda=-1.28154725D-02 EMin=-1.03164167D-02
 Quartic linear search produced a step of -0.03708.
 Maximum step size (   0.212) exceeded in Quadratic search.
    -- Step size scaled by   0.401
 Iteration  1 RMS(Cart)=  0.04373914 RMS(Int)=  0.00721118
 Iteration  2 RMS(Cart)=  0.00284768 RMS(Int)=  0.00075332
 Iteration  3 RMS(Cart)=  0.00007438 RMS(Int)=  0.00075210
 Iteration  4 RMS(Cart)=  0.00000022 RMS(Int)=  0.00075210
 Variable       Old X    -DE/DX   Delta X   Delta X   Delta X     New X
                                 (Linear)    (Quad)   (Total)
    R1        2.30111   0.00990   0.00048  -0.00118  -0.00052   2.30059
    R2        2.42748   0.00413   0.00031   0.00212   0.00262   2.43010
    R3        2.93183  -0.00075  -0.00015  -0.00133  -0.00149   2.93035
    R4        3.47966   0.00060   0.00013   0.00219   0.00248   3.48214
    R5        1.93957  -0.00484  -0.00035  -0.01760  -0.01789   1.92169
    R6        2.90886   0.00059   0.00001   0.02209   0.02219   2.93105
    R7        2.54731   0.00141   0.00012  -0.00076  -0.00063   2.54668
    R8        2.50225   0.00110   0.00013  -0.00129  -0.00116   2.50109
    R9        2.53151   0.00114   0.00003  -0.00136  -0.00132   2.53019
   R10        1.86329   0.00210   0.00016   0.00248   0.00255   1.86584
   R11        1.81628   0.00092   0.00013  -0.00036  -0.00023   1.81606
   R12        3.19143   0.00159   0.00057   0.01364   0.01411   3.20554
   R13        1.84520   0.00103   0.00031  -0.00418  -0.00370   1.84150
   R14        1.81216   0.00083   0.00007   0.00083   0.00090   1.81306
   R15        3.21137   0.00194   0.00046   0.02837   0.02886   3.24024
   R16        1.81852   0.00002  -0.00006   0.00159   0.00153   1.82005
   R17        1.84710  -0.00005  -0.00009  -0.00113  -0.00119   1.84591
   R18        3.45188   0.00115  -0.00030   0.00953   0.00919   3.46107
   R19        1.82683   0.00256   0.00017   0.00325   0.00361   1.83043
   R20        1.82717   0.00227   0.00044  -0.00248  -0.00117   1.82600
   R21        3.67912   0.00026   0.00003  -0.00300  -0.00299   3.67613
   R22        3.56899   0.00203  -0.00043   0.08389   0.08436   3.65334
   R23        1.83340   0.00064   0.00016  -0.00150  -0.00134   1.83206
   R24        1.84338   0.00121   0.00007   0.00408   0.00318   1.84656
   R25        3.05365   0.00054  -0.00030   0.00763   0.00697   3.06061
   R26        3.42395   0.00032  -0.00034  -0.00266  -0.00403   3.41992
   R27        1.81291   0.00127   0.00014   0.00021   0.00034   1.81325
   R28        1.89131   0.00054   0.00005  -0.00179  -0.00192   1.88938
   R29        1.81145   0.00101   0.00010   0.00038   0.00048   1.81193
   R30        1.85349   0.00361   0.00033   0.00362   0.00390   1.85739
    A1        2.24033  -0.00136  -0.00009  -0.00598  -0.00574   2.23459
    A2        2.09336   0.00106   0.00012   0.00128   0.00119   2.09455
    A3        1.93789   0.00046  -0.00004   0.00581   0.00561   1.94350
    A4        2.03375   0.00164   0.00107   0.00408   0.00544   2.03918
    A5        2.02402  -0.00075  -0.00020  -0.01595  -0.01567   2.00836
    A6        1.88655  -0.00248  -0.00034  -0.00162  -0.00196   1.88459
    A7        1.98470  -0.00132  -0.00030  -0.00220  -0.00251   1.98220
    A8        1.94310  -0.00144  -0.00023  -0.00372  -0.00395   1.93915
    A9        1.88402   0.00179   0.00031   0.00201   0.00232   1.88634
   A10        1.86723   0.00185   0.00039   0.00201   0.00240   1.86963
   A11        1.89378   0.00187   0.00022   0.00390   0.00411   1.89790
   A12        2.00457   0.00282   0.00091   0.01309   0.01333   2.01790
   A13        1.87450  -0.00013  -0.00072   0.01473   0.01402   1.88852
   A14        1.86281  -0.00081  -0.00029  -0.00280  -0.00304   1.85977
   A15        1.85873  -0.00107  -0.00016  -0.00218  -0.00189   1.85685
   A16        1.78325   0.00272   0.00079   0.05460   0.05512   1.83838
   A17        2.36463  -0.00157   0.00090  -0.02318  -0.02300   2.34163
   A18        1.82783  -0.00002   0.00021  -0.00940  -0.00919   1.81864
   A19        1.79477   0.00033  -0.00031   0.04086   0.03979   1.83456
   A20        2.13287  -0.00094   0.00068  -0.03129  -0.03255   2.10032
   A21        1.83438   0.00020  -0.00005  -0.00413  -0.00115   1.83323
   A22        3.01877  -0.00425  -0.00024  -0.11801  -0.11832   2.90045
   A23        1.83100  -0.00057  -0.00010  -0.00241  -0.00162   1.82938
   A24        1.87221   0.00003   0.00035   0.01171   0.01179   1.88400
   A25        1.87573   0.00089  -0.00051   0.00286   0.00046   1.87620
   A26        1.65519   0.00018   0.00078   0.03523   0.03402   1.68921
   A27        2.04376  -0.00004  -0.00058  -0.01415  -0.01446   2.02930
   A28        1.71396   0.00149  -0.00168   0.02330   0.02084   1.73480
   A29        2.47951  -0.00094   0.00032  -0.04503  -0.04447   2.43504
   A30        1.50870   0.00074   0.00025   0.02839   0.02973   1.53843
   A31        1.86992  -0.00021   0.00001   0.00520   0.00512   1.87504
   A32        1.44936   0.00022  -0.00026   0.00707   0.00681   1.45617
   A33        2.32854  -0.00054   0.00025   0.00135   0.00156   2.33010
   A34        1.76253   0.00073   0.00081   0.02739   0.02829   1.79082
   A35        2.12498   0.00027  -0.00017  -0.00819  -0.00921   2.11577
   A36        1.82063  -0.00071  -0.00045  -0.03490  -0.03535   1.78529
   A37        1.89209  -0.00003  -0.00025   0.00081   0.00045   1.89254
   A38        3.18044   0.00169  -0.00017   0.00335   0.00227   3.18271
   A39        3.05790   0.00028   0.00078  -0.00927  -0.00950   3.04840
   A40        3.22377   0.00156   0.00061   0.01699   0.01810   3.24187
   A41        3.17812  -0.00131   0.00127   0.01805   0.01924   3.19736
   A42        2.85588  -0.00092  -0.00013  -0.00495  -0.00451   2.85138
   A43        2.98493  -0.00210   0.00049  -0.03183  -0.02811   2.95682
   A44        2.96630  -0.00082  -0.00033  -0.00655  -0.00644   2.95986
   A45        2.79401   0.00003   0.00083  -0.00217  -0.00188   2.79213
   A46        3.37594   0.00024  -0.00039   0.00528   0.00555   3.38149
   A47        3.11157   0.00024  -0.00093  -0.00105  -0.00148   3.11009
   A48        3.33176   0.00060  -0.00014   0.02847   0.02878   3.36054
   A49        3.41282  -0.00121  -0.00007   0.02307   0.02330   3.43612
   A50        2.94044   0.00164   0.00092   0.05945   0.06282   3.00326
   A51        3.22740   0.00049  -0.00036   0.01123   0.01248   3.23988
   A52        2.98657   0.00064   0.00012   0.01688   0.01816   3.00472
   A53        3.15766  -0.00093   0.00145  -0.01021  -0.00880   3.14886
    D1        2.51902  -0.00179   0.00002   0.00809   0.00787   2.52689
    D2       -0.80115  -0.00054  -0.00008   0.01714   0.01673  -0.78442
    D3       -0.17529   0.00126  -0.00025   0.00154   0.00079  -0.17450
    D4        3.13197   0.00002  -0.00018  -0.00660  -0.00719   3.12478
    D5       -1.53124  -0.00047   0.00030   0.00439   0.00467  -1.52656
    D6        2.66037  -0.00017   0.00032   0.00436   0.00467   2.66505
    D7        0.51471  -0.00054   0.00043   0.00373   0.00416   0.51887
    D8        1.46058   0.00039   0.00020   0.01091   0.01112   1.47170
    D9       -0.63100   0.00069   0.00023   0.01088   0.01112  -0.61988
   D10       -2.77666   0.00032   0.00033   0.01025   0.01061  -2.76605
   D11        1.43282   0.00013  -0.00048  -0.01167  -0.01331   1.41951
   D12       -2.28123  -0.00065   0.00113   0.00920   0.01068  -2.27055
   D13       -0.47010   0.00064  -0.00076  -0.00942  -0.01025  -0.48035
   D14       -2.51381   0.00005  -0.00031  -0.02259  -0.02283  -2.53664
   D15       -0.72268  -0.00130  -0.00001  -0.05044  -0.05090  -0.77358
   D16        2.77213   0.00032  -0.00108  -0.00184  -0.00253   2.76960
   D17        0.79397  -0.00042   0.00020  -0.01658  -0.01523   0.77874
   D18        1.35810  -0.00024  -0.00007  -0.02543  -0.02629   1.33180
   D19       -1.43028   0.00139  -0.00113   0.02318   0.02207  -1.40821
   D20        2.87475   0.00064   0.00015   0.00843   0.00937   2.88412
   D21        1.20355  -0.00064  -0.00013  -0.00482  -0.00560   1.19795
   D22       -0.24867  -0.00086   0.00008  -0.01197  -0.01179  -0.26046
   D23       -2.53263  -0.00113   0.00146   0.02253   0.02446  -2.50817
   D24       -2.89259   0.00053   0.00142   0.06512   0.06566  -2.82693
   D25        1.93838   0.00030   0.00163   0.05797   0.05947   1.99784
   D26       -0.34558   0.00003   0.00301   0.09247   0.09571  -0.24987
   D27        0.37846  -0.00073   0.00002  -0.00001  -0.00127   0.37720
   D28        2.36170  -0.00038   0.00016   0.00966   0.01111   2.37280
   D29        1.70547  -0.00164   0.00124  -0.05742  -0.05541   1.65006
   D30       -2.41547  -0.00065   0.00097  -0.04230  -0.04091  -2.45638
   D31       -0.08446  -0.00099   0.00183  -0.02240  -0.02024  -0.10470
   D32       -0.46425  -0.00074   0.00053  -0.03640  -0.03488  -0.49913
   D33        1.69799   0.00024   0.00026  -0.02128  -0.02038   1.67760
   D34       -2.25418  -0.00010   0.00112  -0.00139   0.00029  -2.25389
   D35       -0.88116  -0.00003  -0.00458  -0.10089  -0.10477  -0.98593
   D36        1.14729   0.00001  -0.00461  -0.06909  -0.07311   1.07418
   D37        1.14194   0.00113   0.00196   0.08565   0.08774   1.22968
   D38       -2.55036  -0.00062   0.00316   0.03623   0.03952  -2.51084
   D39       -0.56750  -0.00042   0.00367   0.06185   0.06503  -0.50247
   D40       -0.29376  -0.00039  -0.00082  -0.02170  -0.02251  -0.31627
   D41        1.34764  -0.00025   0.00036   0.01436   0.01331   1.36095
   D42       -2.44026  -0.00074   0.00099  -0.01508  -0.01367  -2.45393
   D43       -2.21293  -0.00008  -0.00063  -0.02605  -0.02730  -2.24023
   D44       -0.57153   0.00006   0.00054   0.01001   0.00853  -0.56300
   D45        1.92375  -0.00043   0.00118  -0.01943  -0.01845   1.90530
   D46       -1.41526  -0.00065  -0.00070  -0.02612  -0.02723  -1.44249
   D47        2.47570  -0.00025  -0.00085  -0.02946  -0.02996   2.44574
   D48        0.31553   0.00022   0.00019   0.00785   0.00748   0.32301
   D49        0.52433  -0.00103  -0.00035  -0.02096  -0.02167   0.50267
   D50       -1.86789  -0.00063  -0.00050  -0.02431  -0.02439  -1.89228
   D51        2.25512  -0.00016   0.00054   0.01300   0.01305   2.26817
         Item               Value     Threshold  Converged?
 Maximum Force            0.009904     0.000015     NO 
 RMS     Force            0.001517     0.000010     NO 
 Maximum Displacement     0.195336     0.000060     NO 
 RMS     Displacement     0.042741     0.000040     NO 
 Predicted change in Energy=-2.167043D-03
 GradGradGradGradGradGradGradGradGradGradGradGradGradGradGradGradGradGrad

                          Input orientation:                          
 ---------------------------------------------------------------------
 Center     Atomic      Atomic             Coordinates (Angstroms)
 Number     Number       Type             X           Y           Z
 ---------------------------------------------------------------------
      1          6           0        0.666086   -0.634335   -0.893301
      2          8           0        0.390862   -1.270508    0.107524
      3          8           0        1.783513   -0.072806   -1.192830
      4          1           0        2.465975   -0.042281   -0.439552
      5          6           0       -0.316329   -0.612342   -2.092870
      6          9           0       -0.034844   -1.669014   -2.880496
      7          9           0       -0.228078    0.483878   -2.829228
      8          9           0       -1.582670   -0.753522   -1.681584
      9          8           0        3.663777    0.259798    0.498401
     10          1           0        3.444272    0.344677    1.457306
     11          1           0        4.050741    1.097778    0.230820
     12          8           0       -2.148667   -0.839867    1.205261
     13          1           0       -1.327153   -1.104225    0.752668
     14          1           0       -2.859855   -1.322964    0.779424
     15          8           0       -0.543403    1.530456    0.002890
     16          1           0       -1.420123    1.255969    0.292082
     17          1           0       -0.076191    1.752076    0.831601
     18          8           0        0.480841    1.770685    2.576262
     19          1           0       -0.144066    1.199595    3.046984
     20          1           0        1.355183    1.434329    2.813080
     21          8           0        1.237906   -1.572851    2.847675
     22          1           0        1.077910   -1.637364    1.893664
     23          1           0        0.399600   -1.235330    3.219368
     24          8           0        2.950052    0.374705    3.079733
     25          1           0        3.637928    0.243580    3.735733
     26          1           0        2.368883   -0.438807    3.088427
     27          8           0       -1.138829   -0.370717    3.620436
     28          1           0       -1.637160   -0.583905    4.411367
     29          1           0       -1.699501   -0.567225    2.837430
 ---------------------------------------------------------------------
                    Distance matrix (angstroms):
                    1          2          3          4          5
     1  C    0.000000
     2  O    1.217422   0.000000
     3  O    1.285953   2.250530   0.000000
     4  H    1.948337   2.472636   1.016914   0.000000
     5  C    1.550673   2.403130   2.347446   3.286281   0.000000
     6  F    2.347511   3.044388   2.950003   3.854681   1.347644
     7  F    2.407851   3.476417   2.652206   3.639412   1.323522
     8  F    2.385896   2.713487   3.468925   4.294186   1.338920
     9  O    3.423808   3.634088   2.550742   1.551045   4.828722
    10  H    3.768572   3.708644   3.155255   2.169072   5.259444
    11  H    3.964815   4.361043   2.921878   2.064126   5.234056
    12  O    3.516965   2.799944   4.669182   4.963515   3.779801
    13  H    2.627358   1.842671   3.811172   4.115451   3.059542
    14  H    3.962888   3.319844   5.197456   5.611641   3.901869
    15  O    2.636729   2.954521   3.068344   3.424268   3.005886
    16  H    3.054611   3.113971   3.772783   4.162031   3.224429
    17  H    3.036646   3.142998   3.299548   3.361273   3.768378
    18  O    4.225672   3.918114   4.393344   4.040141   5.302367
    19  H    4.421029   3.876594   4.828105   4.528853   5.452604
    20  H    4.300172   3.945388   4.301423   3.740836   5.572356
    21  O    3.899063   2.883977   4.344365   3.828402   5.267562
    22  H    2.990458   1.948567   3.531595   3.148795   4.345920
    23  H    4.164884   3.112055   4.768037   4.368178   5.396345
    24  O    4.692511   4.253258   4.451503   3.576811   6.196719
    25  H    5.570506   5.098999   5.275385   4.346055   7.095164
    26  H    4.334964   3.672884   4.336564   3.551521   5.838349
    27  O    4.868371   3.935750   5.638827   5.439300   5.777262
    28  H    5.783337   4.807012   6.585534   6.376559   6.637055
    29  H    4.418016   3.509503   5.349658   5.325915   5.120846
                    6          7          8          9         10
     6  F    0.000000
     7  F    2.162155   0.000000
     8  F    2.161315   2.164062   0.000000
     9  O    5.368153   5.125414   5.770993   0.000000
    10  H    5.914028   5.646229   6.027338   0.987363   0.000000
    11  H    5.833304   5.296137   6.230563   0.961016   1.561805
    12  O    4.674307   4.660265   2.943073   5.957636   5.722555
    13  H    3.897298   4.069400   2.472622   5.180212   5.036102
    14  H    4.636319   4.818019   2.830553   6.718771   6.556108
    15  O    4.336953   3.035729   3.022264   4.422722   4.407147
    16  H    4.532083   3.429238   2.821317   5.184686   5.084343
    17  H    5.048291   3.877250   3.855334   4.040455   3.842647
    18  O    6.470987   5.601586   5.362737   4.090400   3.473829
    19  H    6.586036   5.920235   5.314471   4.677410   4.016731
    20  H    6.631721   5.936810   5.798247   3.473740   2.718411
    21  O    5.868653   6.213411   5.398253   3.842205   3.236988
    22  H    4.902227   5.339568   4.543375   3.497526   3.117461
    23  H    6.130675   6.319429   5.308565   4.504878   3.856334
    24  O    6.972139   6.710310   6.669977   2.680649   1.696297
    25  H    7.805239   7.622497   7.589214   3.237475   2.288876
    26  H    6.551287   6.527956   6.202163   2.978764   2.104962
    27  O    6.720601   6.569473   5.334318   5.762784   5.118176
    28  H    7.544279   7.453315   6.095555   6.642520   5.950605
    29  H    6.056377   5.948187   4.524361   5.909296   5.403212
                   11         12         13         14         15
    11  H    0.000000
    12  O    6.567851   0.000000
    13  H    5.834629   0.974480   0.000000
    14  H    7.342840   0.959430   1.548463   0.000000
    15  O    4.620100   3.104996   2.849206   3.756456   0.000000
    16  H    5.473494   2.399417   2.406512   2.993531   0.963127
    17  H    4.221447   3.339603   3.119230   4.148178   0.976814
    18  O    4.324129   3.950815   3.854796   4.894848   2.780114
    19  H    5.053470   3.401438   3.459938   4.345186   3.087952
    20  H    3.747982   4.475937   4.229005   5.431847   3.392792
    21  O    4.678914   3.834536   3.344876   4.596928   4.571256
    22  H    4.368498   3.394216   2.714855   4.104433   4.029735
    23  H    5.263616   3.272107   3.013881   4.072475   4.345637
    24  O    3.138576   5.566486   5.088905   6.475223   4.796556
    25  H    3.631044   6.407951   5.947040   7.308557   5.750974
    26  H    3.654540   4.910746   4.422582   5.783850   4.677601
    27  O    6.370056   2.659501   2.966074   3.455438   4.129846
    28  H    7.256532   3.256728   3.708493   3.902845   5.010140
    29  H    6.529314   1.714661   2.184776   2.480514   3.710990
                   16         17         18         19         20
    16  H    0.000000
    17  H    1.530803   0.000000
    18  O    3.015970   1.831522   0.000000
    19  H    3.036608   2.284243   0.968624   0.000000
    20  H    3.753607   2.464965   0.966277   1.535434   0.000000
    21  O    4.647408   4.104454   3.438902   3.104195   3.009665
    22  H    4.144468   3.734733   3.526646   3.297228   3.218308
    23  H    4.252878   3.853882   3.075112   2.500830   2.864488
    24  O    5.257952   4.013651   2.880842   3.202356   1.933266
    25  H    6.202221   4.950174   3.693728   3.961290   2.734977
    26  H    5.004836   3.983920   2.951080   3.000165   2.147567
    27  O    3.715263   3.662383   2.880839   1.945322   3.182783
    28  H    4.516720   4.550622   3.660278   2.696618   3.947393
    29  H    3.143388   3.469531   3.207479   2.363248   3.652109
                   21         22         23         24         25
    21  O    0.000000
    22  H    0.969484   0.000000
    23  H    0.977156   1.542475   0.000000
    24  O    2.603511   2.993342   3.019357   0.000000
    25  H    3.138180   3.672174   3.597301   0.959533   0.000000
    26  H    1.619607   2.128523   2.128302   0.999818   1.579599
    27  O    2.773293   3.082219   1.809744   4.191296   4.817475
    28  H    3.418940   3.849703   2.448185   4.871827   5.382172
    29  H    3.104795   3.122484   2.235725   4.750188   5.472888
                   26         27         28         29
    26  H    0.000000
    27  O    3.548480   0.000000
    28  H    4.221327   0.958830   0.000000
    29  H    4.078141   0.982887   1.575259   0.000000
 Stoichiometry    C2H15F3O9
 Framework group  C1[X(C2H15F3O9)]
 Deg. of freedom    81
 Full point group                 C1      NOp   1
 Largest Abelian subgroup         C1      NOp   1
 Largest concise Abelian subgroup C1      NOp   1
                         Standard orientation:                         
 ---------------------------------------------------------------------
 Center     Atomic      Atomic             Coordinates (Angstroms)
 Number     Number       Type             X           Y           Z
 ---------------------------------------------------------------------
      1          6           0        1.159985   -0.612825   -0.365454
      2          8           0        0.377308    0.044016   -1.027339
      3          8           0        1.033615   -1.828258    0.035081
      4          1           0        0.110931   -2.233300   -0.101703
      5          6           0        2.588836   -0.074694   -0.094556
      6          9           0        3.378615   -0.458415   -1.116884
      7          9           0        3.121336   -0.528937    1.028751
      8          9           0        2.602647    1.263865   -0.066690
      9          8           0       -1.176521   -3.097586   -0.066847
     10          1           0       -2.026142   -2.596360   -0.024403
     11          1           0       -1.145486   -3.650938    0.718259
     12          8           0        0.058480    2.726350   -0.290373
     13          1           0        0.269243    1.843168   -0.644181
     14          1           0        0.736842    3.319150   -0.620405
     15          8           0        0.411900    0.539314    1.885165
     16          1           0        0.439225    1.489487    1.730123
     17          1           0       -0.540386    0.336739    1.964414
     18          8           0       -2.359923    0.366944    1.757423
     19          1           0       -2.543715    1.175329    1.256459
     20          1           0       -2.807470   -0.337221    1.270036
     21          8           0       -2.430780    0.158944   -1.674451
     22          1           0       -1.473007    0.013331   -1.637510
     23          1           0       -2.569117    1.023003   -1.239599
     24          8           0       -3.412232   -1.618734   -0.045069
     25          1           0       -4.224583   -2.039705   -0.334156
     26          1           0       -3.142761   -0.968444   -0.755101
     27          8           0       -2.587986    2.488565   -0.178021
     28          1           0       -3.157181    3.235425   -0.371857
     29          1           0       -1.653597    2.790391   -0.221448
 ---------------------------------------------------------------------
 Rotational constants (GHZ):           0.6174110           0.3493158           0.2805928
 Standard basis: 6-31++G(d,p) (6D, 7F)
 There are   356 symmetry adapted cartesian basis functions of A   symmetry.
 There are   356 symmetry adapted basis functions of A   symmetry.
   356 basis functions,   568 primitive gaussians,   356 cartesian basis functions
    63 alpha electrons       63 beta electrons
       nuclear repulsion energy      1190.8564810859 Hartrees.
 NAtoms=   29 NActive=   29 NUniq=   29 SFac= 1.00D+00 NAtFMM=   60 NAOKFM=F Big=F
 Integral buffers will be    131072 words long.
 Raffenetti 2 integral format.
 Two-electron integral symmetry is turned on.
 Nuclear repulsion after empirical dispersion term =     1190.8377260959 Hartrees.
 One-electron integrals computed using PRISM.
 NBasis=   356 RedAO= T EigKep=  3.33D-05  NBF=   356
 NBsUse=   356 1.00D-06 EigRej= -1.00D+00 NBFU=   356
 Initial guess from the checkpoint file:  "/local_scratch/slurm.6305345/Gau-4059181.chk"
 B after Tr=     0.000000    0.000000   -0.000000
         Rot=    0.999942   -0.002282    0.003675   -0.009873 Ang=  -1.24 deg.
 ExpMin= 3.60D-02 ExpMax= 7.00D+03 ExpMxC= 1.05D+03 IAcc=3 IRadAn=         5 AccDes= 0.00D+00
 Harris functional with IExCor= 4639 and IRadAn=       5 diagonalized for initial guess.
 HarFok:  IExCor= 4639 AccDes= 0.00D+00 IRadAn=         5 IDoV= 1 UseB2=F ITyADJ=14
 ICtDFT=  3500011 ScaDFX=  1.000000  1.000000  1.000000  1.000000
 FoFCou: FMM=F IPFlag=           0 FMFlag=      100000 FMFlg1=           0
         NFxFlg=           0 DoJE=T BraDBF=F KetDBF=T FulRan=T
         wScrn=  0.000000 ICntrl=       500 IOpCl=  0 I1Cent=   200000004 NGrid=           0
         NMat0=    1 NMatS0=      1 NMatT0=    0 NMatD0=    1 NMtDS0=    0 NMtDT0=    0
 Petite list used in FoFCou.
 Requested convergence on RMS density matrix=1.00D-10 within 128 cycles.
 Requested convergence on MAX density matrix=1.00D-08.
 Requested convergence on             energy=1.00D-08.
 No special actions if energy rises.
 SCF Done:  E(RwB97XD) =  -1061.66698317     A.U. after   15 cycles
            NFock= 15  Conv=0.38D-10     -V/T= 2.0083
 Calling FoFJK, ICntrl=      2127 FMM=F ISym2X=0 I1Cent= 0 IOpClX= 0 NMat=1 NMatS=1 NMatT=0.
 ***** Axes restored to original set *****
 -------------------------------------------------------------------
 Center     Atomic                   Forces (Hartrees/Bohr)
 Number     Number              X              Y              Z
 -------------------------------------------------------------------
      1        6           0.000316919    0.000390572   -0.008002302
      2        8          -0.002856786   -0.004687463    0.008233766
      3        8           0.002786493    0.002573990   -0.000341295
      4        1          -0.000450083   -0.000293571   -0.000953954
      5        6           0.000442205    0.000496398   -0.000051869
      6        9           0.001017981   -0.001394419   -0.000317488
      7        9           0.000419485    0.001445257   -0.000392586
      8        9          -0.001358329    0.000050844    0.001055309
      9        8          -0.001566624    0.000392900    0.000427203
     10        1           0.001425638   -0.000104236   -0.000535016
     11        1           0.001029611    0.000560009    0.000004502
     12        8          -0.000233260    0.000139090    0.001204398
     13        1           0.001451332    0.000289083   -0.002371572
     14        1          -0.000845875   -0.000012953    0.000442430
     15        8          -0.000729251    0.000975556   -0.000554252
     16        1           0.000115196   -0.000043244   -0.000335690
     17        1          -0.000567457   -0.001116659   -0.000247945
     18        8          -0.001824151    0.000299013   -0.000109565
     19        1          -0.000219366    0.000221351    0.001491202
     20        1           0.002756445    0.002000889    0.000780074
     21        8          -0.000734919    0.000251453    0.000954834
     22        1           0.000205213    0.000292778   -0.001479185
     23        1           0.000587883   -0.001583636    0.000271013
     24        8          -0.000761475   -0.002788771   -0.001360855
     25        1           0.000384736    0.001205338    0.001320100
     26        1           0.000323773   -0.000030845    0.000254290
     27        8           0.001107611    0.000585730   -0.000740440
     28        1          -0.000926434    0.000339599    0.000524531
     29        1          -0.001296511   -0.000454051    0.000830359
 -------------------------------------------------------------------
 Cartesian Forces:  Max     0.008233766 RMS     0.001700261

 GradGradGradGradGradGradGradGradGradGradGradGradGradGradGradGradGradGrad
 Berny optimization.
 Using GEDIIS/GDIIS optimizer.
 FormGI is forming the generalized inverse of G from B-inverse, IUseBI=4.
 Internal  Forces:  Max     0.009755677 RMS     0.001192381
 Search for a local minimum.
 Step number  10 out of a maximum of  174
 All quantities printed in internal units (Hartrees-Bohrs-Radians)
 Mixed Optimization -- RFO/linear search
 Update second derivatives using D2CorX and points    4    8    9   10
 DE= -1.37D-03 DEPred=-2.17D-03 R= 6.30D-01
 TightC=F SS=  1.41D+00  RLast= 3.32D-01 DXNew= 3.5676D-01 9.9564D-01
 Trust test= 6.30D-01 RLast= 3.32D-01 DXMaxT set to 3.57D-01
 ITU=  1  1  0  0 -1  0 -1  0  1  0
 Use linear search instead of GDIIS.
     Eigenvalues ---   -0.00092  -0.00043   0.00074   0.00126   0.00221
     Eigenvalues ---    0.00261   0.00387   0.00521   0.00561   0.00650
     Eigenvalues ---    0.00705   0.00819   0.00872   0.00994   0.01098
     Eigenvalues ---    0.01229   0.01301   0.01392   0.01436   0.01526
     Eigenvalues ---    0.01572   0.01646   0.01687   0.01838   0.01962
     Eigenvalues ---    0.02036   0.02150   0.02220   0.02353   0.02416
     Eigenvalues ---    0.02796   0.02814   0.02953   0.03126   0.03198
     Eigenvalues ---    0.03317   0.03558   0.04198   0.04620   0.04897
     Eigenvalues ---    0.05468   0.05600   0.06450   0.07071   0.07822
     Eigenvalues ---    0.08199   0.10045   0.11376   0.12065   0.13944
     Eigenvalues ---    0.14531   0.17034   0.20706   0.21997   0.22709
     Eigenvalues ---    0.25418   0.25994   0.30005   0.36564   0.37076
     Eigenvalues ---    0.39206   0.40391   0.43620   0.46027   0.47689
     Eigenvalues ---    0.48817   0.50143   0.50716   0.51665   0.53761
     Eigenvalues ---    0.54543   0.54749   0.56829   0.56955   0.57547
     Eigenvalues ---    0.57622   0.57742   0.65697   0.78168   1.08881
     Eigenvalues ---    2.01234
 RFO step:  Lambda=-1.59039833D-03 EMin=-9.23529640D-04
 Quartic linear search produced a step of  0.69698.
 Maximum step size (   0.357) exceeded in Quadratic search.
    -- Step size scaled by   0.676
 Iteration  1 RMS(Cart)=  0.09479807 RMS(Int)=  0.00744728
 Iteration  2 RMS(Cart)=  0.01295214 RMS(Int)=  0.00193477
 Iteration  3 RMS(Cart)=  0.00010705 RMS(Int)=  0.00193385
 Iteration  4 RMS(Cart)=  0.00000029 RMS(Int)=  0.00193385
 Variable       Old X    -DE/DX   Delta X   Delta X   Delta X     New X
                                 (Linear)    (Quad)   (Total)
    R1        2.30059   0.00976  -0.00036   0.00686   0.00672   2.30732
    R2        2.43010   0.00340   0.00183   0.00314   0.00475   2.43484
    R3        2.93035  -0.00058  -0.00104  -0.00238  -0.00339   2.92695
    R4        3.48214   0.00038   0.00173   0.02910   0.03051   3.51265
    R5        1.92169  -0.00063  -0.01247   0.00471  -0.00830   1.91338
    R6        2.93105   0.00041   0.01547  -0.03527  -0.02033   2.91072
    R7        2.54668   0.00149  -0.00044  -0.00071  -0.00115   2.54553
    R8        2.50109   0.00144  -0.00081   0.00255   0.00174   2.50283
    R9        2.53019   0.00156  -0.00092   0.00330   0.00240   2.53260
   R10        1.86584  -0.00004   0.00178  -0.00552  -0.00393   1.86192
   R11        1.81606   0.00090  -0.00016   0.00112   0.00097   1.81702
   R12        3.20554   0.00086   0.00983   0.02930   0.03895   3.24448
   R13        1.84150   0.00275  -0.00258   0.00316   0.00035   1.84185
   R14        1.81306   0.00044   0.00063   0.00033   0.00095   1.81401
   R15        3.24024   0.00080   0.02012   0.00299   0.02353   3.26377
   R16        1.82005  -0.00019   0.00107  -0.00187  -0.00080   1.81924
   R17        1.84591   0.00084  -0.00083   0.00419   0.00335   1.84926
   R18        3.46107   0.00146   0.00641  -0.01869  -0.01229   3.44879
   R19        1.83043   0.00088   0.00251   0.00160   0.00350   1.83393
   R20        1.82600   0.00275  -0.00081   0.00050   0.00034   1.82634
   R21        3.67613   0.00040  -0.00208  -0.03792  -0.04009   3.63603
   R22        3.65334   0.00112   0.05879   0.00556   0.06475   3.71810
   R23        1.83206   0.00140  -0.00094   0.00011  -0.00083   1.83123
   R24        1.84656  -0.00009   0.00221  -0.00774  -0.00488   1.84168
   R25        3.06061   0.00053   0.00485   0.05005   0.05465   3.11526
   R26        3.41992   0.00094  -0.00281   0.07714   0.07474   3.49466
   R27        1.81325   0.00101   0.00024   0.00095   0.00119   1.81444
   R28        1.88938   0.00033  -0.00134  -0.00202  -0.00351   1.88587
   R29        1.81193   0.00084   0.00033   0.00113   0.00146   1.81339
   R30        1.85739   0.00069   0.00272   0.00184   0.00506   1.86245
    A1        2.23459   0.00029  -0.00400   0.00752   0.00355   2.23814
    A2        2.09455   0.00077   0.00083  -0.00194  -0.00153   2.09302
    A3        1.94350  -0.00093   0.00391  -0.00148   0.00224   1.94575
    A4        2.03918   0.00117   0.00379   0.00651   0.00987   2.04905
    A5        2.00836  -0.00035  -0.01092  -0.00591  -0.01779   1.99057
    A6        1.88459  -0.00128  -0.00136   0.00102  -0.00036   1.88422
    A7        1.98220  -0.00060  -0.00175  -0.00281  -0.00456   1.97764
    A8        1.93915  -0.00064  -0.00276  -0.00284  -0.00560   1.93355
    A9        1.88634   0.00098   0.00162   0.00360   0.00522   1.89156
   A10        1.86963   0.00109   0.00167   0.00310   0.00473   1.87436
   A11        1.89790   0.00059   0.00287  -0.00149   0.00137   1.89927
   A12        2.01790   0.00114   0.00929   0.00807   0.01635   2.03424
   A13        1.88852   0.00002   0.00977   0.03021   0.04080   1.92932
   A14        1.85977  -0.00006  -0.00212  -0.00608  -0.00906   1.85072
   A15        1.85685  -0.00007  -0.00131  -0.00376  -0.00648   1.85037
   A16        1.83838   0.00101   0.03842   0.00743   0.04743   1.88581
   A17        2.34163  -0.00083  -0.01603  -0.07685  -0.09419   2.24743
   A18        1.81864   0.00053  -0.00640  -0.01639  -0.02280   1.79584
   A19        1.83456  -0.00019   0.02774   0.04665   0.07542   1.90998
   A20        2.10032   0.00080  -0.02269  -0.02397  -0.04548   2.05484
   A21        1.83323  -0.00017  -0.00080  -0.00832  -0.01163   1.82160
   A22        2.90045  -0.00118  -0.08246  -0.01607  -0.09561   2.80485
   A23        1.82938   0.00031  -0.00113   0.01678   0.01596   1.84534
   A24        1.88400  -0.00027   0.00822  -0.03026  -0.02324   1.86077
   A25        1.87620   0.00035   0.00032   0.00402   0.00444   1.88064
   A26        1.68921   0.00137   0.02371   0.05837   0.08270   1.77191
   A27        2.02930  -0.00040  -0.01008   0.02042   0.00961   2.03891
   A28        1.73480   0.00042   0.01453   0.00642   0.01932   1.75412
   A29        2.43504  -0.00141  -0.03100  -0.09048  -0.12211   2.31292
   A30        1.53843   0.00034   0.02072   0.01585   0.03352   1.57195
   A31        1.87504   0.00028   0.00357   0.00685   0.01168   1.88672
   A32        1.45617   0.00061   0.00475   0.07025   0.07488   1.53105
   A33        2.33010  -0.00068   0.00109  -0.10024  -0.10134   2.22876
   A34        1.79082   0.00059   0.01972  -0.06184  -0.04299   1.74782
   A35        2.11577   0.00002  -0.00642   0.08141   0.08022   2.19599
   A36        1.78529  -0.00007  -0.02464  -0.00776  -0.03253   1.75276
   A37        1.89254  -0.00023   0.00031   0.02872   0.01964   1.91218
   A38        3.18271   0.00068   0.00158  -0.00547  -0.00555   3.17715
   A39        3.04840   0.00013  -0.00662   0.04753   0.04078   3.08918
   A40        3.24187   0.00203   0.01261   0.00419   0.01500   3.25687
   A41        3.19736   0.00089   0.01341   0.01527   0.02887   3.22623
   A42        2.85138  -0.00081  -0.00314   0.00304  -0.00010   2.85127
   A43        2.95682   0.00018  -0.01959  -0.02148  -0.04283   2.91399
   A44        2.95986  -0.00009  -0.00449  -0.02059  -0.02776   2.93210
   A45        2.79213  -0.00031  -0.00131  -0.06604  -0.06343   2.72870
   A46        3.38149  -0.00075   0.00387  -0.09395  -0.09029   3.29120
   A47        3.11009  -0.00084  -0.00103   0.02236   0.02078   3.13087
   A48        3.36054  -0.00066   0.02006  -0.09523  -0.07446   3.28609
   A49        3.43612  -0.00202   0.01624  -0.14967  -0.13379   3.30232
   A50        3.00326   0.00082   0.04379  -0.02479   0.01845   3.02171
   A51        3.23988   0.00073   0.00870   0.09448   0.10428   3.34416
   A52        3.00472  -0.00008   0.01266   0.01606   0.02631   3.03103
   A53        3.14886   0.00082  -0.00614  -0.02433  -0.02671   3.12215
    D1        2.52689  -0.00154   0.00548  -0.04488  -0.03986   2.48703
    D2       -0.78442  -0.00058   0.01166  -0.01227  -0.00126  -0.78568
    D3       -0.17450   0.00081   0.00055   0.02612   0.02583  -0.14867
    D4        3.12478  -0.00021  -0.00501  -0.00405  -0.00978   3.11500
    D5       -1.52656  -0.00044   0.00326  -0.04910  -0.04579  -1.57235
    D6        2.66505  -0.00042   0.00326  -0.05258  -0.04924   2.61580
    D7        0.51887  -0.00026   0.00290  -0.04634  -0.04343   0.47545
    D8        1.47170   0.00045   0.00775  -0.02070  -0.01304   1.45865
    D9       -0.61988   0.00048   0.00775  -0.02418  -0.01650  -0.63638
   D10       -2.76605   0.00064   0.00740  -0.01794  -0.01069  -2.77674
   D11        1.41951   0.00047  -0.00928  -0.02080  -0.03065   1.38886
   D12       -2.27055  -0.00054   0.00745  -0.14394  -0.13808  -2.40863
   D13       -0.48035   0.00080  -0.00714   0.03912   0.03241  -0.44794
   D14       -2.53664   0.00005  -0.01591   0.00759  -0.00993  -2.54657
   D15       -0.77358  -0.00120  -0.03547   0.04141   0.00513  -0.76845
   D16        2.76960  -0.00032  -0.00176   0.09736   0.09636   2.86595
   D17        0.77874  -0.00060  -0.01062   0.06793   0.05769   0.83643
   D18        1.33180  -0.00007  -0.01833   0.07738   0.05759   1.38940
   D19       -1.40821   0.00082   0.01538   0.13332   0.14882  -1.25939
   D20        2.88412   0.00053   0.00653   0.10389   0.11015   2.99427
   D21        1.19795   0.00038  -0.00390   0.01403   0.01290   1.21085
   D22       -0.26046  -0.00023  -0.00822  -0.05172  -0.05983  -0.32029
   D23       -2.50817   0.00034   0.01704  -0.17571  -0.16342  -2.67159
   D24       -2.82693   0.00049   0.04576  -0.08470  -0.03538  -2.86232
   D25        1.99784  -0.00012   0.04145  -0.15045  -0.10811   1.88973
   D26       -0.24987   0.00044   0.06671  -0.27444  -0.21171  -0.46157
   D27        0.37720  -0.00032  -0.00088   0.08109   0.08181   0.45901
   D28        2.37280   0.00023   0.00774   0.13134   0.13748   2.51028
   D29        1.65006   0.00044  -0.03862  -0.06289  -0.09927   1.55079
   D30       -2.45638   0.00097  -0.02851   0.09306   0.05756  -2.39883
   D31       -0.10470   0.00049  -0.01411  -0.07266  -0.08233  -0.18703
   D32       -0.49913  -0.00027  -0.02431  -0.04738  -0.07172  -0.57086
   D33        1.67760   0.00026  -0.01421   0.10857   0.08511   1.76271
   D34       -2.25389  -0.00022   0.00020  -0.05714  -0.05478  -2.30868
   D35       -0.98593  -0.00026  -0.07302   0.11795   0.04468  -0.94125
   D36        1.07418  -0.00015  -0.05096   0.15770   0.10542   1.17961
   D37        1.22968   0.00041   0.06115  -0.16257  -0.10074   1.12894
   D38       -2.51084  -0.00020   0.02754  -0.15510  -0.12550  -2.63634
   D39       -0.50247  -0.00003   0.04532  -0.17008  -0.12676  -0.62923
   D40       -0.31627  -0.00051  -0.01569  -0.05257  -0.06897  -0.38524
   D41        1.36095   0.00089   0.00928   0.00968   0.01886   1.37981
   D42       -2.45393  -0.00033  -0.00953  -0.07676  -0.08609  -2.54001
   D43       -2.24023  -0.00088  -0.01902  -0.06132  -0.08044  -2.32066
   D44       -0.56300   0.00052   0.00594   0.00093   0.00739  -0.55561
   D45        1.90530  -0.00070  -0.01286  -0.08552  -0.09756   1.80774
   D46       -1.44249  -0.00014  -0.01898   0.05940   0.04185  -1.40064
   D47        2.44574   0.00032  -0.02088   0.11022   0.08625   2.53200
   D48        0.32301   0.00053   0.00522   0.00084   0.00639   0.32940
   D49        0.50267  -0.00026  -0.01510   0.01792   0.00340   0.50607
   D50       -1.89228   0.00020  -0.01700   0.06874   0.04780  -1.84448
   D51        2.26817   0.00041   0.00909  -0.04064  -0.03207   2.23610
         Item               Value     Threshold  Converged?
 Maximum Force            0.009756     0.000015     NO 
 RMS     Force            0.001192     0.000010     NO 
 Maximum Displacement     0.307861     0.000060     NO 
 RMS     Displacement     0.097553     0.000040     NO 
 Predicted change in Energy=-1.425509D-03
 GradGradGradGradGradGradGradGradGradGradGradGradGradGradGradGradGradGrad

                          Input orientation:                          
 ---------------------------------------------------------------------
 Center     Atomic      Atomic             Coordinates (Angstroms)
 Number     Number       Type             X           Y           Z
 ---------------------------------------------------------------------
      1          6           0        0.716102   -0.637312   -0.956815
      2          8           0        0.456303   -1.210391    0.089547
      3          8           0        1.821565   -0.073992   -1.304322
      4          1           0        2.502809   -0.006789   -0.558274
      5          6           0       -0.294690   -0.674763   -2.129811
      6          9           0       -0.008323   -1.748801   -2.890692
      7          9           0       -0.248277    0.404348   -2.896305
      8          9           0       -1.545858   -0.828327   -1.674714
      9          8           0        3.644300    0.254265    0.442394
     10          1           0        3.391330    0.316964    1.392582
     11          1           0        4.095207    1.077208    0.232677
     12          8           0       -2.074925   -0.757450    1.254996
     13          1           0       -1.253572   -0.989376    0.784291
     14          1           0       -2.772128   -1.269999    0.839455
     15          8           0       -0.466854    1.668530   -0.003683
     16          1           0       -1.378969    1.418882    0.176641
     17          1           0       -0.084472    1.760780    0.892366
     18          8           0        0.365936    1.764915    2.660928
     19          1           0       -0.218628    1.159652    3.144419
     20          1           0        1.257714    1.478064    2.898592
     21          8           0        1.217007   -1.655395    2.825904
     22          1           0        1.039094   -1.677602    1.873590
     23          1           0        0.379912   -1.384155    3.244826
     24          8           0        2.879128    0.371346    3.030404
     25          1           0        3.562742    0.299047    3.700742
     26          1           0        2.315650   -0.451254    3.072206
     27          8           0       -1.132687   -0.432471    3.720462
     28          1           0       -1.645794   -0.557146    4.521721
     29          1           0       -1.702960   -0.599314    2.934149
 ---------------------------------------------------------------------
                    Distance matrix (angstroms):
                    1          2          3          4          5
     1  C    0.000000
     2  O    1.220979   0.000000
     3  O    1.288464   2.257923   0.000000
     4  H    1.936160   2.460999   1.012520   0.000000
     5  C    1.548878   2.403423   2.349659   3.277486   0.000000
     6  F    2.345224   3.063917   2.944494   3.844550   1.347035
     7  F    2.403477   3.466861   2.654706   3.633716   1.324442
     8  F    2.380825   2.695782   3.470699   4.279376   1.340192
     9  O    3.365567   3.526052   2.545806   1.540288   4.795307
    10  H    3.686076   3.555994   3.144885   2.167977   5.193989
    11  H    3.971501   4.300607   2.976084   2.082399   5.284123
    12  O    3.563197   2.823215   4.711673   4.980671   3.825310
    13  H    2.652360   1.858814   3.828407   4.108327   3.083898
    14  H    3.974246   3.314918   5.208477   5.601277   3.912614
    15  O    2.761295   3.024747   3.156724   3.454441   3.168766
    16  H    3.146741   3.207629   3.829536   4.200099   3.298292
    17  H    3.132289   3.124870   3.438722   3.452923   3.887109
    18  O    4.356763   3.933524   4.606913   4.250697   5.416608
    19  H    4.574158   3.924904   5.047333   4.740964   5.584654
    20  H    4.430838   3.969985   4.515672   3.962950   5.685900
    21  O    3.949223   2.874777   4.463754   3.977921   5.273137
    22  H    3.032774   1.934099   3.644578   3.293636   4.337267
    23  H    4.280722   3.160982   4.948701   4.568085   5.463062
    24  O    4.646933   4.125604   4.484040   3.628114   6.147787
    25  H    5.538318   4.996908   5.312393   4.399570   7.058572
    26  H    4.338915   3.595790   4.420458   3.662371   5.824501
    27  O    5.033577   4.039008   5.839912   5.630774   5.914950
    28  H    5.966519   4.948708   6.796970   6.581805   6.788387
    29  H    4.581802   3.623202   5.537408   5.498782   5.256673
                    6          7          8          9         10
     6  F    0.000000
     7  F    2.166485   0.000000
     8  F    2.165615   2.166907   0.000000
     9  O    5.335109   5.130457   5.708931   0.000000
    10  H    5.845636   5.625737   5.924172   0.985283   0.000000
    11  H    5.880538   5.395287   6.252265   0.961527   1.555247
    12  O    4.737125   4.681850   2.977942   5.864591   5.572543
    13  H    3.953842   4.062003   2.481547   5.064848   4.863296
    14  H    4.667104   4.809279   2.831936   6.606935   6.388475
    15  O    4.497023   3.164363   3.192317   4.370437   4.319939
    16  H    4.617512   3.427936   2.916388   5.163350   5.044649
    17  H    5.160861   4.027501   3.927979   4.046703   3.796844
    18  O    6.580787   5.754237   5.401635   4.236936   3.585843
    19  H    6.702678   6.087833   5.379372   4.800300   4.100104
    20  H    6.747690   6.082902   5.839057   3.636810   2.858065
    21  O    5.847190   6.255659   5.345374   3.901240   3.266847
    22  H    4.878579   5.361318   4.471432   3.545071   3.121326
    23  H    6.158593   6.427040   5.312194   4.603724   3.923423
    24  O    6.920388   6.701315   6.569463   2.701294   1.716907
    25  H    7.771306   7.619447   7.500953   3.259677   2.314586
    26  H    6.529979   6.552014   6.130797   3.029683   2.137377
    27  O    6.834052   6.727856   5.425434   5.834119   5.142704
    28  H    7.684089   7.609510   6.203172   6.729368   5.994013
    29  H    6.174292   6.092424   4.617223   5.960758   5.400721
                   11         12         13         14         15
    11  H    0.000000
    12  O    6.517794   0.000000
    13  H    5.760598   0.974666   0.000000
    14  H    7.282709   0.959934   1.545253   0.000000
    15  O    4.606293   3.171048   2.881717   3.828854   0.000000
    16  H    5.485115   2.526584   2.486900   3.100048   0.962701
    17  H    4.286278   3.230308   2.990290   4.051163   0.978586
    18  O    4.502977   3.781108   3.705495   4.730319   2.793382
    19  H    5.205210   3.269715   3.355537   4.211463   3.198612
    20  H    3.913969   4.336521   4.106712   5.294481   3.381363
    21  O    4.740884   3.756443   3.273457   4.472997   4.678720
    22  H    4.429605   3.305518   2.629932   3.970011   4.121727
    23  H    5.379104   3.221553   2.979656   3.966636   4.537478
    24  O    3.131192   5.382275   4.896508   6.279408   4.699358
    25  H    3.593958   6.235475   5.776037   7.125970   5.642330
    26  H    3.683198   4.761633   4.273579   5.616138   4.657994
    27  O    6.463331   2.659312   2.990962   3.418980   4.327447
    28  H    7.350246   3.300874   3.782730   3.916105   5.179075
    29  H    6.612671   1.727113   2.230692   2.445543   3.911768
                   16         17         18         19         20
    16  H    0.000000
    17  H    1.518182   0.000000
    18  O    3.055505   1.825020   0.000000
    19  H    3.197076   2.334759   0.970476   0.000000
    20  H    3.790068   2.430295   0.966455   1.530165   0.000000
    21  O    4.817557   4.135537   3.528464   3.176001   3.134566
    22  H    4.279588   3.748023   3.594992   3.353637   3.325155
    23  H    4.512697   3.954787   3.202776   2.615203   3.013754
    24  O    5.231890   3.909560   2.897357   3.198518   1.967532
    25  H    6.172019   4.829680   3.667362   3.917766   2.710476
    26  H    5.052911   3.924970   2.980258   3.003797   2.207179
    27  O    4.005849   3.729241   2.863039   1.924106   3.168538
    28  H    4.780753   4.580691   3.591877   2.623196   3.899614
    29  H    3.432482   3.515456   3.153500   2.311150   3.616954
                   21         22         23         24         25
    21  O    0.000000
    22  H    0.969045   0.000000
    23  H    0.974573   1.549490   0.000000
    24  O    2.629096   2.986993   3.061673   0.000000
    25  H    3.176107   3.689773   3.629247   0.960161   0.000000
    26  H    1.648525   2.137804   2.155732   0.997961   1.585323
    27  O    2.795860   3.110936   1.849294   4.149332   4.752111
    28  H    3.503937   3.934037   2.533356   4.853972   5.341902
    29  H    3.106964   3.131510   2.247410   4.684760   5.396511
                   26         27         28         29
    26  H    0.000000
    27  O    3.508791   0.000000
    28  H    4.219638   0.959604   0.000000
    29  H    4.023706   0.985564   1.589161   0.000000
 Stoichiometry    C2H15F3O9
 Framework group  C1[X(C2H15F3O9)]
 Deg. of freedom    81
 Full point group                 C1      NOp   1
 Largest Abelian subgroup         C1      NOp   1
 Largest concise Abelian subgroup C1      NOp   1
                         Standard orientation:                         
 ---------------------------------------------------------------------
 Center     Atomic      Atomic             Coordinates (Angstroms)
 Number     Number       Type             X           Y           Z
 ---------------------------------------------------------------------
      1          6           0        1.238742   -0.598724   -0.344469
      2          8           0        0.368518   -0.005781   -0.962466
      3          8           0        1.231595   -1.818395    0.070853
      4          1           0        0.339333   -2.285147   -0.035020
      5          6           0        2.618280    0.068800   -0.120177
      6          9           0        3.415286   -0.267735   -1.152663
      7          9           0        3.207760   -0.310902    1.003428
      8          9           0        2.505919    1.404274   -0.119550
      9          8           0       -0.934672   -3.150779   -0.043920
     10          1           0       -1.794289   -2.669519   -0.028731
     11          1           0       -0.947053   -3.740714    0.715262
     12          8           0       -0.190419    2.663359   -0.231835
     13          1           0        0.090627    1.783913   -0.544184
     14          1           0        0.444155    3.287439   -0.591438
     15          8           0        0.320681    0.490862    2.020847
     16          1           0        0.401740    1.442430    1.899433
     17          1           0       -0.645906    0.346061    1.972149
     18          8           0       -2.456868    0.374031    1.747801
     19          1           0       -2.702490    1.135645    1.198768
     20          1           0       -2.867157   -0.381789    1.306853
     21          8           0       -2.392105    0.033299   -1.763576
     22          1           0       -1.430234   -0.041107   -1.672382
     23          1           0       -2.624475    0.909399   -1.405462
     24          8           0       -3.250606   -1.760296   -0.043652
     25          1           0       -4.053063   -2.231411   -0.280347
     26          1           0       -3.049317   -1.106279   -0.770061
     27          8           0       -2.832087    2.361167   -0.278894
     28          1           0       -3.461302    3.076383   -0.394624
     29          1           0       -1.915670    2.723775   -0.284531
 ---------------------------------------------------------------------
 Rotational constants (GHZ):           0.6101883           0.3422326           0.2783945
 Standard basis: 6-31++G(d,p) (6D, 7F)
 There are   356 symmetry adapted cartesian basis functions of A   symmetry.
 There are   356 symmetry adapted basis functions of A   symmetry.
   356 basis functions,   568 primitive gaussians,   356 cartesian basis functions
    63 alpha electrons       63 beta electrons
       nuclear repulsion energy      1183.4070578059 Hartrees.
 NAtoms=   29 NActive=   29 NUniq=   29 SFac= 1.00D+00 NAtFMM=   60 NAOKFM=F Big=F
 Integral buffers will be    131072 words long.
 Raffenetti 2 integral format.
 Two-electron integral symmetry is turned on.
 Nuclear repulsion after empirical dispersion term =     1183.3886493801 Hartrees.
 One-electron integrals computed using PRISM.
 NBasis=   356 RedAO= T EigKep=  3.44D-05  NBF=   356
 NBsUse=   356 1.00D-06 EigRej= -1.00D+00 NBFU=   356
 Initial guess from the checkpoint file:  "/local_scratch/slurm.6305345/Gau-4059181.chk"
 B after Tr=    -0.000000    0.000000   -0.000000
         Rot=    0.999518    0.004475    0.002800   -0.030601 Ang=   3.56 deg.
 ExpMin= 3.60D-02 ExpMax= 7.00D+03 ExpMxC= 1.05D+03 IAcc=3 IRadAn=         5 AccDes= 0.00D+00
 Harris functional with IExCor= 4639 and IRadAn=       5 diagonalized for initial guess.
 HarFok:  IExCor= 4639 AccDes= 0.00D+00 IRadAn=         5 IDoV= 1 UseB2=F ITyADJ=14
 ICtDFT=  3500011 ScaDFX=  1.000000  1.000000  1.000000  1.000000
 FoFCou: FMM=F IPFlag=           0 FMFlag=      100000 FMFlg1=           0
         NFxFlg=           0 DoJE=T BraDBF=F KetDBF=T FulRan=T
         wScrn=  0.000000 ICntrl=       500 IOpCl=  0 I1Cent=   200000004 NGrid=           0
         NMat0=    1 NMatS0=      1 NMatT0=    0 NMatD0=    1 NMtDS0=    0 NMtDT0=    0
 Petite list used in FoFCou.
 Requested convergence on RMS density matrix=1.00D-10 within 128 cycles.
 Requested convergence on MAX density matrix=1.00D-08.
 Requested convergence on             energy=1.00D-08.
 No special actions if energy rises.
 SCF Done:  E(RwB97XD) =  -1061.66730147     A.U. after   16 cycles
            NFock= 16  Conv=0.60D-10     -V/T= 2.0083
 Calling FoFJK, ICntrl=      2127 FMM=F ISym2X=0 I1Cent= 0 IOpClX= 0 NMat=1 NMatS=1 NMatT=0.
 ***** Axes restored to original set *****
 -------------------------------------------------------------------
 Center     Atomic                   Forces (Hartrees/Bohr)
 Number     Number              X              Y              Z
 -------------------------------------------------------------------
      1        6           0.000984220    0.001003390   -0.001527779
      2        8          -0.001106307   -0.000812813    0.001379573
      3        8          -0.002970267   -0.000405302   -0.002191938
      4        1           0.001404187   -0.000619911    0.002624747
      5        6           0.001161977   -0.000186491    0.000851504
      6        9          -0.000041834   -0.000475924   -0.000679240
      7        9          -0.000359910    0.000607807   -0.000342225
      8        9          -0.000670849    0.000477899   -0.000042833
      9        8           0.000592964    0.001620449    0.000295427
     10        1           0.000265535   -0.000198491    0.000625085
     11        1           0.000498229   -0.000060523   -0.000470048
     12        8          -0.000636907   -0.000676763    0.000836339
     13        1           0.000905008    0.000821677   -0.001433598
     14        1          -0.000498701    0.000064898    0.000060782
     15        8          -0.000839241   -0.002355871    0.001877451
     16        1          -0.000447742    0.000410773   -0.001405941
     17        1           0.000550946    0.000849021   -0.001514937
     18        8          -0.001653346   -0.001126568    0.001820030
     19        1          -0.000272275    0.000620160   -0.000227707
     20        1           0.003203806    0.001149334   -0.001011648
     21        8           0.000524176   -0.000140942    0.001847751
     22        1           0.000421891    0.000857251   -0.000848492
     23        1           0.000276368    0.000291883   -0.000105959
     24        8          -0.001265024   -0.001502567   -0.000696981
     25        1          -0.000472121   -0.000164046    0.000650303
     26        1           0.000954907   -0.000037068   -0.000359166
     27        8           0.000015113   -0.000551602   -0.001388251
     28        1          -0.001139769   -0.000128545   -0.001170475
     29        1           0.000614967    0.000668887    0.002548228
 -------------------------------------------------------------------
 Cartesian Forces:  Max     0.003203806 RMS     0.001095057

 GradGradGradGradGradGradGradGradGradGradGradGradGradGradGradGradGradGrad
 Berny optimization.
 Using GEDIIS/GDIIS optimizer.
 FormGI is forming the generalized inverse of G from B-inverse, IUseBI=4.
 Internal  Forces:  Max     0.003801938 RMS     0.001056749
 Search for a local minimum.
 Step number  11 out of a maximum of  174
 All quantities printed in internal units (Hartrees-Bohrs-Radians)
 Mixed Optimization -- RFO/linear search
 Update second derivatives using D2CorX and points   10   11
 DE= -3.18D-04 DEPred=-1.43D-03 R= 2.23D-01
 Trust test= 2.23D-01 RLast= 6.92D-01 DXMaxT set to 3.57D-01
 ITU=  0  1  1  0  0 -1  0 -1  0  1  0
 Use linear search instead of GDIIS.
     Eigenvalues ---   -0.00286  -0.00049   0.00074   0.00150   0.00226
     Eigenvalues ---    0.00266   0.00389   0.00501   0.00530   0.00603
     Eigenvalues ---    0.00651   0.00717   0.00870   0.01082   0.01122
     Eigenvalues ---    0.01175   0.01237   0.01299   0.01430   0.01524
     Eigenvalues ---    0.01587   0.01649   0.01695   0.01837   0.01957
     Eigenvalues ---    0.02035   0.02183   0.02197   0.02337   0.02417
     Eigenvalues ---    0.02804   0.02866   0.03011   0.03165   0.03310
     Eigenvalues ---    0.03358   0.03554   0.04269   0.04694   0.04966
     Eigenvalues ---    0.05469   0.05603   0.06445   0.07066   0.07869
     Eigenvalues ---    0.08176   0.10357   0.11278   0.12076   0.13981
     Eigenvalues ---    0.14802   0.16760   0.20770   0.21938   0.22787
     Eigenvalues ---    0.25417   0.26047   0.30163   0.36579   0.37073
     Eigenvalues ---    0.39194   0.40422   0.43488   0.45994   0.47711
     Eigenvalues ---    0.48921   0.50147   0.50833   0.51663   0.53772
     Eigenvalues ---    0.54515   0.54726   0.56792   0.56955   0.57549
     Eigenvalues ---    0.57625   0.57745   0.65666   0.79060   1.05449
     Eigenvalues ---    2.01865
 RFO step:  Lambda=-3.49338489D-03 EMin=-2.85633342D-03
 Quartic linear search produced a step of -0.39469.
 Maximum step size (   0.357) exceeded in Quadratic search.
    -- Step size scaled by   0.566
 Iteration  1 RMS(Cart)=  0.08544330 RMS(Int)=  0.00881848
 Iteration  2 RMS(Cart)=  0.01749032 RMS(Int)=  0.00173353
 Iteration  3 RMS(Cart)=  0.00012249 RMS(Int)=  0.00173124
 Iteration  4 RMS(Cart)=  0.00000045 RMS(Int)=  0.00173124
 Variable       Old X    -DE/DX   Delta X   Delta X   Delta X     New X
                                 (Linear)    (Quad)   (Total)
    R1        2.30732   0.00140  -0.00265   0.00759   0.00564   2.31296
    R2        2.43484  -0.00089  -0.00187   0.00049  -0.00082   2.43403
    R3        2.92695   0.00009   0.00134  -0.00201  -0.00053   2.92643
    R4        3.51265  -0.00064  -0.01204  -0.03576  -0.04752   3.46513
    R5        1.91338   0.00380   0.00328  -0.00309  -0.00006   1.91333
    R6        2.91072   0.00101   0.00802   0.04192   0.04977   2.96049
    R7        2.54553   0.00075   0.00045   0.00209   0.00255   2.54808
    R8        2.50283   0.00068  -0.00069   0.00220   0.00151   2.50435
    R9        2.53260   0.00055  -0.00095   0.00084   0.00009   2.53269
   R10        1.86192   0.00040   0.00155   0.00167   0.00258   1.86450
   R11        1.81702   0.00028  -0.00038  -0.00017  -0.00055   1.81647
   R12        3.24448  -0.00007  -0.01537  -0.00006  -0.01606   3.22843
   R13        1.84185   0.00059  -0.00014   0.00377   0.00421   1.84606
   R14        1.81401   0.00030  -0.00038   0.00089   0.00051   1.81452
   R15        3.26377   0.00034  -0.00929   0.03187   0.02313   3.28690
   R16        1.81924   0.00005   0.00032   0.00039   0.00070   1.81994
   R17        1.84926   0.00025  -0.00132  -0.00796  -0.00921   1.84005
   R18        3.44879   0.00118   0.00485   0.09573   0.10048   3.54927
   R19        1.83393  -0.00066  -0.00138   0.00241   0.00200   1.83594
   R20        1.82634   0.00216  -0.00013   0.00463   0.00598   1.83231
   R21        3.63603  -0.00040   0.01582   0.01070   0.02707   3.66311
   R22        3.71810  -0.00033  -0.02556   0.09180   0.06774   3.78584
   R23        1.83123   0.00074   0.00033   0.00388   0.00421   1.83544
   R24        1.84168   0.00077   0.00193  -0.00007  -0.00040   1.84127
   R25        3.11526  -0.00071  -0.02157   0.00208  -0.02051   3.09475
   R26        3.49466   0.00078  -0.02950   0.02269  -0.00876   3.48590
   R27        1.81444   0.00013  -0.00047   0.00090   0.00043   1.81487
   R28        1.88587  -0.00111   0.00139  -0.00186  -0.00147   1.88441
   R29        1.81339  -0.00035  -0.00058   0.00152   0.00094   1.81433
   R30        1.86245  -0.00189  -0.00200  -0.00176  -0.00350   1.85895
    A1        2.23814  -0.00048  -0.00140  -0.00075   0.00038   2.23851
    A2        2.09302   0.00098   0.00061   0.00191   0.00079   2.09380
    A3        1.94575  -0.00044  -0.00089   0.00267   0.00103   1.94677
    A4        2.04905   0.00066  -0.00389   0.01774   0.00996   2.05901
    A5        1.99057   0.00125   0.00702   0.00644   0.01427   2.00484
    A6        1.88422   0.00068   0.00014   0.00299   0.00304   1.88726
    A7        1.97764   0.00006   0.00180  -0.00415  -0.00231   1.97533
    A8        1.93355   0.00027   0.00221  -0.00413  -0.00176   1.93179
    A9        1.89156  -0.00026  -0.00206   0.00137  -0.00069   1.89087
   A10        1.87436  -0.00007  -0.00187   0.00375   0.00168   1.87604
   A11        1.89927  -0.00069  -0.00054   0.00073   0.00028   1.89954
   A12        2.03424  -0.00040  -0.00645   0.02002   0.01071   2.04496
   A13        1.92932  -0.00036  -0.01610   0.02998   0.01471   1.94403
   A14        1.85072   0.00114   0.00357   0.01360   0.01867   1.86939
   A15        1.85037  -0.00034   0.00256   0.02016   0.02006   1.87043
   A16        1.88581   0.00001  -0.01872   0.08858   0.06821   1.95402
   A17        2.24743   0.00052   0.03718  -0.01781   0.01443   2.26186
   A18        1.79584   0.00266   0.00900   0.01186   0.02086   1.81670
   A19        1.90998  -0.00283  -0.02977   0.01711  -0.01458   1.89540
   A20        2.05484   0.00063   0.01795  -0.02393  -0.00730   2.04753
   A21        1.82160   0.00130   0.00459   0.00342   0.01124   1.83284
   A22        2.80485  -0.00129   0.03774  -0.12443  -0.08754   2.71730
   A23        1.84534  -0.00008  -0.00630  -0.00201  -0.00724   1.83810
   A24        1.86077  -0.00116   0.00917   0.01025   0.02015   1.88092
   A25        1.88064   0.00160  -0.00175  -0.00682  -0.01180   1.86884
   A26        1.77191  -0.00081  -0.03264   0.03961   0.00444   1.77634
   A27        2.03891   0.00002  -0.00379   0.02128   0.01721   2.05612
   A28        1.75412   0.00116  -0.00762   0.03525   0.02536   1.77948
   A29        2.31292   0.00050   0.04820  -0.12043  -0.07279   2.24014
   A30        1.57195  -0.00024  -0.01323   0.05920   0.04858   1.62053
   A31        1.88672  -0.00030  -0.00461   0.01330   0.00929   1.89601
   A32        1.53105  -0.00121  -0.02955   0.00853  -0.02048   1.51057
   A33        2.22876   0.00114   0.04000  -0.00857   0.03345   2.26220
   A34        1.74782  -0.00000   0.01697   0.06200   0.07858   1.82640
   A35        2.19599   0.00023  -0.03166   0.00337  -0.03270   2.16329
   A36        1.75276   0.00146   0.01284  -0.04319  -0.03029   1.72247
   A37        1.91218  -0.00136  -0.00775  -0.01651  -0.02469   1.88749
   A38        3.17715  -0.00039   0.00219   0.00709   0.00637   3.18352
   A39        3.08918  -0.00055  -0.01609  -0.07463  -0.09561   2.99356
   A40        3.25687   0.00090  -0.00592   0.08553   0.07710   3.33398
   A41        3.22623  -0.00140  -0.01140   0.02870   0.01700   3.24324
   A42        2.85127  -0.00249   0.00004   0.00045  -0.00073   2.85055
   A43        2.91399  -0.00050   0.01690  -0.01407   0.00704   2.92102
   A44        2.93210  -0.00114   0.01096  -0.00013   0.01131   2.94340
   A45        2.72870   0.00172   0.02504   0.02830   0.05437   2.78306
   A46        3.29120   0.00252   0.03564   0.07949   0.11639   3.40759
   A47        3.13087   0.00092  -0.00820  -0.00040  -0.01115   3.11973
   A48        3.28609  -0.00018   0.02939   0.07585   0.11059   3.39667
   A49        3.30232   0.00239   0.05281   0.13395   0.18736   3.48969
   A50        3.02171   0.00019  -0.00728   0.05278   0.04855   3.07026
   A51        3.34416  -0.00054  -0.04116   0.00168  -0.03794   3.30622
   A52        3.03103  -0.00051  -0.01038  -0.01476  -0.02264   3.00839
   A53        3.12215  -0.00234   0.01054  -0.00394   0.00730   3.12945
    D1        2.48703  -0.00007   0.01573   0.00759   0.02012   2.50715
    D2       -0.78568   0.00048   0.00050   0.04760   0.04541  -0.74027
    D3       -0.14867   0.00002  -0.01019  -0.02251  -0.03333  -0.18200
    D4        3.11500  -0.00058   0.00386  -0.05973  -0.05687   3.05813
    D5       -1.57235  -0.00025   0.01807   0.02430   0.04193  -1.53042
    D6        2.61580  -0.00043   0.01944   0.02311   0.04216   2.65796
    D7        0.47545   0.00022   0.01714   0.02828   0.04479   0.52023
    D8        1.45865   0.00019   0.00515   0.05780   0.06323   1.52188
    D9       -0.63638   0.00002   0.00651   0.05661   0.06345  -0.57292
   D10       -2.77674   0.00066   0.00422   0.06179   0.06608  -2.71065
   D11        1.38886   0.00112   0.01210  -0.00672   0.00154   1.39040
   D12       -2.40863   0.00111   0.05450   0.06901   0.12301  -2.28562
   D13       -0.44794   0.00075  -0.01279   0.05779   0.04750  -0.40045
   D14       -2.54657   0.00046   0.00392   0.01044   0.01559  -2.53099
   D15       -0.76845   0.00068  -0.00202  -0.15972  -0.15974  -0.92818
   D16        2.86595   0.00105  -0.03803  -0.04724  -0.08473   2.78123
   D17        0.83643   0.00045  -0.02277  -0.09124  -0.11186   0.72457
   D18        1.38940   0.00033  -0.02273  -0.10075  -0.12298   1.26642
   D19       -1.25939   0.00071  -0.05874   0.01173  -0.04797  -1.30736
   D20        2.99427   0.00011  -0.04348  -0.03227  -0.07510   2.91917
   D21        1.21085  -0.00091  -0.00509   0.01728   0.00816   1.21901
   D22       -0.32029   0.00031   0.02361   0.00935   0.03090  -0.28939
   D23       -2.67159  -0.00143   0.06450   0.05279   0.11584  -2.55575
   D24       -2.86232   0.00015   0.01397   0.18359   0.19567  -2.66665
   D25        1.88973   0.00138   0.04267   0.17565   0.21841   2.10814
   D26       -0.46157  -0.00036   0.08356   0.21909   0.30335  -0.15823
   D27        0.45901   0.00100  -0.03229  -0.00241  -0.03752   0.42149
   D28        2.51028  -0.00010  -0.05426  -0.02132  -0.07276   2.43752
   D29        1.55079  -0.00038   0.03918  -0.04599  -0.00679   1.54400
   D30       -2.39883  -0.00029  -0.02272  -0.02235  -0.04431  -2.44314
   D31       -0.18703  -0.00178   0.03250   0.00018   0.03202  -0.15501
   D32       -0.57086  -0.00017   0.02831  -0.03267  -0.00249  -0.57335
   D33        1.76271  -0.00008  -0.03359  -0.00903  -0.04001   1.72270
   D34       -2.30868  -0.00156   0.02162   0.01350   0.03632  -2.27235
   D35       -0.94125   0.00319  -0.01764  -0.05103  -0.06793  -1.00918
   D36        1.17961   0.00095  -0.04161  -0.04123  -0.08261   1.09700
   D37        1.12894   0.00240   0.03976   0.07906   0.11608   1.24502
   D38       -2.63634   0.00176   0.04953   0.00197   0.05188  -2.58446
   D39       -0.62923   0.00129   0.05003   0.02918   0.07931  -0.54992
   D40       -0.38524   0.00057   0.02722  -0.01582   0.01091  -0.37432
   D41        1.37981  -0.00037  -0.00744   0.02538   0.01726   1.39707
   D42       -2.54001  -0.00018   0.03398  -0.07436  -0.04008  -2.58009
   D43       -2.32066   0.00078   0.03175  -0.01408   0.01677  -2.30390
   D44       -0.55561  -0.00016  -0.00292   0.02712   0.02311  -0.53250
   D45        1.80774   0.00003   0.03851  -0.07263  -0.03423   1.77352
   D46       -1.40064   0.00059  -0.01652  -0.03716  -0.05402  -1.45466
   D47        2.53200  -0.00009  -0.03404  -0.04082  -0.07358   2.45842
   D48        0.32940   0.00029  -0.00252   0.03231   0.02920   0.35860
   D49        0.50607  -0.00032  -0.00134  -0.03091  -0.03208   0.47399
   D50       -1.84448  -0.00099  -0.01887  -0.03457  -0.05164  -1.89612
   D51        2.23610  -0.00062   0.01266   0.03856   0.05114   2.28725
         Item               Value     Threshold  Converged?
 Maximum Force            0.003802     0.000015     NO 
 RMS     Force            0.001057     0.000010     NO 
 Maximum Displacement     0.345934     0.000060     NO 
 RMS     Displacement     0.087015     0.000040     NO 
 Predicted change in Energy=-1.714759D-03
 GradGradGradGradGradGradGradGradGradGradGradGradGradGradGradGradGradGrad

                          Input orientation:                          
 ---------------------------------------------------------------------
 Center     Atomic      Atomic             Coordinates (Angstroms)
 Number     Number       Type             X           Y           Z
 ---------------------------------------------------------------------
      1          6           0        0.686263   -0.708232   -0.964162
      2          8           0        0.382481   -1.314711    0.054655
      3          8           0        1.809531   -0.148643   -1.254261
      4          1           0        2.463629   -0.082373   -0.484260
      5          6           0       -0.297158   -0.662727   -2.159558
      6          9           0       -0.068247   -1.743508   -2.932637
      7          9           0       -0.158619    0.422157   -2.907957
      8          9           0       -1.565404   -0.734533   -1.732191
      9          8           0        3.650359    0.306927    0.461485
     10          1           0        3.452670    0.381049    1.425283
     11          1           0        4.056388    1.135339    0.191582
     12          8           0       -2.101856   -0.859707    1.217221
     13          1           0       -1.329918   -1.133859    0.684986
     14          1           0       -2.872713   -1.292335    0.842246
     15          8           0       -0.485161    1.601434    0.063635
     16          1           0       -1.347175    1.290330    0.359702
     17          1           0       -0.019949    1.830505    0.887780
     18          8           0        0.420800    1.846413    2.713458
     19          1           0       -0.156885    1.217816    3.177167
     20          1           0        1.322453    1.584785    2.955805
     21          8           0        1.216088   -1.619575    2.798947
     22          1           0        1.030134   -1.642640    1.845919
     23          1           0        0.388415   -1.318124    3.215437
     24          8           0        2.907431    0.362676    3.044245
     25          1           0        3.567299    0.291874    3.738442
     26          1           0        2.338055   -0.455798    3.061204
     27          8           0       -1.133488   -0.381531    3.673002
     28          1           0       -1.657563   -0.560332    4.457333
     29          1           0       -1.681199   -0.593210    2.883764
 ---------------------------------------------------------------------
                    Distance matrix (angstroms):
                    1          2          3          4          5
     1  C    0.000000
     2  O    1.223964   0.000000
     3  O    1.288033   2.260408   0.000000
     4  H    1.944489   2.477956   1.012490   0.000000
     5  C    1.548599   2.406186   2.349890   3.281063   0.000000
     6  F    2.348612   3.051383   2.981039   3.894139   1.348384
     7  F    2.402071   3.476575   2.633275   3.606250   1.325242
     8  F    2.379194   2.706230   3.458593   4.267991   1.340242
     9  O    3.442221   3.670728   2.557338   1.566626   4.836629
    10  H    3.814314   3.765672   3.187543   2.199845   5.291669
    11  H    4.011514   4.418042   2.964362   2.115767   5.264434
    12  O    3.543301   2.780381   4.681109   4.933857   3.833846
    13  H    2.639286   1.833666   3.819354   4.106550   3.062677
    14  H    4.033683   3.349192   5.256118   5.630291   4.005087
    15  O    2.786244   3.042496   3.172574   3.439586   3.178736
    16  H    3.143523   3.141815   3.826266   4.137488   3.356135
    17  H    3.220809   3.278480   3.442726   3.421952   3.947065
    18  O    4.485708   4.130788   4.653130   4.256615   5.527888
    19  H    4.644477   4.056438   5.037019   4.686538   5.660103
    20  H    4.585718   4.208004   4.578938   3.989455   5.817336
    21  O    3.907972   2.884264   4.352505   3.833901   5.271834
    22  H    2.981262   1.932775   3.528541   3.149457   4.331949
    23  H    4.234351   3.160789   4.833782   4.418297   5.458033
    24  O    4.706141   4.257540   4.465869   3.584045   6.196807
    25  H    5.604915   5.127814   5.311392   4.380567   7.115595
    26  H    4.358407   3.687999   4.358546   3.567287   5.851797
    27  O    4.992146   4.032545   5.743998   5.505595   5.898922
    28  H    5.908299   4.910645   6.694215   6.452287   6.756066
    29  H    4.519363   3.575360   5.431950   5.365086   5.230249
                    6          7          8          9         10
     6  F    0.000000
     7  F    2.167690   0.000000
     8  F    2.168083   2.167810   0.000000
     9  O    5.436210   5.086722   5.753350   0.000000
    10  H    5.991833   5.640928   6.032846   0.986651   0.000000
    11  H    5.921244   5.280347   6.229115   0.961236   1.566987
    12  O    4.705103   4.736712   3.000413   5.917782   5.695220
    13  H    3.879521   4.086853   2.461231   5.189313   5.071107
    14  H    4.724229   4.936579   2.940736   6.727041   6.568913
    15  O    4.510001   3.213672   3.138257   4.351615   4.341651
    16  H    4.656107   3.583851   2.919539   5.094387   5.000077
    17  H    5.231778   4.050963   3.978957   3.996771   3.801173
    18  O    6.708584   5.827911   5.510906   4.227464   3.605402
    19  H    6.790215   6.136923   5.467851   4.764426   4.098557
    20  H    6.905457   6.158652   5.974635   3.643309   2.886053
    21  O    5.875026   6.215082   5.389917   3.885976   3.300265
    22  H    4.904204   5.317505   4.512687   3.547259   3.184483
    23  H    6.179669   6.389349   5.351355   4.567857   3.934654
    24  O    7.000986   6.695739   6.635093   2.688066   1.708409
    25  H    7.865321   7.620634   7.571392   3.278044   2.317714
    26  H    6.585941   6.529554   6.187998   3.010387   2.149167
    27  O    6.828191   6.701143   5.433900   5.802845   5.163973
    28  H    7.650980   7.580212   6.192660   6.700221   6.016145
    29  H    6.144537   6.073982   4.619570   5.924794   5.425215
                   11         12         13         14         15
    11  H    0.000000
    12  O    6.554092   0.000000
    13  H    5.865577   0.976894   0.000000
    14  H    7.370849   0.960205   1.558866   0.000000
    15  O    4.567196   3.162544   2.929423   3.831520   0.000000
    16  H    5.408399   2.434655   2.445976   3.038137   0.963073
    17  H    4.193384   3.417618   3.247244   4.229949   0.973710
    18  O    4.481404   3.990690   4.007710   4.919391   2.811111
    19  H    5.164513   3.455489   3.621788   4.373607   3.154205
    20  H    3.913736   4.552374   4.425236   5.508573   3.410629
    21  O    4.738693   3.753399   3.344681   4.544673   4.555335
    22  H    4.428568   3.289013   2.678893   4.045033   3.999584
    23  H    5.349505   3.225595   3.064278   4.033318   4.384154
    24  O    3.170930   5.470393   5.075514   6.402962   4.682759
    25  H    3.678431   6.310469   5.944665   7.236811   5.625085
    26  H    3.703933   4.824544   4.422692   5.725004   4.603061
    27  O    6.430863   2.682769   3.087527   3.444945   4.168934
    28  H    7.329472   3.284105   3.829737   3.883461   5.035110
    29  H    6.569295   1.739350   2.291359   2.465011   3.768302
                   16         17         18         19         20
    16  H    0.000000
    17  H    1.527149   0.000000
    18  O    2.995853   1.878194   0.000000
    19  H    3.059438   2.373907   0.971535   0.000000
    20  H    3.735421   2.477730   0.969618   1.540165   0.000000
    21  O    4.581242   4.133206   3.557087   3.174727   3.209960
    22  H    4.057432   3.752791   3.646561   3.370971   3.425430
    23  H    4.239284   3.936828   3.204268   2.594188   3.060510
    24  O    5.115563   3.921022   2.914486   3.184174   2.003379
    25  H    6.046888   4.833426   3.656178   3.878395   2.706192
    26  H    4.891625   3.938418   3.016119   3.006519   2.281784
    27  O    3.717357   3.727001   2.881020   1.938432   3.226828
    28  H    4.506869   4.597780   3.626722   2.655686   3.966939
    29  H    3.167047   3.552196   3.224774   2.385253   3.710900
                   21         22         23         24         25
    21  O    0.000000
    22  H    0.971273   0.000000
    23  H    0.974361   1.546833   0.000000
    24  O    2.617276   2.996919   3.033124   0.000000
    25  H    3.172457   3.709609   3.601519   0.960390   0.000000
    26  H    1.637671   2.143868   2.137402   0.997185   1.590191
    27  O    2.795931   3.099982   1.844658   4.156706   4.749227
    28  H    3.482830   3.900588   2.510494   4.867024   5.342494
    29  H    3.074881   3.087030   2.217839   4.689883   5.390787
                   26         27         28         29
    26  H    0.000000
    27  O    3.525822   0.000000
    28  H    4.233800   0.960103   0.000000
    29  H    4.025515   0.983713   1.574089   0.000000
 Stoichiometry    C2H15F3O9
 Framework group  C1[X(C2H15F3O9)]
 Deg. of freedom    81
 Full point group                 C1      NOp   1
 Largest Abelian subgroup         C1      NOp   1
 Largest concise Abelian subgroup C1      NOp   1
                         Standard orientation:                         
 ---------------------------------------------------------------------
 Center     Atomic      Atomic             Coordinates (Angstroms)
 Number     Number       Type             X           Y           Z
 ---------------------------------------------------------------------
      1          6           0        1.249535   -0.585782   -0.397139
      2          8           0        0.442162    0.069603   -1.042667
      3          8           0        1.153555   -1.809717   -0.007523
      4          1           0        0.237992   -2.224636   -0.128859
      5          6           0        2.641509    0.008041   -0.068597
      6          9           0        3.472915   -0.281455   -1.089917
      7          9           0        3.166109   -0.478552    1.046881
      8          9           0        2.575215    1.342946    0.030815
      9          8           0       -1.030389   -3.139869   -0.040106
     10          1           0       -1.909407   -2.691859   -0.030377
     11          1           0       -0.996230   -3.712345    0.731308
     12          8           0       -0.082791    2.695939   -0.296139
     13          1           0        0.262402    1.849745   -0.641279
     14          1           0        0.538054    3.381560   -0.553957
     15          8           0        0.247210    0.506492    1.961980
     16          1           0        0.233981    1.450493    1.771725
     17          1           0       -0.693735    0.264498    2.026565
     18          8           0       -2.554308    0.354880    1.786325
     19          1           0       -2.756941    1.118074    1.220326
     20          1           0       -2.984344   -0.399288    1.354518
     21          8           0       -2.352723    0.086843   -1.754916
     22          1           0       -1.390924   -0.000304   -1.651376
     23          1           0       -2.576704    0.949934   -1.362125
     24          8           0       -3.309984   -1.717546   -0.118466
     25          1           0       -4.135259   -2.140838   -0.367654
     26          1           0       -3.061345   -1.061992   -0.827553
     27          8           0       -2.748403    2.399424   -0.234180
     28          1           0       -3.334905    3.141267   -0.399956
     29          1           0       -1.821682    2.727291   -0.271366
 ---------------------------------------------------------------------
 Rotational constants (GHZ):           0.6090734           0.3387936           0.2758618
 Standard basis: 6-31++G(d,p) (6D, 7F)
 There are   356 symmetry adapted cartesian basis functions of A   symmetry.
 There are   356 symmetry adapted basis functions of A   symmetry.
   356 basis functions,   568 primitive gaussians,   356 cartesian basis functions
    63 alpha electrons       63 beta electrons
       nuclear repulsion energy      1179.9278636381 Hartrees.
 NAtoms=   29 NActive=   29 NUniq=   29 SFac= 1.00D+00 NAtFMM=   60 NAOKFM=F Big=F
 Integral buffers will be    131072 words long.
 Raffenetti 2 integral format.
 Two-electron integral symmetry is turned on.
 Nuclear repulsion after empirical dispersion term =     1179.9097326607 Hartrees.
 One-electron integrals computed using PRISM.
 NBasis=   356 RedAO= T EigKep=  3.73D-05  NBF=   356
 NBsUse=   356 1.00D-06 EigRej= -1.00D+00 NBFU=   356
 Initial guess from the checkpoint file:  "/local_scratch/slurm.6305345/Gau-4059181.chk"
 B after Tr=     0.000000   -0.000000   -0.000000
         Rot=    0.999882   -0.007525    0.007829    0.010867 Ang=  -1.76 deg.
 ExpMin= 3.60D-02 ExpMax= 7.00D+03 ExpMxC= 1.05D+03 IAcc=3 IRadAn=         5 AccDes= 0.00D+00
 Harris functional with IExCor= 4639 and IRadAn=       5 diagonalized for initial guess.
 HarFok:  IExCor= 4639 AccDes= 0.00D+00 IRadAn=         5 IDoV= 1 UseB2=F ITyADJ=14
 ICtDFT=  3500011 ScaDFX=  1.000000  1.000000  1.000000  1.000000
 FoFCou: FMM=F IPFlag=           0 FMFlag=      100000 FMFlg1=           0
         NFxFlg=           0 DoJE=T BraDBF=F KetDBF=T FulRan=T
         wScrn=  0.000000 ICntrl=       500 IOpCl=  0 I1Cent=   200000004 NGrid=           0
         NMat0=    1 NMatS0=      1 NMatT0=    0 NMatD0=    1 NMtDS0=    0 NMtDT0=    0
 Petite list used in FoFCou.
 Requested convergence on RMS density matrix=1.00D-10 within 128 cycles.
 Requested convergence on MAX density matrix=1.00D-08.
 Requested convergence on             energy=1.00D-08.
 No special actions if energy rises.
 SCF Done:  E(RwB97XD) =  -1061.66740833     A.U. after   16 cycles
            NFock= 16  Conv=0.45D-10     -V/T= 2.0084
 Calling FoFJK, ICntrl=      2127 FMM=F ISym2X=0 I1Cent= 0 IOpClX= 0 NMat=1 NMatS=1 NMatT=0.
 ***** Axes restored to original set *****
 -------------------------------------------------------------------
 Center     Atomic                   Forces (Hartrees/Bohr)
 Number     Number              X              Y              Z
 -------------------------------------------------------------------
      1        6          -0.000628214    0.000631542    0.003135428
      2        8           0.000787145    0.001204070   -0.003195052
      3        8          -0.001436544   -0.000766197    0.000001554
      4        1           0.001987151    0.000830844    0.000041847
      5        6           0.000246571   -0.000577665   -0.000123229
      6        9          -0.000217993    0.000295084    0.000065348
      7        9          -0.000345973   -0.000305777    0.000216685
      8        9           0.000291447    0.000019369   -0.000324719
      9        8          -0.000424674   -0.000267295    0.001001990
     10        1          -0.000228568   -0.000323079   -0.000894775
     11        1          -0.000223728   -0.000023346    0.000003967
     12        8          -0.000537915   -0.000229206    0.000181067
     13        1          -0.000660578    0.000713348    0.000920100
     14        1           0.000727887    0.000152966   -0.000191936
     15        8          -0.000120241   -0.001038351   -0.002731722
     16        1           0.000427294    0.000047134    0.000174765
     17        1          -0.001479970   -0.001231526    0.001813204
     18        8           0.001546849   -0.000963046    0.002802280
     19        1           0.000777278    0.001187343   -0.001213377
     20        1          -0.001049569   -0.000108798   -0.001621991
     21        8           0.000187084   -0.000219810   -0.000234745
     22        1           0.000519544    0.000299648    0.000458920
     23        1          -0.000171617   -0.000050295    0.000190306
     24        8           0.000785481    0.001486794    0.000307703
     25        1          -0.000744315   -0.000959701    0.000193987
     26        1           0.000090219   -0.000097528   -0.000280697
     27        8          -0.000969064   -0.001206642   -0.000781217
     28        1           0.000071514    0.000364167   -0.000344264
     29        1           0.000793498    0.001135952    0.000428573
 -------------------------------------------------------------------
 Cartesian Forces:  Max     0.003195052 RMS     0.000965231

 GradGradGradGradGradGradGradGradGradGradGradGradGradGradGradGradGradGrad
 Berny optimization.
 Using GEDIIS/GDIIS optimizer.
 FormGI is forming the generalized inverse of G from B-inverse, IUseBI=4.
 Internal  Forces:  Max     0.004180384 RMS     0.001044077
 Search for a local minimum.
 Step number  12 out of a maximum of  174
 All quantities printed in internal units (Hartrees-Bohrs-Radians)
 Mixed Optimization -- RFO/linear search
 Update second derivatives using D2CorX and points   11   12
 DE= -1.07D-04 DEPred=-1.71D-03 R= 6.23D-02
 Trust test= 6.23D-02 RLast= 7.14D-01 DXMaxT set to 1.78D-01
 ITU= -1  0  1  1  0  0 -1  0 -1  0  1  0
 Use linear search instead of GDIIS.
     Eigenvalues ---   -0.00056   0.00074   0.00125   0.00184   0.00261
     Eigenvalues ---    0.00338   0.00428   0.00527   0.00575   0.00646
     Eigenvalues ---    0.00721   0.00857   0.00889   0.01091   0.01191
     Eigenvalues ---    0.01231   0.01261   0.01301   0.01452   0.01531
     Eigenvalues ---    0.01627   0.01666   0.01761   0.01873   0.01997
     Eigenvalues ---    0.02066   0.02191   0.02205   0.02386   0.02498
     Eigenvalues ---    0.02806   0.02938   0.03063   0.03172   0.03378
     Eigenvalues ---    0.03587   0.03620   0.04416   0.04778   0.05316
     Eigenvalues ---    0.05520   0.05694   0.06749   0.07065   0.08005
     Eigenvalues ---    0.08183   0.10867   0.11517   0.12193   0.14029
     Eigenvalues ---    0.15524   0.17126   0.20983   0.21949   0.23107
     Eigenvalues ---    0.25434   0.26452   0.30821   0.36592   0.37572
     Eigenvalues ---    0.39227   0.40530   0.44338   0.46467   0.47749
     Eigenvalues ---    0.49813   0.50332   0.51671   0.52699   0.54045
     Eigenvalues ---    0.54535   0.54789   0.56797   0.56955   0.57578
     Eigenvalues ---    0.57647   0.57818   0.65768   0.83497   1.06454
     Eigenvalues ---    2.07906
 RFO step:  Lambda=-1.06585944D-03 EMin=-5.55351621D-04
 Quartic linear search produced a step of -0.45465.
 Maximum step size (   0.178) exceeded in Quadratic search.
    -- Step size scaled by   0.400
 Iteration  1 RMS(Cart)=  0.05434384 RMS(Int)=  0.00202416
 Iteration  2 RMS(Cart)=  0.00520821 RMS(Int)=  0.00072965
 Iteration  3 RMS(Cart)=  0.00001129 RMS(Int)=  0.00072961
 Iteration  4 RMS(Cart)=  0.00000002 RMS(Int)=  0.00072961
 Variable       Old X    -DE/DX   Delta X   Delta X   Delta X     New X
                                 (Linear)    (Quad)   (Total)
    R1        2.31296  -0.00322  -0.00256   0.00132  -0.00131   2.31165
    R2        2.43403  -0.00050   0.00037   0.00073   0.00103   2.43506
    R3        2.92643   0.00015   0.00024   0.00022   0.00047   2.92690
    R4        3.46513   0.00014   0.02161   0.03129   0.05276   3.51789
    R5        1.91333   0.00094   0.00003   0.00311   0.00312   1.91645
    R6        2.96049  -0.00079  -0.02263  -0.00365  -0.02629   2.93420
    R7        2.54808  -0.00031  -0.00116   0.00046  -0.00070   2.54738
    R8        2.50435  -0.00041  -0.00069   0.00075   0.00007   2.50441
    R9        2.53269  -0.00035  -0.00004   0.00162   0.00158   2.53427
   R10        1.86450  -0.00103  -0.00118   0.00033  -0.00075   1.86375
   R11        1.81647  -0.00012   0.00025  -0.00014   0.00011   1.81658
   R12        3.22843  -0.00013   0.00730  -0.00679   0.00062   3.22904
   R13        1.84606  -0.00106  -0.00191   0.00000  -0.00205   1.84402
   R14        1.81452  -0.00058  -0.00023   0.00004  -0.00019   1.81433
   R15        3.28690  -0.00066  -0.01051   0.00910  -0.00148   3.28542
   R16        1.81994  -0.00034  -0.00032  -0.00014  -0.00046   1.81948
   R17        1.84005   0.00223   0.00419  -0.00016   0.00402   1.84407
   R18        3.54927   0.00098  -0.04569   0.01302  -0.03265   3.51662
   R19        1.83594  -0.00271  -0.00091  -0.00287  -0.00417   1.83176
   R20        1.83231  -0.00150  -0.00272   0.00167  -0.00106   1.83126
   R21        3.66311  -0.00103  -0.01231   0.03694   0.02449   3.68760
   R22        3.78584  -0.00077  -0.03080   0.00349  -0.02744   3.75839
   R23        1.83544  -0.00056  -0.00191   0.00135  -0.00056   1.83488
   R24        1.84127   0.00080   0.00018   0.00319   0.00402   1.84529
   R25        3.09475  -0.00012   0.00933  -0.02798  -0.01874   3.07601
   R26        3.48590   0.00047   0.00398  -0.02883  -0.02436   3.46153
   R27        1.81487  -0.00030  -0.00020  -0.00006  -0.00025   1.81462
   R28        1.88441   0.00006   0.00067   0.00092   0.00159   1.88599
   R29        1.81433  -0.00039  -0.00043  -0.00047  -0.00090   1.81343
   R30        1.85895  -0.00155   0.00159  -0.00349  -0.00197   1.85698
    A1        2.23851   0.00035  -0.00017   0.00077   0.00043   2.23894
    A2        2.09380  -0.00064  -0.00036   0.00003  -0.00028   2.09352
    A3        1.94677   0.00024  -0.00047  -0.00147  -0.00186   1.94491
    A4        2.05901  -0.00053  -0.00453  -0.01623  -0.02102   2.03799
    A5        2.00484   0.00060  -0.00649   0.00534  -0.00138   2.00345
    A6        1.88726   0.00028  -0.00138   0.00032  -0.00106   1.88620
    A7        1.97533   0.00028   0.00105   0.00184   0.00289   1.97823
    A8        1.93179   0.00024   0.00080   0.00087   0.00167   1.93346
    A9        1.89087  -0.00017   0.00031  -0.00068  -0.00037   1.89050
   A10        1.87604  -0.00031  -0.00077  -0.00103  -0.00180   1.87424
   A11        1.89954  -0.00035  -0.00013  -0.00148  -0.00161   1.89793
   A12        2.04496   0.00004  -0.00487   0.00407  -0.00048   2.04448
   A13        1.94403  -0.00067  -0.00669   0.01060   0.00379   1.94781
   A14        1.86939   0.00036  -0.00849   0.00173  -0.00675   1.86264
   A15        1.87043  -0.00040  -0.00912  -0.00359  -0.01116   1.85926
   A16        1.95402  -0.00012  -0.03101  -0.02530  -0.05565   1.89837
   A17        2.26186   0.00035  -0.00656   0.02039   0.01439   2.27625
   A18        1.81670  -0.00054  -0.00948   0.00554  -0.00394   1.81276
   A19        1.89540  -0.00330   0.00663   0.00088   0.00744   1.90284
   A20        2.04753   0.00057   0.00332   0.00663   0.01091   2.05845
   A21        1.83284   0.00117  -0.00511   0.01793   0.01118   1.84402
   A22        2.71730  -0.00079   0.03980  -0.02492   0.01513   2.73243
   A23        1.83810   0.00009   0.00329  -0.00656  -0.00300   1.83511
   A24        1.88092  -0.00079  -0.00916  -0.00734  -0.01737   1.86354
   A25        1.86884   0.00077   0.00537   0.01312   0.01948   1.88832
   A26        1.77634  -0.00151  -0.00202  -0.01720  -0.01831   1.75803
   A27        2.05612   0.00023  -0.00782   0.01638   0.00886   2.06498
   A28        1.77948   0.00107  -0.01153   0.00298  -0.00822   1.77126
   A29        2.24014   0.00149   0.03309  -0.00692   0.02642   2.26656
   A30        1.62053  -0.00073  -0.02209   0.00492  -0.01798   1.60256
   A31        1.89601  -0.00065  -0.00422   0.00088  -0.00337   1.89264
   A32        1.51057  -0.00102   0.00931  -0.03907  -0.02974   1.48083
   A33        2.26220   0.00093  -0.01521   0.06555   0.04709   2.30929
   A34        1.82640  -0.00089  -0.03573   0.01762  -0.01726   1.80914
   A35        2.16329   0.00025   0.01487  -0.08620  -0.06825   2.09504
   A36        1.72247   0.00042   0.01377   0.04142   0.05519   1.77766
   A37        1.88749   0.00006   0.01122   0.00110   0.01433   1.90182
   A38        3.18352  -0.00141  -0.00290   0.00982   0.00716   3.19068
   A39        2.99356   0.00092   0.04347  -0.00603   0.03799   3.03155
   A40        3.33398  -0.00108  -0.03506  -0.01539  -0.05012   3.28386
   A41        3.24324  -0.00240  -0.00773  -0.01827  -0.02590   3.21733
   A42        2.85055  -0.00216   0.00033  -0.02722  -0.02727   2.82328
   A43        2.92102  -0.00103  -0.00320   0.03425   0.03043   2.95146
   A44        2.94340  -0.00089  -0.00514  -0.01045  -0.01683   2.92658
   A45        2.78306   0.00049  -0.02472  -0.02697  -0.05192   2.73114
   A46        3.40759  -0.00011  -0.05292  -0.01354  -0.06672   3.34087
   A47        3.11973   0.00138   0.00507   0.00925   0.01411   3.13384
   A48        3.39667   0.00033  -0.05028  -0.02265  -0.07239   3.32429
   A49        3.48969  -0.00056  -0.08519  -0.02438  -0.10974   3.37994
   A50        3.07026   0.00095  -0.02207   0.04292   0.01946   3.08973
   A51        3.30622  -0.00006   0.01725  -0.02086  -0.00373   3.30249
   A52        3.00839   0.00006   0.01029  -0.00021   0.00926   3.01766
   A53        3.12945  -0.00200  -0.00332   0.01712   0.01334   3.14279
    D1        2.50715   0.00023  -0.00915  -0.02229  -0.03164   2.47551
    D2       -0.74027  -0.00029  -0.02065  -0.03108  -0.05186  -0.79213
    D3       -0.18200   0.00012   0.01515   0.01784   0.03301  -0.14899
    D4        3.05813   0.00065   0.02586   0.02596   0.05176   3.10990
    D5       -1.53042   0.00018  -0.01906  -0.00437  -0.02347  -1.55389
    D6        2.65796   0.00003  -0.01917  -0.00489  -0.02409   2.63387
    D7        0.52023   0.00011  -0.02036  -0.00494  -0.02533   0.49490
    D8        1.52188  -0.00024  -0.02875  -0.01168  -0.04039   1.48149
    D9       -0.57292  -0.00039  -0.02885  -0.01220  -0.04102  -0.61394
   D10       -2.71065  -0.00031  -0.03004  -0.01224  -0.04226  -2.75291
   D11        1.39040  -0.00022  -0.00070  -0.00421  -0.00540   1.38500
   D12       -2.28562   0.00030  -0.05593  -0.00662  -0.06178  -2.34740
   D13       -0.40045   0.00030  -0.02159  -0.03589  -0.05766  -0.45810
   D14       -2.53099   0.00097  -0.00709  -0.05362  -0.06060  -2.59159
   D15       -0.92818   0.00174   0.07262   0.01449   0.08727  -0.84091
   D16        2.78123   0.00153   0.03852   0.02944   0.06752   2.84874
   D17        0.72457   0.00099   0.05086   0.01643   0.06676   0.79133
   D18        1.26642   0.00058   0.05591   0.03043   0.08682   1.35324
   D19       -1.30736   0.00037   0.02181   0.04537   0.06707  -1.24029
   D20        2.91917  -0.00017   0.03415   0.03237   0.06631   2.98548
   D21        1.21901  -0.00066  -0.00371  -0.00771  -0.01120   1.20781
   D22       -0.28939   0.00017  -0.01405   0.03019   0.01647  -0.27291
   D23       -2.55575  -0.00136  -0.05267   0.11935   0.06656  -2.48919
   D24       -2.66665  -0.00012  -0.08896  -0.04140  -0.13061  -2.79726
   D25        2.10814   0.00071  -0.09930  -0.00350  -0.10294   2.00520
   D26       -0.15823  -0.00082  -0.13792   0.08567  -0.05285  -0.21108
   D27        0.42149   0.00059   0.01706   0.01559   0.03345   0.45494
   D28        2.43752  -0.00080   0.03308   0.04607   0.07835   2.51587
   D29        1.54400  -0.00121   0.00309   0.01878   0.02242   1.56642
   D30       -2.44314  -0.00089   0.02015  -0.10655  -0.08760  -2.53074
   D31       -0.15501  -0.00166  -0.01456  -0.01740  -0.03223  -0.18724
   D32       -0.57335  -0.00066   0.00113   0.00548   0.00665  -0.56670
   D33        1.72270  -0.00034   0.01819  -0.11985  -0.10338   1.61932
   D34       -2.27235  -0.00111  -0.01651  -0.03070  -0.04801  -2.32036
   D35       -1.00918   0.00418   0.03089  -0.11952  -0.08954  -1.09872
   D36        1.09700   0.00118   0.03756  -0.10067  -0.06417   1.03283
   D37        1.24502   0.00234  -0.05278   0.12397   0.07144   1.31646
   D38       -2.58446   0.00243  -0.02359   0.11895   0.09469  -2.48978
   D39       -0.54992   0.00156  -0.03606   0.12149   0.08524  -0.46467
   D40       -0.37432   0.00083  -0.00496   0.01717   0.01193  -0.36239
   D41        1.39707  -0.00084  -0.00785   0.00002  -0.00776   1.38931
   D42       -2.58009   0.00016   0.01822  -0.00515   0.01276  -2.56733
   D43       -2.30390   0.00087  -0.00762   0.02432   0.01660  -2.28730
   D44       -0.53250  -0.00080  -0.01051   0.00717  -0.00309  -0.53560
   D45        1.77352   0.00020   0.01556   0.00199   0.01743   1.79094
   D46       -1.45466   0.00051   0.02456  -0.01324   0.01238  -1.44228
   D47        2.45842   0.00009   0.03345  -0.01623   0.01464   2.47306
   D48        0.35860  -0.00053  -0.01328  -0.00307  -0.01580   0.34279
   D49        0.47399  -0.00031   0.01458  -0.01173   0.00354   0.47753
   D50       -1.89612  -0.00072   0.02348  -0.01473   0.00580  -1.89032
   D51        2.28725  -0.00134  -0.02325  -0.00157  -0.02464   2.26260
         Item               Value     Threshold  Converged?
 Maximum Force            0.004180     0.000015     NO 
 RMS     Force            0.001044     0.000010     NO 
 Maximum Displacement     0.200934     0.000060     NO 
 RMS     Displacement     0.054369     0.000040     NO 
 Predicted change in Energy=-7.215959D-04
 GradGradGradGradGradGradGradGradGradGradGradGradGradGradGradGradGradGrad

                          Input orientation:                          
 ---------------------------------------------------------------------
 Center     Atomic      Atomic             Coordinates (Angstroms)
 Number     Number       Type             X           Y           Z
 ---------------------------------------------------------------------
      1          6           0        0.690841   -0.662820   -0.948708
      2          8           0        0.413236   -1.263406    0.080190
      3          8           0        1.799510   -0.085489   -1.261712
      4          1           0        2.475555   -0.026096   -0.508110
      5          6           0       -0.299130   -0.670880   -2.139849
      6          9           0       -0.015214   -1.738506   -2.912318
      7          9           0       -0.225487    0.418296   -2.891269
      8          9           0       -1.561099   -0.812454   -1.708703
      9          8           0        3.653510    0.270886    0.458918
     10          1           0        3.440776    0.338873    1.419554
     11          1           0        4.112527    1.080804    0.219290
     12          8           0       -2.120179   -0.782177    1.224845
     13          1           0       -1.312351   -1.039866    0.741921
     14          1           0       -2.848186   -1.249325    0.808221
     15          8           0       -0.500406    1.589565    0.020427
     16          1           0       -1.394250    1.317867    0.253372
     17          1           0       -0.077129    1.764445    0.882119
     18          8           0        0.416815    1.799365    2.675944
     19          1           0       -0.149151    1.188036    3.171481
     20          1           0        1.326849    1.554036    2.901171
     21          8           0        1.220824   -1.606612    2.820356
     22          1           0        1.057749   -1.629260    1.863441
     23          1           0        0.378640   -1.310052    3.215710
     24          8           0        2.913360    0.363263    3.044673
     25          1           0        3.573702    0.298702    3.738843
     26          1           0        2.338288   -0.451692    3.079228
     27          8           0       -1.146948   -0.409520    3.681527
     28          1           0       -1.619928   -0.647681    4.481812
     29          1           0       -1.726065   -0.578837    2.905902
 ---------------------------------------------------------------------
                    Distance matrix (angstroms):
                    1          2          3          4          5
     1  C    0.000000
     2  O    1.223274   0.000000
     3  O    1.288576   2.260518   0.000000
     4  H    1.945443   2.475923   1.014140   0.000000
     5  C    1.548846   2.405644   2.349063   3.282864   0.000000
     6  F    2.347632   3.060129   2.958071   3.862187   1.348014
     7  F    2.404582   3.473566   2.647616   3.629403   1.325278
     8  F    2.381432   2.702128   3.467272   4.284199   1.341080
     9  O    3.410370   3.605116   2.554386   1.552713   4.823264
    10  H    3.764863   3.677933   3.172227   2.186491   5.260784
    11  H    4.014022   4.381715   2.983899   2.105710   5.300627
    12  O    3.555336   2.821349   4.693858   4.969463   3.827502
    13  H    2.648238   1.861587   3.822179   4.115645   3.076908
    14  H    3.994433   3.341721   5.219215   5.618829   3.939974
    15  O    2.726083   2.996291   3.120784   3.427252   3.133196
    16  H    3.117005   3.155942   3.803286   4.166711   3.298774
    17  H    3.135812   3.170399   3.397063   3.413937   3.887464
    18  O    4.390393   4.014788   4.579264   4.208197   5.459538
    19  H    4.594258   3.985214   5.007229   4.680020   5.629235
    20  H    4.487819   4.090306   4.499004   3.929318   5.745079
    21  O    3.921412   2.877239   4.394539   3.892438   5.271574
    22  H    2.996132   1.931121   3.563708   3.194458   4.334275
    23  H    4.225961   3.136058   4.854454   4.462334   5.435984
    24  O    4.683965   4.205334   4.470681   3.600770   6.186179
    25  H    5.586460   5.080794   5.319859   4.398639   7.106190
    26  H    4.356940   3.654988   4.389549   3.615103   5.851733
    27  O    4.988056   4.016582   5.763872   5.551811   5.888593
    28  H    5.901731   4.887448   6.707956   6.485266   6.752143
    29  H    4.550439   3.609694   5.481064   5.441930   5.244446
                    6          7          8          9         10
     6  F    0.000000
     7  F    2.167130   0.000000
     8  F    2.167030   2.167272   0.000000
     9  O    5.372376   5.127583   5.750162   0.000000
    10  H    5.918148   5.659593   6.010849   0.986256   0.000000
    11  H    5.898620   5.378928   6.284236   0.961293   1.562800
    12  O    4.739363   4.687578   2.986502   5.918706   5.676168
    13  H    3.940066   4.062952   2.473692   5.143728   4.995230
    14  H    4.701854   4.831743   2.860482   6.686188   6.515147
    15  O    4.462337   3.150464   3.143988   4.380206   4.365168
    16  H    4.611371   3.473328   2.901008   5.159293   5.069110
    17  H    5.164518   4.009063   3.943975   4.040728   3.833633
    18  O    6.628111   5.771808   5.473471   4.210422   3.585511
    19  H    6.752421   6.111896   5.460015   4.760189   4.083858
    20  H    6.814588   6.103443   5.932239   3.608937   2.853155
    21  O    5.865896   6.230148   5.374213   3.875481   3.267315
    22  H    4.896024   5.333521   4.503970   3.510159   3.122403
    23  H    6.155600   6.375528   5.316017   4.563337   3.914307
    24  O    6.962738   6.714968   6.633075   2.691187   1.708735
    25  H    7.827417   7.642416   7.568131   3.281014   2.323442
    26  H    6.564562   6.555659   6.185439   3.019595   2.143593
    27  O    6.820984   6.688500   5.421113   5.821733   5.169509
    28  H    7.644485   7.579123   6.192987   6.696014   5.996786
    29  H    6.174424   6.070684   4.623459   5.970727   5.454141
                   11         12         13         14         15
    11  H    0.000000
    12  O    6.582436   0.000000
    13  H    5.848049   0.975811   0.000000
    14  H    7.363957   0.960103   1.551470   0.000000
    15  O    4.645162   3.114394   2.844946   3.767225   0.000000
    16  H    5.511983   2.425060   2.409210   3.002043   0.962830
    17  H    4.296501   3.282804   3.067506   4.094756   0.975838
    18  O    4.495528   3.899537   3.845997   4.841811   2.817283
    19  H    5.185444   3.399424   3.495618   4.337109   3.195895
    20  H    3.895695   4.488871   4.284398   5.447035   3.411570
    21  O    4.727546   3.793106   3.325367   4.553371   4.584516
    22  H    4.402198   3.350310   2.687482   4.063762   4.023106
    23  H    5.351321   3.238254   3.008668   4.026425   4.403445
    24  O    3.152088   5.473602   5.012790   6.387297   4.722677
    25  H    3.645445   6.317338   5.886154   7.226726   5.664918
    26  H    3.698069   4.840030   4.374485   5.717797   4.645555
    27  O    6.470721   2.668584   3.010977   3.443163   4.221139
    28  H    7.349680   3.297904   3.772956   3.919931   5.114935
    29  H    6.637879   1.738570   2.250893   2.471634   3.811846
                   16         17         18         19         20
    16  H    0.000000
    17  H    1.526290   0.000000
    18  O    3.062785   1.860917   0.000000
    19  H    3.175293   2.361909   0.969328   0.000000
    20  H    3.804076   2.468197   0.969059   1.544538   0.000000
    21  O    4.688347   4.099448   3.502565   3.132120   3.163458
    22  H    4.158146   3.710549   3.581400   3.332377   3.358969
    23  H    4.338726   3.886632   3.156149   2.553618   3.033320
    24  O    5.220932   3.947528   2.903633   3.174162   1.988856
    25  H    6.153677   4.861876   3.653447   3.869425   2.706641
    26  H    5.004862   3.946238   2.986965   2.980700   2.253366
    27  O    3.846722   3.702341   2.887166   1.951393   3.253334
    28  H    4.668406   4.599606   3.660262   2.692585   4.003683
    29  H    3.277728   3.507942   3.209464   2.383072   3.724171
                   21         22         23         24         25
    21  O    0.000000
    22  H    0.970976   0.000000
    23  H    0.976486   1.546517   0.000000
    24  O    2.606799   2.967954   3.042045   0.000000
    25  H    3.163838   3.682959   3.615269   0.960256   0.000000
    26  H    1.627753   2.122401   2.143742   0.998025   1.588845
    27  O    2.789443   3.107072   1.831765   4.181971   4.773824
    28  H    3.427806   3.871604   2.456833   4.861900   5.331176
    29  H    3.122145   3.152734   2.249542   4.736145   5.436119
                   26         27         28         29
    26  H    0.000000
    27  O    3.537148   0.000000
    28  H    4.203942   0.959628   0.000000
    29  H    4.070033   0.982669   1.580980   0.000000
 Stoichiometry    C2H15F3O9
 Framework group  C1[X(C2H15F3O9)]
 Deg. of freedom    81
 Full point group                 C1      NOp   1
 Largest Abelian subgroup         C1      NOp   1
 Largest concise Abelian subgroup C1      NOp   1
                         Standard orientation:                         
 ---------------------------------------------------------------------
 Center     Atomic      Atomic             Coordinates (Angstroms)
 Number     Number       Type             X           Y           Z
 ---------------------------------------------------------------------
      1          6           0        1.226781   -0.599129   -0.360351
      2          8           0        0.398118    0.029212   -1.004480
      3          8           0        1.155267   -1.814297    0.062356
      4          1           0        0.248933   -2.253379   -0.057002
      5          6           0        2.627043    0.009356   -0.099702
      6          9           0        3.433177   -0.344019   -1.120690
      7          9           0        3.178965   -0.408178    1.030522
      8          9           0        2.567703    1.348994   -0.081131
      9          8           0       -1.025754   -3.139870   -0.041998
     10          1           0       -1.896154   -2.676170   -0.032667
     11          1           0       -1.026942   -3.745391    0.704612
     12          8           0       -0.090394    2.701063   -0.241209
     13          1           0        0.192007    1.829029   -0.575893
     14          1           0        0.562594    3.335300   -0.546408
     15          8           0        0.313424    0.524444    1.949387
     16          1           0        0.363593    1.474430    1.800894
     17          1           0       -0.644871    0.341774    1.973088
     18          8           0       -2.493293    0.371177    1.759815
     19          1           0       -2.734930    1.125461    1.201009
     20          1           0       -2.915888   -0.400778    1.354138
     21          8           0       -2.386209    0.073307   -1.728418
     22          1           0       -1.426160   -0.037428   -1.634400
     23          1           0       -2.581117    0.948569   -1.341827
     24          8           0       -3.312184   -1.720959   -0.079606
     25          1           0       -4.140960   -2.146263   -0.312711
     26          1           0       -3.083799   -1.061969   -0.793487
     27          8           0       -2.743879    2.418259   -0.260677
     28          1           0       -3.351256    3.122907   -0.496153
     29          1           0       -1.827357    2.772691   -0.262539
 ---------------------------------------------------------------------
 Rotational constants (GHZ):           0.6107662           0.3419821           0.2767126
 Standard basis: 6-31++G(d,p) (6D, 7F)
 There are   356 symmetry adapted cartesian basis functions of A   symmetry.
 There are   356 symmetry adapted basis functions of A   symmetry.
   356 basis functions,   568 primitive gaussians,   356 cartesian basis functions
    63 alpha electrons       63 beta electrons
       nuclear repulsion energy      1182.8224476885 Hartrees.
 NAtoms=   29 NActive=   29 NUniq=   29 SFac= 1.00D+00 NAtFMM=   60 NAOKFM=F Big=F
 Integral buffers will be    131072 words long.
 Raffenetti 2 integral format.
 Two-electron integral symmetry is turned on.
 Nuclear repulsion after empirical dispersion term =     1182.8041050426 Hartrees.
 One-electron integrals computed using PRISM.
 NBasis=   356 RedAO= T EigKep=  3.50D-05  NBF=   356
 NBsUse=   356 1.00D-06 EigRej= -1.00D+00 NBFU=   356
 Initial guess from the checkpoint file:  "/local_scratch/slurm.6305345/Gau-4059181.chk"
 B after Tr=    -0.000000   -0.000000    0.000000
         Rot=    0.999971    0.005665   -0.004992    0.000461 Ang=   0.87 deg.
 ExpMin= 3.60D-02 ExpMax= 7.00D+03 ExpMxC= 1.05D+03 IAcc=3 IRadAn=         5 AccDes= 0.00D+00
 Harris functional with IExCor= 4639 and IRadAn=       5 diagonalized for initial guess.
 HarFok:  IExCor= 4639 AccDes= 0.00D+00 IRadAn=         5 IDoV= 1 UseB2=F ITyADJ=14
 ICtDFT=  3500011 ScaDFX=  1.000000  1.000000  1.000000  1.000000
 FoFCou: FMM=F IPFlag=           0 FMFlag=      100000 FMFlg1=           0
         NFxFlg=           0 DoJE=T BraDBF=F KetDBF=T FulRan=T
         wScrn=  0.000000 ICntrl=       500 IOpCl=  0 I1Cent=   200000004 NGrid=           0
         NMat0=    1 NMatS0=      1 NMatT0=    0 NMatD0=    1 NMtDS0=    0 NMtDT0=    0
 Petite list used in FoFCou.
 Requested convergence on RMS density matrix=1.00D-10 within 128 cycles.
 Requested convergence on MAX density matrix=1.00D-08.
 Requested convergence on             energy=1.00D-08.
 No special actions if energy rises.
 SCF Done:  E(RwB97XD) =  -1061.66784778     A.U. after   16 cycles
            NFock= 16  Conv=0.25D-10     -V/T= 2.0083
 Calling FoFJK, ICntrl=      2127 FMM=F ISym2X=0 I1Cent= 0 IOpClX= 0 NMat=1 NMatS=1 NMatT=0.
 ***** Axes restored to original set *****
 -------------------------------------------------------------------
 Center     Atomic                   Forces (Hartrees/Bohr)
 Number     Number              X              Y              Z
 -------------------------------------------------------------------
      1        6           0.000642352    0.000184288    0.001866921
      2        8          -0.000034364    0.000525927   -0.001811770
      3        8          -0.001321192   -0.000694811   -0.000550561
      4        1           0.000459340   -0.000034217    0.000692161
      5        6           0.000153711   -0.000199215    0.000033420
      6        9          -0.000071598    0.000141954    0.000011073
      7        9          -0.000159145   -0.000127460    0.000238490
      8        9           0.000177030    0.000308265   -0.000150812
      9        8           0.000101014    0.000467751    0.000568788
     10        1           0.000037726   -0.000134110   -0.000239220
     11        1          -0.000005566   -0.000063998   -0.000227453
     12        8          -0.000265477   -0.000309161    0.000200971
     13        1          -0.000034815    0.000377740   -0.000353835
     14        1           0.000143784    0.000055665    0.000066308
     15        8          -0.000470511   -0.000618935   -0.000691273
     16        1           0.000027895    0.000240662   -0.000012841
     17        1          -0.000457690   -0.000464620    0.000371377
     18        8           0.001056685    0.000676175    0.000710007
     19        1           0.000373826   -0.000063146   -0.000100081
     20        1          -0.000952415   -0.000570539   -0.000777214
     21        8          -0.001083092   -0.000345943    0.000396449
     22        1           0.000325431    0.000294730    0.000106686
[truncated: 2,936,271 more chars]
