# Supplementary material for: The Hydration of Trifluoroacetic Acid from 0 to 298 K
Source: J Phys Chem A. 2026 Jan 20;130(4):927–35. doi: 10.1021/acs.jpca.5c08151 (PMC12862820; doi:10.1021/acs.jpca.5c08151)
Supplement: Supplementary file 1 [file jp5c08151_si_001.zip › TFA_SI/within1kcal-hightemps/7-H2O/20K-618-20253-wb97xd.xyz]

29
20K-618-20253-wb97xd.log	Energy: -666216.0156467
C          2.14219       -0.04959       -0.06567
O          1.54824        0.95023        0.29549
O          1.65792       -1.15399       -0.52406
H          0.61555       -1.16846       -0.55469
C          3.69019       -0.10145        0.01876
F          4.19086        1.07882        0.38055
F          4.22146       -0.43954       -1.16307
F          4.06981       -1.01486        0.92633
O         -0.83927       -1.27142       -0.57498
H         -1.21748       -1.26366        0.32538
H         -1.27664       -0.53848       -1.07841
O         -2.98389        1.30523        1.48483
H         -2.23187        1.78902        1.09821
H         -3.65186        1.22991        0.78093
O         -4.55811        0.52541       -0.72911
H         -4.47538       -0.45116       -0.60154
H         -5.45880        0.71294       -1.00285
O         -2.27749       -1.20061        1.79995
H         -2.07030       -1.49035        2.69118
H         -2.53623       -0.23852        1.83049
O         -1.99537        0.79929       -1.83178
H         -1.61759        1.55957       -1.35998
H         -2.95129        0.82256       -1.65495
O         -3.93940       -2.03735       -0.24906
H         -3.28207       -2.35912       -0.87547
H         -3.45746       -1.94690        0.59462
O         -0.77181        2.39345        0.12668
H         -0.47876        3.30651        0.18296
H          0.03003        1.84066        0.22743
