# Supplementary material for: The Hydration of Trifluoroacetic Acid from 0 to 298 K
Source: J Phys Chem A. 2026 Jan 20;130(4):927–35. doi: 10.1021/acs.jpca.5c08151 (PMC12862820; doi:10.1021/acs.jpca.5c08151)
Supplement: Supplementary file 1 [file jp5c08151_si_001.zip › TFA_SI/within1kcal-hightemps/7-H2O/PM7-1-144-18660-wb97xd.xyz]

29
PM7-1-144-18660-wb97xd.log	Energy: -666213.4164460
C          1.49224       -0.42478        0.19279
O          0.61923        0.43371        0.28013
O          1.36143       -1.69173        0.25889
H          0.31821       -2.03827        0.24716
C          2.96853        0.01183       -0.00291
F          3.68563       -0.28279        1.09069
F          3.05051        1.33251       -0.20861
F          3.52208       -0.60636       -1.05029
O         -1.61063        0.94964        1.98764
H         -0.78167        0.76435        1.51726
H         -2.05228        1.62425        1.44214
O         -2.88030       -1.31202        1.58534
H         -3.36573       -1.69075        2.32186
H         -2.45008       -0.47003        1.89353
O         -1.87442       -1.64743       -2.20717
H         -2.53511       -0.99684       -1.86869
H         -2.31110       -2.17457       -2.87963
O         -0.05002        2.83495       -0.92150
H          0.37254        2.03396       -0.56163
H          0.53829        3.56696       -0.72266
O         -3.58140       -0.04882       -0.89482
H         -3.27978        0.86033       -0.72482
H         -3.58180       -0.49431       -0.03203
O         -2.59991        2.51350       -0.12675
H         -1.71978        2.75549       -0.49848
H         -3.16888        3.28292       -0.20217
O         -0.91268       -2.53409        0.10322
H         -1.25161       -2.31998       -0.80397
H         -1.59025       -2.19774        0.72673
