# Supplementary material for: The Hydration of Trifluoroacetic Acid from 0 to 298 K
Source: J Phys Chem A. 2026 Jan 20;130(4):927–35. doi: 10.1021/acs.jpca.5c08151 (PMC12862820; doi:10.1021/acs.jpca.5c08151)
Supplement: Supplementary file 1 [file jp5c08151_si_001.zip › TFA_SI/within1kcal-hightemps/7-H2O/20K-1-34-17483-wb97xd.xyz]

29
20K-1-34-17483-wb97xd.log	Energy: -666218.7455200
C          1.77195       -0.15991        0.00000
O          0.92928        0.72467        0.00003
O          1.58970       -1.43351       -0.00003
H          0.57944       -1.71894       -0.00004
C          3.28106        0.20153        0.00001
F          3.88076       -0.30494       -1.08650
F          3.88078       -0.30504        1.08646
F          3.45713        1.52088        0.00007
O         -4.11629       -0.32951       -0.00002
H         -3.70243       -0.75075       -0.77339
H         -3.70244       -0.75080        0.77333
O         -2.31890       -1.16136       -2.00903
H         -2.43885       -1.50659       -2.89690
H         -1.90583       -0.25822       -2.07921
O         -1.25022        1.24123       -1.85098
H         -1.87914        1.75253       -1.30865
H         -0.44128        1.17232       -1.32283
O         -0.77244       -2.21552       -0.00006
H         -1.30332       -1.96337        0.78342
H         -1.30331       -1.96332       -0.78353
O         -2.31893       -1.16148        2.00896
H         -2.43889       -1.50677        2.89681
H         -1.90585       -0.25835        2.07920
O         -3.13231        2.12649        0.00006
H         -3.63997        1.27119        0.00003
H         -3.76095        2.85184        0.00008
O         -1.25024        1.24111        1.85105
H         -1.87914        1.75244        1.30875
H         -0.44129        1.17222        1.32289
