# Supplementary material for: The Hydration of Trifluoroacetic Acid from 0 to 298 K
Source: J Phys Chem A. 2026 Jan 20;130(4):927–35. doi: 10.1021/acs.jpca.5c08151 (PMC12862820; doi:10.1021/acs.jpca.5c08151)
Supplement: Supplementary file 1 [file jp5c08151_si_001.zip › TFA_SI/within1kcal-hightemps/7-H2O/20K-1-386-20900-wb97xd.log]

 Entering Gaussian System, Link 0=g16
 Initial command:
 /software/commercial/MERCURY/GAUSSIAN/AVX2/g16/l1.exe "/local_scratch/slurm.6305284/Gau-2964448.inp" -scrdir="/local_scratch/slurm.6305284/"
 Entering Link 1 = /software/commercial/MERCURY/GAUSSIAN/AVX2/g16/l1.exe PID=   2964449.
  
 Copyright (c) 1988-2019, Gaussian, Inc.  All Rights Reserved.
  
 This is part of the Gaussian(R) 16 program.  It is based on
 the Gaussian(R) 09 system (copyright 2009, Gaussian, Inc.),
 the Gaussian(R) 03 system (copyright 2003, Gaussian, Inc.),
 the Gaussian(R) 98 system (copyright 1998, Gaussian, Inc.),
 the Gaussian(R) 94 system (copyright 1995, Gaussian, Inc.),
 the Gaussian 92(TM) system (copyright 1992, Gaussian, Inc.),
 the Gaussian 90(TM) system (copyright 1990, Gaussian, Inc.),
 the Gaussian 88(TM) system (copyright 1988, Gaussian, Inc.),
 the Gaussian 86(TM) system (copyright 1986, Carnegie Mellon
 University), and the Gaussian 82(TM) system (copyright 1983,
 Carnegie Mellon University). Gaussian is a federally registered
 trademark of Gaussian, Inc.
  
 This software contains proprietary and confidential information,
 including trade secrets, belonging to Gaussian, Inc.
  
 This software is provided under written license and may be
 used, copied, transmitted, or stored only in accord with that
 written license.
  
 The following legend is applicable only to US Government
 contracts under FAR:
  
                    RESTRICTED RIGHTS LEGEND
  
 Use, reproduction and disclosure by the US Government is
 subject to restrictions as set forth in subparagraphs (a)
 and (c) of the Commercial Computer Software - Restricted
 Rights clause in FAR 52.227-19.
  
 Gaussian, Inc.
 340 Quinnipiac St., Bldg. 40, Wallingford CT 06492
  
  
 ---------------------------------------------------------------
 Warning -- This program may not be used in any manner that
 competes with the business of Gaussian, Inc. or will provide
 assistance to any competitor of Gaussian, Inc.  The licensee
 of this program is prohibited from giving any competitor of
 Gaussian, Inc. access to this program.  By using this program,
 the user acknowledges that Gaussian, Inc. is engaged in the
 business of creating and licensing software in the field of
 computational chemistry and represents and warrants to the
 licensee that it is not a competitor of Gaussian, Inc. and that
 it will not use this program in any manner prohibited above.
 ---------------------------------------------------------------
  

 Cite this work as:
 Gaussian 16, Revision C.01,
 M. J. Frisch, G. W. Trucks, H. B. Schlegel, G. E. Scuseria, 
 M. A. Robb, J. R. Cheeseman, G. Scalmani, V. Barone, 
 G. A. Petersson, H. Nakatsuji, X. Li, M. Caricato, A. V. Marenich, 
 J. Bloino, B. G. Janesko, R. Gomperts, B. Mennucci, H. P. Hratchian, 
 J. V. Ortiz, A. F. Izmaylov, J. L. Sonnenberg, D. Williams-Young, 
 F. Ding, F. Lipparini, F. Egidi, J. Goings, B. Peng, A. Petrone, 
 T. Henderson, D. Ranasinghe, V. G. Zakrzewski, J. Gao, N. Rega, 
 G. Zheng, W. Liang, M. Hada, M. Ehara, K. Toyota, R. Fukuda, 
 J. Hasegawa, M. Ishida, T. Nakajima, Y. Honda, O. Kitao, H. Nakai, 
 T. Vreven, K. Throssell, J. A. Montgomery, Jr., J. E. Peralta, 
 F. Ogliaro, M. J. Bearpark, J. J. Heyd, E. N. Brothers, K. N. Kudin, 
 V. N. Staroverov, T. A. Keith, R. Kobayashi, J. Normand, 
 K. Raghavachari, A. P. Rendell, J. C. Burant, S. S. Iyengar, 
 J. Tomasi, M. Cossi, J. M. Millam, M. Klene, C. Adamo, R. Cammi, 
 J. W. Ochterski, R. L. Martin, K. Morokuma, O. Farkas, 
 J. B. Foresman, and D. J. Fox, Gaussian, Inc., Wallingford CT, 2019.
 
 ******************************************
 Gaussian 16:  ES64L-G16RevC.01  3-Jul-2019
                 9-Oct-2025 
 ******************************************
 %nproc=20
 Will use up to   20 processors via shared memory.
 %mem=18gb
 ----------------------------------------------------------------------
 # wb97xd/6-31++g** scf(conver=10) opt(tight,maxcycles=300,calcfc) freq
 ----------------------------------------------------------------------
 1/6=300,7=10,10=4,18=20,19=15,26=3,38=1/1,3;
 2/9=110,12=2,17=6,18=5,40=1/2;
 3/5=1,6=6,7=1111,11=2,25=1,30=1,71=2,74=-58,140=1/1,2,3;
 4//1;
 5/5=2,6=10,38=5/2;
 8/6=4,10=90,11=11/1;
 11/6=1,8=1,9=11,15=111,16=1/1,2,10;
 10/6=1,13=1/2;
 6/7=2,8=2,9=2,10=2,28=1/1;
 7/10=1,25=1/1,2,3,16;
 1/6=300,7=10,10=4,18=20,19=15,26=3/3(2);
 2/9=110/2;
 99//99;
 2/9=110/2;
 3/5=1,6=6,7=1111,11=2,25=1,30=1,71=1,74=-58/1,2,3;
 4/5=5,16=3,69=1/1;
 5/5=2,6=10,38=5/2;
 7//1,2,3,16;
 1/6=300,7=10,18=20,19=15,26=3/3(-5);
 2/9=110/2;
 6/7=2,8=2,9=2,10=2,19=2,28=1/1;
 99/9=1/99;
 ---------------
 20K-1-386-20900
 ---------------
 Symbolic Z-matrix:
 Charge =  0 Multiplicity = 1
 C                     2.20771   0.93799  -0.56928 
 O                     1.08732   0.70398  -0.95646 
 O                     2.76491   0.5664    0.51543 
 H                     2.12261  -0.0606    1.16516 
 C                     3.167     1.80365  -1.44776 
 F                     4.29004   1.13946  -1.74707 
 F                     3.5237    2.92958  -0.81617 
 F                     2.59403   2.15835  -2.60078 
 O                    -1.2458   -0.68535  -0.45888 
 H                    -0.84057  -1.55242  -0.27776 
 H                    -0.5372   -0.13704  -0.82866 
 O                    -1.22971   0.12914   2.09632 
 H                    -1.59038   1.00671   2.22544 
 H                    -1.35588  -0.0965    1.14413 
 O                    -3.98096  -0.62759  -0.44389 
 H                    -4.32601  -0.77493  -1.32569 
 H                    -3.0119   -0.58762  -0.53069 
 O                     0.02727  -2.83635   0.65656 
 H                     0.31566  -3.73799   0.51501 
 H                    -0.65726  -2.8663    1.3902 
 O                     1.29505  -0.84923   1.9507 
 H                     1.00244  -1.6399    1.44438 
 H                     0.4674   -0.37458   2.17165 
 O                    -4.18624  -2.6658    1.33394 
 H                    -4.16298  -1.92565   0.69289 
 H                    -4.97485  -2.54233   1.86328 
 O                    -1.75949  -2.6297    2.53057 
 H                    -1.67922  -1.68171   2.70436 
 H                    -2.64541  -2.75442   2.13214 
 
 Add virtual bond connecting atoms O21        and H4         Dist= 2.62D+00.
 Add virtual bond connecting atoms O27        and H20        Dist= 3.03D+00.
 Add virtual bond connecting atoms H14        and O9         Dist= 3.23D+00.
 Add virtual bond connecting atoms H22        and O18        Dist= 3.27D+00.
 Add virtual bond connecting atoms H25        and O15        Dist= 3.28D+00.
 Add virtual bond connecting atoms H29        and O24        Dist= 3.28D+00.
 Add virtual bond connecting atoms O2         and H11        Dist= 3.47D+00.
 Add virtual bond connecting atoms H17        and O9         Dist= 3.35D+00.
 Add virtual bond connecting atoms O18        and H10        Dist= 3.42D+00.
 Add virtual bond connecting atoms H23        and O12        Dist= 3.35D+00.

 GradGradGradGradGradGradGradGradGradGradGradGradGradGradGradGradGradGrad
 Berny optimization.
 Initialization pass.
                           ----------------------------
                           !    Initial Parameters    !
                           ! (Angstroms and Degrees)  !
 --------------------------                            --------------------------
 ! Name  Definition              Value          Derivative Info.                !
 --------------------------------------------------------------------------------
 ! R1    R(1,2)                  1.2083         calculate D2E/DX2 analytically  !
 ! R2    R(1,3)                  1.2748         calculate D2E/DX2 analytically  !
 ! R3    R(1,5)                  1.5625         calculate D2E/DX2 analytically  !
 ! R4    R(2,11)                 1.8338         calculate D2E/DX2 analytically  !
 ! R5    R(3,4)                  1.1081         calculate D2E/DX2 analytically  !
 ! R6    R(4,21)                 1.387          calculate D2E/DX2 analytically  !
 ! R7    R(5,6)                  1.3386         calculate D2E/DX2 analytically  !
 ! R8    R(5,7)                  1.3393         calculate D2E/DX2 analytically  !
 ! R9    R(5,8)                  1.3355         calculate D2E/DX2 analytically  !
 ! R10   R(9,10)                 0.9741         calculate D2E/DX2 analytically  !
 ! R11   R(9,11)                 0.9693         calculate D2E/DX2 analytically  !
 ! R12   R(9,14)                 1.7113         calculate D2E/DX2 analytically  !
 ! R13   R(9,17)                 1.7703         calculate D2E/DX2 analytically  !
 ! R14   R(10,18)                1.8096         calculate D2E/DX2 analytically  !
 ! R15   R(12,13)                0.9575         calculate D2E/DX2 analytically  !
 ! R16   R(12,14)                0.9867         calculate D2E/DX2 analytically  !
 ! R17   R(12,23)                1.7719         calculate D2E/DX2 analytically  !
 ! R18   R(15,16)                0.9583         calculate D2E/DX2 analytically  !
 ! R19   R(15,17)                0.9738         calculate D2E/DX2 analytically  !
 ! R20   R(15,25)                1.735          calculate D2E/DX2 analytically  !
 ! R21   R(18,19)                0.9572         calculate D2E/DX2 analytically  !
 ! R22   R(18,20)                1.0038         calculate D2E/DX2 analytically  !
 ! R23   R(18,22)                1.7329         calculate D2E/DX2 analytically  !
 ! R24   R(20,27)                1.6035         calculate D2E/DX2 analytically  !
 ! R25   R(21,22)                0.9834         calculate D2E/DX2 analytically  !
 ! R26   R(21,23)                0.9793         calculate D2E/DX2 analytically  !
 ! R27   R(24,25)                0.9794         calculate D2E/DX2 analytically  !
 ! R28   R(24,26)                0.9578         calculate D2E/DX2 analytically  !
 ! R29   R(24,29)                1.7376         calculate D2E/DX2 analytically  !
 ! R30   R(27,28)                0.9671         calculate D2E/DX2 analytically  !
 ! R31   R(27,29)                0.9794         calculate D2E/DX2 analytically  !
 ! A1    A(2,1,3)              128.4247         calculate D2E/DX2 analytically  !
 ! A2    A(2,1,5)              119.7649         calculate D2E/DX2 analytically  !
 ! A3    A(3,1,5)              111.8103         calculate D2E/DX2 analytically  !
 ! A4    A(1,2,11)             152.616          calculate D2E/DX2 analytically  !
 ! A5    A(1,3,4)              114.2364         calculate D2E/DX2 analytically  !
 ! A6    A(1,5,6)              111.4624         calculate D2E/DX2 analytically  !
 ! A7    A(1,5,7)              111.3542         calculate D2E/DX2 analytically  !
 ! A8    A(1,5,8)              111.6631         calculate D2E/DX2 analytically  !
 ! A9    A(6,5,7)              107.4048         calculate D2E/DX2 analytically  !
 ! A10   A(6,5,8)              107.3778         calculate D2E/DX2 analytically  !
 ! A11   A(7,5,8)              107.3443         calculate D2E/DX2 analytically  !
 ! A12   A(10,9,11)            105.6851         calculate D2E/DX2 analytically  !
 ! A13   A(10,9,14)             99.1419         calculate D2E/DX2 analytically  !
 ! A14   A(10,9,17)            118.1456         calculate D2E/DX2 analytically  !
 ! A15   A(11,9,14)            102.1072         calculate D2E/DX2 analytically  !
 ! A16   A(11,9,17)            133.0507         calculate D2E/DX2 analytically  !
 ! A17   A(14,9,17)             87.4108         calculate D2E/DX2 analytically  !
 ! A18   A(9,10,18)            157.9857         calculate D2E/DX2 analytically  !
 ! A19   A(2,11,9)             159.0144         calculate D2E/DX2 analytically  !
 ! A20   A(13,12,14)           106.951          calculate D2E/DX2 analytically  !
 ! A21   A(13,12,23)           127.9942         calculate D2E/DX2 analytically  !
 ! A22   A(14,12,23)            95.6525         calculate D2E/DX2 analytically  !
 ! A23   A(16,15,17)           106.4159         calculate D2E/DX2 analytically  !
 ! A24   A(16,15,25)           116.7489         calculate D2E/DX2 analytically  !
 ! A25   A(17,15,25)           101.1581         calculate D2E/DX2 analytically  !
 ! A26   A(10,18,19)           137.4342         calculate D2E/DX2 analytically  !
 ! A27   A(10,18,20)            94.0991         calculate D2E/DX2 analytically  !
 ! A28   A(10,18,22)            90.8442         calculate D2E/DX2 analytically  !
 ! A29   A(19,18,20)           106.5848         calculate D2E/DX2 analytically  !
 ! A30   A(19,18,22)           123.2332         calculate D2E/DX2 analytically  !
 ! A31   A(20,18,22)            94.1335         calculate D2E/DX2 analytically  !
 ! A32   A(4,21,22)            110.0637         calculate D2E/DX2 analytically  !
 ! A33   A(4,21,23)            110.8812         calculate D2E/DX2 analytically  !
 ! A34   A(22,21,23)           104.7365         calculate D2E/DX2 analytically  !
 ! A35   A(18,22,21)           163.0527         calculate D2E/DX2 analytically  !
 ! A36   A(12,23,21)           159.6572         calculate D2E/DX2 analytically  !
 ! A37   A(25,24,26)           106.4906         calculate D2E/DX2 analytically  !
 ! A38   A(25,24,29)           108.5513         calculate D2E/DX2 analytically  !
 ! A39   A(26,24,29)           118.8707         calculate D2E/DX2 analytically  !
 ! A40   A(20,27,28)           102.438          calculate D2E/DX2 analytically  !
 ! A41   A(20,27,29)           108.2815         calculate D2E/DX2 analytically  !
 ! A42   A(28,27,29)           105.8434         calculate D2E/DX2 analytically  !
 ! A43   L(3,4,21,9,-1)        178.5135         calculate D2E/DX2 analytically  !
 ! A44   L(9,14,12,1,-1)       172.399          calculate D2E/DX2 analytically  !
 ! A45   L(9,17,15,27,-1)      170.7494         calculate D2E/DX2 analytically  !
 ! A46   L(18,20,27,9,-1)      171.2846         calculate D2E/DX2 analytically  !
 ! A47   L(15,25,24,3,-1)      175.5167         calculate D2E/DX2 analytically  !
 ! A48   L(24,29,27,9,-1)      171.5384         calculate D2E/DX2 analytically  !
 ! A49   L(3,4,21,9,-2)        179.7024         calculate D2E/DX2 analytically  !
 ! A50   L(9,14,12,1,-2)       191.0318         calculate D2E/DX2 analytically  !
 ! A51   L(9,17,15,27,-2)      180.5498         calculate D2E/DX2 analytically  !
 ! A52   L(18,20,27,9,-2)      185.6074         calculate D2E/DX2 analytically  !
 ! A53   L(15,25,24,3,-2)      181.3932         calculate D2E/DX2 analytically  !
 ! A54   L(24,29,27,9,-2)      173.4047         calculate D2E/DX2 analytically  !
 ! D1    D(3,1,2,11)            -7.0401         calculate D2E/DX2 analytically  !
 ! D2    D(5,1,2,11)           173.0832         calculate D2E/DX2 analytically  !
 ! D3    D(2,1,3,4)              0.7561         calculate D2E/DX2 analytically  !
 ! D4    D(5,1,3,4)           -179.3592         calculate D2E/DX2 analytically  !
 ! D5    D(2,1,5,6)           -122.0358         calculate D2E/DX2 analytically  !
 ! D6    D(2,1,5,7)            118.0428         calculate D2E/DX2 analytically  !
 ! D7    D(2,1,5,8)             -1.938          calculate D2E/DX2 analytically  !
 ! D8    D(3,1,5,6)             58.0683         calculate D2E/DX2 analytically  !
 ! D9    D(3,1,5,7)            -61.8532         calculate D2E/DX2 analytically  !
 ! D10   D(3,1,5,8)            178.166          calculate D2E/DX2 analytically  !
 ! D11   D(1,2,11,9)             5.9095         calculate D2E/DX2 analytically  !
 ! D12   D(1,3,21,22)           57.3029         calculate D2E/DX2 analytically  !
 ! D13   D(1,3,21,23)          -57.7013         calculate D2E/DX2 analytically  !
 ! D14   D(11,9,10,18)          89.5397         calculate D2E/DX2 analytically  !
 ! D15   D(14,9,10,18)         -15.8775         calculate D2E/DX2 analytically  !
 ! D16   D(17,9,10,18)        -107.8373         calculate D2E/DX2 analytically  !
 ! D17   D(10,9,11,2)          -54.5971         calculate D2E/DX2 analytically  !
 ! D18   D(14,9,11,2)           48.642          calculate D2E/DX2 analytically  !
 ! D19   D(17,9,11,2)          146.526          calculate D2E/DX2 analytically  !
 ! D20   D(10,9,12,13)         179.7635         calculate D2E/DX2 analytically  !
 ! D21   D(10,9,12,23)          48.7745         calculate D2E/DX2 analytically  !
 ! D22   D(11,9,12,13)          72.6826         calculate D2E/DX2 analytically  !
 ! D23   D(11,9,12,23)         -58.3064         calculate D2E/DX2 analytically  !
 ! D24   D(17,9,12,13)         -61.7867         calculate D2E/DX2 analytically  !
 ! D25   D(17,9,12,23)         167.2242         calculate D2E/DX2 analytically  !
 ! D26   D(10,9,15,16)         -92.1404         calculate D2E/DX2 analytically  !
 ! D27   D(10,9,15,25)          29.0473         calculate D2E/DX2 analytically  !
 ! D28   D(11,9,15,16)          66.9056         calculate D2E/DX2 analytically  !
 ! D29   D(11,9,15,25)        -171.9066         calculate D2E/DX2 analytically  !
 ! D30   D(14,9,15,16)         169.8224         calculate D2E/DX2 analytically  !
 ! D31   D(14,9,15,25)         -68.9898         calculate D2E/DX2 analytically  !
 ! D32   D(9,10,18,19)         179.9714         calculate D2E/DX2 analytically  !
 ! D33   D(9,10,18,20)          59.9001         calculate D2E/DX2 analytically  !
 ! D34   D(9,10,18,22)         -34.3051         calculate D2E/DX2 analytically  !
 ! D35   D(13,12,23,21)       -141.9505         calculate D2E/DX2 analytically  !
 ! D36   D(14,12,23,21)        -25.2659         calculate D2E/DX2 analytically  !
 ! D37   D(16,15,24,26)        -95.5462         calculate D2E/DX2 analytically  !
 ! D38   D(16,15,24,29)        135.4569         calculate D2E/DX2 analytically  !
 ! D39   D(17,15,24,26)        150.2949         calculate D2E/DX2 analytically  !
 ! D40   D(17,15,24,29)         21.298          calculate D2E/DX2 analytically  !
 ! D41   D(10,18,27,28)        -55.4356         calculate D2E/DX2 analytically  !
 ! D42   D(10,18,27,29)         54.595          calculate D2E/DX2 analytically  !
 ! D43   D(19,18,27,28)        162.0349         calculate D2E/DX2 analytically  !
 ! D44   D(19,18,27,29)        -87.9344         calculate D2E/DX2 analytically  !
 ! D45   D(22,18,27,28)         35.4054         calculate D2E/DX2 analytically  !
 ! D46   D(22,18,27,29)        145.436          calculate D2E/DX2 analytically  !
 ! D47   D(10,18,22,21)         52.8481         calculate D2E/DX2 analytically  !
 ! D48   D(19,18,22,21)       -154.2459         calculate D2E/DX2 analytically  !
 ! D49   D(20,18,22,21)        -41.3233         calculate D2E/DX2 analytically  !
 ! D50   D(4,21,22,18)        -121.4013         calculate D2E/DX2 analytically  !
 ! D51   D(23,21,22,18)         -2.1637         calculate D2E/DX2 analytically  !
 ! D52   D(4,21,23,12)          99.1305         calculate D2E/DX2 analytically  !
 ! D53   D(22,21,23,12)        -19.5556         calculate D2E/DX2 analytically  !
 ! D54   D(25,24,27,20)        -60.9378         calculate D2E/DX2 analytically  !
 ! D55   D(25,24,27,28)         45.4569         calculate D2E/DX2 analytically  !
 ! D56   D(26,24,27,20)        179.813          calculate D2E/DX2 analytically  !
 ! D57   D(26,24,27,28)        -73.7923         calculate D2E/DX2 analytically  !
 --------------------------------------------------------------------------------
 Trust Radius=3.00D-01 FncErr=1.00D-07 GrdErr=1.00D-06 EigMax=2.50D+02 EigMin=1.00D-04
 Number of steps in this run=    174 maximum allowed number of steps=    174.
 GradGradGradGradGradGradGradGradGradGradGradGradGradGradGradGradGradGrad

                          Input orientation:                          
 ---------------------------------------------------------------------
 Center     Atomic      Atomic             Coordinates (Angstroms)
 Number     Number       Type             X           Y           Z
 ---------------------------------------------------------------------
      1          6           0        2.207712    0.937989   -0.569285
      2          8           0        1.087318    0.703984   -0.956455
      3          8           0        2.764906    0.566405    0.515429
      4          1           0        2.122608   -0.060598    1.165155
      5          6           0        3.167005    1.803649   -1.447757
      6          9           0        4.290040    1.139458   -1.747067
      7          9           0        3.523698    2.929576   -0.816174
      8          9           0        2.594028    2.158354   -2.600782
      9          8           0       -1.245795   -0.685346   -0.458884
     10          1           0       -0.840569   -1.552418   -0.277764
     11          1           0       -0.537198   -0.137044   -0.828662
     12          8           0       -1.229705    0.129142    2.096324
     13          1           0       -1.590375    1.006706    2.225436
     14          1           0       -1.355878   -0.096502    1.144131
     15          8           0       -3.980958   -0.627591   -0.443886
     16          1           0       -4.326008   -0.774931   -1.325690
     17          1           0       -3.011901   -0.587625   -0.530691
     18          8           0        0.027271   -2.836355    0.656564
     19          1           0        0.315663   -3.737994    0.515012
     20          1           0       -0.657259   -2.866304    1.390203
     21          8           0        1.295045   -0.849233    1.950702
     22          1           0        1.002440   -1.639904    1.444381
     23          1           0        0.467403   -0.374585    2.171654
     24          8           0       -4.186236   -2.665802    1.333939
     25          1           0       -4.162981   -1.925653    0.692889
     26          1           0       -4.974846   -2.542330    1.863278
     27          8           0       -1.759485   -2.629701    2.530565
     28          1           0       -1.679222   -1.681706    2.704362
     29          1           0       -2.645406   -2.754422    2.132138
 ---------------------------------------------------------------------
                    Distance matrix (angstroms):
                    1          2          3          4          5
     1  C    0.000000
     2  O    1.208281   0.000000
     3  O    1.274811   2.235995   0.000000
     4  H    2.003173   2.481460   1.108071   0.000000
     5  C    1.562473   2.403277   2.355113   3.375424   0.000000
     6  F    2.400801   3.327481   2.788066   3.823471   1.338635
     7  F    2.399832   3.302861   2.816649   3.850956   1.339343
     8  F    2.401147   2.662551   3.503465   4.396392   1.335508
     9  O    3.817607   2.760658   4.312991   3.791300   5.161954
    10  H    3.947041   3.044457   4.256526   3.617729   5.356558
    11  H    2.959308   1.833769   3.633911   3.325014   4.227373
    12  O    4.424426   3.875371   4.318257   3.484405   5.890292
    13  H    4.715999   4.169665   4.699623   4.006192   6.063013
    14  H    4.087192   3.320006   4.220849   3.478735   5.548416
    15  O    6.384857   5.265286   6.917556   6.337508   7.616564
    16  H    6.796745   5.623844   7.447816   6.949765   7.925226
    17  H    5.438139   4.318926   5.983114   5.432940   6.688653
    18  O    4.527991   4.032311   4.369592   3.514816   5.984624
    19  H    5.159493   4.742556   4.952437   4.148611   6.533943
    20  H    5.149786   4.614901   4.925437   3.956045   6.669893
    21  O    3.221406   3.302604   2.494900   1.387043   4.700163
    22  H    3.486125   3.356342   2.972715   1.956260   4.990778
    23  H    3.502038   3.366403   2.984470   1.962481   5.013251
    24  O    7.582357   6.664213   7.709441   6.827671   9.043449
    25  H    7.097835   6.099259   7.364609   6.573439   8.498162
    26  H    8.343808   7.432313   8.448946   7.551174   9.805112
    27  O    6.170587   5.601523   5.894572   4.851318   7.729938
    28  H    5.717327   5.171735   5.440193   4.410336   7.271431
    29  H    6.669659   5.952580   6.550810   5.561089   8.208275
                    6          7          8          9         10
     6  F    0.000000
     7  F    2.158324   0.000000
     8  F    2.154863   2.154969   0.000000
     9  O    5.969489   5.995281   5.236278   0.000000
    10  H    5.977306   6.278932   5.564413   0.974077   0.000000
    11  H    5.076923   5.088732   4.267767   0.969269   1.548808
    12  O    6.801468   6.238583   6.387600   2.681928   2.935194
    13  H    7.097723   6.253204   6.490600   3.191762   3.657504
    14  H    6.462430   6.067142   5.891562   1.711289   2.099290
    15  O    8.557461   8.313356   7.459499   2.735813   3.277948
    16  H    8.836216   8.694876   7.623445   3.201107   3.721682
    17  H    7.601363   7.427399   6.576634   1.770264   2.389453
    18  O    6.305214   6.902168   6.491968   2.737108   1.809588
    19  H    6.685970   7.517980   7.047413   3.564447   2.596557
    20  H    7.096784   7.479353   7.193470   2.919259   2.131200
    21  O    5.157361   5.186703   5.607935   3.505543   3.165656
    22  H    5.358965   5.687443   5.772630   3.096476   2.523910
    23  H    5.679898   5.402364   5.806415   3.154576   3.016244
    24  O    9.788761   9.765978   9.204699   3.972733   3.876944
    25  H    9.316751   9.216049   8.554797   3.372672   3.481364
    26  H   10.603219  10.456887   9.965546   4.769344   4.759857
    27  O    8.312728   8.367691   8.258890   3.602943   3.145101
    28  H    7.962805   7.792848   7.819928   3.344655   3.100505
    29  H    8.849347   8.891470   8.601603   3.599081   3.241895
                   11         12         13         14         15
    11  H    0.000000
    12  O    3.017609   0.000000
    13  H    3.427077   0.957534   0.000000
    14  H    2.136303   0.986665   1.562459   0.000000
    15  O    3.499739   3.820301   3.938412   3.113663   0.000000
    16  H    3.874147   4.702619   4.823735   3.921983   0.958305
    17  H    2.532976   3.254410   3.486956   2.405960   0.973757
    18  O    3.132220   3.528041   4.455026   3.107670   4.706966
    19  H    3.936962   4.454599   5.391726   4.055897   5.390273
    20  H    3.519466   3.130335   4.070445   2.867128   4.407119
    21  O    3.404290   2.711602   3.441749   2.871333   5.798222
    22  H    3.129824   2.921819   3.786461   2.834414   5.424443
    23  H    3.172939   1.771889   2.478973   2.111276   5.166524
    24  O    4.938313   4.139326   4.584820   3.827304   2.712398
    25  H    4.319785   3.846547   4.191150   3.380716   1.735038
    26  H    5.720547   4.606209   4.917465   4.426757   3.158646
    27  O    4.357951   2.842613   3.653103   2.915853   4.217908
    28  H    4.021500   1.962384   2.732183   2.247609   4.039878
    29  H    4.479012   3.212544   3.907414   3.115057   3.597640
                   16         17         18         19         20
    16  H    0.000000
    17  H    1.547251   0.000000
    18  O    5.208631   3.962693   0.000000
    19  H    5.806293   4.700107   0.957162   0.000000
    20  H    5.020920   3.798231   1.003845   1.572380   0.000000
    21  O    6.506651   4.977503   2.688996   3.371251   2.862556
    22  H    6.067440   4.595992   1.732947   2.395280   2.064362
    23  H    5.947141   4.410625   2.923957   3.752333   2.843271
    24  O    3.266275   3.028981   4.271015   4.699717   3.535116
    25  H    2.329249   2.147662   4.288229   4.834715   3.696101
    26  H    3.703270   3.661299   5.154007   5.589000   4.355493
    27  O    4.989781   3.887147   2.597516   3.097904   1.603530
    28  H    4.906021   3.665872   2.904963   3.605709   2.043207
    29  H    4.324279   3.452534   3.054053   3.514320   2.125021
                   21         22         23         24         25
    21  O    0.000000
    22  H    0.983433   0.000000
    23  H    0.979337   1.554421   0.000000
    24  O    5.807302   5.290276   5.254312   0.000000
    25  H    5.703580   5.227616   5.102256   0.979442   0.000000
    26  H    6.495056   6.059521   5.866199   0.957784   1.552168
    27  O    3.582801   3.128534   3.189577   2.705982   3.106369
    28  H    3.179195   2.963210   2.569113   3.021857   3.205401
    29  H    4.380619   3.875815   3.918516   1.737565   2.249740
                   26         27         28         29
    26  H    0.000000
    27  O    3.285034   0.000000
    28  H    3.508452   0.967131   0.000000
    29  H    2.354476   0.979365   1.552956   0.000000
 Stoichiometry    C2H15F3O9
 Framework group  C1[X(C2H15F3O9)]
 Deg. of freedom    81
 Full point group                 C1      NOp   1
 Largest Abelian subgroup         C1      NOp   1
 Largest concise Abelian subgroup C1      NOp   1
                         Standard orientation:                         
 ---------------------------------------------------------------------
 Center     Atomic      Atomic             Coordinates (Angstroms)
 Number     Number       Type             X           Y           Z
 ---------------------------------------------------------------------
      1          6           0        2.239820   -0.075774    0.028126
      2          8           0        1.352320    0.722049   -0.160995
      3          8           0        2.144141   -1.316677    0.304072
      4          1           0        1.102768   -1.690983    0.361158
      5          6           0        3.729784    0.387466   -0.053960
      6          9           0        4.409879   -0.310566   -0.971656
      7          9           0        4.356389    0.224792    1.118534
      8          9           0        3.827346    1.678436   -0.381775
      9          8           0       -1.373039    1.068490   -0.432343
     10          1           0       -1.531137    0.341057   -1.060573
     11          1           0       -0.410386    1.173063   -0.389388
     12          8           0       -1.816620   -0.405904    1.763593
     13          1           0       -1.721279    0.080765    2.582699
     14          1           0       -1.710060    0.243913    1.028821
     15          8           0       -3.553292    2.604520    0.177397
     16          1           0       -3.608321    3.359799   -0.409863
     17          1           0       -2.724029    2.144241   -0.043214
     18          8           0       -1.772350   -1.358539   -1.633111
     19          1           0       -1.933529   -1.806515   -2.463471
     20          1           0       -2.583883   -1.511978   -1.062519
     21          8           0       -0.212325   -2.128316    0.417368
     22          1           0       -0.665277   -1.946012   -0.436294
     23          1           0       -0.720914   -1.620539    1.082651
     24          8           0       -5.310005    0.577821   -0.227026
     25          1           0       -4.714917    1.339098   -0.066917
     26          1           0       -6.062025    0.693535    0.354718
     27          8           0       -3.737645   -1.607340    0.047007
     28          1           0       -3.267594   -1.367444    0.857466
     29          1           0       -4.379050   -0.884934   -0.113884
 ---------------------------------------------------------------------
 Rotational constants (GHZ):           0.8798275           0.1917574           0.1754636
 Standard basis: 6-31++G(d,p) (6D, 7F)
 There are   356 symmetry adapted cartesian basis functions of A   symmetry.
 There are   356 symmetry adapted basis functions of A   symmetry.
   356 basis functions,   568 primitive gaussians,   356 cartesian basis functions
    63 alpha electrons       63 beta electrons
       nuclear repulsion energy      1106.7685886036 Hartrees.
 NAtoms=   29 NActive=   29 NUniq=   29 SFac= 1.00D+00 NAtFMM=   60 NAOKFM=F Big=F
 Integral buffers will be    131072 words long.
 Raffenetti 2 integral format.
 Two-electron integral symmetry is turned on.
 Nuclear repulsion after empirical dispersion term =     1106.7519579210 Hartrees.
 One-electron integrals computed using PRISM.
 NBasis=   356 RedAO= T EigKep=  3.53D-05  NBF=   356
 NBsUse=   356 1.00D-06 EigRej= -1.00D+00 NBFU=   356
 ExpMin= 3.60D-02 ExpMax= 7.00D+03 ExpMxC= 1.05D+03 IAcc=3 IRadAn=         5 AccDes= 0.00D+00
 Harris functional with IExCor= 4639 and IRadAn=       5 diagonalized for initial guess.
 HarFok:  IExCor= 4639 AccDes= 0.00D+00 IRadAn=         5 IDoV= 1 UseB2=F ITyADJ=14
 ICtDFT=  3500011 ScaDFX=  1.000000  1.000000  1.000000  1.000000
 FoFCou: FMM=F IPFlag=           0 FMFlag=      100000 FMFlg1=           0
         NFxFlg=           0 DoJE=T BraDBF=F KetDBF=T FulRan=T
         wScrn=  0.000000 ICntrl=       500 IOpCl=  0 I1Cent=   200000004 NGrid=           0
         NMat0=    1 NMatS0=      1 NMatT0=    0 NMatD0=    1 NMtDS0=    0 NMtDT0=    0
 Petite list used in FoFCou.
 Requested convergence on RMS density matrix=1.00D-10 within 128 cycles.
 Requested convergence on MAX density matrix=1.00D-08.
 Requested convergence on             energy=1.00D-08.
 No special actions if energy rises.
 SCF Done:  E(RwB97XD) =  -1061.67325226     A.U. after   17 cycles
            NFock= 17  Conv=0.58D-10     -V/T= 2.0082
 DoSCS=F DFT=T ScalE2(SS,OS)=  1.000000  1.000000
 Range of M.O.s used for correlation:     1   356
 NBasis=   356 NAE=    63 NBE=    63 NFC=     0 NFV=     0
 NROrb=    356 NOA=    63 NOB=    63 NVA=   293 NVB=   293

 **** Warning!!: The largest alpha MO coefficient is  0.33242554D+02

 Symmetrizing basis deriv contribution to polar:
 IMax=3 JMax=2 DiffMx= 0.00D+00
 G2DrvN: will do    30 centers at a time, making    1 passes.
 Calling FoFCou, ICntrl=  3107 FMM=F I1Cent=   0 AccDes= 0.00D+00.
 End of G2Drv F.D. properties file   721 does not exist.
 End of G2Drv F.D. properties file   722 does not exist.
 End of G2Drv F.D. properties file   788 does not exist.
          IDoAtm=11111111111111111111111111111
          Differentiating once with respect to nuclear coordinates.
 CalDSu exits because no D1Ps are significant.
          There are    90 degrees of freedom in the 1st order CPHF.  IDoFFX=6 NUNeed=     0.
     84 vectors produced by pass  0 Test12= 2.05D-14 1.11D-09 XBig12= 1.54D-01 8.97D-02.
 AX will form    84 AO Fock derivatives at one time.
     84 vectors produced by pass  1 Test12= 2.05D-14 1.11D-09 XBig12= 3.70D-02 6.62D-02.
     84 vectors produced by pass  2 Test12= 2.05D-14 1.11D-09 XBig12= 1.13D-03 4.53D-03.
     84 vectors produced by pass  3 Test12= 2.05D-14 1.11D-09 XBig12= 1.14D-05 5.60D-04.
     84 vectors produced by pass  4 Test12= 2.05D-14 1.11D-09 XBig12= 8.77D-08 4.31D-05.
     84 vectors produced by pass  5 Test12= 2.05D-14 1.11D-09 XBig12= 5.29D-10 2.03D-06.
     73 vectors produced by pass  6 Test12= 2.05D-14 1.11D-09 XBig12= 2.95D-12 1.50D-07.
     16 vectors produced by pass  7 Test12= 2.05D-14 1.11D-09 XBig12= 1.56D-14 1.28D-08.
 InvSVY:  IOpt=1 It=  1 EMax= 3.05D-16
 Solved reduced A of dimension   593 with    90 vectors.
 End of Minotr F.D. properties file   721 does not exist.
 End of Minotr F.D. properties file   722 does not exist.
 End of Minotr F.D. properties file   788 does not exist.

 **********************************************************************

            Population analysis using the SCF Density.

 **********************************************************************

 Orbital symmetries:
       Occupied  (A) (A) (A) (A) (A) (A) (A) (A) (A) (A) (A) (A)
                 (A) (A) (A) (A) (A) (A) (A) (A) (A) (A) (A) (A)
                 (A) (A) (A) (A) (A) (A) (A) (A) (A) (A) (A) (A)
                 (A) (A) (A) (A) (A) (A) (A) (A) (A) (A) (A) (A)
                 (A) (A) (A) (A) (A) (A) (A) (A) (A) (A) (A) (A)
                 (A) (A) (A)
       Virtual   (A) (A) (A) (A) (A) (A) (A) (A) (A) (A) (A) (A)
                 (A) (A) (A) (A) (A) (A) (A) (A) (A) (A) (A) (A)
                 (A) (A) (A) (A) (A) (A) (A) (A) (A) (A) (A) (A)
                 (A) (A) (A) (A) (A) (A) (A) (A) (A) (A) (A) (A)
                 (A) (A) (A) (A) (A) (A) (A) (A) (A) (A) (A) (A)
                 (A) (A) (A) (A) (A) (A) (A) (A) (A) (A) (A) (A)
                 (A) (A) (A) (A) (A) (A) (A) (A) (A) (A) (A) (A)
                 (A) (A) (A) (A) (A) (A) (A) (A) (A) (A) (A) (A)
                 (A) (A) (A) (A) (A) (A) (A) (A) (A) (A) (A) (A)
                 (A) (A) (A) (A) (A) (A) (A) (A) (A) (A) (A) (A)
                 (A) (A) (A) (A) (A) (A) (A) (A) (A) (A) (A) (A)
                 (A) (A) (A) (A) (A) (A) (A) (A) (A) (A) (A) (A)
                 (A) (A) (A) (A) (A) (A) (A) (A) (A) (A) (A) (A)
                 (A) (A) (A) (A) (A) (A) (A) (A) (A) (A) (A) (A)
                 (A) (A) (A) (A) (A) (A) (A) (A) (A) (A) (A) (A)
                 (A) (A) (A) (A) (A) (A) (A) (A) (A) (A) (A) (A)
                 (A) (A) (A) (A) (A) (A) (A) (A) (A) (A) (A) (A)
                 (A) (A) (A) (A) (A) (A) (A) (A) (A) (A) (A) (A)
                 (A) (A) (A) (A) (A) (A) (A) (A) (A) (A) (A) (A)
                 (A) (A) (A) (A) (A) (A) (A) (A) (A) (A) (A) (A)
                 (A) (A) (A) (A) (A) (A) (A) (A) (A) (A) (A) (A)
                 (A) (A) (A) (A) (A) (A) (A) (A) (A) (A) (A) (A)
                 (A) (A) (A) (A) (A) (A) (A) (A) (A) (A) (A) (A)
                 (A) (A) (A) (A) (A) (A) (A) (A) (A) (A) (A) (A)
                 (A) (A) (A) (A) (A)
 The electronic state is 1-A.
 Alpha  occ. eigenvalues --  -24.87970 -24.87946 -24.87776 -19.32177 -19.31931
 Alpha  occ. eigenvalues --  -19.31439 -19.31428 -19.30819 -19.30398 -19.29618
 Alpha  occ. eigenvalues --  -19.29307 -19.28716 -10.56513 -10.46737  -1.43641
 Alpha  occ. eigenvalues --   -1.34360  -1.34268  -1.23356  -1.16790  -1.15472
 Alpha  occ. eigenvalues --   -1.15049  -1.14400  -1.13903  -1.13478  -1.12589
 Alpha  occ. eigenvalues --   -1.11407  -0.85089  -0.75455  -0.69922  -0.69768
 Alpha  occ. eigenvalues --   -0.67995  -0.67255  -0.67035  -0.65919  -0.65260
 Alpha  occ. eigenvalues --   -0.64484  -0.63914  -0.63238  -0.60639  -0.57710
 Alpha  occ. eigenvalues --   -0.57165  -0.55920  -0.55707  -0.55553  -0.53669
 Alpha  occ. eigenvalues --   -0.52927  -0.52823  -0.52481  -0.52286  -0.50738
 Alpha  occ. eigenvalues --   -0.49732  -0.49633  -0.47741  -0.46667  -0.44527
 Alpha  occ. eigenvalues --   -0.44102  -0.43915  -0.42760  -0.42250  -0.42056
 Alpha  occ. eigenvalues --   -0.41519  -0.41462  -0.39228
 Alpha virt. eigenvalues --    0.02449   0.04325   0.04511   0.04903   0.05530
 Alpha virt. eigenvalues --    0.08297   0.08584   0.09312   0.09841   0.10120
 Alpha virt. eigenvalues --    0.10668   0.11142   0.11676   0.12335   0.12837
 Alpha virt. eigenvalues --    0.13549   0.14085   0.14466   0.16221   0.16518
 Alpha virt. eigenvalues --    0.16848   0.18488   0.18869   0.19622   0.20906
 Alpha virt. eigenvalues --    0.21739   0.22633   0.22914   0.23056   0.23699
 Alpha virt. eigenvalues --    0.24369   0.25379   0.25914   0.26421   0.27178
 Alpha virt. eigenvalues --    0.27352   0.27604   0.27988   0.28956   0.29259
 Alpha virt. eigenvalues --    0.29926   0.30182   0.30531   0.30766   0.31058
 Alpha virt. eigenvalues --    0.31437   0.31827   0.32095   0.32608   0.33047
 Alpha virt. eigenvalues --    0.33480   0.33721   0.34273   0.34710   0.35229
 Alpha virt. eigenvalues --    0.35719   0.36040   0.36544   0.37087   0.37174
 Alpha virt. eigenvalues --    0.37662   0.38075   0.38349   0.38432   0.39019
 Alpha virt. eigenvalues --    0.39560   0.39782   0.40274   0.41858   0.42242
 Alpha virt. eigenvalues --    0.42696   0.43430   0.43825   0.44065   0.44847
 Alpha virt. eigenvalues --    0.45541   0.45950   0.46436   0.46952   0.48413
 Alpha virt. eigenvalues --    0.48802   0.49478   0.51343   0.52743   0.53788
 Alpha virt. eigenvalues --    0.54433   0.55482   0.56715   0.58807   0.59276
 Alpha virt. eigenvalues --    0.61230   0.64133   0.65913   0.82665   0.84171
 Alpha virt. eigenvalues --    0.86528   0.90114   0.93241   0.96759   1.04200
 Alpha virt. eigenvalues --    1.06367   1.07197   1.13158   1.15530   1.17087
 Alpha virt. eigenvalues --    1.17643   1.18195   1.19458   1.20572   1.20891
 Alpha virt. eigenvalues --    1.21390   1.22499   1.22886   1.23902   1.23950
 Alpha virt. eigenvalues --    1.24472   1.25482   1.26000   1.27342   1.27551
 Alpha virt. eigenvalues --    1.28491   1.28787   1.30146   1.30257   1.30895
 Alpha virt. eigenvalues --    1.31689   1.32095   1.32423   1.33432   1.33840
 Alpha virt. eigenvalues --    1.34628   1.34874   1.36161   1.36923   1.36947
 Alpha virt. eigenvalues --    1.37999   1.38938   1.40293   1.40517   1.41542
 Alpha virt. eigenvalues --    1.42786   1.46173   1.46818   1.49001   1.50027
 Alpha virt. eigenvalues --    1.51796   1.54127   1.55369   1.56679   1.57074
 Alpha virt. eigenvalues --    1.59058   1.59524   1.60046   1.60292   1.61374
 Alpha virt. eigenvalues --    1.61572   1.62425   1.63267   1.63740   1.64873
 Alpha virt. eigenvalues --    1.65184   1.65737   1.66351   1.68334   1.68678
 Alpha virt. eigenvalues --    1.69124   1.69873   1.70805   1.71017   1.73404
 Alpha virt. eigenvalues --    1.74333   1.74477   1.75182   1.75359   1.75543
 Alpha virt. eigenvalues --    1.77717   1.78272   1.79219   1.80844   1.82041
 Alpha virt. eigenvalues --    1.84044   1.85696   1.87217   1.88536   1.88608
 Alpha virt. eigenvalues --    1.89794   1.90632   1.92125   1.92747   1.93513
 Alpha virt. eigenvalues --    1.94187   1.94758   1.95442   1.95853   1.98127
 Alpha virt. eigenvalues --    2.02968   2.12655   2.14027   2.15876   2.17138
 Alpha virt. eigenvalues --    2.17664   2.19021   2.25024   2.28844   2.31537
 Alpha virt. eigenvalues --    2.32133   2.33259   2.33894   2.35556   2.36389
 Alpha virt. eigenvalues --    2.37743   2.39027   2.40760   2.43273   2.44467
 Alpha virt. eigenvalues --    2.44656   2.45892   2.48437   2.49991   2.50705
 Alpha virt. eigenvalues --    2.52302   2.56002   2.57824   2.59320   2.59947
 Alpha virt. eigenvalues --    2.62944   2.65364   2.66553   2.66959   2.68205
 Alpha virt. eigenvalues --    2.68963   2.69822   2.71161   2.71529   2.73162
 Alpha virt. eigenvalues --    2.73834   2.75147   2.77148   2.78436   2.78723
 Alpha virt. eigenvalues --    2.81684   2.83104   2.83706   2.84348   2.85724
 Alpha virt. eigenvalues --    2.87560   2.89021   2.92212   2.93803   2.96226
 Alpha virt. eigenvalues --    2.99429   3.10677   3.12229   3.12940   3.14081
 Alpha virt. eigenvalues --    3.14744   3.14984   3.17929   3.23412   3.25076
 Alpha virt. eigenvalues --    3.27341   3.27689   3.39351   3.42534   3.46380
 Alpha virt. eigenvalues --    3.49190   3.53128   3.53577   3.55727   3.61567
 Alpha virt. eigenvalues --    3.64611   3.75177   3.75776   3.77825   3.78928
 Alpha virt. eigenvalues --    3.79896   3.81786   3.84355   3.87351   4.33536
 Alpha virt. eigenvalues --    4.42271   4.43366   4.44277   4.46639   4.47282
 Alpha virt. eigenvalues --    4.53440   4.61037   4.79497   4.86256   4.87156
 Alpha virt. eigenvalues --    5.57023   5.92844   6.63588
          Condensed to atoms (all electrons):
               1          2          3          4          5          6
     1  C    5.501369   0.332947   0.385171  -0.052363  -0.287283  -0.040224
     2  O    0.332947   8.310288  -0.159091   0.000038  -0.029210   0.002340
     3  O    0.385171  -0.159091   8.379208   0.167302  -0.253332   0.014128
     4  H   -0.052363   0.000038   0.167302   0.256349   0.027416   0.000129
     5  C   -0.287283  -0.029210  -0.253332   0.027416   5.042051   0.159339
     6  F   -0.040224   0.002340   0.014128   0.000129   0.159339   9.235490
     7  F   -0.040794   0.000734   0.014729   0.000219   0.161109  -0.046576
     8  F   -0.060583   0.000100   0.013070   0.001052   0.190926  -0.037951
     9  O    0.003244  -0.014864  -0.006818  -0.002835  -0.005411   0.000009
    10  H    0.000845  -0.003493   0.003136   0.000128  -0.001229  -0.000013
    11  H   -0.020985   0.059927  -0.000275  -0.000736   0.001570   0.000333
    12  O    0.003120  -0.002788  -0.000752  -0.001348  -0.001070   0.000004
    13  H   -0.000375  -0.000591  -0.000398  -0.000273  -0.001211  -0.000005
    14  H   -0.010259   0.001104   0.011000  -0.000295  -0.009062   0.000144
    15  O    0.000472  -0.000392   0.000001   0.000091   0.000016   0.000000
    16  H   -0.000129   0.000040   0.000057   0.000005  -0.000206   0.000001
    17  H    0.002576   0.000409  -0.001066   0.000252   0.001873  -0.000031
    18  O   -0.007857   0.002577   0.002771  -0.002182  -0.007978   0.000000
    19  H    0.001193  -0.000606   0.000163  -0.001187  -0.001033  -0.000006
    20  H    0.001626   0.000723  -0.000735   0.003725   0.001531  -0.000006
    21  O    0.004673  -0.003728  -0.045205   0.074435   0.001710  -0.000042
    22  H    0.003122  -0.000694   0.003043  -0.013922  -0.007148   0.000145
    23  H    0.002182  -0.001397   0.000951  -0.014330  -0.001662  -0.000142
    24  O    0.000087   0.000009  -0.000002   0.000055   0.000006   0.000000
    25  H   -0.000017  -0.000072  -0.000037  -0.000063   0.000108   0.000000
    26  H   -0.000020   0.000012   0.000001   0.000016  -0.000009  -0.000000
    27  O   -0.002214   0.000535   0.000254  -0.000681  -0.000459  -0.000000
    28  H    0.001079   0.000141  -0.000865   0.002047   0.000754  -0.000001
    29  H   -0.000177  -0.000090   0.000217  -0.000824  -0.000098   0.000001
               7          8          9         10         11         12
     1  C   -0.040794  -0.060583   0.003244   0.000845  -0.020985   0.003120
     2  O    0.000734   0.000100  -0.014864  -0.003493   0.059927  -0.002788
     3  O    0.014729   0.013070  -0.006818   0.003136  -0.000275  -0.000752
     4  H    0.000219   0.001052  -0.002835   0.000128  -0.000736  -0.001348
     5  C    0.161109   0.190926  -0.005411  -0.001229   0.001570  -0.001070
     6  F   -0.046576  -0.037951   0.000009  -0.000013   0.000333   0.000004
     7  F    9.235383  -0.037129   0.000011   0.000011   0.000148  -0.000009
     8  F   -0.037129   9.245001   0.000173  -0.000090   0.000652   0.000006
     9  O    0.000011   0.000173   8.563274   0.225248   0.226785  -0.030698
    10  H    0.000011  -0.000090   0.225248   0.294774  -0.015165  -0.000816
    11  H    0.000148   0.000652   0.226785  -0.015165   0.264808   0.001705
    12  O   -0.000009   0.000006  -0.030698  -0.000816   0.001705   8.480960
    13  H   -0.000032  -0.000009   0.002495  -0.000293  -0.000587   0.261427
    14  H    0.000202   0.000012   0.023964   0.007417  -0.002440   0.176715
    15  O    0.000000   0.000001  -0.019319  -0.006699   0.001880   0.001997
    16  H    0.000001   0.000000   0.003672   0.000706  -0.001737   0.000402
    17  H   -0.000032  -0.000016  -0.004633   0.000969  -0.003549   0.001750
    18  O    0.000001   0.000008  -0.026850   0.040421  -0.002059   0.002910
    19  H   -0.000001  -0.000008   0.006075  -0.002430  -0.000754   0.001347
    20  H    0.000012   0.000022  -0.003378  -0.010104   0.002232  -0.004023
    21  O   -0.000077   0.000090   0.020396  -0.009223  -0.003492  -0.026596
    22  H   -0.000146  -0.000122  -0.007615   0.004549  -0.000968   0.001666
    23  H    0.000091  -0.000127   0.000601   0.001020  -0.000874   0.037503
    24  O    0.000000   0.000000   0.000291  -0.000120   0.000064  -0.000055
    25  H    0.000000   0.000000   0.002775  -0.001186   0.001451  -0.000060
    26  H   -0.000000   0.000000  -0.000198   0.000112  -0.000108  -0.000249
    27  O   -0.000000   0.000000  -0.002373  -0.001399   0.000918   0.018522
    28  H   -0.000003   0.000005  -0.000767   0.000236  -0.000067   0.008063
    29  H    0.000000  -0.000002   0.000182   0.000752  -0.000342  -0.000667
              13         14         15         16         17         18
     1  C   -0.000375  -0.010259   0.000472  -0.000129   0.002576  -0.007857
     2  O   -0.000591   0.001104  -0.000392   0.000040   0.000409   0.002577
     3  O   -0.000398   0.011000   0.000001   0.000057  -0.001066   0.002771
     4  H   -0.000273  -0.000295   0.000091   0.000005   0.000252  -0.002182
     5  C   -0.001211  -0.009062   0.000016  -0.000206   0.001873  -0.007978
     6  F   -0.000005   0.000144   0.000000   0.000001  -0.000031   0.000000
     7  F   -0.000032   0.000202   0.000000   0.000001  -0.000032   0.000001
     8  F   -0.000009   0.000012   0.000001   0.000000  -0.000016   0.000008
     9  O    0.002495   0.023964  -0.019319   0.003672  -0.004633  -0.026850
    10  H   -0.000293   0.007417  -0.006699   0.000706   0.000969   0.040421
    11  H   -0.000587  -0.002440   0.001880  -0.001737  -0.003549  -0.002059
    12  O    0.261427   0.176715   0.001997   0.000402   0.001750   0.002910
    13  H    0.321337  -0.003089  -0.001080   0.000219  -0.000465   0.000717
    14  H   -0.003089   0.392670   0.001415   0.002716  -0.023779   0.001781
    15  O   -0.001080   0.001415   8.343029   0.276651   0.232887  -0.000902
    16  H    0.000219   0.002716   0.276651   0.361567  -0.019996  -0.000024
    17  H   -0.000465  -0.023779   0.232887  -0.019996   0.345126   0.000583
    18  O    0.000717   0.001781  -0.000902  -0.000024   0.000583   8.546154
    19  H    0.000356  -0.001466   0.000040   0.000074   0.000183   0.258380
    20  H   -0.000313   0.002111   0.001015  -0.000043  -0.000124   0.189308
    21  O    0.003028  -0.013859   0.000024  -0.000109   0.002216  -0.042231
    22  H   -0.000085   0.006683  -0.000555   0.000059  -0.000645   0.054365
    23  H   -0.000199  -0.003481  -0.000023  -0.000058   0.000117   0.002046
    24  O    0.001470  -0.004791  -0.055131   0.003419   0.005279  -0.002445
    25  H   -0.000515  -0.001882   0.039504  -0.006849  -0.008280   0.000473
    26  H    0.000144   0.000373   0.001015  -0.000599   0.001591  -0.000341
    27  O    0.004184  -0.012540  -0.003062  -0.000488   0.003918  -0.056749
    28  H   -0.000023  -0.006846  -0.000124  -0.000107   0.000687   0.002436
    29  H   -0.001292   0.001164  -0.000243   0.000050  -0.000408   0.006879
              19         20         21         22         23         24
     1  C    0.001193   0.001626   0.004673   0.003122   0.002182   0.000087
     2  O   -0.000606   0.000723  -0.003728  -0.000694  -0.001397   0.000009
     3  O    0.000163  -0.000735  -0.045205   0.003043   0.000951  -0.000002
     4  H   -0.001187   0.003725   0.074435  -0.013922  -0.014330   0.000055
     5  C   -0.001033   0.001531   0.001710  -0.007148  -0.001662   0.000006
     6  F   -0.000006  -0.000006  -0.000042   0.000145  -0.000142   0.000000
     7  F   -0.000001   0.000012  -0.000077  -0.000146   0.000091   0.000000
     8  F   -0.000008   0.000022   0.000090  -0.000122  -0.000127   0.000000
     9  O    0.006075  -0.003378   0.020396  -0.007615   0.000601   0.000291
    10  H   -0.002430  -0.010104  -0.009223   0.004549   0.001020  -0.000120
    11  H   -0.000754   0.002232  -0.003492  -0.000968  -0.000874   0.000064
    12  O    0.001347  -0.004023  -0.026596   0.001666   0.037503  -0.000055
    13  H    0.000356  -0.000313   0.003028  -0.000085  -0.000199   0.001470
    14  H   -0.001466   0.002111  -0.013859   0.006683  -0.003481  -0.004791
    15  O    0.000040   0.001015   0.000024  -0.000555  -0.000023  -0.055131
    16  H    0.000074  -0.000043  -0.000109   0.000059  -0.000058   0.003419
    17  H    0.000183  -0.000124   0.002216  -0.000645   0.000117   0.005279
    18  O    0.258380   0.189308  -0.042231   0.054365   0.002046  -0.002445
    19  H    0.321804  -0.006574   0.003346   0.000211   0.001192  -0.000208
    20  H   -0.006574   0.307906   0.004569  -0.022311  -0.005392   0.000353
    21  O    0.003346   0.004569   8.453575   0.228826   0.244576   0.000164
    22  H    0.000211  -0.022311   0.228826   0.289437  -0.016706  -0.000255
    23  H    0.001192  -0.005392   0.244576  -0.016706   0.287757  -0.000087
    24  O   -0.000208   0.000353   0.000164  -0.000255  -0.000087   8.370402
    25  H   -0.000270   0.000043  -0.000198  -0.000041   0.000126   0.249108
    26  H    0.000127   0.000778   0.000066  -0.000062  -0.000052   0.272840
    27  O    0.005302   0.062201  -0.011882   0.003373  -0.003558  -0.053597
    28  H   -0.000987   0.003020   0.002073  -0.005999  -0.006798   0.000603
    29  H   -0.001220  -0.017595  -0.001361   0.003628   0.003205   0.031858
              25         26         27         28         29
     1  C   -0.000017  -0.000020  -0.002214   0.001079  -0.000177
     2  O   -0.000072   0.000012   0.000535   0.000141  -0.000090
     3  O   -0.000037   0.000001   0.000254  -0.000865   0.000217
     4  H   -0.000063   0.000016  -0.000681   0.002047  -0.000824
     5  C    0.000108  -0.000009  -0.000459   0.000754  -0.000098
     6  F    0.000000  -0.000000  -0.000000  -0.000001   0.000001
     7  F    0.000000  -0.000000  -0.000000  -0.000003   0.000000
     8  F    0.000000   0.000000   0.000000   0.000005  -0.000002
     9  O    0.002775  -0.000198  -0.002373  -0.000767   0.000182
    10  H   -0.001186   0.000112  -0.001399   0.000236   0.000752
    11  H    0.001451  -0.000108   0.000918  -0.000067  -0.000342
    12  O   -0.000060  -0.000249   0.018522   0.008063  -0.000667
    13  H   -0.000515   0.000144   0.004184  -0.000023  -0.001292
    14  H   -0.001882   0.000373  -0.012540  -0.006846   0.001164
    15  O    0.039504   0.001015  -0.003062  -0.000124  -0.000243
    16  H   -0.006849  -0.000599  -0.000488  -0.000107   0.000050
    17  H   -0.008280   0.001591   0.003918   0.000687  -0.000408
    18  O    0.000473  -0.000341  -0.056749   0.002436   0.006879
    19  H   -0.000270   0.000127   0.005302  -0.000987  -0.001220
    20  H    0.000043   0.000778   0.062201   0.003020  -0.017595
    21  O   -0.000198   0.000066  -0.011882   0.002073  -0.001361
    22  H   -0.000041  -0.000062   0.003373  -0.005999   0.003628
    23  H    0.000126  -0.000052  -0.003558  -0.006798   0.003205
    24  O    0.249108   0.272840  -0.053597   0.000603   0.031858
    25  H    0.312235  -0.022841  -0.001599   0.000743  -0.003236
    26  H   -0.022841   0.369313   0.003448  -0.000754  -0.006513
    27  O   -0.001599   0.003448   8.403438   0.253098   0.257388
    28  H    0.000743  -0.000754   0.253098   0.331429  -0.030035
    29  H   -0.003236  -0.006513   0.257388  -0.030035   0.288650
 Mulliken charges:
               1
     1  C    0.279579
     2  O   -0.494909
     3  O   -0.526627
     4  H    0.557780
     5  C    1.017994
     6  F   -0.287065
     7  F   -0.287852
     8  F   -0.315080
     9  O   -0.953434
    10  H    0.471935
    11  H    0.491664
    12  O   -0.928964
    13  H    0.415457
    14  H    0.464318
    15  O   -0.812508
    16  H    0.380703
    17  H    0.462608
    18  O   -0.962190
    19  H    0.416957
    20  H    0.489425
    21  O   -0.885763
    22  H    0.478167
    23  H    0.473518
    24  O   -0.819318
    25  H    0.440580
    26  H    0.381909
    27  O   -0.865977
    28  H    0.446964
    29  H    0.470128
 Sum of Mulliken charges =  -0.00000
 Mulliken charges with hydrogens summed into heavy atoms:
               1
     1  C    0.279579
     2  O   -0.494909
     3  O    0.031153
     5  C    1.017994
     6  F   -0.287065
     7  F   -0.287852
     8  F   -0.315080
     9  O    0.010166
    12  O   -0.049188
    15  O    0.030803
    18  O   -0.055809
    21  O    0.065922
    24  O    0.003170
    27  O    0.051114
 APT charges:
               1
     1  C    0.290547
     2  O   -0.725443
     3  O   -0.374515
     4  H    0.414641
     5  C    0.398102
     6  F   -0.007378
     7  F   -0.017369
     8  F   -0.116030
     9  O   -0.729396
    10  H    0.488731
    11  H    0.312495
    12  O   -1.033280
    13  H    0.764114
    14  H    0.222028
    15  O   -0.764815
    16  H    0.965235
    17  H   -0.168423
    18  O   -1.602379
    19  H    0.996372
    20  H    0.518598
    21  O   -0.611907
    22  H    0.396517
    23  H    0.371552
    24  O   -1.312471
    25  H   -0.015695
    26  H    1.258906
    27  O   -0.608445
    28  H    0.013856
    29  H    0.675854
 Sum of APT charges =  -0.00000
 APT charges with hydrogens summed into heavy atoms:
               1
     1  C    0.290547
     2  O   -0.725443
     3  O    0.040126
     5  C    0.398102
     6  F   -0.007378
     7  F   -0.017369
     8  F   -0.116030
     9  O    0.071831
    12  O   -0.047138
    15  O    0.031996
    18  O   -0.087410
    21  O    0.156161
    24  O   -0.069259
    27  O    0.081265
 Electronic spatial extent (au):  <R**2>=           5868.9779
 Charge=             -0.0000 electrons
 Dipole moment (field-independent basis, Debye):
    X=             -4.5556    Y=              1.9033    Z=             -0.0979  Tot=              4.9382
 Quadrupole moment (field-independent basis, Debye-Ang):
   XX=            -92.3059   YY=            -87.0937   ZZ=            -74.1421
   XY=             -8.0526   XZ=             -1.9269   YZ=              3.7578
 Traceless Quadrupole moment (field-independent basis, Debye-Ang):
   XX=             -7.7920   YY=             -2.5799   ZZ=             10.3718
   XY=             -8.0526   XZ=             -1.9269   YZ=              3.7578
 Octapole moment (field-independent basis, Debye-Ang**2):
  XXX=            -86.3615  YYY=             43.8918  ZZZ=              1.6160  XYY=            -14.7150
  XXY=             42.9094  XXZ=             22.9840  XZZ=            -15.6339  YZZ=            -10.2524
  YYZ=            -25.7387  XYZ=              0.0474
 Hexadecapole moment (field-independent basis, Debye-Ang**3):
 XXXX=          -4832.6025 YYYY=           -903.8847 ZZZZ=           -299.8509 XXXY=           -198.1493
 XXXZ=           -207.3315 YYYX=           -113.0037 YYYZ=            -16.1937 ZZZX=             -1.9664
 ZZZY=             45.5743 XXYY=          -1009.8428 XXZZ=           -909.9258 YYZZ=           -200.2566
 XXYZ=              5.2537 YYXZ=             70.1736 ZZXY=             33.6827
 N-N= 1.106751957921D+03 E-N=-4.721344649533D+03  KE= 1.053044147269D+03
  Exact polarizability:       0.000       0.000       0.000       0.000       0.000       0.000
 Approx polarizability:      93.707      -4.400      95.283       0.427      -1.628      85.183
 Calling FoFJK, ICntrl=    100127 FMM=F ISym2X=0 I1Cent= 0 IOpClX= 0 NMat=1 NMatS=1 NMatT=0.
 ***** Axes restored to original set *****
 -------------------------------------------------------------------
 Center     Atomic                   Forces (Hartrees/Bohr)
 Number     Number              X              Y              Z
 -------------------------------------------------------------------
      1        6           0.011038797    0.007796748   -0.006405250
      2        8          -0.017780440   -0.002016530   -0.008964053
      3        8           0.000163053   -0.013623807    0.024139970
      4        1           0.006332486    0.009640777   -0.011648948
      5        6           0.000573084    0.002460863   -0.004358718
      6        9           0.001279294   -0.004775859    0.001496500
      7        9          -0.001430486    0.001512705    0.004919043
      8        9          -0.003379404   -0.001872823    0.000845303
      9        8          -0.006018089   -0.000581703    0.002045891
     10        1           0.002492946   -0.003398077   -0.003004325
     11        1           0.005230558    0.002210407   -0.000739847
     12        8          -0.000839044   -0.003671142   -0.001231108
     13        1          -0.000957616    0.002742652    0.002328257
     14        1           0.000164204    0.003286907    0.000182266
     15        8          -0.001189385   -0.000170998    0.003660096
     16        1          -0.000784868   -0.000164918   -0.001989326
     17        1           0.003123744    0.001105205   -0.004014302
     18        8          -0.003405835    0.002036503    0.002502956
     19        1           0.002188665   -0.002848675   -0.002711170
     20        1          -0.000904198   -0.003262264    0.001135913
     21        8           0.003933216    0.002269843   -0.002840606
     22        1           0.002410093    0.000060261    0.001669429
     23        1           0.001648347    0.001137088    0.001126603
     24        8           0.002273456   -0.001721245    0.000169543
     25        1          -0.002919770    0.000754406   -0.002195136
     26        1          -0.001720779   -0.000239243    0.001631192
     27        8           0.005435350   -0.002413518   -0.002372835
     28        1          -0.002721991    0.002497209    0.003091832
     29        1          -0.004235389    0.001249226    0.001530831
 -------------------------------------------------------------------
 Cartesian Forces:  Max     0.024139970 RMS     0.004978408
 FormGI is forming the generalized inverse of G from B-inverse, IUseBI=4.

 GradGradGradGradGradGradGradGradGradGradGradGradGradGradGradGradGradGrad
 Berny optimization.
 Internal  Forces:  Max     0.017836631 RMS     0.003129408
 Search for a local minimum.
 Step number   1 out of a maximum of  174
 All quantities printed in internal units (Hartrees-Bohrs-Radians)
 Mixed Optimization -- RFO/linear search
 Second derivative matrix not updated -- analytic derivatives used.
 ITU=  0
     Eigenvalues ---    0.00017   0.00039   0.00046   0.00052   0.00067
     Eigenvalues ---    0.00073   0.00185   0.00193   0.00218   0.00244
     Eigenvalues ---    0.00276   0.00391   0.00440   0.00575   0.00635
     Eigenvalues ---    0.00680   0.00718   0.00919   0.00939   0.01048
     Eigenvalues ---    0.01101   0.01227   0.01312   0.01427   0.01584
     Eigenvalues ---    0.01657   0.01732   0.01750   0.01824   0.02055
     Eigenvalues ---    0.02172   0.02233   0.02348   0.02516   0.02535
     Eigenvalues ---    0.02597   0.02706   0.02742   0.02902   0.03384
     Eigenvalues ---    0.03680   0.03712   0.04249   0.04353   0.05215
     Eigenvalues ---    0.05786   0.06524   0.06800   0.06831   0.07099
     Eigenvalues ---    0.07598   0.08023   0.11691   0.13582   0.14991
     Eigenvalues ---    0.19819   0.20416   0.21753   0.23141   0.23789
     Eigenvalues ---    0.25886   0.36142   0.37579   0.38496   0.41408
     Eigenvalues ---    0.42705   0.45132   0.46766   0.47280   0.48662
     Eigenvalues ---    0.49638   0.51022   0.51579   0.52800   0.55690
     Eigenvalues ---    0.57402   0.57576   0.57760   0.57859   0.60897
     Eigenvalues ---    0.88997
 RFO step:  Lambda=-9.32516391D-03 EMin= 1.67809830D-04
 Linear search not attempted -- first point.
 Maximum step size (   0.300) exceeded in Quadratic search.
    -- Step size scaled by   0.599
 Iteration  1 RMS(Cart)=  0.05489482 RMS(Int)=  0.00108242
 Iteration  2 RMS(Cart)=  0.00179538 RMS(Int)=  0.00035476
 Iteration  3 RMS(Cart)=  0.00000313 RMS(Int)=  0.00035475
 Iteration  4 RMS(Cart)=  0.00000000 RMS(Int)=  0.00035475
 Variable       Old X    -DE/DX   Delta X   Delta X   Delta X     New X
                                 (Linear)    (Quad)   (Total)
    R1        2.28332   0.01756   0.00000   0.00582   0.00563   2.28895
    R2        2.40904   0.01391   0.00000   0.02351   0.02321   2.43226
    R3        2.95265  -0.00493   0.00000  -0.01341  -0.01341   2.93924
    R4        3.46532  -0.00169   0.00000   0.00230   0.00226   3.46758
    R5        2.09395  -0.01784   0.00000  -0.12890  -0.12901   1.96494
    R6        2.62113  -0.00188   0.00000   0.16458   0.16446   2.78560
    R7        2.52965   0.00311   0.00000   0.00139   0.00139   2.53105
    R8        2.53099   0.00321   0.00000   0.00173   0.00173   2.53272
    R9        2.52374   0.00022   0.00000  -0.00520  -0.00520   2.51855
   R10        1.84074   0.00396   0.00000   0.00477   0.00474   1.84548
   R11        1.83165   0.00432   0.00000   0.00488   0.00491   1.83656
   R12        3.23387   0.00264   0.00000   0.05762   0.05749   3.29136
   R13        3.34531   0.00082   0.00000   0.00296   0.00293   3.34825
   R14        3.41963   0.00119   0.00000  -0.00093  -0.00090   3.41873
   R15        1.80948   0.00319   0.00000   0.00285   0.00285   1.81232
   R16        1.86453   0.00173   0.00000  -0.00340  -0.00347   1.86106
   R17        3.34839   0.00285   0.00000   0.08624   0.08630   3.43468
   R18        1.81093   0.00214   0.00000   0.00229   0.00229   1.81322
   R19        1.84013   0.00419   0.00000   0.00496   0.00495   1.84508
   R20        3.27875   0.00172   0.00000   0.02021   0.02034   3.29908
   R21        1.80877   0.00374   0.00000   0.00309   0.00309   1.81186
   R22        1.89699   0.00355   0.00000  -0.00112  -0.00119   1.89580
   R23        3.27479   0.00405   0.00000   0.07504   0.07530   3.35009
   R24        3.03023   0.00226   0.00000   0.01878   0.01873   3.04896
   R25        1.85842   0.00173   0.00000  -0.00664  -0.00643   1.85199
   R26        1.85068   0.00170   0.00000  -0.00557  -0.00544   1.84524
   R27        1.85088   0.00351   0.00000   0.00261   0.00274   1.85362
   R28        1.80995   0.00229   0.00000   0.00222   0.00222   1.81217
   R29        3.28352   0.00098   0.00000   0.02068   0.02075   3.30428
   R30        1.82761   0.00278   0.00000   0.00334   0.00334   1.83095
   R31        1.85073   0.00395   0.00000   0.00285   0.00290   1.85363
    A1        2.24143   0.00099   0.00000   0.00172   0.00127   2.24270
    A2        2.09029   0.00010   0.00000   0.00716   0.00738   2.09768
    A3        1.95146  -0.00109   0.00000  -0.00888  -0.00866   1.94280
    A4        2.66365  -0.00523   0.00000  -0.05361  -0.05373   2.60992
    A5        1.99380  -0.00262   0.00000  -0.00959  -0.01023   1.98357
    A6        1.94539  -0.00489   0.00000  -0.00945  -0.00950   1.93589
    A7        1.94350  -0.00522   0.00000  -0.01096  -0.01101   1.93249
    A8        1.94889  -0.00442   0.00000  -0.00748  -0.00752   1.94137
    A9        1.87457   0.00520   0.00000   0.00901   0.00895   1.88352
   A10        1.87410   0.00514   0.00000   0.01040   0.01037   1.88447
   A11        1.87351   0.00522   0.00000   0.01048   0.01044   1.88396
   A12        1.84455   0.00036   0.00000   0.00574   0.00597   1.85053
   A13        1.73035   0.00015   0.00000   0.01456   0.01430   1.74465
   A14        2.06203  -0.00049   0.00000  -0.02052  -0.02083   2.04120
   A15        1.78211  -0.00169   0.00000  -0.00354  -0.00355   1.77856
   A16        2.32217  -0.00012   0.00000   0.00088   0.00014   2.32231
   A17        1.52561   0.00204   0.00000   0.02588   0.02613   1.55173
   A18        2.75737  -0.00085   0.00000  -0.00235  -0.00291   2.75446
   A19        2.77533  -0.00007   0.00000   0.07441   0.07519   2.85051
   A20        1.86665   0.00067   0.00000   0.00916   0.00915   1.87580
   A21        2.23392  -0.00113   0.00000  -0.01374  -0.01300   2.22092
   A22        1.66945   0.00182   0.00000  -0.00771  -0.00781   1.66164
   A23        1.85731  -0.00088   0.00000  -0.00283  -0.00311   1.85420
   A24        2.03765  -0.00088   0.00000  -0.00329  -0.00369   2.03396
   A25        1.76554   0.00285   0.00000   0.04302   0.04290   1.80844
   A26        2.39868  -0.00152   0.00000  -0.02357  -0.02422   2.37446
   A27        1.64234   0.00100   0.00000   0.02576   0.02585   1.66819
   A28        1.58553   0.00103   0.00000  -0.02692  -0.02755   1.55798
   A29        1.86026  -0.00007   0.00000   0.01101   0.01103   1.87128
   A30        2.15082  -0.00112   0.00000   0.00464   0.00252   2.15334
   A31        1.64294   0.00271   0.00000   0.04728   0.04723   1.69017
   A32        1.92097   0.00261   0.00000   0.01848   0.01798   1.93895
   A33        1.93524   0.00133   0.00000   0.01213   0.01290   1.94814
   A34        1.82800  -0.00146   0.00000  -0.00435  -0.00482   1.82318
   A35        2.84581  -0.00009   0.00000  -0.00608  -0.00596   2.83985
   A36        2.78654  -0.00015   0.00000  -0.01699  -0.01761   2.76893
   A37        1.85861   0.00067   0.00000   0.00404   0.00387   1.86248
   A38        1.89458   0.00110   0.00000   0.01328   0.01336   1.90794
   A39        2.07468  -0.00110   0.00000  -0.00548  -0.00551   2.06917
   A40        1.78788   0.00272   0.00000   0.02032   0.02032   1.80820
   A41        1.88987   0.00182   0.00000   0.02070   0.02054   1.91041
   A42        1.84732  -0.00178   0.00000  -0.00463  -0.00491   1.84241
   A43        3.11565   0.00482   0.00000   0.03208   0.03197   3.14762
   A44        3.00893   0.00053   0.00000   0.00356   0.00365   3.01258
   A45        2.98014  -0.00122   0.00000  -0.02771  -0.02780   2.95234
   A46        2.98948  -0.00016   0.00000  -0.02932  -0.02944   2.96004
   A47        3.06334  -0.00213   0.00000  -0.03421  -0.03404   3.02930
   A48        2.99391  -0.00117   0.00000  -0.01021  -0.01041   2.98350
   A49        3.13640  -0.00025   0.00000   0.00059   0.00002   3.13642
   A50        3.33413   0.00217   0.00000   0.05539   0.05610   3.39023
   A51        3.15119   0.00019   0.00000  -0.01562  -0.01541   3.13578
   A52        3.23946  -0.00072   0.00000   0.00212   0.00194   3.24140
   A53        3.16591   0.00168   0.00000  -0.00060  -0.00095   3.16496
   A54        3.02648   0.00117   0.00000   0.03447   0.03421   3.06070
    D1       -0.12287   0.00027   0.00000   0.01031   0.01033  -0.11254
    D2        3.02087   0.00033   0.00000   0.01151   0.01155   3.03242
    D3        0.01320  -0.00008   0.00000  -0.00623  -0.00615   0.00705
    D4       -3.13041  -0.00014   0.00000  -0.00734  -0.00727  -3.13768
    D5       -2.12993  -0.00015   0.00000  -0.00133  -0.00133  -2.13125
    D6        2.06024   0.00010   0.00000   0.00106   0.00105   2.06128
    D7       -0.03383   0.00002   0.00000   0.00031   0.00030  -0.03352
    D8        1.01348  -0.00010   0.00000  -0.00033  -0.00031   1.01318
    D9       -1.07954   0.00015   0.00000   0.00207   0.00207  -1.07747
   D10        3.10958   0.00007   0.00000   0.00132   0.00132   3.11090
   D11        0.10314   0.00038   0.00000   0.01722   0.01698   0.12012
   D12        1.00012   0.00088   0.00000   0.00463   0.00447   1.00459
   D13       -1.00708  -0.00098   0.00000  -0.01713  -0.01730  -1.02438
   D14        1.56276   0.00011   0.00000   0.01558   0.01550   1.57827
   D15       -0.27711   0.00177   0.00000   0.01307   0.01290  -0.26421
   D16       -1.88212  -0.00056   0.00000  -0.02084  -0.02053  -1.90265
   D17       -0.95290  -0.00012   0.00000  -0.01655  -0.01666  -0.96956
   D18        0.84896  -0.00044   0.00000  -0.00042  -0.00073   0.84823
   D19        2.55736   0.00076   0.00000   0.03298   0.03282   2.59018
   D20        3.13747   0.00028   0.00000   0.02553   0.02541  -3.12031
   D21        0.85128   0.00013   0.00000   0.04194   0.04144   0.89271
   D22        1.26855   0.00025   0.00000   0.01963   0.01932   1.28787
   D23       -1.01764   0.00009   0.00000   0.03604   0.03535  -0.98229
   D24       -1.07838  -0.00002   0.00000   0.00854   0.00828  -1.07010
   D25        2.91861  -0.00017   0.00000   0.02495   0.02431   2.94292
   D26       -1.60815   0.00028   0.00000   0.01539   0.01497  -1.59319
   D27        0.50697   0.00019   0.00000   0.03144   0.03136   0.53833
   D28        1.16772  -0.00034   0.00000  -0.02163  -0.02180   1.14592
   D29       -3.00034  -0.00043   0.00000  -0.00558  -0.00541  -3.00575
   D30        2.96396  -0.00077   0.00000  -0.00860  -0.00830   2.95566
   D31       -1.20410  -0.00086   0.00000   0.00744   0.00809  -1.19601
   D32        3.14109   0.00111   0.00000   0.02383   0.02275  -3.11934
   D33        1.04545   0.00101   0.00000  -0.01091  -0.01078   1.03467
   D34       -0.59874  -0.00180   0.00000  -0.05687  -0.05608  -0.65482
   D35       -2.47750  -0.00204   0.00000  -0.02052  -0.02071  -2.49821
   D36       -0.44097  -0.00000   0.00000  -0.02205  -0.02183  -0.46280
   D37       -1.66760   0.00034   0.00000   0.01764   0.01766  -1.64994
   D38        2.36417   0.00025   0.00000   0.01739   0.01750   2.38167
   D39        2.62314   0.00049   0.00000  -0.00116  -0.00123   2.62191
   D40        0.37172   0.00040   0.00000  -0.00141  -0.00139   0.37033
   D41       -0.96753  -0.00076   0.00000  -0.00242  -0.00253  -0.97007
   D42        0.95286  -0.00110   0.00000   0.00241   0.00231   0.95517
   D43        2.82804   0.00060   0.00000   0.00623   0.00649   2.83453
   D44       -1.53474   0.00026   0.00000   0.01106   0.01133  -1.52342
   D45        0.61794   0.00023   0.00000  -0.02989  -0.03032   0.58762
   D46        2.53834  -0.00011   0.00000  -0.02506  -0.02548   2.51286
   D47        0.92237   0.00091   0.00000   0.02871   0.02802   0.95040
   D48       -2.69210  -0.00175   0.00000  -0.04655  -0.04681  -2.73891
   D49       -0.72123  -0.00022   0.00000   0.00391   0.00428  -0.71695
   D50       -2.11885  -0.00169   0.00000   0.01006   0.00957  -2.10928
   D51       -0.03776   0.00038   0.00000   0.03125   0.03134  -0.00642
   D52        1.73015   0.00095   0.00000  -0.01954  -0.01941   1.71075
   D53       -0.34131  -0.00198   0.00000  -0.04509  -0.04466  -0.38597
   D54       -1.06357  -0.00007   0.00000   0.00560   0.00545  -1.05812
   D55        0.79337   0.00260   0.00000   0.03276   0.03267   0.82605
   D56        3.13833  -0.00132   0.00000  -0.01435  -0.01446   3.12387
   D57       -1.28792   0.00135   0.00000   0.01280   0.01276  -1.27515
         Item               Value     Threshold  Converged?
 Maximum Force            0.017837     0.000015     NO 
 RMS     Force            0.003129     0.000010     NO 
 Maximum Displacement     0.209991     0.000060     NO 
 RMS     Displacement     0.054997     0.000040     NO 
 Predicted change in Energy=-4.446373D-03
 GradGradGradGradGradGradGradGradGradGradGradGradGradGradGradGradGradGrad

                          Input orientation:                          
 ---------------------------------------------------------------------
 Center     Atomic      Atomic             Coordinates (Angstroms)
 Number     Number       Type             X           Y           Z
 ---------------------------------------------------------------------
      1          6           0        2.224346    0.969035   -0.618399
      2          8           0        1.097917    0.739059   -0.999747
      3          8           0        2.797272    0.582273    0.467318
      4          1           0        2.190593   -0.007290    1.071922
      5          6           0        3.179957    1.840482   -1.482454
      6          9           0        4.297133    1.167235   -1.786714
      7          9           0        3.534996    2.951775   -0.822703
      8          9           0        2.598046    2.208658   -2.623536
      9          8           0       -1.218816   -0.685625   -0.424164
     10          1           0       -0.831084   -1.563605   -0.243780
     11          1           0       -0.496943   -0.141770   -0.781443
     12          8           0       -1.228370    0.107976    2.160793
     13          1           0       -1.589000    0.979075    2.336558
     14          1           0       -1.356159   -0.077059    1.201982
     15          8           0       -3.954699   -0.651006   -0.490955
     16          1           0       -4.287582   -0.798303   -1.378740
     17          1           0       -2.982704   -0.601012   -0.568629
     18          8           0       -0.009091   -2.870125    0.699736
     19          1           0        0.275902   -3.769598    0.529391
     20          1           0       -0.695489   -2.909446    1.430320
     21          8           0        1.339543   -0.849273    1.931965
     22          1           0        1.028189   -1.643993    1.450364
     23          1           0        0.520628   -0.385505    2.192281
     24          8           0       -4.240695   -2.665990    1.317502
     25          1           0       -4.209300   -1.937839    0.661025
     26          1           0       -5.040574   -2.539849    1.831201
     27          8           0       -1.820080   -2.646405    2.556953
     28          1           0       -1.731657   -1.701238    2.750870
     29          1           0       -2.710967   -2.751417    2.160149
 ---------------------------------------------------------------------
                    Distance matrix (angstroms):
                    1          2          3          4          5
     1  C    0.000000
     2  O    1.211262   0.000000
     3  O    1.287094   2.250482   0.000000
     4  H    1.952315   2.458209   1.039803   0.000000
     5  C    1.555379   2.404377   2.351839   3.304231   0.000000
     6  F    2.387612   3.322293   2.769914   3.740163   1.339372
     7  F    2.385540   3.296485   2.796950   3.762059   1.340259
     8  F    2.386816   2.654581   3.498314   4.328147   1.332758
     9  O    3.825047   2.779977   4.304796   3.784505   5.181737
    10  H    3.986258   3.097546   4.274976   3.644683   5.404681
    11  H    2.943787   1.834964   3.596595   3.267399   4.235603
    12  O    4.515150   3.974783   4.393019   3.590019   5.975632
    13  H    4.824260   4.290462   4.784443   4.105793   6.170075
    14  H    4.150676   3.396491   4.269126   3.549821   5.608878
    15  O    6.389160   5.264986   6.930251   6.373505   7.621936
    16  H    6.790199   5.613441   7.450441   6.971240   7.920738
    17  H    5.438832   4.316610   5.990115   5.459571   6.691365
    18  O    4.633019   4.140039   4.455193   3.629457   6.092767
    19  H    5.250571   4.831352   5.029905   4.256212   6.629786
    20  H    5.269279   4.736362   5.031785   4.108580   6.787132
    21  O    3.254762   3.343070   2.513859   1.474074   4.720186
    22  H    3.540972   3.418603   3.008703   2.042840   5.037171
    23  H    3.554906   3.433213   3.015825   2.046224   5.052794
    24  O    7.665368   6.742758   7.797885   6.963509   9.122178
    25  H    7.174861   6.171750   7.448526   6.697348   8.571542
    26  H    8.431599   7.513094   8.546324   7.699359   9.886594
    27  O    6.285829   5.711934   6.009233   5.025509   7.838963
    28  H    5.842284   5.294210   5.562394   4.590464   7.388421
    29  H    6.776386   6.056069   6.657317   5.721867   8.310059
                    6          7          8          9         10
     6  F    0.000000
     7  F    2.166737   0.000000
     8  F    2.161419   2.161735   0.000000
     9  O    5.976230   5.999020   5.270915   0.000000
    10  H    6.011384   6.307651   5.626024   0.976588   0.000000
    11  H    5.070229   5.082150   4.300788   0.971868   1.556389
    12  O    6.872847   6.299056   6.476429   2.704052   2.955333
    13  H    7.189112   6.334652   6.606494   3.244973   3.701053
    14  H    6.514620   6.098900   5.957753   1.741713   2.139099
    15  O    8.548551   8.317789   7.460834   2.736917   3.263572
    16  H    8.816298   8.692812   7.615983   3.215779   3.717687
    17  H    7.589892   7.427467   6.577360   1.771816   2.379408
    18  O    6.405176   6.983759   6.605705   2.738363   1.809113
    19  H    6.775468   7.591226   7.146527   3.557294   2.586430
    20  H    7.203812   7.571462   7.312737   2.942511   2.152275
    21  O    5.161609   5.182294   5.629152   3.481856   3.155274
    22  H    5.391444   5.707188   5.822717   3.079181   2.516641
    23  H    5.701350   5.414239   5.851277   3.156187   3.024803
    24  O    9.860237   9.828587   9.276979   4.010860   3.908746
    25  H    9.380421   9.278141   8.621005   3.418870   3.517252
    26  H   10.678228  10.523381  10.037007   4.809434   4.793579
    27  O    8.416150   8.452132   8.362353   3.618458   3.161435
    28  H    8.072429   7.884072   7.932077   3.372731   3.130159
    29  H    8.946900   8.968604   8.698943   3.629420   3.274711
                   11         12         13         14         15
    11  H    0.000000
    12  O    3.042058   0.000000
    13  H    3.488669   0.959041   0.000000
    14  H    2.162502   0.984829   1.567449   0.000000
    15  O    3.507105   3.878233   4.030946   3.154023   0.000000
    16  H    3.893166   4.765334   4.923906   3.971594   0.959515
    17  H    2.536770   3.321159   3.588759   2.460739   0.976374
    18  O    3.142581   3.534179   4.471201   3.141347   4.680819
    19  H    3.934045   4.467650   5.412357   4.092779   5.353943
    20  H    3.548430   3.149983   4.091482   2.917369   4.406167
    21  O    3.351988   2.750067   3.476049   2.897585   5.825706
    22  H    3.092518   2.943835   3.809922   2.863929   5.439110
    23  H    3.152442   1.817556   2.516629   2.144331   5.224825
    24  O    4.979251   4.180924   4.621305   3.877687   2.722585
    25  H    4.369001   3.914154   4.264008   3.448993   1.745801
    26  H    5.763790   4.653225   4.954954   4.476178   3.184221
    27  O    4.378217   2.844939   3.639516   2.941549   4.222317
    28  H    4.053849   1.968437   2.715894   2.275524   4.068702
    29  H    4.512774   3.220904   3.899551   3.147345   3.603741
                   16         17         18         19         20
    16  H    0.000000
    17  H    1.548518   0.000000
    18  O    5.188255   3.949684   0.000000
    19  H    5.770177   4.675906   0.958796   0.000000
    20  H    5.025025   3.815236   1.003216   1.579600   0.000000
    21  O    6.529004   4.999642   2.724159   3.409816   2.938931
    22  H    6.080826   4.609925   1.772793   2.435637   2.138420
    23  H    6.003454   4.465691   2.946460   3.778515   2.903412
    24  O    3.280270   3.066621   4.281329   4.715794   3.555346
    25  H    2.337800   2.191732   4.302605   4.846617   3.725950
    26  H    3.728766   3.708517   5.167699   5.609983   4.379163
    27  O    4.999372   3.912108   2.603649   3.125014   1.613442
    28  H    4.939809   3.714120   2.922444   3.639145   2.068154
    29  H    4.338675   3.484869   3.073603   3.552105   2.149367
                   21         22         23         24         25
    21  O    0.000000
    22  H    0.980030   0.000000
    23  H    0.976457   1.546561   0.000000
    24  O    5.900600   5.368731   5.351265   0.000000
    25  H    5.795681   5.304780   5.208329   0.980893   0.000000
    26  H    6.601068   6.146339   5.974825   0.958960   1.556517
    27  O    3.688294   3.215899   3.274686   2.719559   3.131291
    28  H    3.290702   3.051449   2.667575   3.046402   3.249945
    29  H    4.480720   3.963770   4.005219   1.748548   2.270304
                   26         27         28         29
    26  H    0.000000
    27  O    3.302976   0.000000
    28  H    3.535250   0.968898   0.000000
    29  H    2.362209   0.980899   1.552700   0.000000
 Stoichiometry    C2H15F3O9
 Framework group  C1[X(C2H15F3O9)]
 Deg. of freedom    81
 Full point group                 C1      NOp   1
 Largest Abelian subgroup         C1      NOp   1
 Largest concise Abelian subgroup C1      NOp   1
                         Standard orientation:                         
 ---------------------------------------------------------------------
 Center     Atomic      Atomic             Coordinates (Angstroms)
 Number     Number       Type             X           Y           Z
 ---------------------------------------------------------------------
      1          6           0        2.277005   -0.057181    0.015103
      2          8           0        1.389006    0.748732   -0.155539
      3          8           0        2.179414   -1.316593    0.262020
      4          1           0        1.198248   -1.657571    0.309332
      5          6           0        3.764502    0.392737   -0.049165
      6          9           0        4.432149   -0.295076   -0.984621
      7          9           0        4.373403    0.187143    1.126958
      8          9           0        3.864443    1.689038   -0.342180
      9          8           0       -1.365261    1.033965   -0.402375
     10          1           0       -1.547314    0.320732   -1.044152
     11          1           0       -0.397747    1.114352   -0.357851
     12          8           0       -1.855698   -0.479779    1.783935
     13          1           0       -1.775624   -0.039625    2.632234
     14          1           0       -1.725331    0.200806    1.084151
     15          8           0       -3.520449    2.624178    0.160745
     16          1           0       -3.560038    3.384229   -0.423570
     17          1           0       -2.689839    2.157910   -0.053700
     18          8           0       -1.849769   -1.360937   -1.638629
     19          1           0       -2.006318   -1.774609   -2.489310
     20          1           0       -2.666615   -1.517293   -1.077598
     21          8           0       -0.189508   -2.150676    0.371567
     22          1           0       -0.667735   -1.964550   -0.463367
     23          1           0       -0.706144   -1.685645    1.057352
     24          8           0       -5.352719    0.645278   -0.212367
     25          1           0       -4.747319    1.402691   -0.064155
     26          1           0       -6.105880    0.776884    0.366453
     27          8           0       -3.819980   -1.586007    0.048557
     28          1           0       -3.349340   -1.378628    0.869688
     29          1           0       -4.452290   -0.848257   -0.085866
 ---------------------------------------------------------------------
 Rotational constants (GHZ):           0.8718732           0.1885961           0.1725753
 Standard basis: 6-31++G(d,p) (6D, 7F)
 There are   356 symmetry adapted cartesian basis functions of A   symmetry.
 There are   356 symmetry adapted basis functions of A   symmetry.
   356 basis functions,   568 primitive gaussians,   356 cartesian basis functions
    63 alpha electrons       63 beta electrons
       nuclear repulsion energy      1100.9445597849 Hartrees.
 NAtoms=   29 NActive=   29 NUniq=   29 SFac= 1.00D+00 NAtFMM=   60 NAOKFM=F Big=F
 Integral buffers will be    131072 words long.
 Raffenetti 2 integral format.
 Two-electron integral symmetry is turned on.
 Nuclear repulsion after empirical dispersion term =     1100.9282323759 Hartrees.
 One-electron integrals computed using PRISM.
 NBasis=   356 RedAO= T EigKep=  3.60D-05  NBF=   356
 NBsUse=   356 1.00D-06 EigRej= -1.00D+00 NBFU=   356
 Initial guess from the checkpoint file:  "/local_scratch/slurm.6305284/Gau-2964449.chk"
 B after Tr=    -0.000000   -0.000000   -0.000000
         Rot=    0.999976   -0.006620   -0.000397    0.002013 Ang=  -0.79 deg.
 ExpMin= 3.60D-02 ExpMax= 7.00D+03 ExpMxC= 1.05D+03 IAcc=3 IRadAn=         5 AccDes= 0.00D+00
 Harris functional with IExCor= 4639 and IRadAn=       5 diagonalized for initial guess.
 HarFok:  IExCor= 4639 AccDes= 0.00D+00 IRadAn=         5 IDoV= 1 UseB2=F ITyADJ=14
 ICtDFT=  3500011 ScaDFX=  1.000000  1.000000  1.000000  1.000000
 FoFCou: FMM=F IPFlag=           0 FMFlag=      100000 FMFlg1=           0
         NFxFlg=           0 DoJE=T BraDBF=F KetDBF=T FulRan=T
         wScrn=  0.000000 ICntrl=       500 IOpCl=  0 I1Cent=   200000004 NGrid=           0
         NMat0=    1 NMatS0=      1 NMatT0=    0 NMatD0=    1 NMtDS0=    0 NMtDT0=    0
 Petite list used in FoFCou.
 Requested convergence on RMS density matrix=1.00D-10 within 128 cycles.
 Requested convergence on MAX density matrix=1.00D-08.
 Requested convergence on             energy=1.00D-08.
 No special actions if energy rises.
 SCF Done:  E(RwB97XD) =  -1061.67736058     A.U. after   16 cycles
            NFock= 16  Conv=0.47D-10     -V/T= 2.0083
 Calling FoFJK, ICntrl=      2127 FMM=F ISym2X=0 I1Cent= 0 IOpClX= 0 NMat=1 NMatS=1 NMatT=0.
 ***** Axes restored to original set *****
 -------------------------------------------------------------------
 Center     Atomic                   Forces (Hartrees/Bohr)
 Number     Number              X              Y              Z
 -------------------------------------------------------------------
      1        6           0.004836840    0.003348854   -0.002632544
      2        8          -0.007861997   -0.000695829   -0.004163534
      3        8           0.004612903   -0.001789771    0.006113768
      4        1          -0.001035394    0.000738409   -0.001521561
      5        6           0.000128557    0.001066068   -0.001788158
      6        9           0.000574804   -0.001992754    0.000576681
      7        9          -0.000553994    0.000636488    0.002059051
      8        9          -0.001391932   -0.000711582    0.000233677
      9        8          -0.003200960    0.000149468    0.001503198
     10        1           0.001740277   -0.001313471   -0.002117673
     11        1           0.002773887    0.000235703   -0.000123734
     12        8          -0.000765904   -0.001645008   -0.000626858
     13        1          -0.000537091    0.000976099    0.001195179
     14        1           0.000013167    0.002103544    0.000321678
     15        8          -0.000014045   -0.000415917    0.001494490
     16        1          -0.000522722    0.000089434   -0.000790131
     17        1           0.001295944    0.000568098   -0.002273403
     18        8          -0.002549730    0.000428356    0.001681301
     19        1           0.001017135   -0.001019403   -0.001725686
     20        1          -0.000237838   -0.001938794    0.000377450
     21        8           0.001084476    0.001079901   -0.002057184
     22        1           0.001601885   -0.000342876    0.002092602
     23        1           0.001113262    0.000297639    0.001214789
     24        8           0.000976653   -0.000437287    0.000094082
     25        1          -0.001594987    0.000002533   -0.000916998
     26        1          -0.000761380   -0.000171439    0.000634772
     27        8           0.002284511   -0.000974156   -0.001590581
     28        1          -0.001265819    0.000909353    0.001648699
     29        1          -0.001760507    0.000818338    0.001086626
 -------------------------------------------------------------------
 Cartesian Forces:  Max     0.007861997 RMS     0.001898589

 GradGradGradGradGradGradGradGradGradGradGradGradGradGradGradGradGradGrad
 Berny optimization.
 Using GEDIIS/GDIIS optimizer.
 FormGI is forming the generalized inverse of G from B-inverse, IUseBI=4.
 Internal  Forces:  Max     0.007787040 RMS     0.001244105
 Search for a local minimum.
 Step number   2 out of a maximum of  174
 All quantities printed in internal units (Hartrees-Bohrs-Radians)
 Mixed Optimization -- RFO/linear search
 Update second derivatives using D2CorX and points    1    2
 DE= -4.11D-03 DEPred=-4.45D-03 R= 9.24D-01
 TightC=F SS=  1.41D+00  RLast= 3.39D-01 DXNew= 5.0454D-01 1.0156D+00
 Trust test= 9.24D-01 RLast= 3.39D-01 DXMaxT set to 5.05D-01
 ITU=  1  0
 Use linear search instead of GDIIS.
     Eigenvalues ---    0.00017   0.00040   0.00046   0.00052   0.00067
     Eigenvalues ---    0.00073   0.00186   0.00194   0.00214   0.00243
     Eigenvalues ---    0.00285   0.00390   0.00442   0.00576   0.00644
     Eigenvalues ---    0.00708   0.00897   0.00926   0.00934   0.01051
     Eigenvalues ---    0.01096   0.01226   0.01309   0.01438   0.01579
     Eigenvalues ---    0.01679   0.01741   0.01804   0.01840   0.02029
     Eigenvalues ---    0.02174   0.02236   0.02334   0.02400   0.02529
     Eigenvalues ---    0.02598   0.02720   0.02746   0.02902   0.03377
     Eigenvalues ---    0.03681   0.03711   0.04246   0.04351   0.05212
     Eigenvalues ---    0.05782   0.06523   0.06756   0.06831   0.07082
     Eigenvalues ---    0.07585   0.08021   0.11691   0.13570   0.14851
     Eigenvalues ---    0.19829   0.20443   0.21752   0.23249   0.25796
     Eigenvalues ---    0.28430   0.35213   0.37579   0.38488   0.41305
     Eigenvalues ---    0.42705   0.45124   0.46759   0.47279   0.48561
     Eigenvalues ---    0.49291   0.50948   0.51533   0.52774   0.55497
     Eigenvalues ---    0.57380   0.57545   0.57692   0.57822   0.60389
     Eigenvalues ---    0.86634
 RFO step:  Lambda=-2.01980452D-03 EMin= 1.67811539D-04
 Quartic linear search produced a step of  0.43151.
 Iteration  1 RMS(Cart)=  0.10061632 RMS(Int)=  0.00655432
 Iteration  2 RMS(Cart)=  0.00965402 RMS(Int)=  0.00148582
 Iteration  3 RMS(Cart)=  0.00004467 RMS(Int)=  0.00148566
 Iteration  4 RMS(Cart)=  0.00000007 RMS(Int)=  0.00148566
 Variable       Old X    -DE/DX   Delta X   Delta X   Delta X     New X
                                 (Linear)    (Quad)   (Total)
    R1        2.28895   0.00779   0.00243   0.01729   0.01993   2.30888
    R2        2.43226   0.00606   0.01002  -0.00376   0.00551   2.43776
    R3        2.93924  -0.00193  -0.00578  -0.00610  -0.01188   2.92736
    R4        3.46758  -0.00050   0.00097  -0.13736  -0.13549   3.33209
    R5        1.96494  -0.00025  -0.05567   0.11472   0.05797   2.02292
    R6        2.78560   0.00045   0.07097  -0.21353  -0.14365   2.64194
    R7        2.53105   0.00135   0.00060   0.00364   0.00425   2.53529
    R8        2.53272   0.00139   0.00075   0.00400   0.00474   2.53747
    R9        2.51855   0.00021  -0.00224  -0.00067  -0.00291   2.51564
   R10        1.84548   0.00175   0.00205  -0.00002   0.00173   1.84721
   R11        1.83656   0.00206   0.00212   0.01263   0.01570   1.85226
   R12        3.29136   0.00170   0.02481   0.01519   0.03914   3.33050
   R13        3.34825   0.00041   0.00127  -0.00320  -0.00209   3.34615
   R14        3.41873   0.00061  -0.00039   0.04923   0.04880   3.46753
   R15        1.81232   0.00131   0.00123   0.00241   0.00364   1.81597
   R16        1.86106   0.00092  -0.00150   0.00200  -0.00012   1.86093
   R17        3.43468   0.00175   0.03724  -0.02418   0.01287   3.44756
   R18        1.81322   0.00090   0.00099   0.00144   0.00243   1.81565
   R19        1.84508   0.00179   0.00213   0.00410   0.00618   1.85126
   R20        3.29908   0.00095   0.00878   0.01252   0.02191   3.32099
   R21        1.81186   0.00157   0.00133   0.00241   0.00375   1.81561
   R22        1.89580   0.00150  -0.00051   0.00049  -0.00038   1.89542
   R23        3.35009   0.00245   0.03249  -0.01389   0.01931   3.36940
   R24        3.04896   0.00115   0.00808   0.00329   0.01111   3.06007
   R25        1.85199   0.00083  -0.00277   0.00678   0.00467   1.85666
   R26        1.84524   0.00094  -0.00235   0.00742   0.00539   1.85062
   R27        1.85362   0.00141   0.00118   0.00239   0.00423   1.85785
   R28        1.81217   0.00095   0.00096   0.00153   0.00248   1.81466
   R29        3.30428   0.00060   0.00896   0.00481   0.01412   3.31839
   R30        1.83095   0.00110   0.00144   0.00176   0.00320   1.83416
   R31        1.85363   0.00161   0.00125   0.00319   0.00470   1.85833
    A1        2.24270   0.00027   0.00055   0.00759   0.00779   2.25050
    A2        2.09768   0.00003   0.00319  -0.01321  -0.00985   2.08782
    A3        1.94280  -0.00030  -0.00374   0.00562   0.00205   1.94485
    A4        2.60992  -0.00223  -0.02318  -0.14840  -0.16948   2.44044
    A5        1.98357  -0.00157  -0.00442   0.01879   0.01184   1.99541
    A6        1.93589  -0.00204  -0.00410  -0.00602  -0.01018   1.92570
    A7        1.93249  -0.00218  -0.00475  -0.00715  -0.01197   1.92052
    A8        1.94137  -0.00174  -0.00324   0.00285  -0.00042   1.94096
    A9        1.88352   0.00210   0.00386   0.00337   0.00712   1.89064
   A10        1.88447   0.00207   0.00448   0.00371   0.00817   1.89264
   A11        1.88396   0.00210   0.00451   0.00377   0.00826   1.89221
   A12        1.85053   0.00035   0.00258   0.00026   0.00226   1.85279
   A13        1.74465   0.00016   0.00617   0.03748   0.04363   1.78829
   A14        2.04120  -0.00044  -0.00899  -0.03306  -0.04512   1.99608
   A15        1.77856  -0.00059  -0.00153  -0.00343  -0.00502   1.77354
   A16        2.32231  -0.00018   0.00006  -0.00790  -0.01229   2.31003
   A17        1.55173   0.00103   0.01127   0.06467   0.07681   1.62854
   A18        2.75446  -0.00032  -0.00126  -0.03971  -0.04324   2.71121
   A19        2.85051   0.00140   0.03244   0.14957   0.18604   3.03655
   A20        1.87580   0.00034   0.00395   0.01033   0.01388   1.88968
   A21        2.22092  -0.00055  -0.00561  -0.03098  -0.03255   2.18836
   A22        1.66164   0.00066  -0.00337  -0.00560  -0.01032   1.65132
   A23        1.85420  -0.00037  -0.00134   0.00068  -0.00226   1.85195
   A24        2.03396  -0.00047  -0.00159   0.01469   0.01173   2.04569
   A25        1.80844   0.00161   0.01851   0.04401   0.06196   1.87040
   A26        2.37446  -0.00089  -0.01045  -0.02221  -0.03510   2.33936
   A27        1.66819   0.00068   0.01115   0.01827   0.03028   1.69847
   A28        1.55798   0.00009  -0.01189  -0.04693  -0.06117   1.49681
   A29        1.87128   0.00003   0.00476   0.01517   0.01948   1.89077
   A30        2.15334  -0.00048   0.00109  -0.00481  -0.01130   2.14205
   A31        1.69017   0.00163   0.02038   0.08730   0.10679   1.79696
   A32        1.93895   0.00104   0.00776   0.02389   0.02871   1.96766
   A33        1.94814   0.00049   0.00556   0.00659   0.01441   1.96255
   A34        1.82318  -0.00049  -0.00208   0.00244  -0.00143   1.82175
   A35        2.83985  -0.00016  -0.00257  -0.00516  -0.00827   2.83158
   A36        2.76893  -0.00034  -0.00760  -0.01294  -0.02303   2.74590
   A37        1.86248   0.00032   0.00167   0.00313   0.00359   1.86607
   A38        1.90794   0.00059   0.00577   0.02239   0.02850   1.93644
   A39        2.06917  -0.00052  -0.00238   0.00904   0.00611   2.07528
   A40        1.80820   0.00132   0.00877   0.02225   0.03131   1.83951
   A41        1.91041   0.00096   0.00886   0.01978   0.02771   1.93812
   A42        1.84241  -0.00083  -0.00212  -0.00157  -0.00447   1.83794
   A43        3.14762   0.00171   0.01380   0.06035   0.07203   3.21965
   A44        3.01258   0.00034   0.00158  -0.01767  -0.01652   2.99606
   A45        2.95234  -0.00074  -0.01200  -0.04467  -0.05703   2.89530
   A46        2.96004  -0.00033  -0.01270  -0.02908  -0.04243   2.91760
   A47        3.02930  -0.00114  -0.01469  -0.03413  -0.04784   2.98146
   A48        2.98350  -0.00063  -0.00449  -0.01089  -0.01616   2.96734
   A49        3.13642  -0.00008   0.00001   0.00406   0.00238   3.13880
   A50        3.39023   0.00147   0.02421   0.07292   0.09911   3.48934
   A51        3.13578  -0.00008  -0.00665  -0.01848  -0.02449   3.11129
   A52        3.24140  -0.00025   0.00084   0.01424   0.01431   3.25571
   A53        3.16496   0.00077  -0.00041  -0.01724  -0.01884   3.14612
   A54        3.06070   0.00073   0.01476   0.04388   0.05782   3.11851
    D1       -0.11254   0.00022   0.00446   0.02290   0.02733  -0.08521
    D2        3.03242   0.00023   0.00498   0.02465   0.02960   3.06203
    D3        0.00705  -0.00010  -0.00265  -0.00585  -0.00858  -0.00153
    D4       -3.13768  -0.00011  -0.00314  -0.00751  -0.01072   3.13479
    D5       -2.13125  -0.00007  -0.00057  -0.00506  -0.00559  -2.13684
    D6        2.06128   0.00006   0.00045  -0.00065  -0.00022   2.06106
    D7       -0.03352   0.00001   0.00013  -0.00252  -0.00238  -0.03590
    D8        1.01318  -0.00006  -0.00013  -0.00360  -0.00371   1.00947
    D9       -1.07747   0.00007   0.00089   0.00082   0.00166  -1.07581
   D10        3.11090   0.00003   0.00057  -0.00105  -0.00050   3.11041
   D11        0.12012   0.00036   0.00733   0.01874   0.02507   0.14519
   D12        1.00459   0.00030   0.00193   0.02828   0.02990   1.03450
   D13       -1.02438  -0.00053  -0.00746  -0.01079  -0.01974  -1.04412
   D14        1.57827   0.00035   0.00669   0.03414   0.04055   1.61882
   D15       -0.26421   0.00083   0.00557   0.02475   0.02977  -0.23444
   D16       -1.90265  -0.00034  -0.00886  -0.06166  -0.06832  -1.97096
   D17       -0.96956  -0.00023  -0.00719  -0.04698  -0.05434  -1.02389
   D18        0.84823  -0.00016  -0.00032  -0.00762  -0.00824   0.83999
   D19        2.59018   0.00065   0.01416   0.07781   0.09103   2.68121
   D20       -3.12031   0.00038   0.01096   0.01257   0.02186  -3.09845
   D21        0.89271   0.00043   0.01788   0.05493   0.06995   0.96266
   D22        1.28787   0.00015   0.00834   0.00938   0.01664   1.30451
   D23       -0.98229   0.00020   0.01525   0.05174   0.06473  -0.91756
   D24       -1.07010   0.00004   0.00357  -0.00826  -0.00566  -1.07576
   D25        2.94292   0.00010   0.01049   0.03411   0.04243   2.98535
   D26       -1.59319   0.00022   0.00646   0.03944   0.04399  -1.54920
   D27        0.53833   0.00031   0.01353   0.07855   0.09119   0.62952
   D28        1.14592  -0.00043  -0.00941  -0.07431  -0.08407   1.06185
   D29       -3.00575  -0.00034  -0.00233  -0.03520  -0.03688  -3.04262
   D30        2.95566  -0.00034  -0.00358  -0.02392  -0.02588   2.92978
   D31       -1.19601  -0.00025   0.00349   0.01519   0.02132  -1.17469
   D32       -3.11934   0.00067   0.00982   0.02905   0.03620  -3.08314
   D33        1.03467   0.00042  -0.00465  -0.00220  -0.00614   1.02854
   D34       -0.65482  -0.00123  -0.02420  -0.08534  -0.10637  -0.76119
   D35       -2.49821  -0.00102  -0.00894  -0.03067  -0.04078  -2.53899
   D36       -0.46280  -0.00024  -0.00942  -0.03675  -0.04634  -0.50914
   D37       -1.64994   0.00033   0.00762   0.04365   0.05165  -1.59829
   D38        2.38167   0.00025   0.00755   0.02367   0.03181   2.41348
   D39        2.62191   0.00020  -0.00053   0.00748   0.00646   2.62837
   D40        0.37033   0.00012  -0.00060  -0.01250  -0.01339   0.35695
   D41       -0.97007  -0.00035  -0.00109  -0.01486  -0.01610  -0.98617
   D42        0.95517  -0.00045   0.00100  -0.00555  -0.00478   0.95039
   D43        2.83453   0.00033   0.00280  -0.00916  -0.00482   2.82971
   D44       -1.52342   0.00023   0.00489   0.00015   0.00650  -1.51692
   D45        0.58762  -0.00024  -0.01308  -0.06220  -0.07761   0.51001
   D46        2.51286  -0.00035  -0.01099  -0.05289  -0.06629   2.44657
   D47        0.95040   0.00066   0.01209   0.00988   0.01903   0.96943
   D48       -2.73891  -0.00115  -0.02020  -0.08904  -0.10791  -2.84682
   D49       -0.71695  -0.00004   0.00185  -0.00282   0.00138  -0.71557
   D50       -2.10928  -0.00042   0.00413   0.05175   0.05628  -2.05300
   D51       -0.00642   0.00041   0.01352   0.07366   0.08851   0.08208
   D52        1.71075   0.00006  -0.00837  -0.03008  -0.03936   1.67139
   D53       -0.38597  -0.00114  -0.01927  -0.06368  -0.08108  -0.46704
   D54       -1.05812   0.00003   0.00235   0.01203   0.01410  -1.04402
   D55        0.82605   0.00138   0.01410   0.04373   0.05760   0.88364
   D56        3.12387  -0.00067  -0.00624  -0.02657  -0.03328   3.09059
   D57       -1.27515   0.00068   0.00551   0.00513   0.01022  -1.26493
         Item               Value     Threshold  Converged?
 Maximum Force            0.007787     0.000015     NO 
 RMS     Force            0.001244     0.000010     NO 
 Maximum Displacement     0.407080     0.000060     NO 
 RMS     Displacement     0.101707     0.000040     NO 
 Predicted change in Energy=-2.152995D-03
 GradGradGradGradGradGradGradGradGradGradGradGradGradGradGradGradGradGrad

                          Input orientation:                          
 ---------------------------------------------------------------------
 Center     Atomic      Atomic             Coordinates (Angstroms)
 Number     Number       Type             X           Y           Z
 ---------------------------------------------------------------------
      1          6           0        2.181275    0.997785   -0.702572
      2          8           0        1.039362    0.804626   -1.091849
      3          8           0        2.756454    0.567188    0.368819
      4          1           0        2.131978   -0.040199    0.990948
      5          6           0        3.139732    1.875006   -1.546092
      6          9           0        4.241715    1.182068   -1.870762
      7          9           0        3.512844    2.956211   -0.842662
      8          9           0        2.554256    2.285343   -2.669028
      9          8           0       -1.145931   -0.655611   -0.317502
     10          1           0       -0.791978   -1.554873   -0.170686
     11          1           0       -0.396586   -0.118514   -0.650298
     12          8           0       -1.163618    0.071069    2.291272
     13          1           0       -1.501460    0.932091    2.551976
     14          1           0       -1.319886   -0.042434    1.325633
     15          8           0       -3.863064   -0.676337   -0.591476
     16          1           0       -4.158796   -0.805146   -1.496510
     17          1           0       -2.887399   -0.598422   -0.632816
     18          8           0       -0.038098   -2.910880    0.809058
     19          1           0        0.254407   -3.802138    0.601225
     20          1           0       -0.748296   -2.968484    1.514988
     21          8           0        1.400635   -0.841952    1.872360
     22          1           0        1.060298   -1.660160    1.448077
     23          1           0        0.599215   -0.391682    2.210039
     24          8           0       -4.287943   -2.652278    1.247378
     25          1           0       -4.233369   -1.948007    0.563586
     26          1           0       -5.121791   -2.530665    1.707853
     27          8           0       -1.914744   -2.663698    2.596056
     28          1           0       -1.812896   -1.726685    2.827760
     29          1           0       -2.805003   -2.734003    2.184292
 ---------------------------------------------------------------------
                    Distance matrix (angstroms):
                    1          2          3          4          5
     1  C    0.000000
     2  O    1.221807   0.000000
     3  O    1.290009   2.266789   0.000000
     4  H    1.986920   2.499116   1.070482   0.000000
     5  C    1.549090   2.400751   2.350356   3.334688   0.000000
     6  F    2.375719   3.317263   2.756774   3.759563   1.341619
     7  F    2.372369   3.287785   2.783387   3.774571   1.342770
     8  F    2.379888   2.641007   3.495919   4.356820   1.331219
     9  O    3.735277   2.739965   4.146670   3.582661   5.126437
    10  H    3.954642   3.125633   4.169601   3.491869   5.395753
    11  H    2.809666   1.763264   3.383851   3.015536   4.157176
    12  O    4.583690   4.103259   4.394192   3.544598   6.041388
    13  H    4.915174   4.444039   4.798870   4.072349   6.262899
    14  H    4.177774   3.482496   4.231273   3.468051   5.640174
    15  O    6.272883   5.145620   6.803421   6.232918   7.513973
    16  H    6.639082   5.456736   7.292698   6.807822   7.775229
    17  H    5.314527   4.195081   5.849358   5.304938   6.578619
    18  O    4.742183   4.310377   4.483333   3.603210   6.208867
    19  H    5.334039   4.970405   5.040363   4.222481   6.720568
    20  H    5.406594   4.922162   5.108615   4.140707   6.924332
    21  O    3.259495   3.410026   2.466689   1.398056   4.700227
    22  H    3.598132   3.539327   3.000470   1.995430   5.078040
    23  H    3.594001   3.539400   2.993861   1.989746   5.069578
    24  O    7.679587   6.767744   7.794893   6.935712   9.136199
    25  H    7.171367   6.174070   7.431134   6.658829   8.569059
    26  H    8.461376   7.544687   8.570673   7.702826   9.912156
    27  O    6.408180   5.861455   6.100762   5.082822   7.956440
    28  H    5.986600   5.468660   5.673376   4.666921   7.525376
    29  H    6.864633   6.167182   6.717410   5.749298   8.396344
                    6          7          8          9         10
     6  F    0.000000
     7  F    2.176195   0.000000
     8  F    2.168400   2.169002   0.000000
     9  O    5.900543   5.918212   5.279229   0.000000
    10  H    5.976552   6.271596   5.673293   0.977502   0.000000
    11  H    4.969395   4.977407   4.308279   0.980175   1.565084
    12  O    6.911908   6.325732   6.582565   2.708150   2.973725
    13  H    7.253079   6.384659   6.748259   3.298651   3.755161
    14  H    6.530525   6.086761   6.031984   1.762424   2.192060
    15  O    8.412948   8.225724   7.366802   2.730990   3.221872
    16  H    8.640468   8.569096   7.482713   3.238793   3.695317
    17  H    7.451639   7.324109   6.486437   1.770708   2.349288
    18  O    6.500035   7.054085   6.768907   2.753665   1.834935
    19  H    6.844827   7.640517   7.282944   3.564497   2.596338
    20  H    7.320560   7.669279   7.484353   2.977502   2.200387
    21  O    5.116577   5.124336   5.633385   3.363810   3.080559
    22  H    5.405032   5.707307   5.894867   2.998973   2.462195
    23  H    5.691875   5.386707   5.898639   3.082801   2.992705
    24  O    9.857996   9.832381   9.302367   4.038289   3.928992
    25  H    9.356841   9.275382   8.628030   3.461052   3.540746
    26  H   10.689533  10.543617  10.063434   4.839975   4.819581
    27  O    8.523167   8.536209   8.496239   3.621092   3.185115
    28  H    8.197272   7.985300   8.085979   3.388911   3.172139
    29  H    9.024151   9.025307   8.801715   3.651192   3.314896
                   11         12         13         14         15
    11  H    0.000000
    12  O    3.045836   0.000000
    13  H    3.546699   0.960969   0.000000
    14  H    2.182332   0.984764   1.576891   0.000000
    15  O    3.511566   4.019435   4.248000   3.247291   0.000000
    16  H    3.916856   4.907763   5.144868   4.075001   0.960800
    17  H    2.536684   3.459758   3.795549   2.569386   0.979644
    18  O    3.171047   3.515078   4.466275   3.183993   4.645971
    19  H    3.944514   4.457442   5.413079   4.139872   5.305350
    20  H    3.596456   3.164490   4.105738   2.987363   4.403738
    21  O    3.180751   2.753996   3.468611   2.887797   5.814159
    22  H    2.983683   2.941758   3.808013   2.880504   5.419150
    23  H    3.041015   1.824368   2.506418   2.141751   5.276500
    24  O    5.016353   4.274078   4.723787   3.953072   2.732444
    25  H    4.420572   4.060164   4.439818   3.563749   1.757395
    26  H    5.805765   4.772476   5.080356   4.559810   3.210893
    27  O    4.395632   2.852374   3.619730   2.973021   4.231538
    28  H    4.085222   1.985272   2.691122   2.310010   4.122813
    29  H    4.547104   3.251771   3.908280   3.191772   3.613636
                   16         17         18         19         20
    16  H    0.000000
    17  H    1.550856   0.000000
    18  O    5.170098   3.942712   0.000000
    19  H    5.732262   4.653773   0.960778   0.000000
    20  H    5.037923   3.847859   1.003015   1.592280   0.000000
    21  O    6.500610   4.972168   2.735146   3.419404   3.044299
    22  H    6.053148   4.587126   1.783009   2.440223   2.233205
    23  H    6.045506   4.503448   2.952164   3.786606   2.989781
    24  O    3.310212   3.116887   4.280209   4.729973   3.563805
    25  H    2.357051   2.250420   4.311343   4.855858   3.753967
    26  H    3.764667   3.768925   5.176517   5.634250   4.399584
    27  O    5.023851   3.954369   2.603125   3.159211   1.619321
    28  H    5.005177   3.795144   2.937241   3.679498   2.097333
    29  H    4.370532   3.536042   3.094886   3.606522   2.175543
                   21         22         23         24         25
    21  O    0.000000
    22  H    0.982501   0.000000
    23  H    0.979308   1.549910   0.000000
    24  O    6.002317   5.443186   5.470039   0.000000
    25  H    5.888824   5.374765   5.337305   0.983132   0.000000
    26  H    6.739500   6.248479   6.128405   0.960275   1.561451
    27  O    3.851523   3.343026   3.410433   2.729677   3.165307
    28  H    3.467322   3.187977   2.825260   3.078991   3.321770
    29  H    4.622180   4.078689   4.132290   1.756018   2.298849
                   26         27         28         29
    26  H    0.000000
    27  O    3.330428   0.000000
    28  H    3.584600   0.970594   0.000000
    29  H    2.373994   0.983388   1.553388   0.000000
 Stoichiometry    C2H15F3O9
 Framework group  C1[X(C2H15F3O9)]
 Deg. of freedom    81
 Full point group                 C1      NOp   1
 Largest Abelian subgroup         C1      NOp   1
 Largest concise Abelian subgroup C1      NOp   1
                         Standard orientation:                         
 ---------------------------------------------------------------------
 Center     Atomic      Atomic             Coordinates (Angstroms)
 Number     Number       Type             X           Y           Z
 ---------------------------------------------------------------------
      1          6           0        2.283373   -0.021875   -0.004357
      2          8           0        1.418469    0.832203   -0.128066
      3          8           0        2.148726   -1.292892    0.170312
      4          1           0        1.132613   -1.627213    0.211259
      5          6           0        3.776451    0.389057   -0.043538
      6          9           0        4.416662   -0.272630   -1.019366
      7          9           0        4.366306    0.091724    1.125520
      8          9           0        3.910856    1.695304   -0.262164
      9          8           0       -1.313733    0.938900   -0.304405
     10          1           0       -1.534285    0.279286   -0.991264
     11          1           0       -0.335119    0.965289   -0.255811
     12          8           0       -1.877648   -0.655536    1.810743
     13          1           0       -1.806100   -0.315182    2.706568
     14          1           0       -1.720168    0.087959    1.184504
     15          8           0       -3.380661    2.670768    0.127739
     16          1           0       -3.362529    3.443501   -0.442956
     17          1           0       -2.554333    2.177699   -0.056019
     18          8           0       -1.957914   -1.389466   -1.625924
     19          1           0       -2.099000   -1.754239   -2.503494
     20          1           0       -2.796425   -1.520351   -1.091314
     21          8           0       -0.156085   -2.164862    0.280171
     22          1           0       -0.686212   -1.985202   -0.527292
     23          1           0       -0.684062   -1.778237    1.008736
     24          8           0       -5.348724    0.805628   -0.210240
     25          1           0       -4.714058    1.545917   -0.084860
     26          1           0       -6.109673    0.992902    0.344749
     27          8           0       -3.946517   -1.522018    0.048635
     28          1           0       -3.478514   -1.380336    0.887058
     29          1           0       -4.542777   -0.746279   -0.050135
 ---------------------------------------------------------------------
 Rotational constants (GHZ):           0.8607847           0.1880499           0.1715335
 Standard basis: 6-31++G(d,p) (6D, 7F)
 There are   356 symmetry adapted cartesian basis functions of A   symmetry.
 There are   356 symmetry adapted basis functions of A   symmetry.
   356 basis functions,   568 primitive gaussians,   356 cartesian basis functions
    63 alpha electrons       63 beta electrons
       nuclear repulsion energy      1098.5217941620 Hartrees.
 NAtoms=   29 NActive=   29 NUniq=   29 SFac= 1.00D+00 NAtFMM=   60 NAOKFM=F Big=F
 Integral buffers will be    131072 words long.
 Raffenetti 2 integral format.
 Two-electron integral symmetry is turned on.
 Nuclear repulsion after empirical dispersion term =     1098.5057027819 Hartrees.
 One-electron integrals computed using PRISM.
 NBasis=   356 RedAO= T EigKep=  3.57D-05  NBF=   356
 NBsUse=   356 1.00D-06 EigRej= -1.00D+00 NBFU=   356
 Initial guess from the checkpoint file:  "/local_scratch/slurm.6305284/Gau-2964449.chk"
 B after Tr=    -0.000000   -0.000000    0.000000
         Rot=    0.999895   -0.013312   -0.000767    0.005722 Ang=  -1.66 deg.
 ExpMin= 3.60D-02 ExpMax= 7.00D+03 ExpMxC= 1.05D+03 IAcc=3 IRadAn=         5 AccDes= 0.00D+00
 Harris functional with IExCor= 4639 and IRadAn=       5 diagonalized for initial guess.
 HarFok:  IExCor= 4639 AccDes= 0.00D+00 IRadAn=         5 IDoV= 1 UseB2=F ITyADJ=14
 ICtDFT=  3500011 ScaDFX=  1.000000  1.000000  1.000000  1.000000
 FoFCou: FMM=F IPFlag=           0 FMFlag=      100000 FMFlg1=           0
         NFxFlg=           0 DoJE=T BraDBF=F KetDBF=T FulRan=T
         wScrn=  0.000000 ICntrl=       500 IOpCl=  0 I1Cent=   200000004 NGrid=           0
         NMat0=    1 NMatS0=      1 NMatT0=    0 NMatD0=    1 NMtDS0=    0 NMtDT0=    0
 Petite list used in FoFCou.
 Requested convergence on RMS density matrix=1.00D-10 within 128 cycles.
 Requested convergence on MAX density matrix=1.00D-08.
 Requested convergence on             energy=1.00D-08.
 No special actions if energy rises.
 SCF Done:  E(RwB97XD) =  -1061.67865983     A.U. after   16 cycles
            NFock= 16  Conv=0.76D-10     -V/T= 2.0084
 Calling FoFJK, ICntrl=      2127 FMM=F ISym2X=0 I1Cent= 0 IOpClX= 0 NMat=1 NMatS=1 NMatT=0.
 ***** Axes restored to original set *****
 -------------------------------------------------------------------
 Center     Atomic                   Forces (Hartrees/Bohr)
 Number     Number              X              Y              Z
 -------------------------------------------------------------------
      1        6          -0.003120367   -0.001353023    0.000494798
      2        8           0.003828246    0.000354616    0.001852846
      3        8          -0.004608873   -0.002542796    0.001158530
      4        1           0.004968683    0.004590220   -0.004377292
      5        6          -0.000017568   -0.000564131    0.001138719
      6        9          -0.000237351    0.001169412   -0.000358834
      7        9           0.000344326   -0.000267092   -0.001209397
      8        9           0.000791505    0.000428161   -0.000166996
      9        8           0.000710556    0.000788832    0.000709090
     10        1           0.000142022    0.000857473   -0.000431963
     11        1          -0.001002668   -0.001476155   -0.000740700
     12        8          -0.000655956    0.000753939    0.000576678
     13        1           0.000044296   -0.000713031   -0.000433702
     14        1          -0.000105227    0.000406071    0.000445280
     15        8           0.001127723   -0.000510851   -0.001250807
     16        1          -0.000362496    0.000342787    0.000537470
     17        1          -0.000731411   -0.000074918    0.000173351
     18        8          -0.000227355   -0.001049584    0.000115053
     19        1          -0.000479445    0.000840530   -0.000140559
     20        1           0.000362343   -0.000075314   -0.000417076
     21        8          -0.002974863   -0.000840041   -0.000885467
     22        1           0.000803116    0.000043963    0.002768661
     23        1           0.001453496   -0.000901705    0.000348389
     24        8          -0.000654603    0.001252820   -0.000454776
     25        1           0.000143587   -0.001016156    0.001002381
     26        1           0.000368671   -0.000180410   -0.000366728
     27        8          -0.001775406    0.000763846   -0.000377869
     28        1           0.000586339   -0.001065990   -0.000120482
     29        1           0.001278678    0.000038525    0.000411401
 -------------------------------------------------------------------
 Cartesian Forces:  Max     0.004968683 RMS     0.001432162

 GradGradGradGradGradGradGradGradGradGradGradGradGradGradGradGradGradGrad
 Berny optimization.
 Using GEDIIS/GDIIS optimizer.
 FormGI is forming the generalized inverse of G from B-inverse, IUseBI=4.
 Internal  Forces:  Max     0.005160829 RMS     0.000757232
 Search for a local minimum.
 Step number   3 out of a maximum of  174
 All quantities printed in internal units (Hartrees-Bohrs-Radians)
 Mixed Optimization -- En-DIIS/RFO-DIIS
 Update second derivatives using D2CorX and points    2    3
 DE= -1.30D-03 DEPred=-2.15D-03 R= 6.03D-01
 TightC=F SS=  1.41D+00  RLast= 5.48D-01 DXNew= 8.4853D-01 1.6436D+00
 Trust test= 6.03D-01 RLast= 5.48D-01 DXMaxT set to 8.49D-01
 ITU=  1  1  0
 Use linear search instead of GDIIS.
     Eigenvalues ---    0.00017   0.00039   0.00046   0.00051   0.00067
     Eigenvalues ---    0.00073   0.00185   0.00192   0.00229   0.00250
     Eigenvalues ---    0.00291   0.00435   0.00522   0.00567   0.00642
     Eigenvalues ---    0.00702   0.00876   0.00916   0.01043   0.01060
     Eigenvalues ---    0.01131   0.01219   0.01313   0.01382   0.01595
     Eigenvalues ---    0.01636   0.01705   0.01759   0.01826   0.02060
     Eigenvalues ---    0.02147   0.02233   0.02370   0.02486   0.02538
     Eigenvalues ---    0.02626   0.02718   0.02842   0.02917   0.03391
     Eigenvalues ---    0.03672   0.03710   0.04237   0.04342   0.05197
     Eigenvalues ---    0.05766   0.06515   0.06818   0.06824   0.07077
     Eigenvalues ---    0.07596   0.08014   0.11690   0.13579   0.14701
     Eigenvalues ---    0.19834   0.20440   0.21752   0.23294   0.25811
     Eigenvalues ---    0.28685   0.35947   0.37579   0.38490   0.41276
     Eigenvalues ---    0.42653   0.45080   0.46728   0.47262   0.48652
     Eigenvalues ---    0.49433   0.50953   0.51556   0.52831   0.55636
     Eigenvalues ---    0.57388   0.57561   0.57731   0.57836   0.60328
     Eigenvalues ---    0.87077
 RFO step:  Lambda=-1.80865765D-03 EMin= 1.67817637D-04
 Quartic linear search produced a step of -0.16218.
 Iteration  1 RMS(Cart)=  0.05650910 RMS(Int)=  0.00360172
 Iteration  2 RMS(Cart)=  0.00687651 RMS(Int)=  0.00047573
 Iteration  3 RMS(Cart)=  0.00001561 RMS(Int)=  0.00047555
 Iteration  4 RMS(Cart)=  0.00000001 RMS(Int)=  0.00047555
 Variable       Old X    -DE/DX   Delta X   Delta X   Delta X     New X
                                 (Linear)    (Quad)   (Total)
    R1        2.30888  -0.00380  -0.00323  -0.00926  -0.01270   2.29618
    R2        2.43776  -0.00193  -0.00089   0.01181   0.01083   2.44859
    R3        2.92736   0.00130   0.00193  -0.00018   0.00175   2.92911
    R4        3.33209   0.00029   0.02197   0.05475   0.07653   3.40862
    R5        2.02292  -0.00516  -0.00940  -0.09972  -0.10897   1.91395
    R6        2.64194   0.00289   0.02330   0.21748   0.24092   2.88286
    R7        2.53529  -0.00071  -0.00069  -0.00140  -0.00209   2.53320
    R8        2.53747  -0.00075  -0.00077  -0.00171  -0.00248   2.53499
    R9        2.51564  -0.00008   0.00047  -0.00149  -0.00101   2.51462
   R10        1.84721  -0.00064  -0.00028   0.00215   0.00216   1.84937
   R11        1.85226  -0.00107  -0.00255  -0.00413  -0.00686   1.84540
   R12        3.33050   0.00055  -0.00635   0.04940   0.04297   3.37347
   R13        3.34615   0.00000   0.00034  -0.00660  -0.00624   3.33992
   R14        3.46753   0.00013  -0.00791  -0.01807  -0.02573   3.44179
   R15        1.81597  -0.00077  -0.00059  -0.00058  -0.00117   1.81480
   R16        1.86093   0.00005   0.00002  -0.00505  -0.00514   1.85580
   R17        3.44756   0.00069  -0.00209   0.12133   0.11947   3.56703
   R18        1.81565  -0.00044  -0.00039  -0.00072  -0.00111   1.81454
   R19        1.85126  -0.00077  -0.00100   0.00034  -0.00071   1.85055
   R20        3.32099   0.00014  -0.00355   0.01401   0.01040   3.33139
   R21        1.81561  -0.00090  -0.00061  -0.00097  -0.00158   1.81403
   R22        1.89542  -0.00056   0.00006  -0.00447  -0.00436   1.89106
   R23        3.36940   0.00053  -0.00313   0.09425   0.09095   3.46035
   R24        3.06007  -0.00006  -0.00180   0.01877   0.01701   3.07708
   R25        1.85666  -0.00097  -0.00076  -0.00996  -0.01094   1.84572
   R26        1.85062  -0.00082  -0.00087  -0.00896  -0.00963   1.84100
   R27        1.85785  -0.00127  -0.00069  -0.00213  -0.00287   1.85498
   R28        1.81466  -0.00052  -0.00040  -0.00050  -0.00090   1.81375
   R29        3.31839   0.00014  -0.00229   0.02091   0.01859   3.33699
   R30        1.83416  -0.00100  -0.00052  -0.00030  -0.00082   1.83334
   R31        1.85833  -0.00118  -0.00076  -0.00286  -0.00364   1.85470
    A1        2.25050  -0.00032  -0.00126  -0.00466  -0.00605   2.24445
    A2        2.08782   0.00016   0.00160   0.01111   0.01277   2.10060
    A3        1.94485   0.00017  -0.00033  -0.00645  -0.00673   1.93813
    A4        2.44044   0.00076   0.02749  -0.01421   0.01301   2.45346
    A5        1.99541   0.00068  -0.00192  -0.01321  -0.01482   1.98059
    A6        1.92570   0.00129   0.00165   0.00028   0.00194   1.92764
    A7        1.92052   0.00134   0.00194   0.00045   0.00240   1.92292
    A8        1.94096   0.00100   0.00007  -0.00418  -0.00411   1.93684
    A9        1.89064  -0.00126  -0.00116   0.00095  -0.00020   1.89045
   A10        1.89264  -0.00125  -0.00133   0.00130  -0.00002   1.89262
   A11        1.89221  -0.00126  -0.00134   0.00135   0.00002   1.89223
   A12        1.85279  -0.00003  -0.00037   0.00217   0.00120   1.85399
   A13        1.78829   0.00001  -0.00708  -0.00042  -0.00768   1.78060
   A14        1.99608  -0.00016   0.00732  -0.02677  -0.02041   1.97567
   A15        1.77354   0.00010   0.00081   0.04732   0.04863   1.82217
   A16        2.31003   0.00000   0.00199  -0.03660  -0.03732   2.27271
   A17        1.62854   0.00020  -0.01246   0.05898   0.04758   1.67611
   A18        2.71121   0.00022   0.00701   0.01817   0.02504   2.73626
   A19        3.03655  -0.00037  -0.03017   0.01922  -0.01108   3.02547
   A20        1.88968  -0.00014  -0.00225  -0.00038  -0.00220   1.88748
   A21        2.18836   0.00020   0.00528   0.02787   0.03278   2.22114
   A22        1.65132  -0.00033   0.00167  -0.02156  -0.01975   1.63157
   A23        1.85195   0.00039   0.00037   0.00737   0.00784   1.85979
   A24        2.04569   0.00000  -0.00190   0.01654   0.01477   2.06046
   A25        1.87040  -0.00007  -0.01005   0.01843   0.00834   1.87874
   A26        2.33936  -0.00006   0.00569  -0.03352  -0.02709   2.31227
   A27        1.69847   0.00004  -0.00491   0.02317   0.01799   1.71645
   A28        1.49681  -0.00044   0.00992  -0.03638  -0.02620   1.47061
   A29        1.89077  -0.00008  -0.00316   0.00537   0.00194   1.89271
   A30        2.14205   0.00023   0.00183   0.01964   0.02160   2.16365
   A31        1.79696   0.00040  -0.01732   0.03546   0.01849   1.81545
   A32        1.96766   0.00005  -0.00466   0.02368   0.01811   1.98577
   A33        1.96255   0.00004  -0.00234   0.03774   0.03592   1.99846
   A34        1.82175   0.00031   0.00023  -0.00138  -0.00184   1.81991
   A35        2.83158  -0.00006   0.00134  -0.00201  -0.00051   2.83107
   A36        2.74590  -0.00007   0.00374  -0.03753  -0.03381   2.71208
   A37        1.86607   0.00001  -0.00058   0.00040  -0.00046   1.86561
   A38        1.93644   0.00002  -0.00462   0.01493   0.00998   1.94643
   A39        2.07528   0.00009  -0.00099   0.01825   0.01743   2.09271
   A40        1.83951  -0.00039  -0.00508  -0.01043  -0.01528   1.82423
   A41        1.93812  -0.00000  -0.00449   0.00466  -0.00013   1.93799
   A42        1.83794   0.00034   0.00073   0.00376   0.00448   1.84241
   A43        3.21965  -0.00035  -0.01168   0.00671  -0.00443   3.21522
   A44        2.99606  -0.00019   0.00268   0.01031   0.01274   3.00880
   A45        2.89530  -0.00005   0.00925  -0.02623  -0.01687   2.87843
   A46        2.91760  -0.00019   0.00688  -0.02285  -0.01574   2.90187
   A47        2.98146   0.00025   0.00776  -0.00383   0.00381   2.98527
   A48        2.96734   0.00008   0.00262   0.00123   0.00367   2.97101
   A49        3.13880   0.00007  -0.00039  -0.00397  -0.00470   3.13410
   A50        3.48934   0.00031  -0.01607   0.04469   0.02885   3.51819
   A51        3.11129  -0.00009   0.00397  -0.02253  -0.01838   3.09291
   A52        3.25571  -0.00001  -0.00232  -0.00390  -0.00674   3.24897
   A53        3.14612  -0.00001   0.00305  -0.00673  -0.00377   3.14236
   A54        3.11851  -0.00004  -0.00938   0.03384   0.02486   3.14337
    D1       -0.08521   0.00011  -0.00443   0.02938   0.02461  -0.06060
    D2        3.06203   0.00008  -0.00480   0.02955   0.02449   3.08652
    D3       -0.00153  -0.00010   0.00139  -0.00791  -0.00663  -0.00816
    D4        3.13479  -0.00007   0.00174  -0.00802  -0.00647   3.12832
    D5       -2.13684   0.00007   0.00091   0.00264   0.00351  -2.13333
    D6        2.06106  -0.00003   0.00004   0.00101   0.00101   2.06207
    D7       -0.03590   0.00002   0.00039   0.00172   0.00207  -0.03383
    D8        1.00947   0.00004   0.00060   0.00279   0.00342   1.01289
    D9       -1.07581  -0.00006  -0.00027   0.00116   0.00092  -1.07489
   D10        3.11041  -0.00001   0.00008   0.00187   0.00198   3.11239
   D11        0.14519   0.00019  -0.00407   0.01192   0.00686   0.15205
   D12        1.03450   0.00008  -0.00485   0.00117  -0.00368   1.03082
   D13       -1.04412  -0.00022   0.00320  -0.04211  -0.03925  -1.08336
   D14        1.61882   0.00013  -0.00658   0.08038   0.07433   1.69315
   D15       -0.23444   0.00003  -0.00483   0.02839   0.02384  -0.21060
   D16       -1.97096  -0.00016   0.01108  -0.03050  -0.02015  -1.99112
   D17       -1.02389  -0.00011   0.00881  -0.04377  -0.03495  -1.05884
   D18        0.83999  -0.00007   0.00134  -0.02631  -0.02472   0.81527
   D19        2.68121   0.00032  -0.01476   0.08851   0.07235   2.75356
   D20       -3.09845   0.00009  -0.00354   0.06160   0.05851  -3.03995
   D21        0.96266   0.00018  -0.01134   0.03839   0.02716   0.98982
   D22        1.30451   0.00012  -0.00270   0.05252   0.05108   1.35559
   D23       -0.91756   0.00021  -0.01050   0.02932   0.01974  -0.89782
   D24       -1.07576  -0.00003   0.00092   0.04316   0.04282  -1.03294
   D25        2.98535   0.00006  -0.00688   0.01995   0.01148   2.99683
   D26       -1.54920   0.00008  -0.00713   0.02677   0.01923  -1.52997
   D27        0.62952   0.00023  -0.01479   0.06262   0.04737   0.67688
   D28        1.06185  -0.00035   0.01363  -0.10482  -0.09014   0.97171
   D29       -3.04262  -0.00021   0.00598  -0.06896  -0.06200  -3.10462
   D30        2.92978   0.00001   0.00420   0.01040   0.01404   2.94382
   D31       -1.17469   0.00015  -0.00346   0.04625   0.04218  -1.13251
   D32       -3.08314  -0.00007  -0.00587  -0.02270  -0.02878  -3.11192
   D33        1.02854   0.00006   0.00100  -0.03315  -0.03207   0.99647
   D34       -0.76119  -0.00030   0.01725  -0.06365  -0.04656  -0.80774
   D35       -2.53899   0.00023   0.00661  -0.00716  -0.00012  -2.53911
   D36       -0.50914  -0.00014   0.00751  -0.01331  -0.00546  -0.51460
   D37       -1.59829   0.00035  -0.00838   0.02632   0.01790  -1.58040
   D38        2.41348   0.00018  -0.00516  -0.00649  -0.01165   2.40183
   D39        2.62837  -0.00015  -0.00105  -0.00749  -0.00885   2.61951
   D40        0.35695  -0.00031   0.00217  -0.04031  -0.03840   0.31855
   D41       -0.98617  -0.00015   0.00261  -0.00190   0.00060  -0.98557
   D42        0.95039   0.00001   0.00078  -0.00509  -0.00431   0.94608
   D43        2.82971  -0.00002   0.00078   0.02459   0.02520   2.85491
   D44       -1.51692   0.00015  -0.00105   0.02140   0.02030  -1.49662
   D45        0.51001  -0.00061   0.01259  -0.03788  -0.02511   0.48490
   D46        2.44657  -0.00045   0.01075  -0.04107  -0.03001   2.41656
   D47        0.96943  -0.00006  -0.00309  -0.05345  -0.05653   0.91290
   D48       -2.84682  -0.00040   0.01750  -0.12006  -0.10351  -2.95033
   D49       -0.71557   0.00001  -0.00022  -0.06743  -0.06791  -0.78348
   D50       -2.05300   0.00016  -0.00913   0.05930   0.04941  -2.00358
   D51        0.08208   0.00045  -0.01435   0.11807   0.10352   0.18561
   D52        1.67139   0.00004   0.00638  -0.01424  -0.00736   1.66403
   D53       -0.46704  -0.00025   0.01315  -0.06369  -0.05005  -0.51709
   D54       -1.04402   0.00022  -0.00229   0.04657   0.04435  -0.99967
   D55        0.88364  -0.00008  -0.00934   0.04082   0.03147   0.91511
   D56        3.09059   0.00011   0.00540   0.00969   0.01495   3.10554
   D57       -1.26493  -0.00019  -0.00166   0.00394   0.00206  -1.26287
         Item               Value     Threshold  Converged?
 Maximum Force            0.005161     0.000015     NO 
 RMS     Force            0.000757     0.000010     NO 
 Maximum Displacement     0.236760     0.000060     NO 
 RMS     Displacement     0.061303     0.000040     NO 
 Predicted change in Energy=-1.158983D-03
 GradGradGradGradGradGradGradGradGradGradGradGradGradGradGradGradGradGrad

                          Input orientation:                          
 ---------------------------------------------------------------------
 Center     Atomic      Atomic             Coordinates (Angstroms)
 Number     Number       Type             X           Y           Z
 ---------------------------------------------------------------------
      1          6           0        2.211978    1.020497   -0.743372
      2          8           0        1.070323    0.813594   -1.104278
      3          8           0        2.810726    0.599110    0.325681
      4          1           0        2.220781    0.030539    0.921071
      5          6           0        3.158013    1.898255   -1.601925
      6          9           0        4.257015    1.209429   -1.940580
      7          9           0        3.537081    2.983297   -0.910189
      8          9           0        2.553239    2.300589   -2.716865
      9          8           0       -1.140171   -0.635366   -0.255377
     10          1           0       -0.791471   -1.538135   -0.109901
     11          1           0       -0.399212   -0.111508   -0.616204
     12          8           0       -1.192344    0.038488    2.384401
     13          1           0       -1.570863    0.871091    2.677264
     14          1           0       -1.334042   -0.037927    1.415640
     15          8           0       -3.834726   -0.703152   -0.650551
     16          1           0       -4.107854   -0.837119   -1.561298
     17          1           0       -2.859921   -0.610493   -0.662282
     18          8           0       -0.079622   -2.926072    0.830365
     19          1           0        0.187960   -3.812100    0.575723
     20          1           0       -0.784054   -2.998990    1.537381
     21          8           0        1.421607   -0.841062    1.884876
     22          1           0        1.069944   -1.656811    1.478855
     23          1           0        0.638347   -0.406496    2.267954
     24          8           0       -4.316577   -2.635724    1.226441
     25          1           0       -4.238796   -1.950150    0.528230
     26          1           0       -5.165528   -2.503142    1.654126
     27          8           0       -1.961529   -2.700590    2.621789
     28          1           0       -1.832092   -1.772266    2.872138
     29          1           0       -2.846901   -2.738565    2.199954
 ---------------------------------------------------------------------
                    Distance matrix (angstroms):
                    1          2          3          4          5
     1  C    0.000000
     2  O    1.215087   0.000000
     3  O    1.295740   2.262695   0.000000
     4  H    1.936612   2.457390   1.012818   0.000000
     5  C    1.550017   2.404702   2.350330   3.276016   0.000000
     6  F    2.377220   3.318296   2.756842   3.704737   1.340513
     7  F    2.374091   3.290923   2.781961   3.715500   1.341457
     8  F    2.376923   2.647759   3.495484   4.300957   1.330682
     9  O    3.770534   2.776041   4.179850   3.622631   5.167863
    10  H    3.996073   3.160015   4.211102   3.549268   5.443652
    11  H    2.848846   1.803764   3.419917   3.041012   4.202933
    12  O    4.726173   4.229815   4.536210   3.713599   6.186690
    13  H    5.102251   4.612942   4.980185   4.262312   6.459783
    14  H    4.284373   3.585533   4.332774   3.589714   5.747439
    15  O    6.288260   5.154211   6.841853   6.299004   7.521358
    16  H    6.637772   5.454103   7.313699   6.853218   7.763810
    17  H    5.328308   4.203594   5.881790   5.360173   6.587281
    18  O    4.827369   4.364667   4.586473   3.747216   6.298607
    19  H    5.402838   4.999802   5.138113   4.360906   6.794963
    20  H    5.507660   4.995286   5.228479   4.311254   7.026959
    21  O    3.316290   3.434578   2.536698   1.525544   4.762010
    22  H    3.662037   3.574280   3.073974   2.117238   5.146818
    23  H    3.685202   3.612087   3.082678   2.123485   5.161062
    24  O    7.737580   6.807991   7.878704   7.066771   9.188368
    25  H    7.214860   6.204040   7.499034   6.767834   8.605844
    26  H    8.520072   7.582570   8.660795   7.843116   9.962705
    27  O    6.526022   5.951907   6.239756   5.276667   8.074580
    28  H    6.101307   5.560807   5.802037   4.845879   7.641408
    29  H    6.956003   6.235417   6.830939   5.914801   8.486069
                    6          7          8          9         10
     6  F    0.000000
     7  F    2.174078   0.000000
     8  F    2.167049   2.167513   0.000000
     9  O    5.947503   5.949805   5.321656   0.000000
    10  H    6.032222   6.310323   5.720065   0.978646   0.000000
    11  H    5.017898   5.015840   4.352925   0.976546   1.563801
    12  O    7.054932   6.472533   6.720818   2.724927   2.977915
    13  H    7.443327   6.589562   6.938898   3.324950   3.765649
    14  H    6.639279   6.185880   6.136546   1.785165   2.207324
    15  O    8.414179   8.246263   7.355148   2.724222   3.201702
    16  H    8.619933   8.571147   7.453234   3.248581   3.687326
    17  H    7.456335   7.341554   6.480587   1.767407   2.333265
    18  O    6.602039   7.143578   6.843448   2.747897   1.821318
    19  H    6.935758   7.720231   7.334892   3.542076   2.569102
    20  H    7.430974   7.774996   7.571107   2.987896   2.201747
    21  O    5.184415   5.187806   5.685646   3.344503   3.059863
    22  H    5.483182   5.772772   5.955270   2.989234   2.450122
    23  H    5.780807   5.476673   5.986947   3.095595   2.996528
    24  O    9.915730   9.890325   9.333339   4.035687   3.926433
    25  H    9.394507   9.320526   8.644718   3.456034   3.530016
    26  H   10.746600  10.602459  10.087653   4.830972   4.814084
    27  O    8.647181   8.661186   8.596286   3.635638   3.190997
    28  H    8.314444   8.108600   8.188787   3.398919   3.167059
    29  H    9.121200   9.119644   8.872975   3.655820   3.316813
                   11         12         13         14         15
    11  H    0.000000
    12  O    3.107279   0.000000
    13  H    3.631143   0.960351   0.000000
    14  H    2.237791   0.982047   1.572926   0.000000
    15  O    3.486255   4.091839   4.321766   3.311357   0.000000
    16  H    3.895348   4.983516   5.226826   4.146673   0.960212
    17  H    2.511214   3.533308   3.874187   2.640813   0.979270
    18  O    3.180640   3.527293   4.478090   3.202733   4.608177
    19  H    3.931901   4.472537   5.426068   4.155277   5.229848
    20  H    3.622649   3.179688   4.110466   3.014167   4.400513
    21  O    3.178527   2.802833   3.537546   2.908404   5.837503
    22  H    2.989257   2.968501   3.847121   2.898954   5.431356
    23  H    3.079272   1.887591   2.584642   2.180046   5.349211
    24  O    5.011262   4.272366   4.684184   3.959780   2.736807
    25  H    4.408257   4.084228   4.437973   3.589106   1.762896
    26  H    5.795867   4.772775   5.035263   4.562285   3.212870
    27  O    4.430437   2.854916   3.593411   2.989700   4.266947
    28  H    4.120654   1.981412   2.663372   2.318916   4.190809
    29  H    4.563261   3.237839   3.858201   3.193327   3.639242
                   16         17         18         19         20
    16  H    0.000000
    17  H    1.554647   0.000000
    18  O    5.129370   3.914072   0.000000
    19  H    5.645475   4.590481   0.959941   0.000000
    20  H    5.032211   3.853914   1.000707   1.590831   0.000000
    21  O    6.515449   4.987249   2.777220   3.473159   3.105213
    22  H    6.060035   4.595986   1.831138   2.497762   2.289581
    23  H    6.113512   4.567907   2.988379   3.829443   3.045979
    24  O    3.324159   3.129006   4.265322   4.700867   3.564739
    25  H    2.371099   2.261259   4.282807   4.802633   3.748825
    26  H    3.772699   3.776730   5.169516   5.615707   4.410988
    27  O    5.057416   3.995089   2.607991   3.168934   1.628321
    28  H    5.070399   3.859828   2.927672   3.676283   2.093995
    29  H    4.399149   3.566686   3.093342   3.605687   2.182238
                   21         22         23         24         25
    21  O    0.000000
    22  H    0.976712   0.000000
    23  H    0.974214   1.540208   0.000000
    24  O    6.048231   5.480565   5.532221   0.000000
    25  H    5.925430   5.401153   5.403335   0.981611   0.000000
    26  H    6.797507   6.295086   6.201425   0.959797   1.559575
    27  O    3.930203   3.403763   3.485315   2.738148   3.183095
    28  H    3.525392   3.221240   2.886769   3.102667   3.364189
    29  H    4.681875   4.126966   4.194058   1.765857   2.313791
                   26         27         28         29
    26  H    0.000000
    27  O    3.352756   0.000000
    28  H    3.623469   0.970162   0.000000
    29  H    2.393613   0.981464   1.554157   0.000000
 Stoichiometry    C2H15F3O9
 Framework group  C1[X(C2H15F3O9)]
 Deg. of freedom    81
 Full point group                 C1      NOp   1
 Largest Abelian subgroup         C1      NOp   1
 Largest concise Abelian subgroup C1      NOp   1
                         Standard orientation:                         
 ---------------------------------------------------------------------
 Center     Atomic      Atomic             Coordinates (Angstroms)
 Number     Number       Type             X           Y           Z
 ---------------------------------------------------------------------
      1          6           0        2.323865   -0.025712   -0.007480
      2          8           0        1.448985    0.811482   -0.108113
      3          8           0        2.203151   -1.307657    0.137392
      4          1           0        1.240639   -1.620695    0.174505
      5          6           0        3.815953    0.392959   -0.038180
      6          9           0        4.458766   -0.237141   -1.031527
      7          9           0        4.410856    0.070594    1.120129
      8          9           0        3.938772    1.705011   -0.222977
      9          8           0       -1.322661    0.906718   -0.231857
     10          1           0       -1.551550    0.267673   -0.936824
     11          1           0       -0.347251    0.944993   -0.204448
     12          8           0       -1.969595   -0.755041    1.828547
     13          1           0       -1.955945   -0.447284    2.738147
     14          1           0       -1.773480    0.009384    1.244073
     15          8           0       -3.340204    2.702574    0.122830
     16          1           0       -3.297262    3.477701   -0.442274
     17          1           0       -2.520950    2.191830   -0.041274
     18          8           0       -2.020875   -1.341470   -1.649279
     19          1           0       -2.162403   -1.634087   -2.552513
     20          1           0       -2.865445   -1.488148   -1.132944
     21          8           0       -0.170161   -2.197881    0.236024
     22          1           0       -0.710735   -2.001492   -0.553392
     23          1           0       -0.707138   -1.873852    0.981514
     24          8           0       -5.358098    0.881216   -0.194774
     25          1           0       -4.704154    1.604031   -0.078777
     26          1           0       -6.113970    1.098020    0.355557
     27          8           0       -4.031996   -1.506212    0.002953
     28          1           0       -3.554695   -1.420282    0.843200
     29          1           0       -4.598460   -0.707276   -0.061002
 ---------------------------------------------------------------------
 Rotational constants (GHZ):           0.8496307           0.1845331           0.1683024
 Standard basis: 6-31++G(d,p) (6D, 7F)
 There are   356 symmetry adapted cartesian basis functions of A   symmetry.
 There are   356 symmetry adapted basis functions of A   symmetry.
   356 basis functions,   568 primitive gaussians,   356 cartesian basis functions
    63 alpha electrons       63 beta electrons
       nuclear repulsion energy      1092.1898127462 Hartrees.
 NAtoms=   29 NActive=   29 NUniq=   29 SFac= 1.00D+00 NAtFMM=   60 NAOKFM=F Big=F
 Integral buffers will be    131072 words long.
 Raffenetti 2 integral format.
 Two-electron integral symmetry is turned on.
 Nuclear repulsion after empirical dispersion term =     1092.1739788871 Hartrees.
 One-electron integrals computed using PRISM.
 NBasis=   356 RedAO= T EigKep=  3.80D-05  NBF=   356
 NBsUse=   356 1.00D-06 EigRej= -1.00D+00 NBFU=   356
 Initial guess from the checkpoint file:  "/local_scratch/slurm.6305284/Gau-2964449.chk"
 B after Tr=     0.000000   -0.000000    0.000000
         Rot=    0.999934   -0.011206    0.000538    0.002539 Ang=  -1.32 deg.
 ExpMin= 3.60D-02 ExpMax= 7.00D+03 ExpMxC= 1.05D+03 IAcc=3 IRadAn=         5 AccDes= 0.00D+00
 Harris functional with IExCor= 4639 and IRadAn=       5 diagonalized for initial guess.
 HarFok:  IExCor= 4639 AccDes= 0.00D+00 IRadAn=         5 IDoV= 1 UseB2=F ITyADJ=14
 ICtDFT=  3500011 ScaDFX=  1.000000  1.000000  1.000000  1.000000
 FoFCou: FMM=F IPFlag=           0 FMFlag=      100000 FMFlg1=           0
         NFxFlg=           0 DoJE=T BraDBF=F KetDBF=T FulRan=T
         wScrn=  0.000000 ICntrl=       500 IOpCl=  0 I1Cent=   200000004 NGrid=           0
         NMat0=    1 NMatS0=      1 NMatT0=    0 NMatD0=    1 NMtDS0=    0 NMtDT0=    0
 Petite list used in FoFCou.
 Requested convergence on RMS density matrix=1.00D-10 within 128 cycles.
 Requested convergence on MAX density matrix=1.00D-08.
 Requested convergence on             energy=1.00D-08.
 No special actions if energy rises.
 SCF Done:  E(RwB97XD) =  -1061.67938606     A.U. after   16 cycles
            NFock= 16  Conv=0.42D-10     -V/T= 2.0083
 Calling FoFJK, ICntrl=      2127 FMM=F ISym2X=0 I1Cent= 0 IOpClX= 0 NMat=1 NMatS=1 NMatT=0.
 ***** Axes restored to original set *****
 -------------------------------------------------------------------
 Center     Atomic                   Forces (Hartrees/Bohr)
 Number     Number              X              Y              Z
 -------------------------------------------------------------------
      1        6           0.000046433   -0.000192803    0.000685282
      2        8           0.000096488    0.000006373   -0.000091129
      3        8           0.004861102    0.005196688   -0.005599507
      4        1          -0.005089155   -0.005063593    0.005427610
      5        6          -0.000150873   -0.000275636    0.000379118
      6        9          -0.000091607    0.000437594   -0.000111363
      7        9           0.000121513   -0.000154451   -0.000452897
      8        9           0.000279438    0.000228333   -0.000192773
      9        8           0.000227936    0.000188654   -0.000098198
     10        1           0.000211564    0.000867808    0.000070714
     11        1          -0.000426486   -0.000860953   -0.000032113
     12        8          -0.000141092    0.000276910    0.000992641
     13        1           0.000055072   -0.000174562   -0.000324394
     14        1          -0.000051369   -0.000010989   -0.000395167
     15        8           0.000201722   -0.000326136   -0.000661034
     16        1          -0.000146689    0.000182584    0.000133036
     17        1          -0.000309503   -0.000063513    0.000436582
     18        8           0.000361675    0.000038014   -0.000504859
     19        1          -0.000288718    0.000189528    0.000007808
     20        1          -0.000246847    0.000080428   -0.000177440
     21        8          -0.000207004    0.001053653   -0.001465337
     22        1           0.000124441   -0.001547284    0.001604940
     23        1           0.000354264   -0.000001179    0.000406433
     24        8          -0.000395690    0.000600357   -0.000144594
     25        1           0.000326103   -0.000315286    0.000313591
     26        1           0.000108336   -0.000132098   -0.000054010
     27        8          -0.000595523    0.000136330    0.000215014
     28        1           0.000240153   -0.000315659   -0.000324138
     29        1           0.000524317   -0.000049110   -0.000043816
 -------------------------------------------------------------------
 Cartesian Forces:  Max     0.005599507 RMS     0.001436586

 GradGradGradGradGradGradGradGradGradGradGradGradGradGradGradGradGradGrad
 Berny optimization.
 Using GEDIIS/GDIIS optimizer.
 FormGI is forming the generalized inverse of G from B-inverse, IUseBI=4.
 Internal  Forces:  Max     0.008802372 RMS     0.000776623
 Search for a local minimum.
 Step number   4 out of a maximum of  174
 All quantities printed in internal units (Hartrees-Bohrs-Radians)
 Mixed Optimization -- En-DIIS/RFO-DIIS
 Swapping is turned off.
 Update second derivatives using D2CorX and points    3    4
 DE= -7.26D-04 DEPred=-1.16D-03 R= 6.27D-01
 TightC=F SS=  1.41D+00  RLast= 4.57D-01 DXNew= 1.4270D+00 1.3709D+00
 Trust test= 6.27D-01 RLast= 4.57D-01 DXMaxT set to 1.37D+00
 ITU=  1  1  1  0
     Eigenvalues ---    0.00017   0.00039   0.00046   0.00051   0.00067
     Eigenvalues ---    0.00073   0.00184   0.00192   0.00231   0.00251
     Eigenvalues ---    0.00296   0.00434   0.00516   0.00565   0.00641
     Eigenvalues ---    0.00704   0.00910   0.00919   0.01034   0.01065
     Eigenvalues ---    0.01211   0.01276   0.01312   0.01397   0.01593
     Eigenvalues ---    0.01692   0.01702   0.01789   0.01834   0.02083
     Eigenvalues ---    0.02142   0.02234   0.02394   0.02477   0.02529
     Eigenvalues ---    0.02643   0.02716   0.02874   0.03260   0.03454
     Eigenvalues ---    0.03687   0.03710   0.04217   0.04326   0.05192
     Eigenvalues ---    0.05757   0.06501   0.06762   0.06817   0.07070
     Eigenvalues ---    0.07561   0.08007   0.11690   0.13572   0.14651
     Eigenvalues ---    0.19828   0.20444   0.21752   0.23290   0.25835
     Eigenvalues ---    0.33133   0.35549   0.37579   0.38487   0.41255
     Eigenvalues ---    0.42606   0.45072   0.46708   0.47238   0.48566
     Eigenvalues ---    0.49271   0.50925   0.51541   0.52778   0.55501
     Eigenvalues ---    0.57379   0.57547   0.57694   0.57824   0.60303
     Eigenvalues ---    0.86721
 En-DIIS/RFO-DIIS/Sim-DIIS IScMMF=       -3 using points:     4    3
 RFO step:  Lambda=-6.36059249D-04.
 DidBck=F Rises=F RFO-DIIS coefs:    1.12745   -0.12745
 Iteration  1 RMS(Cart)=  0.02711290 RMS(Int)=  0.00095724
 Iteration  2 RMS(Cart)=  0.00128148 RMS(Int)=  0.00031320
 Iteration  3 RMS(Cart)=  0.00000319 RMS(Int)=  0.00031319
 Iteration  4 RMS(Cart)=  0.00000000 RMS(Int)=  0.00031319
 Variable       Old X    -DE/DX   Delta X   Delta X   Delta X     New X
                                 (Linear)    (Quad)   (Total)
    R1        2.29618   0.00014  -0.00162   0.00267   0.00095   2.29714
    R2        2.44859  -0.00037   0.00138  -0.00657  -0.00528   2.44331
    R3        2.92911   0.00044   0.00022   0.00209   0.00231   2.93142
    R4        3.40862   0.00032   0.00975  -0.01062  -0.00090   3.40772
    R5        1.91395   0.00880  -0.01389   0.06098   0.04709   1.96104
    R6        2.88286  -0.00019   0.03070  -0.10213  -0.07143   2.81143
    R7        2.53320  -0.00027  -0.00027   0.00052   0.00026   2.53346
    R8        2.53499  -0.00032  -0.00032   0.00025  -0.00007   2.53492
    R9        2.51462   0.00010  -0.00013   0.00153   0.00140   2.51603
   R10        1.84937  -0.00048   0.00028  -0.00159  -0.00121   1.84817
   R11        1.84540  -0.00045  -0.00087  -0.00037  -0.00126   1.84415
   R12        3.37347   0.00026   0.00548  -0.01221  -0.00674   3.36674
   R13        3.33992   0.00013  -0.00079   0.00243   0.00165   3.34156
   R14        3.44179   0.00016  -0.00328   0.01146   0.00828   3.45007
   R15        1.81480  -0.00027  -0.00015  -0.00021  -0.00036   1.81444
   R16        1.85580   0.00068  -0.00065   0.00262   0.00195   1.85775
   R17        3.56703   0.00013   0.01523  -0.02093  -0.00556   3.56147
   R18        1.81454  -0.00011  -0.00014  -0.00039  -0.00053   1.81400
   R19        1.85055  -0.00019  -0.00009  -0.00051  -0.00062   1.84993
   R20        3.33139  -0.00009   0.00132  -0.00852  -0.00723   3.32416
   R21        1.81403  -0.00026  -0.00020  -0.00012  -0.00032   1.81371
   R22        1.89106  -0.00003  -0.00056   0.00152   0.00098   1.89204
   R23        3.46035  -0.00004   0.01159  -0.02866  -0.01714   3.44320
   R24        3.07708  -0.00011   0.00217  -0.00617  -0.00401   3.07307
   R25        1.84572   0.00052  -0.00139   0.00407   0.00260   1.84831
   R26        1.84100   0.00001  -0.00123   0.00237   0.00127   1.84227
   R27        1.85498  -0.00049  -0.00037  -0.00047  -0.00087   1.85411
   R28        1.81375  -0.00014  -0.00012  -0.00038  -0.00050   1.81326
   R29        3.33699   0.00002   0.00237  -0.00837  -0.00601   3.33097
   R30        1.83334  -0.00035  -0.00010  -0.00052  -0.00062   1.83272
   R31        1.85470  -0.00041  -0.00046   0.00014  -0.00032   1.85438
    A1        2.24445   0.00004  -0.00077   0.00166   0.00078   2.24523
    A2        2.10060  -0.00023   0.00163  -0.00516  -0.00348   2.09712
    A3        1.93813   0.00019  -0.00086   0.00350   0.00270   1.94083
    A4        2.45346   0.00063   0.00166   0.00110   0.00274   2.45619
    A5        1.98059  -0.00039  -0.00189   0.00794   0.00599   1.98658
    A6        1.92764   0.00044   0.00025   0.00116   0.00141   1.92905
    A7        1.92292   0.00045   0.00031   0.00199   0.00229   1.92521
    A8        1.93684   0.00050  -0.00052   0.00279   0.00227   1.93911
    A9        1.89045  -0.00048  -0.00003  -0.00178  -0.00181   1.88864
   A10        1.89262  -0.00048  -0.00000  -0.00222  -0.00222   1.89040
   A11        1.89223  -0.00048   0.00000  -0.00217  -0.00217   1.89006
   A12        1.85399   0.00015   0.00015  -0.00877  -0.00943   1.84456
   A13        1.78060  -0.00012  -0.00098  -0.00255  -0.00336   1.77725
   A14        1.97567  -0.00005  -0.00260  -0.00844  -0.01183   1.96384
   A15        1.82217   0.00020   0.00620   0.01117   0.01769   1.83987
   A16        2.27271  -0.00019  -0.00476  -0.01637  -0.02297   2.24974
   A17        1.67611   0.00004   0.00606   0.03993   0.04661   1.72272
   A18        2.73626   0.00031   0.00319   0.00269   0.00569   2.74195
   A19        3.02547   0.00075  -0.00141  -0.02906  -0.03015   2.99533
   A20        1.88748  -0.00015  -0.00028  -0.00243  -0.00271   1.88477
   A21        2.22114   0.00014   0.00418  -0.00876  -0.00440   2.21674
   A22        1.63157  -0.00012  -0.00252   0.00421   0.00167   1.63324
   A23        1.85979   0.00027   0.00100   0.00158   0.00259   1.86238
   A24        2.06046   0.00005   0.00188   0.01933   0.02124   2.08170
   A25        1.87874  -0.00023   0.00106  -0.00570  -0.00482   1.87392
   A26        2.31227   0.00008  -0.00345  -0.00819  -0.01168   2.30059
   A27        1.71645  -0.00019   0.00229  -0.01442  -0.01225   1.70421
   A28        1.47061  -0.00006  -0.00334   0.01518   0.01172   1.48232
   A29        1.89271  -0.00007   0.00025  -0.00314  -0.00323   1.88947
   A30        2.16365   0.00007   0.00275   0.00513   0.00809   2.17174
   A31        1.81545   0.00018   0.00236   0.00660   0.00879   1.82423
   A32        1.98577  -0.00039   0.00231   0.01168   0.01395   1.99972
   A33        1.99846  -0.00023   0.00458  -0.00298   0.00199   2.00046
   A34        1.81991   0.00049  -0.00023   0.00197   0.00089   1.82079
   A35        2.83107  -0.00031  -0.00006  -0.00787  -0.00896   2.82212
   A36        2.71208  -0.00023  -0.00431   0.00060  -0.00417   2.70791
   A37        1.86561   0.00008  -0.00006   0.00036   0.00009   1.86570
   A38        1.94643  -0.00010   0.00127   0.00508   0.00603   1.95245
   A39        2.09271   0.00010   0.00222   0.01343   0.01567   2.10838
   A40        1.82423  -0.00031  -0.00195  -0.00409  -0.00596   1.81827
   A41        1.93799  -0.00004  -0.00002   0.00039   0.00021   1.93820
   A42        1.84241   0.00014   0.00057   0.00298   0.00355   1.84597
   A43        3.21522  -0.00079  -0.00056   0.00970   0.00929   3.22451
   A44        3.00880   0.00007   0.00162   0.00506   0.00635   3.01515
   A45        2.87843   0.00022  -0.00215   0.00858   0.00640   2.88484
   A46        2.90187   0.00002  -0.00201   0.00834   0.00647   2.90834
   A47        2.98527   0.00020   0.00049  -0.00080  -0.00052   2.98475
   A48        2.97101   0.00016   0.00047   0.00529   0.00559   2.97660
   A49        3.13410   0.00001  -0.00060   0.00766   0.00704   3.14114
   A50        3.51819   0.00001   0.00368  -0.00177   0.00173   3.51992
   A51        3.09291  -0.00005  -0.00234   0.01430   0.01233   3.10525
   A52        3.24897   0.00016  -0.00086   0.00709   0.00598   3.25495
   A53        3.14236  -0.00006  -0.00048  -0.00868  -0.00921   3.13315
   A54        3.14337  -0.00003   0.00317   0.00720   0.01047   3.15384
    D1       -0.06060   0.00010   0.00314   0.01440   0.01749  -0.04311
    D2        3.08652   0.00002   0.00312   0.01293   0.01597   3.10249
    D3       -0.00816  -0.00002  -0.00084   0.00062  -0.00038  -0.00854
    D4        3.12832   0.00005  -0.00082   0.00196   0.00102   3.12934
    D5       -2.13333   0.00002   0.00045   0.00589   0.00635  -2.12698
    D6        2.06207   0.00005   0.00013   0.00610   0.00624   2.06831
    D7       -0.03383   0.00003   0.00026   0.00570   0.00598  -0.02785
    D8        1.01289  -0.00004   0.00044   0.00465   0.00507   1.01797
    D9       -1.07489  -0.00001   0.00012   0.00486   0.00497  -1.06993
   D10        3.11239  -0.00003   0.00025   0.00447   0.00471   3.11710
   D11        0.15205   0.00002   0.00087  -0.01592  -0.01515   0.13689
   D12        1.03082  -0.00015  -0.00047   0.01457   0.01385   1.04467
   D13       -1.08336  -0.00012  -0.00500   0.00083  -0.00431  -1.08768
   D14        1.69315   0.00022   0.00947   0.04539   0.05547   1.74862
   D15       -0.21060  -0.00000   0.00304   0.03703   0.04052  -0.17007
   D16       -1.99112   0.00003  -0.00257  -0.00429  -0.00680  -1.99792
   D17       -1.05884  -0.00006  -0.00445   0.00200  -0.00225  -1.06109
   D18        0.81527  -0.00006  -0.00315   0.00034  -0.00265   0.81261
   D19        2.75356   0.00008   0.00922   0.05926   0.06797   2.82153
   D20       -3.03995   0.00006   0.00746  -0.02501  -0.01770  -3.05765
   D21        0.98982   0.00005   0.00346  -0.01823  -0.01509   0.97473
   D22        1.35559  -0.00011   0.00651  -0.01733  -0.01012   1.34547
   D23       -0.89782  -0.00012   0.00252  -0.01055  -0.00751  -0.90533
   D24       -1.03294  -0.00001   0.00546  -0.02752  -0.02278  -1.05572
   D25        2.99683  -0.00002   0.00146  -0.02074  -0.02017   2.97666
   D26       -1.52997  -0.00005   0.00245   0.01831   0.02039  -1.50958
   D27        0.67688   0.00004   0.00604   0.03462   0.04032   0.71720
   D28        0.97171  -0.00021  -0.01149  -0.05619  -0.06700   0.90471
   D29       -3.10462  -0.00012  -0.00790  -0.03988  -0.04708   3.13148
   D30        2.94382   0.00005   0.00179   0.00410   0.00561   2.94943
   D31       -1.13251   0.00014   0.00538   0.02041   0.02553  -1.10698
   D32       -3.11192  -0.00017  -0.00367  -0.04069  -0.04399   3.12727
   D33        0.99647   0.00011  -0.00409  -0.01160  -0.01543   0.98104
   D34       -0.80774  -0.00008  -0.00593  -0.02120  -0.02651  -0.83426
   D35       -2.53911   0.00023  -0.00002   0.00741   0.00735  -2.53176
   D36       -0.51460  -0.00001  -0.00070   0.00402   0.00328  -0.51131
   D37       -1.58040   0.00010   0.00228  -0.01582  -0.01358  -1.59398
   D38        2.40183  -0.00002  -0.00148  -0.03486  -0.03630   2.36553
   D39        2.61951  -0.00015  -0.00113  -0.02595  -0.02720   2.59231
   D40        0.31855  -0.00027  -0.00489  -0.04499  -0.04992   0.26863
   D41       -0.98557   0.00001   0.00008  -0.00199  -0.00183  -0.98740
   D42        0.94608   0.00001  -0.00055   0.00076   0.00032   0.94641
   D43        2.85491   0.00008   0.00321   0.01946   0.02266   2.87757
   D44       -1.49662   0.00007   0.00259   0.02221   0.02482  -1.47180
   D45        0.48490  -0.00008  -0.00320   0.01201   0.00871   0.49361
   D46        2.41656  -0.00008  -0.00382   0.01476   0.01086   2.42742
   D47        0.91290  -0.00021  -0.00720  -0.12899  -0.13635   0.77655
   D48       -2.95033  -0.00012  -0.01319  -0.12318  -0.13639  -3.08672
   D49       -0.78348   0.00002  -0.00865  -0.11726  -0.12599  -0.90947
   D50       -2.00358   0.00043   0.00630   0.12685   0.13290  -1.87068
   D51        0.18561   0.00025   0.01319   0.13182   0.14497   0.33058
   D52        1.66403  -0.00012  -0.00094  -0.01742  -0.01828   1.64575
   D53       -0.51709   0.00016  -0.00638  -0.03177  -0.03796  -0.55505
   D54       -0.99967   0.00017   0.00565   0.02346   0.02920  -0.97046
   D55        0.91511  -0.00010   0.00401   0.02209   0.02615   0.94126
   D56        3.10554   0.00006   0.00190   0.00460   0.00641   3.11195
   D57       -1.26287  -0.00021   0.00026   0.00324   0.00337  -1.25951
         Item               Value     Threshold  Converged?
 Maximum Force            0.008802     0.000015     NO 
 RMS     Force            0.000777     0.000010     NO 
 Maximum Displacement     0.089642     0.000060     NO 
 RMS     Displacement     0.027575     0.000040     NO 
 Predicted change in Energy=-3.625643D-04
 GradGradGradGradGradGradGradGradGradGradGradGradGradGradGradGradGradGrad

                          Input orientation:                          
 ---------------------------------------------------------------------
 Center     Atomic      Atomic             Coordinates (Angstroms)
 Number     Number       Type             X           Y           Z
 ---------------------------------------------------------------------
      1          6           0        2.202467    1.015159   -0.746918
      2          8           0        1.058105    0.815892   -1.105238
      3          8           0        2.802485    0.585574    0.314750
      4          1           0        2.202627    0.001513    0.927894
      5          6           0        3.147065    1.893634   -1.608522
      6          9           0        4.238635    1.201254   -1.964085
      7          9           0        3.541962    2.971597   -0.914646
      8          9           0        2.536704    2.310130   -2.716079
      9          8           0       -1.152608   -0.605828   -0.223386
     10          1           0       -0.794875   -1.505764   -0.086861
     11          1           0       -0.422233   -0.087593   -0.611108
     12          8           0       -1.160447    0.046246    2.419999
     13          1           0       -1.526907    0.880524    2.722649
     14          1           0       -1.313127   -0.018730    1.451025
     15          8           0       -3.835183   -0.738715   -0.690087
     16          1           0       -4.074828   -0.880568   -1.608735
     17          1           0       -2.864016   -0.617580   -0.668081
     18          8           0       -0.078628   -2.908776    0.836032
     19          1           0        0.171042   -3.794125    0.562197
     20          1           0       -0.791118   -2.985890    1.535217
     21          8           0        1.438684   -0.844684    1.883783
     22          1           0        1.081115   -1.670323    1.500225
     23          1           0        0.663364   -0.408384    2.282439
     24          8           0       -4.317931   -2.634986    1.217127
     25          1           0       -4.238386   -1.966410    0.503447
     26          1           0       -5.175043   -2.503684    1.628010
     27          8           0       -1.969504   -2.697748    2.618227
     28          1           0       -1.834361   -1.772574    2.875845
     29          1           0       -2.853747   -2.729940    2.193944
 ---------------------------------------------------------------------
                    Distance matrix (angstroms):
                    1          2          3          4          5
     1  C    0.000000
     2  O    1.215592   0.000000
     3  O    1.292944   2.261034   0.000000
     4  H    1.957670   2.471187   1.037739   0.000000
     5  C    1.551240   2.403867   2.351326   3.302346   0.000000
     6  F    2.379519   3.316910   2.763092   3.734736   1.340649
     7  F    2.376980   3.294380   2.784125   3.743017   1.341422
     8  F    2.380391   2.648360   3.497236   4.326645   1.331424
     9  O    3.762739   2.772400   4.165548   3.598876   5.162663
    10  H    3.971748   3.140177   4.180429   3.505228   5.423121
    11  H    2.850185   1.803289   3.421867   3.044069   4.202378
    12  O    4.719888   4.235755   4.519710   3.679489   6.180330
    13  H    5.095512   4.619435   4.962722   4.231220   6.452243
    14  H    4.273087   3.585221   4.312141   3.554518   5.736834
    15  O    6.287489   5.151060   6.842666   6.294517   7.518282
    16  H    6.613693   5.429410   7.290186   6.827810   7.736403
    17  H    5.323654   4.198688   5.875608   5.348017   6.582075
    18  O    4.806910   4.351303   4.558841   3.698965   6.280452
    19  H    5.382349   4.981915   5.115416   4.320641   6.776381
    20  H    5.493458   4.984493   5.211418   4.272696   7.014423
    21  O    3.311037   3.440435   2.523382   1.487744   4.755328
    22  H    3.676805   3.601421   3.075311   2.092938   5.160838
    23  H    3.684062   3.623675   3.071740   2.090965   5.158258
    24  O    7.726358   6.797330   7.866804   7.039350   9.177082
    25  H    7.206784   6.195311   7.491468   6.748297   8.596815
    26  H    8.511768   7.572474   8.655006   7.822799   9.953342
    27  O    6.520369   5.947796   6.233626   5.248801   8.070035
    28  H    6.098512   5.560174   5.798312   4.820702   7.639714
    29  H    6.945482   6.225761   6.820334   5.884779   8.476197
                    6          7          8          9         10
     6  F    0.000000
     7  F    2.172738   0.000000
     8  F    2.166025   2.166390   0.000000
     9  O    5.946518   5.942626   5.322344   0.000000
    10  H    6.015658   6.288096   5.707298   0.978007   0.000000
    11  H    5.021490   5.016535   4.351470   0.975880   1.557211
    12  O    7.050129   6.464533   6.721116   2.722636   2.970980
    13  H    7.437057   6.579965   6.938045   3.320913   3.758136
    14  H    6.631243   6.173358   6.132662   1.781601   2.201124
    15  O    8.400779   8.260698   7.348541   2.726111   3.193074
    16  H    8.577524   8.563670   7.424226   3.245619   3.669478
    17  H    7.445497   7.347077   6.475613   1.768279   2.325518
    18  O    6.585724   7.124067   6.833332   2.753066   1.825701
    19  H    6.919626   7.701894   7.321569   3.540400   2.567268
    20  H    7.421301   7.763316   7.562787   2.981285   2.195888
    21  O    5.179930   5.178705   5.684824   3.348434   3.051106
    22  H    5.497030   5.782283   5.978291   3.015544   2.462774
    23  H    5.779832   5.471010   5.990401   3.100951   2.990699
    24  O    9.902104   9.887171   9.322569   4.026392   3.922684
    25  H    9.379908   9.323557   8.634581   3.449854   3.523979
    26  H   10.735318  10.603301  10.075464   4.817625   4.808586
    27  O    8.645276   8.660192   8.592996   3.621908   3.180893
    28  H    8.315640   8.110477   8.188059   3.381024   3.151087
    29  H    9.112923   9.114601   8.863836   3.639946   3.307511
                   11         12         13         14         15
    11  H    0.000000
    12  O    3.122576   0.000000
    13  H    3.643005   0.960161   0.000000
    14  H    2.247404   0.983079   1.572065   0.000000
    15  O    3.475403   4.176483   4.426832   3.385780   0.000000
    16  H    3.868530   5.057993   5.324869   4.210925   0.959930
    17  H    2.499287   3.588739   3.940714   2.693416   0.978940
    18  O    3.189256   3.522988   4.473883   3.202276   4.598904
    19  H    3.932810   4.469087   5.422447   4.152876   5.191684
    20  H    3.625315   3.180109   4.111026   3.013904   4.389545
    21  O    3.203229   2.799422   3.531963   2.905502   5.869388
    22  H    3.036909   2.969375   3.847456   2.909050   5.462174
    23  H    3.107095   1.884648   2.579216   2.179357   5.402033
    24  O    5.000811   4.313422   4.734471   3.991034   2.732463
    25  H    4.397181   4.147006   4.514643   3.639849   1.759071
    26  H    5.782763   4.821449   5.095096   4.595729   3.206854
    27  O    4.431203   2.867642   3.607052   2.995051   4.273583
    28  H    4.122149   1.992501   2.675243   2.319001   4.217585
    29  H    4.556596   3.259688   3.882715   3.205635   3.639481
                   16         17         18         19         20
    16  H    0.000000
    17  H    1.555654   0.000000
    18  O    5.104913   3.907727   0.000000
    19  H    5.588307   4.562412   0.959772   0.000000
    20  H    5.009947   3.841917   1.001224   1.589266   0.000000
    21  O    6.526698   5.007676   2.767760   3.471701   3.110993
    22  H    6.072322   4.623189   1.822065   2.493725   2.288492
    23  H    6.149362   4.603449   2.982382   3.829472   3.052441
    24  O    3.335053   3.120546   4.265195   4.682244   3.558472
    25  H    2.380570   2.254044   4.278114   4.773578   3.739993
    26  H    3.784375   3.764342   5.173469   5.601948   4.411341
    27  O    5.059817   3.990874   2.606946   3.164055   1.626201
    28  H    5.091839   3.866991   2.921369   3.668962   2.087529
    29  H    4.401316   3.557156   3.094704   3.597838   2.180337
                   21         22         23         24         25
    21  O    0.000000
    22  H    0.978086   0.000000
    23  H    0.974887   1.542356   0.000000
    24  O    6.065329   5.491849   5.559311   0.000000
    25  H    5.949178   5.420177   5.442372   0.981153   0.000000
    26  H    6.823422   6.312712   6.237432   0.959535   1.559049
    27  O    3.948291   3.407610   3.505130   2.735348   3.186688
    28  H    3.543726   3.225335   2.907194   3.108572   3.383072
    29  H    4.698441   4.133662   4.215153   1.762675   2.314732
                   26         27         28         29
    26  H    0.000000
    27  O    3.360606   0.000000
    28  H    3.640298   0.969834   0.000000
    29  H    2.399977   0.981294   1.555855   0.000000
 Stoichiometry    C2H15F3O9
 Framework group  C1[X(C2H15F3O9)]
 Deg. of freedom    81
 Full point group                 C1      NOp   1
 Largest Abelian subgroup         C1      NOp   1
 Largest concise Abelian subgroup C1      NOp   1
                         Standard orientation:                         
 ---------------------------------------------------------------------
 Center     Atomic      Atomic             Coordinates (Angstroms)
 Number     Number       Type             X           Y           Z
 ---------------------------------------------------------------------
      1          6           0        2.316474   -0.023638   -0.010670
      2          8           0        1.443014    0.817976   -0.090785
      3          8           0        2.194296   -1.305662    0.104178
      4          1           0        1.209617   -1.631615    0.136797
      5          6           0        3.809206    0.397628   -0.035823
      6          9           0        4.450045   -0.202639   -1.048910
      7          9           0        4.411913    0.044556    1.109383
      8          9           0        3.933102    1.714924   -0.184393
      9          8           0       -1.326869    0.902561   -0.173197
     10          1           0       -1.544440    0.276805   -0.892634
     11          1           0       -0.352964    0.963632   -0.162183
     12          8           0       -1.952542   -0.824663    1.836275
     13          1           0       -1.931902   -0.543959    2.754256
     14          1           0       -1.758630   -0.041329    1.274820
     15          8           0       -3.340621    2.717607    0.113319
     16          1           0       -3.271758    3.485145   -0.459052
     17          1           0       -2.522426    2.195894   -0.015892
     18          8           0       -2.012803   -1.316174   -1.651737
     19          1           0       -2.161376   -1.570593   -2.565170
     20          1           0       -2.863185   -1.460985   -1.143476
     21          8           0       -0.158314   -2.213489    0.196557
     22          1           0       -0.716305   -2.021873   -0.583559
     23          1           0       -0.693562   -1.915607    0.954963
     24          8           0       -5.353232    0.893763   -0.185587
     25          1           0       -4.700328    1.618688   -0.081371
     26          1           0       -6.110051    1.119591    0.359329
     27          8           0       -4.035215   -1.497146   -0.016725
     28          1           0       -3.557611   -1.433837    0.824978
     29          1           0       -4.596394   -0.693657   -0.065949
 ---------------------------------------------------------------------
 Rotational constants (GHZ):           0.8448913           0.1849856           0.1684584
 Standard basis: 6-31++G(d,p) (6D, 7F)
 There are   356 symmetry adapted cartesian basis functions of A   symmetry.
 There are   356 symmetry adapted basis functions of A   symmetry.
   356 basis functions,   568 primitive gaussians,   356 cartesian basis functions
    63 alpha electrons       63 beta electrons
       nuclear repulsion energy      1092.1687202139 Hartrees.
 NAtoms=   29 NActive=   29 NUniq=   29 SFac= 1.00D+00 NAtFMM=   60 NAOKFM=F Big=F
 Integral buffers will be    131072 words long.
 Raffenetti 2 integral format.
 Two-electron integral symmetry is turned on.
 Nuclear repulsion after empirical dispersion term =     1092.1529530071 Hartrees.
 One-electron integrals computed using PRISM.
 NBasis=   356 RedAO= T EigKep=  3.81D-05  NBF=   356
 NBsUse=   356 1.00D-06 EigRej= -1.00D+00 NBFU=   356
 Initial guess from the checkpoint file:  "/local_scratch/slurm.6305284/Gau-2964449.chk"
 B after Tr=    -0.000000   -0.000000   -0.000000
         Rot=    0.999969   -0.007873   -0.000237   -0.000183 Ang=  -0.90 deg.
 ExpMin= 3.60D-02 ExpMax= 7.00D+03 ExpMxC= 1.05D+03 IAcc=3 IRadAn=         5 AccDes= 0.00D+00
 Harris functional with IExCor= 4639 and IRadAn=       5 diagonalized for initial guess.
 HarFok:  IExCor= 4639 AccDes= 0.00D+00 IRadAn=         5 IDoV= 1 UseB2=F ITyADJ=14
 ICtDFT=  3500011 ScaDFX=  1.000000  1.000000  1.000000  1.000000
 FoFCou: FMM=F IPFlag=           0 FMFlag=      100000 FMFlg1=           0
         NFxFlg=           0 DoJE=T BraDBF=F KetDBF=T FulRan=T
         wScrn=  0.000000 ICntrl=       500 IOpCl=  0 I1Cent=   200000004 NGrid=           0
         NMat0=    1 NMatS0=      1 NMatT0=    0 NMatD0=    1 NMtDS0=    0 NMtDT0=    0
 Petite list used in FoFCou.
 Requested convergence on RMS density matrix=1.00D-10 within 128 cycles.
 Requested convergence on MAX density matrix=1.00D-08.
 Requested convergence on             energy=1.00D-08.
 No special actions if energy rises.
 SCF Done:  E(RwB97XD) =  -1061.67967252     A.U. after   16 cycles
            NFock= 16  Conv=0.19D-10     -V/T= 2.0084
 Calling FoFJK, ICntrl=      2127 FMM=F ISym2X=0 I1Cent= 0 IOpClX= 0 NMat=1 NMatS=1 NMatT=0.
 ***** Axes restored to original set *****
 -------------------------------------------------------------------
 Center     Atomic                   Forces (Hartrees/Bohr)
 Number     Number              X              Y              Z
 -------------------------------------------------------------------
      1        6           0.000347562    0.000104663    0.000150662
      2        8          -0.000950178   -0.000063764   -0.000598324
      3        8          -0.001040641   -0.001483577    0.001939884
      4        1           0.001358074    0.001402783   -0.001410658
      5        6           0.000056642    0.000046026   -0.000040141
      6        9          -0.000052471   -0.000006044    0.000034892
      7        9          -0.000037644   -0.000082324   -0.000002826
      8        9          -0.000010483   -0.000048316    0.000079041
      9        8          -0.000020256   -0.000180397   -0.000369462
     10        1          -0.000070404    0.000042180    0.000358237
     11        1           0.000337454    0.000313744    0.000155486
     12        8          -0.000175531   -0.000173665   -0.000031862
     13        1           0.000016270    0.000014243    0.000003087
     14        1           0.000141080   -0.000016027    0.000094267
     15        8          -0.000075663   -0.000108535   -0.000223670
     16        1          -0.000115810    0.000042703   -0.000028495
     17        1           0.000016746   -0.000058514    0.000211718
     18        8          -0.000031376    0.000083653   -0.000147881
     19        1          -0.000010241   -0.000012656   -0.000156435
     20        1          -0.000082918    0.000087963   -0.000091752
     21        8          -0.000458786    0.000305525   -0.000888570
     22        1           0.000411440   -0.000622631    0.000846595
     23        1           0.000326243    0.000238588    0.000089251
     24        8          -0.000182844    0.000186994   -0.000004659
     25        1           0.000233237   -0.000006040   -0.000068691
     26        1          -0.000025314   -0.000114790    0.000136184
     27        8          -0.000043724    0.000153290    0.000042778
     28        1           0.000025000   -0.000050656   -0.000045179
     29        1           0.000114534    0.000005581   -0.000033477
 -------------------------------------------------------------------
 Cartesian Forces:  Max     0.001939884 RMS     0.000453387

 GradGradGradGradGradGradGradGradGradGradGradGradGradGradGradGradGradGrad
 Berny optimization.
 Using GEDIIS/GDIIS optimizer.
 FormGI is forming the generalized inverse of G from B-inverse, IUseBI=4.
 Internal  Forces:  Max     0.002537124 RMS     0.000250655
 Search for a local minimum.
 Step number   5 out of a maximum of  174
 All quantities printed in internal units (Hartrees-Bohrs-Radians)
 Mixed Optimization -- En-DIIS/RFO-DIIS
 Swapping is turned off.
 Update second derivatives using D2CorX and points    4    5
 DE= -2.86D-04 DEPred=-3.63D-04 R= 7.90D-01
 TightC=F SS=  1.41D+00  RLast= 3.75D-01 DXNew= 2.3056D+00 1.1239D+00
 Trust test= 7.90D-01 RLast= 3.75D-01 DXMaxT set to 1.37D+00
 ITU=  1  1  1  1  0
     Eigenvalues ---    0.00017   0.00039   0.00045   0.00051   0.00067
     Eigenvalues ---    0.00072   0.00186   0.00192   0.00231   0.00252
     Eigenvalues ---    0.00297   0.00431   0.00524   0.00563   0.00634
     Eigenvalues ---    0.00703   0.00910   0.00919   0.01029   0.01062
     Eigenvalues ---    0.01213   0.01299   0.01310   0.01409   0.01588
     Eigenvalues ---    0.01675   0.01703   0.01792   0.01870   0.02063
     Eigenvalues ---    0.02137   0.02235   0.02399   0.02473   0.02517
     Eigenvalues ---    0.02645   0.02715   0.02873   0.03264   0.03504
     Eigenvalues ---    0.03669   0.03708   0.04212   0.04317   0.05212
     Eigenvalues ---    0.05757   0.06507   0.06685   0.06812   0.07059
     Eigenvalues ---    0.07528   0.08003   0.11690   0.13572   0.14620
     Eigenvalues ---    0.19817   0.20429   0.21752   0.23284   0.25814
     Eigenvalues ---    0.35425   0.37578   0.38299   0.38485   0.41277
     Eigenvalues ---    0.42657   0.45067   0.46703   0.47207   0.48555
     Eigenvalues ---    0.49254   0.50910   0.51546   0.52768   0.55474
     Eigenvalues ---    0.57382   0.57551   0.57695   0.57825   0.60290
     Eigenvalues ---    0.86770
 En-DIIS/RFO-DIIS/Sim-DIIS IScMMF=       -3 using points:     5    4    3
 RFO step:  Lambda=-1.31890762D-04.
 DidBck=F Rises=F RFO-DIIS coefs:    1.91582   -0.94350    0.02769
 Iteration  1 RMS(Cart)=  0.02142939 RMS(Int)=  0.00315800
 Iteration  2 RMS(Cart)=  0.00112186 RMS(Int)=  0.00052504
 Iteration  3 RMS(Cart)=  0.00000813 RMS(Int)=  0.00052498
 Iteration  4 RMS(Cart)=  0.00000001 RMS(Int)=  0.00052498
 Variable       Old X    -DE/DX   Delta X   Delta X   Delta X     New X
                                 (Linear)    (Quad)   (Total)
    R1        2.29714   0.00076   0.00122  -0.00129  -0.00028   2.29685
    R2        2.44331   0.00046  -0.00514   0.00492  -0.00037   2.44294
    R3        2.93142  -0.00012   0.00207  -0.00203   0.00004   2.93146
    R4        3.40772  -0.00031  -0.00294  -0.02370  -0.02677   3.38095
    R5        1.96104  -0.00254   0.04615  -0.05489  -0.00867   1.95237
    R6        2.81143  -0.00013  -0.07209   0.08095   0.00890   2.82033
    R7        2.53346  -0.00005   0.00029  -0.00006   0.00023   2.53369
    R8        2.53492  -0.00008   0.00001  -0.00079  -0.00078   2.53414
    R9        2.51603  -0.00008   0.00131  -0.00168  -0.00037   2.51566
   R10        1.84817  -0.00004  -0.00117   0.00107  -0.00027   1.84790
   R11        1.84415   0.00007  -0.00096   0.00223   0.00116   1.84530
   R12        3.36674  -0.00002  -0.00736   0.00238  -0.00473   3.36201
   R13        3.34156   0.00011   0.00168   0.00361   0.00533   3.34689
   R14        3.45007  -0.00007   0.00830  -0.01752  -0.00933   3.44075
   R15        1.81444   0.00001  -0.00030   0.00020  -0.00010   1.81435
   R16        1.85775  -0.00009   0.00193  -0.00052   0.00163   1.85938
   R17        3.56147   0.00009  -0.00840   0.01277   0.00447   3.56594
   R18        1.81400   0.00005  -0.00046   0.00032  -0.00014   1.81387
   R19        1.84993   0.00012  -0.00055   0.00054   0.00000   1.84993
   R20        3.32416  -0.00008  -0.00691   0.00282  -0.00411   3.32005
   R21        1.81371   0.00005  -0.00025   0.00020  -0.00005   1.81366
   R22        1.89204  -0.00006   0.00102  -0.00059   0.00050   1.89253
   R23        3.44320   0.00009  -0.01822   0.02724   0.00906   3.45227
   R24        3.07307  -0.00004  -0.00414   0.00331  -0.00073   3.07235
   R25        1.84831   0.00007   0.00268  -0.00279  -0.00003   1.84829
   R26        1.84227  -0.00005   0.00143  -0.00298  -0.00158   1.84069
   R27        1.85411   0.00001  -0.00071   0.00074  -0.00001   1.85410
   R28        1.81326   0.00006  -0.00043   0.00031  -0.00011   1.81314
   R29        3.33097   0.00002  -0.00602   0.00528  -0.00081   3.33017
   R30        1.83272  -0.00006  -0.00055   0.00053  -0.00002   1.83270
   R31        1.85438  -0.00006  -0.00019  -0.00035  -0.00060   1.85378
    A1        2.24523   0.00024   0.00088   0.00112   0.00175   2.24698
    A2        2.09712  -0.00009  -0.00354   0.00271  -0.00070   2.09642
    A3        1.94083  -0.00015   0.00266  -0.00382  -0.00104   1.93979
    A4        2.45619  -0.00056   0.00215  -0.03329  -0.03146   2.42474
    A5        1.98658   0.00003   0.00589  -0.00068   0.00517   1.99175
    A6        1.92905  -0.00004   0.00123  -0.00278  -0.00155   1.92750
    A7        1.92521  -0.00005   0.00203  -0.00064   0.00139   1.92659
    A8        1.93911  -0.00007   0.00219  -0.00214   0.00004   1.93915
    A9        1.88864   0.00005  -0.00165   0.00160  -0.00005   1.88858
   A10        1.89040   0.00006  -0.00203   0.00203  -0.00000   1.89039
   A11        1.89006   0.00006  -0.00199   0.00217   0.00018   1.89024
   A12        1.84456   0.00005  -0.00867   0.00780  -0.00207   1.84249
   A13        1.77725  -0.00014  -0.00286  -0.00425  -0.00674   1.77051
   A14        1.96384   0.00002  -0.01027  -0.00076  -0.01117   1.95267
   A15        1.83987  -0.00004   0.01486  -0.01453   0.00067   1.84054
   A16        2.24974  -0.00000  -0.02000   0.02839   0.00732   2.25705
   A17        1.72272   0.00007   0.04137  -0.03055   0.01104   1.73377
   A18        2.74195   0.00016   0.00452   0.01136   0.01588   2.75783
   A19        2.99533  -0.00013  -0.02730   0.06267   0.03585   3.03117
   A20        1.88477  -0.00003  -0.00242   0.00265   0.00006   1.88482
   A21        2.21674  -0.00005  -0.00494   0.00341  -0.00136   2.21538
   A22        1.63324   0.00001   0.00208  -0.00971  -0.00755   1.62569
   A23        1.86238   0.00014   0.00215  -0.00093   0.00135   1.86373
   A24        2.08170   0.00011   0.01904  -0.00880   0.01011   2.09181
   A25        1.87392  -0.00019  -0.00465   0.00661   0.00165   1.87557
   A26        2.30059  -0.00001  -0.00994  -0.00444  -0.01476   2.28583
   A27        1.70421  -0.00019  -0.01171   0.00737  -0.00441   1.69980
   A28        1.48232   0.00012   0.01146  -0.00714   0.00421   1.48654
   A29        1.88947   0.00013  -0.00301   0.00313  -0.00003   1.88944
   A30        2.17174  -0.00005   0.00681   0.00968   0.01753   2.18927
   A31        1.82423  -0.00005   0.00753  -0.01203  -0.00575   1.81848
   A32        1.99972   0.00016   0.01227   0.00603   0.02022   2.01994
   A33        2.00046   0.00003   0.00083   0.00144   0.00197   2.00243
   A34        1.82079   0.00013   0.00086   0.00120  -0.00006   1.82073
   A35        2.82212  -0.00036  -0.00819  -0.00957  -0.02040   2.80172
   A36        2.70791  -0.00001  -0.00288   0.00335  -0.00074   2.70718
   A37        1.86570   0.00012   0.00010   0.00250   0.00260   1.86831
   A38        1.95245  -0.00009   0.00524  -0.00465   0.00014   1.95260
   A39        2.10838  -0.00001   0.01387  -0.00980   0.00414   2.11252
   A40        1.81827  -0.00005  -0.00503   0.00362  -0.00138   1.81689
   A41        1.93820  -0.00001   0.00020   0.00017   0.00046   1.93866
   A42        1.84597   0.00008   0.00313  -0.00354  -0.00049   1.84548
   A43        3.22451   0.00021   0.00863   0.00249   0.01160   3.23611
   A44        3.01515   0.00010   0.00546  -0.00629  -0.00109   3.01405
   A45        2.88484   0.00009   0.00633  -0.00102   0.00504   2.88988
   A46        2.90834  -0.00004   0.00636  -0.00519   0.00101   2.90935
   A47        2.98475   0.00001  -0.00058   0.00297   0.00203   2.98678
   A48        2.97660   0.00019   0.00502  -0.00536  -0.00071   2.97589
   A49        3.14114  -0.00008   0.00658   0.00135   0.00941   3.15055
   A50        3.51992   0.00003   0.00078   0.00421   0.00436   3.52428
   A51        3.10525  -0.00008   0.01180  -0.00368   0.00828   3.11353
   A52        3.25495   0.00016   0.00566   0.00115   0.00729   3.26224
   A53        3.13315  -0.00018  -0.00833   0.00419  -0.00383   3.12932
   A54        3.15384   0.00012   0.00890  -0.01048  -0.00182   3.15202
    D1       -0.04311   0.00004   0.01534  -0.00070   0.01453  -0.02858
    D2        3.10249   0.00002   0.01395  -0.00284   0.01081   3.11330
    D3       -0.00854   0.00005  -0.00016   0.00139   0.00055  -0.00799
    D4        3.12934   0.00006   0.00111   0.00339   0.00400   3.13334
    D5       -2.12698   0.00001   0.00572   0.01757   0.02335  -2.10363
    D6        2.06831   0.00001   0.00569   0.01777   0.02352   2.09183
    D7       -0.02785   0.00001   0.00542   0.01686   0.02235  -0.00550
    D8        1.01797  -0.00000   0.00455   0.01576   0.02024   1.03821
    D9       -1.06993   0.00000   0.00452   0.01596   0.02041  -1.04952
   D10        3.11710  -0.00000   0.00425   0.01505   0.01923   3.13633
   D11        0.13689  -0.00006  -0.01407  -0.03808  -0.05132   0.08557
   D12        1.04467   0.00018   0.01278   0.01372   0.02605   1.07072
   D13       -1.08768  -0.00021  -0.00286   0.00587   0.00315  -1.08453
   D14        1.74862  -0.00010   0.04874  -0.04536   0.00446   1.75309
   D15       -0.17007  -0.00002   0.03645  -0.03048   0.00691  -0.16317
   D16       -1.99792  -0.00003  -0.00567   0.00635   0.00127  -1.99665
   D17       -1.06109   0.00006  -0.00109   0.05034   0.04966  -1.01144
   D18        0.81261  -0.00009  -0.00175   0.04305   0.04169   0.85430
   D19        2.82153  -0.00004   0.06025   0.00316   0.06368   2.88521
   D20       -3.05765   0.00001  -0.01783   0.01453  -0.00377  -3.06142
   D21        0.97473   0.00002  -0.01457   0.01854   0.00336   0.97809
   D22        1.34547   0.00001  -0.01068   0.01082   0.00077   1.34624
   D23       -0.90533   0.00002  -0.00743   0.01483   0.00791  -0.89743
   D24       -1.05572  -0.00002  -0.02205   0.00679  -0.01561  -1.07134
   D25        2.97666  -0.00001  -0.01879   0.01080  -0.00848   2.96818
   D26       -1.50958  -0.00008   0.01814  -0.00543   0.01260  -1.49697
   D27        0.71720   0.00005   0.03561  -0.01155   0.02379   0.74098
   D28        0.90471   0.00007  -0.05887   0.05413  -0.00467   0.90004
   D29        3.13148   0.00020  -0.04140   0.04801   0.00651   3.13800
   D30        2.94943   0.00004   0.00475   0.01205   0.01665   2.96608
   D31       -1.10698   0.00017   0.02221   0.00593   0.02783  -1.07915
   D32        3.12727  -0.00008  -0.03949   0.01496  -0.02352   3.10375
   D33        0.98104  -0.00005  -0.01324   0.00495  -0.00789   0.97315
   D34       -0.83426  -0.00003  -0.02299   0.01836  -0.00281  -0.83707
   D35       -2.53176  -0.00002   0.00674  -0.00702  -0.00046  -2.53222
   D36       -0.51131  -0.00007   0.00316  -0.01046  -0.00748  -0.51879
   D37       -1.59398   0.00002  -0.01293  -0.01679  -0.02979  -1.62377
   D38        2.36553   0.00008  -0.03292  -0.00229  -0.03533   2.33019
   D39        2.59231  -0.00013  -0.02466  -0.01555  -0.04024   2.55208
   D40        0.26863  -0.00007  -0.04465  -0.00105  -0.04578   0.22285
   D41       -0.98740  -0.00002  -0.00169   0.01217   0.01050  -0.97690
   D42        0.94641   0.00003   0.00042   0.00913   0.00947   0.95588
   D43        2.87757   0.00003   0.02006   0.01108   0.03111   2.90868
   D44       -1.47180   0.00009   0.02217   0.00804   0.03007  -1.44172
   D45        0.49361   0.00007   0.00867   0.00579   0.01436   0.50797
   D46        2.42742   0.00013   0.01078   0.00276   0.01333   2.44075
   D47        0.77655  -0.00016  -0.12331  -0.04378  -0.16687   0.60968
   D48       -3.08672  -0.00009  -0.12204  -0.05032  -0.17176   3.02471
   D49       -0.90947   0.00001  -0.11350  -0.05033  -0.16369  -1.07316
   D50       -1.87068  -0.00011   0.12034   0.03957   0.16000  -1.71069
   D51        0.33058   0.00014   0.12990   0.04624   0.17597   0.50655
   D52        1.64575   0.00019  -0.01654   0.00592  -0.01018   1.63556
   D53       -0.55505  -0.00014  -0.03338  -0.00363  -0.03743  -0.59248
   D54       -0.97046   0.00003   0.02551   0.00214   0.02774  -0.94272
   D55        0.94126   0.00007   0.02308   0.00269   0.02577   0.96703
   D56        3.11195  -0.00011   0.00546   0.01635   0.02183   3.13378
   D57       -1.25951  -0.00007   0.00303   0.01690   0.01986  -1.23965
         Item               Value     Threshold  Converged?
 Maximum Force            0.002537     0.000015     NO 
 RMS     Force            0.000251     0.000010     NO 
 Maximum Displacement     0.076142     0.000060     NO 
 RMS     Displacement     0.021591     0.000040     NO 
 Predicted change in Energy=-7.627966D-05
 GradGradGradGradGradGradGradGradGradGradGradGradGradGradGradGradGradGrad

                          Input orientation:                          
 ---------------------------------------------------------------------
 Center     Atomic      Atomic             Coordinates (Angstroms)
 Number     Number       Type             X           Y           Z
 ---------------------------------------------------------------------
      1          6           0        2.188378    1.019602   -0.757642
      2          8           0        1.044774    0.825454   -1.120650
      3          8           0        2.785713    0.583454    0.302626
      4          1           0        2.190659   -0.001221    0.912106
      5          6           0        3.138689    1.896655   -1.614434
      6          9           0        4.214545    1.190841   -1.991311
      7          9           0        3.559103    2.956669   -0.908799
      8          9           0        2.524817    2.340071   -2.709294
      9          8           0       -1.140811   -0.593822   -0.206205
     10          1           0       -0.783850   -1.493426   -0.066519
     11          1           0       -0.405265   -0.076133   -0.586346
     12          8           0       -1.160674    0.041221    2.439084
     13          1           0       -1.525340    0.874827    2.745569
     14          1           0       -1.310421   -0.017450    1.468376
     15          8           0       -3.817231   -0.763948   -0.716167
     16          1           0       -4.034536   -0.919119   -1.638136
     17          1           0       -2.848916   -0.626667   -0.673204
     18          8           0       -0.080203   -2.909188    0.836632
     19          1           0        0.150641   -3.792500    0.540690
     20          1           0       -0.797487   -2.988400    1.531041
     21          8           0        1.437715   -0.845500    1.885600
     22          1           0        1.085276   -1.687370    1.533939
     23          1           0        0.665248   -0.411008    2.289690
     24          8           0       -4.323730   -2.619375    1.221942
     25          1           0       -4.233409   -1.966846    0.494827
     26          1           0       -5.178493   -2.468369    1.630804
     27          8           0       -1.972779   -2.698619    2.616394
     28          1           0       -1.833379   -1.774211    2.874459
     29          1           0       -2.857721   -2.726403    2.193991
 ---------------------------------------------------------------------
                    Distance matrix (angstroms):
                    1          2          3          4          5
     1  C    0.000000
     2  O    1.215442   0.000000
     3  O    1.292750   2.261670   0.000000
     4  H    1.957075   2.475590   1.033151   0.000000
     5  C    1.551260   2.403284   2.350364   3.299106   0.000000
     6  F    2.378364   3.307416   2.769950   3.734562   1.340774
     7  F    2.377807   3.302849   2.774497   3.733289   1.341007
     8  F    2.380289   2.647334   3.496488   4.325257   1.331230
     9  O    3.740417   2.761764   4.130676   3.563775   5.147787
    10  H    3.953112   3.135644   4.146261   3.468730   5.410638
    11  H    2.820808   1.789121   3.377524   2.998298   4.184312
    12  O    4.732064   4.260367   4.520225   3.683055   6.193397
    13  H    5.107362   4.642798   4.963673   4.235292   6.465828
    14  H    4.274603   3.600068   4.300974   3.545034   5.741263
    15  O    6.264990   5.131169   6.815593   6.271186   7.501368
    16  H    6.577124   5.395435   7.248454   6.789649   7.706121
    17  H    5.300157   4.179675   5.845142   5.319935   6.565401
    18  O    4.808696   4.363952   4.549416   3.690364   6.282127
    19  H    5.384641   4.988490   5.113634   4.321276   6.777867
    20  H    5.497048   4.997087   5.206387   4.270285   7.017924
    21  O    3.320968   3.461796   2.522858   1.492455   4.760564
    22  H    3.714280   3.655513   3.092614   2.109893   5.193650
    23  H    3.694969   3.647369   3.071441   2.095839   5.165792
    24  O    7.718060   6.795250   7.851588   7.027659   9.172091
    25  H    7.192141   6.185946   7.470545   6.731007   8.586236
    26  H    8.493609   7.559684   8.631701   7.804341   9.937833
    27  O    6.521082   5.957367   6.226458   5.245453   8.071156
    28  H    6.096891   5.568027   5.788689   4.815310   7.638513
    29  H    6.943184   6.231533   6.810342   5.878434   8.475476
                    6          7          8          9         10
     6  F    0.000000
     7  F    2.172461   0.000000
     8  F    2.165966   2.166039   0.000000
     9  O    5.920427   5.932017   5.320715   0.000000
    10  H    5.991165   6.274873   5.712025   0.977865   0.000000
    11  H    4.992172   5.001808   4.350900   0.976493   1.556363
    12  O    7.059957   6.479541   6.735974   2.720520   2.962293
    13  H    7.448770   6.598487   6.950269   3.319301   3.750502
    14  H    6.629830   6.181312   6.141652   1.779099   2.193555
    15  O    8.364007   8.263801   7.336829   2.729876   3.186782
    16  H    8.521971   8.556695   7.402351   3.244979   3.656059
    17  H    7.411695   7.345646   6.467163   1.771098   2.320310
    18  O    6.576652   7.120349   6.849411   2.751966   1.820764
    19  H    6.910863   7.698696   7.335362   3.529482   2.554940
    20  H    7.415759   7.763797   7.576988   2.978237   2.187997
    21  O    5.185355   5.173533   5.695849   3.329833   3.027529
    22  H    5.523025   5.801197   6.024748   3.029754   2.468342
    23  H    5.787088   5.472292   6.001355   3.086221   2.970393
    24  O    9.886600   9.887941   9.324876   4.034035   3.931748
    25  H    9.355201   9.323863   8.630732   3.455546   3.526853
    26  H   10.711614  10.593687  10.064717   4.815745   4.810852
    27  O    8.639550   8.660889   8.601146   3.617928   3.172391
    28  H    8.309310   8.110064   8.191428   3.370973   3.135236
    29  H    9.103762   9.115934   8.870348   3.640964   3.306218
                   11         12         13         14         15
    11  H    0.000000
    12  O    3.120519   0.000000
    13  H    3.641504   0.960111   0.000000
    14  H    2.246027   0.983941   1.572758   0.000000
    15  O    3.483024   4.202523   4.463402   3.407871   0.000000
    16  H    3.871498   5.079868   5.360147   4.228975   0.959858
    17  H    2.506405   3.603134   3.961609   2.706377   0.978941
    18  O    3.186963   3.527065   4.477860   3.205415   4.580241
    19  H    3.923089   4.474468   5.427186   4.152867   5.147409
    20  H    3.621942   3.183560   4.114531   3.015555   4.372297
    21  O    3.177895   2.800758   3.532530   2.900344   5.864324
    22  H    3.051787   2.975164   3.853338   2.921009   5.472682
    23  H    3.087024   1.887013   2.580673   2.175480   5.408545
    24  O    5.009227   4.308727   4.728834   3.988831   2.730460
    25  H    4.404364   4.153814   4.524885   3.645792   1.756893
    26  H    5.781198   4.805645   5.075941   4.582069   3.204115
    27  O    4.426294   2.863159   3.603666   2.990874   4.272109
    28  H    4.110979   1.984409   2.670001   2.310143   4.224795
    29  H    4.557274   3.255731   3.879218   3.202979   3.638805
                   16         17         18         19         20
    16  H    0.000000
    17  H    1.556379   0.000000
    18  O    5.071647   3.892978   0.000000
    19  H    5.524428   4.526962   0.959745   0.000000
    20  H    4.980371   3.826858   1.001486   1.589440   0.000000
    21  O    6.509045   4.997057   2.768252   3.485707   3.116707
    22  H    6.071634   4.634052   1.826860   2.508318   2.288555
    23  H    6.146053   4.601587   2.984624   3.841655   3.059100
    24  O    3.339843   3.120503   4.270828   4.675502   3.558948
    25  H    2.384705   2.253264   4.272465   4.749211   3.731336
    26  H    3.794046   3.758623   5.178570   5.598333   4.412890
    27  O    5.051583   3.985230   2.606480   3.164496   1.625815
    28  H    5.093112   3.864465   2.917968   3.668283   2.086168
    29  H    4.397314   3.553840   3.096843   3.594469   2.180071
                   21         22         23         24         25
    21  O    0.000000
    22  H    0.978072   0.000000
    23  H    0.974052   1.541649   0.000000
    24  O    6.064761   5.497574   5.559395   0.000000
    25  H    5.945865   5.426441   5.444172   0.981146   0.000000
    26  H    6.817098   6.313013   6.230262   0.959474   1.560498
    27  O    3.949631   3.397946   3.507006   2.734547   3.185433
    28  H    3.541243   3.212955   2.905756   3.105956   3.385248
    29  H    4.699327   4.130676   4.216814   1.762248   2.314433
                   26         27         28         29
    26  H    0.000000
    27  O    3.361696   0.000000
    28  H    3.635700   0.969825   0.000000
    29  H    2.402029   0.980978   1.555308   0.000000
 Stoichiometry    C2H15F3O9
 Framework group  C1[X(C2H15F3O9)]
 Deg. of freedom    81
 Full point group                 C1      NOp   1
 Largest Abelian subgroup         C1      NOp   1
 Largest concise Abelian subgroup C1      NOp   1
                         Standard orientation:                         
 ---------------------------------------------------------------------
 Center     Atomic      Atomic             Coordinates (Angstroms)
 Number     Number       Type             X           Y           Z
 ---------------------------------------------------------------------
      1          6           0        2.312404   -0.015613   -0.009786
      2          8           0        1.446013    0.833756   -0.082154
      3          8           0        2.181954   -1.297903    0.089804
      4          1           0        1.201211   -1.621706    0.116138
      5          6           0        3.808288    0.394592   -0.031484
      6          9           0        4.436164   -0.179390   -1.067819
      7          9           0        4.416848    0.001570    1.097006
      8          9           0        3.941823    1.714608   -0.140563
      9          8           0       -1.314371    0.888568   -0.150066
     10          1           0       -1.535129    0.267178   -0.872119
     11          1           0       -0.339242    0.938217   -0.136030
     12          8           0       -1.963360   -0.853139    1.836513
     13          1           0       -1.942333   -0.583733    2.757812
     14          1           0       -1.761272   -0.064139    1.284446
     15          8           0       -3.321633    2.722395    0.095293
     16          1           0       -3.238639    3.479354   -0.489047
     17          1           0       -2.506490    2.191174   -0.012741
     18          8           0       -2.016842   -1.301234   -1.661563
     19          1           0       -2.171872   -1.520305   -2.583020
     20          1           0       -2.870730   -1.442208   -1.157602
     21          8           0       -0.164967   -2.219121    0.179975
     22          1           0       -0.738001   -2.052404   -0.594919
     23          1           0       -0.700085   -1.932031    0.941556
     24          8           0       -5.348326    0.910886   -0.162324
     25          1           0       -4.688263    1.631581   -0.075354
     26          1           0       -6.092114    1.141555    0.398177
     27          8           0       -4.040492   -1.486954   -0.029360
     28          1           0       -3.559959   -1.434439    0.811408
     29          1           0       -4.598571   -0.681100   -0.067653
 ---------------------------------------------------------------------
 Rotational constants (GHZ):           0.8441439           0.1852074           0.1686325
 Standard basis: 6-31++G(d,p) (6D, 7F)
 There are   356 symmetry adapted cartesian basis functions of A   symmetry.
 There are   356 symmetry adapted basis functions of A   symmetry.
   356 basis functions,   568 primitive gaussians,   356 cartesian basis functions
    63 alpha electrons       63 beta electrons
       nuclear repulsion energy      1092.4897784546 Hartrees.
 NAtoms=   29 NActive=   29 NUniq=   29 SFac= 1.00D+00 NAtFMM=   60 NAOKFM=F Big=F
 Integral buffers will be    131072 words long.
 Raffenetti 2 integral format.
 Two-electron integral symmetry is turned on.
 Nuclear repulsion after empirical dispersion term =     1092.4739975526 Hartrees.
 One-electron integrals computed using PRISM.
 NBasis=   356 RedAO= T EigKep=  3.80D-05  NBF=   356
 NBsUse=   356 1.00D-06 EigRej= -1.00D+00 NBFU=   356
 Initial guess from the checkpoint file:  "/local_scratch/slurm.6305284/Gau-2964449.chk"
 B after Tr=     0.000000    0.000000   -0.000000
         Rot=    0.999988   -0.004736   -0.000016    0.000931 Ang=  -0.55 deg.
 ExpMin= 3.60D-02 ExpMax= 7.00D+03 ExpMxC= 1.05D+03 IAcc=3 IRadAn=         5 AccDes= 0.00D+00
 Harris functional with IExCor= 4639 and IRadAn=       5 diagonalized for initial guess.
 HarFok:  IExCor= 4639 AccDes= 0.00D+00 IRadAn=         5 IDoV= 1 UseB2=F ITyADJ=14
 ICtDFT=  3500011 ScaDFX=  1.000000  1.000000  1.000000  1.000000
 FoFCou: FMM=F IPFlag=           0 FMFlag=      100000 FMFlg1=           0
         NFxFlg=           0 DoJE=T BraDBF=F KetDBF=T FulRan=T
         wScrn=  0.000000 ICntrl=       500 IOpCl=  0 I1Cent=   200000004 NGrid=           0
         NMat0=    1 NMatS0=      1 NMatT0=    0 NMatD0=    1 NMtDS0=    0 NMtDT0=    0
 Petite list used in FoFCou.
 Requested convergence on RMS density matrix=1.00D-10 within 128 cycles.
 Requested convergence on MAX density matrix=1.00D-08.
 Requested convergence on             energy=1.00D-08.
 No special actions if energy rises.
 SCF Done:  E(RwB97XD) =  -1061.67973401     A.U. after   14 cycles
            NFock= 14  Conv=0.98D-10     -V/T= 2.0083
 Calling FoFJK, ICntrl=      2127 FMM=F ISym2X=0 I1Cent= 0 IOpClX= 0 NMat=1 NMatS=1 NMatT=0.
 ***** Axes restored to original set *****
 -------------------------------------------------------------------
 Center     Atomic                   Forces (Hartrees/Bohr)
 Number     Number              X              Y              Z
 -------------------------------------------------------------------
      1        6           0.000691948    0.000341412   -0.000364337
      2        8          -0.000987839   -0.000095255   -0.000257717
      3        8           0.000170254   -0.000583921    0.001058043
      4        1           0.000393301    0.000430329   -0.000376456
      5        6           0.000071519    0.000057270   -0.000057597
      6        9           0.000004792   -0.000092365    0.000033885
      7        9          -0.000036513    0.000012330    0.000085713
      8        9          -0.000082733   -0.000038255    0.000020328
      9        8          -0.000132406   -0.000062499    0.000071338
     10        1          -0.000015106   -0.000330591    0.000263127
     11        1          -0.000145369    0.000411787   -0.000353969
     12        8          -0.000144825   -0.000171511   -0.000677207
     13        1          -0.000036183    0.000032001    0.000070497
     14        1           0.000200098    0.000053028    0.000538720
     15        8           0.000006852    0.000009889    0.000043321
     16        1          -0.000020884   -0.000000975   -0.000036735
     17        1           0.000047576   -0.000010740   -0.000056868
     18        8          -0.000268901   -0.000042144    0.000250568
     19        1           0.000086775   -0.000045211   -0.000090734
     20        1           0.000066059    0.000015015   -0.000107387
     21        8          -0.000414340   -0.000667766   -0.000371518
     22        1           0.000735778    0.000099174   -0.000152499
     23        1          -0.000160272    0.000604703    0.000421978
     24        8           0.000055315   -0.000069207    0.000034758
     25        1          -0.000044592    0.000044514   -0.000033909
     26        1          -0.000033228    0.000021931   -0.000007098
     27        8           0.000203056   -0.000009172    0.000013204
     28        1          -0.000024417    0.000079078    0.000129607
     29        1          -0.000185714    0.000007149   -0.000091054
 -------------------------------------------------------------------
 Cartesian Forces:  Max     0.001058043 RMS     0.000290926

 GradGradGradGradGradGradGradGradGradGradGradGradGradGradGradGradGradGrad
 Berny optimization.
 Using GEDIIS/GDIIS optimizer.
 FormGI is forming the generalized inverse of G from B-inverse, IUseBI=4.
 Internal  Forces:  Max     0.001107770 RMS     0.000168621
 Search for a local minimum.
 Step number   6 out of a maximum of  174
 All quantities printed in internal units (Hartrees-Bohrs-Radians)
 Mixed Optimization -- En-DIIS/RFO-DIIS
 Swapping is turned off.
 Update second derivatives using D2CorX and points    5    6
 DE= -6.15D-05 DEPred=-7.63D-05 R= 8.06D-01
 TightC=F SS=  1.41D+00  RLast= 4.20D-01 DXNew= 2.3056D+00 1.2608D+00
 Trust test= 8.06D-01 RLast= 4.20D-01 DXMaxT set to 1.37D+00
 ITU=  1  1  1  1  1  0
     Eigenvalues ---    0.00017   0.00039   0.00046   0.00049   0.00068
     Eigenvalues ---    0.00081   0.00190   0.00193   0.00231   0.00252
     Eigenvalues ---    0.00296   0.00426   0.00560   0.00619   0.00650
     Eigenvalues ---    0.00755   0.00906   0.00920   0.01026   0.01072
     Eigenvalues ---    0.01209   0.01281   0.01308   0.01388   0.01585
     Eigenvalues ---    0.01662   0.01702   0.01788   0.01846   0.02048
     Eigenvalues ---    0.02124   0.02237   0.02402   0.02473   0.02518
     Eigenvalues ---    0.02641   0.02716   0.02872   0.03264   0.03504
     Eigenvalues ---    0.03667   0.03708   0.04182   0.04313   0.05162
     Eigenvalues ---    0.05759   0.06357   0.06676   0.06791   0.07044
     Eigenvalues ---    0.07512   0.07998   0.11690   0.13572   0.14609
     Eigenvalues ---    0.19819   0.20425   0.21752   0.23271   0.25802
     Eigenvalues ---    0.34779   0.36351   0.37579   0.38483   0.41237
     Eigenvalues ---    0.42538   0.45098   0.46877   0.47240   0.48783
     Eigenvalues ---    0.49255   0.50883   0.51627   0.52803   0.55484
     Eigenvalues ---    0.57377   0.57545   0.57699   0.57823   0.60336
     Eigenvalues ---    0.86390
 En-DIIS/RFO-DIIS/Sim-DIIS IScMMF=       -3 using points:     6    5    4    3
 RFO step:  Lambda=-4.80291174D-05.
 DidBck=F Rises=F RFO-DIIS coefs:    0.87712    0.09271    0.17943   -0.14926
 Iteration  1 RMS(Cart)=  0.01104820 RMS(Int)=  0.00038311
 Iteration  2 RMS(Cart)=  0.00034805 RMS(Int)=  0.00020338
 Iteration  3 RMS(Cart)=  0.00000019 RMS(Int)=  0.00020338
 Variable       Old X    -DE/DX   Delta X   Delta X   Delta X     New X
                                 (Linear)    (Quad)   (Total)
    R1        2.29685   0.00111  -0.00189   0.00251   0.00056   2.29741
    R2        2.44294   0.00074   0.00182   0.00079   0.00253   2.44547
    R3        2.93146  -0.00011   0.00019  -0.00109  -0.00090   2.93056
    R4        3.38095   0.00004   0.01474   0.00962   0.02437   3.40531
    R5        1.95237  -0.00064  -0.01662   0.01056  -0.00609   1.94628
    R6        2.82033   0.00004   0.03702  -0.02526   0.01173   2.83206
    R7        2.53369   0.00004  -0.00035   0.00035  -0.00000   2.53369
    R8        2.53414   0.00004  -0.00027   0.00030   0.00002   2.53416
    R9        2.51566   0.00001  -0.00015   0.00002  -0.00013   2.51553
   R10        1.84790   0.00034   0.00039   0.00035   0.00086   1.84876
   R11        1.84530   0.00028  -0.00113   0.00005  -0.00106   1.84424
   R12        3.36201  -0.00001   0.00720   0.00031   0.00747   3.36948
   R13        3.34689  -0.00002  -0.00164   0.00232   0.00068   3.34757
   R14        3.44075   0.00001  -0.00294  -0.00619  -0.00902   3.43172
   R15        1.81435   0.00006  -0.00015   0.00031   0.00016   1.81451
   R16        1.85938  -0.00054  -0.00103  -0.00001  -0.00108   1.85830
   R17        3.56594   0.00005   0.01745  -0.00890   0.00861   3.57455
   R18        1.81387   0.00004  -0.00013   0.00022   0.00009   1.81396
   R19        1.84993   0.00001  -0.00009   0.00028   0.00017   1.85010
   R20        3.32005  -0.00001   0.00228  -0.00205   0.00023   3.32028
   R21        1.81366   0.00009  -0.00022   0.00037   0.00015   1.81380
   R22        1.89253  -0.00008  -0.00074   0.00043  -0.00031   1.89222
   R23        3.45227   0.00015   0.01298  -0.00066   0.01227   3.46454
   R24        3.07235   0.00006   0.00275  -0.00186   0.00089   3.07324
   R25        1.84829  -0.00020  -0.00171   0.00047  -0.00132   1.84697
   R26        1.84069   0.00058  -0.00128   0.00171   0.00049   1.84119
   R27        1.85410   0.00004  -0.00040   0.00048   0.00009   1.85419
   R28        1.81314   0.00003  -0.00011   0.00020   0.00010   1.81324
   R29        3.33017   0.00002   0.00306  -0.00136   0.00170   3.33187
   R30        1.83270   0.00011  -0.00010   0.00030   0.00020   1.83291
   R31        1.85378   0.00023  -0.00046   0.00070   0.00026   1.85404
    A1        2.24698   0.00003  -0.00114   0.00055  -0.00071   2.24627
    A2        2.09642   0.00002   0.00210  -0.00098   0.00117   2.09759
    A3        1.93979  -0.00005  -0.00096   0.00044  -0.00046   1.93933
    A4        2.42474  -0.00007   0.00573   0.01527   0.02098   2.44571
    A5        1.99175  -0.00014  -0.00303  -0.00160  -0.00479   1.98697
    A6        1.92750  -0.00011   0.00044  -0.00079  -0.00035   1.92715
    A7        1.92659  -0.00010   0.00012  -0.00066  -0.00054   1.92605
    A8        1.93915  -0.00012  -0.00069   0.00010  -0.00059   1.93856
    A9        1.88858   0.00011   0.00003   0.00047   0.00050   1.88908
   A10        1.89039   0.00012   0.00006   0.00047   0.00053   1.89092
   A11        1.89024   0.00011   0.00005   0.00047   0.00051   1.89076
   A12        1.84249   0.00008   0.00072   0.00344   0.00390   1.84639
   A13        1.77051  -0.00012  -0.00022  -0.01047  -0.01064   1.75987
   A14        1.95267   0.00004  -0.00132   0.00332   0.00144   1.95411
   A15        1.84054   0.00004   0.00664  -0.00991  -0.00306   1.83748
   A16        2.25705  -0.00013  -0.00578   0.00511  -0.00191   2.25515
   A17        1.73377   0.00006   0.00434   0.00209   0.00678   1.74055
   A18        2.75783   0.00010   0.00161   0.01119   0.01261   2.77044
   A19        3.03117  -0.00035  -0.00515  -0.01982  -0.02474   3.00643
   A20        1.88482  -0.00004  -0.00025  -0.00001  -0.00014   1.88469
   A21        2.21538  -0.00004   0.00519  -0.00903  -0.00380   2.21158
   A22        1.62569   0.00015  -0.00207   0.00587   0.00380   1.62949
   A23        1.86373   0.00002   0.00093  -0.00040   0.00046   1.86419
   A24        2.09181  -0.00000   0.00032   0.00052   0.00087   2.09268
   A25        1.87557  -0.00002   0.00119   0.00059   0.00168   1.87725
   A26        2.28583  -0.00006  -0.00188  -0.00862  -0.01027   2.27556
   A27        1.69980  -0.00007   0.00360  -0.00073   0.00272   1.70252
   A28        1.48654   0.00015  -0.00478   0.00855   0.00384   1.49037
   A29        1.88944   0.00008   0.00039   0.00122   0.00145   1.89089
   A30        2.18927  -0.00007   0.00083   0.00041   0.00100   2.19028
   A31        1.81848  -0.00003   0.00320  -0.00002   0.00323   1.82171
   A32        2.01994   0.00017  -0.00020   0.00004  -0.00068   2.01925
   A33        2.00243  -0.00002   0.00506  -0.00752  -0.00227   2.00016
   A34        1.82073   0.00015  -0.00029   0.00540   0.00484   1.82557
   A35        2.80172  -0.00021   0.00270  -0.00853  -0.00593   2.79579
   A36        2.70718  -0.00025  -0.00483   0.00151  -0.00345   2.70373
   A37        1.86831  -0.00003  -0.00039   0.00114   0.00060   1.86890
   A38        1.95260   0.00003   0.00129  -0.00081   0.00035   1.95295
   A39        2.11252   0.00000   0.00162  -0.00130   0.00035   2.11287
   A40        1.81689   0.00007  -0.00193   0.00130  -0.00053   1.81636
   A41        1.93866  -0.00001  -0.00008   0.00156   0.00134   1.94000
   A42        1.84548   0.00000   0.00062  -0.00068  -0.00008   1.84540
   A43        3.23611   0.00010  -0.00237  -0.00242  -0.00481   3.23130
   A44        3.01405   0.00021   0.00184   0.00362   0.00541   3.01947
   A45        2.88988  -0.00000  -0.00333   0.00498   0.00164   2.89152
   A46        2.90935   0.00000  -0.00267   0.00035  -0.00225   2.90709
   A47        2.98678  -0.00003   0.00033  -0.00125  -0.00096   2.98583
   A48        2.97589   0.00004   0.00047   0.00039   0.00073   2.97663
   A49        3.15055  -0.00004  -0.00207  -0.00153  -0.00376   3.14679
   A50        3.52428  -0.00002   0.00372  -0.00211   0.00174   3.52601
   A51        3.11353  -0.00003  -0.00413   0.00309  -0.00088   3.11265
   A52        3.26224   0.00002  -0.00208   0.00335   0.00103   3.26326
   A53        3.12932   0.00003   0.00019   0.00094   0.00104   3.13036
   A54        3.15202   0.00005   0.00362  -0.00251   0.00119   3.15321
    D1       -0.02858  -0.00003   0.00136  -0.02310  -0.02186  -0.05044
    D2        3.11330  -0.00000   0.00185  -0.02252  -0.02078   3.09252
    D3       -0.00799   0.00004  -0.00105   0.00507   0.00395  -0.00404
    D4        3.13334   0.00001  -0.00149   0.00453   0.00294   3.13628
    D5       -2.10363  -0.00001  -0.00254   0.00029  -0.00226  -2.10588
    D6        2.09183  -0.00002  -0.00293   0.00062  -0.00231   2.08952
    D7       -0.00550  -0.00001  -0.00262   0.00041  -0.00221  -0.00772
    D8        1.03821   0.00001  -0.00213   0.00077  -0.00135   1.03686
    D9       -1.04952   0.00000  -0.00252   0.00111  -0.00140  -1.05092
   D10        3.13633   0.00001  -0.00221   0.00090  -0.00130   3.13503
   D11        0.08557   0.00005   0.00779   0.02217   0.02958   0.11515
   D12        1.07072   0.00023  -0.00417   0.00889   0.00464   1.07536
   D13       -1.08453  -0.00015  -0.00611   0.00860   0.00229  -1.08224
   D14        1.75309   0.00003   0.00887   0.00047   0.00951   1.76260
   D15       -0.16317   0.00000   0.00149   0.01400   0.01554  -0.14762
   D16       -1.99665  -0.00003  -0.00296   0.01553   0.01248  -1.98417
   D17       -1.01144   0.00007  -0.01125   0.01169   0.00044  -1.01100
   D18        0.85430  -0.00002  -0.00873  -0.00230  -0.01099   0.84331
   D19        2.88521   0.00003   0.00092  -0.00598  -0.00556   2.87966
   D20       -3.06142   0.00004   0.00973  -0.01275  -0.00291  -3.06433
   D21        0.97809  -0.00007   0.00410  -0.00712  -0.00304   0.97505
   D22        1.34624  -0.00004   0.00783  -0.01172  -0.00343   1.34280
   D23       -0.89743  -0.00014   0.00220  -0.00609  -0.00357  -0.90100
   D24       -1.07134   0.00005   0.00900  -0.01276  -0.00432  -1.07566
   D25        2.96818  -0.00006   0.00336  -0.00713  -0.00446   2.96372
   D26       -1.49697  -0.00005   0.00071  -0.00516  -0.00475  -1.50172
   D27        0.74098  -0.00005   0.00293  -0.00463  -0.00201   0.73898
   D28        0.90004   0.00000  -0.01086   0.01256   0.00218   0.90222
   D29        3.13800   0.00000  -0.00863   0.01309   0.00492  -3.14027
   D30        2.96608   0.00004  -0.00012   0.00402   0.00379   2.96987
   D31       -1.07915   0.00005   0.00210   0.00455   0.00653  -1.07262
   D32        3.10375   0.00001  -0.00008  -0.01175  -0.01198   3.09177
   D33        0.97315   0.00001  -0.00335  -0.00676  -0.01001   0.96314
   D34       -0.83707   0.00002  -0.00580  -0.00775  -0.01357  -0.85064
   D35       -2.53222  -0.00010  -0.00018  -0.01896  -0.01904  -2.55127
   D36       -0.51879  -0.00004   0.00000  -0.01771  -0.01757  -0.53636
   D37       -1.62377   0.00001   0.00674  -0.01054  -0.00379  -1.62755
   D38        2.33019  -0.00000   0.00370  -0.00873  -0.00497   2.32523
   D39        2.55208   0.00001   0.00444  -0.01040  -0.00611   2.54596
   D40        0.22285   0.00000   0.00140  -0.00858  -0.00729   0.21556
   D41       -0.97690  -0.00009  -0.00115   0.00282   0.00161  -0.97529
   D42        0.95588  -0.00005  -0.00182   0.00311   0.00126   0.95714
   D43        2.90868  -0.00002  -0.00074   0.01301   0.01229   2.92097
   D44       -1.44172   0.00002  -0.00141   0.01330   0.01194  -1.42979
   D45        0.50797   0.00005  -0.00578   0.01140   0.00559   0.51357
   D46        2.44075   0.00008  -0.00645   0.01169   0.00524   2.44599
   D47        0.60968  -0.00004   0.01618  -0.00271   0.01325   0.62293
   D48        3.02471  -0.00002   0.00977  -0.00616   0.00330   3.02801
   D49       -1.07316  -0.00001   0.01378  -0.00405   0.00967  -1.06349
   D50       -1.71069  -0.00026  -0.01630  -0.00372  -0.02031  -1.73099
   D51        0.50655  -0.00005  -0.01055  -0.00919  -0.01988   0.48667
   D52        1.63556   0.00017   0.00071   0.01891   0.01967   1.65524
   D53       -0.59248  -0.00016  -0.00173   0.01976   0.01833  -0.57415
   D54       -0.94272  -0.00004   0.00233   0.00429   0.00663  -0.93609
   D55        0.96703   0.00006   0.00074   0.00605   0.00678   0.97381
   D56        3.13378  -0.00004  -0.00065   0.00549   0.00477   3.13855
   D57       -1.23965   0.00005  -0.00223   0.00725   0.00492  -1.23473
         Item               Value     Threshold  Converged?
 Maximum Force            0.001108     0.000015     NO 
 RMS     Force            0.000169     0.000010     NO 
 Maximum Displacement     0.038923     0.000060     NO 
 RMS     Displacement     0.010933     0.000040     NO 
 Predicted change in Energy=-2.250004D-05
 GradGradGradGradGradGradGradGradGradGradGradGradGradGradGradGradGradGrad

                          Input orientation:                          
 ---------------------------------------------------------------------
 Center     Atomic      Atomic             Coordinates (Angstroms)
 Number     Number       Type             X           Y           Z
 ---------------------------------------------------------------------
      1          6           0        2.198815    1.024791   -0.749608
      2          8           0        1.051220    0.836133   -1.103803
      3          8           0        2.801616    0.586247    0.308206
      4          1           0        2.206617    0.005173    0.915725
      5          6           0        3.147954    1.896055   -1.612723
      6          9           0        4.218491    1.184584   -1.994073
      7          9           0        3.576376    2.955181   -0.910554
      8          9           0        2.529414    2.340036   -2.704639
      9          8           0       -1.151548   -0.592029   -0.213261
     10          1           0       -0.789012   -1.488526   -0.065024
     11          1           0       -0.421369   -0.070377   -0.596871
     12          8           0       -1.160411    0.040880    2.435925
     13          1           0       -1.525017    0.873049    2.746622
     14          1           0       -1.311054   -0.013207    1.465668
     15          8           0       -3.828131   -0.778968   -0.720181
     16          1           0       -4.045194   -0.939716   -1.641301
     17          1           0       -2.860379   -0.636919   -0.677961
     18          8           0       -0.085061   -2.902489    0.831069
     19          1           0        0.141202   -3.783199    0.523801
     20          1           0       -0.799587   -2.985697    1.527613
     21          8           0        1.443568   -0.844040    1.886592
     22          1           0        1.092645   -1.683816    1.530376
     23          1           0        0.671644   -0.406323    2.288865
     24          8           0       -4.329988   -2.623170    1.229928
     25          1           0       -4.242033   -1.974727    0.498815
     26          1           0       -5.183325   -2.470209    1.641155
     27          8           0       -1.972947   -2.698532    2.616452
     28          1           0       -1.833630   -1.774125    2.874965
     29          1           0       -2.859562   -2.726838    2.197292
 ---------------------------------------------------------------------
                    Distance matrix (angstroms):
                    1          2          3          4          5
     1  C    0.000000
     2  O    1.215739   0.000000
     3  O    1.294087   2.262764   0.000000
     4  H    1.952695   2.470614   1.029928   0.000000
     5  C    1.550784   2.403898   2.350641   3.294632   0.000000
     6  F    2.377671   3.308415   2.768760   3.729018   1.340772
     7  F    2.376970   3.302139   2.774432   3.730159   1.341020
     8  F    2.379351   2.647538   3.496728   4.320049   1.331162
     9  O    3.758551   2.772165   4.157856   3.592845   5.160888
    10  H    3.963903   3.141584   4.163724   3.488094   5.417606
    11  H    2.843956   1.802015   3.411444   3.033144   4.199866
    12  O    4.732874   4.248931   4.530151   3.694477   6.196388
    13  H    5.110145   4.632940   4.974724   4.246232   6.472023
    14  H    4.278326   3.592200   4.314293   3.560448   5.744956
    15  O    6.291144   5.154006   6.846528   6.301528   7.524503
    16  H    6.606213   5.423649   7.280656   6.820289   7.731997
    17  H    5.325585   4.201407   5.875955   5.350380   6.587093
    18  O    4.810213   4.360293   4.558242   3.703168   6.280965
    19  H    5.382574   4.981511   5.120190   4.332586   6.771943
    20  H    5.500924   4.995620   5.216743   4.284504   7.019707
    21  O    3.318505   3.452446   2.526127   1.498662   4.760068
    22  H    3.709244   3.645649   3.093133   2.114571   5.188336
    23  H    3.689533   3.632901   3.073269   2.100234   5.162890
    24  O    7.736372   6.809587   7.874624   7.052242   9.188235
    25  H    7.213889   6.203857   7.497194   6.758618   8.605431
    26  H    8.510391   7.572070   8.653205   7.827197   9.952999
    27  O    6.526645   5.956487   6.238127   5.260347   8.075876
    28  H    6.101808   5.564746   5.800440   4.829919   7.643672
    29  H    6.953137   6.235880   6.825988   5.896818   8.483961
                    6          7          8          9         10
     6  F    0.000000
     7  F    2.172865   0.000000
     8  F    2.166323   2.166396   0.000000
     9  O    5.930006   5.951653   5.324796   0.000000
    10  H    5.995151   6.286339   5.712916   0.978321   0.000000
    11  H    5.005537   5.023381   4.354297   0.975930   1.558579
    12  O    7.061553   6.490703   6.732483   2.723755   2.954956
    13  H    7.453800   6.613200   6.950303   3.323679   3.744876
    14  H    6.631771   6.192312   6.138274   1.783054   2.189089
    15  O    8.380124   8.294988   7.354226   2.730570   3.188879
    16  H    8.539648   8.590258   7.423808   3.245515   3.659038
    17  H    7.427006   7.374896   6.482249   1.771458   2.321957
    18  O    6.573139   7.124020   6.842571   2.750680   1.815990
    19  H    6.902379   7.698283   7.322594   3.521083   2.545100
    20  H    7.414487   7.770955   7.573483   2.980632   2.185893
    21  O    5.184117   5.177545   5.691819   3.347763   3.034564
    22  H    5.515466   5.800634   6.015899   3.044449   2.474686
    23  H    5.784001   5.474802   5.994070   3.101476   2.974134
    24  O    9.897963   9.910108   9.336254   4.038664   3.937363
    25  H    9.368896   9.349750   8.644756   3.459770   3.532373
    26  H   10.722245  10.615010  10.075253   4.818884   4.815053
    27  O    8.641148   8.671749   8.600723   3.622062   3.171141
    28  H    8.312019   8.121862   8.191120   3.376348   3.133102
    29  H    9.108545   9.130462   8.873737   3.644926   3.307366
                   11         12         13         14         15
    11  H    0.000000
    12  O    3.123526   0.000000
    13  H    3.645139   0.960196   0.000000
    14  H    2.246970   0.983370   1.572283   0.000000
    15  O    3.481858   4.213061   4.477970   3.420527   0.000000
    16  H    3.870232   5.089923   5.375060   4.241131   0.959906
    17  H    2.505258   3.611867   3.973784   2.717456   0.979033
    18  O    3.189509   3.520704   4.471857   3.202144   4.574526
    19  H    3.918856   4.469227   5.421979   4.148373   5.131130
    20  H    3.627061   3.180470   4.111223   3.016808   4.369703
    21  O    3.200645   2.804560   3.535611   2.907818   5.881353
    22  H    3.069299   2.978398   3.856030   2.927950   5.486145
    23  H    3.104031   1.891571   2.582955   2.182495   5.425974
    24  O    5.013108   4.312518   4.731994   3.997680   2.730543
    25  H    4.407330   4.160704   4.532619   3.656912   1.757016
    26  H    5.783094   4.808436   5.077661   4.589350   3.205114
    27  O    4.431708   2.863072   3.601913   2.995560   4.273120
    28  H    4.117145   1.984999   2.668191   2.315174   4.230064
    29  H    4.561679   3.256428   3.878396   3.208885   3.639226
                   16         17         18         19         20
    16  H    0.000000
    17  H    1.556758   0.000000
    18  O    5.064360   3.887462   0.000000
    19  H    5.504450   4.511407   0.959822   0.000000
    20  H    4.976145   3.824680   1.001321   1.590199   0.000000
    21  O    6.525464   5.014358   2.772733   3.491706   3.122067
    22  H    6.083634   4.647487   1.833353   2.515123   2.296833
    23  H    6.162733   4.618486   2.988079   3.847091   3.065485
    24  O    3.340521   3.121696   4.272764   4.672881   3.561428
    25  H    2.385391   2.254662   4.272184   4.741724   3.732415
    26  H    3.796350   3.759698   5.180290   5.596696   4.415402
    27  O    5.051347   3.986344   2.606397   3.166278   1.626286
    28  H    5.097442   3.869203   2.916883   3.669375   2.086267
    29  H    4.397081   3.554552   3.097624   3.594587   2.181507
                   21         22         23         24         25
    21  O    0.000000
    22  H    0.977374   0.000000
    23  H    0.974313   1.544194   0.000000
    24  O    6.077043   5.511588   5.572440   0.000000
    25  H    5.960741   5.441281   5.459707   0.981194   0.000000
    26  H    6.827911   6.326016   6.241780   0.959526   1.560921
    27  O    3.955302   3.406914   3.515025   2.735648   3.187010
    28  H    3.547106   3.221670   2.913896   3.107866   3.389209
    29  H    4.707270   4.141571   4.226416   1.763148   2.315539
                   26         27         28         29
    26  H    0.000000
    27  O    3.363014   0.000000
    28  H    3.636932   0.969932   0.000000
    29  H    2.403127   0.981113   1.555455   0.000000
 Stoichiometry    C2H15F3O9
 Framework group  C1[X(C2H15F3O9)]
 Deg. of freedom    81
 Full point group                 C1      NOp   1
 Largest Abelian subgroup         C1      NOp   1
 Largest concise Abelian subgroup C1      NOp   1
                         Standard orientation:                         
 ---------------------------------------------------------------------
 Center     Atomic      Atomic             Coordinates (Angstroms)
 Number     Number       Type             X           Y           Z
 ---------------------------------------------------------------------
      1          6           0        2.319074   -0.018563   -0.003943
      2          8           0        1.447267    0.826679   -0.063449
      3          8           0        2.195426   -1.303505    0.087143
      4          1           0        1.217946   -1.626841    0.114284
      5          6           0        3.812494    0.398360   -0.032277
      6          9           0        4.436155   -0.166738   -1.076011
      7          9           0        4.429077    0.001044    1.090354
      8          9           0        3.938681    1.719608   -0.134113
      9          8           0       -1.322661    0.900117   -0.147127
     10          1           0       -1.539205    0.271973   -0.865219
     11          1           0       -0.348644    0.958865   -0.130433
     12          8           0       -1.961529   -0.858864    1.831931
     13          1           0       -1.943228   -0.595891    2.755233
     14          1           0       -1.759770   -0.065989    1.286350
     15          8           0       -3.343568    2.720729    0.092285
     16          1           0       -3.265169    3.476911   -0.493770
     17          1           0       -2.525056    2.194164   -0.013888
     18          8           0       -2.013849   -1.289351   -1.661964
     19          1           0       -2.166693   -1.494001   -2.587175
     20          1           0       -2.867994   -1.438268   -1.161061
     21          8           0       -0.156408   -2.221509    0.173531
     22          1           0       -0.725970   -2.050414   -0.602089
     23          1           0       -0.689421   -1.935715    0.937406
     24          8           0       -5.361314    0.897884   -0.156311
     25          1           0       -4.705308    1.622659   -0.072060
     26          1           0       -6.104323    1.123334    0.407426
     27          8           0       -4.038636   -1.493604   -0.033522
     28          1           0       -3.558403   -1.442868    0.807650
     29          1           0       -4.601224   -0.690535   -0.067542
 ---------------------------------------------------------------------
 Rotational constants (GHZ):           0.8443062           0.1846744           0.1681580
 Standard basis: 6-31++G(d,p) (6D, 7F)
 There are   356 symmetry adapted cartesian basis functions of A   symmetry.
 There are   356 symmetry adapted basis functions of A   symmetry.
   356 basis functions,   568 primitive gaussians,   356 cartesian basis functions
    63 alpha electrons       63 beta electrons
       nuclear repulsion energy      1091.6837770655 Hartrees.
 NAtoms=   29 NActive=   29 NUniq=   29 SFac= 1.00D+00 NAtFMM=   60 NAOKFM=F Big=F
 Integral buffers will be    131072 words long.
 Raffenetti 2 integral format.
 Two-electron integral symmetry is turned on.
 Nuclear repulsion after empirical dispersion term =     1091.6680445103 Hartrees.
 One-electron integrals computed using PRISM.
 NBasis=   356 RedAO= T EigKep=  3.81D-05  NBF=   356
 NBsUse=   356 1.00D-06 EigRej= -1.00D+00 NBFU=   356
 Initial guess from the checkpoint file:  "/local_scratch/slurm.6305284/Gau-2964449.chk"
 B after Tr=     0.000000   -0.000000    0.000000
         Rot=    0.999998   -0.001556   -0.000102   -0.000824 Ang=  -0.20 deg.
 ExpMin= 3.60D-02 ExpMax= 7.00D+03 ExpMxC= 1.05D+03 IAcc=3 IRadAn=         5 AccDes= 0.00D+00
 Harris functional with IExCor= 4639 and IRadAn=       5 diagonalized for initial guess.
 HarFok:  IExCor= 4639 AccDes= 0.00D+00 IRadAn=         5 IDoV= 1 UseB2=F ITyADJ=14
 ICtDFT=  3500011 ScaDFX=  1.000000  1.000000  1.000000  1.000000
 FoFCou: FMM=F IPFlag=           0 FMFlag=      100000 FMFlg1=           0
         NFxFlg=           0 DoJE=T BraDBF=F KetDBF=T FulRan=T
         wScrn=  0.000000 ICntrl=       500 IOpCl=  0 I1Cent=   200000004 NGrid=           0
         NMat0=    1 NMatS0=      1 NMatT0=    0 NMatD0=    1 NMtDS0=    0 NMtDT0=    0
 Petite list used in FoFCou.
 Requested convergence on RMS density matrix=1.00D-10 within 128 cycles.
 Requested convergence on MAX density matrix=1.00D-08.
 Requested convergence on             energy=1.00D-08.
 No special actions if energy rises.
 SCF Done:  E(RwB97XD) =  -1061.67974816     A.U. after   14 cycles
            NFock= 14  Conv=0.60D-10     -V/T= 2.0083
 Calling FoFJK, ICntrl=      2127 FMM=F ISym2X=0 I1Cent= 0 IOpClX= 0 NMat=1 NMatS=1 NMatT=0.
 ***** Axes restored to original set *****
 -------------------------------------------------------------------
 Center     Atomic                   Forces (Hartrees/Bohr)
 Number     Number              X              Y              Z
 -------------------------------------------------------------------
      1        6          -0.000052733   -0.000094787    0.000136662
      2        8          -0.000023203   -0.000023281   -0.000041818
      3        8           0.000207192    0.000245427   -0.000377208
      4        1          -0.000208116   -0.000283819    0.000294628
      5        6          -0.000018862   -0.000021552    0.000059812
      6        9           0.000009964    0.000046617   -0.000023703
      7        9           0.000030567    0.000019708   -0.000055780
      8        9           0.000040915    0.000032107   -0.000031578
      9        8          -0.000284697    0.000155116    0.000158953
     10        1           0.000191233   -0.000102289   -0.000049885
     11        1           0.000166707    0.000033568    0.000014683
     12        8          -0.000003455    0.000023605   -0.000281597
     13        1          -0.000010754   -0.000028137   -0.000008299
     14        1           0.000029405   -0.000027357    0.000225566
     15        8           0.000053610    0.000029873    0.000005079
     16        1           0.000021906   -0.000000365    0.000027873
     17        1          -0.000039174   -0.000037021   -0.000040854
     18        8          -0.000051016   -0.000001673    0.000086651
     19        1          -0.000011654    0.000012899    0.000025673
     20        1           0.000025303    0.000002414   -0.000070660
     21        8          -0.000139662    0.000113178   -0.000162578
     22        1           0.000144084   -0.000000655    0.000014865
     23        1          -0.000102635   -0.000132299    0.000093065
     24        8           0.000052139   -0.000054680    0.000042633
     25        1          -0.000050032    0.000015838    0.000029871
     26        1           0.000023107    0.000039793   -0.000067655
     27        8           0.000010723    0.000085148    0.000029769
     28        1           0.000021204   -0.000028922    0.000011650
     29        1          -0.000032065   -0.000018452   -0.000045819
 -------------------------------------------------------------------
 Cartesian Forces:  Max     0.000377208 RMS     0.000108326

 GradGradGradGradGradGradGradGradGradGradGradGradGradGradGradGradGradGrad
 Berny optimization.
 Using GEDIIS/GDIIS optimizer.
 FormGI is forming the generalized inverse of G from B-inverse, IUseBI=4.
 Internal  Forces:  Max     0.000450858 RMS     0.000060136
 Search for a local minimum.
 Step number   7 out of a maximum of  174
 All quantities printed in internal units (Hartrees-Bohrs-Radians)
 Mixed Optimization -- En-DIIS/RFO-DIIS
 Swapping is turned off.
 Update second derivatives using D2CorX and points    5    6    7
 DE= -1.42D-05 DEPred=-2.25D-05 R= 6.29D-01
 TightC=F SS=  1.41D+00  RLast= 9.56D-02 DXNew= 2.3056D+00 2.8669D-01
 Trust test= 6.29D-01 RLast= 9.56D-02 DXMaxT set to 1.37D+00
 ITU=  1  1  1  1  1  1  0
     Eigenvalues ---    0.00017   0.00040   0.00048   0.00053   0.00068
     Eigenvalues ---    0.00082   0.00190   0.00195   0.00237   0.00268
     Eigenvalues ---    0.00292   0.00417   0.00547   0.00630   0.00691
     Eigenvalues ---    0.00855   0.00898   0.00915   0.01040   0.01097
     Eigenvalues ---    0.01213   0.01262   0.01308   0.01362   0.01589
     Eigenvalues ---    0.01640   0.01706   0.01768   0.01832   0.02052
     Eigenvalues ---    0.02123   0.02243   0.02399   0.02464   0.02517
     Eigenvalues ---    0.02641   0.02715   0.02871   0.03282   0.03478
     Eigenvalues ---    0.03672   0.03710   0.04248   0.04326   0.05047
     Eigenvalues ---    0.05758   0.06181   0.06679   0.06788   0.07058
     Eigenvalues ---    0.07503   0.08000   0.11690   0.13575   0.14545
     Eigenvalues ---    0.19825   0.20415   0.21753   0.23261   0.25785
     Eigenvalues ---    0.34365   0.35822   0.37579   0.38483   0.41210
     Eigenvalues ---    0.42511   0.45094   0.46782   0.47201   0.48725
     Eigenvalues ---    0.49280   0.50897   0.51616   0.52803   0.55493
     Eigenvalues ---    0.57385   0.57559   0.57701   0.57823   0.60403
     Eigenvalues ---    0.86063
 En-DIIS/RFO-DIIS/Sim-DIIS IScMMF=       -3 using points:     7    6    5    4    3
 RFO step:  Lambda=-9.06405045D-06.
 DidBck=T Rises=F RFO-DIIS coefs:    0.69740    0.23992    0.07614    0.04944   -0.06290
 Iteration  1 RMS(Cart)=  0.00596821 RMS(Int)=  0.00009983
 Iteration  2 RMS(Cart)=  0.00002985 RMS(Int)=  0.00009682
 Iteration  3 RMS(Cart)=  0.00000001 RMS(Int)=  0.00009682
 Variable       Old X    -DE/DX   Delta X   Delta X   Delta X     New X
                                 (Linear)    (Quad)   (Total)
    R1        2.29741  -0.00003  -0.00094   0.00101   0.00004   2.29745
    R2        2.44547  -0.00009  -0.00013  -0.00027  -0.00044   2.44503
    R3        2.93056   0.00011   0.00041  -0.00013   0.00028   2.93084
    R4        3.40531  -0.00005  -0.00089  -0.00619  -0.00709   3.39822
    R5        1.94628   0.00045  -0.00383   0.00470   0.00086   1.94714
    R6        2.83206  -0.00001   0.01008  -0.01222  -0.00214   2.82992
    R7        2.53369  -0.00001  -0.00014  -0.00000  -0.00014   2.53355
    R8        2.53416  -0.00000  -0.00011   0.00022   0.00011   2.53427
    R9        2.51553   0.00002   0.00002   0.00002   0.00004   2.51557
   R10        1.84876   0.00014  -0.00012   0.00020   0.00011   1.84887
   R11        1.84424   0.00009  -0.00020   0.00073   0.00053   1.84477
   R12        3.36948  -0.00006   0.00065  -0.00421  -0.00357   3.36591
   R13        3.34757  -0.00004  -0.00091  -0.00084  -0.00175   3.34582
   R14        3.43172  -0.00003   0.00181  -0.00063   0.00121   3.43294
   R15        1.81451  -0.00002  -0.00012   0.00007  -0.00005   1.81446
   R16        1.85830  -0.00028  -0.00007  -0.00017  -0.00026   1.85804
   R17        3.57455  -0.00004   0.00455  -0.00729  -0.00269   3.57186
   R18        1.81396  -0.00003  -0.00010   0.00005  -0.00005   1.81391
   R19        1.85010  -0.00009  -0.00011   0.00009  -0.00002   1.85009
   R20        3.32028  -0.00002   0.00074  -0.00095  -0.00021   3.32007
   R21        1.81380  -0.00002  -0.00014   0.00011  -0.00004   1.81377
   R22        1.89222  -0.00007  -0.00020   0.00008  -0.00012   1.89210
   R23        3.46454  -0.00006   0.00121  -0.00175  -0.00057   3.46397
   R24        3.07324  -0.00000   0.00079  -0.00079   0.00000   3.07324
   R25        1.84697  -0.00012  -0.00025   0.00027  -0.00002   1.84695
   R26        1.84119   0.00003  -0.00064   0.00092   0.00032   1.84151
   R27        1.85419  -0.00003  -0.00022   0.00025   0.00003   1.85421
   R28        1.81324  -0.00004  -0.00009   0.00005  -0.00003   1.81321
   R29        3.33187  -0.00002   0.00062  -0.00148  -0.00086   3.33101
   R30        1.83291  -0.00002  -0.00012   0.00007  -0.00005   1.83286
   R31        1.85404   0.00003  -0.00027   0.00037   0.00010   1.85414
    A1        2.24627  -0.00001  -0.00026   0.00057   0.00027   2.24654
    A2        2.09759   0.00000   0.00045  -0.00078  -0.00031   2.09728
    A3        1.93933   0.00001  -0.00018   0.00020   0.00004   1.93937
    A4        2.44571  -0.00004  -0.00352  -0.00437  -0.00788   2.43783
    A5        1.98697   0.00000   0.00027   0.00077   0.00102   1.98799
    A6        1.92715   0.00006   0.00034   0.00014   0.00049   1.92763
    A7        1.92605   0.00009   0.00026  -0.00049  -0.00023   1.92582
    A8        1.93856   0.00007  -0.00005   0.00018   0.00013   1.93869
    A9        1.88908  -0.00007  -0.00019   0.00006  -0.00013   1.88896
   A10        1.89092  -0.00007  -0.00019   0.00009  -0.00011   1.89082
   A11        1.89076  -0.00008  -0.00020   0.00003  -0.00016   1.89060
   A12        1.84639  -0.00004  -0.00110   0.00058  -0.00064   1.84574
   A13        1.75987   0.00000   0.00311  -0.00098   0.00218   1.76205
   A14        1.95411   0.00002  -0.00118   0.00092  -0.00050   1.95361
   A15        1.83748   0.00007   0.00418  -0.00138   0.00286   1.84034
   A16        2.25515  -0.00001  -0.00254  -0.00124  -0.00436   2.25078
   A17        1.74055  -0.00003   0.00088   0.00188   0.00295   1.74349
   A18        2.77044  -0.00004  -0.00316   0.00157  -0.00168   2.76877
   A19        3.00643   0.00012   0.00414   0.00346   0.00771   3.01414
   A20        1.88469   0.00000  -0.00014   0.00027   0.00015   1.88484
   A21        2.21158  -0.00000   0.00324  -0.00087   0.00241   2.21399
   A22        1.62949  -0.00003  -0.00189  -0.00088  -0.00276   1.62673
   A23        1.86419  -0.00002   0.00030   0.00009   0.00036   1.86455
   A24        2.09268   0.00002   0.00032   0.00036   0.00070   2.09338
   A25        1.87725  -0.00002  -0.00015  -0.00168  -0.00188   1.87538
   A26        2.27556   0.00002   0.00217  -0.00009   0.00217   2.27773
   A27        1.70252  -0.00003   0.00042  -0.00141  -0.00103   1.70149
   A28        1.49037  -0.00002  -0.00292  -0.00084  -0.00375   1.48663
   A29        1.89089   0.00002  -0.00036  -0.00000  -0.00045   1.89044
   A30        2.19028   0.00001   0.00006   0.00087   0.00087   2.19114
   A31        1.82171  -0.00000   0.00067   0.00129   0.00196   1.82367
   A32        2.01925   0.00002   0.00027   0.00063   0.00069   2.01994
   A33        2.00016   0.00003   0.00285   0.00049   0.00348   2.00364
   A34        1.82557   0.00001  -0.00156   0.00209   0.00033   1.82590
   A35        2.79579  -0.00008   0.00292  -0.00606  -0.00322   2.79257
   A36        2.70373   0.00003  -0.00109   0.00259   0.00139   2.70511
   A37        1.86890  -0.00007  -0.00037  -0.00029  -0.00073   1.86817
   A38        1.95295   0.00001   0.00059   0.00081   0.00132   1.95427
   A39        2.11287   0.00004   0.00094  -0.00024   0.00072   2.11359
   A40        1.81636   0.00001  -0.00079   0.00113   0.00038   1.81674
   A41        1.94000  -0.00002  -0.00044  -0.00113  -0.00164   1.93836
   A42        1.84540   0.00002   0.00038  -0.00009   0.00028   1.84568
   A43        3.23130  -0.00005   0.00058   0.00033   0.00095   3.23225
   A44        3.01947   0.00000  -0.00068  -0.00084  -0.00159   3.01788
   A45        2.89152  -0.00001  -0.00179   0.00032  -0.00146   2.89006
   A46        2.90709  -0.00002  -0.00028   0.00093   0.00069   2.90779
   A47        2.98583  -0.00002   0.00039  -0.00006   0.00031   2.98613
   A48        2.97663   0.00000   0.00013   0.00070   0.00077   2.97740
   A49        3.14679  -0.00001   0.00035  -0.00109  -0.00090   3.14589
   A50        3.52601   0.00001   0.00104  -0.00057   0.00047   3.52648
   A51        3.11265  -0.00003  -0.00124  -0.00096  -0.00211   3.11053
   A52        3.26326   0.00004  -0.00111  -0.00047  -0.00170   3.26156
   A53        3.13036  -0.00005  -0.00044   0.00003  -0.00045   3.12992
   A54        3.15321  -0.00001   0.00146  -0.00028   0.00122   3.15443
    D1       -0.05044  -0.00000   0.00749  -0.00370   0.00377  -0.04668
    D2        3.09252   0.00002   0.00737  -0.00290   0.00445   3.09698
    D3       -0.00404   0.00003  -0.00165   0.00049  -0.00114  -0.00517
    D4        3.13628   0.00001  -0.00153  -0.00025  -0.00177   3.13451
    D5       -2.10588  -0.00001  -0.00047  -0.00620  -0.00668  -2.11257
    D6        2.08952  -0.00001  -0.00063  -0.00605  -0.00669   2.08284
    D7       -0.00772  -0.00001  -0.00052  -0.00588  -0.00641  -0.01413
    D8        1.03686   0.00001  -0.00058  -0.00554  -0.00611   1.03075
    D9       -1.05092   0.00001  -0.00073  -0.00539  -0.00611  -1.05703
   D10        3.13503   0.00000  -0.00062  -0.00522  -0.00584   3.12919
   D11        0.11515  -0.00002  -0.00551   0.00155  -0.00412   0.11103
   D12        1.07536   0.00009  -0.00308   0.00662   0.00355   1.07890
   D13       -1.08224   0.00004  -0.00342   0.00243  -0.00105  -1.08329
   D14        1.76260   0.00002   0.00226   0.00246   0.00483   1.76743
   D15       -0.14762  -0.00004  -0.00309   0.00414   0.00112  -0.14650
   D16       -1.98417  -0.00002  -0.00522   0.00221  -0.00305  -1.98722
   D17       -1.01100  -0.00002  -0.00547   0.00394  -0.00153  -1.01253
   D18        0.84331  -0.00000  -0.00088   0.00256   0.00170   0.84501
   D19        2.87966   0.00002   0.00316   0.00299   0.00592   2.88557
   D20       -3.06433  -0.00000   0.00456  -0.00328   0.00129  -3.06304
   D21        0.97505   0.00002   0.00222  -0.00131   0.00085   0.97590
   D22        1.34280   0.00002   0.00407  -0.00335   0.00094   1.34374
   D23       -0.90100   0.00005   0.00173  -0.00137   0.00050  -0.90050
   D24       -1.07566   0.00001   0.00467  -0.00217   0.00224  -1.07342
   D25        2.96372   0.00004   0.00233  -0.00019   0.00180   2.96552
   D26       -1.50172   0.00002   0.00213   0.00163   0.00362  -1.49810
   D27        0.73898   0.00003   0.00264   0.00121   0.00372   0.74269
   D28        0.90222  -0.00002  -0.00694   0.00296  -0.00374   0.89848
   D29       -3.14027  -0.00001  -0.00643   0.00255  -0.00364   3.13927
   D30        2.96987   0.00003  -0.00123   0.00180   0.00050   2.97036
   D31       -1.07262   0.00004  -0.00072   0.00139   0.00060  -1.07202
   D32        3.09177  -0.00003   0.00270  -0.00658  -0.00391   3.08786
   D33        0.96314  -0.00003   0.00130  -0.00499  -0.00362   0.95952
   D34       -0.85064  -0.00003   0.00100  -0.00627  -0.00522  -0.85586
   D35       -2.55127   0.00000   0.00588   0.00429   0.01019  -2.54108
   D36       -0.53636  -0.00002   0.00549   0.00353   0.00904  -0.52732
   D37       -1.62755  -0.00001   0.00396  -0.00169   0.00227  -1.62528
   D38        2.32523   0.00000   0.00250  -0.00181   0.00072   2.32595
   D39        2.54596   0.00001   0.00345  -0.00050   0.00288   2.54884
   D40        0.21556   0.00002   0.00199  -0.00062   0.00133   0.21688
   D41       -0.97529   0.00000  -0.00113   0.00074  -0.00040  -0.97569
   D42        0.95714   0.00002  -0.00124   0.00098  -0.00026   0.95688
   D43        2.92097  -0.00002  -0.00378   0.00193  -0.00184   2.91913
   D44       -1.42979  -0.00000  -0.00389   0.00218  -0.00169  -1.43148
   D45        0.51357  -0.00003  -0.00406  -0.00028  -0.00435   0.50922
   D46        2.44599  -0.00001  -0.00416  -0.00003  -0.00420   2.44179
   D47        0.62293  -0.00001   0.00106   0.00125   0.00222   0.62515
   D48        3.02801  -0.00000   0.00142   0.00089   0.00218   3.03020
   D49       -1.06349   0.00003   0.00137   0.00297   0.00432  -1.05917
   D50       -1.73099  -0.00004   0.00101  -0.00328  -0.00242  -1.73341
   D51        0.48667   0.00003   0.00345  -0.00053   0.00288   0.48955
   D52        1.65524  -0.00003  -0.00602  -0.00282  -0.00881   1.64643
   D53       -0.57415  -0.00009  -0.00686  -0.00560  -0.01236  -0.58651
   D54       -0.93609  -0.00004  -0.00056   0.00024  -0.00031  -0.93640
   D55        0.97381  -0.00003  -0.00133   0.00126  -0.00007   0.97373
   D56        3.13855   0.00001  -0.00179   0.00003  -0.00179   3.13677
   D57       -1.23473   0.00002  -0.00256   0.00105  -0.00155  -1.23628
         Item               Value     Threshold  Converged?
 Maximum Force            0.000451     0.000015     NO 
 RMS     Force            0.000060     0.000010     NO 
 Maximum Displacement     0.021469     0.000060     NO 
 RMS     Displacement     0.005985     0.000040     NO 
 Predicted change in Energy=-4.264432D-06
 GradGradGradGradGradGradGradGradGradGradGradGradGradGradGradGradGradGrad

                          Input orientation:                          
 ---------------------------------------------------------------------
 Center     Atomic      Atomic             Coordinates (Angstroms)
 Number     Number       Type             X           Y           Z
 ---------------------------------------------------------------------
      1          6           0        2.194541    1.024095   -0.753728
      2          8           0        1.046955    0.835813   -1.108222
      3          8           0        2.797301    0.585075    0.303631
      4          1           0        2.202572    0.004179    0.912358
      5          6           0        3.143408    1.896640   -1.616112
      6          9           0        4.218251    1.188835   -1.991865
      7          9           0        3.565015    2.959448   -0.915273
      8          9           0        2.527049    2.335348   -2.711412
      9          8           0       -1.147800   -0.591454   -0.205355
     10          1           0       -0.786378   -1.488905   -0.059792
     11          1           0       -0.417031   -0.070534   -0.589547
     12          8           0       -1.159173    0.038272    2.442428
     13          1           0       -1.524239    0.870016    2.753647
     14          1           0       -1.309942   -0.015534    1.472314
     15          8           0       -3.821274   -0.774293   -0.723611
     16          1           0       -4.036411   -0.933776   -1.645376
     17          1           0       -2.853388   -0.634095   -0.678578
     18          8           0       -0.085540   -2.905888    0.835268
     19          1           0        0.139063   -3.787396    0.529131
     20          1           0       -0.800708   -2.987253    1.531278
     21          8           0        1.442527   -0.844896    1.883951
     22          1           0        1.093684   -1.686386    1.529770
     23          1           0        0.670658   -0.410216    2.290017
     24          8           0       -4.327262   -2.619600    1.224288
     25          1           0       -4.237551   -1.970756    0.493725
     26          1           0       -5.182298   -2.467288    1.632172
     27          8           0       -1.975323   -2.699331    2.618563
     28          1           0       -1.834766   -1.775688    2.879036
     29          1           0       -2.860628   -2.725211    2.196360
 ---------------------------------------------------------------------
                    Distance matrix (angstroms):
                    1          2          3          4          5
     1  C    0.000000
     2  O    1.215759   0.000000
     3  O    1.293856   2.262721   0.000000
     4  H    1.953493   2.471803   1.030384   0.000000
     5  C    1.550932   2.403835   2.350618   3.295413   0.000000
     6  F    2.378135   3.310977   2.766393   3.728390   1.340697
     7  F    2.376949   3.299649   2.777185   3.732305   1.341077
     8  F    2.379595   2.647547   3.496709   4.321035   1.331182
     9  O    3.752593   2.769333   4.148145   3.581767   5.157064
    10  H    3.960125   3.140800   4.156467   3.479683   5.415465
    11  H    2.836455   1.798261   3.399929   3.020533   4.195275
    12  O    4.736524   4.255607   4.530687   3.693725   6.199797
    13  H    5.114171   4.639638   4.975889   4.246073   6.475776
    14  H    4.279894   3.597071   4.312307   3.556922   5.746921
    15  O    6.278944   5.141986   6.834372   6.290400   7.512472
    16  H    6.591894   5.409306   7.266715   6.807839   7.717636
    17  H    5.313833   4.190214   5.863564   5.338651   6.576104
    18  O    4.813361   4.365778   4.558534   3.702687   6.284874
    19  H    5.387129   4.987911   5.122068   4.333702   6.777642
    20  H    5.503061   4.999665   5.216733   4.283855   7.022430
    21  O    3.319036   3.454614   2.525399   1.497527   4.760195
    22  H    3.711193   3.650023   3.092776   2.113963   5.189992
    23  H    3.693758   3.638985   3.075539   2.101530   5.166616
    24  O    7.728064   6.801668   7.866190   7.044164   9.180152
    25  H    7.203963   6.194277   7.487159   6.749134   8.595738
    26  H    8.502942   7.564643   8.646151   7.820651   9.945481
    27  O    6.528707   5.959894   6.238924   5.260695   8.078170
    28  H    6.105004   5.569782   5.801892   4.830719   7.646866
    29  H    6.950903   6.234610   6.822945   5.893575   8.482034
                    6          7          8          9         10
     6  F    0.000000
     7  F    2.172749   0.000000
     8  F    2.166195   2.166331   0.000000
     9  O    5.929212   5.943358   5.324566   0.000000
    10  H    5.995791   6.281266   5.712687   0.978382   0.000000
    11  H    5.003834   5.014337   4.354100   0.976209   1.558471
    12  O    7.064237   6.490406   6.739945   2.721662   2.955056
    13  H    7.456388   6.612655   6.958952   3.321641   3.744914
    14  H    6.634151   6.190015   6.144323   1.781165   2.189129
    15  O    8.372354   8.278576   7.343190   2.729375   3.187777
    16  H    8.530239   8.571576   7.409630   3.245754   3.658547
    17  H    7.419965   7.359719   6.472952   1.770533   2.320803
    18  O    6.578910   7.126929   6.846540   2.750981   1.816631
    19  H    6.910722   7.703464   7.327455   3.522716   2.546829
    20  H    7.419043   7.772284   7.576573   2.979298   2.185579
    21  O    5.182920   5.178189   5.692759   3.337548   3.026698
    22  H    5.516497   5.802541   6.018015   3.038714   2.469886
    23  H    5.785923   5.477757   5.999884   3.092979   2.967849
    24  O    9.893110   9.899067   9.328603   4.033142   3.932581
    25  H    9.362787   9.336607   8.635697   3.455105   3.528337
    26  H   10.717799  10.604453  10.068072   4.813776   4.810831
    27  O    8.644897   8.672089   8.603952   3.619731   3.170538
    28  H    8.315834   8.122556   8.196289   3.374582   3.133380
    29  H    9.108871   9.126143   8.872573   3.640733   3.304723
                   11         12         13         14         15
    11  H    0.000000
    12  O    3.123377   0.000000
    13  H    3.645200   0.960170   0.000000
    14  H    2.247572   0.983234   1.572240   0.000000
    15  O    3.478811   4.215549   4.480117   3.421197   0.000000
    16  H    3.867800   5.092497   5.377368   4.242263   0.959880
    17  H    2.502271   3.614295   3.976073   2.718672   0.979024
    18  O    3.190488   3.521893   4.472972   3.202988   4.574878
    19  H    3.921192   4.470108   5.422779   4.149235   5.131513
    20  H    3.626617   3.180015   4.110499   3.015611   4.370988
    21  O    3.189950   2.803699   3.535391   2.904027   5.874689
    22  H    3.063452   2.980395   3.858313   2.927877   5.483288
    23  H    3.096827   1.890146   2.582928   2.178804   5.421435
    24  O    5.007758   4.311025   4.730042   3.993356   2.730475
    25  H    4.402351   4.160536   4.532031   3.653960   1.756906
    26  H    5.778255   4.808314   5.077076   4.586043   3.204424
    27  O    4.430668   2.862097   3.600272   2.993223   4.275913
    28  H    4.116866   1.984315   2.666815   2.313536   4.234156
    29  H    4.558482   3.254588   3.875843   3.204874   3.640763
                   16         17         18         19         20
    16  H    0.000000
    17  H    1.556937   0.000000
    18  O    5.064801   3.887641   0.000000
    19  H    5.505108   4.511833   0.959804   0.000000
    20  H    4.977718   3.825482   1.001257   1.589873   0.000000
    21  O    6.517884   5.006583   2.771717   3.491828   3.121886
    22  H    6.079954   4.643650   1.833054   2.515317   2.298037
    23  H    6.157754   4.613196   2.986053   3.845603   3.062960
    24  O    3.340894   3.120166   4.269133   4.668517   3.558932
    25  H    2.385695   2.253191   4.269698   4.738796   3.731176
    26  H    3.795661   3.758190   5.177293   5.592519   4.413488
    27  O    5.054350   3.988401   2.606547   3.165476   1.626287
    28  H    5.101604   3.872653   2.917898   3.669471   2.086532
    29  H    4.398937   3.555009   3.096180   3.592497   2.180429
                   21         22         23         24         25
    21  O    0.000000
    22  H    0.977365   0.000000
    23  H    0.974484   1.544519   0.000000
    24  O    6.072495   5.509161   5.567437   0.000000
    25  H    5.955131   5.438412   5.454583   0.981208   0.000000
    26  H    6.825237   6.325206   6.238702   0.959508   1.560498
    27  O    3.957308   3.410327   3.514144   2.735320   3.188014
    28  H    3.549256   3.225571   2.913521   3.108523   3.391333
    29  H    4.706414   4.142473   4.223501   1.762694   2.316050
                   26         27         28         29
    26  H    0.000000
    27  O    3.363257   0.000000
    28  H    3.638537   0.969906   0.000000
    29  H    2.403119   0.981168   1.555646   0.000000
 Stoichiometry    C2H15F3O9
 Framework group  C1[X(C2H15F3O9)]
 Deg. of freedom    81
 Full point group                 C1      NOp   1
 Largest Abelian subgroup         C1      NOp   1
 Largest concise Abelian subgroup C1      NOp   1
                         Standard orientation:                         
 ---------------------------------------------------------------------
 Center     Atomic      Atomic             Coordinates (Angstroms)
 Number     Number       Type             X           Y           Z
 ---------------------------------------------------------------------
      1          6           0        2.317267   -0.017852   -0.005464
      2          8           0        1.446924    0.828926   -0.064974
      3          8           0        2.191748   -1.302419    0.085069
      4          1           0        1.213692   -1.625413    0.112886
      5          6           0        3.811424    0.397082   -0.032194
      6          9           0        4.437625   -0.174272   -1.070893
      7          9           0        4.424318    0.005114    1.094398
      8          9           0        3.939713    1.717617   -0.140708
      9          8           0       -1.320565    0.892709   -0.143345
     10          1           0       -1.538295    0.267114   -0.863384
     11          1           0       -0.346164    0.949976   -0.127615
     12          8           0       -1.965087   -0.863919    1.833089
     13          1           0       -1.947275   -0.601195    2.756445
     14          1           0       -1.762204   -0.071292    1.287810
     15          8           0       -3.330430    2.724260    0.091923
     16          1           0       -3.248563    3.480136   -0.494011
     17          1           0       -2.514462    2.193743   -0.014074
     18          8           0       -2.018591   -1.292133   -1.662266
     19          1           0       -2.173741   -1.496821   -2.587065
     20          1           0       -2.872374   -1.438448   -1.160110
     21          8           0       -0.159305   -2.220389    0.171804
     22          1           0       -0.728514   -2.051858   -0.604624
     23          1           0       -0.694841   -1.937750    0.935306
     24          8           0       -5.353653    0.907755   -0.157822
     25          1           0       -4.695280    1.630377   -0.073370
     26          1           0       -6.096867    1.137489    0.403881
     27          8           0       -4.043245   -1.489980   -0.032629
     28          1           0       -3.563134   -1.442281    0.808761
     29          1           0       -4.601393   -0.683760   -0.066852
 ---------------------------------------------------------------------
 Rotational constants (GHZ):           0.8436976           0.1848576           0.1682918
 Standard basis: 6-31++G(d,p) (6D, 7F)
 There are   356 symmetry adapted cartesian basis functions of A   symmetry.
 There are   356 symmetry adapted basis functions of A   symmetry.
   356 basis functions,   568 primitive gaussians,   356 cartesian basis functions
    63 alpha electrons       63 beta electrons
       nuclear repulsion energy      1091.9008590900 Hartrees.
 NAtoms=   29 NActive=   29 NUniq=   29 SFac= 1.00D+00 NAtFMM=   60 NAOKFM=F Big=F
 Integral buffers will be    131072 words long.
 Raffenetti 2 integral format.
 Two-electron integral symmetry is turned on.
 Nuclear repulsion after empirical dispersion term =     1091.8851123379 Hartrees.
 One-electron integrals computed using PRISM.
 NBasis=   356 RedAO= T EigKep=  3.81D-05  NBF=   356
 NBsUse=   356 1.00D-06 EigRej= -1.00D+00 NBFU=   356
 Initial guess from the checkpoint file:  "/local_scratch/slurm.6305284/Gau-2964449.chk"
 B after Tr=     0.000000   -0.000000    0.000000
         Rot=    1.000000    0.000219    0.000045    0.000474 Ang=   0.06 deg.
 ExpMin= 3.60D-02 ExpMax= 7.00D+03 ExpMxC= 1.05D+03 IAcc=3 IRadAn=         5 AccDes= 0.00D+00
 Harris functional with IExCor= 4639 and IRadAn=       5 diagonalized for initial guess.
 HarFok:  IExCor= 4639 AccDes= 0.00D+00 IRadAn=         5 IDoV= 1 UseB2=F ITyADJ=14
 ICtDFT=  3500011 ScaDFX=  1.000000  1.000000  1.000000  1.000000
 FoFCou: FMM=F IPFlag=           0 FMFlag=      100000 FMFlg1=           0
         NFxFlg=           0 DoJE=T BraDBF=F KetDBF=T FulRan=T
         wScrn=  0.000000 ICntrl=       500 IOpCl=  0 I1Cent=   200000004 NGrid=           0
         NMat0=    1 NMatS0=      1 NMatT0=    0 NMatD0=    1 NMtDS0=    0 NMtDT0=    0
 Petite list used in FoFCou.
 Requested convergence on RMS density matrix=1.00D-10 within 128 cycles.
 Requested convergence on MAX density matrix=1.00D-08.
 Requested convergence on             energy=1.00D-08.
 No special actions if energy rises.
 SCF Done:  E(RwB97XD) =  -1061.67975254     A.U. after   13 cycles
            NFock= 13  Conv=0.74D-10     -V/T= 2.0083
 Calling FoFJK, ICntrl=      2127 FMM=F ISym2X=0 I1Cent= 0 IOpClX= 0 NMat=1 NMatS=1 NMatT=0.
 ***** Axes restored to original set *****
 -------------------------------------------------------------------
 Center     Atomic                   Forces (Hartrees/Bohr)
 Number     Number              X              Y              Z
 -------------------------------------------------------------------
      1        6           0.000043043    0.000023930    0.000014457
      2        8          -0.000082165   -0.000038460   -0.000034642
      3        8           0.000196111    0.000140243   -0.000157651
      4        1          -0.000132565   -0.000185739    0.000185229
      5        6          -0.000006059   -0.000011953    0.000015387
      6        9           0.000006770    0.000011393   -0.000011174
      7        9           0.000009954    0.000010223   -0.000008180
      8        9           0.000009661    0.000008899   -0.000011056
      9        8          -0.000120469    0.000025765    0.000043614
     10        1           0.000071381   -0.000049353   -0.000019139
     11        1           0.000028347    0.000062436    0.000001783
     12        8          -0.000003322    0.000011716   -0.000077257
     13        1           0.000002871   -0.000004614    0.000008313
     14        1           0.000016510   -0.000011593    0.000035453
     15        8          -0.000021834    0.000008830    0.000018284
     16        1           0.000023944   -0.000003215    0.000008237
     17        1           0.000005135   -0.000009841   -0.000016429
     18        8          -0.000009804   -0.000009335    0.000044846
     19        1           0.000004462    0.000003820   -0.000006366
     20        1          -0.000011671    0.000006176   -0.000013127
     21        8          -0.000167841    0.000090814   -0.000050959
     22        1           0.000090997    0.000010394    0.000030804
     23        1           0.000036542   -0.000105104    0.000006684
     24        8           0.000013045   -0.000008662    0.000005510
     25        1          -0.000009467    0.000001905    0.000002657
     26        1           0.000005669    0.000007079   -0.000012268
     27        8          -0.000003831    0.000030302    0.000002499
     28        1           0.000007765   -0.000009406    0.000002713
     29        1          -0.000003180   -0.000006652   -0.000008223
 -------------------------------------------------------------------
 Cartesian Forces:  Max     0.000196111 RMS     0.000057478

 GradGradGradGradGradGradGradGradGradGradGradGradGradGradGradGradGradGrad
 Berny optimization.
 Using GEDIIS/GDIIS optimizer.
 FormGI is forming the generalized inverse of G from B-inverse, IUseBI=4.
 Internal  Forces:  Max     0.000292424 RMS     0.000031496
 Search for a local minimum.
 Step number   8 out of a maximum of  174
 All quantities printed in internal units (Hartrees-Bohrs-Radians)
 Mixed Optimization -- En-DIIS/RFO-DIIS
 Swapping is turned off.
 Update second derivatives using D2CorX and points    5    6    7    8
 DE= -4.38D-06 DEPred=-4.26D-06 R= 1.03D+00
 TightC=F SS=  1.41D+00  RLast= 3.70D-02 DXNew= 2.3056D+00 1.1090D-01
 Trust test= 1.03D+00 RLast= 3.70D-02 DXMaxT set to 1.37D+00
 ITU=  1  1  1  1  1  1  1  0
     Eigenvalues ---    0.00017   0.00040   0.00048   0.00051   0.00067
     Eigenvalues ---    0.00081   0.00190   0.00197   0.00238   0.00293
     Eigenvalues ---    0.00294   0.00422   0.00548   0.00633   0.00671
     Eigenvalues ---    0.00884   0.00903   0.00916   0.01044   0.01106
     Eigenvalues ---    0.01208   0.01283   0.01308   0.01366   0.01583
     Eigenvalues ---    0.01633   0.01704   0.01767   0.01837   0.01981
     Eigenvalues ---    0.02118   0.02251   0.02366   0.02473   0.02523
     Eigenvalues ---    0.02641   0.02714   0.02872   0.03241   0.03496
     Eigenvalues ---    0.03675   0.03709   0.04202   0.04318   0.05082
     Eigenvalues ---    0.05757   0.06205   0.06680   0.06792   0.07053
     Eigenvalues ---    0.07520   0.07987   0.11693   0.13574   0.14491
     Eigenvalues ---    0.19820   0.20388   0.21759   0.23261   0.25777
     Eigenvalues ---    0.34532   0.36126   0.37579   0.38483   0.41258
     Eigenvalues ---    0.42646   0.44392   0.47073   0.47290   0.49040
     Eigenvalues ---    0.49296   0.50944   0.51482   0.52817   0.55492
     Eigenvalues ---    0.57382   0.57564   0.57702   0.57823   0.60405
     Eigenvalues ---    0.85898
 En-DIIS/RFO-DIIS/Sim-DIIS IScMMF=       -3 using points:     8    7    6    5    4    3
 RFO step:  Lambda=-1.80599369D-06.
 DidBck=F Rises=F RFO-DIIS coefs:    1.38108   -0.37914    0.02025   -0.01003   -0.00899
                  RFO-DIIS coefs:   -0.00317
 Iteration  1 RMS(Cart)=  0.00226623 RMS(Int)=  0.00002200
 Iteration  2 RMS(Cart)=  0.00000610 RMS(Int)=  0.00001988
 Iteration  3 RMS(Cart)=  0.00000000 RMS(Int)=  0.00001988
 Variable       Old X    -DE/DX   Delta X   Delta X   Delta X     New X
                                 (Linear)    (Quad)   (Total)
    R1        2.29745   0.00010  -0.00002   0.00012   0.00009   2.29754
    R2        2.44503   0.00004  -0.00020   0.00011  -0.00010   2.44494
    R3        2.93084   0.00003   0.00014  -0.00005   0.00009   2.93093
    R4        3.39822   0.00000  -0.00302   0.00221  -0.00081   3.39741
    R5        1.94714   0.00029   0.00035   0.00086   0.00122   1.94836
    R6        2.82992  -0.00000  -0.00070  -0.00143  -0.00213   2.82778
    R7        2.53355   0.00000  -0.00005   0.00012   0.00007   2.53362
    R8        2.53427   0.00001   0.00002  -0.00004  -0.00002   2.53425
    R9        2.51557   0.00001   0.00002   0.00001   0.00003   2.51560
   R10        1.84887   0.00007   0.00003   0.00006   0.00009   1.84896
   R11        1.84477   0.00006   0.00019  -0.00005   0.00013   1.84490
   R12        3.36591  -0.00003  -0.00140  -0.00040  -0.00178   3.36413
   R13        3.34582  -0.00001  -0.00055   0.00021  -0.00034   3.34549
   R14        3.43294   0.00000   0.00026   0.00079   0.00104   3.43398
   R15        1.81446  -0.00000  -0.00003   0.00001  -0.00002   1.81444
   R16        1.85804  -0.00006  -0.00006   0.00006   0.00001   1.85806
   R17        3.57186  -0.00001  -0.00060  -0.00177  -0.00236   3.56950
   R18        1.81391  -0.00001  -0.00003   0.00003  -0.00001   1.81391
   R19        1.85009  -0.00001  -0.00002   0.00004   0.00002   1.85011
   R20        3.32007  -0.00001  -0.00023  -0.00035  -0.00057   3.31950
   R21        1.81377  -0.00000  -0.00002   0.00002   0.00000   1.81377
   R22        1.89210  -0.00000  -0.00004   0.00002  -0.00001   1.89209
   R23        3.46397  -0.00001   0.00009   0.00101   0.00110   3.46507
   R24        3.07324  -0.00000  -0.00001  -0.00004  -0.00005   3.07319
   R25        1.84695  -0.00006  -0.00001  -0.00001  -0.00002   1.84694
   R26        1.84151  -0.00008   0.00007  -0.00016  -0.00009   1.84142
   R27        1.85421  -0.00001  -0.00001   0.00005   0.00004   1.85425
   R28        1.81321  -0.00001  -0.00002   0.00002  -0.00001   1.81320
   R29        3.33101  -0.00001  -0.00036  -0.00035  -0.00071   3.33030
   R30        1.83286  -0.00001  -0.00003  -0.00001  -0.00004   1.83282
   R31        1.85414   0.00000   0.00001   0.00005   0.00006   1.85420
    A1        2.24654  -0.00001   0.00013  -0.00013  -0.00002   2.24652
    A2        2.09728   0.00001  -0.00013   0.00010  -0.00003   2.09725
    A3        1.93937  -0.00000   0.00000   0.00003   0.00004   1.93941
    A4        2.43783   0.00001  -0.00359   0.00312  -0.00047   2.43736
    A5        1.98799  -0.00002   0.00052  -0.00054  -0.00002   1.98796
    A6        1.92763   0.00002   0.00017  -0.00028  -0.00010   1.92753
    A7        1.92582   0.00002  -0.00002   0.00022   0.00019   1.92601
    A8        1.93869   0.00002   0.00006   0.00001   0.00007   1.93876
    A9        1.88896  -0.00002  -0.00007   0.00003  -0.00005   1.88891
   A10        1.89082  -0.00002  -0.00007  -0.00001  -0.00007   1.89074
   A11        1.89060  -0.00002  -0.00008   0.00004  -0.00005   1.89055
   A12        1.84574  -0.00001  -0.00039  -0.00008  -0.00051   1.84523
   A13        1.76205  -0.00001   0.00059  -0.00019   0.00041   1.76246
   A14        1.95361   0.00001  -0.00064   0.00068   0.00002   1.95363
   A15        1.84034   0.00002   0.00147  -0.00164  -0.00017   1.84017
   A16        2.25078  -0.00000  -0.00190   0.00090  -0.00107   2.24971
   A17        1.74349  -0.00000   0.00210  -0.00021   0.00191   1.74540
   A18        2.76877  -0.00003  -0.00011  -0.00007  -0.00019   2.76858
   A19        3.01414   0.00002   0.00328  -0.00330   0.00002   3.01416
   A20        1.88484   0.00000   0.00002   0.00019   0.00021   1.88505
   A21        2.21399  -0.00000   0.00093  -0.00168  -0.00074   2.21324
   A22        1.62673   0.00000  -0.00125   0.00092  -0.00034   1.62639
   A23        1.86455  -0.00002   0.00022  -0.00038  -0.00015   1.86439
   A24        2.09338   0.00001   0.00080  -0.00080  -0.00001   2.09337
   A25        1.87538  -0.00000  -0.00071   0.00032  -0.00041   1.87497
   A26        2.27773  -0.00000   0.00025  -0.00161  -0.00136   2.27637
   A27        1.70149  -0.00002  -0.00058   0.00018  -0.00041   1.70108
   A28        1.48663   0.00001  -0.00127   0.00123  -0.00003   1.48660
   A29        1.89044   0.00001  -0.00020   0.00021  -0.00000   1.89044
   A30        2.19114  -0.00000   0.00089  -0.00013   0.00079   2.19194
   A31        1.82367  -0.00000   0.00079   0.00042   0.00116   1.82484
   A32        2.01994   0.00001   0.00094   0.00018   0.00117   2.02112
   A33        2.00364   0.00003   0.00150   0.00097   0.00246   2.00610
   A34        1.82590   0.00000   0.00014  -0.00014  -0.00009   1.82581
   A35        2.79257  -0.00003  -0.00180  -0.00294  -0.00481   2.78775
   A36        2.70511   0.00002   0.00035   0.00207   0.00236   2.70747
   A37        1.86817  -0.00001  -0.00022   0.00013  -0.00009   1.86808
   A38        1.95427  -0.00000   0.00061  -0.00050   0.00009   1.95436
   A39        2.11359   0.00001   0.00061  -0.00038   0.00023   2.11382
   A40        1.81674   0.00000  -0.00001   0.00031   0.00031   1.81705
   A41        1.93836   0.00000  -0.00061   0.00024  -0.00036   1.93799
   A42        1.84568   0.00001   0.00015   0.00015   0.00031   1.84599
   A43        3.23225  -0.00004   0.00071  -0.00090  -0.00016   3.23209
   A44        3.01788   0.00001  -0.00050   0.00049  -0.00004   3.01784
   A45        2.89006  -0.00000  -0.00042   0.00095   0.00053   2.89059
   A46        2.90779  -0.00000   0.00031   0.00026   0.00057   2.90836
   A47        2.98613  -0.00001   0.00017  -0.00045  -0.00030   2.98583
   A48        2.97740   0.00000   0.00036   0.00004   0.00038   2.97778
   A49        3.14589   0.00000  -0.00007  -0.00005  -0.00009   3.14580
   A50        3.52648   0.00001   0.00039  -0.00035   0.00002   3.52650
   A51        3.11053  -0.00000  -0.00053   0.00070   0.00018   3.11071
   A52        3.26156   0.00002  -0.00043   0.00021  -0.00021   3.26135
   A53        3.12992  -0.00002  -0.00038   0.00031  -0.00006   3.12986
   A54        3.15443  -0.00000   0.00063   0.00037   0.00100   3.15543
    D1       -0.04668  -0.00000   0.00201  -0.00094   0.00106  -0.04561
    D2        3.09698   0.00000   0.00217  -0.00146   0.00070   3.09768
    D3       -0.00517   0.00001  -0.00044  -0.00045  -0.00090  -0.00607
    D4        3.13451   0.00000  -0.00059   0.00003  -0.00056   3.13394
    D5       -2.11257  -0.00000  -0.00195   0.00476   0.00282  -2.10975
    D6        2.08284  -0.00000  -0.00195   0.00477   0.00282   2.08565
    D7       -0.01413  -0.00000  -0.00187   0.00458   0.00270  -0.01142
    D8        1.03075   0.00000  -0.00181   0.00433   0.00252   1.03326
    D9       -1.05703   0.00000  -0.00182   0.00433   0.00251  -1.05452
   D10        3.12919   0.00000  -0.00174   0.00414   0.00240   3.13159
   D11        0.11103  -0.00001  -0.00282  -0.00067  -0.00348   0.10755
   D12        1.07890   0.00005   0.00210   0.00270   0.00480   1.08371
   D13       -1.08329   0.00001  -0.00050   0.00216   0.00166  -1.08163
   D14        1.76743   0.00001   0.00287   0.00358   0.00650   1.77393
   D15       -0.14650  -0.00000   0.00118   0.00546   0.00668  -0.13982
   D16       -1.98722   0.00000  -0.00126   0.00557   0.00434  -1.98288
   D17       -1.01253   0.00000   0.00038   0.00311   0.00350  -1.00903
   D18        0.84501  -0.00001   0.00144   0.00225   0.00371   0.84872
   D19        2.88557   0.00000   0.00471   0.00087   0.00557   2.89114
   D20       -3.06304  -0.00000   0.00037  -0.00441  -0.00405  -3.06709
   D21        0.97590  -0.00000   0.00029  -0.00303  -0.00275   0.97315
   D22        1.34374   0.00001   0.00041  -0.00403  -0.00359   1.34015
   D23       -0.90050   0.00001   0.00033  -0.00265  -0.00229  -0.90280
   D24       -1.07342   0.00000   0.00036  -0.00387  -0.00354  -1.07696
   D25        2.96552   0.00000   0.00028  -0.00249  -0.00224   2.96327
   D26       -1.49810   0.00000   0.00196   0.00069   0.00264  -1.49546
   D27        0.74269   0.00000   0.00258  -0.00033   0.00223   0.74493
   D28        0.89848  -0.00000  -0.00263   0.00265   0.00004   0.89852
   D29        3.13927  -0.00000  -0.00200   0.00163  -0.00037   3.13890
   D30        2.97036   0.00001   0.00068   0.00069   0.00136   2.97172
   D31       -1.07202   0.00001   0.00130  -0.00034   0.00095  -1.07107
   D32        3.08786  -0.00000  -0.00266  -0.00521  -0.00784   3.08001
   D33        0.95952  -0.00000  -0.00186  -0.00462  -0.00646   0.95305
   D34       -0.85586  -0.00000  -0.00255  -0.00518  -0.00766  -0.86352
   D35       -2.54108  -0.00001   0.00392   0.00528   0.00920  -2.53188
   D36       -0.52732  -0.00000   0.00327   0.00562   0.00887  -0.51845
   D37       -1.62528  -0.00001   0.00009  -0.00124  -0.00115  -1.62644
   D38        2.32595  -0.00000  -0.00100  -0.00046  -0.00146   2.32448
   D39        2.54884   0.00001  -0.00017  -0.00030  -0.00047   2.54837
   D40        0.21688   0.00001  -0.00125   0.00048  -0.00078   0.21610
   D41       -0.97569  -0.00001   0.00006   0.00050   0.00055  -0.97514
   D42        0.95688  -0.00000   0.00011   0.00095   0.00104   0.95792
   D43        2.91913  -0.00000   0.00037   0.00221   0.00258   2.92171
   D44       -1.43148   0.00000   0.00041   0.00266   0.00307  -1.42841
   D45        0.50922  -0.00000  -0.00130   0.00178   0.00048   0.50970
   D46        2.44179   0.00001  -0.00126   0.00223   0.00097   2.44276
   D47        0.62515  -0.00001  -0.00467   0.00282  -0.00187   0.62328
   D48        3.03020  -0.00000  -0.00496   0.00168  -0.00327   3.02693
   D49       -1.05917   0.00001  -0.00371   0.00235  -0.00137  -1.06054
   D50       -1.73341  -0.00004   0.00436  -0.00384   0.00050  -1.73291
   D51        0.48955   0.00002   0.00705  -0.00255   0.00447   0.49402
   D52        1.64643   0.00000  -0.00379  -0.00463  -0.00841   1.63801
   D53       -0.58651  -0.00004  -0.00612  -0.00543  -0.01157  -0.59808
   D54       -0.93640  -0.00002   0.00101  -0.00119  -0.00019  -0.93659
   D55        0.97373  -0.00001   0.00097  -0.00065   0.00033   0.97406
   D56        3.13677  -0.00000  -0.00006  -0.00063  -0.00069   3.13607
   D57       -1.23628   0.00000  -0.00009  -0.00008  -0.00018  -1.23646
         Item               Value     Threshold  Converged?
 Maximum Force            0.000292     0.000015     NO 
 RMS     Force            0.000031     0.000010     NO 
 Maximum Displacement     0.008528     0.000060     NO 
 RMS     Displacement     0.002270     0.000040     NO 
 Predicted change in Energy=-9.007968D-07
 GradGradGradGradGradGradGradGradGradGradGradGradGradGradGradGradGradGrad

                          Input orientation:                          
 ---------------------------------------------------------------------
 Center     Atomic      Atomic             Coordinates (Angstroms)
 Number     Number       Type             X           Y           Z
 ---------------------------------------------------------------------
      1          6           0        2.193777    1.024464   -0.753911
      2          8           0        1.045975    0.836412   -1.107988
      3          8           0        2.797117    0.584436    0.302634
      4          1           0        2.202138    0.003184    0.911869
      5          6           0        3.142216    1.897637   -1.616215
      6          9           0        4.215154    1.188946   -1.995862
      7          9           0        3.567070    2.958177   -0.913925
      8          9           0        2.524360    2.339860   -2.709278
      9          8           0       -1.147580   -0.591042   -0.203608
     10          1           0       -0.785232   -1.488249   -0.058538
     11          1           0       -0.417219   -0.069738   -0.588229
     12          8           0       -1.157533    0.038702    2.443213
     13          1           0       -1.520124    0.871568    2.754299
     14          1           0       -1.308841   -0.015228    1.473182
     15          8           0       -3.820090   -0.776031   -0.725631
     16          1           0       -4.033195   -0.936968   -1.647613
     17          1           0       -2.852363   -0.635209   -0.678916
     18          8           0       -0.086219   -2.906567    0.836958
     19          1           0        0.135976   -3.788365    0.529901
     20          1           0       -0.801840   -2.986680    1.532637
     21          8           0        1.442730   -0.845390    1.882657
     22          1           0        1.096147   -1.688547    1.530249
     23          1           0        0.670123   -0.412978    2.289631
     24          8           0       -4.327186   -2.619445    1.223333
     25          1           0       -4.237208   -1.971260    0.492192
     26          1           0       -5.182777   -2.467315    1.630110
     27          8           0       -1.976627   -2.697660    2.619407
     28          1           0       -1.835743   -1.774092    2.879887
     29          1           0       -2.861692   -2.723405    2.196622
 ---------------------------------------------------------------------
                    Distance matrix (angstroms):
                    1          2          3          4          5
     1  C    0.000000
     2  O    1.215806   0.000000
     3  O    1.293804   2.262708   0.000000
     4  H    1.953947   2.472005   1.031030   0.000000
     5  C    1.550979   2.403897   2.350653   3.296045   0.000000
     6  F    2.378122   3.310030   2.767552   3.730036   1.340735
     7  F    2.377138   3.300829   2.776237   3.732098   1.341066
     8  F    2.379708   2.647660   3.496787   4.321642   1.331200
     9  O    3.751980   2.768973   4.147127   3.580224   5.156678
    10  H    3.958758   3.139859   4.154479   3.477131   5.414373
    11  H    2.835848   1.797831   3.399050   3.019379   4.194866
    12  O    4.735463   4.254741   4.529808   3.692379   6.198584
    13  H    5.111162   4.637172   4.973095   4.243097   6.472374
    14  H    4.278929   3.596233   4.311459   3.555613   5.745898
    15  O    6.277673   5.140501   6.833420   6.289341   7.511015
    16  H    6.589469   5.406852   7.264386   6.805455   7.715083
    17  H    5.312595   4.188891   5.862389   5.337240   6.574863
    18  O    4.814795   4.367445   4.559192   3.702545   6.286591
    19  H    5.389438   4.989924   5.123936   4.334832   6.780407
    20  H    5.503753   5.000335   5.217113   4.283517   7.023347
    21  O    3.318421   3.453960   2.524925   1.496398   4.759681
    22  H    3.712494   3.652155   3.093023   2.113661   5.191084
    23  H    3.694714   3.639514   3.076865   2.102020   5.167768
    24  O    7.727259   6.800652   7.865637   7.043243   9.179272
    25  H    7.203104   6.193191   7.486604   6.748313   8.594745
    26  H    8.502331   7.563673   8.646045   7.820243   9.944695
    27  O    6.528840   5.959804   6.239249   5.260449   8.078354
    28  H    6.105198   5.569756   5.802438   4.830765   7.647000
    29  H    6.950535   6.233988   6.822838   5.892983   8.481667
                    6          7          8          9         10
     6  F    0.000000
     7  F    2.172736   0.000000
     8  F    2.166183   2.166299   0.000000
     9  O    5.927853   5.943856   5.324632   0.000000
    10  H    5.993701   6.280519   5.712639   0.978429   0.000000
    11  H    5.002459   5.014869   4.354067   0.976277   1.558261
    12  O    7.063584   6.489652   6.737939   2.720724   2.954479
    13  H    7.453736   6.609792   6.954452   3.320727   3.744443
    14  H    6.633161   6.189825   6.142706   1.780222   2.188635
    15  O    8.368976   8.279487   7.341367   2.729293   3.187888
    16  H    8.525025   8.571726   7.407177   3.245242   3.657641
    17  H    7.416986   7.360487   6.471673   1.770355   2.320685
    18  O    6.580266   7.127927   6.849519   2.751531   1.817184
    19  H    6.913233   7.705380   7.331562   3.522560   2.546648
    20  H    7.419999   7.772668   7.578224   2.978786   2.185728
    21  O    5.183413   5.176951   5.692241   3.335701   3.024123
    22  H    5.517393   5.802715   6.020087   3.040573   2.470617
    23  H    5.787820   5.479030   6.000450   3.090629   2.964483
    24  O    9.891341   9.899345   9.327584   4.032428   3.932968
    25  H    9.360541   9.337198   8.634464   3.454699   3.528844
    26  H   10.716204  10.605089  10.066736   4.813081   4.811290
    27  O    8.645494   8.672111   8.604091   3.618643   3.170724
    28  H    8.316603   8.122671   8.195966   3.373592   3.133628
    29  H    9.108521   9.126054   8.872095   3.639541   3.305003
                   11         12         13         14         15
    11  H    0.000000
    12  O    3.122413   0.000000
    13  H    3.643480   0.960162   0.000000
    14  H    2.246636   0.983242   1.572358   0.000000
    15  O    3.478111   4.218362   4.484901   3.423444   0.000000
    16  H    3.866480   5.094725   5.381743   4.243945   0.959877
    17  H    2.501581   3.615840   3.978970   2.719993   0.979034
    18  O    3.191914   3.521701   4.472871   3.203033   4.574129
    19  H    3.922299   4.469941   5.422692   4.148956   5.128448
    20  H    3.626921   3.179403   4.110288   3.014981   4.369963
    21  O    3.188468   2.803071   3.533583   2.903099   5.874117
    22  H    3.065741   2.982611   3.859710   2.930396   5.485532
    23  H    3.095514   1.888896   2.581309   2.177405   5.420851
    24  O    5.007055   4.312836   4.733986   3.994343   2.730162
    25  H    4.401750   4.163032   4.536666   3.655644   1.756603
    26  H    5.777538   4.810806   5.082024   4.587454   3.204197
    27  O    4.430198   2.861755   3.600830   2.992526   4.275547
    28  H    4.116414   1.984156   2.667377   2.313017   4.234799
    29  H    4.557717   3.254873   3.877452   3.204517   3.640104
                   16         17         18         19         20
    16  H    0.000000
    17  H    1.556855   0.000000
    18  O    5.062710   3.886965   0.000000
    19  H    5.500365   4.509302   0.959804   0.000000
    20  H    4.975637   3.824269   1.001249   1.589867   0.000000
    21  O    6.515900   5.005363   2.771212   3.492657   3.121815
    22  H    6.080610   4.645499   1.833633   2.516319   2.299458
    23  H    6.156107   4.611894   2.983336   3.843852   3.060009
    24  O    3.340582   3.119431   4.268199   4.665516   3.557892
    25  H    2.385402   2.252626   4.269001   4.735824   3.730329
    26  H    3.795651   3.757532   5.176576   5.589702   4.412693
    27  O    5.053412   3.987425   2.606608   3.165243   1.626262
    28  H    5.101747   3.872422   2.918371   3.669797   2.086722
    29  H    4.397945   3.553783   3.096043   3.591394   2.180179
                   21         22         23         24         25
    21  O    0.000000
    22  H    0.977356   0.000000
    23  H    0.974438   1.544420   0.000000
    24  O    6.072389   5.511198   5.565841   0.000000
    25  H    5.955054   5.440787   5.453524   0.981227   0.000000
    26  H    6.825816   6.327822   6.237925   0.959504   1.560458
    27  O    3.957992   3.412699   3.511952   2.735008   3.187935
    28  H    3.550400   3.228749   2.912112   3.109032   3.392196
    29  H    4.706757   4.144812   4.221426   1.762320   2.315782
                   26         27         28         29
    26  H    0.000000
    27  O    3.363208   0.000000
    28  H    3.639387   0.969885   0.000000
    29  H    2.402906   0.981198   1.555833   0.000000
 Stoichiometry    C2H15F3O9
 Framework group  C1[X(C2H15F3O9)]
 Deg. of freedom    81
 Full point group                 C1      NOp   1
 Largest Abelian subgroup         C1      NOp   1
 Largest concise Abelian subgroup C1      NOp   1
                         Standard orientation:                         
 ---------------------------------------------------------------------
 Center     Atomic      Atomic             Coordinates (Angstroms)
 Number     Number       Type             X           Y           Z
 ---------------------------------------------------------------------
      1          6           0        2.317011   -0.017885   -0.005726
      2          8           0        1.446615    0.828975   -0.064246
      3          8           0        2.191506   -1.302537    0.082857
      4          1           0        1.212835   -1.625721    0.110756
      5          6           0        3.811192    0.397176   -0.031871
      6          9           0        4.436567   -0.170152   -1.073320
      7          9           0        4.425095    0.000882    1.092643
      8          9           0        3.939495    1.718127   -0.135410
      9          8           0       -1.320568    0.891445   -0.141735
     10          1           0       -1.537509    0.266144   -0.862331
     11          1           0       -0.346128    0.949204   -0.125974
     12          8           0       -1.963625   -0.866017    1.833144
     13          1           0       -1.943052   -0.604613    2.756808
     14          1           0       -1.761197   -0.072986    1.288268
     15          8           0       -3.329011    2.724802    0.090640
     16          1           0       -3.246150    3.479434   -0.496751
     17          1           0       -2.513578    2.193225   -0.014258
     18          8           0       -2.020496   -1.292417   -1.662185
     19          1           0       -2.177548   -1.494716   -2.587190
     20          1           0       -2.873834   -1.437854   -1.159034
     21          8           0       -0.159225   -2.220044    0.169425
     22          1           0       -0.728224   -2.054240   -0.607732
     23          1           0       -0.696624   -1.938697    0.932035
     24          8           0       -5.352927    0.909280   -0.157209
     25          1           0       -4.694315    1.631791   -0.073454
     26          1           0       -6.096135    1.139984    0.404098
     27          8           0       -4.043927   -1.488802   -0.030755
     28          1           0       -3.563450   -1.441785    0.810439
     29          1           0       -4.601461   -0.682113   -0.064803
 ---------------------------------------------------------------------
 Rotational constants (GHZ):           0.8436582           0.1848828           0.1683069
 Standard basis: 6-31++G(d,p) (6D, 7F)
 There are   356 symmetry adapted cartesian basis functions of A   symmetry.
 There are   356 symmetry adapted basis functions of A   symmetry.
   356 basis functions,   568 primitive gaussians,   356 cartesian basis functions
    63 alpha electrons       63 beta electrons
       nuclear repulsion energy      1091.9409206070 Hartrees.
 NAtoms=   29 NActive=   29 NUniq=   29 SFac= 1.00D+00 NAtFMM=   60 NAOKFM=F Big=F
 Integral buffers will be    131072 words long.
 Raffenetti 2 integral format.
 Two-electron integral symmetry is turned on.
 Nuclear repulsion after empirical dispersion term =     1091.9251725950 Hartrees.
 One-electron integrals computed using PRISM.
 NBasis=   356 RedAO= T EigKep=  3.81D-05  NBF=   356
 NBsUse=   356 1.00D-06 EigRej= -1.00D+00 NBFU=   356
 Initial guess from the checkpoint file:  "/local_scratch/slurm.6305284/Gau-2964449.chk"
 B after Tr=    -0.000000   -0.000000   -0.000000
         Rot=    1.000000   -0.000379   -0.000061    0.000047 Ang=  -0.04 deg.
 Requested convergence on RMS density matrix=1.00D-10 within 128 cycles.
 Requested convergence on MAX density matrix=1.00D-08.
 Requested convergence on             energy=1.00D-08.
 No special actions if energy rises.
 SCF Done:  E(RwB97XD) =  -1061.67975342     A.U. after   13 cycles
            NFock= 13  Conv=0.30D-10     -V/T= 2.0083
 Calling FoFJK, ICntrl=      2127 FMM=F ISym2X=0 I1Cent= 0 IOpClX= 0 NMat=1 NMatS=1 NMatT=0.
 ***** Axes restored to original set *****
 -------------------------------------------------------------------
 Center     Atomic                   Forces (Hartrees/Bohr)
 Number     Number              X              Y              Z
 -------------------------------------------------------------------
      1        6           0.000036303    0.000008830    0.000005608
      2        8          -0.000058431   -0.000011898   -0.000036475
      3        8           0.000024682   -0.000006214    0.000024809
      4        1           0.000014331   -0.000019030    0.000000583
      5        6           0.000000339   -0.000000854    0.000002954
      6        9           0.000000110    0.000002540    0.000000814
      7        9          -0.000000427   -0.000001288   -0.000005685
      8        9           0.000001044    0.000000669   -0.000001568
      9        8          -0.000019458   -0.000011050   -0.000016971
     10        1           0.000003655   -0.000044017    0.000019967
     11        1          -0.000004497    0.000070889    0.000007410
     12        8          -0.000002576   -0.000007484   -0.000026556
     13        1           0.000000561   -0.000001416    0.000007647
     14        1           0.000007988   -0.000000690    0.000009420
     15        8          -0.000013631    0.000008114    0.000006620
     16        1           0.000010204   -0.000003557    0.000003683
     17        1           0.000005051   -0.000003241   -0.000005905
     18        8           0.000013174   -0.000003118    0.000006030
     19        1          -0.000002058   -0.000000340    0.000003619
     20        1          -0.000010629   -0.000000415    0.000000266
     21        8          -0.000082138   -0.000071305   -0.000011004
     22        1           0.000070781    0.000061795   -0.000004028
     23        1           0.000000928    0.000030678    0.000009656
     24        8          -0.000000192   -0.000001363   -0.000003829
     25        1           0.000000849   -0.000003263    0.000004826
     26        1           0.000002211    0.000001846   -0.000001871
     27        8          -0.000005456    0.000004370   -0.000006155
     28        1          -0.000002762    0.000000239    0.000001232
     29        1           0.000010044    0.000000576    0.000004901
 -------------------------------------------------------------------
 Cartesian Forces:  Max     0.000082138 RMS     0.000021545

 GradGradGradGradGradGradGradGradGradGradGradGradGradGradGradGradGradGrad
 Berny optimization.
 Using GEDIIS/GDIIS optimizer.
 FormGI is forming the generalized inverse of G from B-inverse, IUseBI=4.
 Internal  Forces:  Max     0.000069611 RMS     0.000011285
 Search for a local minimum.
 Step number   9 out of a maximum of  174
 All quantities printed in internal units (Hartrees-Bohrs-Radians)
 Mixed Optimization -- En-DIIS/RFO-DIIS
 Swapping is turned off.
 Update second derivatives using D2CorX and points    5    6    7    8    9
 DE= -8.79D-07 DEPred=-9.01D-07 R= 9.76D-01
 Trust test= 9.76D-01 RLast= 3.13D-02 DXMaxT set to 1.37D+00
 ITU=  0  1  1  1  1  1  1  1  0
     Eigenvalues ---    0.00017   0.00040   0.00050   0.00052   0.00067
     Eigenvalues ---    0.00089   0.00186   0.00198   0.00239   0.00290
     Eigenvalues ---    0.00304   0.00425   0.00514   0.00635   0.00655
     Eigenvalues ---    0.00881   0.00896   0.00909   0.01032   0.01092
     Eigenvalues ---    0.01204   0.01300   0.01306   0.01344   0.01565
     Eigenvalues ---    0.01614   0.01701   0.01758   0.01837   0.01948
     Eigenvalues ---    0.02127   0.02237   0.02353   0.02474   0.02514
     Eigenvalues ---    0.02645   0.02713   0.02866   0.03227   0.03497
     Eigenvalues ---    0.03677   0.03710   0.04170   0.04339   0.05102
     Eigenvalues ---    0.05764   0.06198   0.06684   0.06785   0.07044
     Eigenvalues ---    0.07528   0.07987   0.11693   0.13574   0.14475
     Eigenvalues ---    0.19807   0.20349   0.21760   0.23249   0.25744
     Eigenvalues ---    0.35206   0.36290   0.37580   0.38485   0.41267
     Eigenvalues ---    0.42187   0.43968   0.47087   0.47446   0.49258
     Eigenvalues ---    0.49366   0.50948   0.51346   0.52843   0.55486
     Eigenvalues ---    0.57381   0.57561   0.57698   0.57822   0.60333
     Eigenvalues ---    0.85115
 En-DIIS/RFO-DIIS/Sim-DIIS IScMMF=       -3 using points:     9    8    7    6    5    4    3
 RFO step:  Lambda=-2.86210586D-07.
 DidBck=T Rises=F RFO-DIIS coefs:    0.78233    0.58759   -0.25672   -0.09298   -0.02287
                  RFO-DIIS coefs:   -0.01259    0.01524
 Iteration  1 RMS(Cart)=  0.00092160 RMS(Int)=  0.00002328
 Iteration  2 RMS(Cart)=  0.00000102 RMS(Int)=  0.00002325
 Iteration  3 RMS(Cart)=  0.00000000 RMS(Int)=  0.00002325
 Variable       Old X    -DE/DX   Delta X   Delta X   Delta X     New X
                                 (Linear)    (Quad)   (Total)
    R1        2.29754   0.00007   0.00024  -0.00015   0.00010   2.29764
    R2        2.44494   0.00004  -0.00001   0.00004   0.00004   2.44498
    R3        2.93093   0.00000  -0.00005   0.00007   0.00002   2.93095
    R4        3.39741  -0.00000  -0.00139   0.00152   0.00013   3.39754
    R5        1.94836   0.00000   0.00072  -0.00046   0.00027   1.94863
    R6        2.82778   0.00000  -0.00230   0.00178  -0.00052   2.82726
    R7        2.53362  -0.00000  -0.00003  -0.00003  -0.00006   2.53356
    R8        2.53425  -0.00000   0.00007  -0.00001   0.00006   2.53431
    R9        2.51560   0.00000  -0.00000   0.00002   0.00001   2.51562
   R10        1.84896   0.00004   0.00009  -0.00002   0.00005   1.84901
   R11        1.84490   0.00003   0.00018  -0.00012   0.00006   1.84496
   R12        3.36413  -0.00001  -0.00082   0.00040  -0.00042   3.36372
   R13        3.34549  -0.00000  -0.00030   0.00011  -0.00019   3.34530
   R14        3.43398   0.00000  -0.00062   0.00086   0.00023   3.43421
   R15        1.81444   0.00000   0.00002  -0.00002  -0.00000   1.81444
   R16        1.85806  -0.00002  -0.00011   0.00010  -0.00001   1.85805
   R17        3.56950  -0.00001  -0.00122   0.00054  -0.00069   3.56880
   R18        1.81391  -0.00001   0.00001  -0.00001  -0.00000   1.81391
   R19        1.85011  -0.00000   0.00002  -0.00001   0.00002   1.85012
   R20        3.31950  -0.00000  -0.00015   0.00015  -0.00000   3.31950
   R21        1.81377  -0.00000   0.00003  -0.00003  -0.00000   1.81376
   R22        1.89209   0.00001  -0.00000   0.00001   0.00001   1.89210
   R23        3.46507   0.00001  -0.00022   0.00029   0.00008   3.46515
   R24        3.07319  -0.00000  -0.00015   0.00004  -0.00011   3.07308
   R25        1.84694  -0.00007   0.00001  -0.00013  -0.00011   1.84683
   R26        1.84142   0.00001   0.00031  -0.00031  -0.00002   1.84140
   R27        1.85425  -0.00001   0.00006  -0.00006  -0.00000   1.85425
   R28        1.81320  -0.00000   0.00001  -0.00001  -0.00000   1.81320
   R29        3.33030  -0.00000  -0.00025   0.00022  -0.00004   3.33026
   R30        1.83282  -0.00000   0.00003  -0.00003   0.00000   1.83282
   R31        1.85420  -0.00001   0.00010  -0.00011  -0.00001   1.85418
    A1        2.24652   0.00001   0.00015  -0.00008   0.00008   2.24660
    A2        2.09725  -0.00001  -0.00018   0.00011  -0.00007   2.09717
    A3        1.93941  -0.00000   0.00003  -0.00003  -0.00001   1.93941
    A4        2.43736  -0.00002  -0.00128   0.00145   0.00017   2.43753
    A5        1.98796  -0.00000   0.00016  -0.00019  -0.00003   1.98793
    A6        1.92753   0.00000   0.00010   0.00012   0.00022   1.92775
    A7        1.92601   0.00001  -0.00020   0.00002  -0.00018   1.92583
    A8        1.93876   0.00000   0.00002  -0.00001   0.00001   1.93877
    A9        1.88891  -0.00000   0.00003  -0.00004  -0.00002   1.88890
   A10        1.89074  -0.00000   0.00004  -0.00005  -0.00001   1.89074
   A11        1.89055  -0.00000   0.00002  -0.00005  -0.00003   1.89052
   A12        1.84523  -0.00000   0.00028  -0.00025   0.00005   1.84529
   A13        1.76246  -0.00001  -0.00050   0.00042  -0.00009   1.76237
   A14        1.95363   0.00001   0.00009   0.00035   0.00049   1.95412
   A15        1.84017   0.00001  -0.00003  -0.00017  -0.00021   1.83997
   A16        2.24971  -0.00000  -0.00082   0.00060  -0.00008   2.24963
   A17        1.74540  -0.00000   0.00082  -0.00107  -0.00030   1.74511
   A18        2.76858  -0.00000   0.00077  -0.00067   0.00012   2.76870
   A19        3.01416  -0.00001   0.00102  -0.00132  -0.00032   3.01384
   A20        1.88505   0.00000   0.00004   0.00012   0.00015   1.88520
   A21        2.21324   0.00000   0.00011  -0.00008   0.00002   2.21326
   A22        1.62639   0.00001  -0.00037   0.00035  -0.00003   1.62637
   A23        1.86439  -0.00001   0.00012  -0.00021  -0.00009   1.86431
   A24        2.09337   0.00000   0.00028  -0.00059  -0.00031   2.09306
   A25        1.87497  -0.00000  -0.00050   0.00031  -0.00018   1.87479
   A26        2.27637  -0.00000   0.00008  -0.00019  -0.00013   2.27624
   A27        1.70108  -0.00001  -0.00031   0.00015  -0.00016   1.70092
   A28        1.48660   0.00001  -0.00049   0.00039  -0.00010   1.48651
   A29        1.89044   0.00000  -0.00002  -0.00004  -0.00004   1.89040
   A30        2.19194   0.00000   0.00027  -0.00001   0.00028   2.19221
   A31        1.82484  -0.00001   0.00042  -0.00030   0.00011   1.82495
   A32        2.02112   0.00000   0.00002  -0.00042  -0.00035   2.02077
   A33        2.00610   0.00001  -0.00002   0.00048   0.00042   2.00652
   A34        1.82581   0.00001   0.00071  -0.00039   0.00036   1.82617
   A35        2.78775  -0.00000  -0.00120   0.00069  -0.00049   2.78727
   A36        2.70747  -0.00001   0.00012   0.00009   0.00023   2.70770
   A37        1.86808  -0.00000  -0.00012   0.00008  -0.00003   1.86805
   A38        1.95436  -0.00000   0.00034  -0.00047  -0.00011   1.95425
   A39        2.11382   0.00000   0.00003  -0.00011  -0.00008   2.11374
   A40        1.81705   0.00000   0.00023  -0.00023  -0.00001   1.81705
   A41        1.93799   0.00000  -0.00036   0.00037   0.00003   1.93802
   A42        1.84599  -0.00000  -0.00006   0.00009   0.00003   1.84602
   A43        3.23209  -0.00000   0.00012  -0.00055  -0.00044   3.23165
   A44        3.01784   0.00001  -0.00020   0.00013  -0.00006   3.01778
   A45        2.89059  -0.00000  -0.00013   0.00029   0.00016   2.89075
   A46        2.90836   0.00000   0.00012   0.00004   0.00015   2.90850
   A47        2.98583   0.00000   0.00006  -0.00005   0.00001   2.98584
   A48        2.97778   0.00000   0.00020  -0.00018   0.00003   2.97781
   A49        3.14580   0.00001  -0.00049   0.00034  -0.00010   3.14569
   A50        3.52650  -0.00000   0.00001   0.00005   0.00006   3.52656
   A51        3.11071  -0.00000  -0.00050   0.00024  -0.00028   3.11043
   A52        3.26135   0.00001  -0.00023   0.00028   0.00007   3.26143
   A53        3.12986  -0.00000  -0.00003   0.00005   0.00003   3.12989
   A54        3.15543  -0.00000  -0.00007   0.00005  -0.00004   3.15538
    D1       -0.04561  -0.00000  -0.00144   0.00028  -0.00116  -0.04677
    D2        3.09768  -0.00000  -0.00105   0.00024  -0.00081   3.09686
    D3       -0.00607   0.00001   0.00034  -0.00059  -0.00027  -0.00634
    D4        3.13394   0.00000  -0.00002  -0.00055  -0.00058   3.13336
    D5       -2.10975  -0.00000  -0.00294  -0.00041  -0.00335  -2.11310
    D6        2.08565  -0.00000  -0.00290  -0.00045  -0.00336   2.08230
    D7       -0.01142  -0.00000  -0.00281  -0.00040  -0.00321  -0.01463
    D8        1.03326  -0.00000  -0.00262  -0.00045  -0.00307   1.03020
    D9       -1.05452  -0.00000  -0.00258  -0.00049  -0.00307  -1.05759
   D10        3.13159  -0.00000  -0.00248  -0.00044  -0.00292   3.12867
   D11        0.10755   0.00000   0.00148  -0.00193  -0.00041   0.10714
   D12        1.08371   0.00002   0.00134   0.00032   0.00166   1.08537
   D13       -1.08163  -0.00000   0.00018   0.00103   0.00123  -1.08040
   D14        1.77393   0.00000   0.00026   0.00049   0.00073   1.77466
   D15       -0.13982  -0.00000   0.00039   0.00060   0.00097  -0.13885
   D16       -1.98288   0.00000  -0.00031   0.00149   0.00119  -1.98169
   D17       -1.00903   0.00001   0.00026   0.00179   0.00205  -1.00698
   D18        0.84872   0.00000  -0.00019   0.00210   0.00190   0.85062
   D19        2.89114   0.00000   0.00035   0.00078   0.00119   2.89233
   D20       -3.06709  -0.00000   0.00011  -0.00013  -0.00003  -3.06712
   D21        0.97315  -0.00001   0.00026  -0.00038  -0.00010   0.97304
   D22        1.34015  -0.00000   0.00000   0.00003  -0.00001   1.34014
   D23       -0.90280  -0.00001   0.00016  -0.00022  -0.00009  -0.90289
   D24       -1.07696   0.00000   0.00020   0.00013   0.00039  -1.07657
   D25        2.96327  -0.00001   0.00035  -0.00012   0.00032   2.96359
   D26       -1.49546  -0.00000   0.00013  -0.00024  -0.00007  -1.49553
   D27        0.74493  -0.00001   0.00031  -0.00085  -0.00050   0.74443
   D28        0.89852   0.00000   0.00031   0.00061   0.00087   0.89938
   D29        3.13890   0.00000   0.00049   0.00000   0.00043   3.13934
   D30        2.97172   0.00001   0.00043  -0.00040   0.00004   2.97176
   D31       -1.07107   0.00000   0.00061  -0.00101  -0.00039  -1.07147
   D32        3.08001  -0.00000  -0.00102  -0.00025  -0.00126   3.07876
   D33        0.95305   0.00001  -0.00070  -0.00022  -0.00094   0.95212
   D34       -0.86352   0.00001  -0.00108   0.00004  -0.00104  -0.86456
   D35       -2.53188  -0.00001  -0.00042  -0.00088  -0.00130  -2.53318
   D36       -0.51845  -0.00001  -0.00065  -0.00046  -0.00112  -0.51957
   D37       -1.62644  -0.00000  -0.00018   0.00023   0.00005  -1.62638
   D38        2.32448  -0.00000  -0.00042   0.00067   0.00024   2.32473
   D39        2.54837   0.00000  -0.00013   0.00066   0.00055   2.54892
   D40        0.21610   0.00000  -0.00037   0.00110   0.00074   0.21684
   D41       -0.97514  -0.00000   0.00012  -0.00008   0.00005  -0.97509
   D42        0.95792  -0.00000   0.00008   0.00003   0.00011   0.95803
   D43        2.92171   0.00000   0.00033  -0.00002   0.00031   2.92203
   D44       -1.42841   0.00000   0.00029   0.00009   0.00038  -1.42804
   D45        0.50970   0.00000  -0.00043   0.00036  -0.00006   0.50964
   D46        2.44276   0.00000  -0.00047   0.00047  -0.00000   2.44276
   D47        0.62328  -0.00000   0.00057  -0.00016   0.00043   0.62371
   D48        3.02693   0.00001   0.00036  -0.00005   0.00033   3.02726
   D49       -1.06054   0.00000   0.00105  -0.00044   0.00062  -1.05993
   D50       -1.73291  -0.00002  -0.00117  -0.00016  -0.00131  -1.73421
   D51        0.49402   0.00000  -0.00056  -0.00014  -0.00071   0.49331
   D52        1.63801   0.00001   0.00075   0.00029   0.00103   1.63905
   D53       -0.59808  -0.00001   0.00013   0.00081   0.00091  -0.59717
   D54       -0.93659  -0.00001   0.00048  -0.00097  -0.00049  -0.93708
   D55        0.97406  -0.00000   0.00064  -0.00111  -0.00047   0.97359
   D56        3.13607  -0.00000   0.00023  -0.00050  -0.00026   3.13581
   D57       -1.23646   0.00000   0.00038  -0.00063  -0.00024  -1.23670
         Item               Value     Threshold  Converged?
 Maximum Force            0.000070     0.000015     NO 
 RMS     Force            0.000011     0.000010     NO 
 Maximum Displacement     0.004889     0.000060     NO 
 RMS     Displacement     0.000922     0.000040     NO 
 Predicted change in Energy=-1.138940D-07
 GradGradGradGradGradGradGradGradGradGradGradGradGradGradGradGradGradGrad

                          Input orientation:                          
 ---------------------------------------------------------------------
 Center     Atomic      Atomic             Coordinates (Angstroms)
 Number     Number       Type             X           Y           Z
 ---------------------------------------------------------------------
      1          6           0        2.193957    1.024229   -0.753842
      2          8           0        1.045824    0.836976   -1.107456
      3          8           0        2.797596    0.583615    0.302312
      4          1           0        2.202414    0.002716    0.911925
      5          6           0        3.142345    1.897400   -1.616227
      6          9           0        4.216828    1.189855   -1.993518
      7          9           0        3.564698    2.959541   -0.914783
      8          9           0        2.525280    2.337274   -2.710692
      9          8           0       -1.147724   -0.591026   -0.203689
     10          1           0       -0.785029   -1.488120   -0.058601
     11          1           0       -0.417521   -0.069355   -0.588195
     12          8           0       -1.157653    0.038394    2.442960
     13          1           0       -1.520445    0.871055    2.754353
     14          1           0       -1.308993   -0.015402    1.472931
     15          8           0       -3.820349   -0.775331   -0.724993
     16          1           0       -4.033689   -0.936176   -1.646937
     17          1           0       -2.852538   -0.634942   -0.678536
     18          8           0       -0.085973   -2.906571    0.836898
     19          1           0        0.136003   -3.788387    0.529734
     20          1           0       -0.801702   -2.986626    1.532480
     21          8           0        1.442483   -0.845148    1.882502
     22          1           0        1.096405   -1.688442    1.530089
     23          1           0        0.669747   -0.412721    2.289190
     24          8           0       -4.327095   -2.619592    1.223261
     25          1           0       -4.237253   -1.971062    0.492410
     26          1           0       -5.182657   -2.467700    1.630187
     27          8           0       -1.976475   -2.697665    2.619195
     28          1           0       -1.835627   -1.774091    2.879675
     29          1           0       -2.861541   -2.723477    2.196432
 ---------------------------------------------------------------------
                    Distance matrix (angstroms):
                    1          2          3          4          5
     1  C    0.000000
     2  O    1.215860   0.000000
     3  O    1.293825   2.262818   0.000000
     4  H    1.954058   2.472163   1.031171   0.000000
     5  C    1.550992   2.403903   2.350676   3.296188   0.000000
     6  F    2.378284   3.311328   2.766330   3.729445   1.340702
     7  F    2.377029   3.299565   2.777551   3.733027   1.341100
     8  F    2.379732   2.647650   3.496809   4.321777   1.331207
     9  O    3.752139   2.769050   4.147453   3.580580   5.156765
    10  H    3.958486   3.139776   4.154220   3.476972   5.414075
    11  H    2.836050   1.797900   3.399463   3.019870   4.194952
    12  O    4.735472   4.254232   4.530302   3.692613   6.198619
    13  H    5.111524   4.636860   4.973993   4.243612   6.472787
    14  H    4.279019   3.595846   4.311988   3.555986   5.745965
    15  O    6.277828   5.140569   6.833687   6.289558   7.511118
    16  H    6.589718   5.407084   7.264695   6.805753   7.715281
    17  H    5.312780   4.189003   5.862675   5.337483   6.575002
    18  O    4.814532   4.367565   4.558744   3.702201   6.286334
    19  H    5.389250   4.990205   5.123495   4.334580   6.780223
    20  H    5.503472   5.000255   5.216788   4.283220   7.023075
    21  O    3.318070   3.453509   2.524815   1.496124   4.759433
    22  H    3.712081   3.651977   3.092528   2.113149   5.190707
    23  H    3.694332   3.638733   3.077030   2.102027   5.167464
    24  O    7.727256   6.800615   7.865742   7.043289   9.179240
    25  H    7.203150   6.193185   7.486762   6.748415   8.594755
    26  H    8.502446   7.563699   8.646283   7.820366   9.944795
    27  O    6.528581   5.959522   6.239110   5.260223   8.078102
    28  H    6.104964   5.569349   5.802442   4.830617   7.646777
    29  H    6.950358   6.233779   6.822784   5.892854   8.481481
                    6          7          8          9         10
     6  F    0.000000
     7  F    2.172724   0.000000
     8  F    2.166158   2.166310   0.000000
     9  O    5.929034   5.942988   5.324562   0.000000
    10  H    5.994500   6.279718   5.711862   0.978456   0.000000
    11  H    5.003772   5.013875   4.353956   0.976311   1.558341
    12  O    7.063515   6.489078   6.738618   2.720481   2.954132
    13  H    7.453873   6.609313   6.955890   3.320635   3.744229
    14  H    6.633522   6.189049   6.143243   1.780002   2.188385
    15  O    8.370622   8.277935   7.341547   2.729221   3.188308
    16  H    8.527084   8.570190   7.407235   3.245133   3.658038
    17  H    7.418557   7.359147   6.471835   1.770254   2.320953
    18  O    6.580733   7.127907   6.848499   2.751706   1.817306
    19  H    6.913959   7.705654   7.330261   3.522638   2.546697
    20  H    7.420330   7.772480   7.577416   2.978744   2.185712
    21  O    5.182832   5.177282   5.691896   3.335557   3.023757
    22  H    5.517013   5.802897   6.019327   3.040793   2.470599
    23  H    5.787195   5.478899   6.000358   3.090217   2.963947
    24  O    9.892329   9.898402   9.327462   4.032327   3.933145
    25  H    9.361768   9.336031   8.634435   3.454597   3.529121
    26  H   10.717241  10.604152  10.066941   4.813075   4.811518
    27  O    8.645631   8.671654   8.603726   3.618484   3.170667
    28  H    8.316562   8.122112   8.195916   3.373424   3.133529
    29  H    9.108960   9.125399   8.871804   3.639381   3.305024
                   11         12         13         14         15
    11  H    0.000000
    12  O    3.122067   0.000000
    13  H    3.643274   0.960161   0.000000
    14  H    2.246303   0.983236   1.572438   0.000000
    15  O    3.477981   4.217585   4.483971   3.422758   0.000000
    16  H    3.866392   5.093979   5.380877   4.243273   0.959877
    17  H    2.501471   3.615211   3.978345   2.719407   0.979043
    18  O    3.192274   3.521470   4.472673   3.202995   4.574631
    19  H    3.922672   4.469701   5.422467   4.148862   5.128895
    20  H    3.627028   3.179060   4.109899   3.014808   4.370153
    21  O    3.188387   2.802761   3.533330   2.902904   5.873781
    22  H    3.066031   2.982629   3.859761   2.930576   5.485767
    23  H    3.095060   1.888528   2.580968   2.177051   5.420124
    24  O    5.006980   4.312530   4.733513   3.994131   2.730162
    25  H    4.401653   4.162510   4.535974   3.655234   1.756602
    26  H    5.777525   4.810588   5.081617   4.587349   3.204196
    27  O    4.430090   2.861389   3.600277   2.992322   4.275375
    28  H    4.116221   1.983802   2.666804   2.312847   4.234416
    29  H    4.557603   3.254526   3.876916   3.204299   3.639960
                   16         17         18         19         20
    16  H    0.000000
    17  H    1.556811   0.000000
    18  O    5.063236   3.887251   0.000000
    19  H    5.500848   4.509491   0.959803   0.000000
    20  H    4.975819   3.824257   1.001255   1.589845   0.000000
    21  O    6.515649   5.005028   2.771089   3.492782   3.121668
    22  H    6.080893   4.645647   1.833676   2.516515   2.299586
    23  H    6.155437   4.611212   2.983212   3.843916   3.059863
    24  O    3.340360   3.119292   4.268343   4.665437   3.557911
    25  H    2.385211   2.252502   4.269306   4.735972   3.730432
    26  H    3.795423   3.757480   5.176688   5.589575   4.412663
    27  O    5.053202   3.987147   2.606573   3.165135   1.626204
    28  H    5.101352   3.872032   2.918345   3.669732   2.086667
    29  H    4.397710   3.553519   3.096068   3.591265   2.180142
                   21         22         23         24         25
    21  O    0.000000
    22  H    0.977298   0.000000
    23  H    0.974429   1.544584   0.000000
    24  O    6.072173   5.511401   5.565511   0.000000
    25  H    5.954783   5.441007   5.453026   0.981226   0.000000
    26  H    6.825600   6.328023   6.237616   0.959503   1.560441
    27  O    3.957754   3.412810   3.511746   2.734985   3.187833
    28  H    3.550113   3.228859   2.911855   3.109018   3.391996
    29  H    4.706517   4.144955   4.221160   1.762300   2.315685
                   26         27         28         29
    26  H    0.000000
    27  O    3.363126   0.000000
    28  H    3.639357   0.969885   0.000000
    29  H    2.402838   0.981192   1.555845   0.000000
 Stoichiometry    C2H15F3O9
 Framework group  C1[X(C2H15F3O9)]
 Deg. of freedom    81
 Full point group                 C1      NOp   1
 Largest Abelian subgroup         C1      NOp   1
 Largest concise Abelian subgroup C1      NOp   1
                         Standard orientation:                         
 ---------------------------------------------------------------------
 Center     Atomic      Atomic             Coordinates (Angstroms)
 Number     Number       Type             X           Y           Z
 ---------------------------------------------------------------------
      1          6           0        2.317003   -0.018015   -0.005804
      2          8           0        1.446556    0.828915   -0.063651
      3          8           0        2.191618   -1.302725    0.082424
      4          1           0        1.212839   -1.625976    0.110930
      5          6           0        3.811159    0.397175   -0.032059
      6          9           0        4.437536   -0.172698   -1.071473
      7          9           0        4.424172    0.003858    1.094025
      8          9           0        3.939372    1.717882   -0.138853
      9          8           0       -1.320676    0.891535   -0.142039
     10          1           0       -1.537246    0.265830   -0.862432
     11          1           0       -0.346219    0.949462   -0.125867
     12          8           0       -1.963829   -0.865319    1.833013
     13          1           0       -1.943670   -0.603811    2.756656
     14          1           0       -1.761366   -0.072392    1.288011
     15          8           0       -3.329192    2.724665    0.090652
     16          1           0       -3.246487    3.479250   -0.496821
     17          1           0       -2.513797    2.193076   -0.014555
     18          8           0       -2.020186   -1.293073   -1.661926
     19          1           0       -2.177341   -1.495473   -2.586890
     20          1           0       -2.873560   -1.438225   -1.158740
     21          8           0       -0.159182   -2.219624    0.170313
     22          1           0       -0.727829   -2.054415   -0.607156
     23          1           0       -0.696611   -1.937761    0.932700
     24          8           0       -5.352934    0.909039   -0.157850
     25          1           0       -4.694387    1.631577   -0.073831
     26          1           0       -6.096320    1.139684    0.403243
     27          8           0       -4.043692   -1.488840   -0.030569
     28          1           0       -3.563273   -1.441520    0.810641
     29          1           0       -4.601293   -0.682219   -0.064934
 ---------------------------------------------------------------------
 Rotational constants (GHZ):           0.8437292           0.1848852           0.1683098
 Standard basis: 6-31++G(d,p) (6D, 7F)
 There are   356 symmetry adapted cartesian basis functions of A   symmetry.
 There are   356 symmetry adapted basis functions of A   symmetry.
   356 basis functions,   568 primitive gaussians,   356 cartesian basis functions
    63 alpha electrons       63 beta electrons
       nuclear repulsion energy      1091.9553176282 Hartrees.
 NAtoms=   29 NActive=   29 NUniq=   29 SFac= 1.00D+00 NAtFMM=   60 NAOKFM=F Big=F
 Integral buffers will be    131072 words long.
 Raffenetti 2 integral format.
 Two-electron integral symmetry is turned on.
 Nuclear repulsion after empirical dispersion term =     1091.9395685006 Hartrees.
 One-electron integrals computed using PRISM.
 NBasis=   356 RedAO= T EigKep=  3.81D-05  NBF=   356
 NBsUse=   356 1.00D-06 EigRej= -1.00D+00 NBFU=   356
 Initial guess from the checkpoint file:  "/local_scratch/slurm.6305284/Gau-2964449.chk"
 B after Tr=     0.000000    0.000000    0.000000
         Rot=    1.000000    0.000246    0.000020   -0.000012 Ang=   0.03 deg.
 Requested convergence on RMS density matrix=1.00D-10 within 128 cycles.
 Requested convergence on MAX density matrix=1.00D-08.
 Requested convergence on             energy=1.00D-08.
 No special actions if energy rises.
 SCF Done:  E(RwB97XD) =  -1061.67975353     A.U. after   12 cycles
            NFock= 12  Conv=0.73D-10     -V/T= 2.0083
 Calling FoFJK, ICntrl=      2127 FMM=F ISym2X=0 I1Cent= 0 IOpClX= 0 NMat=1 NMatS=1 NMatT=0.
 ***** Axes restored to original set *****
 -------------------------------------------------------------------
 Center     Atomic                   Forces (Hartrees/Bohr)
 Number     Number              X              Y              Z
 -------------------------------------------------------------------
      1        6          -0.000005408   -0.000003131   -0.000001946
      2        8           0.000015096   -0.000008786   -0.000001286
      3        8          -0.000032352   -0.000024769    0.000026746
      4        1           0.000031089    0.000019089   -0.000034248
      5        6           0.000000134    0.000000131   -0.000002289
      6        9          -0.000001778    0.000000327    0.000000709
      7        9          -0.000001131   -0.000001922    0.000000120
      8        9           0.000000069   -0.000001710    0.000001902
      9        8           0.000014765   -0.000010716   -0.000026635
     10        1          -0.000006973   -0.000025702    0.000010650
     11        1          -0.000018999    0.000046499    0.000019774
     12        8           0.000002713   -0.000002387    0.000000550
     13        1           0.000000147    0.000001017   -0.000002451
     14        1          -0.000001740    0.000004412    0.000000796
     15        8          -0.000003559    0.000003710    0.000002411
     16        1           0.000004031   -0.000002929    0.000001000
     17        1          -0.000000476   -0.000000905   -0.000001107
     18        8           0.000008582   -0.000000055   -0.000001837
     19        1           0.000000136   -0.000000037    0.000001546
     20        1          -0.000006573    0.000000902    0.000004962
     21        8          -0.000006095   -0.000032689   -0.000006226
     22        1           0.000025380    0.000027853   -0.000001024
     23        1          -0.000017436    0.000016861    0.000008694
     24        8          -0.000001523   -0.000000904   -0.000003260
     25        1           0.000001615   -0.000001524    0.000002136
     26        1           0.000000559    0.000000484    0.000000306
     27        8          -0.000003254   -0.000005990   -0.000002598
     28        1          -0.000002077    0.000001580   -0.000001997
     29        1           0.000005060    0.000001289    0.000004602
 -------------------------------------------------------------------
 Cartesian Forces:  Max     0.000046499 RMS     0.000012524

 GradGradGradGradGradGradGradGradGradGradGradGradGradGradGradGradGradGrad
 Berny optimization.
 Using GEDIIS/GDIIS optimizer.
 FormGI is forming the generalized inverse of G from B-inverse, IUseBI=4.
 Internal  Forces:  Max     0.000049689 RMS     0.000006035
 Search for a local minimum.
 Step number  10 out of a maximum of  174
 All quantities printed in internal units (Hartrees-Bohrs-Radians)
 Mixed Optimization -- En-DIIS/RFO-DIIS
 Swapping is turned off.
 Update second derivatives using D2CorX and points    5    6    7    8    9
                                                     10
 DE= -1.16D-07 DEPred=-1.14D-07 R= 1.01D+00
 Trust test= 1.01D+00 RLast= 9.85D-03 DXMaxT set to 1.37D+00
 ITU=  0  0  1  1  1  1  1  1  1  0
     Eigenvalues ---    0.00019   0.00038   0.00050   0.00052   0.00066
     Eigenvalues ---    0.00095   0.00169   0.00200   0.00238   0.00294
     Eigenvalues ---    0.00300   0.00421   0.00512   0.00636   0.00642
     Eigenvalues ---    0.00863   0.00890   0.00921   0.01040   0.01119
     Eigenvalues ---    0.01204   0.01294   0.01315   0.01337   0.01559
     Eigenvalues ---    0.01630   0.01706   0.01757   0.01834   0.01994
     Eigenvalues ---    0.02128   0.02242   0.02355   0.02470   0.02512
     Eigenvalues ---    0.02645   0.02716   0.02872   0.03265   0.03513
     Eigenvalues ---    0.03679   0.03723   0.04186   0.04341   0.05173
     Eigenvalues ---    0.05767   0.06340   0.06673   0.06794   0.07097
     Eigenvalues ---    0.07523   0.08014   0.11695   0.13577   0.14696
     Eigenvalues ---    0.19882   0.20459   0.21766   0.23312   0.25854
     Eigenvalues ---    0.35264   0.36847   0.37581   0.38489   0.41234
     Eigenvalues ---    0.41989   0.44166   0.47241   0.47364   0.49280
     Eigenvalues ---    0.49310   0.51006   0.51681   0.52838   0.55505
     Eigenvalues ---    0.57379   0.57561   0.57709   0.57824   0.60649
     Eigenvalues ---    0.88284
 En-DIIS/RFO-DIIS/Sim-DIIS IScMMF=       -3 using points:    10    9    8    7    6    5    4    3
 RFO step:  Lambda=-6.34824714D-08.
 DidBck=F Rises=F RFO-DIIS coefs:    1.03641   -0.00856   -0.00452    0.00852   -0.02329
                  RFO-DIIS coefs:   -0.01401   -0.00220    0.00765
 Iteration  1 RMS(Cart)=  0.00054332 RMS(Int)=  0.00001360
 Iteration  2 RMS(Cart)=  0.00000028 RMS(Int)=  0.00001360
 Variable       Old X    -DE/DX   Delta X   Delta X   Delta X     New X
                                 (Linear)    (Quad)   (Total)
    R1        2.29764  -0.00001   0.00011  -0.00010   0.00002   2.29766
    R2        2.44498  -0.00000   0.00001   0.00000   0.00002   2.44499
    R3        2.93095  -0.00000  -0.00004   0.00004   0.00000   2.93095
    R4        3.39754  -0.00000  -0.00022   0.00029   0.00007   3.39761
    R5        1.94863  -0.00005   0.00037  -0.00041  -0.00004   1.94859
    R6        2.82726  -0.00000  -0.00113   0.00113  -0.00001   2.82726
    R7        2.53356  -0.00000   0.00001  -0.00001   0.00001   2.53357
    R8        2.53431  -0.00000   0.00002  -0.00003  -0.00001   2.53430
    R9        2.51562  -0.00000  -0.00000   0.00000  -0.00000   2.51561
   R10        1.84901   0.00002   0.00002   0.00001   0.00003   1.84904
   R11        1.84496   0.00000   0.00005  -0.00004   0.00002   1.84497
   R12        3.36372   0.00000  -0.00024   0.00019  -0.00005   3.36366
   R13        3.34530  -0.00000   0.00005  -0.00018  -0.00013   3.34516
   R14        3.43421  -0.00000  -0.00015   0.00023   0.00007   3.43428
   R15        1.81444  -0.00000   0.00001  -0.00001   0.00000   1.81444
   R16        1.85805  -0.00000   0.00000  -0.00000  -0.00000   1.85805
   R17        3.56880  -0.00000  -0.00072   0.00034  -0.00039   3.56841
   R18        1.81391  -0.00000   0.00001  -0.00001   0.00000   1.81391
   R19        1.85012  -0.00000   0.00002  -0.00001   0.00001   1.85013
   R20        3.31950   0.00000  -0.00009   0.00010   0.00001   3.31951
   R21        1.81376  -0.00000   0.00002  -0.00002  -0.00000   1.81376
   R22        1.89210   0.00001   0.00002  -0.00001   0.00001   1.89211
   R23        3.46515   0.00001  -0.00011   0.00027   0.00016   3.46530
   R24        3.07308  -0.00000  -0.00009   0.00006  -0.00003   3.07305
   R25        1.84683  -0.00003   0.00002  -0.00011  -0.00008   1.84674
   R26        1.84140   0.00002   0.00007  -0.00004   0.00003   1.84143
   R27        1.85425  -0.00000   0.00003  -0.00003  -0.00000   1.85425
   R28        1.81320  -0.00000   0.00001  -0.00001   0.00000   1.81320
   R29        3.33026   0.00000  -0.00010   0.00013   0.00002   3.33029
   R30        1.83282   0.00000   0.00001  -0.00001  -0.00000   1.83282
   R31        1.85418  -0.00001   0.00004  -0.00005  -0.00001   1.85417
    A1        2.24660   0.00000   0.00004  -0.00003   0.00002   2.24662
    A2        2.09717  -0.00000  -0.00006   0.00005  -0.00001   2.09717
    A3        1.93941  -0.00000   0.00002  -0.00003  -0.00001   1.93939
    A4        2.43753  -0.00000   0.00009   0.00009   0.00018   2.43772
    A5        1.98793   0.00001  -0.00001  -0.00002  -0.00003   1.98790
    A6        1.92775  -0.00000  -0.00003   0.00001  -0.00002   1.92773
    A7        1.92583  -0.00000  -0.00004   0.00007   0.00002   1.92586
    A8        1.93877  -0.00000   0.00001  -0.00000   0.00000   1.93877
    A9        1.88890   0.00000   0.00002  -0.00002  -0.00000   1.88889
   A10        1.89074   0.00000   0.00002  -0.00003  -0.00000   1.89073
   A11        1.89052   0.00000   0.00002  -0.00002   0.00000   1.89052
   A12        1.84529  -0.00000   0.00012  -0.00004   0.00010   1.84539
   A13        1.76237  -0.00000  -0.00026   0.00018  -0.00008   1.76229
   A14        1.95412   0.00000   0.00018   0.00008   0.00029   1.95441
   A15        1.83997  -0.00000  -0.00051   0.00025  -0.00026   1.83970
   A16        2.24963   0.00000   0.00028  -0.00027   0.00009   2.24972
   A17        1.74511  -0.00000  -0.00020  -0.00006  -0.00028   1.74482
   A18        2.76870  -0.00000   0.00028  -0.00016   0.00013   2.76883
   A19        3.01384  -0.00001  -0.00006  -0.00006  -0.00014   3.01370
   A20        1.88520  -0.00000   0.00004  -0.00002   0.00002   1.88522
   A21        2.21326   0.00000  -0.00032   0.00020  -0.00013   2.21314
   A22        1.62637   0.00000   0.00012  -0.00004   0.00008   1.62644
   A23        1.86431  -0.00000  -0.00005  -0.00002  -0.00006   1.86425
   A24        2.09306  -0.00000  -0.00011  -0.00022  -0.00033   2.09273
   A25        1.87479   0.00000  -0.00003  -0.00006  -0.00008   1.87471
   A26        2.27624  -0.00000  -0.00017   0.00014  -0.00005   2.27619
   A27        1.70092  -0.00000  -0.00006  -0.00005  -0.00011   1.70081
   A28        1.48651   0.00000   0.00020  -0.00014   0.00007   1.48657
   A29        1.89040  -0.00000   0.00004  -0.00008  -0.00003   1.89037
   A30        2.19221  -0.00000   0.00003   0.00008   0.00010   2.19232
   A31        1.82495   0.00000  -0.00005   0.00004  -0.00001   1.82493
   A32        2.02077  -0.00000  -0.00003  -0.00040  -0.00040   2.02036
   A33        2.00652  -0.00000  -0.00018   0.00046   0.00027   2.00678
   A34        1.82617   0.00001   0.00018  -0.00006   0.00016   1.82633
   A35        2.78727   0.00000  -0.00054   0.00031  -0.00020   2.78706
   A36        2.70770  -0.00000   0.00027  -0.00009   0.00020   2.70790
   A37        1.86805   0.00000   0.00002  -0.00005  -0.00002   1.86803
   A38        1.95425   0.00000  -0.00007  -0.00005  -0.00011   1.95414
   A39        2.11374  -0.00000  -0.00015   0.00008  -0.00007   2.11367
   A40        1.81705   0.00000   0.00014  -0.00014  -0.00001   1.81704
   A41        1.93802   0.00000  -0.00000   0.00006   0.00007   1.93809
   A42        1.84602  -0.00000  -0.00004   0.00004   0.00000   1.84602
   A43        3.23165   0.00000  -0.00007  -0.00014  -0.00022   3.23143
   A44        3.01778  -0.00000  -0.00001  -0.00014  -0.00013   3.01765
   A45        2.89075  -0.00000   0.00018  -0.00007   0.00011   2.89086
   A46        2.90850   0.00000   0.00006   0.00002   0.00007   2.90857
   A47        2.98584   0.00000  -0.00004   0.00009   0.00005   2.98589
   A48        2.97781  -0.00000  -0.00001  -0.00002  -0.00003   2.97778
   A49        3.14569   0.00001  -0.00007  -0.00009  -0.00014   3.14555
   A50        3.52656  -0.00000  -0.00012   0.00013   0.00001   3.52658
   A51        3.11043   0.00000   0.00006  -0.00009  -0.00004   3.11039
   A52        3.26143  -0.00000   0.00007  -0.00006   0.00002   3.26145
   A53        3.12989   0.00000   0.00007  -0.00002   0.00005   3.12994
   A54        3.15538  -0.00000  -0.00017   0.00012  -0.00005   3.15533
    D1       -0.04677  -0.00000  -0.00078  -0.00052  -0.00130  -0.04807
    D2        3.09686  -0.00000  -0.00075  -0.00057  -0.00132   3.09554
    D3       -0.00634   0.00000   0.00012  -0.00013  -0.00001  -0.00635
    D4        3.13336   0.00000   0.00009  -0.00008   0.00001   3.13337
    D5       -2.11310  -0.00000  -0.00013   0.00049   0.00036  -2.11274
    D6        2.08230  -0.00000  -0.00011   0.00048   0.00036   2.08266
    D7       -0.01463  -0.00000  -0.00012   0.00046   0.00034  -0.01429
    D8        1.03020   0.00000  -0.00011   0.00045   0.00034   1.03054
    D9       -1.05759   0.00000  -0.00009   0.00043   0.00034  -1.05725
   D10        3.12867   0.00000  -0.00009   0.00042   0.00033   3.12899
   D11        0.10714   0.00000   0.00033  -0.00050  -0.00015   0.10699
   D12        1.08537   0.00001   0.00060   0.00041   0.00102   1.08638
   D13       -1.08040   0.00000   0.00049   0.00049   0.00099  -1.07942
   D14        1.77466  -0.00000  -0.00021   0.00006  -0.00017   1.77449
   D15       -0.13885  -0.00000   0.00040  -0.00027   0.00011  -0.13873
   D16       -1.98169   0.00000   0.00069  -0.00031   0.00038  -1.98131
   D17       -1.00698   0.00001   0.00086   0.00084   0.00169  -1.00529
   D18        0.85062   0.00000   0.00042   0.00112   0.00154   0.85216
   D19        2.89233   0.00000  -0.00022   0.00110   0.00091   2.89324
   D20       -3.06712  -0.00000  -0.00056   0.00040  -0.00016  -3.06728
   D21        0.97304  -0.00000  -0.00025   0.00020  -0.00004   0.97300
   D22        1.34014  -0.00000  -0.00052   0.00036  -0.00019   1.33994
   D23       -0.90289  -0.00000  -0.00021   0.00015  -0.00008  -0.90296
   D24       -1.07657  -0.00000  -0.00051   0.00053   0.00006  -1.07651
   D25        2.96359  -0.00000  -0.00020   0.00033   0.00017   2.96377
   D26       -1.49553  -0.00000  -0.00015   0.00015   0.00002  -1.49551
   D27        0.74443  -0.00000  -0.00031  -0.00016  -0.00045   0.74398
   D28        0.89938   0.00000   0.00103  -0.00016   0.00084   0.90022
   D29        3.13934  -0.00000   0.00086  -0.00046   0.00037   3.13971
   D30        2.97176  -0.00000   0.00018  -0.00004   0.00015   2.97191
   D31       -1.07147  -0.00000   0.00001  -0.00034  -0.00032  -1.07179
   D32        3.07876   0.00000  -0.00048   0.00022  -0.00026   3.07849
   D33        0.95212   0.00000  -0.00036   0.00030  -0.00007   0.95205
   D34       -0.86456   0.00000  -0.00033   0.00028  -0.00007  -0.86463
   D35       -2.53318   0.00000  -0.00020  -0.00049  -0.00069  -2.53387
   D36       -0.51957  -0.00000  -0.00018  -0.00046  -0.00065  -0.52021
   D37       -1.62638  -0.00000  -0.00042   0.00027  -0.00014  -1.62652
   D38        2.32473  -0.00000  -0.00019   0.00021   0.00002   2.32475
   D39        2.54892   0.00000  -0.00025   0.00048   0.00024   2.54916
   D40        0.21684   0.00000  -0.00002   0.00042   0.00041   0.21725
   D41       -0.97509  -0.00000   0.00015  -0.00016  -0.00000  -0.97509
   D42        0.95803  -0.00000   0.00018  -0.00016   0.00002   0.95806
   D43        2.92203   0.00000   0.00038  -0.00024   0.00014   2.92217
   D44       -1.42804  -0.00000   0.00041  -0.00024   0.00017  -1.42787
   D45        0.50964   0.00000   0.00036  -0.00031   0.00005   0.50969
   D46        2.44276  -0.00000   0.00038  -0.00030   0.00008   2.44284
   D47        0.62371   0.00000   0.00018  -0.00012   0.00008   0.62378
   D48        3.02726   0.00000   0.00014  -0.00001   0.00014   3.02740
   D49       -1.05993   0.00000   0.00020  -0.00003   0.00017  -1.05975
   D50       -1.73421  -0.00000  -0.00047  -0.00017  -0.00062  -1.73483
   D51        0.49331  -0.00000  -0.00054   0.00011  -0.00042   0.49289
   D52        1.63905   0.00000   0.00029   0.00019   0.00048   1.63953
   D53       -0.59717  -0.00000   0.00028   0.00043   0.00069  -0.59648
   D54       -0.93708  -0.00000  -0.00008  -0.00023  -0.00032  -0.93740
   D55        0.97359  -0.00000   0.00004  -0.00036  -0.00031   0.97328
   D56        3.13581   0.00000   0.00012  -0.00021  -0.00009   3.13572
   D57       -1.23670  -0.00000   0.00024  -0.00034  -0.00009  -1.23679
         Item               Value     Threshold  Converged?
 Maximum Force            0.000050     0.000015     NO 
 RMS     Force            0.000006     0.000010     YES
 Maximum Displacement     0.002677     0.000060     NO 
 RMS     Displacement     0.000543     0.000040     NO 
 Predicted change in Energy=-2.825995D-08
 GradGradGradGradGradGradGradGradGradGradGradGradGradGradGradGradGradGrad

                          Input orientation:                          
 ---------------------------------------------------------------------
 Center     Atomic      Atomic             Coordinates (Angstroms)
 Number     Number       Type             X           Y           Z
 ---------------------------------------------------------------------
      1          6           0        2.193988    1.024333   -0.753597
      2          8           0        1.045613    0.837705   -1.106786
      3          8           0        2.797803    0.583416    0.302342
      4          1           0        2.202532    0.002875    0.912176
      5          6           0        3.142539    1.896944   -1.616370
      6          9           0        4.216264    1.188631   -1.994394
      7          9           0        3.566115    2.958643   -0.915006
      8          9           0        2.525187    2.337463   -2.710413
      9          8           0       -1.147896   -0.590905   -0.203778
     10          1           0       -0.784958   -1.487906   -0.058613
     11          1           0       -0.417792   -0.068900   -0.588038
     12          8           0       -1.158010    0.038416    2.442849
     13          1           0       -1.520897    0.871014    2.754302
     14          1           0       -1.309359   -0.015361    1.472821
     15          8           0       -3.820559   -0.775094   -0.724658
     16          1           0       -4.033935   -0.936027   -1.646579
     17          1           0       -2.852729   -0.634788   -0.678297
     18          8           0       -0.085607   -2.906287    0.836844
     19          1           0        0.136450   -3.788061    0.529623
     20          1           0       -0.801418   -2.986474    1.532336
     21          8           0        1.442246   -0.844604    1.882807
     22          1           0        1.096549   -1.687961    1.530288
     23          1           0        0.669301   -0.412225    2.289182
     24          8           0       -4.326958   -2.620090    1.223002
     25          1           0       -4.237222   -1.971262    0.492404
     26          1           0       -5.182528   -2.468450    1.630006
     27          8           0       -1.976332   -2.697810    2.618953
     28          1           0       -1.835690   -1.774218    2.879479
     29          1           0       -2.861381   -2.723797    2.196179
 ---------------------------------------------------------------------
                    Distance matrix (angstroms):
                    1          2          3          4          5
     1  C    0.000000
     2  O    1.215870   0.000000
     3  O    1.293835   2.262847   0.000000
     4  H    1.954034   2.472167   1.031151   0.000000
     5  C    1.550992   2.403906   2.350672   3.296158   0.000000
     6  F    2.378270   3.311197   2.766462   3.729515   1.340706
     7  F    2.377044   3.299710   2.777399   3.732897   1.341094
     8  F    2.379733   2.647647   3.496812   4.321754   1.331206
     9  O    3.752265   2.769085   4.147738   3.580963   5.156806
    10  H    3.958342   3.139764   4.154135   3.477061   5.413783
    11  H    2.836188   1.797939   3.399756   3.020247   4.194993
    12  O    4.735524   4.253789   4.530701   3.692894   6.198880
    13  H    5.111677   4.636387   4.974534   4.243939   6.473249
    14  H    4.279176   3.595551   4.312462   3.556407   5.746252
    15  O    6.278022   5.140698   6.833959   6.289840   7.511304
    16  H    6.589952   5.407338   7.264960   6.806047   7.715467
    17  H    5.312976   4.189142   5.862950   5.337778   6.575173
    18  O    4.814129   4.367474   4.558264   3.701955   6.285715
    19  H    5.388809   4.990203   5.122916   4.334309   6.779465
    20  H    5.503138   5.000084   5.216454   4.283050   7.022601
    21  O    3.317931   3.453280   2.524805   1.496121   4.759340
    22  H    3.711745   3.651814   3.092131   2.112862   5.190288
    23  H    3.694168   3.638205   3.077232   2.102202   5.167447
    24  O    7.727322   6.800645   7.865894   7.043493   9.179272
    25  H    7.203234   6.193226   7.486928   6.748619   8.594814
    26  H    8.502593   7.563757   8.646517   7.820603   9.944967
    27  O    6.528401   5.959291   6.239030   5.260198   8.077906
    28  H    6.104871   5.569054   5.802528   4.830691   7.646755
    29  H    6.950282   6.233656   6.822802   5.892929   8.481382
                    6          7          8          9         10
     6  F    0.000000
     7  F    2.172721   0.000000
     8  F    2.166158   2.166305   0.000000
     9  O    5.928513   5.943655   5.324482   0.000000
    10  H    5.993606   6.279891   5.711615   0.978472   0.000000
    11  H    5.003368   5.014423   4.353870   0.976319   1.558422
    12  O    7.063635   6.490013   6.738521   2.720437   2.954004
    13  H    7.454262   6.610576   6.955889   3.320629   3.744143
    14  H    6.633527   6.190045   6.143206   1.779973   2.188304
    15  O    8.370124   8.278888   7.341644   2.729170   3.188509
    16  H    8.526484   8.571138   7.407400   3.244997   3.658150
    17  H    7.418061   7.360050   6.471921   1.770183   2.321098
    18  O    6.579541   7.127514   6.848080   2.751790   1.817344
    19  H    6.912526   7.705036   7.329799   3.522674   2.546710
    20  H    7.419330   7.772339   7.577040   2.978740   2.185658
    21  O    5.182847   5.177187   5.691746   3.335721   3.023803
    22  H    5.516411   5.802513   6.019020   3.041061   2.470769
    23  H    5.787289   5.479152   6.000088   3.090142   2.963798
    24  O    9.891645   9.899189   9.327432   4.032335   3.933211
    25  H    9.361117   9.336854   8.634428   3.454561   3.529219
    26  H   10.716707  10.605148  10.067021   4.813127   4.811603
    27  O    8.644978   8.671969   8.603476   3.618448   3.170584
    28  H    8.316205   8.122659   8.195735   3.373391   3.133433
    29  H    9.108295   9.125913   8.871647   3.639375   3.305003
                   11         12         13         14         15
    11  H    0.000000
    12  O    3.121813   0.000000
    13  H    3.643010   0.960161   0.000000
    14  H    2.246086   0.983235   1.572451   0.000000
    15  O    3.477959   4.217116   4.483446   3.422315   0.000000
    16  H    3.866382   5.093516   5.380382   4.242829   0.959878
    17  H    2.501459   3.614807   3.977933   2.719006   0.979046
    18  O    3.192397   3.521445   4.472662   3.203043   4.574947
    19  H    3.922819   4.469674   5.422452   4.148885   5.129241
    20  H    3.627037   3.179018   4.109874   3.014807   4.370291
    21  O    3.188500   2.802624   3.533139   2.902940   5.873740
    22  H    3.066251   2.982647   3.859740   2.930748   5.485988
    23  H    3.094841   1.888321   2.580699   2.176933   5.419756
    24  O    5.006997   4.312530   4.733568   3.994112   2.730171
    25  H    4.401635   4.162282   4.535762   3.655017   1.756607
    26  H    5.777566   4.810596   5.081693   4.587351   3.204193
    27  O    4.430012   2.861398   3.600312   2.992324   4.275249
    28  H    4.116094   1.983820   2.666837   2.312853   4.234119
    29  H    4.557573   3.254557   3.876991   3.204316   3.639884
                   16         17         18         19         20
    16  H    0.000000
    17  H    1.556780   0.000000
    18  O    5.063458   3.887457   0.000000
    19  H    5.501097   4.509699   0.959803   0.000000
    20  H    4.975842   3.824291   1.001261   1.589834   0.000000
    21  O    6.515634   5.005006   2.771084   3.492872   3.121613
    22  H    6.081098   4.645838   1.833759   2.516653   2.299656
    23  H    6.155080   4.610874   2.983205   3.843989   3.059835
    24  O    3.340124   3.119248   4.268499   4.665506   3.558000
    25  H    2.385013   2.252449   4.269522   4.736154   3.730532
    26  H    3.795206   3.757464   5.176814   5.589610   4.412711
    27  O    5.052957   3.986977   2.606571   3.165090   1.626188
    28  H    5.100985   3.871749   2.918343   3.669704   2.086643
    29  H    4.397476   3.553399   3.096129   3.591247   2.180168
                   21         22         23         24         25
    21  O    0.000000
    22  H    0.977255   0.000000
    23  H    0.974442   1.544656   0.000000
    24  O    6.072183   5.511598   5.565430   0.000000
    25  H    5.954741   5.441193   5.452795   0.981225   0.000000
    26  H    6.825571   6.328184   6.237505   0.959503   1.560428
    27  O    3.957646   3.412855   3.511697   2.734989   3.187743
    28  H    3.549987   3.228898   2.911779   3.108992   3.391800
    29  H    4.706461   4.145066   4.221105   1.762313   2.315620
                   26         27         28         29
    26  H    0.000000
    27  O    3.363082   0.000000
    28  H    3.639294   0.969884   0.000000
    29  H    2.402806   0.981186   1.555840   0.000000
 Stoichiometry    C2H15F3O9
 Framework group  C1[X(C2H15F3O9)]
 Deg. of freedom    81
 Full point group                 C1      NOp   1
 Largest Abelian subgroup         C1      NOp   1
 Largest concise Abelian subgroup C1      NOp   1
                         Standard orientation:                         
 ---------------------------------------------------------------------
 Center     Atomic      Atomic             Coordinates (Angstroms)
 Number     Number       Type             X           Y           Z
 ---------------------------------------------------------------------
      1          6           0        2.316995   -0.018046   -0.005396
      2          8           0        1.446485    0.828883   -0.062510
      3          8           0        2.191724   -1.302802    0.082445
      4          1           0        1.212986   -1.626084    0.111335
      5          6           0        3.811122    0.397211   -0.032282
      6          9           0        4.436858   -0.171945   -1.072480
      7          9           0        4.424863    0.003157    1.093140
      8          9           0        3.939230    1.717993   -0.138273
      9          8           0       -1.320747    0.891719   -0.141955
     10          1           0       -1.537043    0.265830   -0.862293
     11          1           0       -0.346292    0.949676   -0.125308
     12          8           0       -1.964115   -0.865042    1.833051
     13          1           0       -1.944142   -0.603529    2.756697
     14          1           0       -1.761655   -0.072105    1.288062
     15          8           0       -3.329478    2.724513    0.090939
     16          1           0       -3.246854    3.479063   -0.496592
     17          1           0       -2.514047    2.192988   -0.014342
     18          8           0       -2.019594   -1.293219   -1.661825
     19          1           0       -2.176588   -1.495630   -2.586813
     20          1           0       -2.873086   -1.438331   -1.158815
     21          8           0       -0.159118   -2.219496    0.171082
     22          1           0       -0.727426   -2.054483   -0.606623
     23          1           0       -0.696675   -1.937308    0.933276
     24          8           0       -5.353012    0.908789   -0.158635
     25          1           0       -4.694525    1.631331   -0.074192
     26          1           0       -6.096596    1.139272    0.402261
     27          8           0       -4.043498   -1.488926   -0.030958
     28          1           0       -3.563294   -1.441482    0.810368
     29          1           0       -4.601201   -0.682392   -0.065514
 ---------------------------------------------------------------------
 Rotational constants (GHZ):           0.8437530           0.1848860           0.1683118
 Standard basis: 6-31++G(d,p) (6D, 7F)
 There are   356 symmetry adapted cartesian basis functions of A   symmetry.
 There are   356 symmetry adapted basis functions of A   symmetry.
   356 basis functions,   568 primitive gaussians,   356 cartesian basis functions
    63 alpha electrons       63 beta electrons
       nuclear repulsion energy      1091.9600181176 Hartrees.
 NAtoms=   29 NActive=   29 NUniq=   29 SFac= 1.00D+00 NAtFMM=   60 NAOKFM=F Big=F
 Integral buffers will be    131072 words long.
 Raffenetti 2 integral format.
 Two-electron integral symmetry is turned on.
 Nuclear repulsion after empirical dispersion term =     1091.9442686722 Hartrees.
 One-electron integrals computed using PRISM.
 NBasis=   356 RedAO= T EigKep=  3.81D-05  NBF=   356
 NBsUse=   356 1.00D-06 EigRej= -1.00D+00 NBFU=   356
 Initial guess from the checkpoint file:  "/local_scratch/slurm.6305284/Gau-2964449.chk"
 B after Tr=     0.000000   -0.000000   -0.000000
         Rot=    1.000000   -0.000019    0.000002   -0.000014 Ang=  -0.00 deg.
 Requested convergence on RMS density matrix=1.00D-10 within 128 cycles.
 Requested convergence on MAX density matrix=1.00D-08.
 Requested convergence on             energy=1.00D-08.
 No special actions if energy rises.
 SCF Done:  E(RwB97XD) =  -1061.67975357     A.U. after   11 cycles
            NFock= 11  Conv=0.45D-10     -V/T= 2.0083
 Calling FoFJK, ICntrl=      2127 FMM=F ISym2X=0 I1Cent= 0 IOpClX= 0 NMat=1 NMatS=1 NMatT=0.
 ***** Axes restored to original set *****
 -------------------------------------------------------------------
 Center     Atomic                   Forces (Hartrees/Bohr)
 Number     Number              X              Y              Z
 -------------------------------------------------------------------
      1        6          -0.000013954   -0.000003902   -0.000001802
      2        8           0.000032360   -0.000009241    0.000005946
      3        8          -0.000031037   -0.000016424    0.000010882
      4        1           0.000017498    0.000018067   -0.000025997
      5        6           0.000000196    0.000001390   -0.000002147
      6        9          -0.000001230   -0.000001224    0.000000956
      7        9          -0.000001150   -0.000000903    0.000000462
      8        9          -0.000000829   -0.000001620    0.000001058
      9        8           0.000020883   -0.000011871   -0.000021335
     10        1          -0.000006031   -0.000010859    0.000001423
     11        1          -0.000020548    0.000030266    0.000023054
     12        8           0.000001466   -0.000001077    0.000004612
     13        1          -0.000000702    0.000001104   -0.000003989
     14        1          -0.000002720    0.000005113    0.000000905
     15        8          -0.000000429    0.000000417    0.000000320
     16        1           0.000001054   -0.000001564   -0.000000277
     17        1          -0.000001794   -0.000000669    0.000000087
     18        8           0.000001042    0.000001740   -0.000000194
     19        1           0.000001047   -0.000000010   -0.000000019
     20        1          -0.000000905    0.000000371    0.000002659
     21        8           0.000019464    0.000000747    0.000001409
     22        1          -0.000000787    0.000001029   -0.000000191
     23        1          -0.000012469    0.000002850    0.000001336
     24        8          -0.000001813   -0.000000827   -0.000001079
     25        1           0.000002278    0.000000265   -0.000000456
     26        1          -0.000000161   -0.000000526    0.000001456
     27        8           0.000000718   -0.000004929    0.000000197
     28        1          -0.000001657    0.000001262   -0.000001231
     29        1           0.000000206    0.000001026    0.000001955
 -------------------------------------------------------------------
 Cartesian Forces:  Max     0.000032360 RMS     0.000009475

 GradGradGradGradGradGradGradGradGradGradGradGradGradGradGradGradGradGrad
 Berny optimization.
 Using GEDIIS/GDIIS optimizer.
 FormGI is forming the generalized inverse of G from B-inverse, IUseBI=4.
 Internal  Forces:  Max     0.000037034 RMS     0.000004661
 Search for a local minimum.
 Step number  11 out of a maximum of  174
 All quantities printed in internal units (Hartrees-Bohrs-Radians)
 Mixed Optimization -- En-DIIS/RFO-DIIS
 Swapping is turned off.
 Update second derivatives using D2CorX and points    5    6    7    8    9
                                                     10   11
 DE= -3.34D-08 DEPred=-2.83D-08 R= 1.18D+00
 Trust test= 1.18D+00 RLast= 4.21D-03 DXMaxT set to 1.37D+00
 ITU=  0  0  0  1  1  1  1  1  1  1  0
     Eigenvalues ---    0.00019   0.00034   0.00049   0.00053   0.00068
     Eigenvalues ---    0.00096   0.00153   0.00200   0.00236   0.00292
     Eigenvalues ---    0.00297   0.00415   0.00530   0.00637   0.00643
     Eigenvalues ---    0.00857   0.00885   0.00925   0.01037   0.01119
     Eigenvalues ---    0.01204   0.01293   0.01324   0.01331   0.01566
     Eigenvalues ---    0.01647   0.01707   0.01757   0.01840   0.01985
     Eigenvalues ---    0.02135   0.02276   0.02372   0.02470   0.02531
     Eigenvalues ---    0.02642   0.02726   0.02882   0.03264   0.03516
     Eigenvalues ---    0.03685   0.03727   0.04154   0.04301   0.05122
     Eigenvalues ---    0.05761   0.06556   0.06705   0.06826   0.07208
     Eigenvalues ---    0.07584   0.08008   0.11697   0.13576   0.14561
     Eigenvalues ---    0.19894   0.20512   0.21772   0.23358   0.25943
     Eigenvalues ---    0.35212   0.36673   0.37582   0.38491   0.41201
     Eigenvalues ---    0.42760   0.44029   0.47200   0.47495   0.49331
     Eigenvalues ---    0.49481   0.51013   0.51828   0.52849   0.55530
     Eigenvalues ---    0.57374   0.57564   0.57711   0.57823   0.60833
     Eigenvalues ---    0.89927
 En-DIIS/RFO-DIIS/Sim-DIIS IScMMF=       -3 using points:    11   10    9    8    7    6    5    4    3
 RFO step:  Lambda=-2.87114927D-08.
 DidBck=F Rises=F RFO-DIIS coefs:    1.41379   -0.14115   -0.22688   -0.09658    0.03952
                  RFO-DIIS coefs:    0.01692   -0.00944    0.00325    0.00056
 Iteration  1 RMS(Cart)=  0.00031895 RMS(Int)=  0.00000263
 Iteration  2 RMS(Cart)=  0.00000017 RMS(Int)=  0.00000261
 Variable       Old X    -DE/DX   Delta X   Delta X   Delta X     New X
                                 (Linear)    (Quad)   (Total)
    R1        2.29766  -0.00003   0.00003  -0.00005  -0.00002   2.29764
    R2        2.44499  -0.00001   0.00002  -0.00002   0.00000   2.44499
    R3        2.93095  -0.00000  -0.00000  -0.00001  -0.00001   2.93094
    R4        3.39761   0.00000  -0.00008   0.00023   0.00015   3.39776
    R5        1.94859  -0.00004  -0.00003  -0.00009  -0.00012   1.94847
    R6        2.82726  -0.00000  -0.00008   0.00024   0.00016   2.82742
    R7        2.53357  -0.00000  -0.00000   0.00000   0.00000   2.53357
    R8        2.53430  -0.00000   0.00000  -0.00001  -0.00001   2.53429
    R9        2.51561  -0.00000  -0.00000  -0.00000  -0.00000   2.51561
   R10        1.84904   0.00001   0.00002  -0.00000   0.00001   1.84906
   R11        1.84497  -0.00001   0.00003  -0.00004  -0.00002   1.84496
   R12        3.36366   0.00000  -0.00015   0.00025   0.00011   3.36377
   R13        3.34516   0.00000  -0.00001  -0.00003  -0.00005   3.34511
   R14        3.43428  -0.00000   0.00011  -0.00008   0.00003   3.43431
   R15        1.81444  -0.00000   0.00000   0.00000   0.00000   1.81444
   R16        1.85805   0.00000   0.00003  -0.00003  -0.00001   1.85804
   R17        3.56841   0.00000  -0.00044   0.00033  -0.00011   3.56830
   R18        1.81391   0.00000   0.00000  -0.00000   0.00000   1.81391
   R19        1.85013  -0.00000   0.00001  -0.00001   0.00000   1.85013
   R20        3.31951   0.00000  -0.00002   0.00002   0.00000   3.31951
   R21        1.81376   0.00000   0.00000  -0.00000   0.00000   1.81376
   R22        1.89211   0.00000   0.00002  -0.00001   0.00001   1.89212
   R23        3.46530   0.00000   0.00009   0.00005   0.00014   3.46545
   R24        3.07305   0.00000  -0.00005   0.00006   0.00000   3.07305
   R25        1.84674   0.00000  -0.00005   0.00004  -0.00001   1.84673
   R26        1.84143   0.00001  -0.00003   0.00003   0.00000   1.84143
   R27        1.85425   0.00000   0.00000  -0.00000   0.00000   1.85425
   R28        1.81320   0.00000   0.00000  -0.00000   0.00000   1.81320
   R29        3.33029   0.00000  -0.00000   0.00005   0.00004   3.33033
   R30        1.83282   0.00000   0.00000  -0.00000   0.00000   1.83282
   R31        1.85417  -0.00000  -0.00001   0.00001  -0.00001   1.85416
    A1        2.24662  -0.00000   0.00003  -0.00005  -0.00001   2.24661
    A2        2.09717   0.00000  -0.00002   0.00003   0.00001   2.09718
    A3        1.93939   0.00000  -0.00001   0.00001  -0.00000   1.93939
    A4        2.43772   0.00000   0.00007   0.00013   0.00020   2.43792
    A5        1.98790   0.00000  -0.00000  -0.00003  -0.00003   1.98788
    A6        1.92773  -0.00000   0.00001  -0.00002  -0.00001   1.92772
    A7        1.92586  -0.00000  -0.00001   0.00002   0.00000   1.92586
    A8        1.93877  -0.00000   0.00000  -0.00001  -0.00000   1.93877
    A9        1.88889   0.00000   0.00000   0.00000   0.00000   1.88890
   A10        1.89073   0.00000   0.00000   0.00000   0.00000   1.89074
   A11        1.89052   0.00000   0.00000   0.00000   0.00001   1.89053
   A12        1.84539  -0.00000   0.00005  -0.00003   0.00002   1.84541
   A13        1.76229   0.00000  -0.00005   0.00001  -0.00004   1.76225
   A14        1.95441  -0.00000   0.00026  -0.00017   0.00010   1.95451
   A15        1.83970  -0.00000  -0.00037   0.00022  -0.00015   1.83955
   A16        2.24972   0.00000   0.00036  -0.00020   0.00017   2.24989
   A17        1.74482  -0.00000  -0.00048   0.00028  -0.00020   1.74462
   A18        2.76883  -0.00000   0.00007  -0.00007   0.00001   2.76883
   A19        3.01370  -0.00000   0.00007  -0.00017  -0.00011   3.01359
   A20        1.88522  -0.00000   0.00007  -0.00008  -0.00001   1.88521
   A21        2.21314   0.00000  -0.00017   0.00003  -0.00015   2.21299
   A22        1.62644  -0.00000   0.00007   0.00002   0.00009   1.62653
   A23        1.86425  -0.00000  -0.00009   0.00004  -0.00004   1.86420
   A24        2.09273  -0.00000  -0.00030   0.00004  -0.00026   2.09247
   A25        1.87471   0.00000  -0.00000   0.00000   0.00000   1.87472
   A26        2.27619  -0.00000  -0.00013   0.00004  -0.00010   2.27609
   A27        1.70081   0.00000  -0.00007   0.00008   0.00001   1.70082
   A28        1.48657  -0.00000   0.00014   0.00004   0.00018   1.48675
   A29        1.89037  -0.00000  -0.00001   0.00001   0.00000   1.89037
   A30        2.19232  -0.00000   0.00015  -0.00017  -0.00001   2.19230
   A31        1.82493   0.00000  -0.00013   0.00006  -0.00007   1.82486
   A32        2.02036  -0.00000  -0.00019  -0.00008  -0.00026   2.02011
   A33        2.00678  -0.00000   0.00017  -0.00004   0.00012   2.00690
   A34        1.82633  -0.00000   0.00009  -0.00009   0.00000   1.82633
   A35        2.78706   0.00000  -0.00029   0.00018  -0.00010   2.78697
   A36        2.70790   0.00000   0.00025  -0.00010   0.00016   2.70806
   A37        1.86803   0.00000   0.00002  -0.00003  -0.00000   1.86803
   A38        1.95414  -0.00000  -0.00017   0.00008  -0.00009   1.95405
   A39        2.11367  -0.00000  -0.00013   0.00007  -0.00005   2.11362
   A40        1.81704   0.00000   0.00002  -0.00005  -0.00004   1.81700
   A41        1.93809   0.00000   0.00009  -0.00002   0.00007   1.93816
   A42        1.84602  -0.00000  -0.00001  -0.00000  -0.00001   1.84601
   A43        3.23143   0.00001  -0.00018   0.00014  -0.00004   3.23140
   A44        3.01765  -0.00000  -0.00009  -0.00004  -0.00013   3.01752
   A45        2.89086   0.00000   0.00018  -0.00011   0.00007   2.89093
   A46        2.90857   0.00000   0.00008  -0.00005   0.00002   2.90860
   A47        2.98589   0.00000   0.00002   0.00006   0.00008   2.98597
   A48        2.97778  -0.00000  -0.00006  -0.00001  -0.00006   2.97772
   A49        3.14555   0.00000   0.00003  -0.00005  -0.00002   3.14553
   A50        3.52658  -0.00000  -0.00002   0.00001  -0.00001   3.52657
   A51        3.11039   0.00000   0.00004   0.00005   0.00009   3.11048
   A52        3.26145  -0.00000   0.00012  -0.00007   0.00004   3.26149
   A53        3.12994   0.00000   0.00005  -0.00002   0.00004   3.12998
   A54        3.15533  -0.00000  -0.00013   0.00008  -0.00005   3.15528
    D1       -0.04807  -0.00000  -0.00075   0.00032  -0.00043  -0.04849
    D2        3.09554  -0.00000  -0.00074   0.00029  -0.00045   3.09510
    D3       -0.00635   0.00000  -0.00010   0.00008  -0.00001  -0.00636
    D4        3.13337   0.00000  -0.00010   0.00011   0.00001   3.13338
    D5       -2.11274  -0.00000  -0.00016   0.00022   0.00005  -2.11269
    D6        2.08266   0.00000  -0.00016   0.00021   0.00005   2.08271
    D7       -0.01429  -0.00000  -0.00016   0.00020   0.00005  -0.01424
    D8        1.03054   0.00000  -0.00016   0.00020   0.00003   1.03057
    D9       -1.05725   0.00000  -0.00016   0.00019   0.00004  -1.05721
   D10        3.12899   0.00000  -0.00015   0.00018   0.00003   3.12902
   D11        0.10699   0.00000  -0.00069  -0.00107  -0.00176   0.10523
   D12        1.08638   0.00000   0.00096  -0.00051   0.00045   1.08683
   D13       -1.07942   0.00000   0.00090  -0.00033   0.00058  -1.07884
   D14        1.77449  -0.00000  -0.00016  -0.00002  -0.00018   1.77430
   D15       -0.13873  -0.00000   0.00026  -0.00026  -0.00001  -0.13874
   D16       -1.98131  -0.00000   0.00074  -0.00053   0.00021  -1.98110
   D17       -1.00529   0.00000   0.00180   0.00048   0.00228  -1.00301
   D18        0.85216   0.00000   0.00162   0.00057   0.00219   0.85435
   D19        2.89324   0.00000   0.00078   0.00108   0.00186   2.89509
   D20       -3.06728   0.00000  -0.00028   0.00013  -0.00015  -3.06743
   D21        0.97300   0.00000  -0.00012   0.00011  -0.00001   0.97299
   D22        1.33994   0.00000  -0.00024   0.00011  -0.00013   1.33981
   D23       -0.90296   0.00000  -0.00008   0.00010   0.00001  -0.90296
   D24       -1.07651  -0.00000  -0.00012   0.00001  -0.00010  -1.07660
   D25        2.96377   0.00000   0.00004  -0.00000   0.00004   2.96381
   D26       -1.49551   0.00000  -0.00004   0.00023   0.00019  -1.49532
   D27        0.74398  -0.00000  -0.00043   0.00026  -0.00017   0.74381
   D28        0.90022   0.00000   0.00103  -0.00041   0.00061   0.90084
   D29        3.13971  -0.00000   0.00064  -0.00038   0.00025   3.13996
   D30        2.97191  -0.00000   0.00013   0.00015   0.00028   2.97219
   D31       -1.07179  -0.00000  -0.00026   0.00018  -0.00008  -1.07187
   D32        3.07849   0.00000  -0.00042   0.00042  -0.00000   3.07849
   D33        0.95205   0.00000  -0.00025   0.00030   0.00005   0.95210
   D34       -0.86463  -0.00000  -0.00013   0.00024   0.00010  -0.86453
   D35       -2.53387   0.00000  -0.00055  -0.00001  -0.00056  -2.53443
   D36       -0.52021  -0.00000  -0.00048  -0.00008  -0.00056  -0.52078
   D37       -1.62652  -0.00000  -0.00030  -0.00000  -0.00030  -1.62682
   D38        2.32475  -0.00000  -0.00003  -0.00015  -0.00017   2.32457
   D39        2.54916   0.00000   0.00003  -0.00010  -0.00007   2.54909
   D40        0.21725  -0.00000   0.00030  -0.00025   0.00005   0.21730
   D41       -0.97509   0.00000   0.00010  -0.00010   0.00000  -0.97509
   D42        0.95806  -0.00000   0.00014  -0.00015  -0.00001   0.95805
   D43        2.92217   0.00000   0.00029  -0.00019   0.00010   2.92227
   D44       -1.42787  -0.00000   0.00033  -0.00023   0.00009  -1.42778
   D45        0.50969  -0.00000   0.00025  -0.00006   0.00019   0.50988
   D46        2.44284  -0.00000   0.00028  -0.00010   0.00018   2.44302
   D47        0.62378   0.00000  -0.00059   0.00016  -0.00043   0.62335
   D48        3.02740  -0.00000  -0.00054   0.00013  -0.00041   3.02700
   D49       -1.05975   0.00000  -0.00055   0.00007  -0.00049  -1.06024
   D50       -1.73483   0.00000   0.00013   0.00005   0.00018  -1.73466
   D51        0.49289  -0.00000   0.00030  -0.00014   0.00016   0.49305
   D52        1.63953  -0.00000   0.00034  -0.00001   0.00033   1.63985
   D53       -0.59648   0.00000   0.00039   0.00019   0.00057  -0.59591
   D54       -0.93740   0.00000  -0.00031   0.00025  -0.00007  -0.93747
   D55        0.97328  -0.00000  -0.00029   0.00018  -0.00011   0.97317
   D56        3.13572   0.00000  -0.00001   0.00012   0.00011   3.13583
   D57       -1.23679  -0.00000   0.00001   0.00005   0.00007  -1.23672
         Item               Value     Threshold  Converged?
 Maximum Force            0.000037     0.000015     NO 
 RMS     Force            0.000005     0.000010     YES
 Maximum Displacement     0.001237     0.000060     NO 
 RMS     Displacement     0.000319     0.000040     NO 
 Predicted change in Energy=-1.370370D-08
 GradGradGradGradGradGradGradGradGradGradGradGradGradGradGradGradGradGrad

                          Input orientation:                          
 ---------------------------------------------------------------------
 Center     Atomic      Atomic             Coordinates (Angstroms)
 Number     Number       Type             X           Y           Z
 ---------------------------------------------------------------------
      1          6           0        2.194101    1.024342   -0.753477
      2          8           0        1.045630    0.837993   -1.106469
      3          8           0        2.797961    0.583308    0.302388
      4          1           0        2.202643    0.002993    0.912282
      5          6           0        3.142754    1.896648   -1.616438
      6          9           0        4.216198    1.187997   -1.994627
      7          9           0        3.566769    2.958238   -0.915180
      8          9           0        2.525336    2.337314   -2.710382
      9          8           0       -1.148077   -0.590712   -0.203898
     10          1           0       -0.784999   -1.487666   -0.058759
     11          1           0       -0.418017   -0.068522   -0.587973
     12          8           0       -1.158261    0.038428    2.442817
     13          1           0       -1.521160    0.871001    2.754324
     14          1           0       -1.309644   -0.015294    1.472794
     15          8           0       -3.820788   -0.775043   -0.724424
     16          1           0       -4.034138   -0.936165   -1.646319
     17          1           0       -2.852966   -0.634655   -0.678116
     18          8           0       -0.085433   -2.905987    0.836656
     19          1           0        0.136731   -3.787693    0.529312
     20          1           0       -0.801260   -2.986352    1.532118
     21          8           0        1.442154   -0.844272    1.883072
     22          1           0        1.096607   -1.687662    1.530500
     23          1           0        0.669068   -0.411910    2.289202
     24          8           0       -4.326944   -2.620416    1.222955
     25          1           0       -4.237255   -1.971429    0.492492
     26          1           0       -5.182480   -2.468851    1.630058
     27          8           0       -1.976215   -2.697970    2.618767
     28          1           0       -1.835713   -1.774367    2.879329
     29          1           0       -2.861288   -2.724075    2.196060
 ---------------------------------------------------------------------
                    Distance matrix (angstroms):
                    1          2          3          4          5
     1  C    0.000000
     2  O    1.215859   0.000000
     3  O    1.293835   2.262831   0.000000
     4  H    1.953966   2.472096   1.031086   0.000000
     5  C    1.550987   2.403903   2.350668   3.296083   0.000000
     6  F    2.378258   3.311167   2.766464   3.729444   1.340706
     7  F    2.377040   3.299723   2.777379   3.732818   1.341091
     8  F    2.379724   2.647646   3.496805   4.321675   1.331204
     9  O    3.752411   2.769148   4.147995   3.581294   5.156885
    10  H    3.958265   3.139680   4.154150   3.477210   5.413612
    11  H    2.836354   1.798019   3.400020   3.020553   4.195084
    12  O    4.735679   4.253689   4.531007   3.693165   6.199134
    13  H    5.111883   4.636294   4.974894   4.244204   6.473609
    14  H    4.279411   3.595554   4.312840   3.556778   5.746540
    15  O    6.278337   5.140999   6.834274   6.290140   7.511627
    16  H    6.590274   5.407690   7.265248   6.806312   7.715795
    17  H    5.313270   4.189419   5.863258   5.338084   6.575455
    18  O    4.813760   4.367198   4.557914   3.701780   6.285234
    19  H    5.388321   4.989874   5.122429   4.334046   6.778802
    20  H    5.502890   4.999875   5.216233   4.282967   7.022274
    21  O    3.317912   3.453201   2.524829   1.496207   4.759334
    22  H    3.711606   3.651731   3.091952   2.112776   5.190108
    23  H    3.694110   3.637944   3.077349   2.102358   5.167455
    24  O    7.727521   6.800835   7.866102   7.043742   9.179456
    25  H    7.203432   6.193416   7.487128   6.748841   8.595007
    26  H    8.502799   7.563938   8.646723   7.820822   9.945192
    27  O    6.528337   5.959192   6.239003   5.260242   8.077830
    28  H    6.104871   5.568945   5.802602   4.830797   7.646791
    29  H    6.950350   6.233701   6.822893   5.893079   8.481435
                    6          7          8          9         10
     6  F    0.000000
     7  F    2.172721   0.000000
     8  F    2.166159   2.166306   0.000000
     9  O    5.928402   5.943966   5.324449   0.000000
    10  H    5.993224   6.279921   5.711383   0.978478   0.000000
    11  H    5.003345   5.014665   4.353848   0.976310   1.558433
    12  O    7.063797   6.490558   6.738637   2.720482   2.954009
    13  H    7.454549   6.611266   6.956092   3.320674   3.744153
    14  H    6.633690   6.190615   6.143354   1.780030   2.188330
    15  O    8.370190   8.279479   7.341940   2.729159   3.188566
    16  H    8.526512   8.571740   7.407738   3.244882   3.658060
    17  H    7.418109   7.360576   6.472159   1.770158   2.321146
    18  O    6.578822   7.127176   6.847612   2.751811   1.817359
    19  H    6.911571   7.704499   7.329172   3.522643   2.546671
    20  H    7.418760   7.772200   7.576705   2.978779   2.185683
    21  O    5.182855   5.177189   5.691713   3.336021   3.024049
    22  H    5.516139   5.802365   6.018869   3.041389   2.471069
    23  H    5.787316   5.479291   5.999984   3.090233   2.963863
    24  O    9.891517   9.899682   9.327592   4.032469   3.933356
    25  H    9.361015   9.337342   8.634599   3.454615   3.529303
    26  H   10.716624  10.605701  10.067227   4.813233   4.811722
    27  O    8.644659   8.672148   8.603364   3.618535   3.170643
    28  H    8.316049   8.122971   8.195702   3.373451   3.133457
    29  H    9.108072   9.126248   8.871671   3.639524   3.305131
                   11         12         13         14         15
    11  H    0.000000
    12  O    3.121712   0.000000
    13  H    3.642881   0.960162   0.000000
    14  H    2.246017   0.983232   1.572443   0.000000
    15  O    3.478022   4.216895   4.483240   3.422110   0.000000
    16  H    3.866423   5.093283   5.380201   4.242610   0.959879
    17  H    2.501521   3.614594   3.977732   2.718799   0.979046
    18  O    3.192395   3.521404   4.472628   3.203041   4.575016
    19  H    3.922792   4.469642   5.422426   4.148873   5.129314
    20  H    3.627036   3.179011   4.109892   3.014823   4.370288
    21  O    3.188744   2.802611   3.533054   2.903088   5.873873
    22  H    3.066534   2.982640   3.859690   2.930902   5.486195
    23  H    3.094803   1.888262   2.580561   2.176953   5.419651
    24  O    5.007128   4.312548   4.733657   3.994144   2.730180
    25  H    4.401708   4.162151   4.535688   3.654910   1.756607
    26  H    5.777659   4.810547   5.081717   4.587324   3.204181
    27  O    4.430029   2.861447   3.600417   2.992378   4.275164
    28  H    4.116060   1.983862   2.666935   2.312883   4.233935
    29  H    4.557672   3.254629   3.877134   3.204404   3.639862
                   16         17         18         19         20
    16  H    0.000000
    17  H    1.556757   0.000000
    18  O    5.063362   3.887508   0.000000
    19  H    5.500975   4.509747   0.959803   0.000000
    20  H    4.975663   3.824279   1.001266   1.589840   0.000000
    21  O    6.515736   5.005165   2.771133   3.492924   3.121631
    22  H    6.081239   4.646067   1.833836   2.516717   2.299673
    23  H    6.154942   4.610783   2.983217   3.844022   3.059868
    24  O    3.339936   3.119283   4.268629   4.665626   3.558081
    25  H    2.384857   2.252452   4.269599   4.736235   3.730544
    26  H    3.795058   3.757469   5.176916   5.589722   4.412764
    27  O    5.052719   3.986903   2.606578   3.165100   1.626189
    28  H    5.100701   3.871584   2.918314   3.669685   2.086618
    29  H    4.397281   3.553397   3.096198   3.591301   2.180212
                   21         22         23         24         25
    21  O    0.000000
    22  H    0.977250   0.000000
    23  H    0.974444   1.544657   0.000000
    24  O    6.072309   5.511762   5.565476   0.000000
    25  H    5.954821   5.441330   5.452731   0.981226   0.000000
    26  H    6.825617   6.328278   6.237475   0.959503   1.560428
    27  O    3.957612   3.412812   3.511725   2.735002   3.187666
    28  H    3.549932   3.228832   2.911781   3.108956   3.391641
    29  H    4.706509   4.145124   4.221160   1.762336   2.315580
                   26         27         28         29
    26  H    0.000000
    27  O    3.363060   0.000000
    28  H    3.639208   0.969884   0.000000
    29  H    2.402797   0.981181   1.555829   0.000000
 Stoichiometry    C2H15F3O9
 Framework group  C1[X(C2H15F3O9)]
 Deg. of freedom    81
 Full point group                 C1      NOp   1
 Largest Abelian subgroup         C1      NOp   1
 Largest concise Abelian subgroup C1      NOp   1
                         Standard orientation:                         
 ---------------------------------------------------------------------
 Center     Atomic      Atomic             Coordinates (Angstroms)
 Number     Number       Type             X           Y           Z
 ---------------------------------------------------------------------
      1          6           0        2.317037   -0.018055   -0.005205
      2          8           0        1.446485    0.828841   -0.061975
      3          8           0        2.191821   -1.302830    0.082453
      4          1           0        1.213152   -1.626096    0.111521
      5          6           0        3.811141    0.397244   -0.032395
      6          9           0        4.436610   -0.171693   -1.072872
      7          9           0        4.425186    0.002981    1.092786
      8          9           0        3.939182    1.718048   -0.138159
      9          8           0       -1.320792    0.891965   -0.141793
     10          1           0       -1.536892    0.266041   -0.862168
     11          1           0       -0.346350    0.949914   -0.124847
     12          8           0       -1.964337   -0.864965    1.833065
     13          1           0       -1.944452   -0.603518    2.756733
     14          1           0       -1.761892   -0.071971    1.288160
     15          8           0       -3.329848    2.724377    0.091168
     16          1           0       -3.247318    3.478847   -0.496482
     17          1           0       -2.514336    2.192963   -0.014057
     18          8           0       -2.019129   -1.293076   -1.661789
     19          1           0       -2.175916   -1.495415   -2.586829
     20          1           0       -2.872725   -1.438268   -1.158969
     21          8           0       -0.159040   -2.219499    0.171509
     22          1           0       -0.727203   -2.054546   -0.606307
     23          1           0       -0.696668   -1.937097    0.933576
     24          8           0       -5.353190    0.908514   -0.159047
     25          1           0       -4.694743    1.631064   -0.074346
     26          1           0       -6.096853    1.138830    0.401816
     27          8           0       -4.043364   -1.489044   -0.031353
     28          1           0       -3.563310   -1.441545    0.810056
     29          1           0       -4.601203   -0.682611   -0.065959
 ---------------------------------------------------------------------
 Rotational constants (GHZ):           0.8437718           0.1848816           0.1683093
 Standard basis: 6-31++G(d,p) (6D, 7F)
 There are   356 symmetry adapted cartesian basis functions of A   symmetry.
 There are   356 symmetry adapted basis functions of A   symmetry.
   356 basis functions,   568 primitive gaussians,   356 cartesian basis functions
    63 alpha electrons       63 beta electrons
       nuclear repulsion energy      1091.9564810748 Hartrees.
 NAtoms=   29 NActive=   29 NUniq=   29 SFac= 1.00D+00 NAtFMM=   60 NAOKFM=F Big=F
 Integral buffers will be    131072 words long.
 Raffenetti 2 integral format.
 Two-electron integral symmetry is turned on.
 Nuclear repulsion after empirical dispersion term =     1091.9407318442 Hartrees.
 One-electron integrals computed using PRISM.
 NBasis=   356 RedAO= T EigKep=  3.81D-05  NBF=   356
 NBsUse=   356 1.00D-06 EigRej= -1.00D+00 NBFU=   356
 Initial guess from the checkpoint file:  "/local_scratch/slurm.6305284/Gau-2964449.chk"
 B after Tr=    -0.000000   -0.000000    0.000000
         Rot=    1.000000   -0.000017    0.000005   -0.000014 Ang=  -0.00 deg.
 Requested convergence on RMS density matrix=1.00D-10 within 128 cycles.
 Requested convergence on MAX density matrix=1.00D-08.
 Requested convergence on             energy=1.00D-08.
 No special actions if energy rises.
 SCF Done:  E(RwB97XD) =  -1061.67975359     A.U. after   11 cycles
            NFock= 11  Conv=0.29D-10     -V/T= 2.0083
 Calling FoFJK, ICntrl=      2127 FMM=F ISym2X=0 I1Cent= 0 IOpClX= 0 NMat=1 NMatS=1 NMatT=0.
 ***** Axes restored to original set *****
 -------------------------------------------------------------------
 Center     Atomic                   Forces (Hartrees/Bohr)
 Number     Number              X              Y              Z
 -------------------------------------------------------------------
      1        6          -0.000007499   -0.000003452   -0.000001585
      2        8           0.000019838   -0.000009182    0.000001238
      3        8          -0.000010181   -0.000001707   -0.000002995
      4        1          -0.000000045    0.000006357   -0.000005357
      5        6           0.000000003    0.000000691   -0.000001076
      6        9          -0.000000377   -0.000000865    0.000000092
      7        9          -0.000000348    0.000000559    0.000000272
      8        9          -0.000000632   -0.000000728   -0.000000264
      9        8           0.000017974   -0.000013156   -0.000014336
     10        1          -0.000004318   -0.000005693    0.000000952
     11        1          -0.000015561    0.000025867    0.000019758
     12        8           0.000000042    0.000000276    0.000003123
     13        1          -0.000001346    0.000000448   -0.000003249
     14        1          -0.000001408    0.000003882    0.000000914
     15        8           0.000001292   -0.000001326   -0.000000918
     16        1          -0.000000584   -0.000000306   -0.000000598
     17        1          -0.000002129   -0.000001214   -0.000000177
     18        8          -0.000002842    0.000002551    0.000002424
     19        1           0.000000334   -0.000000276    0.000000858
     20        1           0.000002903   -0.000000827   -0.000001343
     21        8           0.000020547   -0.000000684   -0.000003111
     22        1          -0.000004653   -0.000000036    0.000001542
     23        1          -0.000010825    0.000000519    0.000001806
     24        8          -0.000000920   -0.000000717    0.000000358
     25        1           0.000001325    0.000000756   -0.000000551
     26        1          -0.000000173   -0.000000584    0.000000880
     27        8           0.000003388   -0.000002100    0.000001817
     28        1          -0.000001148    0.000000635    0.000000443
     29        1          -0.000002657    0.000000310   -0.000000916
 -------------------------------------------------------------------
 Cartesian Forces:  Max     0.000025867 RMS     0.000006333

 GradGradGradGradGradGradGradGradGradGradGradGradGradGradGradGradGradGrad
 Berny optimization.
 Using GEDIIS/GDIIS optimizer.
 FormGI is forming the generalized inverse of G from B-inverse, IUseBI=4.
 Internal  Forces:  Max     0.000015913 RMS     0.000002401
 Search for a local minimum.
 Step number  12 out of a maximum of  174
 All quantities printed in internal units (Hartrees-Bohrs-Radians)
 Mixed Optimization -- En-DIIS/RFO-DIIS
 Swapping is turned off.
 Update second derivatives using D2CorX and points    5    6    7    8    9
                                                     10   11   12
 DE= -1.85D-08 DEPred=-1.37D-08 R= 1.35D+00
 Trust test= 1.35D+00 RLast= 4.56D-03 DXMaxT set to 1.37D+00
 ITU=  0  0  0  0  1  1  1  1  1  1  1  0
     Eigenvalues ---    0.00019   0.00026   0.00049   0.00051   0.00067
     Eigenvalues ---    0.00098   0.00138   0.00200   0.00233   0.00292
     Eigenvalues ---    0.00324   0.00420   0.00523   0.00639   0.00657
     Eigenvalues ---    0.00874   0.00894   0.00938   0.01040   0.01127
     Eigenvalues ---    0.01205   0.01293   0.01316   0.01373   0.01573
     Eigenvalues ---    0.01620   0.01707   0.01760   0.01852   0.01967
     Eigenvalues ---    0.02141   0.02268   0.02350   0.02478   0.02516
     Eigenvalues ---    0.02646   0.02718   0.02885   0.03266   0.03542
     Eigenvalues ---    0.03685   0.03723   0.04221   0.04284   0.05120
     Eigenvalues ---    0.05756   0.06630   0.06714   0.06924   0.07221
     Eigenvalues ---    0.07592   0.07958   0.11698   0.13574   0.14273
     Eigenvalues ---    0.19886   0.20439   0.21775   0.23327   0.25874
     Eigenvalues ---    0.35643   0.37550   0.37871   0.38494   0.41410
     Eigenvalues ---    0.42525   0.44139   0.46970   0.47320   0.49319
     Eigenvalues ---    0.49973   0.50942   0.51522   0.52872   0.55576
     Eigenvalues ---    0.57380   0.57564   0.57699   0.57823   0.60490
     Eigenvalues ---    0.87020
 En-DIIS/RFO-DIIS/Sim-DIIS IScMMF=       -3 using points:    12   11   10    9    8    7    6    5    4    3
 RFO step:  Lambda=-2.15493004D-08.
 DIIS inversion failure, remove point  10.
 DIIS inversion failure, remove point   9.
 DIIS inversion failure, remove point   8.
 DIIS inversion failure, remove point   7.
 RFO-DIIS uses    6 points instead of   10
 DidBck=F Rises=F RFO-DIIS coefs:    2.76854   -1.61111   -0.27582    0.09932    0.05117
                  RFO-DIIS coefs:   -0.03210    0.00000    0.00000    0.00000    0.00000
 Iteration  1 RMS(Cart)=  0.00036066 RMS(Int)=  0.00000036
 Iteration  2 RMS(Cart)=  0.00000023 RMS(Int)=  0.00000028
 Variable       Old X    -DE/DX   Delta X   Delta X   Delta X     New X
                                 (Linear)    (Quad)   (Total)
    R1        2.29764  -0.00002  -0.00004   0.00003  -0.00001   2.29763
    R2        2.44499  -0.00001  -0.00001   0.00001  -0.00000   2.44499
    R3        2.93094  -0.00000  -0.00001   0.00001  -0.00001   2.93094
    R4        3.39776   0.00000   0.00005  -0.00000   0.00005   3.39781
    R5        1.94847  -0.00001  -0.00025   0.00016  -0.00008   1.94839
    R6        2.82742  -0.00000   0.00032  -0.00021   0.00011   2.82754
    R7        2.53357   0.00000   0.00000   0.00001   0.00001   2.53358
    R8        2.53429   0.00000  -0.00002   0.00000  -0.00001   2.53428
    R9        2.51561  -0.00000  -0.00001   0.00000  -0.00000   2.51561
   R10        1.84906   0.00000   0.00002  -0.00001   0.00001   1.84907
   R11        1.84496  -0.00000  -0.00002   0.00001  -0.00001   1.84495
   R12        3.36377   0.00000   0.00015  -0.00006   0.00009   3.36386
   R13        3.34511   0.00000  -0.00013   0.00012  -0.00001   3.34510
   R14        3.43431  -0.00000   0.00005  -0.00005  -0.00000   3.43431
   R15        1.81444  -0.00000   0.00000  -0.00000   0.00000   1.81444
   R16        1.85804  -0.00000  -0.00002  -0.00000  -0.00002   1.85802
   R17        3.56830   0.00000  -0.00022   0.00021  -0.00000   3.56829
   R18        1.81391   0.00000   0.00000  -0.00000   0.00000   1.81391
   R19        1.85013  -0.00000   0.00000   0.00000   0.00000   1.85013
   R20        3.31951   0.00000   0.00001  -0.00000   0.00000   3.31951
   R21        1.81376   0.00000  -0.00000   0.00000   0.00000   1.81377
   R22        1.89212  -0.00000   0.00001  -0.00002  -0.00001   1.89211
   R23        3.46545   0.00000   0.00023  -0.00011   0.00012   3.46557
   R24        3.07305   0.00000   0.00001   0.00001   0.00002   3.07307
   R25        1.84673   0.00000  -0.00002   0.00003   0.00001   1.84674
   R26        1.84143   0.00001   0.00002  -0.00003  -0.00001   1.84142
   R27        1.85425   0.00000   0.00000   0.00000   0.00000   1.85425
   R28        1.81320   0.00000   0.00000  -0.00000   0.00000   1.81320
   R29        3.33033   0.00000   0.00007  -0.00002   0.00005   3.33038
   R30        1.83282   0.00000  -0.00000   0.00000   0.00000   1.83282
   R31        1.85416   0.00000  -0.00001   0.00001  -0.00000   1.85416
    A1        2.24661  -0.00000  -0.00002   0.00001  -0.00001   2.24660
    A2        2.09718   0.00000   0.00002  -0.00001   0.00001   2.09719
    A3        1.93939   0.00000  -0.00000   0.00000  -0.00000   1.93939
    A4        2.43792   0.00000   0.00012  -0.00013  -0.00002   2.43790
    A5        1.98788   0.00000  -0.00002   0.00000  -0.00002   1.98786
    A6        1.92772  -0.00000  -0.00003  -0.00000  -0.00003   1.92768
    A7        1.92586  -0.00000   0.00002   0.00001   0.00003   1.92588
    A8        1.93877  -0.00000  -0.00001   0.00000  -0.00000   1.93876
    A9        1.88890   0.00000   0.00000  -0.00000   0.00000   1.88890
   A10        1.89074   0.00000   0.00001  -0.00000   0.00000   1.89074
   A11        1.89053   0.00000   0.00001  -0.00000   0.00001   1.89053
   A12        1.84541   0.00000   0.00004  -0.00004   0.00000   1.84541
   A13        1.76225   0.00000  -0.00001  -0.00000  -0.00001   1.76225
   A14        1.95451  -0.00000   0.00014  -0.00008   0.00006   1.95457
   A15        1.83955  -0.00000  -0.00019   0.00016  -0.00004   1.83951
   A16        2.24989   0.00000   0.00021  -0.00011   0.00010   2.24999
   A17        1.74462  -0.00000  -0.00031   0.00014  -0.00017   1.74445
   A18        2.76883  -0.00000  -0.00003   0.00001  -0.00002   2.76882
   A19        3.01359   0.00000   0.00007   0.00008   0.00016   3.01375
   A20        1.88521  -0.00000  -0.00003   0.00003  -0.00000   1.88521
   A21        2.21299   0.00000  -0.00019   0.00019  -0.00000   2.21299
   A22        1.62653  -0.00000   0.00009  -0.00011  -0.00002   1.62651
   A23        1.86420   0.00000  -0.00006   0.00002  -0.00004   1.86417
   A24        2.09247  -0.00000  -0.00045   0.00029  -0.00016   2.09231
   A25        1.87472   0.00000  -0.00004  -0.00001  -0.00004   1.87467
   A26        2.27609   0.00000  -0.00007   0.00001  -0.00007   2.27602
   A27        1.70082   0.00000  -0.00000   0.00004   0.00003   1.70086
   A28        1.48675  -0.00000   0.00022  -0.00014   0.00008   1.48683
   A29        1.89037  -0.00000  -0.00001   0.00001  -0.00000   1.89037
   A30        2.19230  -0.00000  -0.00003   0.00001  -0.00002   2.19228
   A31        1.82486   0.00000  -0.00010   0.00010   0.00000   1.82486
   A32        2.02011   0.00000  -0.00048   0.00028  -0.00020   2.01991
   A33        2.00690  -0.00000   0.00027  -0.00014   0.00013   2.00704
   A34        1.82633  -0.00000   0.00000  -0.00001  -0.00001   1.82632
   A35        2.78697   0.00000  -0.00016   0.00006  -0.00010   2.78687
   A36        2.70806   0.00000   0.00028  -0.00013   0.00016   2.70821
   A37        1.86803   0.00000  -0.00002   0.00002  -0.00000   1.86803
   A38        1.95405   0.00000  -0.00012   0.00009  -0.00003   1.95402
   A39        2.11362  -0.00000  -0.00008   0.00003  -0.00005   2.11357
   A40        1.81700   0.00000  -0.00006   0.00001  -0.00004   1.81696
   A41        1.93816  -0.00000   0.00008  -0.00005   0.00003   1.93818
   A42        1.84601  -0.00000  -0.00002   0.00001  -0.00001   1.84599
   A43        3.23140   0.00000  -0.00001   0.00004   0.00003   3.23142
   A44        3.01752  -0.00000  -0.00029   0.00011  -0.00018   3.01734
   A45        2.89093   0.00000   0.00007  -0.00003   0.00004   2.89097
   A46        2.90860   0.00000   0.00005  -0.00006  -0.00001   2.90859
   A47        2.98597   0.00000   0.00016  -0.00009   0.00008   2.98605
   A48        2.97772  -0.00000  -0.00010   0.00008  -0.00003   2.97769
   A49        3.14553  -0.00000  -0.00008   0.00004  -0.00003   3.14550
   A50        3.52657   0.00000  -0.00000   0.00006   0.00006   3.52663
   A51        3.11048   0.00000   0.00011  -0.00010   0.00001   3.11048
   A52        3.26149  -0.00000   0.00002   0.00000   0.00003   3.26152
   A53        3.12998   0.00000   0.00006  -0.00004   0.00001   3.12999
   A54        3.15528  -0.00000  -0.00006   0.00001  -0.00005   3.15523
    D1       -0.04849  -0.00000  -0.00072   0.00092   0.00020  -0.04829
    D2        3.09510   0.00000  -0.00077   0.00090   0.00013   3.09523
    D3       -0.00636  -0.00000  -0.00001   0.00003   0.00002  -0.00634
    D4        3.13338  -0.00000   0.00004   0.00005   0.00009   3.13347
    D5       -2.11269  -0.00000   0.00028   0.00016   0.00044  -2.11225
    D6        2.08271  -0.00000   0.00028   0.00016   0.00044   2.08315
    D7       -0.01424  -0.00000   0.00026   0.00016   0.00042  -0.01382
    D8        1.03057   0.00000   0.00023   0.00015   0.00038   1.03095
    D9       -1.05721   0.00000   0.00024   0.00014   0.00038  -1.05683
   D10        3.12902   0.00000   0.00022   0.00014   0.00036   3.12938
   D11        0.10523   0.00000  -0.00315  -0.00115  -0.00431   0.10092
   D12        1.08683  -0.00000   0.00078  -0.00060   0.00018   1.08701
   D13       -1.07884   0.00000   0.00096  -0.00072   0.00024  -1.07860
   D14        1.77430  -0.00000  -0.00041   0.00021  -0.00020   1.77411
   D15       -0.13874  -0.00000  -0.00021   0.00005  -0.00016  -0.13890
   D16       -1.98110  -0.00000   0.00010  -0.00008   0.00002  -1.98108
   D17       -1.00301   0.00000   0.00394   0.00011   0.00406  -0.99895
   D18        0.85435   0.00000   0.00388   0.00016   0.00404   0.85839
   D19        2.89509   0.00000   0.00337   0.00045   0.00382   2.89891
   D20       -3.06743   0.00000  -0.00017   0.00027   0.00010  -3.06732
   D21        0.97299   0.00000   0.00007   0.00007   0.00014   0.97313
   D22        1.33981  -0.00000  -0.00016   0.00028   0.00012   1.33993
   D23       -0.90296   0.00000   0.00007   0.00008   0.00016  -0.90280
   D24       -1.07660  -0.00000  -0.00007   0.00021   0.00014  -1.07647
   D25        2.96381   0.00000   0.00017   0.00001   0.00018   2.96399
   D26       -1.49532   0.00000   0.00042  -0.00027   0.00015  -1.49517
   D27        0.74381  -0.00000  -0.00023   0.00014  -0.00009   0.74371
   D28        0.90084  -0.00000   0.00099  -0.00059   0.00040   0.90124
   D29        3.13996  -0.00000   0.00034  -0.00019   0.00015   3.14012
   D30        2.97219  -0.00000   0.00051  -0.00029   0.00021   2.97240
   D31       -1.07187  -0.00000  -0.00014   0.00011  -0.00004  -1.07190
   D32        3.07849   0.00000   0.00013  -0.00002   0.00011   3.07860
   D33        0.95210   0.00000   0.00019  -0.00007   0.00012   0.95222
   D34       -0.86453  -0.00000   0.00027  -0.00016   0.00011  -0.86441
   D35       -2.53443   0.00000  -0.00080   0.00010  -0.00070  -2.53513
   D36       -0.52078  -0.00000  -0.00085   0.00012  -0.00072  -0.52150
   D37       -1.62682   0.00000  -0.00046   0.00024  -0.00022  -1.62705
   D38        2.32457  -0.00000  -0.00028   0.00014  -0.00015   2.32443
   D39        2.54909   0.00000  -0.00005   0.00001  -0.00004   2.54906
   D40        0.21730  -0.00000   0.00013  -0.00009   0.00004   0.21735
   D41       -0.97509   0.00000  -0.00003  -0.00001  -0.00004  -0.97513
   D42        0.95805  -0.00000  -0.00005  -0.00002  -0.00007   0.95798
   D43        2.92227   0.00000   0.00006  -0.00004   0.00002   2.92228
   D44       -1.42778  -0.00000   0.00003  -0.00005  -0.00001  -1.42779
   D45        0.50988  -0.00000   0.00020  -0.00015   0.00005   0.50992
   D46        2.44302  -0.00000   0.00018  -0.00016   0.00001   2.44303
   D47        0.62335   0.00000  -0.00069   0.00025  -0.00044   0.62291
   D48        3.02700  -0.00000  -0.00060   0.00012  -0.00048   3.02652
   D49       -1.06024  -0.00000  -0.00074   0.00025  -0.00050  -1.06074
   D50       -1.73466   0.00000   0.00029  -0.00006   0.00023  -1.73443
   D51        0.49305  -0.00000   0.00031  -0.00005   0.00026   0.49331
   D52        1.63985  -0.00000   0.00041   0.00003   0.00044   1.64029
   D53       -0.59591   0.00000   0.00084  -0.00023   0.00061  -0.59529
   D54       -0.93747   0.00000  -0.00011   0.00011  -0.00000  -0.93747
   D55        0.97317   0.00000  -0.00019   0.00013  -0.00006   0.97311
   D56        3.13583   0.00000   0.00016  -0.00007   0.00010   3.13592
   D57       -1.23672   0.00000   0.00008  -0.00004   0.00004  -1.23668
         Item               Value     Threshold  Converged?
 Maximum Force            0.000016     0.000015     NO 
 RMS     Force            0.000002     0.000010     YES
 Maximum Displacement     0.001405     0.000060     NO 
 RMS     Displacement     0.000361     0.000040     NO 
 Predicted change in Energy=-1.057871D-08
 GradGradGradGradGradGradGradGradGradGradGradGradGradGradGradGradGradGrad

                          Input orientation:                          
 ---------------------------------------------------------------------
 Center     Atomic      Atomic             Coordinates (Angstroms)
 Number     Number       Type             X           Y           Z
 ---------------------------------------------------------------------
      1          6           0        2.194164    1.024324   -0.753515
      2          8           0        1.045686    0.838018   -1.106479
      3          8           0        2.797966    0.583412    0.302431
      4          1           0        2.202604    0.003268    0.912369
      5          6           0        3.142939    1.896315   -1.616653
      6          9           0        4.216032    1.187254   -1.995081
      7          9           0        3.567508    2.957734   -0.915482
      8          9           0        2.525445    2.337216   -2.710457
      9          8           0       -1.148165   -0.590464   -0.203802
     10          1           0       -0.784981   -1.487397   -0.058745
     11          1           0       -0.418123   -0.068113   -0.587681
     12          8           0       -1.158625    0.038288    2.443023
     13          1           0       -1.521717    0.870723    2.754677
     14          1           0       -1.310008   -0.015300    1.473003
     15          8           0       -3.820881   -0.774872   -0.724273
     16          1           0       -4.034172   -0.936050   -1.646172
     17          1           0       -2.853065   -0.634444   -0.677952
     18          8           0       -0.085237   -2.905696    0.836560
     19          1           0        0.137077   -3.787315    0.529075
     20          1           0       -0.801084   -2.986292    1.531970
     21          8           0        1.442026   -0.843850    1.883310
     22          1           0        1.096651   -1.687310    1.530723
     23          1           0        0.668807   -0.411573    2.289266
     24          8           0       -4.326867   -2.620664    1.222769
     25          1           0       -4.237196   -1.971512    0.492446
     26          1           0       -5.182392   -2.469188    1.629929
     27          8           0       -1.976135   -2.698244    2.618620
     28          1           0       -1.835750   -1.774656    2.879296
     29          1           0       -2.861195   -2.724391    2.195892
 ---------------------------------------------------------------------
                    Distance matrix (angstroms):
                    1          2          3          4          5
     1  C    0.000000
     2  O    1.215852   0.000000
     3  O    1.293833   2.262817   0.000000
     4  H    1.953918   2.472047   1.031042   0.000000
     5  C    1.550984   2.403901   2.350661   3.296030   0.000000
     6  F    2.378232   3.310993   2.766604   3.729474   1.340711
     7  F    2.377053   3.299888   2.777213   3.732676   1.341085
     8  F    2.379718   2.647645   3.496798   4.321621   1.331202
     9  O    3.752451   2.769182   4.148037   3.581342   5.156917
    10  H    3.958125   3.139529   4.154060   3.477184   5.413423
    11  H    2.836364   1.798044   3.400002   3.020505   4.195107
    12  O    4.736171   4.254118   4.531436   3.693507   6.199733
    13  H    5.112609   4.636934   4.975512   4.244661   6.474518
    14  H    4.279885   3.595994   4.313252   3.557119   5.747085
    15  O    6.278434   5.141106   6.834340   6.290189   7.511750
    16  H    6.590301   5.407730   7.265255   6.806308   7.715834
    17  H    5.313355   4.189515   5.863317   5.338126   6.575559
    18  O    4.813426   4.366897   4.557634   3.701626   6.284799
    19  H    5.387812   4.989421   5.122007   4.333802   6.778128
    20  H    5.502726   4.999732   5.216101   4.282933   7.022037
    21  O    3.317926   3.453203   2.524842   1.496267   4.759344
    22  H    3.711500   3.651673   3.091820   2.112711   5.189956
    23  H    3.694188   3.637939   3.077471   2.102492   5.167580
    24  O    7.727579   6.800897   7.866153   7.043817   9.179511
    25  H    7.203461   6.193454   7.487140   6.748861   8.595045
    26  H    8.502882   7.564026   8.646776   7.820876   9.945303
    27  O    6.528415   5.959272   6.239074   5.260354   8.077898
    28  H    6.105064   5.569124   5.802761   4.830954   7.647021
    29  H    6.950432   6.233789   6.822965   5.893184   8.481512
                    6          7          8          9         10
     6  F    0.000000
     7  F    2.172722   0.000000
     8  F    2.166163   2.166304   0.000000
     9  O    5.928201   5.944221   5.324475   0.000000
    10  H    5.992770   6.279916   5.711231   0.978485   0.000000
    11  H    5.003211   5.014824   4.353893   0.976306   1.558436
    12  O    7.064265   6.491460   6.739125   2.720501   2.954010
    13  H    7.455344   6.612555   6.956853   3.320724   3.744176
    14  H    6.634068   6.191442   6.143807   1.780079   2.188373
    15  O    8.369999   8.279928   7.342063   2.729159   3.188622
    16  H    8.526197   8.572106   7.407803   3.244826   3.658025
    17  H    7.417921   7.360973   6.472265   1.770152   2.321189
    18  O    6.578096   7.126851   6.847271   2.751812   1.817357
    19  H    6.910541   7.703914   7.328626   3.522614   2.546634
    20  H    7.418223   7.772134   7.576524   2.978819   2.185708
    21  O    5.182896   5.177157   5.691720   3.336065   3.024119
    22  H    5.515882   5.802197   6.018793   3.041521   2.471217
    23  H    5.787459   5.479517   6.000015   3.090109   2.963790
    24  O    9.891204   9.900090   9.327648   4.032488   3.933386
    25  H    9.360698   9.337727   8.634642   3.454587   3.529302
    26  H   10.716373  10.606194  10.067334   4.813228   4.811731
    27  O    8.644436   8.672482   8.603438   3.618610   3.170691
    28  H    8.316040   8.123487   8.195905   3.373511   3.133484
    29  H    9.107819   9.126632   8.871753   3.639594   3.305178
                   11         12         13         14         15
    11  H    0.000000
    12  O    3.121671   0.000000
    13  H    3.642896   0.960162   0.000000
    14  H    2.246033   0.983223   1.572434   0.000000
    15  O    3.478065   4.216705   4.482994   3.421908   0.000000
    16  H    3.866462   5.093096   5.379994   4.242417   0.959880
    17  H    2.501564   3.614440   3.977556   2.718634   0.979048
    18  O    3.192359   3.521354   4.472582   3.203047   4.575112
    19  H    3.922735   4.469596   5.422382   4.148873   5.129437
    20  H    3.627030   3.178984   4.109853   3.014842   4.370376
    21  O    3.188686   2.802648   3.533103   2.903194   5.873878
    22  H    3.066590   2.982659   3.859722   2.931033   5.486317
    23  H    3.094543   1.888259   2.580559   2.176930   5.419474
    24  O    5.007147   4.312401   4.733433   3.993992   2.730190
    25  H    4.401696   4.161929   4.535396   3.654681   1.756608
    26  H    5.777648   4.810328   5.081398   4.587107   3.204166
    27  O    4.430051   2.861428   3.600353   2.992382   4.275205
    28  H    4.116052   1.983834   2.666867   2.312876   4.233913
    29  H    4.557706   3.254568   3.877020   3.204359   3.639915
                   16         17         18         19         20
    16  H    0.000000
    17  H    1.556737   0.000000
    18  O    5.063354   3.887571   0.000000
    19  H    5.500975   4.509818   0.959803   0.000000
    20  H    4.975635   3.824340   1.001263   1.589837   0.000000
[truncated: 530,905 more chars]
