# Supplementary material for: The Hydration of Trifluoroacetic Acid from 0 to 298 K
Source: J Phys Chem A. 2026 Jan 20;130(4):927–35. doi: 10.1021/acs.jpca.5c08151 (PMC12862820; doi:10.1021/acs.jpca.5c08151)
Supplement: Supplementary file 1 [file jp5c08151_si_001.zip › TFA_SI/within1kcal-hightemps/7-H2O/PM7-167-17511-wb97xd.xyz]

29
PM7-167-17511-wb97xd.log	Energy: -666213.2837466
C          1.75203       -0.33424        0.05251
O          1.04941        0.38528       -0.65070
O          1.38631       -1.14203        0.97325
H          0.31907       -1.09793        1.18272
C          3.28660       -0.26282       -0.15977
F          3.70627        0.98490        0.12070
F          3.58569       -0.52297       -1.43820
F          3.96297       -1.11154        0.61122
O         -3.47222        1.38160       -0.88311
H         -2.73074        0.89191       -1.33238
H         -3.75051        2.09570       -1.46122
O         -1.87504        1.46778        1.44159
H         -1.13605        2.06329        1.21471
H         -2.52167        1.59923        0.72754
O         -0.98889       -1.03803        1.52219
H         -1.34488       -0.10718        1.51859
H         -1.57486       -1.58092        0.96008
O         -1.53548       -0.15752       -1.78233
H         -0.66291        0.03347       -1.40023
H         -1.80339       -1.02493       -1.43510
O         -4.82870       -0.74464        0.14876
H         -5.06650       -0.55488        1.06006
H         -4.51870        0.09983       -0.24083
O         -2.68140       -2.26111       -0.28732
H         -2.83736       -3.19218       -0.46146
H         -3.55548       -1.82947       -0.11927
O          0.20931        2.90460        0.30610
H          0.89751        3.47900        0.64947
H          0.65405        2.18641       -0.17008
