# Supplementary material for: The Hydration of Trifluoroacetic Acid from 0 to 298 K
Source: J Phys Chem A. 2026 Jan 20;130(4):927–35. doi: 10.1021/acs.jpca.5c08151 (PMC12862820; doi:10.1021/acs.jpca.5c08151)
Supplement: Supplementary file 1 [file jp5c08151_si_001.zip › TFA_SI/within1kcal-hightemps/7-H2O/PM7-1-313-19772-wb97xd.xyz]

29
PM7-1-313-19772-wb97xd.log	Energy: -666213.3137164
C          1.77878       -0.22724       -0.34530
O          1.10729       -1.07748        0.21852
O          1.44139        0.53476       -1.32719
H          0.44270        0.40807       -1.62319
C          3.24167        0.03072        0.10215
F          3.42509        1.32435        0.39891
F          4.09084       -0.29872       -0.88256
F          3.54711       -0.69239        1.17815
O         -0.93462        0.24501       -2.03795
H         -1.22273       -0.65310       -1.74818
H         -1.54128        0.89525       -1.63603
O         -4.50875        0.02080       -0.45292
H         -3.95109        0.81576       -0.58030
H         -4.74401       -0.29024       -1.33095
O         -2.66800        2.03493       -0.76015
H         -2.22614        2.20419        0.11672
H         -2.80298        2.88629       -1.18389
O         -1.39194        2.21680        1.52055
H         -1.64742        2.70379        2.30672
H         -1.20463        1.28462        1.79982
O         -1.28737       -2.21643       -1.00276
H         -1.95535       -2.27535       -0.29889
H         -0.43224       -2.15720       -0.55251
O         -3.15550       -1.74786        1.03692
H         -3.73468       -1.11837        0.54286
H         -3.72138       -2.30598        1.57546
O         -0.97714       -0.34213        2.10208
H         -0.20900       -0.69196        1.62859
H         -1.74274       -0.87310        1.81546
