# Supplementary material for: The Hydration of Trifluoroacetic Acid from 0 to 298 K
Source: J Phys Chem A. 2026 Jan 20;130(4):927–35. doi: 10.1021/acs.jpca.5c08151 (PMC12862820; doi:10.1021/acs.jpca.5c08151)
Supplement: Supplementary file 1 [file jp5c08151_si_001.zip › TFA_SI/within1kcal-hightemps/7-H2O/PM7-239-16524-wb97xd.log]

 Entering Gaussian System, Link 0=g16
 Initial command:
 /software/commercial/MERCURY/GAUSSIAN/AVX2/g16/l1.exe "/local_scratch/slurm.6305471/Gau-155726.inp" -scrdir="/local_scratch/slurm.6305471/"
 Entering Link 1 = /software/commercial/MERCURY/GAUSSIAN/AVX2/g16/l1.exe PID=    155727.
  
 Copyright (c) 1988-2019, Gaussian, Inc.  All Rights Reserved.
  
 This is part of the Gaussian(R) 16 program.  It is based on
 the Gaussian(R) 09 system (copyright 2009, Gaussian, Inc.),
 the Gaussian(R) 03 system (copyright 2003, Gaussian, Inc.),
 the Gaussian(R) 98 system (copyright 1998, Gaussian, Inc.),
 the Gaussian(R) 94 system (copyright 1995, Gaussian, Inc.),
 the Gaussian 92(TM) system (copyright 1992, Gaussian, Inc.),
 the Gaussian 90(TM) system (copyright 1990, Gaussian, Inc.),
 the Gaussian 88(TM) system (copyright 1988, Gaussian, Inc.),
 the Gaussian 86(TM) system (copyright 1986, Carnegie Mellon
 University), and the Gaussian 82(TM) system (copyright 1983,
 Carnegie Mellon University). Gaussian is a federally registered
 trademark of Gaussian, Inc.
  
 This software contains proprietary and confidential information,
 including trade secrets, belonging to Gaussian, Inc.
  
 This software is provided under written license and may be
 used, copied, transmitted, or stored only in accord with that
 written license.
  
 The following legend is applicable only to US Government
 contracts under FAR:
  
                    RESTRICTED RIGHTS LEGEND
  
 Use, reproduction and disclosure by the US Government is
 subject to restrictions as set forth in subparagraphs (a)
 and (c) of the Commercial Computer Software - Restricted
 Rights clause in FAR 52.227-19.
  
 Gaussian, Inc.
 340 Quinnipiac St., Bldg. 40, Wallingford CT 06492
  
  
 ---------------------------------------------------------------
 Warning -- This program may not be used in any manner that
 competes with the business of Gaussian, Inc. or will provide
 assistance to any competitor of Gaussian, Inc.  The licensee
 of this program is prohibited from giving any competitor of
 Gaussian, Inc. access to this program.  By using this program,
 the user acknowledges that Gaussian, Inc. is engaged in the
 business of creating and licensing software in the field of
 computational chemistry and represents and warrants to the
 licensee that it is not a competitor of Gaussian, Inc. and that
 it will not use this program in any manner prohibited above.
 ---------------------------------------------------------------
  

 Cite this work as:
 Gaussian 16, Revision C.01,
 M. J. Frisch, G. W. Trucks, H. B. Schlegel, G. E. Scuseria, 
 M. A. Robb, J. R. Cheeseman, G. Scalmani, V. Barone, 
 G. A. Petersson, H. Nakatsuji, X. Li, M. Caricato, A. V. Marenich, 
 J. Bloino, B. G. Janesko, R. Gomperts, B. Mennucci, H. P. Hratchian, 
 J. V. Ortiz, A. F. Izmaylov, J. L. Sonnenberg, D. Williams-Young, 
 F. Ding, F. Lipparini, F. Egidi, J. Goings, B. Peng, A. Petrone, 
 T. Henderson, D. Ranasinghe, V. G. Zakrzewski, J. Gao, N. Rega, 
 G. Zheng, W. Liang, M. Hada, M. Ehara, K. Toyota, R. Fukuda, 
 J. Hasegawa, M. Ishida, T. Nakajima, Y. Honda, O. Kitao, H. Nakai, 
 T. Vreven, K. Throssell, J. A. Montgomery, Jr., J. E. Peralta, 
 F. Ogliaro, M. J. Bearpark, J. J. Heyd, E. N. Brothers, K. N. Kudin, 
 V. N. Staroverov, T. A. Keith, R. Kobayashi, J. Normand, 
 K. Raghavachari, A. P. Rendell, J. C. Burant, S. S. Iyengar, 
 J. Tomasi, M. Cossi, J. M. Millam, M. Klene, C. Adamo, R. Cammi, 
 J. W. Ochterski, R. L. Martin, K. Morokuma, O. Farkas, 
 J. B. Foresman, and D. J. Fox, Gaussian, Inc., Wallingford CT, 2019.
 
 ******************************************
 Gaussian 16:  ES64L-G16RevC.01  3-Jul-2019
                11-Oct-2025 
 ******************************************
 %nproc=20
 Will use up to   20 processors via shared memory.
 %mem=18gb
 ----------------------------------------------------------------------
 # wb97xd/6-31++g** scf(conver=10) opt(tight,maxcycles=300,calcfc) freq
 ----------------------------------------------------------------------
 1/6=300,7=10,10=4,18=20,19=15,26=3,38=1/1,3;
 2/9=110,12=2,17=6,18=5,40=1/2;
 3/5=1,6=6,7=1111,11=2,25=1,30=1,71=2,74=-58,140=1/1,2,3;
 4//1;
 5/5=2,6=10,38=5/2;
 8/6=4,10=90,11=11/1;
 11/6=1,8=1,9=11,15=111,16=1/1,2,10;
 10/6=1,13=1/2;
 6/7=2,8=2,9=2,10=2,28=1/1;
 7/10=1,25=1/1,2,3,16;
 1/6=300,7=10,10=4,18=20,19=15,26=3/3(2);
 2/9=110/2;
 99//99;
 2/9=110/2;
 3/5=1,6=6,7=1111,11=2,25=1,30=1,71=1,74=-58/1,2,3;
 4/5=5,16=3,69=1/1;
 5/5=2,6=10,38=5/2;
 7//1,2,3,16;
 1/6=300,7=10,18=20,19=15,26=3/3(-5);
 2/9=110/2;
 6/7=2,8=2,9=2,10=2,19=2,28=1/1;
 99/9=1/99;
 -------------
 PM7-239-16524
 -------------
 Symbolic Z-matrix:
 Charge =  0 Multiplicity = 1
 C                     1.54894  -0.53215  -0.03133 
 O                     0.55336  -1.139     0.29076 
 O                     1.65266   0.48883  -0.81779 
 H                     0.70574   0.94554  -1.16431 
 C                     2.94454  -0.92534   0.51828 
 F                     3.49993   0.05335   1.2214 
 F                     3.80452  -1.2357   -0.44238 
 F                     2.88988  -1.977     1.32529 
 O                    -0.47466   1.62183  -1.53466 
 H                    -1.06148   0.99778  -2.00966 
 H                    -0.97772   1.80293  -0.6988 
 O                    -0.99245   0.24497   2.5549 
 H                    -1.71983  -0.1565    2.07526 
 H                    -0.25292  -0.35507   2.44783 
 O                    -3.09965  -0.51204   1.05752 
 H                    -3.63608  -1.00134   1.67634 
 H                    -2.63688  -1.18658   0.44116 
 O                    -2.32137  -0.08618  -2.45706 
 H                    -3.09353   0.32908  -1.98211 
 H                    -2.59094  -0.229    -3.36137 
 O                    -1.84128  -1.97082  -0.60784 
 H                    -0.92515  -1.78299  -0.35143 
 H                    -1.99456  -1.4264   -1.40141 
 O                    -4.20404   0.95097  -0.90496 
 H                    -3.96091   1.84482  -0.63203 
 H                    -3.96188   0.3928   -0.14335 
 O                    -1.97589   1.90559   0.66319 
 H                    -1.41779   2.09514   1.43567 
 H                    -2.35889   1.04538   0.87364 
 
 Add virtual bond connecting atoms O9         and H4         Dist= 2.66D+00.
 Add virtual bond connecting atoms O21        and H17        Dist= 2.90D+00.
 Add virtual bond connecting atoms O24        and H19        Dist= 3.15D+00.
 Add virtual bond connecting atoms O27        and H11        Dist= 3.20D+00.
 Add virtual bond connecting atoms O18        and H10        Dist= 3.25D+00.
 Add virtual bond connecting atoms O2         and H22        Dist= 3.28D+00.
 Add virtual bond connecting atoms O18        and H23        Dist= 3.28D+00.
 Add virtual bond connecting atoms H26        and O15        Dist= 3.28D+00.
 Add virtual bond connecting atoms H29        and O15        Dist= 3.28D+00.
 Add virtual bond connecting atoms O15        and H13        Dist= 3.31D+00.
 Add virtual bond connecting atoms H29        and H13        Dist= 3.43D+00.

 GradGradGradGradGradGradGradGradGradGradGradGradGradGradGradGradGradGrad
 Berny optimization.
 Initialization pass.
                           ----------------------------
                           !    Initial Parameters    !
                           ! (Angstroms and Degrees)  !
 --------------------------                            --------------------------
 ! Name  Definition              Value          Derivative Info.                !
 --------------------------------------------------------------------------------
 ! R1    R(1,2)                  1.2096         calculate D2E/DX2 analytically  !
 ! R2    R(1,3)                  1.2929         calculate D2E/DX2 analytically  !
 ! R3    R(1,5)                  1.5506         calculate D2E/DX2 analytically  !
 ! R4    R(2,22)                 1.7358         calculate D2E/DX2 analytically  !
 ! R5    R(3,4)                  1.1069         calculate D2E/DX2 analytically  !
 ! R6    R(4,9)                  1.4099         calculate D2E/DX2 analytically  !
 ! R7    R(5,6)                  1.3269         calculate D2E/DX2 analytically  !
 ! R8    R(5,7)                  1.3262         calculate D2E/DX2 analytically  !
 ! R9    R(5,8)                  1.3267         calculate D2E/DX2 analytically  !
 ! R10   R(9,10)                 0.9795         calculate D2E/DX2 analytically  !
 ! R11   R(9,11)                 0.9922         calculate D2E/DX2 analytically  !
 ! R12   R(10,18)                1.7212         calculate D2E/DX2 analytically  !
 ! R13   R(11,27)                1.6917         calculate D2E/DX2 analytically  !
 ! R14   R(12,13)                0.9593         calculate D2E/DX2 analytically  !
 ! R15   R(12,14)                0.9583         calculate D2E/DX2 analytically  !
 ! R16   R(13,15)                1.751          calculate D2E/DX2 analytically  !
 ! R17   R(13,29)                1.8157         calculate D2E/DX2 analytically  !
 ! R18   R(15,16)                0.954          calculate D2E/DX2 analytically  !
 ! R19   R(15,17)                1.0242         calculate D2E/DX2 analytically  !
 ! R20   R(15,26)                1.7333         calculate D2E/DX2 analytically  !
 ! R21   R(15,29)                1.7344         calculate D2E/DX2 analytically  !
 ! R22   R(17,21)                1.5325         calculate D2E/DX2 analytically  !
 ! R23   R(18,19)                0.9971         calculate D2E/DX2 analytically  !
 ! R24   R(18,20)                0.9544         calculate D2E/DX2 analytically  !
 ! R25   R(18,23)                1.7371         calculate D2E/DX2 analytically  !
 ! R26   R(19,24)                1.6674         calculate D2E/DX2 analytically  !
 ! R27   R(21,22)                0.9697         calculate D2E/DX2 analytically  !
 ! R28   R(21,23)                0.9745         calculate D2E/DX2 analytically  !
 ! R29   R(24,25)                0.9657         calculate D2E/DX2 analytically  !
 ! R30   R(24,26)                0.9748         calculate D2E/DX2 analytically  !
 ! R31   R(27,28)                0.9717         calculate D2E/DX2 analytically  !
 ! R32   R(27,29)                0.9649         calculate D2E/DX2 analytically  !
 ! A1    A(2,1,3)              128.6206         calculate D2E/DX2 analytically  !
 ! A2    A(2,1,5)              121.2768         calculate D2E/DX2 analytically  !
 ! A3    A(3,1,5)              110.0988         calculate D2E/DX2 analytically  !
 ! A4    A(1,2,22)             142.0592         calculate D2E/DX2 analytically  !
 ! A5    A(1,3,4)              116.5896         calculate D2E/DX2 analytically  !
 ! A6    A(1,5,6)              112.1797         calculate D2E/DX2 analytically  !
 ! A7    A(1,5,7)              112.7201         calculate D2E/DX2 analytically  !
 ! A8    A(1,5,8)              112.3041         calculate D2E/DX2 analytically  !
 ! A9    A(6,5,7)              106.5609         calculate D2E/DX2 analytically  !
 ! A10   A(6,5,8)              106.2345         calculate D2E/DX2 analytically  !
 ! A11   A(7,5,8)              106.3693         calculate D2E/DX2 analytically  !
 ! A12   A(4,9,10)             108.8658         calculate D2E/DX2 analytically  !
 ! A13   A(4,9,11)             106.9017         calculate D2E/DX2 analytically  !
 ! A14   A(10,9,11)            102.7712         calculate D2E/DX2 analytically  !
 ! A15   A(9,10,18)            164.9789         calculate D2E/DX2 analytically  !
 ! A16   A(13,12,14)           105.4985         calculate D2E/DX2 analytically  !
 ! A17   A(12,13,29)           108.707          calculate D2E/DX2 analytically  !
 ! A18   A(13,15,16)            99.8002         calculate D2E/DX2 analytically  !
 ! A19   A(13,15,17)            97.3226         calculate D2E/DX2 analytically  !
 ! A20   A(13,15,26)           133.5266         calculate D2E/DX2 analytically  !
 ! A21   A(16,15,17)           107.8556         calculate D2E/DX2 analytically  !
 ! A22   A(16,15,26)           115.9407         calculate D2E/DX2 analytically  !
 ! A23   A(16,15,29)           140.3079         calculate D2E/DX2 analytically  !
 ! A24   A(17,15,26)            98.7221         calculate D2E/DX2 analytically  !
 ! A25   A(17,15,29)           109.5493         calculate D2E/DX2 analytically  !
 ! A26   A(26,15,29)            70.7458         calculate D2E/DX2 analytically  !
 ! A27   A(10,18,19)           100.4138         calculate D2E/DX2 analytically  !
 ! A28   A(10,18,20)           123.1819         calculate D2E/DX2 analytically  !
 ! A29   A(10,18,23)           100.9654         calculate D2E/DX2 analytically  !
 ! A30   A(19,18,20)           107.1525         calculate D2E/DX2 analytically  !
 ! A31   A(19,18,23)           100.2264         calculate D2E/DX2 analytically  !
 ! A32   A(20,18,23)           120.8988         calculate D2E/DX2 analytically  !
 ! A33   A(17,21,22)           102.1434         calculate D2E/DX2 analytically  !
 ! A34   A(17,21,23)           100.9447         calculate D2E/DX2 analytically  !
 ! A35   A(22,21,23)           104.8161         calculate D2E/DX2 analytically  !
 ! A36   A(18,23,21)           162.8475         calculate D2E/DX2 analytically  !
 ! A37   A(19,24,25)           111.1078         calculate D2E/DX2 analytically  !
 ! A38   A(19,24,26)            97.222          calculate D2E/DX2 analytically  !
 ! A39   A(25,24,26)           104.2785         calculate D2E/DX2 analytically  !
 ! A40   A(15,26,24)           164.5357         calculate D2E/DX2 analytically  !
 ! A41   A(11,27,28)           108.24           calculate D2E/DX2 analytically  !
 ! A42   A(11,27,29)           110.8375         calculate D2E/DX2 analytically  !
 ! A43   A(28,27,29)           103.2094         calculate D2E/DX2 analytically  !
 ! A44   A(13,29,27)           126.4967         calculate D2E/DX2 analytically  !
 ! A45   L(3,4,9,12,-1)        178.4889         calculate D2E/DX2 analytically  !
 ! A46   L(9,11,27,1,-1)       179.1412         calculate D2E/DX2 analytically  !
 ! A47   L(12,13,15,1,-1)      180.1103         calculate D2E/DX2 analytically  !
 ! A48   L(15,17,21,6,-1)      174.9802         calculate D2E/DX2 analytically  !
 ! A49   L(18,19,24,11,-1)     172.3531         calculate D2E/DX2 analytically  !
 ! A50   L(2,22,21,9,-1)       172.8317         calculate D2E/DX2 analytically  !
 ! A51   L(15,29,27,1,-1)      180.083          calculate D2E/DX2 analytically  !
 ! A52   L(3,4,9,12,-2)        175.3175         calculate D2E/DX2 analytically  !
 ! A53   L(9,11,27,1,-2)       189.1616         calculate D2E/DX2 analytically  !
 ! A54   L(12,13,15,1,-2)      194.1038         calculate D2E/DX2 analytically  !
 ! A55   L(15,17,21,6,-2)      189.5027         calculate D2E/DX2 analytically  !
 ! A56   L(18,19,24,11,-2)     189.0513         calculate D2E/DX2 analytically  !
 ! A57   L(2,22,21,9,-2)       191.2789         calculate D2E/DX2 analytically  !
 ! A58   L(15,29,27,1,-2)      173.314          calculate D2E/DX2 analytically  !
 ! D1    D(3,1,2,22)            42.1781         calculate D2E/DX2 analytically  !
 ! D2    D(5,1,2,22)          -138.6077         calculate D2E/DX2 analytically  !
 ! D3    D(2,1,3,4)              7.2413         calculate D2E/DX2 analytically  !
 ! D4    D(5,1,3,4)           -172.0435         calculate D2E/DX2 analytically  !
 ! D5    D(2,1,5,6)           -118.4832         calculate D2E/DX2 analytically  !
 ! D6    D(2,1,5,7)            121.2246         calculate D2E/DX2 analytically  !
 ! D7    D(2,1,5,8)              1.0915         calculate D2E/DX2 analytically  !
 ! D8    D(3,1,5,6)             60.8631         calculate D2E/DX2 analytically  !
 ! D9    D(3,1,5,7)            -59.4291         calculate D2E/DX2 analytically  !
 ! D10   D(3,1,5,8)           -179.5622         calculate D2E/DX2 analytically  !
 ! D11   D(1,2,21,17)         -119.2177         calculate D2E/DX2 analytically  !
 ! D12   D(1,2,21,23)          -16.8194         calculate D2E/DX2 analytically  !
 ! D13   D(1,3,9,10)           -59.4272         calculate D2E/DX2 analytically  !
 ! D14   D(1,3,9,11)            51.2991         calculate D2E/DX2 analytically  !
 ! D15   D(4,9,10,18)          105.7869         calculate D2E/DX2 analytically  !
 ! D16   D(11,9,10,18)          -7.3223         calculate D2E/DX2 analytically  !
 ! D17   D(4,9,27,28)           37.9481         calculate D2E/DX2 analytically  !
 ! D18   D(4,9,27,29)          -74.2379         calculate D2E/DX2 analytically  !
 ! D19   D(10,9,27,28)         150.5452         calculate D2E/DX2 analytically  !
 ! D20   D(10,9,27,29)          38.3591         calculate D2E/DX2 analytically  !
 ! D21   D(9,10,18,19)          35.7172         calculate D2E/DX2 analytically  !
 ! D22   D(9,10,18,20)         154.3021         calculate D2E/DX2 analytically  !
 ! D23   D(9,10,18,23)         -66.9611         calculate D2E/DX2 analytically  !
 ! D24   D(14,12,13,29)       -125.2224         calculate D2E/DX2 analytically  !
 ! D25   D(14,12,15,16)         96.5541         calculate D2E/DX2 analytically  !
 ! D26   D(14,12,15,17)        -14.4008         calculate D2E/DX2 analytically  !
 ! D27   D(14,12,15,26)       -123.8733         calculate D2E/DX2 analytically  !
 ! D28   D(12,13,15,29)         10.4549         calculate D2E/DX2 analytically  !
 ! D29   D(12,13,29,27)          6.9724         calculate D2E/DX2 analytically  !
 ! D30   D(13,15,21,22)        -11.7271         calculate D2E/DX2 analytically  !
 ! D31   D(13,15,21,23)       -118.4545         calculate D2E/DX2 analytically  !
 ! D32   D(16,15,21,22)       -115.3586         calculate D2E/DX2 analytically  !
 ! D33   D(16,15,21,23)        137.914          calculate D2E/DX2 analytically  !
 ! D34   D(26,15,21,22)        123.1451         calculate D2E/DX2 analytically  !
 ! D35   D(26,15,21,23)         16.4177         calculate D2E/DX2 analytically  !
 ! D36   D(29,15,21,22)         51.7131         calculate D2E/DX2 analytically  !
 ! D37   D(29,15,21,23)        -55.0143         calculate D2E/DX2 analytically  !
 ! D38   D(13,15,26,24)         47.6802         calculate D2E/DX2 analytically  !
 ! D39   D(16,15,26,24)       -176.0075         calculate D2E/DX2 analytically  !
 ! D40   D(17,15,26,24)        -61.1987         calculate D2E/DX2 analytically  !
 ! D41   D(29,15,26,24)         46.5597         calculate D2E/DX2 analytically  !
 ! D42   D(16,15,27,11)        172.4635         calculate D2E/DX2 analytically  !
 ! D43   D(16,15,27,28)         55.9464         calculate D2E/DX2 analytically  !
 ! D44   D(17,15,27,11)         10.2614         calculate D2E/DX2 analytically  !
 ! D45   D(17,15,27,28)       -106.2557         calculate D2E/DX2 analytically  !
 ! D46   D(26,15,27,11)        -82.1851         calculate D2E/DX2 analytically  !
 ! D47   D(26,15,27,28)        161.2978         calculate D2E/DX2 analytically  !
 ! D48   D(10,18,24,25)         18.3543         calculate D2E/DX2 analytically  !
 ! D49   D(10,18,24,26)        -88.1944         calculate D2E/DX2 analytically  !
 ! D50   D(20,18,24,25)       -112.9955         calculate D2E/DX2 analytically  !
 ! D51   D(20,18,24,26)        140.4558         calculate D2E/DX2 analytically  !
 ! D52   D(23,18,24,25)        120.0083         calculate D2E/DX2 analytically  !
 ! D53   D(23,18,24,26)         13.4597         calculate D2E/DX2 analytically  !
 ! D54   D(10,18,23,21)         57.2257         calculate D2E/DX2 analytically  !
 ! D55   D(19,18,23,21)        -45.6034         calculate D2E/DX2 analytically  !
 ! D56   D(20,18,23,21)       -162.8105         calculate D2E/DX2 analytically  !
 ! D57   D(17,21,23,18)         27.0249         calculate D2E/DX2 analytically  !
 ! D58   D(22,21,23,18)        -78.8047         calculate D2E/DX2 analytically  !
 ! D59   D(19,24,26,15)         41.0092         calculate D2E/DX2 analytically  !
 ! D60   D(25,24,26,15)        -72.9963         calculate D2E/DX2 analytically  !
 ! D61   D(11,27,29,13)         95.606          calculate D2E/DX2 analytically  !
 ! D62   D(28,27,29,13)        -20.074          calculate D2E/DX2 analytically  !
 --------------------------------------------------------------------------------
 Trust Radius=3.00D-01 FncErr=1.00D-07 GrdErr=1.00D-06 EigMax=2.50D+02 EigMin=1.00D-04
 Number of steps in this run=    174 maximum allowed number of steps=    174.
 GradGradGradGradGradGradGradGradGradGradGradGradGradGradGradGradGradGrad

                          Input orientation:                          
 ---------------------------------------------------------------------
 Center     Atomic      Atomic             Coordinates (Angstroms)
 Number     Number       Type             X           Y           Z
 ---------------------------------------------------------------------
      1          6           0        1.548940   -0.532146   -0.031333
      2          8           0        0.553361   -1.139001    0.290764
      3          8           0        1.652661    0.488831   -0.817794
      4          1           0        0.705742    0.945541   -1.164313
      5          6           0        2.944535   -0.925343    0.518275
      6          9           0        3.499929    0.053347    1.221401
      7          9           0        3.804517   -1.235702   -0.442382
      8          9           0        2.889879   -1.976998    1.325287
      9          8           0       -0.474662    1.621832   -1.534663
     10          1           0       -1.061477    0.997783   -2.009658
     11          1           0       -0.977719    1.802933   -0.698799
     12          8           0       -0.992449    0.244973    2.554899
     13          1           0       -1.719830   -0.156497    2.075264
     14          1           0       -0.252919   -0.355074    2.447833
     15          8           0       -3.099647   -0.512037    1.057516
     16          1           0       -3.636078   -1.001336    1.676338
     17          1           0       -2.636881   -1.186581    0.441161
     18          8           0       -2.321366   -0.086180   -2.457059
     19          1           0       -3.093534    0.329084   -1.982107
     20          1           0       -2.590938   -0.228996   -3.361371
     21          8           0       -1.841276   -1.970825   -0.607840
     22          1           0       -0.925149   -1.782995   -0.351433
     23          1           0       -1.994560   -1.426400   -1.401405
     24          8           0       -4.204038    0.950973   -0.904961
     25          1           0       -3.960910    1.844818   -0.632026
     26          1           0       -3.961883    0.392802   -0.143348
     27          8           0       -1.975886    1.905595    0.663192
     28          1           0       -1.417794    2.095138    1.435669
     29          1           0       -2.358892    1.045380    0.873643
 ---------------------------------------------------------------------
                    Distance matrix (angstroms):
                    1          2          3          4          5
     1  C    0.000000
     2  O    1.209627   0.000000
     3  O    1.292932   2.255482   0.000000
     4  H    2.044061   2.546721   1.106940   0.000000
     5  C    1.550600   2.411457   2.335360   3.368012   0.000000
     6  F    2.391340   3.312106   2.785743   3.780889   1.326907
     7  F    2.398246   3.334198   2.783062   3.857644   1.326181
     8  F    2.392934   2.689200   3.493396   4.416990   1.326739
     9  O    3.315809   3.465720   2.514577   1.409923   4.732184
    10  H    3.615070   3.530650   3.007677   1.959694   5.112435
    11  H    3.504584   3.460985   2.942775   1.945730   4.930399
    12  O    3.708257   3.071028   4.293149   4.148155   4.584465
    13  H    3.906881   3.052400   4.489981   4.194371   4.977111
    14  H    3.069905   2.432606   3.873981   3.957048   3.777845
    15  O    4.774449   3.784899   5.206050   4.641341   6.082248
    16  H    5.479114   4.414767   6.034241   5.541754   6.682167
    17  H    4.262937   3.194139   4.774112   4.277455   5.588059
    18  O    4.589367   4.113759   4.337132   3.449495   6.106269
    19  H    5.108796   4.541042   4.889531   3.934883   6.654606
    20  H    5.321620   4.904367   4.999320   4.132155   6.795441
    21  O    3.727697   2.689555   4.278035   3.911797   5.026446
    22  H    2.790735   1.735839   3.467534   3.281080   4.057883
    23  H    3.902971   3.072123   4.160642   3.601937   5.322678
    24  O    6.004967   5.332035   5.875551   4.916629   7.526504
    25  H    6.030691   5.489386   5.778009   4.782224   7.528755
    26  H    5.589029   4.787724   5.655724   4.809846   7.062143
    27  O    4.341583   3.975595   4.167361   3.384170   5.678535
    28  H    4.225663   3.956755   4.133523   3.548364   5.384685
    29  H    4.310305   3.686799   4.388994   3.681741   5.668896
                    6          7          8          9         10
     6  F    0.000000
     7  F    2.126640   0.000000
     8  F    2.122559   2.123850   0.000000
     9  O    5.084625   5.260224   5.696581   0.000000
    10  H    5.669050   5.578773   5.965266   0.979494   0.000000
    11  H    5.176635   5.671758   5.774350   0.992237   1.540660
    12  O    4.690032   5.846963   4.639135   4.346074   4.626734
    13  H    5.293298   6.166169   5.012595   4.212418   4.295623
    14  H    3.969234   5.058818   3.710516   4.451696   4.727918
    15  O    6.625778   7.102174   6.171891   4.261847   3.980107
    16  H    7.227858   7.739920   6.607819   5.214029   4.920530
    17  H    6.309250   6.501898   5.652567   4.057863   3.641408
    18  O    6.887525   6.550325   6.711066   2.679260   1.721180
    19  H    7.335683   7.238951   7.215130   2.954640   2.139433
    20  H    7.627594   7.101817   7.420218   3.352768   2.381463
    21  O    5.997655   5.695855   5.110856   3.953963   3.374287
    22  H    5.042547   4.762095   4.171746   3.632605   3.240527
    23  H    6.265635   5.880935   5.621010   3.408749   2.667823
    24  O    8.042280   8.314595   7.991914   3.841201   3.331402
    25  H    7.893585   8.356281   8.085213   3.608102   3.319947
    26  H    7.593182   7.940934   7.397262   3.950568   3.501638
    27  O    5.807493   6.671065   6.260078   2.676707   2.967219
    28  H    5.329055   6.472566   5.928788   3.152204   3.633377
    29  H    5.952383   6.702453   6.073578   3.111681   3.162116
                   11         12         13         14         15
    11  H    0.000000
    12  O    3.607493   0.000000
    13  H    3.476423   0.959328   0.000000
    14  H    3.883763   0.958344   1.526455   0.000000
    15  O    3.598098   2.693605   1.751033   3.171983   0.000000
    16  H    4.535645   3.051874   2.131878   3.529677   0.953998
    17  H    3.604098   3.036675   2.138306   3.225122   1.024234
    18  O    2.909572   5.195710   4.572607   5.329984   3.624819
    19  H    2.880241   5.000606   4.311045   5.306744   3.153860
    20  H    3.717594   6.146712   5.506459   6.263312   4.457068
    21  O    3.872371   3.953882   3.241232   3.804032   2.546560
    22  H    3.603096   3.544566   3.027519   3.213524   2.885985
    23  H    3.457776   4.410222   3.711517   4.358633   2.846677
    24  O    3.343273   4.773193   4.034789   5.343999   2.685404
    25  H    2.984232   4.639801   4.044393   5.298514   3.025077
    26  H    3.346974   4.014964   3.201683   4.585842   1.733280
    27  O    1.691714   2.702475   2.512316   3.356216   2.695046
    28  H    2.198864   2.203793   2.360120   2.895678   3.125539
    29  H    2.225780   2.309641   1.815710   2.979004   1.734381
                   16         17         18         19         20
    16  H    0.000000
    17  H    1.599492   0.000000
    18  O    4.432939   3.116105   0.000000
    19  H    3.930470   2.894477   0.997129   0.000000
    20  H    5.202628   3.921521   0.954383   1.570485   0.000000
    21  O    3.062465   1.532458   2.683651   2.957421   3.343336
    22  H    3.474476   1.978368   3.043396   3.438294   3.774850
    23  H    3.513939   1.965995   1.737066   2.150972   2.372954
    24  O    3.285909   2.972737   2.651255   1.667397   3.166760
    25  H    3.678947   3.477666   3.122115   2.207377   3.691457
    26  H    2.315389   2.142833   2.876452   2.034484   3.552716
    27  O    3.497564   3.169821   3.717860   3.275993   4.596941
    28  H    3.816656   3.639355   4.552792   4.196218   5.457972
    29  H    2.542552   2.290408   3.517870   3.034483   4.428682
                   21         22         23         24         25
    21  O    0.000000
    22  H    0.969698   0.000000
    23  H    0.974495   1.540533   0.000000
    24  O    3.769328   4.304891   3.283315   0.000000
    25  H    4.364924   4.738734   3.893500   0.965694   0.000000
    26  H    3.209277   3.741543   2.960163   0.974807   1.532044
    27  O    4.081699   3.967266   3.919834   2.887051   2.370991
    28  H    4.570265   4.298412   4.558825   3.814554   3.287166
    29  H    3.400031   3.399432   3.379095   2.564549   2.339359
                   26         27         28         29
    26  H    0.000000
    27  O    2.623592   0.000000
    28  H    3.444363   0.971656   0.000000
    29  H    2.007414   0.964858   1.517739   0.000000
 Stoichiometry    C2H15F3O9
 Framework group  C1[X(C2H15F3O9)]
 Deg. of freedom    81
 Full point group                 C1      NOp   1
 Largest Abelian subgroup         C1      NOp   1
 Largest concise Abelian subgroup C1      NOp   1
                         Standard orientation:                         
 ---------------------------------------------------------------------
 Center     Atomic      Atomic             Coordinates (Angstroms)
 Number     Number       Type             X           Y           Z
 ---------------------------------------------------------------------
      1          6           0        1.656696   -0.331693    0.058574
      2          8           0        0.875689    0.259341    0.768436
      3          8           0        1.416564   -1.263690   -0.804787
      4          1           0        0.351900   -1.485954   -1.010714
      5          6           0        3.172726   -0.007133    0.084520
      6          9           0        3.612252    0.426889   -1.089841
      7          9           0        3.916289   -1.058559    0.401334
      8          9           0        3.469918    0.939923    0.964859
      9          8           0       -0.988196   -1.718796   -1.381940
     10          1           0       -1.497082   -1.977029   -0.585850
     11          1           0       -1.379834   -0.837779   -1.616382
     12          8           0       -0.550891    2.550566   -0.696614
     13          1           0       -1.243193    2.282220   -0.089145
     14          1           0        0.272497    2.392957   -0.232271
     15          8           0       -2.659423    1.609280    0.690317
     16          1           0       -2.975624    2.383637    1.149122
     17          1           0       -2.167581    1.020929    1.369280
     18          8           0       -2.553480   -2.013058    0.772527
     19          1           0       -3.311191   -1.465173    0.426171
     20          1           0       -2.925968   -2.818691    1.123320
     21          8           0       -1.399764   -0.034936    2.171797
     22          1           0       -0.515424    0.011824    1.776740
     23          1           0       -1.788053   -0.855368    1.817168
     24          8           0       -4.343937   -0.298253   -0.167079
     25          1           0       -4.255528   -0.209906   -1.124650
     26          1           0       -3.872062    0.476209    0.190401
     27          8           0       -2.149395    0.659868   -1.779857
     28          1           0       -1.529314    1.275667   -2.204601
     29          1           0       -2.303557    1.062561   -0.916709
 ---------------------------------------------------------------------
 Rotational constants (GHZ):           0.7876441           0.2583979           0.2450530
 Standard basis: 6-31++G(d,p) (6D, 7F)
 There are   356 symmetry adapted cartesian basis functions of A   symmetry.
 There are   356 symmetry adapted basis functions of A   symmetry.
   356 basis functions,   568 primitive gaussians,   356 cartesian basis functions
    63 alpha electrons       63 beta electrons
       nuclear repulsion energy      1168.1439102275 Hartrees.
 NAtoms=   29 NActive=   29 NUniq=   29 SFac= 1.00D+00 NAtFMM=   60 NAOKFM=F Big=F
 Integral buffers will be    131072 words long.
 Raffenetti 2 integral format.
 Two-electron integral symmetry is turned on.
 Nuclear repulsion after empirical dispersion term =     1168.1252958168 Hartrees.
 One-electron integrals computed using PRISM.
 NBasis=   356 RedAO= T EigKep=  4.13D-05  NBF=   356
 NBsUse=   356 1.00D-06 EigRej= -1.00D+00 NBFU=   356
 ExpMin= 3.60D-02 ExpMax= 7.00D+03 ExpMxC= 1.05D+03 IAcc=3 IRadAn=         5 AccDes= 0.00D+00
 Harris functional with IExCor= 4639 and IRadAn=       5 diagonalized for initial guess.
 HarFok:  IExCor= 4639 AccDes= 0.00D+00 IRadAn=         5 IDoV= 1 UseB2=F ITyADJ=14
 ICtDFT=  3500011 ScaDFX=  1.000000  1.000000  1.000000  1.000000
 FoFCou: FMM=F IPFlag=           0 FMFlag=      100000 FMFlg1=           0
         NFxFlg=           0 DoJE=T BraDBF=F KetDBF=T FulRan=T
         wScrn=  0.000000 ICntrl=       500 IOpCl=  0 I1Cent=   200000004 NGrid=           0
         NMat0=    1 NMatS0=      1 NMatT0=    0 NMatD0=    1 NMtDS0=    0 NMtDT0=    0
 Petite list used in FoFCou.
 Requested convergence on RMS density matrix=1.00D-10 within 128 cycles.
 Requested convergence on MAX density matrix=1.00D-08.
 Requested convergence on             energy=1.00D-08.
 No special actions if energy rises.
 EnCoef did     2 forward-backward iterations
 SCF Done:  E(RwB97XD) =  -1061.65753268     A.U. after   18 cycles
            NFock= 18  Conv=0.64D-10     -V/T= 2.0080
 DoSCS=F DFT=T ScalE2(SS,OS)=  1.000000  1.000000
 Range of M.O.s used for correlation:     1   356
 NBasis=   356 NAE=    63 NBE=    63 NFC=     0 NFV=     0
 NROrb=    356 NOA=    63 NOB=    63 NVA=   293 NVB=   293

 **** Warning!!: The largest alpha MO coefficient is  0.36163931D+02

 Symmetrizing basis deriv contribution to polar:
 IMax=3 JMax=2 DiffMx= 0.00D+00
 G2DrvN: will do    30 centers at a time, making    1 passes.
 Calling FoFCou, ICntrl=  3107 FMM=F I1Cent=   0 AccDes= 0.00D+00.
 End of G2Drv F.D. properties file   721 does not exist.
 End of G2Drv F.D. properties file   722 does not exist.
 End of G2Drv F.D. properties file   788 does not exist.
          IDoAtm=11111111111111111111111111111
          Differentiating once with respect to nuclear coordinates.
 CalDSu exits because no D1Ps are significant.
          There are    90 degrees of freedom in the 1st order CPHF.  IDoFFX=6 NUNeed=     0.
     84 vectors produced by pass  0 Test12= 2.05D-14 1.11D-09 XBig12= 1.22D-01 6.04D-02.
 AX will form    84 AO Fock derivatives at one time.
     84 vectors produced by pass  1 Test12= 2.05D-14 1.11D-09 XBig12= 2.40D-02 4.18D-02.
     84 vectors produced by pass  2 Test12= 2.05D-14 1.11D-09 XBig12= 6.17D-04 3.74D-03.
     84 vectors produced by pass  3 Test12= 2.05D-14 1.11D-09 XBig12= 6.30D-06 3.63D-04.
     84 vectors produced by pass  4 Test12= 2.05D-14 1.11D-09 XBig12= 4.85D-08 2.51D-05.
     84 vectors produced by pass  5 Test12= 2.05D-14 1.11D-09 XBig12= 3.00D-10 1.63D-06.
     75 vectors produced by pass  6 Test12= 2.05D-14 1.11D-09 XBig12= 1.74D-12 1.15D-07.
     18 vectors produced by pass  7 Test12= 2.05D-14 1.11D-09 XBig12= 8.81D-15 9.38D-09.
 InvSVY:  IOpt=1 It=  1 EMax= 3.33D-16
 Solved reduced A of dimension   597 with    90 vectors.
 End of Minotr F.D. properties file   721 does not exist.
 End of Minotr F.D. properties file   722 does not exist.
 End of Minotr F.D. properties file   788 does not exist.

 **********************************************************************

            Population analysis using the SCF Density.

 **********************************************************************

 Orbital symmetries:
       Occupied  (A) (A) (A) (A) (A) (A) (A) (A) (A) (A) (A) (A)
                 (A) (A) (A) (A) (A) (A) (A) (A) (A) (A) (A) (A)
                 (A) (A) (A) (A) (A) (A) (A) (A) (A) (A) (A) (A)
                 (A) (A) (A) (A) (A) (A) (A) (A) (A) (A) (A) (A)
                 (A) (A) (A) (A) (A) (A) (A) (A) (A) (A) (A) (A)
                 (A) (A) (A)
       Virtual   (A) (A) (A) (A) (A) (A) (A) (A) (A) (A) (A) (A)
                 (A) (A) (A) (A) (A) (A) (A) (A) (A) (A) (A) (A)
                 (A) (A) (A) (A) (A) (A) (A) (A) (A) (A) (A) (A)
                 (A) (A) (A) (A) (A) (A) (A) (A) (A) (A) (A) (A)
                 (A) (A) (A) (A) (A) (A) (A) (A) (A) (A) (A) (A)
                 (A) (A) (A) (A) (A) (A) (A) (A) (A) (A) (A) (A)
                 (A) (A) (A) (A) (A) (A) (A) (A) (A) (A) (A) (A)
                 (A) (A) (A) (A) (A) (A) (A) (A) (A) (A) (A) (A)
                 (A) (A) (A) (A) (A) (A) (A) (A) (A) (A) (A) (A)
                 (A) (A) (A) (A) (A) (A) (A) (A) (A) (A) (A) (A)
                 (A) (A) (A) (A) (A) (A) (A) (A) (A) (A) (A) (A)
                 (A) (A) (A) (A) (A) (A) (A) (A) (A) (A) (A) (A)
                 (A) (A) (A) (A) (A) (A) (A) (A) (A) (A) (A) (A)
                 (A) (A) (A) (A) (A) (A) (A) (A) (A) (A) (A) (A)
                 (A) (A) (A) (A) (A) (A) (A) (A) (A) (A) (A) (A)
                 (A) (A) (A) (A) (A) (A) (A) (A) (A) (A) (A) (A)
                 (A) (A) (A) (A) (A) (A) (A) (A) (A) (A) (A) (A)
                 (A) (A) (A) (A) (A) (A) (A) (A) (A) (A) (A) (A)
                 (A) (A) (A) (A) (A) (A) (A) (A) (A) (A) (A) (A)
                 (A) (A) (A) (A) (A) (A) (A) (A) (A) (A) (A) (A)
                 (A) (A) (A) (A) (A) (A) (A) (A) (A) (A) (A) (A)
                 (A) (A) (A) (A) (A) (A) (A) (A) (A) (A) (A) (A)
                 (A) (A) (A) (A) (A) (A) (A) (A) (A) (A) (A) (A)
                 (A) (A) (A) (A) (A) (A) (A) (A) (A) (A) (A) (A)
                 (A) (A) (A) (A) (A)
 The electronic state is 1-A.
 Alpha  occ. eigenvalues --  -24.88419 -24.88414 -24.88206 -19.33547 -19.33029
 Alpha  occ. eigenvalues --  -19.32942 -19.31217 -19.31123 -19.30549 -19.30288
 Alpha  occ. eigenvalues --  -19.29775 -19.27885 -10.56987 -10.47985  -1.45075
 Alpha  occ. eigenvalues --   -1.35188  -1.35019  -1.23818  -1.18276  -1.16976
 Alpha  occ. eigenvalues --   -1.15785  -1.14748  -1.14515  -1.13128  -1.12936
 Alpha  occ. eigenvalues --   -1.11592  -0.86082  -0.76383  -0.70834  -0.70647
 Alpha  occ. eigenvalues --   -0.69096  -0.68248  -0.67810  -0.66206  -0.66019
 Alpha  occ. eigenvalues --   -0.65372  -0.64354  -0.63360  -0.60844  -0.58494
 Alpha  occ. eigenvalues --   -0.57883  -0.56684  -0.56361  -0.56024  -0.55435
 Alpha  occ. eigenvalues --   -0.53299  -0.53071  -0.52853  -0.52066  -0.51110
 Alpha  occ. eigenvalues --   -0.51008  -0.49581  -0.48493  -0.47548  -0.45244
 Alpha  occ. eigenvalues --   -0.45005  -0.43769  -0.43517  -0.43163  -0.42827
 Alpha  occ. eigenvalues --   -0.42144  -0.40565  -0.39913
 Alpha virt. eigenvalues --    0.02297   0.03196   0.03951   0.05953   0.06397
 Alpha virt. eigenvalues --    0.08368   0.08422   0.08973   0.09468   0.09719
 Alpha virt. eigenvalues --    0.11011   0.11656   0.11854   0.12226   0.12611
 Alpha virt. eigenvalues --    0.13297   0.13919   0.14704   0.15187   0.15846
 Alpha virt. eigenvalues --    0.17119   0.17316   0.18792   0.19316   0.19849
 Alpha virt. eigenvalues --    0.21366   0.21495   0.22105   0.22942   0.24356
 Alpha virt. eigenvalues --    0.25216   0.25831   0.26635   0.26812   0.27425
 Alpha virt. eigenvalues --    0.27637   0.27938   0.28904   0.29096   0.29649
 Alpha virt. eigenvalues --    0.30121   0.30609   0.30747   0.31088   0.31500
 Alpha virt. eigenvalues --    0.31702   0.32003   0.32379   0.33192   0.33392
 Alpha virt. eigenvalues --    0.33912   0.34348   0.34650   0.34870   0.35124
 Alpha virt. eigenvalues --    0.35919   0.35986   0.36857   0.37064   0.37415
 Alpha virt. eigenvalues --    0.37869   0.38348   0.38661   0.38815   0.39061
 Alpha virt. eigenvalues --    0.39825   0.39959   0.40265   0.40918   0.42048
 Alpha virt. eigenvalues --    0.42810   0.43319   0.44292   0.44634   0.44984
 Alpha virt. eigenvalues --    0.45567   0.46550   0.47750   0.48223   0.48439
 Alpha virt. eigenvalues --    0.49118   0.50171   0.51174   0.52783   0.54572
 Alpha virt. eigenvalues --    0.56829   0.57629   0.58716   0.59756   0.60282
 Alpha virt. eigenvalues --    0.62039   0.63710   0.66250   0.82942   0.84463
 Alpha virt. eigenvalues --    0.87342   0.90219   0.92135   0.94382   1.02430
 Alpha virt. eigenvalues --    1.06013   1.07638   1.09583   1.10285   1.16661
 Alpha virt. eigenvalues --    1.17001   1.18073   1.19026   1.19761   1.20343
 Alpha virt. eigenvalues --    1.20939   1.21721   1.23057   1.23793   1.24235
 Alpha virt. eigenvalues --    1.25107   1.25993   1.27152   1.27958   1.28505
 Alpha virt. eigenvalues --    1.29232   1.29756   1.29813   1.30503   1.31901
 Alpha virt. eigenvalues --    1.32382   1.33476   1.33775   1.34251   1.34623
 Alpha virt. eigenvalues --    1.34866   1.35815   1.36309   1.37543   1.38156
 Alpha virt. eigenvalues --    1.38779   1.39909   1.41381   1.42759   1.43364
 Alpha virt. eigenvalues --    1.44289   1.45063   1.47171   1.49739   1.51768
 Alpha virt. eigenvalues --    1.55406   1.55954   1.56600   1.57284   1.58575
 Alpha virt. eigenvalues --    1.59609   1.60306   1.61366   1.61937   1.62207
 Alpha virt. eigenvalues --    1.62769   1.63449   1.63957   1.64949   1.65164
 Alpha virt. eigenvalues --    1.66400   1.67161   1.67580   1.68546   1.68891
 Alpha virt. eigenvalues --    1.70282   1.71203   1.72108   1.72944   1.74067
 Alpha virt. eigenvalues --    1.74456   1.74861   1.75482   1.75618   1.77039
 Alpha virt. eigenvalues --    1.77611   1.78983   1.79722   1.80975   1.82852
 Alpha virt. eigenvalues --    1.83929   1.85641   1.85992   1.86636   1.90531
 Alpha virt. eigenvalues --    1.90661   1.91041   1.91769   1.93024   1.94103
 Alpha virt. eigenvalues --    1.94731   1.95998   1.96764   1.97286   2.01298
 Alpha virt. eigenvalues --    2.02462   2.13113   2.15243   2.17013   2.18821
 Alpha virt. eigenvalues --    2.19940   2.20871   2.25386   2.28817   2.30520
 Alpha virt. eigenvalues --    2.30590   2.32443   2.35389   2.36088   2.37487
 Alpha virt. eigenvalues --    2.38830   2.38888   2.40458   2.41303   2.45042
 Alpha virt. eigenvalues --    2.46314   2.48105   2.49293   2.49924   2.51665
 Alpha virt. eigenvalues --    2.54139   2.55259   2.57116   2.59059   2.59860
 Alpha virt. eigenvalues --    2.62281   2.63216   2.65011   2.65983   2.68033
 Alpha virt. eigenvalues --    2.69838   2.70761   2.72608   2.73498   2.74772
 Alpha virt. eigenvalues --    2.76082   2.78211   2.78902   2.79963   2.81275
 Alpha virt. eigenvalues --    2.82934   2.84028   2.84582   2.85797   2.87889
 Alpha virt. eigenvalues --    2.88298   2.90007   2.90470   2.95262   2.99202
 Alpha virt. eigenvalues --    2.99720   3.10086   3.12022   3.12276   3.14208
 Alpha virt. eigenvalues --    3.16253   3.16607   3.18522   3.21121   3.24888
 Alpha virt. eigenvalues --    3.25240   3.27121   3.37902   3.40421   3.43684
 Alpha virt. eigenvalues --    3.52206   3.54405   3.57429   3.61340   3.62111
 Alpha virt. eigenvalues --    3.64665   3.75337   3.77630   3.78209   3.83062
 Alpha virt. eigenvalues --    3.85702   3.85921   3.87074   3.90673   4.37426
 Alpha virt. eigenvalues --    4.39399   4.45367   4.47241   4.50543   4.58444
 Alpha virt. eigenvalues --    4.61209   4.67193   4.80993   4.83922   4.87840
 Alpha virt. eigenvalues --    5.69584   5.98379   6.76444
          Condensed to atoms (all electrons):
               1          2          3          4          5          6
     1  C    5.666821   0.336768   0.424728  -0.050643  -0.512397  -0.045890
     2  O    0.336768   8.374276  -0.163149  -0.001818  -0.047363  -0.002259
     3  O    0.424728  -0.163149   8.358511   0.154588  -0.265562   0.012057
     4  H   -0.050643  -0.001818   0.154588   0.257880   0.033653  -0.000304
     5  C   -0.512397  -0.047363  -0.265562   0.033653   5.358992   0.177846
     6  F   -0.045890  -0.002259   0.012057  -0.000304   0.177846   9.228239
     7  F   -0.057341   0.004951   0.014568   0.000398   0.180713  -0.048182
     8  F   -0.056637   0.004625   0.012916   0.000941   0.179669  -0.040531
     9  O   -0.018457   0.003821  -0.052718   0.099741   0.003170  -0.000310
    10  H    0.006501   0.000685   0.003973  -0.016524  -0.009291   0.000009
    11  H   -0.001342   0.001792   0.001421  -0.012312   0.002159  -0.000185
    12  O    0.012693   0.014500  -0.001943  -0.001602  -0.001967  -0.000094
    13  H   -0.005862   0.006398   0.000573   0.000385   0.002554   0.000197
    14  H    0.001291   0.001036   0.001825   0.000072  -0.007106  -0.000924
    15  O   -0.000447   0.000651   0.000142   0.000357  -0.000010  -0.000006
    16  H   -0.000227   0.000280   0.000072   0.000166  -0.000159  -0.000005
    17  H    0.003604   0.006204  -0.000141   0.000178  -0.001592  -0.000011
    18  O   -0.004873   0.000685   0.002822  -0.001325  -0.007765   0.000000
    19  H    0.000313   0.000258  -0.000223   0.001885   0.001194   0.000008
    20  H    0.000384  -0.000276   0.000088  -0.000907  -0.000941  -0.000002
    21  O   -0.019156  -0.005118  -0.001992  -0.001591  -0.003290   0.000014
    22  H   -0.023243   0.027593  -0.003192  -0.001410   0.009365  -0.000145
    23  H    0.001849  -0.002110   0.000286   0.000476   0.001310   0.000027
    24  O   -0.000803   0.000039   0.000415   0.000128  -0.000527   0.000000
    25  H    0.000463  -0.000238  -0.000072   0.000651  -0.000023  -0.000001
    26  H    0.000958  -0.000249   0.000003  -0.000836   0.000460   0.000003
    27  O    0.005132  -0.005590  -0.003116  -0.003802   0.003313  -0.000020
    28  H    0.000526  -0.001131   0.000714  -0.000639  -0.003132   0.000100
    29  H   -0.005505   0.002373  -0.000162   0.000236  -0.000370  -0.000065
               7          8          9         10         11         12
     1  C   -0.057341  -0.056637  -0.018457   0.006501  -0.001342   0.012693
     2  O    0.004951   0.004625   0.003821   0.000685   0.001792   0.014500
     3  O    0.014568   0.012916  -0.052718   0.003973   0.001421  -0.001943
     4  H    0.000398   0.000941   0.099741  -0.016524  -0.012312  -0.001602
     5  C    0.180713   0.179669   0.003170  -0.009291   0.002159  -0.001967
     6  F   -0.048182  -0.040531  -0.000310   0.000009  -0.000185  -0.000094
     7  F    9.229414  -0.041434  -0.000087   0.000053  -0.000070  -0.000045
     8  F   -0.041434   9.249747   0.000097  -0.000079  -0.000175  -0.000267
     9  O   -0.000087   0.000097   8.479247   0.230628   0.232310  -0.007421
    10  H    0.000053  -0.000079   0.230628   0.298436  -0.022080   0.000885
    11  H   -0.000070  -0.000175   0.232310  -0.022080   0.286092  -0.001741
    12  O   -0.000045  -0.000267  -0.007421   0.000885  -0.001741   8.252934
    13  H    0.000002  -0.000482   0.002435   0.000191   0.001565   0.249425
    14  H    0.000129   0.000357  -0.000641  -0.000183  -0.000714   0.282520
    15  O    0.000001   0.000006  -0.005959  -0.000427   0.001889  -0.037815
    16  H   -0.000005   0.000005  -0.000798  -0.000238  -0.000119  -0.000889
    17  H    0.000008   0.000123   0.004502   0.000100  -0.000054  -0.000585
    18  O   -0.000002   0.000006  -0.026091   0.032840   0.003456  -0.000055
    19  H    0.000018   0.000016  -0.006276  -0.010720  -0.001448   0.000629
    20  H   -0.000016  -0.000000   0.005819  -0.001636   0.000815  -0.000084
    21  O    0.000093   0.000220   0.005492  -0.005115   0.001086  -0.003400
    22  H   -0.000083   0.000387  -0.001058  -0.001053  -0.000818  -0.004198
    23  H    0.000020  -0.000122  -0.006673   0.000837   0.000418   0.000761
    24  O    0.000000  -0.000000  -0.009207   0.002220  -0.002927  -0.002282
    25  H   -0.000001   0.000001   0.002081  -0.001830  -0.001956   0.000412
    26  H    0.000002  -0.000014   0.000316   0.001445   0.001953  -0.002004
    27  O    0.000003   0.000003  -0.041408  -0.000797   0.045561  -0.015191
    28  H   -0.000031  -0.000009   0.002470   0.001741  -0.003629   0.005638
    29  H    0.000039   0.000151  -0.003736  -0.000346  -0.010984   0.018118
              13         14         15         16         17         18
     1  C   -0.005862   0.001291  -0.000447  -0.000227   0.003604  -0.004873
     2  O    0.006398   0.001036   0.000651   0.000280   0.006204   0.000685
     3  O    0.000573   0.001825   0.000142   0.000072  -0.000141   0.002822
     4  H    0.000385   0.000072   0.000357   0.000166   0.000178  -0.001325
     5  C    0.002554  -0.007106  -0.000010  -0.000159  -0.001592  -0.007765
     6  F    0.000197  -0.000924  -0.000006  -0.000005  -0.000011   0.000000
     7  F    0.000002   0.000129   0.000001  -0.000005   0.000008  -0.000002
     8  F   -0.000482   0.000357   0.000006   0.000005   0.000123   0.000006
     9  O    0.002435  -0.000641  -0.005959  -0.000798   0.004502  -0.026091
    10  H    0.000191  -0.000183  -0.000427  -0.000238   0.000100   0.032840
    11  H    0.001565  -0.000714   0.001889  -0.000119  -0.000054   0.003456
    12  O    0.249425   0.282520  -0.037815  -0.000889  -0.000585  -0.000055
    13  H    0.391634  -0.035573   0.010520  -0.006914  -0.004918   0.000653
    14  H   -0.035573   0.362476   0.005212   0.000627  -0.000875  -0.000150
    15  O    0.010520   0.005212   8.726235   0.255398   0.164591   0.003348
    16  H   -0.006914   0.000627   0.255398   0.323752  -0.011558   0.000990
    17  H   -0.004918  -0.000875   0.164591  -0.011558   0.265995   0.002169
    18  O    0.000653  -0.000150   0.003348   0.000990   0.002169   8.526497
    19  H   -0.001215   0.000473   0.005413  -0.000010  -0.005010   0.203518
    20  H   -0.000028  -0.000034  -0.000123   0.000306   0.000920   0.255614
    21  O   -0.000260  -0.000496  -0.047840   0.006589   0.079596  -0.026392
    22  H   -0.001983  -0.000416   0.008380  -0.000916  -0.015868   0.002509
    23  H   -0.000244   0.000343   0.005370  -0.000564  -0.013215   0.017955
    24  O    0.000745  -0.000173  -0.019625   0.002550  -0.008922  -0.030635
    25  H   -0.000004  -0.000294  -0.000946  -0.000605   0.003179   0.002418
    26  H    0.004146  -0.000255   0.010143  -0.004000  -0.001844   0.006311
    27  O   -0.010116   0.000412  -0.006872   0.003650  -0.004835   0.000096
    28  H   -0.002837   0.002360  -0.001618  -0.000353   0.000854   0.001075
    29  H   -0.011700   0.003236  -0.009454   0.000687  -0.001139  -0.007832
              19         20         21         22         23         24
     1  C    0.000313   0.000384  -0.019156  -0.023243   0.001849  -0.000803
     2  O    0.000258  -0.000276  -0.005118   0.027593  -0.002110   0.000039
     3  O   -0.000223   0.000088  -0.001992  -0.003192   0.000286   0.000415
     4  H    0.001885  -0.000907  -0.001591  -0.001410   0.000476   0.000128
     5  C    0.001194  -0.000941  -0.003290   0.009365   0.001310  -0.000527
     6  F    0.000008  -0.000002   0.000014  -0.000145   0.000027   0.000000
     7  F    0.000018  -0.000016   0.000093  -0.000083   0.000020   0.000000
     8  F    0.000016  -0.000000   0.000220   0.000387  -0.000122  -0.000000
     9  O   -0.006276   0.005819   0.005492  -0.001058  -0.006673  -0.009207
    10  H   -0.010720  -0.001636  -0.005115  -0.001053   0.000837   0.002220
    11  H   -0.001448   0.000815   0.001086  -0.000818   0.000418  -0.002927
    12  O    0.000629  -0.000084  -0.003400  -0.004198   0.000761  -0.002282
    13  H   -0.001215  -0.000028  -0.000260  -0.001983  -0.000244   0.000745
    14  H    0.000473  -0.000034  -0.000496  -0.000416   0.000343  -0.000173
    15  O    0.005413  -0.000123  -0.047840   0.008380   0.005370  -0.019625
    16  H   -0.000010   0.000306   0.006589  -0.000916  -0.000564   0.002550
    17  H   -0.005010   0.000920   0.079596  -0.015868  -0.013215  -0.008922
    18  O    0.203518   0.255614  -0.026392   0.002509   0.017955  -0.030635
    19  H    0.298113  -0.012774  -0.009652   0.003241  -0.003999   0.054555
    20  H   -0.012774   0.331694   0.006139  -0.000983  -0.003122   0.003393
    21  O   -0.009652   0.006139   8.413341   0.235727   0.244012  -0.016629
    22  H    0.003241  -0.000983   0.235727   0.293006  -0.018081   0.001923
    23  H   -0.003999  -0.003122   0.244012  -0.018081   0.301149   0.000825
    24  O    0.054555   0.003393  -0.016629   0.001923   0.000825   8.322010
    25  H   -0.006048  -0.000610   0.001882  -0.000945   0.000628   0.280803
    26  H   -0.012200  -0.000061   0.000435   0.001197  -0.002902   0.239441
    27  O   -0.001394   0.000578  -0.006327   0.000420   0.001021   0.020032
    28  H   -0.001462   0.000284  -0.000383   0.000195  -0.000149   0.006514
    29  H    0.007036  -0.000834  -0.001141   0.002938   0.001178  -0.026172
              25         26         27         28         29
     1  C    0.000463   0.000958   0.005132   0.000526  -0.005505
     2  O   -0.000238  -0.000249  -0.005590  -0.001131   0.002373
     3  O   -0.000072   0.000003  -0.003116   0.000714  -0.000162
     4  H    0.000651  -0.000836  -0.003802  -0.000639   0.000236
     5  C   -0.000023   0.000460   0.003313  -0.003132  -0.000370
     6  F   -0.000001   0.000003  -0.000020   0.000100  -0.000065
     7  F   -0.000001   0.000002   0.000003  -0.000031   0.000039
     8  F    0.000001  -0.000014   0.000003  -0.000009   0.000151
     9  O    0.002081   0.000316  -0.041408   0.002470  -0.003736
    10  H   -0.001830   0.001445  -0.000797   0.001741  -0.000346
    11  H   -0.001956   0.001953   0.045561  -0.003629  -0.010984
    12  O    0.000412  -0.002004  -0.015191   0.005638   0.018118
    13  H   -0.000004   0.004146  -0.010116  -0.002837  -0.011700
    14  H   -0.000294  -0.000255   0.000412   0.002360   0.003236
    15  O   -0.000946   0.010143  -0.006872  -0.001618  -0.009454
    16  H   -0.000605  -0.004000   0.003650  -0.000353   0.000687
    17  H    0.003179  -0.001844  -0.004835   0.000854  -0.001139
    18  O    0.002418   0.006311   0.000096   0.001075  -0.007832
    19  H   -0.006048  -0.012200  -0.001394  -0.001462   0.007036
    20  H   -0.000610  -0.000061   0.000578   0.000284  -0.000834
    21  O    0.001882   0.000435  -0.006327  -0.000383  -0.001141
    22  H   -0.000945   0.001197   0.000420   0.000195   0.002938
    23  H    0.000628  -0.002902   0.001021  -0.000149   0.001178
    24  O    0.280803   0.239441   0.020032   0.006514  -0.026172
    25  H    0.331288  -0.024257   0.002953   0.001326  -0.002883
    26  H   -0.024257   0.334616  -0.002088   0.000478  -0.001963
    27  O    0.002953  -0.002088   8.383312   0.267166   0.232471
    28  H    0.001326   0.000478   0.267166   0.316061  -0.021414
    29  H   -0.002883  -0.001963   0.232471  -0.021414   0.401016
 Mulliken charges:
               1
     1  C    0.340790
     2  O   -0.557637
     3  O   -0.497434
     4  H    0.541978
     5  C    0.907095
     6  F   -0.279568
     7  F   -0.283115
     8  F   -0.309521
     9  O   -0.891290
    10  H    0.489776
    11  H    0.480036
    12  O   -0.756934
    13  H    0.410712
    14  H    0.385463
    15  O   -1.066514
    16  H    0.432286
    17  H    0.538545
    18  O   -0.957843
    19  H    0.495762
    20  H    0.416396
    21  O   -0.845844
    22  H    0.487512
    23  H    0.472714
    24  O   -0.817693
    25  H    0.412628
    26  H    0.450767
    27  O   -0.864569
    28  H    0.429284
    29  H    0.436218
 Sum of Mulliken charges =  -0.00000
 Mulliken charges with hydrogens summed into heavy atoms:
               1
     1  C    0.340790
     2  O   -0.557637
     3  O    0.044544
     5  C    0.907095
     6  F   -0.279568
     7  F   -0.283115
     8  F   -0.309521
     9  O    0.078522
    12  O    0.039241
    15  O   -0.095683
    18  O   -0.045685
    21  O    0.114382
    24  O    0.045702
    27  O    0.000933
 APT charges:
               1
     1  C    0.200136
     2  O   -0.669880
     3  O   -0.397558
     4  H    0.454487
     5  C    0.314634
     6  F   -0.056512
     7  F    0.019413
     8  F   -0.089001
     9  O   -0.624498
    10  H    0.467315
    11  H    0.327125
    12  O   -0.656315
    13  H    0.417048
    14  H    0.286895
    15  O   -1.417661
    16  H    1.026717
    17  H    0.274343
    18  O   -1.742334
    19  H    0.509224
    20  H    1.109124
    21  O   -0.447822
    22  H    0.149807
    23  H    0.482561
    24  O   -0.433407
    25  H    0.412399
    26  H    0.054900
    27  O   -0.779407
    28  H    0.467451
    29  H    0.340817
 Sum of APT charges =  -0.00000
 APT charges with hydrogens summed into heavy atoms:
               1
     1  C    0.200136
     2  O   -0.669880
     3  O    0.056929
     5  C    0.314634
     6  F   -0.056512
     7  F    0.019413
     8  F   -0.089001
     9  O    0.169941
    12  O    0.047628
    15  O   -0.116601
    18  O   -0.123986
    21  O    0.184546
    24  O    0.033892
    27  O    0.028860
 Electronic spatial extent (au):  <R**2>=           4538.1976
 Charge=             -0.0000 electrons
 Dipole moment (field-independent basis, Debye):
    X=             -4.4692    Y=             -0.3338    Z=              1.5258  Tot=              4.7342
 Quadrupole moment (field-independent basis, Debye-Ang):
   XX=            -87.0304   YY=            -80.0717   ZZ=            -89.9451
   XY=              1.3772   XZ=             -2.9686   YZ=             -1.8875
 Traceless Quadrupole moment (field-independent basis, Debye-Ang):
   XX=             -1.3480   YY=              5.6107   ZZ=             -4.2627
   XY=              1.3772   XZ=             -2.9686   YZ=             -1.8875
 Octapole moment (field-independent basis, Debye-Ang**2):
  XXX=            -11.3992  YYY=            -23.6015  ZZZ=            -14.2054  XYY=            -37.6042
  XXY=              5.9075  XXZ=              9.1432  XZZ=             -1.4878  YZZ=              5.5703
  YYZ=             36.9215  XYZ=             -2.9806
 Hexadecapole moment (field-independent basis, Debye-Ang**3):
 XXXX=          -3723.0143 YYYY=           -855.9652 ZZZZ=           -689.8587 XXXY=             -2.2264
 XXXZ=             -0.1030 YYYX=             54.4044 YYYZ=              2.4383 ZZZX=             15.0688
 ZZZY=            -21.1324 XXYY=           -590.8423 XXZZ=           -662.0723 YYZZ=           -245.0634
 XXYZ=             -0.8853 YYXZ=            -72.3540 ZZXY=             -4.3270
 N-N= 1.168125295817D+03 E-N=-4.843477366733D+03  KE= 1.053259842155D+03
  Exact polarizability:       0.000       0.000       0.000       0.000       0.000       0.000
 Approx polarizability:      93.270      -1.584      92.709      -2.673       5.900      91.396
 Calling FoFJK, ICntrl=    100127 FMM=F ISym2X=0 I1Cent= 0 IOpClX= 0 NMat=1 NMatS=1 NMatT=0.
 ***** Axes restored to original set *****
 -------------------------------------------------------------------
 Center     Atomic                   Forces (Hartrees/Bohr)
 Number     Number              X              Y              Z
 -------------------------------------------------------------------
      1        6           0.013811753    0.019560892   -0.013422211
      2        8          -0.008323922   -0.009089494    0.008094178
      3        8          -0.014428853    0.004105061   -0.003037192
      4        1           0.010398300   -0.006516369    0.006629967
      5        6           0.008235166   -0.008043672    0.007286268
      6        9          -0.001742680    0.018420795    0.006593389
      7        9           0.002477750   -0.001489043   -0.019108599
      8        9          -0.010887256   -0.011624060    0.006996793
      9        8           0.005038173   -0.006714082    0.007219464
     10        1           0.001977246    0.001904086   -0.003616355
     11        1           0.001994703    0.002173548   -0.003219880
     12        8           0.010285348    0.005682715    0.012796617
     13        1          -0.003178094   -0.006612871   -0.000508351
     14        1           0.003058872   -0.001361937   -0.000751675
     15        8           0.000950333   -0.009710707   -0.007074019
     16        1          -0.007163828   -0.003455750    0.005695073
     17        1          -0.001432650   -0.000244520    0.000754226
     18        8          -0.004942538    0.001944712    0.004354500
     19        1          -0.000233823    0.000906433   -0.002864317
     20        1          -0.001270028   -0.001155677   -0.007628892
     21        8          -0.006345759   -0.000311201    0.003889107
     22        1           0.004637053   -0.000995270    0.000602030
     23        1           0.000841584   -0.001920534   -0.004143199
     24        8           0.001520242    0.002765341   -0.004497061
     25        1          -0.000814258   -0.000181448   -0.001340657
     26        1          -0.005583695   -0.000363253    0.002086012
     27        8           0.004538729    0.015432465    0.000840204
     28        1          -0.003210969   -0.003072003   -0.004383675
     29        1          -0.000206899   -0.000034157    0.001758256
 -------------------------------------------------------------------
 Cartesian Forces:  Max     0.019560892 RMS     0.006787521
 FormGI is forming the generalized inverse of G from B-inverse, IUseBI=4.

 GradGradGradGradGradGradGradGradGradGradGradGradGradGradGradGradGradGrad
 Berny optimization.
 Internal  Forces:  Max     0.018103311 RMS     0.005027367
 Search for a local minimum.
 Step number   1 out of a maximum of  174
 All quantities printed in internal units (Hartrees-Bohrs-Radians)
 Mixed Optimization -- RFO/linear search
 Second derivative matrix not updated -- analytic derivatives used.
 ITU=  0
     Eigenvalues ---   -0.00105   0.00016   0.00033   0.00038   0.00044
     Eigenvalues ---    0.00056   0.00106   0.00177   0.00189   0.00234
     Eigenvalues ---    0.00310   0.00372   0.00470   0.00557   0.00708
     Eigenvalues ---    0.00756   0.00839   0.00895   0.01071   0.01131
     Eigenvalues ---    0.01272   0.01324   0.01423   0.01500   0.01574
     Eigenvalues ---    0.01649   0.01795   0.01886   0.01954   0.02096
     Eigenvalues ---    0.02116   0.02356   0.02483   0.02561   0.02893
     Eigenvalues ---    0.02924   0.02992   0.03195   0.03310   0.03501
     Eigenvalues ---    0.03644   0.03814   0.04329   0.04409   0.05136
     Eigenvalues ---    0.05334   0.05568   0.06118   0.06358   0.07084
     Eigenvalues ---    0.07487   0.08531   0.12035   0.13956   0.14637
     Eigenvalues ---    0.19222   0.20632   0.22805   0.23153   0.24057
     Eigenvalues ---    0.26237   0.34830   0.36114   0.40113   0.40997
     Eigenvalues ---    0.41241   0.43933   0.45253   0.45968   0.49399
     Eigenvalues ---    0.51053   0.52317   0.53545   0.54395   0.55005
     Eigenvalues ---    0.57300   0.57531   0.59035   0.59148   0.61120
     Eigenvalues ---    0.87635
 RFO step:  Lambda=-1.69146523D-02 EMin=-1.05038733D-03
 Linear search not attempted -- first point.
 Maximum step size (   0.300) exceeded in Quadratic search.
    -- Step size scaled by   0.608
 Iteration  1 RMS(Cart)=  0.05889499 RMS(Int)=  0.00415499
 Iteration  2 RMS(Cart)=  0.00359467 RMS(Int)=  0.00107885
 Iteration  3 RMS(Cart)=  0.00005719 RMS(Int)=  0.00107802
 Iteration  4 RMS(Cart)=  0.00000029 RMS(Int)=  0.00107802
 Variable       Old X    -DE/DX   Delta X   Delta X   Delta X     New X
                                 (Linear)    (Quad)   (Total)
    R1        2.28586   0.01640   0.00000   0.01472   0.01478   2.30065
    R2        2.44329  -0.00753   0.00000  -0.01039  -0.01057   2.43272
    R3        2.93021  -0.00040   0.00000   0.00122   0.00122   2.93142
    R4        3.28026   0.00340   0.00000   0.06644   0.06645   3.34671
    R5        2.09181  -0.01810   0.00000  -0.04836  -0.04849   2.04332
    R6        2.66437  -0.00459   0.00000  -0.01171  -0.01186   2.65250
    R7        2.50749   0.01635   0.00000   0.01331   0.01331   2.52080
    R8        2.50612   0.01580   0.00000   0.01431   0.01431   2.52042
    R9        2.50717   0.01392   0.00000   0.00588   0.00588   2.51305
   R10        1.85098   0.00400   0.00000   0.00020   0.00041   1.85139
   R11        1.87506  -0.00037   0.00000  -0.00491  -0.00496   1.87010
   R12        3.25256   0.00479   0.00000   0.04364   0.04386   3.29642
   R13        3.19688   0.00293   0.00000   0.03214   0.03210   3.22897
   R14        1.81287   0.01799   0.00000   0.01165   0.01165   1.82451
   R15        1.81101   0.00330   0.00000   0.00668   0.00668   1.81768
   R16        3.30897   0.01006   0.00000   0.12111   0.12150   3.43047
   R17        3.43119   0.00748   0.00000   0.08806   0.08818   3.51938
   R18        1.80280   0.00949   0.00000   0.00863   0.00863   1.81143
   R19        1.93552  -0.00065   0.00000  -0.01124  -0.01117   1.92435
   R20        3.27542   0.00784   0.00000   0.07709   0.07723   3.35266
   R21        3.27750   0.00847   0.00000   0.10231   0.10171   3.37921
   R22        2.89593   0.00050   0.00000   0.02344   0.02354   2.91947
   R23        1.88430  -0.00053   0.00000  -0.00433  -0.00448   1.87982
   R24        1.80352   0.00776   0.00000   0.00718   0.00718   1.81071
   R25        3.28258   0.00346   0.00000   0.06091   0.06095   3.34353
   R26        3.15092   0.00056   0.00000   0.01790   0.01776   3.16868
   R27        1.83246   0.00738   0.00000   0.00684   0.00681   1.83928
   R28        1.84153   0.00566   0.00000   0.00318   0.00321   1.84474
   R29        1.82490  -0.00075   0.00000  -0.00223  -0.00223   1.82266
   R30        1.84212   0.00767   0.00000   0.00438   0.00451   1.84662
   R31        1.83616  -0.00593   0.00000  -0.00540  -0.00540   1.83076
   R32        1.82332   0.01292   0.00000   0.00836   0.00825   1.83157
    A1        2.24485   0.00150   0.00000  -0.00211  -0.00255   2.24230
    A2        2.11668  -0.00539   0.00000  -0.01467  -0.01446   2.10222
    A3        1.92159   0.00388   0.00000   0.01684   0.01705   1.93864
    A4        2.47940  -0.00240   0.00000  -0.06231  -0.06228   2.41712
    A5        2.03487  -0.00197   0.00000  -0.01907  -0.02001   2.01486
    A6        1.95790  -0.01244   0.00000  -0.01738  -0.01754   1.94036
    A7        1.96734  -0.01294   0.00000  -0.02356  -0.02375   1.94358
    A8        1.96008  -0.01135   0.00000  -0.01273  -0.01284   1.94724
    A9        1.85984   0.01355   0.00000   0.01837   0.01814   1.87798
   A10        1.85414   0.01337   0.00000   0.02075   0.02069   1.87483
   A11        1.85649   0.01356   0.00000   0.02005   0.01992   1.87641
   A12        1.90007   0.00279   0.00000   0.02657   0.02569   1.92576
   A13        1.86579   0.00115   0.00000   0.03305   0.03201   1.89780
   A14        1.79370   0.00176   0.00000   0.01877   0.01799   1.81168
   A15        2.87943   0.00016   0.00000  -0.00945  -0.00870   2.87072
   A16        1.84130   0.00092   0.00000  -0.01821  -0.01813   1.82316
   A17        1.89729   0.00296   0.00000   0.04085   0.03951   1.93680
   A18        1.74184  -0.00082   0.00000   0.00112   0.00141   1.74326
   A19        1.69860   0.00104   0.00000  -0.03033  -0.03153   1.66707
   A20        2.33048   0.00115   0.00000   0.00995   0.00989   2.34037
   A21        1.88244   0.00074   0.00000   0.00752   0.00751   1.88995
   A22        2.02355  -0.00054   0.00000   0.00972   0.00946   2.03301
   A23        2.44883  -0.00058   0.00000   0.00977   0.00983   2.45867
   A24        1.72303  -0.00114   0.00000  -0.00654  -0.00620   1.71682
   A25        1.91200  -0.00040   0.00000  -0.02780  -0.02851   1.88349
   A26        1.23475   0.00194   0.00000   0.01977   0.01945   1.25420
   A27        1.75255   0.00127   0.00000   0.01816   0.01805   1.77060
   A28        2.14993  -0.00000   0.00000   0.00870   0.00812   2.15805
   A29        1.76218  -0.00209   0.00000  -0.05782  -0.05731   1.70487
   A30        1.87016  -0.00006   0.00000   0.00590   0.00577   1.87593
   A31        1.74928   0.00036   0.00000   0.00869   0.00862   1.75790
   A32        2.11008   0.00085   0.00000   0.02083   0.02036   2.13044
   A33        1.78274  -0.00070   0.00000   0.03075   0.03001   1.81275
   A34        1.76182   0.00290   0.00000   0.03222   0.03152   1.79334
   A35        1.82939  -0.00041   0.00000   0.01266   0.01194   1.84133
   A36        2.84223  -0.00025   0.00000  -0.01614  -0.01569   2.82653
   A37        1.93920  -0.00049   0.00000   0.01143   0.01065   1.94985
   A38        1.69684   0.00285   0.00000   0.04658   0.04656   1.74340
   A39        1.82000   0.00008   0.00000   0.01035   0.00965   1.82965
   A40        2.87169  -0.00213   0.00000  -0.03411  -0.03394   2.83775
   A41        1.88914   0.00064   0.00000  -0.00506  -0.00531   1.88384
   A42        1.93448  -0.00051   0.00000  -0.00856  -0.00987   1.92461
   A43        1.80134  -0.00135   0.00000  -0.01036  -0.01011   1.79123
   A44        2.20778   0.00195   0.00000  -0.01245  -0.01212   2.19567
   A45        3.11522   0.00437   0.00000   0.03459   0.03420   3.14942
   A46        3.12660  -0.00005   0.00000  -0.00675  -0.00757   3.11904
   A47        3.14352  -0.00161   0.00000  -0.05591  -0.04601   3.09751
   A48        3.05398  -0.00112   0.00000  -0.02117  -0.02187   3.03211
   A49        3.00813  -0.00030   0.00000  -0.01384  -0.01454   2.99359
   A50        3.01648  -0.00366   0.00000   0.02239   0.02151   3.03800
   A51        3.14304   0.00019   0.00000  -0.01349  -0.01070   3.13234
   A52        3.05987  -0.00290   0.00000   0.00441   0.00528   3.06515
   A53        3.30149   0.00053   0.00000  -0.01325  -0.01248   3.28901
   A54        3.38775  -0.00332   0.00000  -0.05018  -0.04936   3.33839
   A55        3.30745   0.00096   0.00000   0.00698   0.00789   3.31534
   A56        3.29957   0.00179   0.00000   0.01541   0.01535   3.31492
   A57        3.33845  -0.00070   0.00000  -0.01302  -0.01259   3.32586
   A58        3.02490  -0.00295   0.00000  -0.00602  -0.00456   3.02034
    D1        0.73615   0.00076   0.00000   0.03612   0.03615   0.77230
    D2       -2.41916   0.00053   0.00000   0.04143   0.04122  -2.37794
    D3        0.12638  -0.00060   0.00000  -0.00971  -0.01029   0.11610
    D4       -3.00273  -0.00034   0.00000  -0.01435  -0.01479  -3.01751
    D5       -2.06792  -0.00028   0.00000  -0.01459  -0.01444  -2.08236
    D6        2.11577   0.00038   0.00000  -0.00901  -0.00897   2.10680
    D7        0.01905   0.00024   0.00000  -0.00899  -0.00894   0.01011
    D8        1.06226  -0.00047   0.00000  -0.01026  -0.01028   1.05198
    D9       -1.03723   0.00019   0.00000  -0.00469  -0.00480  -1.04204
   D10       -3.13395   0.00004   0.00000  -0.00466  -0.00477  -3.13873
   D11       -2.08074   0.00015   0.00000  -0.07552  -0.07546  -2.15621
   D12       -0.29355   0.00268   0.00000  -0.02742  -0.02675  -0.32031
   D13       -1.03720  -0.00335   0.00000  -0.08295  -0.08397  -1.12117
   D14        0.89534   0.00175   0.00000  -0.02619  -0.02633   0.86901
   D15        1.84633   0.00239   0.00000   0.02889   0.02899   1.87532
   D16       -0.12780  -0.00083   0.00000  -0.02757  -0.02752  -0.15532
   D17        0.66232  -0.00281   0.00000  -0.05812  -0.05842   0.60390
   D18       -1.29570  -0.00114   0.00000  -0.03602  -0.03613  -1.33182
   D19        2.62751   0.00118   0.00000  -0.01034  -0.01036   2.61715
   D20        0.66949   0.00284   0.00000   0.01176   0.01193   0.68142
   D21        0.62338   0.00018   0.00000   0.01301   0.01278   0.63616
   D22        2.69308   0.00117   0.00000   0.04107   0.04093   2.73401
   D23       -1.16869  -0.00002   0.00000   0.01298   0.01345  -1.15524
   D24       -2.18554   0.00132   0.00000   0.19160   0.19224  -1.99330
   D25        1.68519   0.00044   0.00000   0.14629   0.14693   1.83211
   D26       -0.25134  -0.00021   0.00000   0.15493   0.15478  -0.09657
   D27       -2.16200  -0.00016   0.00000   0.20261   0.20150  -1.96050
   D28        0.18247   0.00091   0.00000  -0.21265  -0.21555  -0.03308
   D29        0.12169   0.00111   0.00000  -0.04288  -0.03786   0.08383
   D30       -0.20468  -0.00093   0.00000  -0.00736  -0.00813  -0.21280
   D31       -2.06742  -0.00091   0.00000  -0.03304  -0.03404  -2.10146
   D32       -2.01339  -0.00099   0.00000   0.00710   0.00715  -2.00623
   D33        2.40705  -0.00097   0.00000  -0.01857  -0.01875   2.38830
   D34        2.14929   0.00011   0.00000  -0.00771  -0.00779   2.14150
   D35        0.28654   0.00012   0.00000  -0.03338  -0.03369   0.25285
   D36        0.90256  -0.00145   0.00000  -0.02635  -0.02586   0.87671
   D37       -0.96018  -0.00144   0.00000  -0.05202  -0.05176  -1.01194
   D38        0.83218   0.00062   0.00000  -0.01409  -0.01534   0.81683
   D39       -3.07191  -0.00023   0.00000   0.02360   0.02385  -3.04806
   D40       -1.06812  -0.00026   0.00000   0.03233   0.03268  -1.03544
   D41        0.81262  -0.00023   0.00000   0.00590   0.00550   0.81812
   D42        3.01006   0.00060   0.00000  -0.02539  -0.02553   2.98453
   D43        0.97645   0.00038   0.00000  -0.00582  -0.00628   0.97017
   D44        0.17910   0.00011   0.00000   0.02655   0.02591   0.20501
   D45       -1.85451  -0.00011   0.00000   0.04612   0.04516  -1.80935
   D46       -1.43440   0.00078   0.00000   0.01544   0.01545  -1.41895
   D47        2.81518   0.00056   0.00000   0.03501   0.03470   2.84988
   D48        0.32034   0.00187   0.00000   0.04262   0.04265   0.36299
   D49       -1.53928   0.00092   0.00000   0.01304   0.01287  -1.52641
   D50       -1.97214   0.00056   0.00000   0.01378   0.01384  -1.95830
   D51        2.45142  -0.00039   0.00000  -0.01580  -0.01593   2.43549
   D52        2.09454  -0.00023   0.00000  -0.01556  -0.01520   2.07934
   D53        0.23492  -0.00119   0.00000  -0.04513  -0.04497   0.18994
   D54        0.99878   0.00088   0.00000   0.03087   0.03111   1.02989
   D55       -0.79593  -0.00006   0.00000   0.02308   0.02359  -0.77234
   D56       -2.84158  -0.00069   0.00000  -0.00171  -0.00153  -2.84311
   D57        0.47167   0.00017   0.00000   0.01629   0.01661   0.48828
   D58       -1.37540   0.00007   0.00000  -0.03075  -0.03040  -1.40580
   D59        0.71574  -0.00000   0.00000  -0.00519  -0.00539   0.71036
   D60       -1.27403  -0.00046   0.00000  -0.03554  -0.03616  -1.31018
   D61        1.66864   0.00031   0.00000  -0.00693  -0.00595   1.66269
   D62       -0.35036   0.00053   0.00000   0.00828   0.00969  -0.34066
         Item               Value     Threshold  Converged?
 Maximum Force            0.018103     0.000015     NO 
 RMS     Force            0.005027     0.000010     NO 
 Maximum Displacement     0.205428     0.000060     NO 
 RMS     Displacement     0.059069     0.000040     NO 
 Predicted change in Energy=-8.153874D-03
 GradGradGradGradGradGradGradGradGradGradGradGradGradGradGradGradGradGrad

                          Input orientation:                          
 ---------------------------------------------------------------------
 Center     Atomic      Atomic             Coordinates (Angstroms)
 Number     Number       Type             X           Y           Z
 ---------------------------------------------------------------------
      1          6           0        1.594494   -0.502354   -0.011481
      2          8           0        0.596936   -1.081722    0.377616
      3          8           0        1.677450    0.489691   -0.827694
      4          1           0        0.733995    0.924162   -1.128180
      5          6           0        2.998506   -0.931456    0.489494
      6          9           0        3.607277    0.067296    1.130835
      7          9           0        3.784476   -1.298639   -0.523581
      8          9           0        2.924473   -1.958474    1.331074
      9          8           0       -0.449802    1.584497   -1.492597
     10          1           0       -1.034852    0.981418   -1.996428
     11          1           0       -0.967029    1.785172   -0.673120
     12          8           0       -0.986855    0.181671    2.613669
     13          1           0       -1.751851   -0.165351    2.137717
     14          1           0       -0.257287   -0.381856    2.339125
     15          8           0       -3.179378   -0.518884    1.073483
     16          1           0       -3.721739   -1.018111    1.686238
     17          1           0       -2.690668   -1.177384    0.469723
     18          8           0       -2.324237   -0.083413   -2.492932
     19          1           0       -3.107667    0.331305   -2.041505
     20          1           0       -2.565709   -0.234130   -3.407860
     21          8           0       -1.822746   -1.927351   -0.565183
     22          1           0       -0.910007   -1.725171   -0.294351
     23          1           0       -1.971741   -1.415306   -1.382843
     24          8           0       -4.235571    0.945889   -0.963657
     25          1           0       -4.016456    1.844974   -0.691781
     26          1           0       -4.039190    0.393324   -0.181986
     27          8           0       -1.979302    1.929648    0.695852
     28          1           0       -1.416044    2.087981    1.468018
     29          1           0       -2.387799    1.075493    0.903086
 ---------------------------------------------------------------------
                    Distance matrix (angstroms):
                    1          2          3          4          5
     1  C    0.000000
     2  O    1.217450   0.000000
     3  O    1.287338   2.256019   0.000000
     4  H    2.005598   2.511926   1.081279   0.000000
     5  C    1.551243   2.408866   2.345172   3.344876   0.000000
     6  F    2.383418   3.309038   2.781813   3.754080   1.333951
     7  F    2.385862   3.319581   2.780318   3.822541   1.333751
     8  F    2.385703   2.663682   3.494117   4.376723   1.329851
     9  O    3.275332   3.420830   2.483123   1.403644   4.706329
    10  H    3.613178   3.543355   2.994047   1.971282   5.109489
    11  H    3.497419   3.430614   2.948802   1.960076   4.945423
    12  O    3.744685   3.017364   4.363070   4.184979   4.651266
    13  H    3.991321   3.074815   4.580703   4.246474   5.086202
    14  H    2.994821   2.251005   3.812026   3.835430   3.784625
    15  O    4.895638   3.880923   5.312295   4.716374   6.219125
    16  H    5.604515   4.513036   6.143660   5.616666   6.826522
    17  H    4.364612   3.290285   4.852101   4.324130   5.694522
    18  O    4.657205   4.215438   4.372066   3.497218   6.160003
    19  H    5.189055   4.644660   4.939207   3.992994   6.729477
    20  H    5.377232   5.005054   5.018523   4.174521   6.829064
    21  O    3.743625   2.731084   4.261734   3.871048   5.034742
    22  H    2.801396   1.771001   3.447463   3.227534   4.064587
    23  H    3.928377   3.131868   4.153769   3.585940   5.333208
    24  O    6.082245   5.409561   5.932152   4.972336   7.613669
    25  H    6.120091   5.567095   5.854556   4.858510   7.636338
    26  H    5.706987   4.897201   5.753798   4.894932   7.192711
    27  O    4.380293   3.975754   4.215033   3.420537   5.745178
    28  H    4.238171   3.909998   4.170675   3.566144   5.437165
    29  H    4.380033   3.719991   4.457018   3.727538   5.762915
                    6          7          8          9         10
     6  F    0.000000
     7  F    2.152736   0.000000
     8  F    2.147105   2.148193   0.000000
     9  O    5.064009   5.213499   5.649025   0.000000
    10  H    5.671398   5.531172   5.949075   0.979711   0.000000
    11  H    5.208611   5.666485   5.759814   0.989614   1.549763
    12  O    4.828864   5.899090   4.639370   4.372386   4.679198
    13  H    5.457855   6.246420   5.072865   4.235147   4.349750
    14  H    4.073887   5.037005   3.691271   4.311113   4.610872
    15  O    6.812164   7.187064   6.276605   4.296460   4.034136
    16  H    7.429741   7.829768   6.721797   5.252060   4.977902
    17  H    6.453713   6.552011   5.734268   4.062040   3.672064
    18  O    6.952500   6.532342   6.759277   2.701130   1.744389
    19  H    7.431279   7.243096   7.280390   2.989320   2.172841
    20  H    7.667879   7.055288   7.454727   3.384184   2.411062
    21  O    6.028287   5.642513   5.112029   3.883060   3.336193
    22  H    5.064577   4.719390   4.171291   3.549857   3.199731
    23  H    6.296199   5.821166   5.624347   3.365585   2.645474
    24  O    8.165114   8.339828   8.060232   3.875519   3.363403
    25  H    8.037622   8.412201   8.169127   3.664720   3.367164
    26  H    7.765195   8.011814   7.504192   4.002536   3.558665
    27  O    5.904864   6.717885   6.290310   2.692175   3.006576
    28  H    5.424999   6.517750   5.935709   3.154736   3.656799
    29  H    6.083524   6.765268   6.132565   3.123174   3.201015
                   11         12         13         14         15
    11  H    0.000000
    12  O    3.657129   0.000000
    13  H    3.510169   0.965490   0.000000
    14  H    3.778011   0.961877   1.523536   0.000000
    15  O    3.640575   2.769496   1.815328   3.187357   0.000000
    16  H    4.584037   3.127170   2.193512   3.582389   0.958567
    17  H    3.612999   3.057206   2.165131   3.169996   1.018325
    18  O    2.940296   5.285474   4.666610   5.264041   3.693267
    19  H    2.927206   5.117701   4.421628   5.274768   3.229723
    20  H    3.756615   6.238948   5.605401   6.195036   4.532120
    21  O    3.811395   3.905353   3.227280   3.643380   2.551363
    22  H    3.531179   3.478295   3.009435   3.027496   2.911382
    23  H    3.428733   4.415024   3.742336   4.226158   2.880190
    24  O    3.387060   4.892386   4.125802   5.338354   2.722323
    25  H    3.050070   4.782369   4.144381   5.317566   3.066705
    26  H    3.408317   4.144542   3.305308   4.610824   1.774149
    27  O    1.708700   2.778199   2.553375   3.317940   2.752834
    28  H    2.208570   2.265113   2.374609   2.863851   3.171869
    29  H    2.237557   2.384880   1.862373   2.953837   1.788203
                   16         17         18         19         20
    16  H    0.000000
    17  H    1.602618   0.000000
    18  O    4.504680   3.179367   0.000000
    19  H    4.011742   2.959104   0.994756   0.000000
    20  H    5.282127   3.992617   0.958184   1.574916   0.000000
    21  O    3.082497   1.544917   2.714373   2.988658   3.391136
    22  H    3.511198   2.013613   3.086936   3.480136   3.828641
    23  H    3.555210   2.001366   1.769319   2.185134   2.418402
    24  O    3.338153   2.991587   2.655437   1.676794   3.186693
    25  H    3.733509   3.498779   3.134713   2.222352   3.715431
    26  H    2.362877   2.170336   2.916987   2.080719   3.601542
    27  O    3.564580   3.195438   3.786785   3.364674   4.676137
    28  H    3.874488   3.644704   4.607482   4.273669   5.521604
    29  H    2.603056   2.314085   3.588878   3.121320   4.508993
                   21         22         23         24         25
    21  O    0.000000
    22  H    0.973304   0.000000
    23  H    0.976196   1.551809   0.000000
    24  O    3.773065   4.317628   3.297861   0.000000
    25  H    4.365642   4.749096   3.909968   0.964512   0.000000
    26  H    3.231872   3.780534   2.997923   0.977191   1.538732
    27  O    4.060931   3.934666   3.938241   2.968586   2.466311
    28  H    4.519093   4.231093   4.550739   3.894503   3.389089
    29  H    3.390010   3.385476   3.406267   2.629789   2.405873
                   26         27         28         29
    26  H    0.000000
    27  O    2.715516   0.000000
    28  H    3.532035   0.968797   0.000000
    29  H    2.090414   0.969225   1.512808   0.000000
 Stoichiometry    C2H15F3O9
 Framework group  C1[X(C2H15F3O9)]
 Deg. of freedom    81
 Full point group                 C1      NOp   1
 Largest Abelian subgroup         C1      NOp   1
 Largest concise Abelian subgroup C1      NOp   1
                         Standard orientation:                         
 ---------------------------------------------------------------------
 Center     Atomic      Atomic             Coordinates (Angstroms)
 Number     Number       Type             X           Y           Z
 ---------------------------------------------------------------------
      1          6           0        1.689383   -0.305512    0.024288
      2          8           0        0.903455    0.341481    0.692046
      3          8           0        1.441735   -1.263384   -0.799356
      4          1           0        0.394558   -1.449260   -0.994383
      5          6           0        3.210490   -0.009434    0.094481
      6          9           0        3.686501    0.352264   -1.098001
      7          9           0        3.896092   -1.081396    0.494156
      8          9           0        3.477815    0.976740    0.945657
      9          8           0       -0.941481   -1.687609   -1.352724
     10          1           0       -1.456466   -1.979715   -0.572148
     11          1           0       -1.361413   -0.827530   -1.604233
     12          8           0       -0.558104    2.611687   -0.654988
     13          1           0       -1.296196    2.340772   -0.094633
     14          1           0        0.223657    2.297218   -0.191128
     15          8           0       -2.760899    1.619772    0.699229
     16          1           0       -3.090197    2.389173    1.166602
     17          1           0       -2.241170    1.043569    1.358667
     18          8           0       -2.555158   -2.066877    0.779950
     19          1           0       -3.331715   -1.548281    0.437081
     20          1           0       -2.893276   -2.889200    1.137130
     21          8           0       -1.399918   -0.006755    2.117537
     22          1           0       -0.519352    0.059827    1.708282
     23          1           0       -1.772113   -0.851402    1.799730
     24          8           0       -4.389737   -0.388502   -0.152103
     25          1           0       -4.324612   -0.299865   -1.110323
     26          1           0       -3.968651    0.418667    0.202955
     27          8           0       -2.166517    0.665023   -1.813391
     28          1           0       -1.540133    1.288935   -2.209556
     29          1           0       -2.352832    1.069596   -0.952576
 ---------------------------------------------------------------------
 Rotational constants (GHZ):           0.7803170           0.2548296           0.2400749
 Standard basis: 6-31++G(d,p) (6D, 7F)
 There are   356 symmetry adapted cartesian basis functions of A   symmetry.
 There are   356 symmetry adapted basis functions of A   symmetry.
   356 basis functions,   568 primitive gaussians,   356 cartesian basis functions
    63 alpha electrons       63 beta electrons
       nuclear repulsion energy      1161.1841149462 Hartrees.
 NAtoms=   29 NActive=   29 NUniq=   29 SFac= 1.00D+00 NAtFMM=   60 NAOKFM=F Big=F
 Integral buffers will be    131072 words long.
 Raffenetti 2 integral format.
 Two-electron integral symmetry is turned on.
 Nuclear repulsion after empirical dispersion term =     1161.1656255842 Hartrees.
 One-electron integrals computed using PRISM.
 NBasis=   356 RedAO= T EigKep=  3.88D-05  NBF=   356
 NBsUse=   356 1.00D-06 EigRej= -1.00D+00 NBFU=   356
 Initial guess from the checkpoint file:  "/local_scratch/slurm.6305471/Gau-155727.chk"
 B after Tr=     0.000000   -0.000000   -0.000000
         Rot=    0.999991    0.002996    0.001565   -0.002467 Ang=   0.48 deg.
 ExpMin= 3.60D-02 ExpMax= 7.00D+03 ExpMxC= 1.05D+03 IAcc=3 IRadAn=         5 AccDes= 0.00D+00
 Harris functional with IExCor= 4639 and IRadAn=       5 diagonalized for initial guess.
 HarFok:  IExCor= 4639 AccDes= 0.00D+00 IRadAn=         5 IDoV= 1 UseB2=F ITyADJ=14
 ICtDFT=  3500011 ScaDFX=  1.000000  1.000000  1.000000  1.000000
 FoFCou: FMM=F IPFlag=           0 FMFlag=      100000 FMFlg1=           0
         NFxFlg=           0 DoJE=T BraDBF=F KetDBF=T FulRan=T
         wScrn=  0.000000 ICntrl=       500 IOpCl=  0 I1Cent=   200000004 NGrid=           0
         NMat0=    1 NMatS0=      1 NMatT0=    0 NMatD0=    1 NMtDS0=    0 NMtDT0=    0
 Petite list used in FoFCou.
 Requested convergence on RMS density matrix=1.00D-10 within 128 cycles.
 Requested convergence on MAX density matrix=1.00D-08.
 Requested convergence on             energy=1.00D-08.
 No special actions if energy rises.
 SCF Done:  E(RwB97XD) =  -1061.66564329     A.U. after   17 cycles
            NFock= 17  Conv=0.39D-10     -V/T= 2.0081
 Calling FoFJK, ICntrl=      2127 FMM=F ISym2X=0 I1Cent= 0 IOpClX= 0 NMat=1 NMatS=1 NMatT=0.
 ***** Axes restored to original set *****
 -------------------------------------------------------------------
 Center     Atomic                   Forces (Hartrees/Bohr)
 Number     Number              X              Y              Z
 -------------------------------------------------------------------
      1        6           0.005640309    0.007561151   -0.006056564
      2        8          -0.002420252   -0.003104317    0.004215247
      3        8          -0.005744646    0.002285029   -0.001087483
      4        1           0.005516395   -0.003015352    0.002656064
      5        6           0.003427846   -0.003858640    0.003217902
      6        9          -0.000296677    0.008020678    0.002546194
      7        9           0.000680284   -0.000889546   -0.008209884
      8        9          -0.004613446   -0.004528788    0.003232835
      9        8           0.001019349   -0.004634689    0.003951049
     10        1           0.001566378    0.002350971   -0.001833167
     11        1           0.000993417    0.001372449   -0.002405028
     12        8           0.004582768    0.001494619    0.005793333
     13        1           0.000212455   -0.003472828    0.002705765
     14        1           0.001678740    0.000046736   -0.000643894
     15        8          -0.000737863   -0.006767050   -0.003189941
     16        1          -0.003515066   -0.001184521    0.002100829
     17        1          -0.001069339   -0.000266542    0.000810989
     18        8          -0.004161662    0.000838629    0.000618753
     19        1          -0.000131062    0.000454748   -0.001793906
     20        1          -0.000221024   -0.000481828   -0.003248205
     21        8          -0.002462020    0.000883407    0.001837727
     22        1           0.001036837   -0.000849009   -0.000522939
     23        1           0.001462004   -0.002175141   -0.001450757
     24        8           0.001703335    0.000389154   -0.001625174
     25        1          -0.000397213    0.000141985   -0.000611809
     26        1          -0.004129892    0.001255841   -0.000052675
     27        8           0.001489763    0.007180013    0.000680599
     28        1          -0.001269686   -0.001495774   -0.001782585
     29        1           0.000159968    0.002448616    0.000146724
 -------------------------------------------------------------------
 Cartesian Forces:  Max     0.008209884 RMS     0.003096126

 GradGradGradGradGradGradGradGradGradGradGradGradGradGradGradGradGradGrad
 Berny optimization.
 Using GEDIIS/GDIIS optimizer.
 FormGI is forming the generalized inverse of G from B-inverse, IUseBI=4.
 Internal  Forces:  Max     0.008070353 RMS     0.002302902
 Search for a local minimum.
 Step number   2 out of a maximum of  174
 All quantities printed in internal units (Hartrees-Bohrs-Radians)
 Mixed Optimization -- RFO/linear search
 Update second derivatives using D2CorX and points    1    2
 DE= -8.11D-03 DEPred=-8.15D-03 R= 9.95D-01
 TightC=F SS=  1.41D+00  RLast= 5.53D-01 DXNew= 5.0454D-01 1.6587D+00
 Trust test= 9.95D-01 RLast= 5.53D-01 DXMaxT set to 5.05D-01
 ITU=  1  0
 Use linear search instead of GDIIS.
     Eigenvalues ---   -0.00118   0.00016   0.00033   0.00038   0.00044
     Eigenvalues ---    0.00056   0.00106   0.00177   0.00189   0.00236
     Eigenvalues ---    0.00310   0.00373   0.00473   0.00560   0.00708
     Eigenvalues ---    0.00757   0.00837   0.00893   0.01065   0.01125
     Eigenvalues ---    0.01237   0.01317   0.01423   0.01498   0.01567
     Eigenvalues ---    0.01646   0.01789   0.01879   0.01950   0.02069
     Eigenvalues ---    0.02116   0.02354   0.02439   0.02558   0.02873
     Eigenvalues ---    0.02913   0.02989   0.03194   0.03298   0.03494
     Eigenvalues ---    0.03641   0.03799   0.04270   0.04378   0.05124
     Eigenvalues ---    0.05330   0.05514   0.06129   0.06341   0.07045
     Eigenvalues ---    0.07458   0.08458   0.12033   0.13949   0.14654
     Eigenvalues ---    0.19216   0.20630   0.22805   0.23598   0.24139
     Eigenvalues ---    0.26194   0.34793   0.36077   0.40104   0.40997
     Eigenvalues ---    0.41246   0.43916   0.45228   0.45972   0.49403
     Eigenvalues ---    0.51040   0.52305   0.53293   0.54411   0.55032
     Eigenvalues ---    0.56673   0.57484   0.59018   0.59146   0.60490
     Eigenvalues ---    0.87480
 RFO step:  Lambda=-3.47824742D-03 EMin=-1.18407656D-03
 Quartic linear search produced a step of  1.30822.
 Maximum step size (   0.505) exceeded in Quadratic search.
    -- Step size scaled by   0.722
 Iteration  1 RMS(Cart)=  0.07812192 RMS(Int)=  0.01043684
 Iteration  2 RMS(Cart)=  0.01528099 RMS(Int)=  0.00179730
 Iteration  3 RMS(Cart)=  0.00008495 RMS(Int)=  0.00179623
 Iteration  4 RMS(Cart)=  0.00000044 RMS(Int)=  0.00179623
 Variable       Old X    -DE/DX   Delta X   Delta X   Delta X     New X
                                 (Linear)    (Quad)   (Total)
    R1        2.30065   0.00680   0.01934  -0.02065  -0.00186   2.29879
    R2        2.43272  -0.00287  -0.01383   0.02719   0.01251   2.44523
    R3        2.93142  -0.00012   0.00159  -0.00225  -0.00067   2.93076
    R4        3.34671   0.00258   0.08693   0.07468   0.16107   3.50777
    R5        2.04332  -0.00738  -0.06344  -0.13491  -0.19842   1.84490
    R6        2.65250  -0.00071  -0.01552   0.32890   0.31321   2.96572
    R7        2.52080   0.00710   0.01741  -0.00338   0.01405   2.53485
    R8        2.52042   0.00688   0.01872  -0.00559   0.01313   2.53355
    R9        2.51305   0.00580   0.00769  -0.00390   0.00379   2.51685
   R10        1.85139   0.00150   0.00054  -0.01209  -0.01082   1.84057
   R11        1.87010  -0.00000  -0.00648  -0.01584  -0.02266   1.84744
   R12        3.29642   0.00301   0.05738   0.09729   0.15555   3.45197
   R13        3.22897   0.00220   0.04199   0.12321   0.16493   3.39390
   R14        1.82451   0.00807   0.01523  -0.00543   0.00981   1.83432
   R15        1.81768   0.00143   0.00873  -0.00647   0.00227   1.81995
   R16        3.43047   0.00662   0.15895   0.07590   0.23532   3.66579
   R17        3.51938   0.00498   0.11536   0.11736   0.23336   3.75274
   R18        1.81143   0.00395   0.01130  -0.00341   0.00789   1.81932
   R19        1.92435   0.00000  -0.01461  -0.01538  -0.02975   1.89461
   R20        3.35266   0.00500   0.10104   0.08452   0.18516   3.53781
   R21        3.37921   0.00521   0.13306   0.03552   0.16754   3.54675
   R22        2.91947   0.00100   0.03080   0.06318   0.09433   3.01380
   R23        1.87982  -0.00031  -0.00587  -0.00460  -0.01049   1.86933
   R24        1.81071   0.00323   0.00940  -0.00325   0.00615   1.81685
   R25        3.34353   0.00251   0.07974   0.02052   0.10113   3.44466
   R26        3.16868   0.00043   0.02323   0.02442   0.04755   3.21623
   R27        1.83928   0.00308   0.00891  -0.01158  -0.00324   1.83604
   R28        1.84474   0.00240   0.00421  -0.00188   0.00312   1.84786
   R29        1.82266  -0.00013  -0.00292   0.00335   0.00043   1.82309
   R30        1.84662   0.00300   0.00589  -0.00971  -0.00424   1.84239
   R31        1.83076  -0.00240  -0.00707  -0.00015  -0.00722   1.82354
   R32        1.83157   0.00571   0.01079  -0.00593   0.00492   1.83649
    A1        2.24230   0.00042  -0.00334  -0.00270  -0.00720   2.23510
    A2        2.10222  -0.00220  -0.01892   0.01966   0.00135   2.10357
    A3        1.93864   0.00179   0.02231  -0.01698   0.00586   1.94450
    A4        2.41712  -0.00097  -0.08148   0.07155  -0.01046   2.40665
    A5        2.01486  -0.00127  -0.02618  -0.03653  -0.06397   1.95089
    A6        1.94036  -0.00543  -0.02295   0.00258  -0.02083   1.91954
    A7        1.94358  -0.00560  -0.03108   0.00901  -0.02255   1.92103
    A8        1.94724  -0.00481  -0.01679  -0.00146  -0.01858   1.92866
    A9        1.87798   0.00561   0.02374  -0.00386   0.01931   1.89729
   A10        1.87483   0.00563   0.02706  -0.00420   0.02261   1.89743
   A11        1.87641   0.00567   0.02606  -0.00276   0.02292   1.89933
   A12        1.92576   0.00148   0.03361   0.04267   0.07412   1.99988
   A13        1.89780   0.00103   0.04188  -0.00080   0.03662   1.93441
   A14        1.81168   0.00101   0.02353   0.00761   0.02613   1.83782
   A15        2.87072   0.00002  -0.01138   0.00119  -0.00800   2.86273
   A16        1.82316   0.00118  -0.02372   0.03278   0.00889   1.83205
   A17        1.93680   0.00114   0.05169  -0.09900  -0.04917   1.88763
   A18        1.74326  -0.00052   0.00185   0.00458   0.00657   1.74983
   A19        1.66707   0.00080  -0.04125   0.06197   0.01963   1.68670
   A20        2.34037   0.00058   0.01294  -0.01197   0.00134   2.34171
   A21        1.88995   0.00042   0.00983   0.00070   0.01040   1.90035
   A22        2.03301  -0.00028   0.01238  -0.02447  -0.01243   2.02058
   A23        2.45867  -0.00025   0.01286  -0.00858   0.00422   2.46289
   A24        1.71682  -0.00066  -0.00811  -0.00902  -0.01764   1.69919
   A25        1.88349  -0.00028  -0.03730   0.03543  -0.00334   1.88015
   A26        1.25420   0.00097   0.02545  -0.03238  -0.00644   1.24776
   A27        1.77060   0.00062   0.02361  -0.03540  -0.01185   1.75874
   A28        2.15805   0.00008   0.01062   0.00969   0.01947   2.17752
   A29        1.70487  -0.00149  -0.07497  -0.02316  -0.09654   1.60834
   A30        1.87593   0.00003   0.00755   0.00387   0.01005   1.88598
   A31        1.75790   0.00022   0.01128   0.00607   0.01600   1.77390
   A32        2.13044   0.00065   0.02664   0.02849   0.05368   2.18413
   A33        1.81275   0.00013   0.03925  -0.00397   0.03354   1.84629
   A34        1.79334   0.00173   0.04124   0.01859   0.05770   1.85104
   A35        1.84133  -0.00011   0.01562   0.00339   0.01581   1.85713
   A36        2.82653  -0.00027  -0.02053   0.00010  -0.01984   2.80669
   A37        1.94985  -0.00015   0.01394  -0.01775  -0.00514   1.94471
   A38        1.74340   0.00199   0.06091   0.01733   0.07651   1.81992
   A39        1.82965  -0.00007   0.01262  -0.01150   0.00114   1.83079
   A40        2.83775  -0.00137  -0.04440  -0.01610  -0.05965   2.77810
   A41        1.88384   0.00047  -0.00695   0.02389   0.01654   1.90038
   A42        1.92461  -0.00045  -0.01291  -0.02122  -0.03523   1.88938
   A43        1.79123  -0.00080  -0.01323   0.00375  -0.00948   1.78175
   A44        2.19567   0.00089  -0.01585   0.02763   0.01342   2.20909
   A45        3.14942   0.00206   0.04475  -0.03718   0.00743   3.15685
   A46        3.11904  -0.00005  -0.00990  -0.01361  -0.02466   3.09438
   A47        3.09751  -0.00030  -0.06019   0.04047  -0.00578   3.09173
   A48        3.03211  -0.00039  -0.02861   0.01648  -0.01234   3.01977
   A49        2.99359  -0.00032  -0.01902  -0.02580  -0.04545   2.94814
   A50        3.03800  -0.00130   0.02814   0.00871   0.03655   3.07455
   A51        3.13234  -0.00012  -0.01399  -0.00340  -0.01316   3.11918
   A52        3.06515  -0.00105   0.00691  -0.02708  -0.01978   3.04537
   A53        3.28901   0.00008  -0.01633  -0.01038  -0.02472   3.26429
   A54        3.33839  -0.00134  -0.06457   0.13351   0.06883   3.40722
   A55        3.31534   0.00067   0.01033   0.00306   0.01569   3.33103
   A56        3.31492   0.00100   0.02008  -0.00021   0.01991   3.33483
   A57        3.32586  -0.00041  -0.01647   0.03984   0.02402   3.34988
   A58        3.02034  -0.00163  -0.00596  -0.03317  -0.03683   2.98351
    D1        0.77230   0.00038   0.04729  -0.05729  -0.00990   0.76239
    D2       -2.37794   0.00026   0.05393  -0.06048  -0.00689  -2.38483
    D3        0.11610  -0.00049  -0.01346  -0.02714  -0.04163   0.07447
    D4       -3.01751  -0.00037  -0.01934  -0.02434  -0.04441  -3.06192
    D5       -2.08236  -0.00013  -0.01889   0.01580  -0.00283  -2.08519
    D6        2.10680   0.00020  -0.01173   0.01288   0.00123   2.10804
    D7        0.01011   0.00008  -0.01169   0.01123  -0.00035   0.00976
    D8        1.05198  -0.00023  -0.01345   0.01315  -0.00034   1.05164
    D9       -1.04204   0.00010  -0.00629   0.01024   0.00372  -1.03831
   D10       -3.13873  -0.00001  -0.00625   0.00859   0.00214  -3.13659
   D11       -2.15621  -0.00020  -0.09872   0.04621  -0.05296  -2.20917
   D12       -0.32031   0.00154  -0.03500   0.06128   0.02793  -0.29238
   D13       -1.12117  -0.00197  -0.10985   0.06904  -0.04445  -1.16562
   D14        0.86901   0.00124  -0.03445   0.09579   0.06221   0.93122
   D15        1.87532   0.00164   0.03792   0.00923   0.04960   1.92492
   D16       -0.15532  -0.00077  -0.03600  -0.01345  -0.04991  -0.20523
   D17        0.60390  -0.00165  -0.07643   0.00775  -0.06985   0.53405
   D18       -1.33182  -0.00067  -0.04726   0.00417  -0.04465  -1.37647
   D19        2.61715   0.00084  -0.01356   0.05903   0.04660   2.66375
   D20        0.68142   0.00183   0.01561   0.05545   0.07180   0.75323
   D21        0.63616   0.00009   0.01672  -0.02096  -0.00338   0.63278
   D22        2.73401   0.00073   0.05355  -0.04113   0.01187   2.74588
   D23       -1.15524   0.00010   0.01759  -0.01525   0.00298  -1.15226
   D24       -1.99330   0.00084   0.25149  -0.25836  -0.00790  -2.00120
   D25        1.83211   0.00056   0.19221  -0.17649   0.01737   1.84948
   D26       -0.09657   0.00007   0.20248  -0.20894  -0.00660  -0.10316
   D27       -1.96050   0.00001   0.26360  -0.26316  -0.00004  -1.96054
   D28       -0.03308   0.00026  -0.28199   0.32876   0.04127   0.00819
   D29        0.08383   0.00104  -0.04953   0.08779   0.04512   0.12895
   D30       -0.21280  -0.00049  -0.01063  -0.01487  -0.02534  -0.23814
   D31       -2.10146  -0.00080  -0.04453  -0.02373  -0.06903  -2.17048
   D32       -2.00623  -0.00057   0.00936  -0.05487  -0.04523  -2.05146
   D33        2.38830  -0.00088  -0.02453  -0.06372  -0.08891   2.29939
   D34        2.14150   0.00009  -0.01019  -0.01661  -0.02541   2.11609
   D35        0.25285  -0.00022  -0.04408  -0.02547  -0.06910   0.18375
   D36        0.87671  -0.00067  -0.03383   0.01821  -0.01440   0.86230
   D37       -1.01194  -0.00099  -0.06772   0.00936  -0.05809  -1.07004
   D38        0.81683   0.00067  -0.02007   0.06180   0.04033   0.85716
   D39       -3.04806  -0.00002   0.03121   0.00062   0.03290  -3.01516
   D40       -1.03544  -0.00005   0.04276  -0.01389   0.02968  -1.00576
   D41        0.81812  -0.00009   0.00719   0.02426   0.03123   0.84935
   D42        2.98453   0.00036  -0.03339   0.08308   0.04943   3.03396
   D43        0.97017   0.00025  -0.00821   0.06171   0.05274   1.02291
   D44        0.20501   0.00006   0.03390  -0.04044  -0.00763   0.19738
   D45       -1.80935  -0.00004   0.05908  -0.06182  -0.00432  -1.81367
   D46       -1.41895   0.00046   0.02021  -0.00960   0.01088  -1.40807
   D47        2.84988   0.00036   0.04539  -0.03098   0.01419   2.86406
   D48        0.36299   0.00121   0.05579  -0.03147   0.02299   0.38598
   D49       -1.52641   0.00058   0.01684  -0.01939  -0.00456  -1.53097
   D50       -1.95830   0.00037   0.01811  -0.01397   0.00435  -1.95395
   D51        2.43549  -0.00026  -0.02084  -0.00190  -0.02320   2.41229
   D52        2.07934  -0.00033  -0.01988  -0.05949  -0.07876   2.00058
   D53        0.18994  -0.00096  -0.05883  -0.04742  -0.10631   0.08363
   D54        1.02989   0.00045   0.04070  -0.01802   0.02354   1.05342
   D55       -0.77234   0.00010   0.03087   0.02272   0.05500  -0.71734
   D56       -2.84311  -0.00048  -0.00200  -0.00319  -0.00600  -2.84910
   D57        0.48828   0.00025   0.02173  -0.01225   0.01082   0.49910
   D58       -1.40580  -0.00049  -0.03977  -0.01589  -0.05549  -1.46129
   D59        0.71036   0.00036  -0.00705   0.06573   0.05911   0.76947
   D60       -1.31018  -0.00020  -0.04730   0.08210   0.03347  -1.27671
   D61        1.66269   0.00042  -0.00779   0.00636   0.00085   1.66353
   D62       -0.34066   0.00047   0.01268  -0.01404   0.00089  -0.33977
         Item               Value     Threshold  Converged?
 Maximum Force            0.008070     0.000015     NO 
 RMS     Force            0.002303     0.000010     NO 
 Maximum Displacement     0.319958     0.000060     NO 
 RMS     Displacement     0.083976     0.000040     NO 
 Predicted change in Energy=-6.168069D-03
 GradGradGradGradGradGradGradGradGradGradGradGradGradGradGradGradGradGrad

                          Input orientation:                          
 ---------------------------------------------------------------------
 Center     Atomic      Atomic             Coordinates (Angstroms)
 Number     Number       Type             X           Y           Z
 ---------------------------------------------------------------------
      1          6           0        1.678886   -0.489493   -0.010891
      2          8           0        0.672172   -1.055522    0.371110
      3          8           0        1.771295    0.507152   -0.830946
      4          1           0        0.892895    0.840106   -1.096801
      5          6           0        3.074802   -0.938294    0.494335
      6          9           0        3.676731    0.073540    1.137133
      7          9           0        3.842224   -1.306923   -0.541354
      8          9           0        2.959173   -1.967784    1.331369
      9          8           0       -0.464724    1.515633   -1.501173
     10          1           0       -1.052834    0.954137   -2.037365
     11          1           0       -0.985582    1.751341   -0.708146
     12          8           0       -0.987216    0.199878    2.760072
     13          1           0       -1.732418   -0.202855    2.286044
     14          1           0       -0.219677   -0.324603    2.508439
     15          8           0       -3.229374   -0.567181    1.107311
     16          1           0       -3.789535   -1.083348    1.696092
     17          1           0       -2.743079   -1.191689    0.491942
     18          8           0       -2.430860   -0.096039   -2.616178
     19          1           0       -3.195344    0.333063   -2.157958
     20          1           0       -2.670941   -0.226493   -3.537971
     21          8           0       -1.827919   -1.897566   -0.607017
     22          1           0       -0.911231   -1.691842   -0.359328
     23          1           0       -1.999904   -1.425528   -1.445934
     24          8           0       -4.254031    0.982334   -0.994220
     25          1           0       -3.975197    1.863201   -0.716647
     26          1           0       -4.123102    0.419055   -0.209299
     27          8           0       -2.013497    1.974730    0.747539
     28          1           0       -1.444377    2.135338    1.510092
     29          1           0       -2.415660    1.118572    0.970498
 ---------------------------------------------------------------------
                    Distance matrix (angstroms):
                    1          2          3          4          5
     1  C    0.000000
     2  O    1.216465   0.000000
     3  O    1.293959   2.257202   0.000000
     4  H    1.888072   2.407673   0.976281   0.000000
     5  C    1.550889   2.408643   2.354743   3.233441   0.000000
     6  F    2.371993   3.299841   2.773453   3.650730   1.341387
     7  F    2.372681   3.308327   2.768299   3.690094   1.340699
     8  F    2.371948   2.642857   3.494562   4.248500   1.331857
     9  O    3.291890   3.377694   2.542838   1.569390   4.746795
    10  H    3.694991   3.579822   3.103377   2.164145   5.198863
    11  H    3.550618   3.433864   3.027120   2.123695   5.016654
    12  O    3.906605   3.168080   4.538635   4.338223   4.788422
    13  H    4.122507   3.189994   4.742967   4.407230   5.182707
    14  H    3.158916   2.428541   3.975837   3.948686   3.909837
    15  O    5.034623   4.000316   5.469710   4.881770   6.344770
    16  H    5.759347   4.654372   6.311770   5.781443   6.970250
    17  H    4.505518   3.420099   5.001566   4.457870   5.823397
    18  O    4.881838   4.412857   4.605323   3.772562   6.379420
    19  H    5.389305   4.825146   5.143809   4.254039   6.925730
    20  H    5.606287   5.210049   5.253539   4.449480   7.055474
    21  O    3.825666   2.813579   4.334415   3.890703   5.115648
    22  H    2.876761   1.856235   3.500563   3.195230   4.145483
    23  H    4.058202   3.252467   4.281985   3.690972   5.454785
    24  O    6.191341   5.503131   6.046239   5.149913   7.721166
    25  H    6.164569   5.594658   5.905430   4.988944   7.682275
    26  H    5.876043   5.050336   5.927741   5.111279   7.358486
    27  O    4.503477   4.066564   4.355463   3.624373   5.868613
    28  H    4.354067   3.994827   4.297906   3.733144   5.558953
    29  H    4.507139   3.823696   4.598872   3.911241   5.882398
                    6          7          8          9         10
     6  F    0.000000
     7  F    2.179538   0.000000
     8  F    2.172469   2.173386   0.000000
     9  O    5.117807   5.238118   5.646287   0.000000
    10  H    5.763825   5.595716   5.998515   0.973988   0.000000
    11  H    5.287460   5.717387   5.792460   0.977622   1.551413
    12  O    4.939868   6.040973   4.723762   4.490258   4.856810
    13  H    5.536722   6.347423   5.102686   4.347788   4.526845
    14  H    4.149819   5.173512   3.767044   4.418542   4.795170
    15  O    6.935828   7.298823   6.349016   4.334235   4.115911
    16  H    7.576013   7.956124   6.816180   5.294485   5.057625
    17  H    6.575032   6.666873   5.815723   4.061158   3.722753
    18  O    7.170689   6.717345   6.938228   2.776042   1.826705
    19  H    7.625641   7.404751   7.439582   3.047314   2.233970
    20  H    7.889205   7.250404   7.644654   3.471446   2.502793
    21  O    6.101516   5.701201   5.165125   3.782558   3.283118
    22  H    5.138615   4.772487   4.232567   3.433813   3.136409
    23  H    6.414330   5.912934   5.709632   3.318170   2.628599
    24  O    8.262298   8.425861   8.132765   3.860085   3.366988
    25  H    8.074119   8.437564   8.182683   3.613821   3.333301
    26  H    7.922730   8.156941   7.630810   4.031767   3.613126
    27  O    6.012072   6.835201   6.372732   2.768786   3.117719
    28  H    5.533160   6.633683   6.021528   3.226681   3.759387
    29  H    6.183615   6.879668   6.208433   3.173794   3.306293
                   11         12         13         14         15
    11  H    0.000000
    12  O    3.799417   0.000000
    13  H    3.652645   0.970681   0.000000
    14  H    3.904174   0.963076   1.533841   0.000000
    15  O    3.702166   2.889164   1.939851   3.328706   0.000000
    16  H    4.655961   3.260631   2.314097   3.738916   0.962742
    17  H    3.631864   3.188091   2.284301   3.344497   1.002583
    18  O    3.023612   5.574561   4.952879   5.585989   3.837182
    19  H    2.999419   5.392642   4.709195   5.573364   3.387268
    20  H    3.841897   6.533151   5.899198   6.525136   4.691116
    21  O    3.746236   4.055039   3.354247   3.842750   2.583200
    22  H    3.461605   3.648976   3.144745   3.251412   2.964740
    23  H    3.415505   4.621468   3.936260   4.474183   2.960983
    24  O    3.369862   5.037759   4.303875   5.500247   2.804879
    25  H    2.991719   4.876705   4.279580   5.412172   3.128871
    26  H    3.444977   4.324232   3.511250   4.814131   1.872130
    27  O    1.795976   2.872915   2.681022   3.406684   2.840616
    28  H    2.297504   2.348926   2.480366   2.923679   3.263748
    29  H    2.294203   2.467190   1.985863   3.044726   1.876862
                   16         17         18         19         20
    16  H    0.000000
    17  H    1.598995   0.000000
    18  O    4.627790   3.310338   0.000000
    19  H    4.148853   3.090531   0.989206   0.000000
    20  H    5.420412   4.144515   0.961436   1.578777   0.000000
    21  O    3.132922   1.594833   2.765097   3.041542   3.477594
    22  H    3.588823   2.080981   3.154240   3.542948   3.917601
    23  H    3.632106   2.088625   1.822836   2.242476   2.502917
    24  O    3.423532   3.036120   2.667880   1.701957   3.230806
    25  H    3.812864   3.508726   3.135572   2.242068   3.745367
    26  H    2.449285   2.233987   2.986983   2.159954   3.688572
    27  O    3.661407   3.259421   3.972010   3.540303   4.862428
    28  H    3.986766   3.713807   4.793568   4.446197   5.706631
    29  H    2.694897   2.381916   3.786787   3.318459   4.711758
                   21         22         23         24         25
    21  O    0.000000
    22  H    0.971592   0.000000
    23  H    0.977845   1.561040   0.000000
    24  O    3.785468   4.327657   3.329104   0.000000
    25  H    4.331996   4.706792   3.905045   0.964739   0.000000
    26  H    3.285236   3.846363   3.072413   0.974949   1.537802
    27  O    4.106573   3.985460   4.046388   3.006420   2.450417
    28  H    4.570949   4.292584   4.661165   3.936388   3.381933
    29  H    3.454140   3.454007   3.533333   2.694120   2.415179
                   26         27         28         29
    26  H    0.000000
    27  O    2.790357   0.000000
    28  H    3.616282   0.964976   0.000000
    29  H    2.190115   0.971829   1.506109   0.000000
 Stoichiometry    C2H15F3O9
 Framework group  C1[X(C2H15F3O9)]
 Deg. of freedom    81
 Full point group                 C1      NOp   1
 Largest Abelian subgroup         C1      NOp   1
 Largest concise Abelian subgroup C1      NOp   1
                         Standard orientation:                         
 ---------------------------------------------------------------------
 Center     Atomic      Atomic             Coordinates (Angstroms)
 Number     Number       Type             X           Y           Z
 ---------------------------------------------------------------------
      1          6           0        1.755444   -0.322084   -0.011508
      2          8           0        0.954052    0.272693    0.684048
      3          8           0        1.518741   -1.227102   -0.905513
      4          1           0        0.561192   -1.366181   -1.035442
      5          6           0        3.273312   -0.026629    0.106987
      6          9           0        3.747151    0.416089   -1.067234
      7          9           0        3.934392   -1.143274    0.443962
      8          9           0        3.496782    0.901798    1.035389
      9          8           0       -0.950453   -1.588329   -1.393999
     10          1           0       -1.486293   -1.966802   -0.674078
     11          1           0       -1.382602   -0.740782   -1.619067
     12          8           0       -0.545913    2.795243   -0.509089
     13          1           0       -1.256598    2.491213    0.078034
     14          1           0        0.265210    2.461434   -0.111387
     15          8           0       -2.808694    1.620550    0.850023
     16          1           0       -3.156991    2.337830    1.389531
     17          1           0       -2.304226    0.986159    1.440135
     18          8           0       -2.693545   -2.210905    0.674924
     19          1           0       -3.451177   -1.666759    0.345642
     20          1           0       -3.038382   -3.063779    0.954307
     21          8           0       -1.441272   -0.189338    2.085896
     22          1           0       -0.558814   -0.120145    1.685307
     23          1           0       -1.830078   -1.023389    1.755184
     24          8           0       -4.431722   -0.398371   -0.225657
     25          1           0       -4.298969   -0.247935   -1.169303
     26          1           0       -4.072252    0.397394    0.208008
     27          8           0       -2.202848    0.844928   -1.814647
     28          1           0       -1.569820    1.482729   -2.166308
     29          1           0       -2.384427    1.204829   -0.930366
 ---------------------------------------------------------------------
 Rotational constants (GHZ):           0.7449171           0.2470604           0.2305302
 Standard basis: 6-31++G(d,p) (6D, 7F)
 There are   356 symmetry adapted cartesian basis functions of A   symmetry.
 There are   356 symmetry adapted basis functions of A   symmetry.
   356 basis functions,   568 primitive gaussians,   356 cartesian basis functions
    63 alpha electrons       63 beta electrons
       nuclear repulsion energy      1143.6363487523 Hartrees.
 NAtoms=   29 NActive=   29 NUniq=   29 SFac= 1.00D+00 NAtFMM=   60 NAOKFM=F Big=F
 Integral buffers will be    131072 words long.
 Raffenetti 2 integral format.
 Two-electron integral symmetry is turned on.
 Nuclear repulsion after empirical dispersion term =     1143.6185482189 Hartrees.
 One-electron integrals computed using PRISM.
 NBasis=   356 RedAO= T EigKep=  4.02D-05  NBF=   356
 NBsUse=   356 1.00D-06 EigRej= -1.00D+00 NBFU=   356
 Initial guess from the checkpoint file:  "/local_scratch/slurm.6305471/Gau-155727.chk"
 B after Tr=    -0.000000    0.000000    0.000000
         Rot=    0.999394   -0.034724    0.002161    0.001478 Ang=  -3.99 deg.
 ExpMin= 3.60D-02 ExpMax= 7.00D+03 ExpMxC= 1.05D+03 IAcc=3 IRadAn=         5 AccDes= 0.00D+00
 Harris functional with IExCor= 4639 and IRadAn=       5 diagonalized for initial guess.
 HarFok:  IExCor= 4639 AccDes= 0.00D+00 IRadAn=         5 IDoV= 1 UseB2=F ITyADJ=14
 ICtDFT=  3500011 ScaDFX=  1.000000  1.000000  1.000000  1.000000
 FoFCou: FMM=F IPFlag=           0 FMFlag=      100000 FMFlg1=           0
         NFxFlg=           0 DoJE=T BraDBF=F KetDBF=T FulRan=T
         wScrn=  0.000000 ICntrl=       500 IOpCl=  0 I1Cent=   200000004 NGrid=           0
         NMat0=    1 NMatS0=      1 NMatT0=    0 NMatD0=    1 NMtDS0=    0 NMtDT0=    0
 Petite list used in FoFCou.
 Requested convergence on RMS density matrix=1.00D-10 within 128 cycles.
 Requested convergence on MAX density matrix=1.00D-08.
 Requested convergence on             energy=1.00D-08.
 No special actions if energy rises.
 SCF Done:  E(RwB97XD) =  -1061.66924093     A.U. after   17 cycles
            NFock= 17  Conv=0.25D-10     -V/T= 2.0082
 Calling FoFJK, ICntrl=      2127 FMM=F ISym2X=0 I1Cent= 0 IOpClX= 0 NMat=1 NMatS=1 NMatT=0.
 ***** Axes restored to original set *****
 -------------------------------------------------------------------
 Center     Atomic                   Forces (Hartrees/Bohr)
 Number     Number              X              Y              Z
 -------------------------------------------------------------------
      1        6           0.001062583   -0.002000691    0.001385361
      2        8           0.001012624    0.000633319    0.000689797
      3        8           0.030026112   -0.012355540    0.009889306
      4        1          -0.030819157    0.014374472   -0.011264869
      5        6          -0.002469634    0.001284758   -0.001226955
      6        9           0.000587447   -0.002292215   -0.000515626
      7        9           0.000323588    0.000081314    0.002374705
      8        9           0.001928150    0.000986899   -0.000609973
      9        8           0.001685720   -0.002791505   -0.000464725
     10        1           0.000004866    0.001414401   -0.000632157
     11        1          -0.001608537    0.001037988    0.001111741
     12        8          -0.000381469   -0.000938596    0.000057385
     13        1           0.003430290   -0.000875277    0.002996782
     14        1          -0.000649373    0.000428424   -0.000648237
     15        8          -0.002841608   -0.001294603    0.002836213
     16        1           0.000218586    0.000687428   -0.001547078
     17        1           0.000921950   -0.001876778   -0.001387539
     18        8          -0.001503770   -0.000819173   -0.002195635
     19        1          -0.000328661    0.000084859   -0.000190643
     20        1           0.000306902    0.000211869    0.001041883
     21        8          -0.001187416    0.001207539   -0.000939018
     22        1          -0.000254762    0.000253343   -0.000750602
     23        1           0.001649384   -0.001481024    0.001578407
     24        8           0.000609119    0.000355501    0.000035373
     25        1          -0.000205599   -0.000063178   -0.000104707
     26        1          -0.001251250    0.000896386   -0.000596880
     27        8          -0.001717581   -0.000617743   -0.000128820
     28        1           0.000982756    0.000361553    0.000510539
     29        1           0.000468741    0.003106269   -0.001304030
 -------------------------------------------------------------------
 Cartesian Forces:  Max     0.030819157 RMS     0.005445145

 GradGradGradGradGradGradGradGradGradGradGradGradGradGradGradGradGradGrad
 Berny optimization.
 Using GEDIIS/GDIIS optimizer.
 FormGI is forming the generalized inverse of G from B-inverse, IUseBI=4.
 Internal  Forces:  Max     0.034849888 RMS     0.002978638
 Search for a local minimum.
 Step number   3 out of a maximum of  174
 All quantities printed in internal units (Hartrees-Bohrs-Radians)
 Mixed Optimization -- RFO/linear search
 Update second derivatives using D2CorX and points    2    3
 DE= -3.60D-03 DEPred=-6.17D-03 R= 5.83D-01
 TightC=F SS=  1.41D+00  RLast= 7.57D-01 DXNew= 8.4853D-01 2.2699D+00
 Trust test= 5.83D-01 RLast= 7.57D-01 DXMaxT set to 8.49D-01
 ITU=  1  1  0
 Use linear search instead of GDIIS.
     Eigenvalues ---   -0.00125   0.00016   0.00033   0.00038   0.00044
     Eigenvalues ---    0.00056   0.00110   0.00177   0.00192   0.00269
     Eigenvalues ---    0.00303   0.00385   0.00508   0.00546   0.00688
     Eigenvalues ---    0.00776   0.00850   0.00883   0.01067   0.01128
     Eigenvalues ---    0.01261   0.01381   0.01431   0.01512   0.01577
     Eigenvalues ---    0.01618   0.01780   0.01869   0.01930   0.02063
     Eigenvalues ---    0.02213   0.02304   0.02355   0.02571   0.02768
     Eigenvalues ---    0.02962   0.03120   0.03186   0.03244   0.03482
     Eigenvalues ---    0.03645   0.03758   0.04078   0.04364   0.05112
     Eigenvalues ---    0.05316   0.05479   0.06109   0.06331   0.07032
     Eigenvalues ---    0.07536   0.08447   0.12024   0.13925   0.14635
     Eigenvalues ---    0.19102   0.20677   0.22803   0.23976   0.25959
     Eigenvalues ---    0.31667   0.34626   0.36758   0.40119   0.40995
     Eigenvalues ---    0.41244   0.43880   0.45156   0.45975   0.49081
     Eigenvalues ---    0.50862   0.52262   0.52977   0.54396   0.55157
     Eigenvalues ---    0.56172   0.57469   0.59002   0.59146   0.60116
     Eigenvalues ---    0.87128
 RFO step:  Lambda=-9.76303990D-03 EMin=-1.24523813D-03
 Quartic linear search produced a step of -0.25879.
 Maximum step size (   0.849) exceeded in Quadratic search.
    -- Step size scaled by   0.984
 Iteration  1 RMS(Cart)=  0.10703487 RMS(Int)=  0.03879407
 Iteration  2 RMS(Cart)=  0.03460207 RMS(Int)=  0.01052268
 Iteration  3 RMS(Cart)=  0.01777200 RMS(Int)=  0.00163565
 Iteration  4 RMS(Cart)=  0.00007564 RMS(Int)=  0.00163473
 Iteration  5 RMS(Cart)=  0.00000015 RMS(Int)=  0.00163473
 Variable       Old X    -DE/DX   Delta X   Delta X   Delta X     New X
                                 (Linear)    (Quad)   (Total)
    R1        2.29879   0.00036   0.00048   0.03251   0.03324   2.33202
    R2        2.44523   0.00137  -0.00324  -0.03897  -0.04150   2.40373
    R3        2.93076   0.00032   0.00017   0.00403   0.00419   2.93494
    R4        3.50777   0.00219  -0.04168   0.10308   0.06066   3.56843
    R5        1.84490   0.03485   0.05135   0.23190   0.28369   2.12859
    R6        2.96572  -0.00089  -0.08106  -0.45416  -0.53474   2.43098
    R7        2.53485  -0.00171  -0.00364   0.02110   0.01749   2.55234
    R8        2.53355  -0.00167  -0.00340   0.02191   0.01852   2.55207
    R9        2.51685  -0.00131  -0.00098   0.01045   0.00946   2.52631
   R10        1.84057  -0.00015   0.00280   0.00966   0.01291   1.85348
   R11        1.84744   0.00200   0.00586   0.01245   0.01853   1.86596
   R12        3.45197   0.00038  -0.04025   0.03122  -0.00889   3.44308
   R13        3.39390  -0.00006  -0.04268  -0.03470  -0.07710   3.31680
   R14        1.83432  -0.00130  -0.00254   0.00820   0.00564   1.83997
   R15        1.81995  -0.00058  -0.00059   0.01087   0.01028   1.83023
   R16        3.66579   0.00179  -0.06090   0.31613   0.25599   3.92178
   R17        3.75274   0.00221  -0.06039   0.26328   0.20204   3.95477
   R18        1.81932  -0.00144  -0.00204   0.00901   0.00697   1.82629
   R19        1.89461   0.00238   0.00770  -0.02026  -0.01265   1.88195
   R20        3.53781   0.00143  -0.04792   0.18493   0.13754   3.67535
   R21        3.54675   0.00117  -0.04336   0.20607   0.16324   3.70999
   R22        3.01380   0.00002  -0.02441   0.06045   0.03578   3.04958
   R23        1.86933   0.00093   0.00271  -0.00844  -0.00582   1.86351
   R24        1.81685  -0.00110  -0.00159   0.00793   0.00634   1.82319
   R25        3.44466   0.00165  -0.02617   0.19135   0.16399   3.60865
   R26        3.21623   0.00077  -0.01231   0.03952   0.02718   3.24342
   R27        1.83604   0.00197   0.00084   0.00997   0.01012   1.84617
   R28        1.84786  -0.00078  -0.00081  -0.00518  -0.00743   1.84043
   R29        1.82309  -0.00015  -0.00011  -0.00352  -0.00363   1.81946
   R30        1.84239   0.00023   0.00110   0.00102   0.00259   1.84497
   R31        1.82354   0.00104   0.00187  -0.00242  -0.00056   1.82299
   R32        1.83649  -0.00087  -0.00127   0.01014   0.00930   1.84579
    A1        2.23510  -0.00082   0.00186  -0.00466  -0.00398   2.23112
    A2        2.10357   0.00079  -0.00035  -0.03285  -0.03256   2.07102
    A3        1.94450   0.00004  -0.00152   0.03752   0.03654   1.98104
    A4        2.40665   0.00065   0.00271  -0.18567  -0.18229   2.22436
    A5        1.95089   0.00048   0.01655   0.00691   0.02189   1.97278
    A6        1.91954   0.00209   0.00539  -0.01955  -0.01426   1.90528
    A7        1.92103   0.00210   0.00584  -0.02811  -0.02233   1.89870
    A8        1.92866   0.00229   0.00481  -0.00387   0.00098   1.92965
    A9        1.89729  -0.00215  -0.00500   0.01557   0.01042   1.90772
   A10        1.89743  -0.00225  -0.00585   0.01927   0.01349   1.91092
   A11        1.89933  -0.00225  -0.00593   0.01797   0.01207   1.91140
   A12        1.99988  -0.00071  -0.01918   0.06086   0.03932   2.03920
   A13        1.93441   0.00003  -0.00948   0.06874   0.05456   1.98898
   A14        1.83782   0.00076  -0.00676   0.03315   0.02537   1.86319
   A15        2.86273  -0.00079   0.00207  -0.01324  -0.00924   2.85348
   A16        1.83205  -0.00110  -0.00230  -0.03062  -0.03161   1.80044
   A17        1.88763   0.00037   0.01272   0.00753   0.01747   1.90510
   A18        1.74983   0.00019  -0.00170   0.00786   0.00686   1.75669
   A19        1.68670  -0.00032  -0.00508  -0.06457  -0.07082   1.61589
   A20        2.34171   0.00042  -0.00035   0.02432   0.02217   2.36388
   A21        1.90035  -0.00014  -0.00269   0.01295   0.01032   1.91067
   A22        2.02058  -0.00013   0.00322   0.00900   0.01040   2.03098
   A23        2.46289   0.00002  -0.00109   0.03001   0.02581   2.48870
   A24        1.69919  -0.00027   0.00456  -0.00884  -0.00234   1.69685
   A25        1.88015   0.00018   0.00086  -0.05722  -0.05441   1.82574
   A26        1.24776   0.00020   0.00167   0.02761   0.02836   1.27612
   A27        1.75874  -0.00020   0.00307   0.04426   0.04632   1.80506
   A28        2.17752   0.00012  -0.00504   0.01790   0.01180   2.18931
   A29        1.60834  -0.00041   0.02498  -0.13660  -0.11156   1.49678
   A30        1.88598  -0.00003  -0.00260   0.01354   0.01031   1.89629
   A31        1.77390   0.00045  -0.00414   0.01193   0.00987   1.78377
   A32        2.18413   0.00009  -0.01389   0.04851   0.03246   2.21658
   A33        1.84629   0.00122  -0.00868   0.05352   0.04346   1.88975
   A34        1.85104  -0.00054  -0.01493   0.07167   0.05377   1.90481
   A35        1.85713   0.00097  -0.00409   0.02401   0.01776   1.87489
   A36        2.80669  -0.00019   0.00513  -0.05424  -0.04757   2.75912
   A37        1.94471   0.00023   0.00133   0.03837   0.03765   1.98237
   A38        1.81992  -0.00010  -0.01980   0.10314   0.08317   1.90308
   A39        1.83079   0.00033  -0.00029   0.01416   0.00953   1.84032
   A40        2.77810  -0.00052   0.01544  -0.08560  -0.07065   2.70746
   A41        1.90038   0.00015  -0.00428  -0.01153  -0.01750   1.88288
   A42        1.88938  -0.00088   0.00912  -0.02341  -0.01504   1.87434
   A43        1.78175   0.00029   0.00245  -0.02395  -0.02154   1.76021
   A44        2.20909   0.00008  -0.00347  -0.04899  -0.05318   2.15591
   A45        3.15685  -0.00243  -0.00192   0.05265   0.04857   3.20542
   A46        3.09438  -0.00072   0.00638  -0.01691  -0.01498   3.07939
   A47        3.09173   0.00094   0.00150  -0.09763  -0.09685   2.99488
   A48        3.01977   0.00012   0.00319  -0.04586  -0.04257   2.97720
   A49        2.94814  -0.00022   0.01176  -0.05646  -0.04544   2.90270
   A50        3.07455   0.00336  -0.00946   0.07075   0.05772   3.13227
   A51        3.11918   0.00035   0.00341  -0.04635  -0.04459   3.07459
   A52        3.04537   0.00271   0.00512   0.02745   0.03581   3.08118
   A53        3.26429  -0.00063   0.00640  -0.04345  -0.03628   3.22802
   A54        3.40722   0.00017  -0.01781  -0.00235  -0.02366   3.38357
   A55        3.33103  -0.00028  -0.00406   0.01830   0.01602   3.34705
   A56        3.33483  -0.00026  -0.00515   0.01137   0.00587   3.34070
   A57        3.34988   0.00011  -0.00622  -0.00893  -0.01503   3.33485
   A58        2.98351  -0.00014   0.00953  -0.00515   0.00327   2.98678
    D1        0.76239  -0.00094   0.00256   0.04556   0.04821   0.81061
    D2       -2.38483  -0.00063   0.00178   0.04892   0.04959  -2.33523
    D3        0.07447   0.00006   0.01077  -0.02638  -0.01910   0.05537
    D4       -3.06192  -0.00023   0.01149  -0.02931  -0.02024  -3.08216
    D5       -2.08519  -0.00015   0.00073  -0.02242  -0.02111  -2.10630
    D6        2.10804  -0.00012  -0.00032  -0.01174  -0.01163   2.09640
    D7        0.00976  -0.00014   0.00009  -0.01349  -0.01291  -0.00315
    D8        1.05164   0.00011   0.00009  -0.01967  -0.02001   1.03163
    D9       -1.03831   0.00014  -0.00096  -0.00899  -0.01053  -1.04885
   D10       -3.13659   0.00012  -0.00055  -0.01074  -0.01181   3.13479
   D11       -2.20917  -0.00160   0.01371  -0.13702  -0.12210  -2.33127
   D12       -0.29238  -0.00080  -0.00723  -0.01469  -0.01957  -0.31195
   D13       -1.16562   0.00100   0.01150  -0.19837  -0.19170  -1.35732
   D14        0.93122   0.00072  -0.01610  -0.04654  -0.06544   0.86578
   D15        1.92492  -0.00034  -0.01284   0.07322   0.05719   1.98211
   D16       -0.20523  -0.00049   0.01292  -0.07385  -0.06192  -0.26715
   D17        0.53405   0.00041   0.01808  -0.14303  -0.12605   0.40799
   D18       -1.37647   0.00054   0.01156  -0.09548  -0.08481  -1.46128
   D19        2.66375   0.00004  -0.01206  -0.00774  -0.01920   2.64454
   D20        0.75323   0.00018  -0.01858   0.03981   0.02204   0.77527
   D21        0.63278   0.00011   0.00087   0.01534   0.01358   0.64636
   D22        2.74588  -0.00005  -0.00307   0.08636   0.08187   2.82775
   D23       -1.15226  -0.00025  -0.00077   0.02733   0.02626  -1.12600
   D24       -2.00120   0.00011   0.00204   0.35797   0.36698  -1.63422
   D25        1.84948   0.00003  -0.00449   0.28584   0.27836   2.12784
   D26       -0.10316   0.00027   0.00171   0.29629   0.29563   0.19247
   D27       -1.96054   0.00074   0.00001   0.38347   0.38168  -1.57886
   D28        0.00819  -0.00043  -0.01068  -0.33963  -0.34830  -0.34011
   D29        0.12895  -0.00001  -0.01168  -0.04240  -0.05620   0.07276
   D30       -0.23814   0.00051   0.00656  -0.02204  -0.01818  -0.25633
   D31       -2.17048  -0.00081   0.01786  -0.08774  -0.07236  -2.24284
   D32       -2.05146   0.00081   0.01170   0.00691   0.01768  -2.03378
   D33        2.29939  -0.00052   0.02301  -0.05879  -0.03650   2.26289
   D34        2.11609   0.00088   0.00658  -0.01288  -0.00711   2.10898
   D35        0.18375  -0.00045   0.01788  -0.07858  -0.06128   0.12247
   D36        0.86230   0.00060   0.00373  -0.03928  -0.03425   0.82806
   D37       -1.07004  -0.00073   0.01503  -0.10497  -0.08842  -1.15846
   D38        0.85716  -0.00033  -0.01044  -0.02427  -0.03648   0.82068
   D39       -3.01516   0.00061  -0.00851   0.05557   0.04634  -2.96882
   D40       -1.00576   0.00024  -0.00768   0.06880   0.06097  -0.94479
   D41        0.84935   0.00052  -0.00808   0.01218   0.00586   0.85521
   D42        3.03396   0.00039  -0.01279  -0.04323  -0.05681   2.97715
   D43        1.02291   0.00049  -0.01365   0.00542  -0.00884   1.01407
   D44        0.19738   0.00007   0.00197   0.04310   0.04374   0.24112
   D45       -1.81367   0.00018   0.00112   0.09176   0.09171  -1.72196
   D46       -1.40807   0.00039  -0.00282   0.01779   0.01525  -1.39283
   D47        2.86406   0.00050  -0.00367   0.06644   0.06321   2.92728
   D48        0.38598   0.00007  -0.00595   0.10047   0.09624   0.48222
   D49       -1.53097  -0.00033   0.00118   0.03171   0.03368  -1.49729
   D50       -1.95395   0.00021  -0.00113   0.04145   0.04069  -1.91326
   D51        2.41229  -0.00018   0.00600  -0.02731  -0.02187   2.39042
   D52        2.00058  -0.00031   0.02038  -0.03774  -0.01611   1.98447
   D53        0.08363  -0.00071   0.02751  -0.10651  -0.07867   0.00496
   D54        1.05342   0.00002  -0.00609   0.07360   0.06736   1.12078
   D55       -0.71734   0.00027  -0.01423   0.05707   0.04334  -0.67400
   D56       -2.84910  -0.00018   0.00155  -0.00662  -0.00540  -2.85451
   D57        0.49910   0.00030  -0.00280   0.02575   0.02276   0.52186
   D58       -1.46129  -0.00127   0.01436  -0.07629  -0.06201  -1.52331
   D59        0.76947   0.00029  -0.01530   0.00983  -0.00410   0.76537
   D60       -1.27671  -0.00007  -0.00866  -0.08342  -0.09248  -1.36919
   D61        1.66353  -0.00034  -0.00022  -0.02380  -0.02571   1.63783
   D62       -0.33977  -0.00030  -0.00023   0.00929   0.00871  -0.33106
         Item               Value     Threshold  Converged?
 Maximum Force            0.034850     0.000015     NO 
 RMS     Force            0.002979     0.000010     NO 
 Maximum Displacement     0.476082     0.000060     NO 
 RMS     Displacement     0.114527     0.000040     NO 
 Predicted change in Energy=-1.055677D-02
 GradGradGradGradGradGradGradGradGradGradGradGradGradGradGradGradGradGrad

                          Input orientation:                          
 ---------------------------------------------------------------------
 Center     Atomic      Atomic             Coordinates (Angstroms)
 Number     Number       Type             X           Y           Z
 ---------------------------------------------------------------------
      1          6           0        1.704687   -0.451853    0.045664
      2          8           0        0.721728   -0.964153    0.588091
      3          8           0        1.720257    0.471481   -0.829093
      4          1           0        0.694079    0.870230   -1.067300
      5          6           0        3.120179   -0.951805    0.443870
      6          9           0        3.834758    0.084274    0.933915
      7          9           0        3.735146   -1.437772   -0.655901
      8          9           0        3.035553   -1.912645    1.369524
      9          8           0       -0.426843    1.412034   -1.391109
     10          1           0       -1.009673    0.899298   -1.990620
     11          1           0       -0.979720    1.681879   -0.618762
     12          8           0       -0.928145    0.100188    2.803599
     13          1           0       -1.736646   -0.244180    2.384355
     14          1           0       -0.220635   -0.271494    2.256508
     15          8           0       -3.345737   -0.581159    1.117785
     16          1           0       -3.913009   -1.116645    1.688261
     17          1           0       -2.812337   -1.178122    0.525408
     18          8           0       -2.394513   -0.065170   -2.677428
     19          1           0       -3.188168    0.343867   -2.258808
     20          1           0       -2.573803   -0.195918   -3.616355
     21          8           0       -1.765409   -1.807390   -0.529203
     22          1           0       -0.862014   -1.570536   -0.242486
     23          1           0       -1.909747   -1.402050   -1.402916
     24          8           0       -4.278958    0.974723   -1.093463
     25          1           0       -4.061567    1.867547   -0.806016
     26          1           0       -4.237354    0.424857   -0.287788
     27          8           0       -1.978573    1.990662    0.791054
     28          1           0       -1.395357    2.072395    1.555117
     29          1           0       -2.446502    1.160377    1.004850
 ---------------------------------------------------------------------
                    Distance matrix (angstroms):
                    1          2          3          4          5
     1  C    0.000000
     2  O    1.234053   0.000000
     3  O    1.272001   2.250892   0.000000
     4  H    2.001978   2.471041   1.126403   0.000000
     5  C    1.553106   2.402814   2.367690   3.389602   0.000000
     6  F    2.369309   3.302991   2.780151   3.806107   1.350640
     7  F    2.363682   3.294316   2.781190   3.839819   1.350498
     8  F    2.378597   2.619935   3.499711   4.377785   1.336866
     9  O    3.175187   3.298896   2.410506   1.286418   4.640716
    10  H    3.652371   3.622148   2.997447   1.938076   5.138969
    11  H    3.492895   3.369408   2.966341   1.913522   4.987449
    12  O    3.852630   2.960300   4.510913   4.267134   4.802493
    13  H    4.165978   3.128662   4.773740   4.366263   5.277780
    14  H    2.937214   2.037508   3.720216   3.631519   3.861285
    15  O    5.164586   4.119652   5.528352   4.816767   6.511498
    16  H    5.890550   4.765964   6.371255   5.724163   7.144327
    17  H    4.600122   3.541092   5.010017   4.362043   5.937390
    18  O    4.936415   4.602472   4.542650   3.606507   6.398472
    19  H    5.466607   5.010294   5.114001   4.094948   6.984159
    20  H    5.637496   5.397044   5.162674   4.279417   7.034075
    21  O    3.769552   2.853988   4.175291   3.675362   5.054489
    22  H    2.814682   1.888333   3.343959   3.009831   4.088003
    23  H    4.008166   3.328743   4.125084   3.472148   5.377127
    24  O    6.255936   5.620831   6.026087   4.974204   7.798855
    25  H    6.273329   5.730792   5.948027   4.866116   7.815909
    26  H    6.015618   5.223889   5.982333   5.012487   7.520891
    27  O    4.481951   4.007961   4.314410   3.442661   5.897111
    28  H    4.273236   3.825939   4.237267   3.562024   5.547136
    29  H    4.555402   3.837317   4.604324   3.773757   5.980296
                    6          7          8          9         10
     6  F    0.000000
     7  F    2.203193   0.000000
     8  F    2.194578   2.194830   0.000000
     9  O    5.032885   5.097458   5.537398   0.000000
    10  H    5.717140   5.454968   5.963342   0.980817   0.000000
    11  H    5.304937   5.653633   5.744241   0.987425   1.579660
    12  O    5.116759   6.006641   4.671078   4.423553   4.861045
    13  H    5.766473   6.372466   5.156311   4.325824   4.580004
    14  H    4.280425   5.048815   3.752717   4.022673   4.475649
    15  O    7.213607   7.349738   6.523580   4.334433   4.160665
    16  H    7.876493   8.005778   7.001266   5.294345   5.101720
    17  H    6.778230   6.658261   5.953980   4.009056   3.727690
    18  O    7.201941   6.598737   7.019730   2.776414   1.822000
    19  H    7.718962   7.326379   7.549262   3.085255   2.264127
    20  H    7.864675   7.078794   7.698767   3.485207   2.507791
    21  O    6.089416   5.514415   5.163863   3.591564   3.167497
    22  H    5.116834   4.617620   4.231624   3.225591   3.029498
    23  H    6.377247   5.694219   5.692375   3.180914   2.540026
    24  O    8.410444   8.380779   8.240466   3.888268   3.390989
    25  H    8.280059   8.469734   8.330183   3.709588   3.413920
    26  H    8.171141   8.195465   7.817018   4.088010   3.680035
    27  O    6.119603   6.818682   6.380587   2.739436   3.141266
    28  H    5.629620   6.597873   5.962211   3.170858   3.754618
    29  H    6.373167   6.908056   6.295187   3.143719   3.332489
                   11         12         13         14         15
    11  H    0.000000
    12  O    3.770539   0.000000
    13  H    3.647102   0.973668   0.000000
    14  H    3.557956   0.968517   1.521637   0.000000
    15  O    3.706073   3.025054   2.075314   3.340485   0.000000
    16  H    4.664577   3.410875   2.445873   3.830249   0.966429
    17  H    3.584302   3.220933   2.342017   3.245859   0.995887
    18  O    3.048266   5.676199   5.107493   5.395557   3.946481
    19  H    3.058966   5.549329   4.900171   5.438106   3.504552
    20  H    3.879792   6.634130   6.059016   6.327213   4.812107
    21  O    3.577755   3.930322   3.306550   3.536310   2.591071
    22  H    3.276225   3.474813   3.069934   2.888572   2.999681
    23  H    3.315187   4.573295   3.964095   4.186005   3.014940
    24  O    3.407401   5.213430   4.477086   5.407897   2.860296
    25  H    3.093108   5.096196   4.476954   5.357919   3.195244
    26  H    3.507396   4.540148   3.720417   4.805453   1.944913
    27  O    1.755174   2.954256   2.755296   3.217957   2.930897
    28  H    2.247444   2.380461   2.484076   2.713988   3.322136
    29  H    2.249340   2.581648   2.092776   2.927692   1.963244
                   16         17         18         19         20
    16  H    0.000000
    17  H    1.602337   0.000000
    18  O    4.740324   3.416343   0.000000
    19  H    4.270579   3.195240   0.986125   0.000000
    20  H    5.547987   4.263311   0.964792   1.584849   0.000000
    21  O    3.163299   1.613766   2.836543   3.105429   3.575031
    22  H    3.639007   2.132466   3.247095   3.625120   4.025269
    23  H    3.694576   2.140851   1.909614   2.327045   2.606729
    24  O    3.499390   3.066996   2.672351   1.716342   3.262352
    25  H    3.892157   3.550967   3.164909   2.279261   3.790691
    26  H    2.527093   2.293797   3.057216   2.234338   3.772548
    27  O    3.768604   3.287389   4.053372   3.671064   4.955874
    28  H    4.065251   3.692423   4.845816   4.554997   5.768717
    29  H    2.793299   2.415011   3.881216   3.445028   4.817808
                   21         22         23         24         25
    21  O    0.000000
    22  H    0.976949   0.000000
    23  H    0.973914   1.572492   0.000000
    24  O    3.791632   4.344884   3.370159   0.000000
    25  H    4.342134   4.730235   3.959404   0.962818   0.000000
    26  H    3.339419   3.921297   3.162096   0.976318   1.542989
    27  O    4.026626   3.872602   4.040883   3.142501   2.627671
    28  H    4.419735   4.097167   4.591984   4.066327   3.567294
    29  H    3.409523   3.394751   3.556891   2.792003   2.527402
                   26         27         28         29
    26  H    0.000000
    27  O    2.952582   0.000000
    28  H    3.766646   0.964683   0.000000
    29  H    2.327886   0.976749   1.496487   0.000000
 Stoichiometry    C2H15F3O9
 Framework group  C1[X(C2H15F3O9)]
 Deg. of freedom    81
 Full point group                 C1      NOp   1
 Largest Abelian subgroup         C1      NOp   1
 Largest concise Abelian subgroup C1      NOp   1
                         Standard orientation:                         
 ---------------------------------------------------------------------
 Center     Atomic      Atomic             Coordinates (Angstroms)
 Number     Number       Type             X           Y           Z
 ---------------------------------------------------------------------
      1          6           0        1.766791   -0.260474   -0.059409
      2          8           0        0.996021    0.481667    0.555431
      3          8           0        1.469558   -1.207700   -0.854646
      4          1           0        0.360589   -1.309536   -1.023767
      5          6           0        3.296336   -0.056279    0.116473
      6          9           0        3.849196    0.211036   -1.086489
      7          9           0        3.832698   -1.192434    0.611764
      8          9           0        3.541561    0.955785    0.954805
      9          8           0       -0.881391   -1.493095   -1.304235
     10          1           0       -1.428228   -1.938176   -0.622418
     11          1           0       -1.360827   -0.668630   -1.559987
     12          8           0       -0.499929    2.830269   -0.449346
     13          1           0       -1.273603    2.583760    0.087953
     14          1           0        0.182222    2.210969   -0.150746
     15          8           0       -2.945871    1.636436    0.870914
     16          1           0       -3.305229    2.339780    1.427829
     17          1           0       -2.393292    1.022261    1.427005
     18          8           0       -2.673116   -2.294915    0.659252
     19          1           0       -3.464707   -1.791040    0.356039
     20          1           0       -2.955007   -3.175226    0.935679
     21          8           0       -1.402992   -0.127422    1.976345
     22          1           0       -0.534638   -0.016706    1.542601
     23          1           0       -1.750159   -0.999205    1.715621
     24          8           0       -4.481938   -0.525542   -0.200365
     25          1           0       -4.410795   -0.361956   -1.146513
     26          1           0       -4.214804    0.309770    0.228691
     27          8           0       -2.188753    0.851669   -1.849577
     28          1           0       -1.530719    1.498268   -2.131559
     29          1           0       -2.443370    1.215758   -0.979721
 ---------------------------------------------------------------------
 Rotational constants (GHZ):           0.7485335           0.2460590           0.2272024
 Standard basis: 6-31++G(d,p) (6D, 7F)
 There are   356 symmetry adapted cartesian basis functions of A   symmetry.
 There are   356 symmetry adapted basis functions of A   symmetry.
   356 basis functions,   568 primitive gaussians,   356 cartesian basis functions
    63 alpha electrons       63 beta electrons
       nuclear repulsion energy      1141.5227812107 Hartrees.
 NAtoms=   29 NActive=   29 NUniq=   29 SFac= 1.00D+00 NAtFMM=   60 NAOKFM=F Big=F
 Integral buffers will be    131072 words long.
 Raffenetti 2 integral format.
 Two-electron integral symmetry is turned on.
 Nuclear repulsion after empirical dispersion term =     1141.5048229763 Hartrees.
 One-electron integrals computed using PRISM.
 NBasis=   356 RedAO= T EigKep=  3.46D-05  NBF=   356
 NBsUse=   356 1.00D-06 EigRej= -1.00D+00 NBFU=   356
 Initial guess from the checkpoint file:  "/local_scratch/slurm.6305471/Gau-155727.chk"
 B after Tr=     0.000000   -0.000000   -0.000000
         Rot=    0.999970    0.007522    0.001535   -0.000268 Ang=   0.88 deg.
 ExpMin= 3.60D-02 ExpMax= 7.00D+03 ExpMxC= 1.05D+03 IAcc=3 IRadAn=         5 AccDes= 0.00D+00
 Harris functional with IExCor= 4639 and IRadAn=       5 diagonalized for initial guess.
 HarFok:  IExCor= 4639 AccDes= 0.00D+00 IRadAn=         5 IDoV= 1 UseB2=F ITyADJ=14
 ICtDFT=  3500011 ScaDFX=  1.000000  1.000000  1.000000  1.000000
 FoFCou: FMM=F IPFlag=           0 FMFlag=      100000 FMFlg1=           0
         NFxFlg=           0 DoJE=T BraDBF=F KetDBF=T FulRan=T
         wScrn=  0.000000 ICntrl=       500 IOpCl=  0 I1Cent=   200000004 NGrid=           0
         NMat0=    1 NMatS0=      1 NMatT0=    0 NMatD0=    1 NMtDS0=    0 NMtDT0=    0
 Petite list used in FoFCou.
 Requested convergence on RMS density matrix=1.00D-10 within 128 cycles.
 Requested convergence on MAX density matrix=1.00D-08.
 Requested convergence on             energy=1.00D-08.
 No special actions if energy rises.
 SCF Done:  E(RwB97XD) =  -1061.66942214     A.U. after   17 cycles
            NFock= 17  Conv=0.70D-10     -V/T= 2.0085
 Calling FoFJK, ICntrl=      2127 FMM=F ISym2X=0 I1Cent= 0 IOpClX= 0 NMat=1 NMatS=1 NMatT=0.
 ***** Axes restored to original set *****
 -------------------------------------------------------------------
 Center     Atomic                   Forces (Hartrees/Bohr)
 Number     Number              X              Y              Z
 -------------------------------------------------------------------
      1        6          -0.007394132   -0.009455266    0.010668778
      2        8           0.003923609    0.003492981   -0.004782166
      3        8          -0.005487020    0.005907081   -0.004831392
      4        1           0.011778686   -0.003869069    0.000637323
      5        6          -0.006900755    0.005369841   -0.004402358
      6        9          -0.000051509   -0.011371023   -0.002416535
      7        9           0.001489839    0.001559453    0.010937783
      8        9           0.006876037    0.005835608   -0.005916262
      9        8          -0.008352913    0.001744218   -0.002289526
     10        1           0.000773115    0.000850698    0.000958659
     11        1          -0.000141639   -0.000321551    0.001206446
     12        8          -0.005292232   -0.001026879   -0.007716460
     13        1           0.005269253    0.000616645    0.005868416
     14        1           0.000279482   -0.000445593    0.001935970
     15        8          -0.005852580    0.002090349    0.004778205
     16        1           0.003852240    0.002571561   -0.004013396
     17        1           0.001676370   -0.002430479   -0.001229102
     18        8           0.001809563   -0.000603956   -0.004466373
     19        1          -0.000684225   -0.000422867    0.001139182
     20        1           0.000622120    0.000829821    0.004767970
     21        8           0.002436741    0.001298862   -0.000848925
     22        1          -0.002567271   -0.000495469   -0.001045832
     23        1           0.001406954   -0.000543958    0.001866671
     24        8          -0.000177736   -0.001331691    0.002376221
     25        1          -0.000217770    0.000641345    0.000296867
     26        1           0.001179523    0.001171708   -0.002168801
     27        8          -0.002896449   -0.008399629   -0.000682665
     28        1           0.002702177    0.001961209    0.002593957
     29        1          -0.000059479    0.004776049   -0.003222652
 -------------------------------------------------------------------
 Cartesian Forces:  Max     0.011778686 RMS     0.004269756

 GradGradGradGradGradGradGradGradGradGradGradGradGradGradGradGradGradGrad
 Berny optimization.
 Using GEDIIS/GDIIS optimizer.
 FormGI is forming the generalized inverse of G from B-inverse, IUseBI=4.
 Internal  Forces:  Max     0.009622769 RMS     0.002722274
 Search for a local minimum.
 Step number   4 out of a maximum of  174
 All quantities printed in internal units (Hartrees-Bohrs-Radians)
 Mixed Optimization -- RFO/linear search
 Update second derivatives using D2CorX and points    3    4
 DE= -1.81D-04 DEPred=-1.06D-02 R= 1.72D-02
 Trust test= 1.72D-02 RLast= 1.20D+00 DXMaxT set to 4.24D-01
 ITU= -1  1  1  0
 Use linear search instead of GDIIS.
 Linear search step of   0.446 exceeds DXMaxT=   0.424 but not scaled.
 Quartic linear search produced a step of -0.53724.
 Iteration  1 RMS(Cart)=  0.05966778 RMS(Int)=  0.00792105
 Iteration  2 RMS(Cart)=  0.01233998 RMS(Int)=  0.00041272
 Iteration  3 RMS(Cart)=  0.00004699 RMS(Int)=  0.00041166
 Iteration  4 RMS(Cart)=  0.00000002 RMS(Int)=  0.00041166
 Variable       Old X    -DE/DX   Delta X   Delta X   Delta X     New X
                                 (Linear)    (Quad)   (Total)
    R1        2.33202  -0.00731  -0.01786   0.00000  -0.01786   2.31416
    R2        2.40373   0.00622   0.02229   0.00000   0.02216   2.42590
    R3        2.93494   0.00038  -0.00225   0.00000  -0.00225   2.93270
    R4        3.56843  -0.00108  -0.03259   0.00000  -0.03238   3.53605
    R5        2.12859  -0.00671  -0.15241   0.00000  -0.15253   1.97606
    R6        2.43098   0.00547   0.28728   0.00000   0.28717   2.71815
    R7        2.55234  -0.00962  -0.00939   0.00000  -0.00940   2.54294
    R8        2.55207  -0.00879  -0.00995   0.00000  -0.00995   2.54212
    R9        2.52631  -0.00873  -0.00508   0.00000  -0.00508   2.52123
   R10        1.85348  -0.00336  -0.00693   0.00000  -0.00704   1.84643
   R11        1.86596  -0.00068  -0.00995   0.00000  -0.00997   1.85599
   R12        3.44308  -0.00192   0.00478   0.00000   0.00474   3.44782
   R13        3.31680  -0.00159   0.04142   0.00000   0.04138   3.35818
   R14        1.83997  -0.00719  -0.00303   0.00000  -0.00302   1.83694
   R15        1.83023  -0.00072  -0.00552   0.00000  -0.00552   1.82471
   R16        3.92178   0.00015  -0.13753   0.00000  -0.13775   3.78403
   R17        3.95477   0.00025  -0.10854   0.00000  -0.10838   3.84640
   R18        1.82629  -0.00605  -0.00374   0.00000  -0.00374   1.82254
   R19        1.88195   0.00341   0.00680   0.00000   0.00681   1.88877
   R20        3.67535  -0.00106  -0.07389   0.00000  -0.07398   3.60137
   R21        3.70999  -0.00173  -0.08770   0.00000  -0.08778   3.62221
   R22        3.04958   0.00036  -0.01922   0.00000  -0.01917   3.03041
   R23        1.86351   0.00117   0.00313   0.00000   0.00313   1.86663
   R24        1.82319  -0.00487  -0.00341   0.00000  -0.00341   1.81979
   R25        3.60865  -0.00017  -0.08810   0.00000  -0.08787   3.52078
   R26        3.24342   0.00022  -0.01460   0.00000  -0.01462   3.22880
   R27        1.84617  -0.00384  -0.00544   0.00000  -0.00525   1.84092
   R28        1.84043  -0.00236   0.00399   0.00000   0.00430   1.84473
   R29        1.81946   0.00063   0.00195   0.00000   0.00195   1.82141
   R30        1.84497  -0.00317  -0.00139   0.00000  -0.00147   1.84350
   R31        1.82299   0.00385   0.00030   0.00000   0.00030   1.82328
   R32        1.84579  -0.00614  -0.00500   0.00000  -0.00513   1.84065
    A1        2.23112   0.00000   0.00214   0.00000   0.00247   2.23359
    A2        2.07102   0.00316   0.01749   0.00000   0.01731   2.08833
    A3        1.98104  -0.00316  -0.01963   0.00000  -0.01978   1.96126
    A4        2.22436   0.00064   0.09793   0.00000   0.09785   2.32221
    A5        1.97278   0.00047  -0.01176   0.00000  -0.01135   1.96143
    A6        1.90528   0.00832   0.00766   0.00000   0.00770   1.91298
    A7        1.89870   0.00914   0.01200   0.00000   0.01203   1.91073
    A8        1.92965   0.00758  -0.00053   0.00000  -0.00053   1.92912
    A9        1.90772  -0.00822  -0.00560   0.00000  -0.00554   1.90217
   A10        1.91092  -0.00837  -0.00725   0.00000  -0.00725   1.90367
   A11        1.91140  -0.00847  -0.00648   0.00000  -0.00648   1.90492
   A12        2.03920  -0.00051  -0.02112   0.00000  -0.02050   2.01870
   A13        1.98898  -0.00015  -0.02931   0.00000  -0.02796   1.96101
   A14        1.86319   0.00055  -0.01363   0.00000  -0.01313   1.85005
   A15        2.85348  -0.00025   0.00497   0.00000   0.00443   2.85792
   A16        1.80044   0.00229   0.01698   0.00000   0.01669   1.81713
   A17        1.90510  -0.00155  -0.00939   0.00000  -0.00852   1.89658
   A18        1.75669   0.00026  -0.00369   0.00000  -0.00383   1.75286
   A19        1.61589  -0.00044   0.03804   0.00000   0.03828   1.65416
   A20        2.36388  -0.00023  -0.01191   0.00000  -0.01152   2.35236
   A21        1.91067  -0.00039  -0.00554   0.00000  -0.00554   1.90514
   A22        2.03098   0.00021  -0.00559   0.00000  -0.00513   2.02585
   A23        2.48870   0.00032  -0.01386   0.00000  -0.01309   2.47560
   A24        1.69685   0.00026   0.00125   0.00000   0.00085   1.69770
   A25        1.82574   0.00014   0.02923   0.00000   0.02876   1.85451
   A26        1.27612  -0.00052  -0.01524   0.00000  -0.01509   1.26102
   A27        1.80506  -0.00054  -0.02488   0.00000  -0.02463   1.78043
   A28        2.18931   0.00014  -0.00634   0.00000  -0.00608   2.18324
   A29        1.49678   0.00072   0.05993   0.00000   0.05987   1.55665
   A30        1.89629   0.00001  -0.00554   0.00000  -0.00531   1.89098
   A31        1.78377  -0.00016  -0.00530   0.00000  -0.00575   1.77803
   A32        2.21658  -0.00024  -0.01744   0.00000  -0.01685   2.19974
   A33        1.88975   0.00006  -0.02335   0.00000  -0.02302   1.86673
   A34        1.90481  -0.00029  -0.02889   0.00000  -0.02806   1.87674
   A35        1.87489   0.00007  -0.00954   0.00000  -0.00886   1.86603
   A36        2.75912  -0.00058   0.02556   0.00000   0.02522   2.78434
   A37        1.98237   0.00044  -0.02023   0.00000  -0.01974   1.96262
   A38        1.90308  -0.00066  -0.04468   0.00000  -0.04454   1.85854
   A39        1.84032   0.00010  -0.00512   0.00000  -0.00409   1.83623
   A40        2.70746   0.00038   0.03795   0.00000   0.03808   2.74554
   A41        1.88288  -0.00040   0.00940   0.00000   0.00983   1.89271
   A42        1.87434   0.00093   0.00808   0.00000   0.00820   1.88254
   A43        1.76021   0.00134   0.01157   0.00000   0.01162   1.77183
   A44        2.15591  -0.00090   0.02857   0.00000   0.02873   2.18464
   A45        3.20542  -0.00253  -0.02609   0.00000  -0.02572   3.17970
   A46        3.07939   0.00055   0.00805   0.00000   0.00916   3.08855
   A47        2.99488  -0.00098   0.05203   0.00000   0.05250   3.04738
   A48        2.97720  -0.00035   0.02287   0.00000   0.02276   2.99996
   A49        2.90270  -0.00019   0.02441   0.00000   0.02458   2.92727
   A50        3.13227   0.00020  -0.03101   0.00000  -0.03016   3.10211
   A51        3.07459  -0.00020   0.02396   0.00000   0.02447   3.09906
   A52        3.08118   0.00039  -0.01924   0.00000  -0.02006   3.06112
   A53        3.22802  -0.00017   0.01949   0.00000   0.01927   3.24728
   A54        3.38357   0.00224   0.01271   0.00000   0.01356   3.39713
   A55        3.34705   0.00046  -0.00861   0.00000  -0.00909   3.33796
   A56        3.34070  -0.00126  -0.00315   0.00000  -0.00308   3.33762
   A57        3.33485   0.00049   0.00808   0.00000   0.00811   3.34296
   A58        2.98678   0.00049  -0.00176   0.00000  -0.00146   2.98532
    D1        0.81061  -0.00022  -0.02590   0.00000  -0.02589   0.78472
    D2       -2.33523  -0.00012  -0.02664   0.00000  -0.02634  -2.36157
    D3        0.05537   0.00012   0.01026   0.00000   0.01117   0.06653
    D4       -3.08216   0.00002   0.01088   0.00000   0.01152  -3.07065
    D5       -2.10630   0.00014   0.01134   0.00000   0.01120  -2.09510
    D6        2.09640  -0.00015   0.00625   0.00000   0.00615   2.10255
    D7       -0.00315  -0.00016   0.00694   0.00000   0.00682   0.00367
    D8        1.03163   0.00023   0.01075   0.00000   0.01085   1.04249
    D9       -1.04885  -0.00007   0.00566   0.00000   0.00580  -1.04304
   D10        3.13479  -0.00007   0.00634   0.00000   0.00647   3.14126
   D11       -2.33127  -0.00006   0.06560   0.00000   0.06540  -2.26587
   D12       -0.31195  -0.00038   0.01052   0.00000   0.00998  -0.30197
   D13       -1.35732   0.00026   0.10299   0.00000   0.10434  -1.25298
   D14        0.86578  -0.00058   0.03516   0.00000   0.03582   0.90160
   D15        1.98211   0.00014  -0.03072   0.00000  -0.03009   1.95202
   D16       -0.26715   0.00026   0.03327   0.00000   0.03356  -0.23359
   D17        0.40799   0.00092   0.06772   0.00000   0.06804   0.47603
   D18       -1.46128  -0.00093   0.04556   0.00000   0.04586  -1.41542
   D19        2.64454   0.00071   0.01032   0.00000   0.01010   2.65464
   D20        0.77527  -0.00114  -0.01184   0.00000  -0.01208   0.76319
   D21        0.64636   0.00030  -0.00730   0.00000  -0.00672   0.63965
   D22        2.82775  -0.00013  -0.04398   0.00000  -0.04361   2.78414
   D23       -1.12600   0.00028  -0.01411   0.00000  -0.01403  -1.14003
   D24       -1.63422  -0.00127  -0.19715   0.00000  -0.19872  -1.83294
   D25        2.12784  -0.00085  -0.14955   0.00000  -0.14885   1.97900
   D26        0.19247  -0.00041  -0.15882   0.00000  -0.15825   0.03423
   D27       -1.57886  -0.00020  -0.20505   0.00000  -0.20475  -1.78361
   D28       -0.34011  -0.00016   0.18712   0.00000   0.18658  -0.15353
   D29        0.07276  -0.00082   0.03019   0.00000   0.03092   0.10367
   D30       -0.25633  -0.00010   0.00977   0.00000   0.01037  -0.24595
   D31       -2.24284   0.00006   0.03887   0.00000   0.03948  -2.20336
   D32       -2.03378   0.00001  -0.00950   0.00000  -0.00928  -2.04306
   D33        2.26289   0.00017   0.01961   0.00000   0.01983   2.28271
   D34        2.10898  -0.00037   0.00382   0.00000   0.00390   2.11289
   D35        0.12247  -0.00022   0.03292   0.00000   0.03301   0.15548
   D36        0.82806   0.00013   0.01840   0.00000   0.01805   0.84611
   D37       -1.15846   0.00028   0.04750   0.00000   0.04716  -1.11130
   D38        0.82068  -0.00051   0.01960   0.00000   0.01998   0.84066
   D39       -2.96882   0.00016  -0.02490   0.00000  -0.02479  -2.99361
   D40       -0.94479  -0.00006  -0.03275   0.00000  -0.03274  -0.97753
   D41        0.85521  -0.00001  -0.00315   0.00000  -0.00362   0.85158
   D42        2.97715   0.00018   0.03052   0.00000   0.03073   3.00788
   D43        1.01407  -0.00007   0.00475   0.00000   0.00490   1.01897
   D44        0.24112   0.00037  -0.02350   0.00000  -0.02316   0.21796
   D45       -1.72196   0.00012  -0.04927   0.00000  -0.04899  -1.77095
   D46       -1.39283   0.00022  -0.00819   0.00000  -0.00827  -1.40109
   D47        2.92728  -0.00004  -0.03396   0.00000  -0.03409   2.89319
   D48        0.48222  -0.00051  -0.05170   0.00000  -0.05207   0.43015
   D49       -1.49729  -0.00051  -0.01809   0.00000  -0.01818  -1.51547
   D50       -1.91326   0.00028  -0.02186   0.00000  -0.02197  -1.93523
   D51        2.39042   0.00028   0.01175   0.00000   0.01191   2.40233
   D52        1.98447   0.00026   0.00866   0.00000   0.00832   1.99279
   D53        0.00496   0.00025   0.04226   0.00000   0.04221   0.04717
   D54        1.12078  -0.00025  -0.03619   0.00000  -0.03616   1.08462
   D55       -0.67400   0.00014  -0.02328   0.00000  -0.02345  -0.69744
   D56       -2.85451   0.00049   0.00290   0.00000   0.00308  -2.85143
   D57        0.52186  -0.00020  -0.01223   0.00000  -0.01223   0.50963
   D58       -1.52331  -0.00016   0.03332   0.00000   0.03340  -1.48991
   D59        0.76537  -0.00007   0.00220   0.00000   0.00178   0.76715
   D60       -1.36919  -0.00028   0.04968   0.00000   0.04983  -1.31936
   D61        1.63783  -0.00001   0.01381   0.00000   0.01421   1.65204
   D62       -0.33106  -0.00045  -0.00468   0.00000  -0.00457  -0.33563
         Item               Value     Threshold  Converged?
 Maximum Force            0.009623     0.000015     NO 
 RMS     Force            0.002722     0.000010     NO 
 Maximum Displacement     0.253541     0.000060     NO 
 RMS     Displacement     0.061549     0.000040     NO 
 Predicted change in Energy=-1.503984D-03
 GradGradGradGradGradGradGradGradGradGradGradGradGradGradGradGradGradGrad

                          Input orientation:                          
 ---------------------------------------------------------------------
 Center     Atomic      Atomic             Coordinates (Angstroms)
 Number     Number       Type             X           Y           Z
 ---------------------------------------------------------------------
      1          6           0        1.693026   -0.472831    0.016449
      2          8           0        0.695453   -1.017148    0.472754
      3          8           0        1.749809    0.490753   -0.829864
      4          1           0        0.802644    0.853351   -1.084539
      5          6           0        3.100275   -0.943671    0.470770
      6          9           0        3.755417    0.081306    1.046123
      7          9           0        3.799295   -1.364754   -0.598675
      8          9           0        2.998456   -1.943507    1.348258
      9          8           0       -0.445946    1.466687   -1.450306
     10          1           0       -1.032375    0.927730   -2.016287
     11          1           0       -0.982220    1.718316   -0.666912
     12          8           0       -0.963353    0.156539    2.783853
     13          1           0       -1.738365   -0.219645    2.333564
     14          1           0       -0.213920   -0.308363    2.390676
     15          8           0       -3.286379   -0.572113    1.113275
     16          1           0       -3.850324   -1.096767    1.693675
     17          1           0       -2.778006   -1.184488    0.508678
     18          8           0       -2.415472   -0.082361   -2.645242
     19          1           0       -3.193636    0.337974   -2.205367
     20          1           0       -2.627215   -0.213106   -3.575521
     21          8           0       -1.800778   -1.856952   -0.570405
     22          1           0       -0.889717   -1.637398   -0.304364
     23          1           0       -1.960628   -1.416332   -1.426701
     24          8           0       -4.267227    0.979966   -1.041500
     25          1           0       -4.016373    1.866637   -0.758846
     26          1           0       -4.178165    0.422880   -0.245635
     27          8           0       -1.998475    1.983242    0.766621
     28          1           0       -1.422315    2.108076    1.530410
     29          1           0       -2.431811    1.138898    0.985807
 ---------------------------------------------------------------------
                    Distance matrix (angstroms):
                    1          2          3          4          5
     1  C    0.000000
     2  O    1.224601   0.000000
     3  O    1.283730   2.254383   0.000000
     4  H    1.940029   2.436271   1.045686   0.000000
     5  C    1.551918   2.405945   2.360716   3.305659   0.000000
     6  F    2.370812   3.301323   2.776587   3.722182   1.345667
     7  F    2.368601   3.301912   2.774301   3.759783   1.345233
     8  F    2.375026   2.632199   3.496992   4.308422   1.334175
     9  O    3.238565   3.342213   2.481681   1.438383   4.698515
    10  H    3.677145   3.600453   3.055993   2.059364   5.173624
    11  H    3.524918   3.405318   2.999574   2.026898   5.004724
    12  O    3.887285   3.077395   4.531214   4.309147   4.803529
    13  H    4.148201   3.165769   4.762279   4.392206   5.235136
    14  H    3.049664   2.237803   3.855735   3.802644   3.882466
    15  O    5.099742   4.057501   5.501697   4.856176   6.429636
    16  H    5.825043   4.707556   6.344286   5.759474   7.059020
    17  H    4.553995   3.477673   5.009913   4.417259   5.883334
    18  O    4.910888   4.502619   4.579697   3.696975   6.393345
    19  H    5.428935   4.912605   5.133517   4.182358   6.958278
    20  H    5.624428   5.298598   5.214633   4.371070   7.050556
    21  O    3.803532   2.832776   4.264470   3.793136   5.092980
    22  H    2.851263   1.871199   3.431075   3.110722   4.123364
    23  H    4.040058   3.289687   4.214324   3.592242   5.425546
    24  O    6.225310   5.559642   6.040599   5.071634   7.763209
    25  H    6.218636   5.659891   5.928487   4.935154   7.749611
    26  H    5.944903   5.132438   5.957081   5.069273   7.440188
    27  O    4.496914   4.043012   4.338885   3.542558   5.886561
    28  H    4.319550   3.920536   4.271885   3.655507   5.557861
    29  H    4.533388   3.832954   4.604638   3.850917   5.933492
                    6          7          8          9         10
     6  F    0.000000
     7  F    2.190520   0.000000
     8  F    2.182691   2.183310   0.000000
     9  O    5.079655   5.173433   5.596900   0.000000
    10  H    5.746106   5.532643   5.984292   0.977091   0.000000
    11  H    5.297121   5.689715   5.771970   0.982147   1.564722
    12  O    5.029130   6.036443   4.708191   4.462321   4.862185
    13  H    5.650638   6.369849   5.136147   4.339555   4.553690
    14  H    4.208955   5.114497   3.752292   4.237662   4.649636
    15  O    7.072366   7.332519   6.437010   4.335518   4.138142
    16  H    7.723631   7.990204   6.909564   5.295820   5.079689
    17  H    6.676578   6.672302   5.886299   4.037926   3.726142
    18  O    7.192554   6.667555   6.980152   2.776050   1.824507
    19  H    7.676418   7.374403   7.495025   3.064948   2.248246
    20  H    7.885700   7.175509   7.673725   3.477955   2.505241
    21  O    6.102565   5.621732   5.169275   3.695453   3.230398
    22  H    5.133715   4.706144   4.235889   3.338481   3.087217
    23  H    6.405540   5.819364   5.707086   3.256780   2.589187
    24  O    8.338379   8.412049   8.188271   3.873784   3.378936
    25  H    8.175942   8.458854   8.256204   3.658691   3.371491
    26  H    8.045311   8.182918   7.722964   4.058353   3.645008
    27  O    6.066527   6.832807   6.381769   2.755348   3.129223
    28  H    5.581329   6.622595   5.999310   3.201460   3.758235
    29  H    6.277254   6.899676   6.254629   3.160023   3.318972
                   11         12         13         14         15
    11  H    0.000000
    12  O    3.787781   0.000000
    13  H    3.651069   0.972069   0.000000
    14  H    3.747874   0.965594   1.528092   0.000000
    15  O    3.704630   2.952663   2.002421   3.337862   0.000000
    16  H    4.660804   3.330746   2.374695   3.785608   0.964448
    17  H    3.610143   3.204332   2.311273   3.299098   0.999492
    18  O    3.034871   5.625016   5.026513   5.500762   3.889060
    19  H    3.026970   5.468034   4.799025   5.515439   3.442418
    20  H    3.859587   6.583822   5.975566   6.436503   4.748494
    21  O    3.669046   4.000809   3.334322   3.699223   2.587006
    22  H    3.376510   3.572215   3.112699   3.079981   2.981363
    23  H    3.370546   4.604047   3.952348   4.341768   2.986938
    24  O    3.387735   5.121224   4.384662   5.465246   2.830912
    25  H    3.039167   4.979567   4.370915   5.395254   3.159942
    26  H    3.474147   4.425353   3.608009   4.816647   1.905762
    27  O    1.777070   2.911623   2.715820   3.327708   2.882483
    28  H    2.274604   2.364373   2.482585   2.835392   3.291223
    29  H    2.273438   2.520788   2.035426   2.997876   1.916793
                   16         17         18         19         20
    16  H    0.000000
    17  H    1.600556   0.000000
    18  O    4.681241   3.360554   0.000000
    19  H    4.206215   3.139534   0.987780   0.000000
    20  H    5.480993   4.200834   0.962989   1.581722   0.000000
    21  O    3.147154   1.603621   2.798567   3.070969   3.523628
    22  H    3.612428   2.105184   3.197777   3.581053   3.968372
    23  H    3.661942   2.113658   1.863116   2.281275   2.551376
    24  O    3.459452   3.050523   2.670117   1.708607   3.245662
    25  H    3.850221   3.528390   3.149598   2.259675   3.766795
    26  H    2.485504   2.261209   3.020012   2.194780   3.728011
    27  O    3.711500   3.272418   4.010164   3.601115   4.906471
    28  H    4.024041   3.704431   4.818760   4.497429   5.736741
    29  H    2.740704   2.397004   3.830960   3.377195   4.761492
                   21         22         23         24         25
    21  O    0.000000
    22  H    0.974173   0.000000
    23  H    0.976188   1.566959   0.000000
    24  O    3.788589   4.336073   3.348286   0.000000
    25  H    4.336991   4.718135   3.930649   0.963850   0.000000
    26  H    3.309846   3.880990   3.113694   0.975540   1.540779
    27  O    4.071096   3.935148   4.045887   3.069707   2.532303
    28  H    4.503122   4.204597   4.632034   3.997609   3.468159
    29  H    3.434402   3.427888   3.545618   2.739340   2.466628
                   26         27         28         29
    26  H    0.000000
    27  O    2.865387   0.000000
    28  H    3.686317   0.964840   0.000000
    29  H    2.253638   0.974033   1.501659   0.000000
 Stoichiometry    C2H15F3O9
 Framework group  C1[X(C2H15F3O9)]
 Deg. of freedom    81
 Full point group                 C1      NOp   1
 Largest Abelian subgroup         C1      NOp   1
 Largest concise Abelian subgroup C1      NOp   1
                         Standard orientation:                         
 ---------------------------------------------------------------------
 Center     Atomic      Atomic             Coordinates (Angstroms)
 Number     Number       Type             X           Y           Z
 ---------------------------------------------------------------------
      1          6           0        1.762682   -0.291737   -0.032497
      2          8           0        0.974108    0.371671    0.629083
      3          8           0        1.498177   -1.217591   -0.881493
      4          1           0        0.470289   -1.341069   -1.028658
      5          6           0        3.287278   -0.039734    0.110852
      6          9           0        3.798590    0.324608   -1.079372
      7          9           0        3.892170   -1.169615    0.519664
      8          9           0        3.520100    0.927488    0.999840
      9          8           0       -0.916535   -1.545332   -1.351058
     10          1           0       -1.458354   -1.955044   -0.648723
     11          1           0       -1.371581   -0.708574   -1.590603
     12          8           0       -0.529972    2.814843   -0.484028
     13          1           0       -1.270335    2.535904    0.080749
     14          1           0        0.231983    2.344407   -0.122801
     15          8           0       -2.877074    1.628344    0.858191
     16          1           0       -3.231556    2.339198    1.405172
     17          1           0       -2.349719    1.003777    1.433340
     18          8           0       -2.685362   -2.251361    0.668651
     19          1           0       -3.459247   -1.726310    0.350637
     20          1           0       -3.000605   -3.117714    0.946863
     21          8           0       -1.425981   -0.159912    2.036780
     22          1           0       -0.549257   -0.070801    1.621537
     23          1           0       -1.795803   -1.012939    1.739259
     24          8           0       -4.457653   -0.460528   -0.215329
     25          1           0       -4.352779   -0.303585   -1.160516
     26          1           0       -4.141667    0.355342    0.216163
     27          8           0       -2.198496    0.845785   -1.831762
     28          1           0       -1.553695    1.488129   -2.151985
     29          1           0       -2.414872    1.208410   -0.954024
 ---------------------------------------------------------------------
 Rotational constants (GHZ):           0.7464254           0.2462031           0.2286270
 Standard basis: 6-31++G(d,p) (6D, 7F)
 There are   356 symmetry adapted cartesian basis functions of A   symmetry.
 There are   356 symmetry adapted basis functions of A   symmetry.
   356 basis functions,   568 primitive gaussians,   356 cartesian basis functions
    63 alpha electrons       63 beta electrons
       nuclear repulsion energy      1142.0670296561 Hartrees.
 NAtoms=   29 NActive=   29 NUniq=   29 SFac= 1.00D+00 NAtFMM=   60 NAOKFM=F Big=F
 Integral buffers will be    131072 words long.
 Raffenetti 2 integral format.
 Two-electron integral symmetry is turned on.
 Nuclear repulsion after empirical dispersion term =     1142.0491794694 Hartrees.
 One-electron integrals computed using PRISM.
 NBasis=   356 RedAO= T EigKep=  3.74D-05  NBF=   356
 NBsUse=   356 1.00D-06 EigRej= -1.00D+00 NBFU=   356
 Lowest energy guess from the checkpoint file:  "/local_scratch/slurm.6305471/Gau-155727.chk"
 B after Tr=     0.000000   -0.000000   -0.000000
         Rot=    0.999993    0.003640    0.000743   -0.000350 Ang=   0.43 deg.
 B after Tr=     0.000000   -0.000000    0.000000
         Rot=    0.999992   -0.003901   -0.000791   -0.000087 Ang=  -0.46 deg.
 Requested convergence on RMS density matrix=1.00D-10 within 128 cycles.
 Requested convergence on MAX density matrix=1.00D-08.
 Requested convergence on             energy=1.00D-08.
 No special actions if energy rises.
 SCF Done:  E(RwB97XD) =  -1061.67185763     A.U. after   15 cycles
            NFock= 15  Conv=0.57D-10     -V/T= 2.0084
 Calling FoFJK, ICntrl=      2127 FMM=F ISym2X=0 I1Cent= 0 IOpClX= 0 NMat=1 NMatS=1 NMatT=0.
 ***** Axes restored to original set *****
 -------------------------------------------------------------------
 Center     Atomic                   Forces (Hartrees/Bohr)
 Number     Number              X              Y              Z
 -------------------------------------------------------------------
      1        6          -0.004177269   -0.006580578    0.005907080
      2        8           0.003084819    0.002497127   -0.001575706
      3        8           0.001437121    0.001514364   -0.001496725
      4        1           0.000341749    0.001574669   -0.001481185
      5        6          -0.004192652    0.003293170   -0.002817814
      6        9           0.000401826   -0.006561279   -0.001659193
      7        9           0.000478719    0.000676900    0.006529694
      8        9           0.004199899    0.003530314   -0.002959650
      9        8          -0.001487350   -0.001655456   -0.000781874
     10        1           0.000291636    0.001488706    0.000404712
     11        1          -0.000911602    0.000231390    0.000528477
     12        8          -0.002148880   -0.001683786   -0.003464853
     13        1           0.004186866    0.000037389    0.004153873
     14        1          -0.000796505    0.000525274    0.000184496
     15        8          -0.004085687    0.000392622    0.003811451
     16        1           0.001904717    0.001544437   -0.002733670
     17        1           0.001255377   -0.002042301   -0.001310463
     18        8          -0.000137032   -0.000897424   -0.003327832
     19        1          -0.000400110   -0.000159259    0.000416694
     20        1           0.000478528    0.000501976    0.002803459
     21        8           0.000573276    0.001187279   -0.001133344
     22        1          -0.001542350    0.000083257   -0.000966086
     23        1           0.001623775   -0.000971254    0.001958523
     24        8           0.000184806   -0.000422348    0.001106618
     25        1          -0.000113805    0.000176034    0.000122835
     26        1          -0.000089553    0.001092682   -0.001299029
     27        8          -0.002324772   -0.004153120   -0.000200053
     28        1           0.001704711    0.001060750    0.001391535
     29        1           0.000259744    0.003718463   -0.002111967
 -------------------------------------------------------------------
 Cartesian Forces:  Max     0.006580578 RMS     0.002378659

 GradGradGradGradGradGradGradGradGradGradGradGradGradGradGradGradGradGrad
 Berny optimization.
 Using GEDIIS/GDIIS optimizer.
 FormGI is forming the generalized inverse of G from B-inverse, IUseBI=4.
 Internal  Forces:  Max     0.005513457 RMS     0.001567776
 Search for a local minimum.
 Step number   5 out of a maximum of  174
 All quantities printed in internal units (Hartrees-Bohrs-Radians)
 Mixed Optimization -- RFO/linear search
 Update second derivatives using D2CorX and points    3    4    5
 ITU=  0 -1  1  1  0
 Use linear search instead of GDIIS.
     Eigenvalues ---   -0.00653   0.00016   0.00033   0.00038   0.00044
     Eigenvalues ---    0.00056   0.00123   0.00176   0.00191   0.00300
     Eigenvalues ---    0.00309   0.00395   0.00528   0.00657   0.00734
     Eigenvalues ---    0.00828   0.00869   0.00882   0.01089   0.01139
     Eigenvalues ---    0.01243   0.01407   0.01427   0.01545   0.01558
     Eigenvalues ---    0.01658   0.01769   0.01827   0.01916   0.02025
     Eigenvalues ---    0.02071   0.02332   0.02383   0.02563   0.02796
     Eigenvalues ---    0.02896   0.02972   0.03209   0.03270   0.03455
     Eigenvalues ---    0.03641   0.03744   0.04085   0.04394   0.05095
     Eigenvalues ---    0.05296   0.05414   0.06091   0.06330   0.06896
     Eigenvalues ---    0.07150   0.08399   0.11470   0.12029   0.13928
     Eigenvalues ---    0.14747   0.19184   0.20704   0.22807   0.23987
     Eigenvalues ---    0.26246   0.34590   0.36148   0.40072   0.40995
     Eigenvalues ---    0.41249   0.43885   0.45120   0.45861   0.49255
     Eigenvalues ---    0.50954   0.52292   0.52982   0.54407   0.54932
     Eigenvalues ---    0.56201   0.57523   0.59031   0.59178   0.60664
     Eigenvalues ---    0.87169
 RFO step:  Lambda=-6.52910535D-03 EMin=-6.52760630D-03
 I=     1 Eig=   -6.53D-03 Dot1=  5.26D-05
 I=     1 Stepn=  6.00D-01 RXN=   6.00D-01 EDone=F
 Mixed    1 eigenvectors in step.  Raw Step.Grad=  5.26D-05.
 RFO eigenvector is Hessian eigenvector with negative curvature.
 Taking step of  6.00D-01 in eigenvector direction(s).  Step.Grad=  5.47D-04.
 Quartic linear search produced a step of  0.00878.
 Iteration  1 RMS(Cart)=  0.06821068 RMS(Int)=  0.00521578
 Iteration  2 RMS(Cart)=  0.00612531 RMS(Int)=  0.00057760
 Iteration  3 RMS(Cart)=  0.00009292 RMS(Int)=  0.00056996
 Iteration  4 RMS(Cart)=  0.00000006 RMS(Int)=  0.00056996
 Variable       Old X    -DE/DX   Delta X   Delta X   Delta X     New X
                                 (Linear)    (Quad)   (Total)
    R1        2.31416  -0.00425  -0.00016   0.00453   0.00461   2.31877
    R2        2.42590   0.00416   0.00019  -0.00634  -0.00624   2.41966
    R3        2.93270   0.00026  -0.00002   0.00101   0.00099   2.93369
    R4        3.53605   0.00037  -0.00028   0.00017   0.00012   3.53618
    R5        1.97606   0.00171  -0.00134   0.18937   0.18775   2.16381
    R6        2.71815   0.00105   0.00252  -0.14545  -0.14322   2.57493
    R7        2.54294  -0.00551  -0.00008   0.00218   0.00211   2.54505
    R8        2.54212  -0.00515  -0.00009   0.00059   0.00050   2.54262
    R9        2.52123  -0.00491  -0.00004   0.00407   0.00402   2.52525
   R10        1.84643  -0.00162  -0.00006   0.00496   0.00459   1.85102
   R11        1.85599   0.00036  -0.00009   0.00730   0.00713   1.86311
   R12        3.44782  -0.00037   0.00004   0.00619   0.00592   3.45374
   R13        3.35818  -0.00062   0.00036   0.00276   0.00306   3.36124
   R14        1.83694  -0.00432  -0.00003   0.00099   0.00094   1.83789
   R15        1.82471  -0.00095  -0.00005  -0.00286  -0.00291   1.82180
   R16        3.78403   0.00083  -0.00121   0.01493   0.01376   3.79779
   R17        3.84640   0.00103  -0.00095  -0.00491  -0.00581   3.84059
   R18        1.82254  -0.00360  -0.00003  -0.00123  -0.00127   1.82128
   R19        1.88877   0.00250   0.00006   0.01214   0.01226   1.90103
   R20        3.60137   0.00020  -0.00065   0.02429   0.02362   3.62499
   R21        3.62221  -0.00028  -0.00077   0.00625   0.00556   3.62778
   R22        3.03041  -0.00013  -0.00017  -0.01576  -0.01587   3.01454
   R23        1.86663   0.00106   0.00003   0.00335   0.00340   1.87003
   R24        1.81979  -0.00288  -0.00003  -0.00043  -0.00046   1.81933
   R25        3.52078   0.00047  -0.00077  -0.00964  -0.01030   3.51048
   R26        3.22880   0.00061  -0.00013  -0.00195  -0.00207   3.22673
   R27        1.84092  -0.00130  -0.00005   0.00276   0.00293   1.84385
   R28        1.84473  -0.00202   0.00004  -0.00196  -0.00176   1.84296
   R29        1.82141   0.00017   0.00002   0.00116   0.00118   1.82259
   R30        1.84350  -0.00133  -0.00001   0.00126   0.00125   1.84475
   R31        1.82328   0.00226   0.00000   0.00032   0.00032   1.82360
   R32        1.84065  -0.00343  -0.00005   0.00085   0.00094   1.84159
    A1        2.23359  -0.00026   0.00002   0.00529   0.00473   2.23831
    A2        2.08833   0.00202   0.00015  -0.00605  -0.00560   2.08273
    A3        1.96126  -0.00176  -0.00017   0.00074   0.00084   1.96210
    A4        2.32221  -0.00024   0.00086   0.07674   0.07776   2.39997
    A5        1.96143   0.00082  -0.00010   0.01756   0.01590   1.97733
    A6        1.91298   0.00499   0.00007   0.00358   0.00362   1.91660
    A7        1.91073   0.00531   0.00011   0.00804   0.00812   1.91884
    A8        1.92912   0.00455  -0.00000   0.00682   0.00680   1.93592
    A9        1.90217  -0.00497  -0.00005  -0.00493  -0.00499   1.89718
   A10        1.90367  -0.00502  -0.00006  -0.00758  -0.00764   1.89603
   A11        1.90492  -0.00507  -0.00006  -0.00620  -0.00629   1.89863
   A12        2.01870   0.00022  -0.00018  -0.00008  -0.00096   2.01774
   A13        1.96101  -0.00002  -0.00025  -0.03168  -0.03216   1.92886
   A14        1.85005   0.00008  -0.00012   0.00785   0.00806   1.85812
   A15        2.85792  -0.00028   0.00004  -0.00897  -0.00898   2.84893
   A16        1.81713  -0.00035   0.00015   0.01244   0.01273   1.82986
   A17        1.89658  -0.00069  -0.00007  -0.03111  -0.03155   1.86503
   A18        1.75286   0.00042  -0.00003   0.00278   0.00297   1.75582
   A19        1.65416  -0.00066   0.00034   0.05002   0.04966   1.70382
   A20        2.35236   0.00002  -0.00010  -0.00849  -0.00909   2.34328
   A21        1.90514  -0.00025  -0.00005  -0.00603  -0.00629   1.89884
   A22        2.02585   0.00005  -0.00005  -0.02023  -0.02087   2.00498
   A23        2.47560   0.00021  -0.00011  -0.01318  -0.01387   2.46173
   A24        1.69770   0.00006   0.00001  -0.00109  -0.00093   1.69677
   A25        1.85451   0.00010   0.00025   0.03134   0.03169   1.88620
   A26        1.26102  -0.00020  -0.00013  -0.00367  -0.00385   1.25718
   A27        1.78043  -0.00024  -0.00022  -0.01926  -0.01956   1.76086
   A28        2.18324   0.00006  -0.00005  -0.00790  -0.00811   2.17513
   A29        1.55665   0.00005   0.00053   0.04703   0.04731   1.60396
   A30        1.89098   0.00001  -0.00005  -0.00301  -0.00323   1.88775
   A31        1.77803   0.00017  -0.00005   0.00135   0.00151   1.77953
   A32        2.19974  -0.00007  -0.00015  -0.01645  -0.01662   2.18311
   A33        1.86673   0.00002  -0.00020  -0.02759  -0.02837   1.83836
   A34        1.87674  -0.00019  -0.00025  -0.00571  -0.00671   1.87003
   A35        1.86603   0.00040  -0.00008  -0.00637  -0.00641   1.85962
   A36        2.78434  -0.00039   0.00022   0.00423   0.00466   2.78900
   A37        1.96262   0.00018  -0.00017  -0.00867  -0.00914   1.95348
   A38        1.85854  -0.00037  -0.00039  -0.01680  -0.01740   1.84114
   A39        1.83623   0.00023  -0.00004  -0.00774  -0.00793   1.82829
   A40        2.74554  -0.00025   0.00033  -0.00282  -0.00265   2.74288
   A41        1.89271  -0.00037   0.00009   0.01630   0.01595   1.90866
   A42        1.88254  -0.00005   0.00007  -0.00218  -0.00239   1.88015
   A43        1.77183   0.00086   0.00010   0.00942   0.00958   1.78141
   A44        2.18464  -0.00037   0.00025   0.04159   0.04176   2.22640
   A45        3.17970  -0.00172  -0.00023  -0.03531  -0.03615   3.14355
   A46        3.08855  -0.00057   0.00008  -0.00738  -0.00788   3.08067
   A47        3.04738  -0.00014   0.00046   0.03516   0.03989   3.08727
   A48        2.99996  -0.00056   0.00020   0.01306   0.01317   3.01312
   A49        2.92727  -0.00030   0.00022   0.00817   0.00809   2.93537
   A50        3.10211   0.00102  -0.00026  -0.04010  -0.04113   3.06098
   A51        3.09906   0.00033   0.00021   0.03364   0.03473   3.13378
   A52        3.06112   0.00089  -0.00018  -0.00948  -0.00812   3.05300
   A53        3.24728  -0.00041   0.00017   0.00810   0.00862   3.25590
   A54        3.39713   0.00129   0.00012   0.03890   0.03933   3.43646
   A55        3.33796  -0.00002  -0.00008  -0.00858  -0.00781   3.33015
   A56        3.33762  -0.00069  -0.00003   0.00090   0.00085   3.33847
   A57        3.34296   0.00057   0.00007   0.02207   0.02268   3.36564
   A58        2.98532   0.00027  -0.00001  -0.03010  -0.02972   2.95560
    D1        0.78472  -0.00047  -0.00023  -0.02133  -0.02163   0.76309
    D2       -2.36157  -0.00034  -0.00023  -0.02710  -0.02757  -2.38914
    D3        0.06653   0.00005   0.00010  -0.00262  -0.00310   0.06343
    D4       -3.07065  -0.00009   0.00010   0.00281   0.00252  -3.06813
    D5       -2.09510   0.00005   0.00010   0.00968   0.00985  -2.08526
    D6        2.10255  -0.00014   0.00005   0.00864   0.00876   2.11131
    D7        0.00367  -0.00011   0.00006   0.00689   0.00700   0.01067
    D8        1.04249   0.00017   0.00010   0.00478   0.00481   1.04730
    D9       -1.04304  -0.00002   0.00005   0.00373   0.00373  -1.03932
   D10        3.14126   0.00001   0.00006   0.00199   0.00197  -3.13996
   D11       -2.26587  -0.00057   0.00057   0.07391   0.07443  -2.19144
   D12       -0.30197  -0.00053   0.00009   0.03993   0.04069  -0.26128
   D13       -1.25298   0.00029   0.00092   0.09067   0.09183  -1.16115
   D14        0.90160  -0.00009   0.00031   0.06879   0.06815   0.96975
   D15        1.95202  -0.00011  -0.00026  -0.01463  -0.01530   1.93672
   D16       -0.23359  -0.00029   0.00029   0.02061   0.02088  -0.21270
   D17        0.47603   0.00018   0.00060   0.05579   0.05655   0.53258
   D18       -1.41542  -0.00056   0.00040   0.04022   0.04102  -1.37440
   D19        2.65464   0.00049   0.00009   0.03847   0.03824   2.69288
   D20        0.76319  -0.00025  -0.00011   0.02290   0.02271   0.78590
   D21        0.63965   0.00005  -0.00006  -0.01182  -0.01223   0.62742
   D22        2.78414  -0.00013  -0.00038  -0.04042  -0.04076   2.74338
   D23       -1.14003  -0.00013  -0.00012  -0.02270  -0.02262  -1.16265
   D24       -1.83294  -0.00037  -0.00174  -0.23066  -0.23163  -2.06457
   D25        1.97900  -0.00018  -0.00131  -0.17932  -0.18044   1.79856
   D26        0.03423   0.00017  -0.00139  -0.19460  -0.19664  -0.16242
   D27       -1.78361   0.00072  -0.00180  -0.24694  -0.24904  -2.03265
   D28       -0.15353  -0.00042   0.00164   0.18099   0.18090   0.02737
   D29        0.10367  -0.00055   0.00027   0.03193   0.03415   0.13782
   D30       -0.24595   0.00008   0.00009   0.01211   0.01138  -0.23458
   D31       -2.20336  -0.00022   0.00035   0.03120   0.03060  -2.17276
   D32       -2.04306   0.00025  -0.00008  -0.01903  -0.01942  -2.06248
   D33        2.28271  -0.00005   0.00017   0.00006  -0.00019   2.28252
   D34        2.11289  -0.00001   0.00003   0.01068   0.01071   2.12359
   D35        0.15548  -0.00031   0.00029   0.02977   0.02993   0.18541
   D36        0.84611   0.00015   0.00016   0.01375   0.01424   0.86035
   D37       -1.11130  -0.00016   0.00041   0.03284   0.03347  -1.07783
   D38        0.84066  -0.00071   0.00018   0.02887   0.02800   0.86866
   D39       -2.99361   0.00044  -0.00022  -0.02442  -0.02443  -3.01803
   D40       -0.97753   0.00020  -0.00029  -0.03974  -0.03989  -1.01742
   D41        0.85158   0.00028  -0.00003  -0.00665  -0.00645   0.84514
   D42        3.00788   0.00013   0.00027   0.05584   0.05579   3.06366
   D43        1.01897   0.00022   0.00004   0.02346   0.02289   1.04186
   D44        0.21796   0.00004  -0.00020  -0.02190  -0.02263   0.19533
   D45       -1.77095   0.00012  -0.00043  -0.05428  -0.05553  -1.82648
   D46       -1.40109   0.00008  -0.00007  -0.00428  -0.00421  -1.40530
   D47        2.89319   0.00017  -0.00030  -0.03667  -0.03711   2.85608
   D48        0.43015  -0.00024  -0.00046  -0.05066  -0.05089   0.37926
   D49       -1.51547  -0.00039  -0.00016  -0.03029  -0.03029  -1.54576
   D50       -1.93523   0.00018  -0.00019  -0.02368  -0.02389  -1.95912
   D51        2.40233   0.00002   0.00010  -0.00331  -0.00329   2.39904
   D52        1.99279  -0.00016   0.00007  -0.00348  -0.00357   1.98922
   D53        0.04717  -0.00032   0.00037   0.01689   0.01702   0.06419
   D54        1.08462   0.00012  -0.00032  -0.02938  -0.02938   1.05523
   D55       -0.69744   0.00035  -0.00021  -0.01970  -0.01973  -0.71717
   D56       -2.85143   0.00021   0.00003  -0.00471  -0.00473  -2.85616
   D57        0.50963   0.00001  -0.00011  -0.01303  -0.01333   0.49630
   D58       -1.48991  -0.00012   0.00029   0.02460   0.02530  -1.46461
   D59        0.76715  -0.00007   0.00002   0.02100   0.02077   0.78792
   D60       -1.31936  -0.00021   0.00044   0.04284   0.04303  -1.27633
   D61        1.65204  -0.00055   0.00012   0.01979   0.02060   1.67264
   D62       -0.33563  -0.00050  -0.00004  -0.00171  -0.00058  -0.33622
         Item               Value     Threshold  Converged?
 Maximum Force            0.005513     0.000015     NO 
 RMS     Force            0.001568     0.000010     NO 
 Maximum Displacement     0.397330     0.000060     NO 
 RMS     Displacement     0.070915     0.000040     NO 
 Predicted change in Energy=-1.228612D-03
 GradGradGradGradGradGradGradGradGradGradGradGradGradGradGradGradGradGrad

                          Input orientation:                          
 ---------------------------------------------------------------------
 Center     Atomic      Atomic             Coordinates (Angstroms)
 Number     Number       Type             X           Y           Z
 ---------------------------------------------------------------------
      1          6           0        1.663930   -0.478325   -0.007795
      2          8           0        0.658647   -1.069273    0.374063
      3          8           0        1.741817    0.516707   -0.809878
      4          1           0        0.719679    0.909801   -1.144287
      5          6           0        3.055000   -0.928396    0.514152
      6          9           0        3.645329    0.086578    1.173818
      7          9           0        3.839331   -1.285419   -0.519155
      8          9           0        2.939128   -1.968022    1.345693
      9          8           0       -0.458994    1.487556   -1.509796
     10          1           0       -1.048018    0.934222   -2.063268
     11          1           0       -0.981282    1.741058   -0.712936
     12          8           0       -0.927519    0.205342    2.801227
     13          1           0       -1.668532   -0.219293    2.335962
     14          1           0       -0.162024   -0.345386    2.600934
     15          8           0       -3.218178   -0.586840    1.110233
     16          1           0       -3.788710   -1.098859    1.694354
     17          1           0       -2.746352   -1.217002    0.483916
     18          8           0       -2.440465   -0.093322   -2.651065
     19          1           0       -3.201269    0.342895   -2.192639
     20          1           0       -2.677701   -0.215701   -3.576064
     21          8           0       -1.846426   -1.924488   -0.627093
     22          1           0       -0.924395   -1.726500   -0.376709
     23          1           0       -2.011390   -1.460568   -1.468928
     24          8           0       -4.240906    1.005855   -1.011438
     25          1           0       -3.947061    1.877491   -0.721406
     26          1           0       -4.140166    0.435370   -0.225713
     27          8           0       -1.971816    1.987078    0.743791
     28          1           0       -1.394751    2.162024    1.497207
     29          1           0       -2.365230    1.128335    0.983568
 ---------------------------------------------------------------------
                    Distance matrix (angstroms):
                    1          2          3          4          5
     1  C    0.000000
     2  O    1.227040   0.000000
     3  O    1.280426   2.256170   0.000000
     4  H    2.027342   2.495164   1.145041   0.000000
     5  C    1.552440   2.404574   2.359200   3.403397   0.000000
     6  F    2.375135   3.300889   2.782700   3.822399   1.346782
     7  F    2.375977   3.310787   2.780601   3.865490   1.345498
     8  F    2.382699   2.636741   3.500559   4.405430   1.336304
     9  O    3.259985   3.366812   2.505195   1.362596   4.720312
    10  H    3.684416   3.587099   3.086825   1.992454   5.191069
    11  H    3.524206   3.430582   2.987257   1.941731   4.992324
    12  O    3.882475   3.167284   4.501376   4.333198   4.730384
    13  H    4.082352   3.160265   4.697711   4.369272   5.112101
    14  H    3.187043   2.481223   4.000182   4.047169   3.878634
    15  O    5.009664   3.975482   5.431961   4.778024   6.310684
    16  H    5.745751   4.639292   6.282353   5.693695   6.946819
    17  H    4.498667   3.409972   4.982300   4.380377   5.808604
    18  O    4.897057   4.439412   4.610162   3.641860   6.396568
    19  H    5.396120   4.845734   5.135791   4.098080   6.934248
    20  H    5.625946   5.240545   5.265012   4.326948   7.078252
    21  O    3.846754   2.830035   4.343769   3.858183   5.130167
    22  H    2.897147   1.871265   3.511168   3.200349   4.155260
    23  H    4.075253   3.267848   4.293079   3.630809   5.466637
    24  O    6.170670   5.498308   6.006069   4.963293   7.700584
    25  H    6.127179   5.576380   5.850034   4.784738   7.643851
    26  H    5.879613   5.064809   5.911480   4.968597   7.360548
    27  O    4.456651   4.049360   4.285668   3.459698   5.815634
    28  H    4.311844   3.989884   4.227028   3.607820   5.506122
    29  H    4.449526   3.787454   4.523093   3.753956   5.816303
                    6          7          8          9         10
     6  F    0.000000
     7  F    2.187732   0.000000
     8  F    2.179367   2.180361   0.000000
     9  O    5.099999   5.210217   5.625128   0.000000
    10  H    5.764090   5.585452   5.995112   0.979520   0.000000
    11  H    5.263333   5.695211   5.776231   0.985918   1.574431
    12  O    4.855255   5.997514   4.668302   4.522003   4.920274
    13  H    5.448051   6.294830   5.026850   4.377919   4.590083
    14  H    4.088911   5.160375   3.718295   4.510651   4.917028
    15  O    6.896757   7.276768   6.314706   4.333679   4.134530
    16  H    7.545936   7.944901   6.792703   5.295576   5.075878
    17  H    6.559639   6.661986   5.799256   4.064668   3.741691
    18  O    7.190201   6.738099   6.959066   2.779910   1.827638
    19  H    7.633783   7.417683   7.454167   3.049032   2.236715
    20  H    7.914131   7.277410   7.670925   3.477529   2.503346
    21  O    6.119399   5.722578   5.176418   3.787635   3.297313
    22  H    5.154975   4.786223   4.236958   3.439570   3.152650
    23  H    6.432437   5.929898   5.717275   3.332122   2.648838
    24  O    8.234872   8.413235   8.121139   3.844900   3.362441
    25  H    8.027679   8.406713   8.153555   3.597252   3.330886
    26  H    7.917972   8.168207   7.639503   4.038192   3.631369
    27  O    5.945514   6.787762   6.334230   2.759857   3.137115
    28  H    5.460262   6.583783   5.988551   3.220654   3.782156
    29  H    6.103136   6.825025   6.152623   3.159057   3.325047
                   11         12         13         14         15
    11  H    0.000000
    12  O    3.835447   0.000000
    13  H    3.689318   0.972568   0.000000
    14  H    4.000771   0.964054   1.534821   0.000000
    15  O    3.707662   2.955356   2.009702   3.408895   0.000000
    16  H    4.662813   3.333546   2.383370   3.813458   0.963777
    17  H    3.646649   3.271261   2.363725   3.452568   1.005981
    18  O    3.041465   5.666189   5.047989   5.730473   3.872436
    19  H    3.012096   5.488858   4.813893   5.717437   3.431277
    20  H    3.860602   6.626482   5.997540   6.670889   4.731939
    21  O    3.767236   4.139317   3.423307   3.968744   2.586370
    22  H    3.484285   3.719046   3.191238   3.369725   2.961632
    23  H    3.447181   4.710017   4.016903   4.607338   2.978559
    24  O    3.354814   5.114271   4.395814   5.613587   2.843262
    25  H    2.968928   4.931801   4.351516   5.505055   3.155804
    26  H    3.452645   4.419998   3.619356   4.942178   1.918262
    27  O    1.778690   2.915164   2.737711   3.487795   2.883185
    28  H    2.287553   2.397369   2.539515   3.004153   3.321278
    29  H    2.273515   2.494557   2.032353   3.105131   1.919736
                   16         17         18         19         20
    16  H    0.000000
    17  H    1.601758   0.000000
    18  O    4.659563   3.344298   0.000000
    19  H    4.187177   3.131162   0.989577   0.000000
    20  H    5.458170   4.182195   0.962747   1.581145   0.000000
    21  O    3.137395   1.595225   2.793298   3.070433   3.508190
    22  H    3.589922   2.078410   3.184091   3.572696   3.948730
    23  H    3.646376   2.100736   1.857664   2.278607   2.536471
    24  O    3.457688   3.067714   2.671732   1.707512   3.242394
    25  H    3.836616   3.531344   3.142852   2.252935   3.760559
    26  H    2.482748   2.275220   3.008460   2.181485   3.713159
    27  O    3.705089   3.306596   4.009083   3.582948   4.900170
    28  H    4.050094   3.777751   4.836141   4.493072   5.747836
    29  H    2.737134   2.428067   3.835187   3.377006   4.763855
                   21         22         23         24         25
    21  O    0.000000
    22  H    0.975722   0.000000
    23  H    0.975254   1.563720   0.000000
    24  O    3.803704   4.343718   3.356081   0.000000
    25  H    4.344721   4.716363   3.930426   0.964475   0.000000
    26  H    3.315310   3.877843   3.109960   0.976199   1.537112
    27  O    4.146733   4.017870   4.096823   3.031897   2.461789
    28  H    4.627768   4.342052   4.722433   3.966185   3.393743
    29  H    3.490431   3.475117   3.583623   2.741023   2.443432
                   26         27         28         29
    26  H    0.000000
    27  O    2.837160   0.000000
    28  H    3.672477   0.965010   0.000000
    29  H    2.256758   0.974530   1.508035   0.000000
 Stoichiometry    C2H15F3O9
 Framework group  C1[X(C2H15F3O9)]
 Deg. of freedom    81
 Full point group                 C1      NOp   1
 Largest Abelian subgroup         C1      NOp   1
 Largest concise Abelian subgroup C1      NOp   1
                         Standard orientation:                         
 ---------------------------------------------------------------------
 Center     Atomic      Atomic             Coordinates (Angstroms)
 Number     Number       Type             X           Y           Z
 ---------------------------------------------------------------------
      1          6           0        1.736020   -0.343611   -0.017993
      2          8           0        0.946597    0.254265    0.706563
      3          8           0        1.479723   -1.214665   -0.920804
      4          1           0        0.358736   -1.385765   -1.079653
      5          6           0        3.255431   -0.051173    0.108259
      6          9           0        3.728844    0.417788   -1.062115
      7          9           0        3.916020   -1.181404    0.419007
      8          9           0        3.488842    0.858785    1.058630
      9          8           0       -0.955712   -1.572107   -1.386522
     10          1           0       -1.503522   -1.969659   -0.678486
     11          1           0       -1.381002   -0.713881   -1.620209
     12          8           0       -0.445516    2.832089   -0.496989
     13          1           0       -1.151630    2.539458    0.104391
     14          1           0        0.372009    2.536112   -0.080512
     15          8           0       -2.774448    1.642869    0.879951
     16          1           0       -3.126858    2.355061    1.425346
     17          1           0       -2.294142    0.987610    1.473196
     18          8           0       -2.737324   -2.222313    0.645962
     19          1           0       -3.485072   -1.665881    0.313520
     20          1           0       -3.092913   -3.078267    0.906307
     21          8           0       -1.464003   -0.215034    2.112930
     22          1           0       -0.572512   -0.149935    1.721729
     23          1           0       -1.854330   -1.043779    1.778347
     24          8           0       -4.429702   -0.365999   -0.264044
     25          1           0       -4.274139   -0.195990   -1.200584
     26          1           0       -4.089098    0.426814    0.192465
     27          8           0       -2.149191    0.876810   -1.828363
     28          1           0       -1.504029    1.499338   -2.185391
     29          1           0       -2.316951    1.243632   -0.941229
 ---------------------------------------------------------------------
 Rotational constants (GHZ):           0.7336805           0.2483190           0.2314653
 Standard basis: 6-31++G(d,p) (6D, 7F)
 There are   356 symmetry adapted cartesian basis functions of A   symmetry.
 There are   356 symmetry adapted basis functions of A   symmetry.
   356 basis functions,   568 primitive gaussians,   356 cartesian basis functions
    63 alpha electrons       63 beta electrons
       nuclear repulsion energy      1141.0399831028 Hartrees.
 NAtoms=   29 NActive=   29 NUniq=   29 SFac= 1.00D+00 NAtFMM=   60 NAOKFM=F Big=F
 Integral buffers will be    131072 words long.
 Raffenetti 2 integral format.
 Two-electron integral symmetry is turned on.
 Nuclear repulsion after empirical dispersion term =     1141.0223998932 Hartrees.
 One-electron integrals computed using PRISM.
 NBasis=   356 RedAO= T EigKep=  3.98D-05  NBF=   356
 NBsUse=   356 1.00D-06 EigRej= -1.00D+00 NBFU=   356
 Initial guess from the checkpoint file:  "/local_scratch/slurm.6305471/Gau-155727.chk"
 B after Tr=    -0.000000    0.000000   -0.000000
         Rot=    0.999939   -0.009589    0.000517    0.005400 Ang=  -1.26 deg.
 ExpMin= 3.60D-02 ExpMax= 7.00D+03 ExpMxC= 1.05D+03 IAcc=3 IRadAn=         5 AccDes= 0.00D+00
 Harris functional with IExCor= 4639 and IRadAn=       5 diagonalized for initial guess.
 HarFok:  IExCor= 4639 AccDes= 0.00D+00 IRadAn=         5 IDoV= 1 UseB2=F ITyADJ=14
 ICtDFT=  3500011 ScaDFX=  1.000000  1.000000  1.000000  1.000000
 FoFCou: FMM=F IPFlag=           0 FMFlag=      100000 FMFlg1=           0
         NFxFlg=           0 DoJE=T BraDBF=F KetDBF=T FulRan=T
         wScrn=  0.000000 ICntrl=       500 IOpCl=  0 I1Cent=   200000004 NGrid=           0
         NMat0=    1 NMatS0=      1 NMatT0=    0 NMatD0=    1 NMtDS0=    0 NMtDT0=    0
 Petite list used in FoFCou.
 Requested convergence on RMS density matrix=1.00D-10 within 128 cycles.
 Requested convergence on MAX density matrix=1.00D-08.
 Requested convergence on             energy=1.00D-08.
 No special actions if energy rises.
 SCF Done:  E(RwB97XD) =  -1061.66875293     A.U. after   17 cycles
            NFock= 17  Conv=0.43D-10     -V/T= 2.0085
 Calling FoFJK, ICntrl=      2127 FMM=F ISym2X=0 I1Cent= 0 IOpClX= 0 NMat=1 NMatS=1 NMatT=0.
 ***** Axes restored to original set *****
 -------------------------------------------------------------------
 Center     Atomic                   Forces (Hartrees/Bohr)
 Number     Number              X              Y              Z
 -------------------------------------------------------------------
      1        6          -0.006551464   -0.004654652    0.003561176
      2        8           0.003470669    0.001860580   -0.001225945
      3        8          -0.023096207    0.011018686   -0.010088148
      4        1           0.018466827   -0.006811120    0.006751884
      5        6          -0.002123757    0.002456509   -0.002015176
      6        9           0.000163447   -0.005599294   -0.001865240
      7        9          -0.000625885    0.000554824    0.005743379
      8        9           0.003200720    0.003554663   -0.002505031
      9        8           0.004078473   -0.003325361    0.001840877
     10        1           0.000747979    0.000266344    0.000922607
     11        1          -0.000371237   -0.000709716    0.000414646
     12        8          -0.003050208   -0.002136262   -0.001820792
     13        1           0.004961957    0.000088924    0.003457791
     14        1          -0.001132425    0.001171542   -0.001327194
     15        8          -0.001815719   -0.001347613    0.001153834
     16        1           0.001380474    0.001323809   -0.002058118
     17        1          -0.000194871    0.000545793    0.000721617
     18        8          -0.000347651    0.001115511   -0.002279057
     19        1          -0.000072110   -0.000817601    0.000020889
     20        1           0.000631072    0.000380560    0.002266850
     21        8           0.001630169    0.001484779    0.000180587
     22        1          -0.001667546    0.000112821   -0.000905217
     23        1           0.001439527   -0.001120288    0.001216254
     24        8           0.001152717   -0.000769737    0.001747724
     25        1          -0.000490608    0.000283489    0.000040513
     26        1          -0.000289653    0.001114158   -0.001630841
     27        8          -0.001466428   -0.003881696   -0.001253605
     28        1           0.001306853    0.000413475    0.000798814
     29        1           0.000664888    0.003426875   -0.001865081
 -------------------------------------------------------------------
 Cartesian Forces:  Max     0.023096207 RMS     0.004255413

 GradGradGradGradGradGradGradGradGradGradGradGradGradGradGradGradGradGrad
 Berny optimization.
 Using GEDIIS/GDIIS optimizer.
 FormGI is forming the generalized inverse of G from B-inverse, IUseBI=4.
 Internal  Forces:  Max     0.026970211 RMS     0.002684286
 Search for a local minimum.
 Step number   6 out of a maximum of  174
 All quantities printed in internal units (Hartrees-Bohrs-Radians)
 Mixed Optimization -- RFO/linear search
 Update second derivatives using D2CorX and points    3    6    5
 ITU=  0  0 -1  1  1  0
 Use linear search instead of GDIIS.
     Eigenvalues ---   -0.01371   0.00016   0.00033   0.00038   0.00044
     Eigenvalues ---    0.00056   0.00121   0.00177   0.00192   0.00296
     Eigenvalues ---    0.00305   0.00391   0.00528   0.00666   0.00689
     Eigenvalues ---    0.00788   0.00843   0.00880   0.01055   0.01109
     Eigenvalues ---    0.01193   0.01310   0.01420   0.01495   0.01546
     Eigenvalues ---    0.01605   0.01762   0.01845   0.01935   0.02030
     Eigenvalues ---    0.02131   0.02319   0.02345   0.02567   0.02778
     Eigenvalues ---    0.02889   0.02984   0.03180   0.03239   0.03487
     Eigenvalues ---    0.03641   0.03748   0.04084   0.04361   0.05113
     Eigenvalues ---    0.05315   0.05468   0.06101   0.06324   0.06997
     Eigenvalues ---    0.07406   0.08444   0.12027   0.13923   0.14584
     Eigenvalues ---    0.18932   0.20463   0.21341   0.22814   0.24014
     Eigenvalues ---    0.26060   0.34806   0.35809   0.40104   0.40995
     Eigenvalues ---    0.41244   0.43918   0.45113   0.45905   0.49068
     Eigenvalues ---    0.50906   0.51940   0.52678   0.54389   0.55022
     Eigenvalues ---    0.55910   0.57484   0.58940   0.59120   0.59909
     Eigenvalues ---    0.87137
 RFO step:  Lambda=-1.37444278D-02 EMin=-1.37133171D-02
 I=     1 Eig=   -1.37D-02 Dot1=  3.75D-04
 I=     1 Stepn=  6.00D-01 RXN=   6.00D-01 EDone=F
 Mixed    1 eigenvectors in step.  Raw Step.Grad=  3.75D-04.
 RFO eigenvector is Hessian eigenvector with negative curvature.
 Taking step of  6.00D-01 in eigenvector direction(s).  Step.Grad= -3.20D-04.
 Quartic linear search produced a step of -0.99505.
 Iteration  1 RMS(Cart)=  0.03130464 RMS(Int)=  0.02128843
 Iteration  2 RMS(Cart)=  0.01511088 RMS(Int)=  0.00062192
 Iteration  3 RMS(Cart)=  0.00004820 RMS(Int)=  0.00062000
 Iteration  4 RMS(Cart)=  0.00000005 RMS(Int)=  0.00062000
 Variable       Old X    -DE/DX   Delta X   Delta X   Delta X     New X
                                 (Linear)    (Quad)   (Total)
    R1        2.31877  -0.00566  -0.00459  -0.01946  -0.02433   2.29444
    R2        2.41966   0.00235   0.00621   0.02454   0.03078   2.45044
    R3        2.93369   0.00006  -0.00098  -0.00270  -0.00367   2.93001
    R4        3.53618  -0.00165  -0.00012  -0.00629  -0.00665   3.52953
    R5        2.16381  -0.02697  -0.18682  -0.18444  -0.37101   1.79280
    R6        2.57493  -0.00623   0.14251   0.25614   0.39891   2.97384
    R7        2.54505  -0.00507  -0.00210  -0.00938  -0.01148   2.53357
    R8        2.54262  -0.00492  -0.00050  -0.00982  -0.01032   2.53231
    R9        2.52525  -0.00460  -0.00400  -0.00516  -0.00916   2.51609
   R10        1.85102  -0.00204  -0.00457  -0.00766  -0.01193   1.83909
   R11        1.86311  -0.00146  -0.00709  -0.00984  -0.01687   1.84625
   R12        3.45374  -0.00095  -0.00589   0.01244   0.00686   3.46060
   R13        3.36124  -0.00180  -0.00305   0.04173   0.03873   3.39997
   R14        1.83789  -0.00508  -0.00094  -0.00503  -0.00595   1.83194
   R15        1.82180  -0.00129   0.00289  -0.00555  -0.00265   1.81914
   R16        3.79779   0.00054  -0.01369  -0.07516  -0.08885   3.70893
   R17        3.84059   0.00043   0.00578  -0.05418  -0.04858   3.79201
   R18        1.82128  -0.00277   0.00126  -0.00460  -0.00334   1.81794
   R19        1.90103  -0.00138  -0.01220   0.00720  -0.00508   1.89595
   R20        3.62499  -0.00001  -0.02351  -0.03894  -0.06245   3.56254
   R21        3.62778  -0.00027  -0.00553  -0.06020  -0.06570   3.56207
   R22        3.01454  -0.00057   0.01579  -0.00787   0.00784   3.02238
   R23        1.87003  -0.00001  -0.00338   0.00268  -0.00067   1.86936
   R24        1.81933  -0.00238   0.00046  -0.00392  -0.00347   1.81586
   R25        3.51048  -0.00012   0.01025  -0.05950  -0.04928   3.46120
   R26        3.22673   0.00031   0.00206  -0.00701  -0.00492   3.22181
   R27        1.84385  -0.00357  -0.00291  -0.00681  -0.00993   1.83392
   R28        1.84296  -0.00197   0.00176   0.00088   0.00254   1.84551
   R29        1.82259   0.00012  -0.00117   0.00234   0.00116   1.82375
   R30        1.84475  -0.00184  -0.00124  -0.00301  -0.00426   1.84049
   R31        1.82360   0.00148  -0.00032   0.00044   0.00012   1.82372
   R32        1.84159  -0.00356  -0.00094  -0.00523  -0.00629   1.83531
    A1        2.23831   0.00075  -0.00470   0.00100  -0.00327   2.23505
    A2        2.08273   0.00110   0.00557   0.01962   0.02497   2.10769
    A3        1.96210  -0.00184  -0.00084  -0.02065  -0.02168   1.94042
    A4        2.39997  -0.00224  -0.07737   0.08431   0.00663   2.40661
    A5        1.97733   0.00096  -0.01582  -0.00802  -0.02244   1.95489
    A6        1.91660   0.00389  -0.00360   0.00864   0.00505   1.92165
    A7        1.91884   0.00393  -0.00808   0.01351   0.00545   1.92430
    A8        1.93592   0.00323  -0.00677   0.00009  -0.00666   1.92926
    A9        1.89718  -0.00375   0.00497  -0.00692  -0.00196   1.89522
   A10        1.89603  -0.00379   0.00761  -0.00831  -0.00069   1.89533
   A11        1.89863  -0.00381   0.00626  -0.00756  -0.00127   1.89736
   A12        2.01774   0.00120   0.00095   0.00202   0.00362   2.02137
   A13        1.92886  -0.00016   0.03200  -0.02028   0.01209   1.94095
   A14        1.85812  -0.00063  -0.00802  -0.01385  -0.02210   1.83602
   A15        2.84893   0.00034   0.00894  -0.00062   0.00830   2.85723
   A16        1.82986  -0.00164  -0.01266   0.01561   0.00272   1.83258
   A17        1.86503  -0.00097   0.03139  -0.03931  -0.00732   1.85771
   A18        1.75582   0.00056  -0.00295   0.00397   0.00071   1.75654
   A19        1.70382  -0.00074  -0.04941   0.03103  -0.01766   1.68616
   A20        2.34328  -0.00027   0.00904  -0.01273  -0.00321   2.34007
   A21        1.89884  -0.00012   0.00626  -0.00670  -0.00028   1.89856
   A22        2.00498   0.00004   0.02077  -0.01142   0.00994   2.01492
   A23        2.46173   0.00044   0.01380  -0.01152   0.00291   2.46464
   A24        1.69677   0.00030   0.00093   0.00453   0.00523   1.70199
   A25        1.88620  -0.00029  -0.03154   0.02864  -0.00296   1.88324
   A26        1.25718  -0.00037   0.00383  -0.01754  -0.01369   1.24348
   A27        1.76086   0.00025   0.01947  -0.02427  -0.00468   1.75618
   A28        2.17513  -0.00005   0.00807  -0.00352   0.00465   2.17978
   A29        1.60396  -0.00025  -0.04707   0.04565  -0.00117   1.60280
   A30        1.88775   0.00014   0.00322  -0.00540  -0.00204   1.88571
   A31        1.77953  -0.00012  -0.00150  -0.00123  -0.00295   1.77659
   A32        2.18311   0.00004   0.01654  -0.01288   0.00371   2.18682
   A33        1.83836  -0.00114   0.02823  -0.02374   0.00508   1.84344
   A34        1.87003   0.00062   0.00668  -0.02273  -0.01537   1.85466
   A35        1.85962  -0.00029   0.00638  -0.00803  -0.00161   1.85801
   A36        2.78900  -0.00061  -0.00464   0.01530   0.01034   2.79933
   A37        1.95348   0.00033   0.00910  -0.02077  -0.01142   1.94206
   A38        1.84114  -0.00006   0.01731  -0.03519  -0.01776   1.82338
   A39        1.82829   0.00015   0.00789  -0.00818  -0.00028   1.82802
   A40        2.74288  -0.00049   0.00264   0.01886   0.02165   2.76453
   A41        1.90866  -0.00072  -0.01587   0.00798  -0.00742   1.90124
   A42        1.88015   0.00026   0.00238   0.00011   0.00297   1.88311
   A43        1.78141   0.00048  -0.00953   0.01273   0.00310   1.78451
   A44        2.22640  -0.00045  -0.04155   0.02878  -0.01254   2.21386
   A45        3.14355   0.00112   0.03597  -0.02843   0.00819   3.15174
   A46        3.08067  -0.00047   0.00784  -0.00873  -0.00016   3.08051
   A47        3.08727  -0.00088  -0.03969   0.03812  -0.00621   3.08106
   A48        3.01312  -0.00102  -0.01310   0.01437   0.00145   3.01458
   A49        2.93537  -0.00057  -0.00805   0.01787   0.01021   2.94557
   A50        3.06098  -0.00167   0.04093  -0.02804   0.01375   3.07474
   A51        3.13378   0.00014  -0.03455   0.02823  -0.00756   3.12622
   A52        3.05300  -0.00164   0.00808  -0.00909  -0.00252   3.05048
   A53        3.25590  -0.00025  -0.00858   0.01171   0.00271   3.25861
   A54        3.43646   0.00112  -0.03914   0.04876   0.00928   3.44574
   A55        3.33015  -0.00030   0.00777  -0.00763  -0.00079   3.32935
   A56        3.33847  -0.00038  -0.00084  -0.00760  -0.00844   3.33003
   A57        3.36564   0.00083  -0.02257   0.01387  -0.00919   3.35645
   A58        2.95560   0.00040   0.02958  -0.00886   0.02019   2.97579
    D1        0.76309   0.00023   0.02152  -0.02575  -0.00431   0.75878
    D2       -2.38914   0.00006   0.02743  -0.02920  -0.00159  -2.39073
    D3        0.06343  -0.00007   0.00309   0.00019   0.00388   0.06732
    D4       -3.06813   0.00008  -0.00250   0.00325   0.00115  -3.06698
    D5       -2.08526   0.00018  -0.00980   0.01051   0.00063  -2.08463
    D6        2.11131  -0.00006  -0.00872   0.00529  -0.00353   2.10778
    D7        0.01067   0.00004  -0.00696   0.00583  -0.00121   0.00945
    D8        1.04730   0.00004  -0.00479   0.00767   0.00298   1.05028
    D9       -1.03932  -0.00019  -0.00371   0.00245  -0.00119  -1.04051
   D10       -3.13996  -0.00009  -0.00196   0.00299   0.00113  -3.13883
   D11       -2.19144   0.00081  -0.07406   0.06478  -0.00933  -2.20076
   D12       -0.26128   0.00048  -0.04049   0.02053  -0.02074  -0.28202
   D13       -1.16115  -0.00127  -0.09138   0.09147   0.00020  -1.16096
   D14        0.96975  -0.00080  -0.06782   0.04905  -0.01784   0.95191
   D15        1.93672   0.00005   0.01522  -0.02264  -0.00683   1.92989
   D16       -0.21270  -0.00006  -0.02078   0.01284  -0.00796  -0.22066
   D17        0.53258  -0.00052  -0.05627   0.04867  -0.00772   0.52486
   D18       -1.37440  -0.00082  -0.04082   0.03164  -0.00961  -1.38401
   D19        2.69288   0.00045  -0.03805   0.02652  -0.01118   2.68170
   D20        0.78590   0.00015  -0.02260   0.00949  -0.01307   0.77283
   D21        0.62742  -0.00037   0.01217  -0.01007   0.00252   0.62994
   D22        2.74338   0.00003   0.04056  -0.04219  -0.00164   2.74173
   D23       -1.16265  -0.00021   0.02251  -0.01628   0.00611  -1.15654
   D24       -2.06457   0.00051   0.23048  -0.20996   0.01933  -2.04525
   D25        1.79856   0.00047   0.17954  -0.16096   0.01848   1.81704
   D26       -0.16242   0.00063   0.19567  -0.17258   0.02391  -0.13851
   D27       -2.03265   0.00102   0.24780  -0.21179   0.03648  -1.99617
   D28        0.02737   0.00002  -0.18001   0.14540  -0.03263  -0.00526
   D29        0.13782  -0.00033  -0.03398   0.02320  -0.01320   0.12462
   D30       -0.23458  -0.00033  -0.01132   0.00301  -0.00751  -0.24209
   D31       -2.17276   0.00025  -0.03045   0.02700  -0.00258  -2.17534
   D32       -2.06248  -0.00040   0.01932  -0.01844   0.00121  -2.06127
   D33        2.28252   0.00019   0.00019   0.00554   0.00615   2.28867
   D34        2.12359  -0.00073  -0.01065  -0.00239  -0.01296   2.11063
   D35        0.18541  -0.00015  -0.02978   0.02160  -0.00802   0.17739
   D36        0.86035  -0.00042  -0.01417   0.01454   0.00015   0.86051
   D37       -1.07783   0.00016  -0.03330   0.03853   0.00509  -1.07274
   D38        0.86866  -0.00073  -0.02786   0.01742  -0.00934   0.85932
   D39       -3.01803   0.00012   0.02431  -0.01802   0.00610  -3.01193
   D40       -1.01742   0.00016   0.03969  -0.02722   0.01237  -1.00505
   D41        0.84514  -0.00024   0.00641   0.00094   0.00715   0.85229
   D42        3.06366  -0.00030  -0.05551   0.04008  -0.01511   3.04856
   D43        1.04186   0.00014  -0.02277   0.01609  -0.00603   1.03583
   D44        0.19533  -0.00020   0.02252  -0.02588  -0.00286   0.19247
   D45       -1.82648   0.00024   0.05525  -0.04988   0.00622  -1.82026
   D46       -1.40530  -0.00052   0.00419  -0.01147  -0.00744  -1.41274
   D47        2.85608  -0.00008   0.03692  -0.03547   0.00163   2.85771
   D48        0.37926   0.00017   0.05064  -0.05472  -0.00426   0.37500
   D49       -1.54576  -0.00006   0.03014  -0.02379   0.00612  -1.53964
   D50       -1.95912   0.00019   0.02377  -0.02778  -0.00395  -1.96308
   D51        2.39904  -0.00003   0.00328   0.00315   0.00643   2.40547
   D52        1.98922  -0.00010   0.00356  -0.00888  -0.00511   1.98410
   D53        0.06419  -0.00032  -0.01694   0.02205   0.00527   0.06947
   D54        1.05523   0.00043   0.02924  -0.02605   0.00289   1.05812
   D55       -0.71717   0.00025   0.01963  -0.01126   0.00816  -0.70901
   D56       -2.85616   0.00014   0.00471   0.00656   0.01131  -2.84485
   D57        0.49630  -0.00022   0.01327  -0.01143   0.00204   0.49834
   D58       -1.46461   0.00094  -0.02517   0.02944   0.00380  -1.46081
   D59        0.78792  -0.00016  -0.02067   0.00942  -0.01091   0.77701
   D60       -1.27633  -0.00057  -0.04281   0.05239   0.00982  -1.26651
   D61        1.67264  -0.00074  -0.02050   0.00566  -0.01546   1.65718
   D62       -0.33622  -0.00025   0.00058  -0.00908  -0.00971  -0.34592
         Item               Value     Threshold  Converged?
 Maximum Force            0.026970     0.000015     NO 
 RMS     Force            0.002684     0.000010     NO 
 Maximum Displacement     0.350157     0.000060     NO 
 RMS     Displacement     0.041888     0.000040     NO 
 Predicted change in Energy=-2.301220D-03
 GradGradGradGradGradGradGradGradGradGradGradGradGradGradGradGradGradGrad

                          Input orientation:                          
 ---------------------------------------------------------------------
 Center     Atomic      Atomic             Coordinates (Angstroms)
 Number     Number       Type             X           Y           Z
 ---------------------------------------------------------------------
      1          6           0        1.668543   -0.488273   -0.003203
      2          8           0        0.665834   -1.060885    0.372153
      3          8           0        1.757938    0.514348   -0.820658
      4          1           0        0.904974    0.832359   -1.087809
      5          6           0        3.067473   -0.923945    0.503969
      6          9           0        3.659637    0.090296    1.150611
      7          9           0        3.843446   -1.284019   -0.527494
      8          9           0        2.961198   -1.955520    1.339035
      9          8           0       -0.461708    1.492469   -1.503654
     10          1           0       -1.052428    0.939292   -2.044187
     11          1           0       -0.988643    1.738629   -0.718632
     12          8           0       -0.959455    0.204565    2.743025
     13          1           0       -1.706568   -0.219314    2.293661
     14          1           0       -0.194614   -0.334797    2.517635
     15          8           0       -3.230216   -0.572240    1.107885
     16          1           0       -3.795202   -1.086206    1.692773
     17          1           0       -2.751399   -1.199316    0.488125
     18          8           0       -2.445242   -0.098062   -2.625150
     19          1           0       -3.202699    0.337093   -2.160966
     20          1           0       -2.691772   -0.221919   -3.545604
     21          8           0       -1.838695   -1.908738   -0.617175
     22          1           0       -0.922743   -1.703869   -0.370458
     23          1           0       -2.010768   -1.439519   -1.456206
     24          8           0       -4.246853    1.003743   -0.989625
     25          1           0       -3.945007    1.875849   -0.707283
     26          1           0       -4.129377    0.435630   -0.207312
     27          8           0       -2.009918    1.974484    0.743707
     28          1           0       -1.437052    2.142793    1.501902
     29          1           0       -2.407008    1.117991    0.971682
 ---------------------------------------------------------------------
                    Distance matrix (angstroms):
                    1          2          3          4          5
     1  C    0.000000
     2  O    1.214167   0.000000
     3  O    1.296717   2.257620   0.000000
     4  H    1.871758   2.402717   0.948709   0.000000
     5  C    1.550496   2.409149   2.353339   3.208545   0.000000
     6  F    2.372864   3.300617   2.771675   3.626203   1.340705
     7  F    2.374510   3.310041   2.769371   3.664373   1.340039
     8  F    2.371787   2.646494   3.494618   4.229645   1.331457
     9  O    3.273020   3.362978   2.519927   1.573687   4.724905
    10  H    3.688799   3.576567   3.094472   2.181173   5.190215
    11  H    3.539995   3.429925   3.008817   2.131526   5.003612
    12  O    3.863698   3.140694   4.492218   4.306449   4.743739
    13  H    4.091368   3.166816   4.715935   4.400057   5.146938
    14  H    3.138396   2.422945   3.959508   3.945956   3.878551
    15  O    5.023884   3.994907   5.457256   4.888125   6.336348
    16  H    5.752075   4.652475   6.302101   5.788280   6.966771
    17  H    4.503651   3.422001   4.998368   4.469937   5.825405
    18  O    4.893884   4.426019   4.614971   3.801716   6.392456
    19  H    5.391305   4.830795   5.141572   4.274334   6.928719
    20  H    5.624224   5.227447   5.269472   4.482057   7.075364
    21  O    3.833458   2.823171   4.341489   3.906767   5.128086
    22  H    2.885708   1.867746   3.508449   3.207428   4.158692
    23  H    4.068589   3.263504   4.292396   3.714660   5.467781
    24  O    6.179890   5.500147   6.027070   5.155612   7.710134
    25  H    6.131618   5.572203   5.864309   4.975539   7.647277
    26  H    5.874618   5.056618   5.919702   5.126145   7.358601
    27  O    4.489334   4.063393   4.333125   3.627050   5.851347
    28  H    4.339650   3.995248   4.272479   3.729467   5.539990
    29  H    4.487827   3.814353   4.574236   3.910538   5.861586
                    6          7          8          9         10
     6  F    0.000000
     7  F    2.176825   0.000000
     8  F    2.169950   2.170992   0.000000
     9  O    5.098695   5.214991   5.629014   0.000000
    10  H    5.755961   5.586864   5.994608   0.973206   0.000000
    11  H    5.274237   5.702808   5.786361   0.976993   1.549227
    12  O    4.887213   5.998336   4.691341   4.465504   4.844158
    13  H    5.495323   6.316262   5.070874   4.347353   4.537311
    14  H    4.111533   5.145849   3.738314   4.425043   4.813457
    15  O    6.921767   7.295053   6.348268   4.329873   4.118623
    16  H    7.566553   7.957240   6.821274   5.289509   5.058688
    17  H    6.572927   6.673128   5.824917   4.056548   3.724615
    18  O    7.180627   6.734557   6.956616   2.778840   1.831271
    19  H    7.623589   7.412448   7.449812   3.046307   2.236056
    20  H    7.905208   7.276408   7.669494   3.475899   2.508010
    21  O    6.111699   5.717084   5.183428   3.774938   3.281137
    22  H    5.150814   4.787221   4.250963   3.422465   3.131212
    23  H    6.425677   5.929461   5.727135   3.316383   2.631137
    24  O    8.241819   8.420235   8.132398   3.851026   3.364611
    25  H    8.029357   8.406967   8.158583   3.593683   3.321365
    26  H    7.914035   8.162452   7.641011   4.031031   3.618757
    27  O    5.988287   6.818773   6.364852   2.771268   3.124222
    28  H    5.505668   6.614011   6.013925   3.226079   3.764452
    29  H    6.155676   6.861877   6.196697   3.170444   3.310934
                   11         12         13         14         15
    11  H    0.000000
    12  O    3.786459   0.000000
    13  H    3.663723   0.969422   0.000000
    14  H    3.924665   0.962650   1.532810   0.000000
    15  O    3.701477   2.904043   1.962684   3.355392   0.000000
    16  H    4.655249   3.287945   2.339864   3.769516   0.962010
    17  H    3.632505   3.204141   2.304785   3.376900   1.003291
    18  O    3.021576   5.578211   4.975443   5.618683   3.844031
    19  H    2.991099   5.394333   4.731987   5.602617   3.393086
    20  H    3.838771   6.536793   5.921794   6.558308   4.697617
    21  O    3.746488   4.065717   3.368171   3.873929   2.588125
    22  H    3.460688   3.652019   3.148939   3.278050   2.964881
    23  H    3.418974   4.630530   3.955115   4.506688   2.968802
    24  O    3.351034   5.037692   4.327688   5.523876   2.813685
    25  H    2.959569   4.859149   4.290219   5.417794   3.130320
    26  H    3.438527   4.336621   3.543137   4.847809   1.885215
    27  O    1.799185   2.869382   2.703169   3.431461   2.847377
    28  H    2.301128   2.350576   2.505807   2.951917   3.277513
    29  H    2.292185   2.463211   2.006646   3.065167   1.884968
                   16         17         18         19         20
    16  H    0.000000
    17  H    1.597966   0.000000
    18  O    4.630689   3.316470   0.000000
    19  H    4.150680   3.095466   0.989225   0.000000
    20  H    5.422651   4.150883   0.960913   1.578215   0.000000
    21  O    3.136931   1.599373   2.770995   3.047549   3.485512
    22  H    3.590189   2.082240   3.159154   3.545369   3.925199
    23  H    3.636633   2.094434   1.831586   2.252495   2.512350
    24  O    3.430326   3.045259   2.671088   1.704911   3.233195
    25  H    3.815296   3.508610   3.134299   2.243209   3.745303
    26  H    2.457230   2.248446   2.994508   2.164534   3.693680
    27  O    3.668213   3.269269   3.979214   3.541314   4.866960
    28  H    4.002966   3.731614   4.803169   4.449120   5.713449
    29  H    2.702876   2.392142   3.797030   3.325118   4.720415
                   21         22         23         24         25
    21  O    0.000000
    22  H    0.970469   0.000000
    23  H    0.976600   1.559656   0.000000
    24  O    3.797432   4.331771   3.344742   0.000000
    25  H    4.332178   4.697011   3.910733   0.965089   0.000000
    26  H    3.303222   3.858313   3.092640   0.973944   1.535641
    27  O    4.118341   3.994195   4.061407   2.991765   2.420676
    28  H    4.589848   4.308950   4.681080   3.924299   3.352849
    29  H    3.465333   3.459375   3.548591   2.691618   2.399732
                   26         27         28         29
    26  H    0.000000
    27  O    2.786506   0.000000
    28  H    3.617241   0.965072   0.000000
    29  H    2.195950   0.971202   1.507371   0.000000
 Stoichiometry    C2H15F3O9
 Framework group  C1[X(C2H15F3O9)]
 Deg. of freedom    81
 Full point group                 C1      NOp   1
 Largest Abelian subgroup         C1      NOp   1
 Largest concise Abelian subgroup C1      NOp   1
                         Standard orientation:                         
 ---------------------------------------------------------------------
 Center     Atomic      Atomic             Coordinates (Angstroms)
 Number     Number       Type             X           Y           Z
 ---------------------------------------------------------------------
      1          6           0        1.747191   -0.321742   -0.005510
      2          8           0        0.950578    0.266349    0.697170
      3          8           0        1.505404   -1.218784   -0.910125
      4          1           0        0.575037   -1.357676   -1.033310
      5          6           0        3.266547   -0.032973    0.104977
      6          9           0        3.736157    0.418711   -1.066748
      7          9           0        3.929167   -1.152058    0.427909
      8          9           0        3.500555    0.886577    1.039024
      9          8           0       -0.943996   -1.580117   -1.379070
     10          1           0       -1.488285   -1.964267   -0.669627
     11          1           0       -1.381148   -0.737281   -1.609378
     12          8           0       -0.507236    2.776541   -0.501860
     13          1           0       -1.214590    2.498896    0.100089
     14          1           0        0.305821    2.464760   -0.091463
     15          8           0       -2.801682    1.627931    0.858168
     16          1           0       -3.154133    2.340901    1.399386
     17          1           0       -2.308933    0.985734    1.450937
     18          8           0       -2.717482   -2.210336    0.665319
     19          1           0       -3.465383   -1.657225    0.328751
     20          1           0       -3.074053   -3.061167    0.934201
     21          8           0       -1.455399   -0.202064    2.097939
     22          1           0       -0.572248   -0.135436    1.701184
     23          1           0       -1.846363   -1.032710    1.764889
     24          8           0       -4.427217   -0.378355   -0.259541
     25          1           0       -4.266472   -0.222531   -1.198304
     26          1           0       -4.078020    0.413920    0.186473
     27          8           0       -2.189169    0.857227   -1.813610
     28          1           0       -1.551076    1.488495   -2.168156
     29          1           0       -2.365901    1.217662   -0.929254
 ---------------------------------------------------------------------
 Rotational constants (GHZ):           0.7463981           0.2474462           0.2311445
 Standard basis: 6-31++G(d,p) (6D, 7F)
 There are   356 symmetry adapted cartesian basis functions of A   symmetry.
 There are   356 symmetry adapted basis functions of A   symmetry.
   356 basis functions,   568 primitive gaussians,   356 cartesian basis functions
    63 alpha electrons       63 beta electrons
       nuclear repulsion energy      1144.3938511691 Hartrees.
 NAtoms=   29 NActive=   29 NUniq=   29 SFac= 1.00D+00 NAtFMM=   60 NAOKFM=F Big=F
 Integral buffers will be    131072 words long.
 Raffenetti 2 integral format.
 Two-electron integral symmetry is turned on.
 Nuclear repulsion after empirical dispersion term =     1144.3760445780 Hartrees.
 One-electron integrals computed using PRISM.
 NBasis=   356 RedAO= T EigKep=  4.00D-05  NBF=   356
 NBsUse=   356 1.00D-06 EigRej= -1.00D+00 NBFU=   356
 Lowest energy guess from the checkpoint file:  "/local_scratch/slurm.6305471/Gau-155727.chk"
 B after Tr=    -0.000000   -0.000000   -0.000000
         Rot=    0.999981   -0.005856   -0.000021    0.002075 Ang=  -0.71 deg.
 B after Tr=     0.000000   -0.000000    0.000000
         Rot=    0.999987    0.003760   -0.000535   -0.003318 Ang=   0.58 deg.
 Requested convergence on RMS density matrix=1.00D-10 within 128 cycles.
 Requested convergence on MAX density matrix=1.00D-08.
 Requested convergence on             energy=1.00D-08.
 No special actions if energy rises.
 SCF Done:  E(RwB97XD) =  -1061.66703942     A.U. after   16 cycles
            NFock= 16  Conv=0.88D-10     -V/T= 2.0082
 Calling FoFJK, ICntrl=      2127 FMM=F ISym2X=0 I1Cent= 0 IOpClX= 0 NMat=1 NMatS=1 NMatT=0.
 ***** Axes restored to original set *****
 -------------------------------------------------------------------
 Center     Atomic                   Forces (Hartrees/Bohr)
 Number     Number              X              Y              Z
 -------------------------------------------------------------------
      1        6           0.003065501    0.000666551   -0.000339167
      2        8          -0.000437573   -0.000688630    0.001086893
      3        8           0.054623828   -0.022697552    0.018774724
      4        1          -0.053322423    0.022107696   -0.018575549
      5        6          -0.001485811    0.000752471   -0.000670688
      6        9           0.000374218   -0.001366162   -0.000300770
      7        9           0.000084298    0.000058273    0.001441574
      8        9           0.001227693    0.000365801   -0.000173272
      9        8          -0.000788516   -0.001296369   -0.001188421
     10        1          -0.000031118    0.001153048   -0.000913329
     11        1          -0.001368744    0.001096648    0.001374463
     12        8          -0.000080190   -0.000740194    0.001064550
     13        1           0.002441780   -0.000843064    0.001983310
     14        1          -0.000470183    0.000418392   -0.000830738
     15        8          -0.001676638   -0.001599079    0.001790033
     16        1          -0.000153420    0.000373302   -0.001043741
     17        1           0.000418169   -0.000851208   -0.000720221
     18        8          -0.001585466   -0.000872451   -0.001449339
     19        1          -0.000066843    0.000017028   -0.000263984
     20        1           0.000178194    0.000163363    0.000557037
     21        8          -0.001674779    0.000468539   -0.000311622
     22        1           0.000430639    0.000525402   -0.000590867
     23        1           0.001382417   -0.000736864    0.000816083
     24        8           0.000518417    0.000836669   -0.000226370
     25        1          -0.000227100   -0.000131289   -0.000224605
     26        1          -0.000921010    0.000335558   -0.000194109
     27        8          -0.001764517    0.000077497   -0.000179333
     28        1           0.000832383    0.000052669    0.000205175
     29        1           0.000476795    0.002353955   -0.000897719
 -------------------------------------------------------------------
 Cartesian Forces:  Max     0.054623828 RMS     0.009352815

 GradGradGradGradGradGradGradGradGradGradGradGradGradGradGradGradGradGrad
 Berny optimization.
 Using GEDIIS/GDIIS optimizer.
 FormGI is forming the generalized inverse of G from B-inverse, IUseBI=4.
 Internal  Forces:  Max     0.061777023 RMS     0.005131273
 Search for a local minimum.
 Step number   7 out of a maximum of  174
 All quantities printed in internal units (Hartrees-Bohrs-Radians)
 Mixed Optimization -- RFO/linear search
 Iteration  1 RMS(Cart)=  0.03130157 RMS(Int)=  0.02126997
 Iteration  2 RMS(Cart)=  0.01519132 RMS(Int)=  0.00005229
 Iteration  3 RMS(Cart)=  0.00004464 RMS(Int)=  0.00000001
 Iteration  4 RMS(Cart)=  0.00000002 RMS(Int)=  0.00000000
 Update second derivatives using D2CorX and points    3    6    5
 ITU=  0  0  0 -1  1  1  0
 Use linear search instead of GDIIS.
 Energy rises -- skip Quadratic/GDIIS search.
 Quartic linear search produced a step of -0.99505.
 Iteration  1 RMS(Cart)=  0.06982324 RMS(Int)=  0.00577579
 Iteration  2 RMS(Cart)=  0.00606083 RMS(Int)=  0.00034137
 Iteration  3 RMS(Cart)=  0.00008933 RMS(Int)=  0.00032608
 Iteration  4 RMS(Cart)=  0.00000004 RMS(Int)=  0.00032608
 Variable       Old X    -DE/DX   Delta X   Delta X   Delta X     New X
                                 (Linear)    (Quad)   (Total)
    R1        2.31877  -0.00566  -0.00459   0.00000  -0.02909   2.28968
    R2        2.41966   0.00235   0.00621   0.00000   0.03670   2.45635
    R3        2.93369   0.00006  -0.00098   0.00000  -0.00465   2.92903
    R4        3.53618  -0.00165  -0.00012   0.00000  -0.00661   3.52957
    R5        2.16381  -0.02697  -0.18682   0.00000  -0.55796   1.60586
    R6        2.57493  -0.00623   0.14251   0.00000   0.54128   3.11622
    R7        2.54505  -0.00507  -0.00210   0.00000  -0.01358   2.53147
    R8        2.54262  -0.00492  -0.00050   0.00000  -0.01081   2.53181
    R9        2.52525  -0.00460  -0.00400   0.00000  -0.01316   2.51208
   R10        1.85102  -0.00204  -0.00457   0.00000  -0.01681   1.83422
   R11        1.86311  -0.00146  -0.00709   0.00000  -0.02388   1.83923
   R12        3.45374  -0.00095  -0.00589   0.00000   0.00073   3.45447
   R13        3.36124  -0.00180  -0.00305   0.00000   0.03575   3.39699
   R14        1.83789  -0.00508  -0.00094   0.00000  -0.00689   1.83100
   R15        1.82180  -0.00129   0.00289   0.00000   0.00024   1.82204
   R16        3.79779   0.00054  -0.01369   0.00000  -0.10260   3.69518
   R17        3.84059   0.00043   0.00578   0.00000  -0.04295   3.79764
   R18        1.82128  -0.00277   0.00126   0.00000  -0.00208   1.81920
   R19        1.90103  -0.00138  -0.01220   0.00000  -0.01730   1.88373
   R20        3.62499  -0.00001  -0.02351   0.00000  -0.08613   3.53886
   R21        3.62778  -0.00027  -0.00553   0.00000  -0.07090   3.55687
   R22        3.01454  -0.00057   0.01579   0.00000   0.02359   3.03813
   R23        1.87003  -0.00001  -0.00338   0.00000  -0.00402   1.86601
   R24        1.81933  -0.00238   0.00046   0.00000  -0.00301   1.81632
   R25        3.51048  -0.00012   0.01025   0.00000  -0.03860   3.47187
   R26        3.22673   0.00031   0.00206   0.00000  -0.00287   3.22386
   R27        1.84385  -0.00357  -0.00291   0.00000  -0.01271   1.83113
   R28        1.84296  -0.00197   0.00176   0.00000   0.00481   1.84777
   R29        1.82259   0.00012  -0.00117   0.00000  -0.00001   1.82258
   R30        1.84475  -0.00184  -0.00124   0.00000  -0.00566   1.83908
   R31        1.82360   0.00148  -0.00032   0.00000  -0.00020   1.82340
   R32        1.84159  -0.00356  -0.00094   0.00000  -0.00711   1.83449
    A1        2.23831   0.00075  -0.00470   0.00000  -0.00859   2.22973
    A2        2.08273   0.00110   0.00557   0.00000   0.03084   2.11357
    A3        1.96210  -0.00184  -0.00084   0.00000  -0.02221   1.93989
    A4        2.39997  -0.00224  -0.07737   0.00000  -0.07121   2.32877
    A5        1.97733   0.00096  -0.01582   0.00000  -0.03909   1.93824
    A6        1.91660   0.00389  -0.00360   0.00000   0.00147   1.91807
    A7        1.91884   0.00393  -0.00808   0.00000  -0.00261   1.91624
    A8        1.93592   0.00323  -0.00677   0.00000  -0.01343   1.92249
    A9        1.89718  -0.00375   0.00497   0.00000   0.00305   1.90023
   A10        1.89603  -0.00379   0.00761   0.00000   0.00691   1.90293
   A11        1.89863  -0.00381   0.00626   0.00000   0.00497   1.90361
   A12        2.01774   0.00120   0.00095   0.00000   0.00422   2.02196
   A13        1.92886  -0.00016   0.03200   0.00000   0.04494   1.97380
   A14        1.85812  -0.00063  -0.00802   0.00000  -0.02986   1.82826
   A15        2.84893   0.00034   0.00894   0.00000   0.01674   2.86567
   A16        1.82986  -0.00164  -0.01266   0.00000  -0.00984   1.82003
   A17        1.86503  -0.00097   0.03139   0.00000   0.02449   1.88952
   A18        1.75582   0.00056  -0.00295   0.00000  -0.00230   1.75353
   A19        1.70382  -0.00074  -0.04941   0.00000  -0.06726   1.63656
   A20        2.34328  -0.00027   0.00904   0.00000   0.00561   2.34889
   A21        1.89884  -0.00012   0.00626   0.00000   0.00589   1.90473
   A22        2.00498   0.00004   0.02077   0.00000   0.03046   2.03543
   A23        2.46173   0.00044   0.01380   0.00000   0.01636   2.47809
   A24        1.69677   0.00030   0.00093   0.00000   0.00588   1.70265
   A25        1.88620  -0.00029  -0.03154   0.00000  -0.03401   1.85219
   A26        1.25718  -0.00037   0.00383   0.00000  -0.00969   1.24748
   A27        1.76086   0.00025   0.01947   0.00000   0.01491   1.77578
   A28        2.17513  -0.00005   0.00807   0.00000   0.01282   2.18795
   A29        1.60396  -0.00025  -0.04707   0.00000  -0.04837   1.55559
   A30        1.88775   0.00014   0.00322   0.00000   0.00106   1.88882
   A31        1.77953  -0.00012  -0.00150   0.00000  -0.00473   1.77480
   A32        2.18311   0.00004   0.01654   0.00000   0.02068   2.20380
   A33        1.83836  -0.00114   0.02823   0.00000   0.03285   1.87121
   A34        1.87003   0.00062   0.00668   0.00000  -0.00879   1.86124
   A35        1.85962  -0.00029   0.00638   0.00000   0.00554   1.86516
   A36        2.78900  -0.00061  -0.00464   0.00000   0.00534   2.79433
   A37        1.95348   0.00033   0.00910   0.00000  -0.00210   1.95138
   A38        1.84114  -0.00006   0.01731   0.00000  -0.00070   1.84044
   A39        1.82829   0.00015   0.00789   0.00000   0.00826   1.83655
   A40        2.74288  -0.00049   0.00264   0.00000   0.02425   2.76713
   A41        1.90866  -0.00072  -0.01587   0.00000  -0.02334   1.88532
   A42        1.88015   0.00026   0.00238   0.00000   0.00590   1.88605
   A43        1.78141   0.00048  -0.00953   0.00000  -0.00655   1.77486
   A44        2.22640  -0.00045  -0.04155   0.00000  -0.05417   2.17223
   A45        3.14355   0.00112   0.03597   0.00000   0.04408   3.18762
   A46        3.08067  -0.00047   0.00784   0.00000   0.00817   3.08884
   A47        3.08727  -0.00088  -0.03969   0.00000  -0.04681   3.04046
   A48        3.01312  -0.00102  -0.01310   0.00000  -0.01172   3.00140
   A49        2.93537  -0.00057  -0.00805   0.00000   0.00230   2.93767
   A50        3.06098  -0.00167   0.04093   0.00000   0.05515   3.11613
   A51        3.13378   0.00014  -0.03455   0.00000  -0.04253   3.09125
   A52        3.05300  -0.00164   0.00808   0.00000   0.00571   3.05871
   A53        3.25590  -0.00025  -0.00858   0.00000  -0.00610   3.24981
   A54        3.43646   0.00112  -0.03914   0.00000  -0.02979   3.40667
   A55        3.33015  -0.00030   0.00777   0.00000   0.00695   3.33710
   A56        3.33847  -0.00038  -0.00084   0.00000  -0.00929   3.32918
   A57        3.36564   0.00083  -0.02257   0.00000  -0.03100   3.33464
   A58        2.95560   0.00040   0.02958   0.00000   0.04946   3.00505
    D1        0.76309   0.00023   0.02152   0.00000   0.01697   0.78006
    D2       -2.38914   0.00006   0.02743   0.00000   0.02586  -2.36329
    D3        0.06343  -0.00007   0.00309   0.00000   0.00736   0.07080
    D4       -3.06813   0.00008  -0.00250   0.00000  -0.00106  -3.06919
    D5       -2.08526   0.00018  -0.00980   0.00000  -0.00928  -2.09454
    D6        2.11131  -0.00006  -0.00872   0.00000  -0.01233   2.09898
    D7        0.01067   0.00004  -0.00696   0.00000  -0.00828   0.00239
    D8        1.04730   0.00004  -0.00479   0.00000  -0.00173   1.04557
    D9       -1.03932  -0.00019  -0.00371   0.00000  -0.00478  -1.04409
   D10       -3.13996  -0.00009  -0.00196   0.00000  -0.00073  -3.14069
   D11       -2.19144   0.00081  -0.07406   0.00000  -0.08365  -2.27509
   D12       -0.26128   0.00048  -0.04049   0.00000  -0.06119  -0.32247
   D13       -1.16115  -0.00127  -0.09138   0.00000  -0.08965  -1.25080
   D14        0.96975  -0.00080  -0.06782   0.00000  -0.08550   0.88425
   D15        1.93672   0.00005   0.01522   0.00000   0.00938   1.94610
   D16       -0.21270  -0.00006  -0.02078   0.00000  -0.02853  -0.24123
   D17        0.53258  -0.00052  -0.05627   0.00000  -0.06371   0.46887
   D18       -1.37440  -0.00082  -0.04082   0.00000  -0.05027  -1.42467
   D19        2.69288   0.00045  -0.03805   0.00000  -0.04941   2.64347
   D20        0.78590   0.00015  -0.02260   0.00000  -0.03596   0.74993
   D21        0.62742  -0.00037   0.01217   0.00000   0.01513   0.64255
   D22        2.74338   0.00003   0.04056   0.00000   0.03939   2.78276
   D23       -1.16265  -0.00021   0.02251   0.00000   0.02917  -1.13348
   D24       -2.06457   0.00051   0.23048   0.00000   0.25040  -1.81417
   D25        1.79856   0.00047   0.17954   0.00000   0.19766   1.99622
   D26       -0.16242   0.00063   0.19567   0.00000   0.21938   0.05696
   D27       -2.03265   0.00102   0.24780   0.00000   0.28425  -1.74840
   D28        0.02737   0.00002  -0.18001   0.00000  -0.21210  -0.18473
   D29        0.13782  -0.00033  -0.03398   0.00000  -0.04796   0.08986
   D30       -0.23458  -0.00033  -0.01132   0.00000  -0.01886  -0.25344
   D31       -2.17276   0.00025  -0.03045   0.00000  -0.03324  -2.20600
   D32       -2.06248  -0.00040   0.01932   0.00000   0.02061  -2.04187
   D33        2.28252   0.00019   0.00019   0.00000   0.00623   2.28876
   D34        2.12359  -0.00073  -0.01065   0.00000  -0.02334   2.10025
   D35        0.18541  -0.00015  -0.02978   0.00000  -0.03772   0.14769
   D36        0.86035  -0.00042  -0.01417   0.00000  -0.01377   0.84658
   D37       -1.07783   0.00016  -0.03330   0.00000  -0.02815  -1.10598
   D38        0.86866  -0.00073  -0.02786   0.00000  -0.03755   0.83111
   D39       -3.01803   0.00012   0.02431   0.00000   0.03038  -2.98766
   D40       -1.01742   0.00016   0.03969   0.00000   0.05206  -0.96536
   D41        0.84514  -0.00024   0.00641   0.00000   0.01401   0.85915
   D42        3.06366  -0.00030  -0.05551   0.00000  -0.07060   2.99306
   D43        1.04186   0.00014  -0.02277   0.00000  -0.02882   1.01304
   D44        0.19533  -0.00020   0.02252   0.00000   0.01964   0.21497
   D45       -1.82648   0.00024   0.05525   0.00000   0.06143  -1.76505
   D46       -1.40530  -0.00052   0.00419   0.00000  -0.00322  -1.40852
   D47        2.85608  -0.00008   0.03692   0.00000   0.03856   2.89464
   D48        0.37926   0.00017   0.05064   0.00000   0.04616   0.42542
   D49       -1.54576  -0.00006   0.03014   0.00000   0.03615  -1.50961
   D50       -1.95912   0.00019   0.02377   0.00000   0.01980  -1.93932
   D51        2.39904  -0.00003   0.00328   0.00000   0.00979   2.40883
   D52        1.98922  -0.00010   0.00356   0.00000  -0.00186   1.98735
   D53        0.06419  -0.00032  -0.01694   0.00000  -0.01187   0.05232
   D54        1.05523   0.00043   0.02924   0.00000   0.03229   1.08753
   D55       -0.71717   0.00025   0.01963   0.00000   0.02771  -0.68946
   D56       -2.85616   0.00014   0.00471   0.00000   0.01613  -2.84003
   D57        0.49630  -0.00022   0.01327   0.00000   0.01498   0.51128
   D58       -1.46461   0.00094  -0.02517   0.00000  -0.02103  -1.48565
   D59        0.78792  -0.00016  -0.02067   0.00000  -0.03187   0.75605
   D60       -1.27633  -0.00057  -0.04281   0.00000  -0.03297  -1.30930
   D61        1.67264  -0.00074  -0.02050   0.00000  -0.03587   1.63677
   D62       -0.33622  -0.00025   0.00058   0.00000  -0.00909  -0.34531
         Item               Value     Threshold  Converged?
 Maximum Force            0.061777     0.000015     NO 
 RMS     Force            0.005131     0.000010     NO 
 Maximum Displacement     0.398478     0.000060     NO 
 RMS     Displacement     0.070045     0.000040     NO 
 Predicted change in Energy=-8.080203D-03
 GradGradGradGradGradGradGradGradGradGradGradGradGradGradGradGradGradGrad

                          Input orientation:                          
 ---------------------------------------------------------------------
 Center     Atomic      Atomic             Coordinates (Angstroms)
 Number     Number       Type             X           Y           Z
 ---------------------------------------------------------------------
      1          6           0        1.696702   -0.481966    0.023633
      2          8           0        0.701773   -1.008727    0.471661
      3          8           0        1.763875    0.488636   -0.838354
      4          1           0        0.988862    0.776313   -1.035155
      5          6           0        3.111257   -0.938997    0.462479
      6          9           0        3.766745    0.084497    1.025782
      7          9           0        3.802662   -1.361948   -0.604325
      8          9           0        3.019493   -1.931589    1.341957
      9          8           0       -0.448954    1.471860   -1.445279
     10          1           0       -1.037245    0.933082   -1.998221
     11          1           0       -0.989042    1.715632   -0.673170
     12          8           0       -0.992312    0.154845    2.723428
     13          1           0       -1.773483   -0.220252    2.289969
     14          1           0       -0.249283   -0.296763    2.306769
     15          8           0       -3.296314   -0.558139    1.110801
     16          1           0       -3.854454   -1.084484    1.692341
     17          1           0       -2.781916   -1.167202    0.512384
     18          8           0       -2.421346   -0.086718   -2.619467
     19          1           0       -3.195996    0.332407   -2.173025
     20          1           0       -2.643210   -0.218660   -3.545310
     21          8           0       -1.792957   -1.841214   -0.561111
     22          1           0       -0.887978   -1.614893   -0.298928
     23          1           0       -1.960815   -1.395408   -1.415026
     24          8           0       -4.273273    0.977760   -1.018292
     25          1           0       -4.014005    1.864990   -0.742971
     26          1           0       -4.166827    0.422902   -0.225876
     27          8           0       -2.035366    1.970237    0.766200
     28          1           0       -1.463133    2.088409    1.534069
     29          1           0       -2.471784    1.128312    0.973785
 ---------------------------------------------------------------------
                    Distance matrix (angstroms):
                    1          2          3          4          5
     1  C    0.000000
     2  O    1.211648   0.000000
     3  O    1.299847   2.255281   0.000000
     4  H    1.790345   2.353568   0.849784   0.000000
     5  C    1.549977   2.410510   2.354940   3.112837   0.000000
     6  F    2.368599   3.300945   2.765831   3.527421   1.339595
     7  F    2.367227   3.301215   2.763346   3.560230   1.339775
     8  F    2.364140   2.642142   3.491106   4.136043   1.329338
     9  O    3.252534   3.339482   2.496337   1.649031   4.703921
    10  H    3.683032   3.590978   3.064163   2.248818   5.173954
    11  H    3.539519   3.404648   3.018502   2.219338   5.014899
    12  O    3.863317   3.048652   4.516002   4.293975   4.811202
    13  H    4.152946   3.170935   4.775125   4.436230   5.264694
    14  H    3.005640   2.186098   3.815947   3.721956   3.886786
    15  O    5.110572   4.073847   5.522721   4.974799   6.451538
    16  H    5.827774   4.717521   6.359618   5.861699   7.074946
    17  H    4.557022   3.487529   5.022997   4.515628   5.897801
    18  O    4.909228   4.489882   4.584699   3.858029   6.390185
    19  H    5.424666   4.897510   5.138684   4.359454   6.952970
    20  H    5.625079   5.286697   5.220179   4.525793   7.049479
    21  O    3.790409   2.825479   4.261000   3.848985   5.090486
    22  H    2.840447   1.867767   3.427556   3.127688   4.126798
    23  H    4.035040   3.286105   4.213725   3.682563   5.427638
    24  O    6.233539   5.560321   6.059601   5.266017   7.771610
    25  H    6.221581   5.654392   5.940315   5.128282   7.751440
    26  H    5.938183   5.122439   5.962606   5.230771   7.436337
    27  O    4.526924   4.056219   4.382233   3.717027   5.919765
    28  H    4.344285   3.925275   4.312916   3.786132   5.589145
    29  H    4.568596   3.858825   4.651219   4.016942   5.975413
                    6          7          8          9         10
     6  F    0.000000
     7  F    2.179620   0.000000
     8  F    2.173236   2.173904   0.000000
     9  O    5.079669   5.178215   5.601988   0.000000
    10  H    5.739600   5.534872   5.985002   0.970625   0.000000
    11  H    5.307028   5.695319   5.781982   0.973278   1.539632
    12  O    5.053273   6.030454   4.728240   4.405438   4.785567
    13  H    5.690796   6.385436   5.176874   4.309256   4.501200
    14  H    4.232584   5.101700   3.780002   4.152801   4.546026
    15  O    7.092743   7.347327   6.467551   4.331500   4.122276
    16  H    7.739089   7.998943   6.934805   5.289327   5.062361
    17  H    6.686949   6.681439   5.910061   4.029864   3.709207
    18  O    7.183984   6.665229   6.978478   2.774565   1.828025
    19  H    7.666393   7.369726   7.490866   3.061732   2.247571
    20  H    7.878725   7.176751   7.673702   3.476024   2.509804
    21  O    6.094004   5.616272   5.175859   3.683009   3.214515
    22  H    5.129252   4.707372   4.249839   3.321883   3.066278
    23  H    6.399422   5.820311   5.717684   3.241583   2.571957
    24  O    8.343743   8.418214   8.198751   3.879673   3.381440
    25  H    8.175495   8.457697   8.260208   3.654775   3.362322
    26  H    8.038826   8.175675   7.723013   4.050905   3.632599
    27  O    6.106381   6.860347   6.411501   2.766897   3.116723
    28  H    5.623668   6.648781   6.024221   3.207056   3.740754
    29  H    6.325464   6.932568   6.297037   3.172024   3.305880
                   11         12         13         14         15
    11  H    0.000000
    12  O    3.738041   0.000000
    13  H    3.625353   0.968923   0.000000
    14  H    3.671106   0.964182   1.526212   0.000000
    15  O    3.698120   2.901265   1.955407   3.283756   0.000000
    16  H    4.652621   3.284956   2.331201   3.741028   0.962678
    17  H    3.595924   3.136751   2.252434   3.223618   0.996828
    18  O    3.014636   5.535975   4.953798   5.387929   3.860403
    19  H    3.005581   5.372430   4.716703   5.398845   3.403917
    20  H    3.837570   6.493231   5.899738   6.323276   4.713933
    21  O    3.648286   3.926001   3.279719   3.604580   2.588755
    22  H    3.353009   3.503926   3.071080   2.989157   2.983981
    23  H    3.342642   4.524167   3.891410   4.241241   2.977311
    24  O    3.383746   5.044042   4.316106   5.373354   2.801156
    25  H    3.029452   4.906236   4.308932   5.305396   3.134184
    26  H    3.459702   4.341405   3.531461   4.720102   1.872683
    27  O    1.797611   2.866069   2.681174   3.271504   2.846301
    28  H    2.288150   2.318387   2.449003   2.785596   3.247141
    29  H    2.292582   2.489524   2.009624   2.957566   1.882217
                   16         17         18         19         20
    16  H    0.000000
    17  H    1.596709   0.000000
    18  O    4.651992   3.332559   0.000000
    19  H    4.169197   3.103500   0.987451   0.000000
    20  H    5.445159   4.169395   0.961154   1.578738   0.000000
    21  O    3.146499   1.607708   2.776681   3.048182   3.501579
    22  H    3.611989   2.108472   3.173553   3.554035   3.945796
    23  H    3.652161   2.107415   1.837236   2.255123   2.527550
    24  O    3.431587   3.027867   2.669552   1.705993   3.236410
    25  H    3.828263   3.505446   3.141173   2.250112   3.751504
    26  H    2.459542   2.234153   3.005943   2.177634   3.708322
    27  O    3.673982   3.235010   3.980300   3.559297   4.873383
    28  H    3.976269   3.658146   4.785521   4.452965   5.702214
    29  H    2.706393   2.361876   3.793455   3.325712   4.718680
                   21         22         23         24         25
    21  O    0.000000
    22  H    0.968993   0.000000
    23  H    0.977799   1.563595   0.000000
    24  O    3.782538   4.324298   3.337182   0.000000
    25  H    4.324590   4.698809   3.911195   0.964468   0.000000
    26  H    3.297554   3.861191   3.096259   0.973202   1.539597
    27  O    4.043227   3.912053   4.011343   3.029464   2.490721
    28  H    4.465479   4.171946   4.591496   3.955373   3.426627
    29  H    3.410982   3.413710   3.512360   2.690055   2.422476
                   26         27         28         29
    26  H    0.000000
    27  O    2.814532   0.000000
    28  H    3.630603   0.964903   0.000000
    29  H    2.193162   0.970768   1.501027   0.000000
 Stoichiometry    C2H15F3O9
 Framework group  C1[X(C2H15F3O9)]
 Deg. of freedom    81
 Full point group                 C1      NOp   1
 Largest Abelian subgroup         C1      NOp   1
 Largest concise Abelian subgroup C1      NOp   1
                         Standard orientation:                         
 ---------------------------------------------------------------------
 Center     Atomic      Atomic             Coordinates (Angstroms)
 Number     Number       Type             X           Y           Z
 ---------------------------------------------------------------------
      1          6           0        1.772520   -0.269369   -0.021351
      2          8           0        0.977006    0.382878    0.618821
      3          8           0        1.521205   -1.220915   -0.870470
      4          1           0        0.684340   -1.316551   -0.982918
      5          6           0        3.297392   -0.023205    0.107483
      6          9           0        3.805217    0.324468   -1.082371
      7          9           0        3.903624   -1.141773    0.527349
      8          9           0        3.531752    0.951634    0.980354
      9          8           0       -0.907171   -1.553886   -1.343566
     10          1           0       -1.446177   -1.949306   -0.639840
     11          1           0       -1.371826   -0.731837   -1.579366
     12          8           0       -0.584744    2.755643   -0.488067
     13          1           0       -1.327018    2.492918    0.076572
     14          1           0        0.168315    2.269944   -0.132196
     15          8           0       -2.900135    1.614427    0.836292
     16          1           0       -3.253625    2.326991    1.378552
     17          1           0       -2.362391    1.002553    1.410841
     18          8           0       -2.669170   -2.236213    0.688183
     19          1           0       -3.442161   -1.712991    0.366030
     20          1           0       -2.987221   -3.096658    0.975053
     21          8           0       -1.418007   -0.146423    2.021349
     22          1           0       -0.549680   -0.057511    1.600576
     23          1           0       -1.790174   -1.001046    1.726049
     24          8           0       -4.455008   -0.467152   -0.210547
     25          1           0       -4.344099   -0.324876   -1.157994
     26          1           0       -4.128985    0.347608    0.210162
     27          8           0       -2.236008    0.826423   -1.816897
     28          1           0       -1.597647    1.476318   -2.134965
     29          1           0       -2.460191    1.182665   -0.942126
 ---------------------------------------------------------------------
 Rotational constants (GHZ):           0.7600346           0.2453956           0.2284066
 Standard basis: 6-31++G(d,p) (6D, 7F)
 There are   356 symmetry adapted cartesian basis functions of A   symmetry.
 There are   356 symmetry adapted basis functions of A   symmetry.
   356 basis functions,   568 primitive gaussians,   356 cartesian basis functions
    63 alpha electrons       63 beta electrons
       nuclear repulsion energy      1145.8315542191 Hartrees.
 NAtoms=   29 NActive=   29 NUniq=   29 SFac= 1.00D+00 NAtFMM=   60 NAOKFM=F Big=F
 Integral buffers will be    131072 words long.
 Raffenetti 2 integral format.
 Two-electron integral symmetry is turned on.
 Nuclear repulsion after empirical dispersion term =     1145.8134610350 Hartrees.
 One-electron integrals computed using PRISM.
 NBasis=   356 RedAO= T EigKep=  3.77D-05  NBF=   356
 NBsUse=   356 1.00D-06 EigRej= -1.00D+00 NBFU=   356
 Lowest energy guess from the checkpoint file:  "/local_scratch/slurm.6305471/Gau-155727.chk"
 B after Tr=    -0.000000   -0.000000   -0.000000
         Rot=    0.999988    0.003821   -0.000523   -0.002852 Ang=   0.55 deg.
 B after Tr=     0.000000    0.000000   -0.000000
         Rot=    0.999941    0.009706   -0.000503   -0.004921 Ang=   1.25 deg.
 Requested convergence on RMS density matrix=1.00D-10 within 128 cycles.
 Requested convergence on MAX density matrix=1.00D-08.
 Requested convergence on             energy=1.00D-08.
 No special actions if energy rises.
 SCF Done:  E(RwB97XD) =  -1061.64325860     A.U. after   17 cycles
            NFock= 17  Conv=0.31D-10     -V/T= 2.0079
 Calling FoFJK, ICntrl=      2127 FMM=F ISym2X=0 I1Cent= 0 IOpClX= 0 NMat=1 NMatS=1 NMatT=0.
 ***** Axes restored to original set *****
 -------------------------------------------------------------------
 Center     Atomic                   Forces (Hartrees/Bohr)
 Number     Number              X              Y              Z
 -------------------------------------------------------------------
      1        6           0.007901562    0.000230557   -0.000531533
      2        8          -0.002143132   -0.000638272    0.001471751
      3        8           0.191115425   -0.075899823    0.053494155
      4        1          -0.188799202    0.075151151   -0.053300329
      5        6          -0.004109393    0.001493208   -0.001370342
      6        9           0.001002507   -0.002206413   -0.000218394
      7        9           0.001035200   -0.000043355    0.002179441
      8        9           0.002542020    0.000166948   -0.000073542
      9        8          -0.001793337   -0.000713540   -0.002570211
     10        1          -0.000770163    0.001210232   -0.002177059
     11        1          -0.002422373    0.002357128    0.002837492
     12        8           0.000759862   -0.000505247   -0.000317477
     13        1           0.001748407   -0.000762656    0.002808067
     14        1          -0.000248577    0.000031804    0.000496974
     15        8          -0.004277821    0.000312914    0.004391046
     16        1           0.000392544    0.000565083   -0.001717385
     17        1           0.002096805   -0.003552228   -0.002793068
     18        8          -0.001093162   -0.002414565   -0.002362351
     19        1          -0.000559103    0.000599639    0.000189432
     20        1           0.000120303    0.000233289    0.001032678
     21        8          -0.003028180    0.000176992   -0.001984300
     22        1           0.000781700    0.000754361   -0.000609238
     23        1           0.001757321   -0.000822938    0.001926141
     24        8          -0.000296891    0.001315973   -0.001103187
     25        1           0.000063630   -0.000284882   -0.000097569
     26        1          -0.000711626    0.000219427    0.000335289
     27        8          -0.002324793   -0.000235060    0.000338668
     28        1           0.001313981    0.000705691    0.000842460
     29        1          -0.000053511    0.002554582   -0.001117609
 -------------------------------------------------------------------
 Cartesian Forces:  Max     0.191115425 RMS     0.032085094

 GradGradGradGradGradGradGradGradGradGradGradGradGradGradGradGradGradGrad
 Berny optimization.
 Using GEDIIS/GDIIS optimizer.
 FormGI is forming the generalized inverse of G from B-inverse, IUseBI=4.
 Internal  Forces:  Max     0.209919834 RMS     0.017351287
 Search for a local minimum.
 Step number   8 out of a maximum of  174
 All quantities printed in internal units (Hartrees-Bohrs-Radians)
 Mixed Optimization -- RFO/linear search
 Update second derivatives using D2CorX and points    3    8    5
 ITU=  0  0  0  0 -1  1  1  0
 Use linear search instead of GDIIS.
 Energy rises -- skip Quadratic/GDIIS search.
 Quartic linear search produced a step of -0.98699.
 Iteration  1 RMS(Cart)=  0.03087201 RMS(Int)=  0.02060364
 Iteration  2 RMS(Cart)=  0.01467195 RMS(Int)=  0.00005497
 Iteration  3 RMS(Cart)=  0.00004681 RMS(Int)=  0.00000091
 Iteration  4 RMS(Cart)=  0.00000002 RMS(Int)=  0.00000091
 Variable       Old X    -DE/DX   Delta X   Delta X   Delta X     New X
                                 (Linear)    (Quad)   (Total)
    R1        2.28968   0.00827   0.02416   0.00000   0.02416   2.31384
    R2        2.45635  -0.00078  -0.03006   0.00000  -0.03006   2.42630
    R3        2.92903   0.00073   0.00362   0.00000   0.00362   2.93265
    R4        3.52957   0.00809   0.00640   0.00000   0.00640   3.53597
    R5        1.60586   0.20992   0.36538   0.00000   0.36538   1.97124
    R6        3.11622   0.00005  -0.39289   0.00000  -0.39289   2.72333
    R7        2.53147  -0.00128   0.01132   0.00000   0.01132   2.54279
    R8        2.53181  -0.00119   0.01018   0.00000   0.01018   2.54199
    R9        2.51208  -0.00035   0.00902   0.00000   0.00902   2.52111
   R10        1.83422  -0.00053   0.01206   0.00000   0.01206   1.84628
   R11        1.83923   0.00400   0.01654   0.00000   0.01654   1.85577
   R12        3.45447  -0.00163  -0.00656   0.00000  -0.00656   3.44790
   R13        3.39699  -0.00037  -0.03831   0.00000  -0.03831   3.35868
   R14        1.83100   0.00026   0.00587   0.00000   0.00587   1.83687
   R15        1.82204  -0.00042   0.00263   0.00000   0.00263   1.82467
   R16        3.69518   0.00132   0.08769   0.00000   0.08769   3.78287
   R17        3.79764   0.00291   0.04812   0.00000   0.04813   3.84576
   R18        1.81920  -0.00157   0.00330   0.00000   0.00330   1.82250
   R19        1.88373   0.00627   0.00497   0.00000   0.00497   1.88870
   R20        3.53886   0.00097   0.06170   0.00000   0.06170   3.60055
   R21        3.55687   0.00021   0.06449   0.00000   0.06449   3.62136
   R22        3.03813   0.00181  -0.00762   0.00000  -0.00762   3.03051
   R23        1.86601   0.00181   0.00061   0.00000   0.00061   1.86663
   R24        1.81632  -0.00105   0.00342   0.00000   0.00342   1.81974
   R25        3.47187   0.00461   0.04827   0.00000   0.04827   3.52014
   R26        3.22386   0.00097   0.00487   0.00000   0.00487   3.22874
   R27        1.83113   0.00963   0.00966   0.00000   0.00966   1.84079
   R28        1.84777   0.00184  -0.00301   0.00000  -0.00301   1.84477
   R29        1.82258  -0.00027  -0.00115   0.00000  -0.00115   1.82143
   R30        1.83908   0.00095   0.00436   0.00000   0.00436   1.84345
   R31        1.82340   0.00154  -0.00012   0.00000  -0.00012   1.82329
   R32        1.83449  -0.00118   0.00609   0.00000   0.00609   1.84057
    A1        2.22973  -0.00052   0.00381   0.00000   0.00381   2.23354
    A2        2.11357   0.00009  -0.02491   0.00000  -0.02491   2.08866
    A3        1.93989   0.00042   0.02109   0.00000   0.02109   1.96098
    A4        2.32877   0.01014  -0.00647   0.00000  -0.00646   2.32230
    A5        1.93824  -0.00573   0.02289   0.00000   0.02289   1.96113
    A6        1.91807   0.00236  -0.00503   0.00000  -0.00503   1.91305
    A7        1.91624   0.00250  -0.00544   0.00000  -0.00544   1.91080
    A8        1.92249   0.00340   0.00654   0.00000   0.00654   1.92903
    A9        1.90023  -0.00264   0.00192   0.00000   0.00192   1.90215
   A10        1.90293  -0.00287   0.00073   0.00000   0.00073   1.90366
   A11        1.90361  -0.00290   0.00130   0.00000   0.00130   1.90490
   A12        2.02196  -0.00782  -0.00322   0.00000  -0.00322   2.01875
   A13        1.97380  -0.00070  -0.01262   0.00000  -0.01262   1.96118
   A14        1.82826   0.00491   0.02151   0.00000   0.02151   1.84977
   A15        2.86567  -0.00379  -0.00766   0.00000  -0.00766   2.85802
   A16        1.82003   0.00029  -0.00285   0.00000  -0.00285   1.81717
   A17        1.88952   0.00119   0.00696   0.00000   0.00696   1.89649
   A18        1.75353  -0.00031  -0.00066   0.00000  -0.00066   1.75287
   A19        1.63656   0.00049   0.01738   0.00000   0.01738   1.65393
   A20        2.34889   0.00119   0.00343   0.00000   0.00343   2.35232
   A21        1.90473  -0.00041   0.00040   0.00000   0.00040   1.90513
   A22        2.03543  -0.00034  -0.00946   0.00000  -0.00946   2.02597
   A23        2.47809  -0.00022  -0.00245   0.00000  -0.00245   2.47564
   A24        1.70265  -0.00086  -0.00488   0.00000  -0.00488   1.69776
   A25        1.85219   0.00089   0.00228   0.00000   0.00228   1.85447
   A26        1.24748   0.00054   0.01336   0.00000   0.01337   1.26085
   A27        1.77578  -0.00170   0.00459   0.00000   0.00459   1.78037
   A28        2.18795   0.00100  -0.00465   0.00000  -0.00465   2.18330
   A29        1.55559  -0.00039   0.00105   0.00000   0.00105   1.55664
   A30        1.88882  -0.00040   0.00214   0.00000   0.00214   1.89096
   A31        1.77480   0.00163   0.00318   0.00000   0.00318   1.77798
   A32        2.20380  -0.00023  -0.00401   0.00000  -0.00401   2.19979
   A33        1.87121   0.00784  -0.00442   0.00000  -0.00442   1.86679
   A34        1.86124  -0.00488   0.01530   0.00000   0.01530   1.87654
   A35        1.86516   0.00330   0.00086   0.00000   0.00086   1.86602
   A36        2.79433  -0.00008  -0.00987   0.00000  -0.00987   2.78447
   A37        1.95138   0.00083   0.01110   0.00000   0.01110   1.96248
   A38        1.84044  -0.00144   0.01786   0.00000   0.01786   1.85830
   A39        1.83655   0.00070  -0.00032   0.00000  -0.00032   1.83623
   A40        2.76713  -0.00005  -0.02131   0.00000  -0.02131   2.74582
   A41        1.88532   0.00207   0.00729   0.00000   0.00729   1.89261
   A42        1.88605  -0.00345  -0.00347   0.00000  -0.00347   1.88258
   A43        1.77486  -0.00036  -0.00299   0.00000  -0.00299   1.77187
   A44        2.17223  -0.00083   0.01225   0.00000   0.01225   2.18448
   A45        3.18762  -0.01099  -0.00782   0.00000  -0.00782   3.17980
   A46        3.08884  -0.00012  -0.00028   0.00000  -0.00028   3.08856
   A47        3.04046   0.00519   0.00683   0.00000   0.00683   3.04729
   A48        3.00140   0.00404  -0.00143   0.00000  -0.00143   2.99998
   A49        2.93767   0.00054  -0.01026   0.00000  -0.01026   2.92741
   A50        3.11613   0.01579  -0.01383   0.00000  -0.01383   3.10230
   A51        3.09125  -0.00060   0.00770   0.00000   0.00770   3.09896
   A52        3.05871   0.01156   0.00237   0.00000   0.00237   3.06109
   A53        3.24981  -0.00226  -0.00249   0.00000  -0.00249   3.24732
   A54        3.40667   0.00202  -0.00942   0.00000  -0.00942   3.39725
   A55        3.33710  -0.00122   0.00085   0.00000   0.00085   3.33795
   A56        3.32918  -0.00098   0.00833   0.00000   0.00833   3.33751
   A57        3.33464  -0.00221   0.00821   0.00000   0.00821   3.34285
   A58        3.00505  -0.00008  -0.01948   0.00000  -0.01948   2.98558
    D1        0.78006  -0.00390   0.00460   0.00000   0.00460   0.78466
    D2       -2.36329  -0.00242   0.00169   0.00000   0.00169  -2.36159
    D3        0.07080   0.00056  -0.00421   0.00000  -0.00421   0.06659
    D4       -3.06919  -0.00081  -0.00144   0.00000  -0.00144  -3.07063
    D5       -2.09454  -0.00075  -0.00056   0.00000  -0.00056  -2.09510
    D6        2.09898  -0.00053   0.00352   0.00000   0.00352   2.10250
    D7        0.00239  -0.00066   0.00126   0.00000   0.00126   0.00365
    D8        1.04557   0.00051  -0.00304   0.00000  -0.00304   1.04253
    D9       -1.04409   0.00073   0.00104   0.00000   0.00104  -1.04306
   D10       -3.14069   0.00060  -0.00122   0.00000  -0.00122   3.14128
   D11       -2.27509  -0.00819   0.00910   0.00000   0.00910  -2.26599
   D12       -0.32247  -0.00468   0.02024   0.00000   0.02024  -0.30224
   D13       -1.25080   0.00623  -0.00215   0.00000  -0.00216  -1.25296
   D14        0.88425   0.00369   0.01712   0.00000   0.01712   0.90137
   D15        1.94610  -0.00285   0.00584   0.00000   0.00584   1.95194
   D16       -0.24123  -0.00056   0.00754   0.00000   0.00754  -0.23369
   D17        0.46887   0.00433   0.00707   0.00000   0.00707   0.47594
   D18       -1.42467   0.00535   0.00913   0.00000   0.00913  -1.41554
   D19        2.64347  -0.00198   0.01103   0.00000   0.01103   2.65450
   D20        0.74993  -0.00096   0.01308   0.00000   0.01308   0.76302
   D21        0.64255   0.00091  -0.00286   0.00000  -0.00286   0.63968
   D22        2.78276  -0.00061   0.00136   0.00000   0.00136   2.78412
   D23       -1.13348  -0.00063  -0.00647   0.00000  -0.00647  -1.13995
   D24       -1.81417  -0.00045  -0.01853   0.00000  -0.01853  -1.83270
   D25        1.99622  -0.00046  -0.01700   0.00000  -0.01700   1.97922
   D26        0.05696  -0.00006  -0.02244   0.00000  -0.02244   0.03452
   D27       -1.74840   0.00037  -0.03476   0.00000  -0.03476  -1.78315
   D28       -0.18473  -0.00185   0.03079   0.00000   0.03079  -0.15394
   D29        0.08986   0.00100   0.01363   0.00000   0.01363   0.10350
   D30       -0.25344   0.00281   0.00739   0.00000   0.00739  -0.24605
   D31       -2.20600  -0.00253   0.00260   0.00000   0.00260  -2.20340
   D32       -2.04187   0.00376  -0.00118   0.00000  -0.00118  -2.04305
   D33        2.28876  -0.00159  -0.00596   0.00000  -0.00596   2.28279
   D34        2.10025   0.00418   0.01247   0.00000   0.01247   2.11272
   D35        0.14769  -0.00117   0.00769   0.00000   0.00769   0.15538
   D36        0.84658   0.00330  -0.00046   0.00000  -0.00047   0.84612
   D37       -1.10598  -0.00205  -0.00525   0.00000  -0.00525  -1.11123
   D38        0.83111   0.00066   0.00943   0.00000   0.00943   0.84054
   D39       -2.98766   0.00157  -0.00587   0.00000  -0.00587  -2.99353
   D40       -0.96536   0.00041  -0.01201   0.00000  -0.01201  -0.97737
   D41        0.85915   0.00164  -0.00747   0.00000  -0.00747   0.85168
   D42        2.99306   0.00126   0.01462   0.00000   0.01462   3.00768
   D43        1.01304   0.00100   0.00585   0.00000   0.00585   1.01889
   D44        0.21497   0.00086   0.00295   0.00000   0.00295   0.21792
   D45       -1.76505   0.00061  -0.00582   0.00000  -0.00582  -1.77087
   D46       -1.40852   0.00178   0.00733   0.00000   0.00733  -1.40119
   D47        2.89464   0.00152  -0.00144   0.00000  -0.00144   2.89320
   D48        0.42542  -0.00022   0.00467   0.00000   0.00467   0.43009
   D49       -1.50961  -0.00077  -0.00578   0.00000  -0.00578  -1.51539
   D50       -1.93932   0.00031   0.00404   0.00000   0.00404  -1.93529
   D51        2.40883  -0.00024  -0.00641   0.00000  -0.00641   2.40242
   D52        1.98735  -0.00048   0.00537   0.00000   0.00537   1.99272
   D53        0.05232  -0.00103  -0.00508   0.00000  -0.00508   0.04724
   D54        1.08753  -0.00195  -0.00287   0.00000  -0.00287   1.08465
   D55       -0.68946  -0.00017  -0.00788   0.00000  -0.00788  -0.69734
   D56       -2.84003  -0.00108  -0.01125   0.00000  -0.01125  -2.85128
   D57        0.51128   0.00084  -0.00162   0.00000  -0.00162   0.50966
   D58       -1.48565  -0.00738  -0.00421   0.00000  -0.00421  -1.48985
   D59        0.75605   0.00146   0.01096   0.00000   0.01096   0.76701
   D60       -1.30930   0.00086  -0.00993   0.00000  -0.00993  -1.31923
   D61        1.63677   0.00082   0.01507   0.00000   0.01507   1.65184
   D62       -0.34531  -0.00006   0.00955   0.00000   0.00955  -0.33576
         Item               Value     Threshold  Converged?
 Maximum Force            0.209920     0.000015     NO 
 RMS     Force            0.017351     0.000010     NO 
 Maximum Displacement     0.347443     0.000060     NO 
 RMS     Displacement     0.041077     0.000040     NO 
 Predicted change in Energy=-1.046108D-02
 GradGradGradGradGradGradGradGradGradGradGradGradGradGradGradGradGradGrad

                          Input orientation:                          
 ---------------------------------------------------------------------
 Center     Atomic      Atomic             Coordinates (Angstroms)
 Number     Number       Type             X           Y           Z
 ---------------------------------------------------------------------
      1          6           0        1.693094   -0.472868    0.016461
      2          8           0        0.695581   -1.016998    0.472671
      3          8           0        1.749962    0.490829   -0.830034
      4          1           0        0.805004    0.852410   -1.083900
      5          6           0        3.100465   -0.943495    0.470539
      6          9           0        3.755594    0.081470    1.045742
      7          9           0        3.799373   -1.364558   -0.598898
      8          9           0        2.998829   -1.943259    1.348034
      9          8           0       -0.446064    1.466800   -1.450220
     10          1           0       -1.032515    0.927840   -2.016029
     11          1           0       -0.982379    1.718294   -0.666955
     12          8           0       -0.963664    0.156455    2.783072
     13          1           0       -1.738756   -0.219732    2.333010
     14          1           0       -0.214302   -0.308241    2.389561
     15          8           0       -3.286464   -0.572030    1.113288
     16          1           0       -3.850303   -1.096738    1.693704
     17          1           0       -2.778007   -1.184333    0.508745
     18          8           0       -2.415610   -0.082405   -2.644874
     19          1           0       -3.193730    0.337880   -2.204885
     20          1           0       -2.627503   -0.213151   -3.575094
     21          8           0       -1.800632   -1.856763   -0.570306
     22          1           0       -0.889650   -1.637098   -0.304333
     23          1           0       -1.960620   -1.416059   -1.426557
     24          8           0       -4.267360    0.979859   -1.041096
     25          1           0       -4.016416    1.866539   -0.758524
     26          1           0       -4.178035    0.422786   -0.245288
     27          8           0       -1.998998    1.983024    0.766687
     28          1           0       -1.422875    2.107771    1.530519
     29          1           0       -2.432343    1.138692    0.985711
 ---------------------------------------------------------------------
                    Distance matrix (angstroms):
                    1          2          3          4          5
     1  C    0.000000
     2  O    1.224433   0.000000
     3  O    1.283940   2.254396   0.000000
     4  H    1.938004   2.435071   1.043137   0.000000
     5  C    1.551892   2.406008   2.360643   3.303134   0.000000
     6  F    2.370784   3.301321   2.776449   3.719637   1.345588
     7  F    2.368584   3.301906   2.774161   3.757183   1.345162
     8  F    2.374885   2.632332   3.496918   4.306150   1.334112
     9  O    3.238745   3.342172   2.481871   1.441124   4.698586
    10  H    3.677220   3.600324   3.056099   2.061803   5.173629
    11  H    3.525111   3.405307   2.999825   2.029368   5.004860
    12  O    3.886971   3.077018   4.531017   4.308829   4.803628
    13  H    4.148261   3.165832   4.762447   4.392661   5.235522
    14  H    3.049076   2.237117   3.855210   3.801450   3.882509
    15  O    5.099888   4.057717   5.501978   4.857651   6.429928
    16  H    5.825085   4.707690   6.344494   5.760741   7.059235
    17  H    4.554039   3.477803   5.010090   4.418462   5.883528
    18  O    4.910868   4.502451   4.579764   3.699037   6.393306
    19  H    5.428881   4.912407   5.133586   4.184641   6.958212
    20  H    5.624437   5.298440   5.214705   4.373051   7.050544
    21  O    3.803365   2.832682   4.264431   3.793776   5.092953
    22  H    2.851124   1.871154   3.431034   3.110824   4.123413
    23  H    4.039993   3.289639   4.214319   3.593333   5.425576
    24  O    6.225420   5.559650   6.040849   5.074145   7.763322
    25  H    6.218676   5.659818   5.928643   4.937653   7.749638
    26  H    5.944819   5.132307   5.957157   5.071343   7.440141
    27  O    4.497309   4.043183   4.339455   3.544769   5.886998
    28  H    4.319876   3.920596   4.272424   3.657125   5.558272
    29  H    4.533851   3.833291   4.605251   3.853007   5.934044
                    6          7          8          9         10
     6  F    0.000000
     7  F    2.190378   0.000000
     8  F    2.182568   2.183188   0.000000
     9  O    5.079655   5.173497   5.596965   0.000000
    10  H    5.746022   5.532675   5.984301   0.977007   0.000000
    11  H    5.297255   5.689794   5.772102   0.982032   1.564395
    12  O    5.029447   6.036367   4.708448   4.461578   4.861187
    13  H    5.651164   6.370054   5.136675   4.339156   4.553003
    14  H    4.209252   5.114322   3.752636   4.236555   4.648289
    15  O    7.072638   7.332719   6.437412   4.335467   4.137937
    16  H    7.723840   7.990325   6.909898   5.295737   5.079465
    17  H    6.676718   6.672427   5.886612   4.037822   3.725923
    18  O    7.192445   6.667530   6.980132   2.776031   1.824553
    19  H    7.676290   7.374346   7.494973   3.064906   2.248237
    20  H    7.885611   7.175530   7.673726   3.477931   2.505301
    21  O    6.102459   5.621667   5.169365   3.695291   3.230191
    22  H    5.133661   4.706165   4.236074   3.338264   3.086943
    23  H    6.405463   5.819381   5.707226   3.256581   2.588961
    24  O    8.338452   8.412134   8.188409   3.873860   3.378967
    25  H    8.175939   8.458843   8.256258   3.658640   3.371370
    26  H    8.045230   8.182829   7.722967   4.058255   3.644845
    27  O    6.067051   6.833172   6.382158   2.755498   3.129059
    28  H    5.581885   6.622942   5.999634   3.201532   3.758008
    29  H    6.277889   6.900111   6.255184   3.160178   3.318798
                   11         12         13         14         15
    11  H    0.000000
    12  O    3.787133   0.000000
    13  H    3.650732   0.972028   0.000000
    14  H    3.746875   0.965576   1.528067   0.000000
    15  O    3.704546   2.951994   2.001809   3.337160   0.000000
    16  H    4.660698   3.330150   2.374128   3.785029   0.964425
    17  H    3.609958   3.203454   2.310507   3.298119   0.999458
    18  O    3.034606   5.623860   5.025567   5.499300   3.888689
    19  H    3.026689   5.466793   4.797956   5.513928   3.441919
    20  H    3.859299   6.582647   5.974581   6.435036   4.748047
    21  O    3.668775   3.999838   3.333608   3.697996   2.587029
    22  H    3.376203   3.571328   3.112151   3.078802   2.981398
    23  H    3.370181   4.603010   3.951553   4.340466   2.986814
    24  O    3.387679   5.120220   4.383771   5.464053   2.830527
    25  H    3.039036   4.978612   4.370108   5.394087   3.159609
    26  H    3.473955   4.424260   3.607012   4.815393   1.905332
    27  O    1.777337   2.911027   2.715369   3.326973   2.882014
    28  H    2.274780   2.363767   2.482145   2.834733   3.290651
    29  H    2.273685   2.520379   2.035090   2.997351   1.916343
                   16         17         18         19         20
    16  H    0.000000
    17  H    1.600506   0.000000
    18  O    4.680863   3.360192   0.000000
    19  H    4.205736   3.139068   0.987776   0.000000
    20  H    5.480529   4.200427   0.962965   1.581683   0.000000
    21  O    3.147146   1.603675   2.798282   3.070673   3.523341
    22  H    3.612424   2.105227   3.197461   3.580701   3.968077
    23  H    3.661816   2.113578   1.862779   2.280934   2.551065
    24  O    3.459092   3.050230   2.670110   1.708573   3.245543
    25  H    3.849939   3.528094   3.149489   2.259551   3.766598
    26  H    2.485167   2.260858   3.019830   2.194558   3.727757
    27  O    3.711014   3.271932   4.009778   3.600573   4.906044
    28  H    4.023421   3.703830   4.818330   4.496853   5.736296
    29  H    2.740257   2.396545   3.830471   3.376524   4.760936
                   21         22         23         24         25
    21  O    0.000000
    22  H    0.974106   0.000000
    23  H    0.976208   1.566914   0.000000
    24  O    3.788510   4.335920   3.348141   0.000000
    25  H    4.336831   4.717883   3.930397   0.963858   0.000000
    26  H    3.309686   3.880732   3.113467   0.975509   1.540765
    27  O    4.070732   3.934847   4.045437   3.069183   2.531761
    28  H    4.502632   4.204171   4.631506   3.997059   3.467616
    29  H    3.434093   3.427700   3.545182   2.738697   2.466050
                   26         27         28         29
    26  H    0.000000
    27  O    2.864724   0.000000
    28  H    3.685590   0.964841   0.000000
    29  H    2.252848   0.973990   1.501651   0.000000
 Stoichiometry    C2H15F3O9
 Framework group  C1[X(C2H15F3O9)]
 Deg. of freedom    81
 Full point group                 C1      NOp   1
 Largest Abelian subgroup         C1      NOp   1
 Largest concise Abelian subgroup C1      NOp   1
                         Standard orientation:                         
 ---------------------------------------------------------------------
 Center     Atomic      Atomic             Coordinates (Angstroms)
 Number     Number       Type             X           Y           Z
 ---------------------------------------------------------------------
      1          6           0        1.762813   -0.291448   -0.032351
      2          8           0        0.974144    0.371814    0.628951
      3          8           0        1.498482   -1.217634   -0.881356
      4          1           0        0.473074   -1.340742   -1.028049
      5          6           0        3.287413   -0.039513    0.110809
      6          9           0        3.798678    0.324617   -1.079411
      7          9           0        3.892327   -1.169247    0.519763
      8          9           0        3.520252    0.927807    0.999590
      9          8           0       -0.916408   -1.545440   -1.350965
     10          1           0       -1.458190   -1.954969   -0.648612
     11          1           0       -1.371586   -0.708874   -1.590459
     12          8           0       -0.530697    2.814080   -0.484077
     13          1           0       -1.271083    2.535346    0.080701
     14          1           0        0.231149    2.343446   -0.122925
     15          8           0       -2.877381    1.628159    0.857911
     16          1           0       -3.231852    2.339032    1.404835
     17          1           0       -2.349888    1.003755    1.433052
     18          8           0       -2.685146   -2.251174    0.668900
     19          1           0       -3.459021   -1.726149    0.350833
     20          1           0       -3.000423   -3.117454    0.947221
     21          8           0       -1.425879   -0.159745    2.036581
     22          1           0       -0.549264   -0.070633    1.621266
     23          1           0       -1.795729   -1.012792    1.739084
     24          8           0       -4.457618   -0.460625   -0.215271
     25          1           0       -4.352666   -0.303869   -1.160488
     26          1           0       -4.141503    0.355232    0.216084
     27          8           0       -2.198989    0.845539   -1.831567
     28          1           0       -1.554273    1.487985   -2.151759
     29          1           0       -2.415469    1.208077   -0.953866
 ---------------------------------------------------------------------
 Rotational constants (GHZ):           0.7465995           0.2461924           0.2286240
 Standard basis: 6-31++G(d,p) (6D, 7F)
 There are   356 symmetry adapted cartesian basis functions of A   symmetry.
 There are   356 symmetry adapted basis functions of A   symmetry.
   356 basis functions,   568 primitive gaussians,   356 cartesian basis functions
    63 alpha electrons       63 beta electrons
       nuclear repulsion energy      1142.1119420223 Hartrees.
 NAtoms=   29 NActive=   29 NUniq=   29 SFac= 1.00D+00 NAtFMM=   60 NAOKFM=F Big=F
 Integral buffers will be    131072 words long.
 Raffenetti 2 integral format.
 Two-electron integral symmetry is turned on.
 Nuclear repulsion after empirical dispersion term =     1142.0940885403 Hartrees.
 One-electron integrals computed using PRISM.
 NBasis=   356 RedAO= T EigKep=  3.74D-05  NBF=   356
 NBsUse=   356 1.00D-06 EigRej= -1.00D+00 NBFU=   356
 Lowest energy guess from the checkpoint file:  "/local_scratch/slurm.6305471/Gau-155727.chk"
 B after Tr=    -0.000000    0.000000   -0.000000
         Rot=    1.000000    0.000048   -0.000007   -0.000038 Ang=   0.01 deg.
 B after Tr=    -0.000000    0.000000   -0.000000
         Rot=    0.999989   -0.003774    0.000517    0.002814 Ang=  -0.54 deg.
 Requested convergence on RMS density matrix=1.00D-10 within 128 cycles.
 Requested convergence on MAX density matrix=1.00D-08.
 Requested convergence on             energy=1.00D-08.
 No special actions if energy rises.
 SCF Done:  E(RwB97XD) =  -1061.67185959     A.U. after   11 cycles
            NFock= 11  Conv=0.52D-10     -V/T= 2.0084
 Calling FoFJK, ICntrl=      2127 FMM=F ISym2X=0 I1Cent= 0 IOpClX= 0 NMat=1 NMatS=1 NMatT=0.
 ***** Axes restored to original set *****
 -------------------------------------------------------------------
 Center     Atomic                   Forces (Hartrees/Bohr)
 Number     Number              X              Y              Z
 -------------------------------------------------------------------
      1        6          -0.004063542   -0.006524731    0.005853536
      2        8           0.003046267    0.002469096   -0.001546082
      3        8           0.002353645    0.001112091   -0.001196866
      4        1          -0.000497333    0.001919987   -0.001737080
      5        6          -0.004182501    0.003270869   -0.002799802
      6        9           0.000406630   -0.006506745   -0.001642180
      7        9           0.000483588    0.000668995    0.006474946
      8        9           0.004173745    0.003492750   -0.002927999
      9        8          -0.001544087   -0.001631501   -0.000812602
     10        1           0.000280647    0.001501802    0.000382372
     11        1          -0.000925394    0.000254289    0.000534053
     12        8          -0.002111005   -0.001669228   -0.003424944
     13        1           0.004154099    0.000027744    0.004134660
     14        1          -0.000790422    0.000518689    0.000190336
     15        8          -0.004085683    0.000390582    0.003820409
     16        1           0.001884962    0.001531994   -0.002720878
     17        1           0.001264988   -0.002060402   -0.001329425
     18        8          -0.000154716   -0.000923968   -0.003317922
     19        1          -0.000399750   -0.000148732    0.000413140
     20        1           0.000473511    0.000498797    0.002781319
     21        8           0.000531525    0.001172964   -0.001142542
     22        1          -0.001519075    0.000090685   -0.000963668
     23        1           0.001624726   -0.000966089    0.001956434
     24        8           0.000176847   -0.000400790    0.001079809
     25        1          -0.000109726    0.000169649    0.000119759
     26        1          -0.000097797    0.001082773   -0.001279015
     27        8          -0.002328973   -0.004102828   -0.000184071
     28        1           0.001698097    0.001056546    0.001383535
     29        1           0.000256727    0.003704712   -0.002099233
 -------------------------------------------------------------------
 Cartesian Forces:  Max     0.006524731 RMS     0.002370800

 GradGradGradGradGradGradGradGradGradGradGradGradGradGradGradGradGradGrad
 Berny optimization.
 Using GEDIIS/GDIIS optimizer.
 FormGI is forming the generalized inverse of G from B-inverse, IUseBI=4.
 Internal  Forces:  Max     0.005462292 RMS     0.001566033
 Search for a local minimum.
 Step number   9 out of a maximum of  174
 All quantities printed in internal units (Hartrees-Bohrs-Radians)
 Mixed Optimization -- RFO/linear search
 Update second derivatives using D2CorX and points    3    7    8    5    9
 ITU=  0  0  0  0  0 -1  1  1  0
 Use linear search instead of GDIIS.
     Eigenvalues ---    0.00016   0.00033   0.00038   0.00043   0.00055
     Eigenvalues ---    0.00109   0.00175   0.00191   0.00216   0.00304
     Eigenvalues ---    0.00326   0.00421   0.00543   0.00689   0.00734
     Eigenvalues ---    0.00827   0.00874   0.00944   0.01093   0.01161
     Eigenvalues ---    0.01274   0.01411   0.01475   0.01544   0.01600
     Eigenvalues ---    0.01739   0.01838   0.01930   0.01948   0.02102
     Eigenvalues ---    0.02236   0.02335   0.02435   0.02571   0.02790
     Eigenvalues ---    0.02962   0.03118   0.03217   0.03448   0.03641
     Eigenvalues ---    0.03691   0.03769   0.04141   0.04367   0.05105
     Eigenvalues ---    0.05303   0.05435   0.06094   0.06315   0.07008
     Eigenvalues ---    0.07402   0.08420   0.12024   0.13924   0.14690
     Eigenvalues ---    0.19200   0.20661   0.22807   0.23976   0.26204
     Eigenvalues ---    0.32441   0.35648   0.36474   0.40151   0.40995
     Eigenvalues ---    0.41256   0.43923   0.45157   0.45919   0.49217
     Eigenvalues ---    0.51043   0.52267   0.52873   0.54408   0.55163
     Eigenvalues ---    0.56056   0.57506   0.59023   0.59198   0.60332
     Eigenvalues ---    0.87147
 RFO step:  Lambda=-1.57391293D-03 EMin= 1.64043124D-04
 Quartic linear search produced a step of -0.08243.
 Iteration  1 RMS(Cart)=  0.05233171 RMS(Int)=  0.00139402
 Iteration  2 RMS(Cart)=  0.00220269 RMS(Int)=  0.00053089
 Iteration  3 RMS(Cart)=  0.00000317 RMS(Int)=  0.00053088
 Iteration  4 RMS(Cart)=  0.00000001 RMS(Int)=  0.00053088
 Variable       Old X    -DE/DX   Delta X   Delta X   Delta X     New X
                                 (Linear)    (Quad)   (Total)
    R1        2.31384  -0.00415   0.00003  -0.00495  -0.00469   2.30916
    R2        2.42630   0.00413  -0.00003   0.00799   0.00808   2.43437
    R3        2.93265   0.00026   0.00000  -0.00103  -0.00103   2.93162
    R4        3.53597   0.00043   0.00001   0.00608   0.00640   3.54237
    R5        1.97124   0.00275   0.00040   0.00599   0.00625   1.97749
    R6        2.72333   0.00115  -0.00043  -0.00108  -0.00161   2.72172
    R7        2.54279  -0.00546   0.00001  -0.00756  -0.00755   2.53524
    R8        2.54199  -0.00511   0.00001  -0.00643  -0.00642   2.53557
    R9        2.52111  -0.00486   0.00001  -0.00396  -0.00395   2.51716
   R10        1.84628  -0.00160   0.00001  -0.00458  -0.00483   1.84145
   R11        1.85577   0.00040   0.00002   0.00335   0.00336   1.85913
   R12        3.44790  -0.00036  -0.00001  -0.00383  -0.00411   3.44379
   R13        3.35868  -0.00059  -0.00004  -0.01653  -0.01658   3.34210
   R14        1.83687  -0.00426   0.00001  -0.01002  -0.01002   1.82685
   R15        1.82467  -0.00094   0.00000  -0.00054  -0.00053   1.82414
   R16        3.78287   0.00084   0.00010   0.06645   0.06591   3.84878
   R17        3.84576   0.00105   0.00005   0.09065   0.09074   3.93650
   R18        1.82250  -0.00357   0.00000  -0.00592  -0.00592   1.81658
   R19        1.88870   0.00254   0.00001   0.00470   0.00480   1.89350
   R20        3.60055   0.00021   0.00007   0.02154   0.02148   3.62204
   R21        3.62136  -0.00027   0.00007  -0.00142  -0.00077   3.62060
   R22        3.03051  -0.00012  -0.00001   0.00413   0.00419   3.03470
   R23        1.86663   0.00107   0.00000  -0.00009  -0.00009   1.86653
   R24        1.81974  -0.00286   0.00000  -0.00467  -0.00466   1.81508
   R25        3.52014   0.00049   0.00005   0.00986   0.00992   3.53006
   R26        3.22874   0.00061   0.00001   0.00985   0.00980   3.23853
   R27        1.84079  -0.00121   0.00001  -0.00206  -0.00176   1.83904
   R28        1.84477  -0.00199  -0.00000  -0.00489  -0.00478   1.83998
   R29        1.82143   0.00016  -0.00000   0.00037   0.00036   1.82179
   R30        1.84345  -0.00130   0.00000  -0.00429  -0.00437   1.83907
   R31        1.82329   0.00225  -0.00000   0.00305   0.00305   1.82634
   R32        1.84057  -0.00340   0.00001  -0.00499  -0.00504   1.83553
    A1        2.23354  -0.00027   0.00000   0.00309   0.00354   2.23707
    A2        2.08866   0.00201  -0.00003   0.00830   0.00806   2.09672
    A3        1.96098  -0.00174   0.00002  -0.01139  -0.01160   1.94938
    A4        2.32230  -0.00018  -0.00001  -0.06321  -0.06313   2.25917
    A5        1.96113   0.00080   0.00002   0.01829   0.01853   1.97966
    A6        1.91305   0.00495  -0.00001   0.01184   0.01176   1.92481
    A7        1.91080   0.00527  -0.00001   0.01218   0.01210   1.92290
    A8        1.92903   0.00453   0.00001   0.00820   0.00816   1.93720
    A9        1.90215  -0.00494   0.00000  -0.01021  -0.01029   1.89186
   A10        1.90366  -0.00499   0.00000  -0.01096  -0.01100   1.89266
   A11        1.90490  -0.00504   0.00000  -0.01149  -0.01154   1.89337
   A12        2.01875   0.00018  -0.00000   0.01446   0.01394   2.03269
   A13        1.96118  -0.00002  -0.00001   0.01534   0.01480   1.97598
   A14        1.84977   0.00010   0.00002   0.00206   0.00223   1.85200
   A15        2.85802  -0.00030  -0.00001  -0.01003  -0.01037   2.84765
   A16        1.81717  -0.00034  -0.00000  -0.00713  -0.00676   1.81041
   A17        1.89649  -0.00067   0.00001  -0.04834  -0.04697   1.84952
   A18        1.75287   0.00041  -0.00000   0.03284   0.03222   1.78509
   A19        1.65393  -0.00065   0.00002  -0.06809  -0.06784   1.58609
   A20        2.35232   0.00002   0.00000   0.00922   0.00775   2.36007
   A21        1.90513  -0.00026   0.00000  -0.00128  -0.00082   1.90431
   A22        2.02597   0.00005  -0.00001  -0.00349  -0.00372   2.02226
   A23        2.47564   0.00021  -0.00000   0.01926   0.01832   2.49396
   A24        1.69776   0.00005  -0.00001   0.00525   0.00485   1.70262
   A25        1.85447   0.00011   0.00000  -0.01599  -0.01554   1.83894
   A26        1.26085  -0.00020   0.00001  -0.00752  -0.00682   1.25403
   A27        1.78037  -0.00025   0.00001  -0.00796  -0.00772   1.77264
   A28        2.18330   0.00006  -0.00001   0.01686   0.01700   2.20030
   A29        1.55664   0.00005   0.00000  -0.04825  -0.04857   1.50807
   A30        1.89096   0.00001   0.00000  -0.00228  -0.00263   1.88832
   A31        1.77798   0.00018   0.00000   0.00740   0.00699   1.78497
   A32        2.19979  -0.00006  -0.00000   0.02702   0.02736   2.22715
   A33        1.86679   0.00006  -0.00000   0.02315   0.02316   1.88995
   A34        1.87654  -0.00021   0.00002   0.00584   0.00489   1.88143
   A35        1.86602   0.00042   0.00000   0.00752   0.00745   1.87347
   A36        2.78447  -0.00038  -0.00001  -0.00992  -0.00995   2.77452
   A37        1.96248   0.00018   0.00001   0.00617   0.00612   1.96860
   A38        1.85830  -0.00038   0.00002  -0.00381  -0.00424   1.85406
   A39        1.83623   0.00023  -0.00000   0.00092   0.00116   1.83739
   A40        2.74582  -0.00024  -0.00002  -0.00750  -0.00770   2.73812
   A41        1.89261  -0.00036   0.00001  -0.02066  -0.02050   1.87211
   A42        1.88258  -0.00007  -0.00000   0.00398   0.00432   1.88690
   A43        1.77187   0.00086  -0.00000   0.00738   0.00720   1.77907
   A44        2.18448  -0.00036   0.00001  -0.01399  -0.01528   2.16920
   A45        3.17980  -0.00177  -0.00001  -0.00629  -0.00696   3.17284
   A46        3.08856  -0.00057  -0.00000   0.00141   0.00094   3.08950
   A47        3.04729  -0.00011   0.00001  -0.03683  -0.03820   3.00909
   A48        2.99998  -0.00053  -0.00000  -0.02158  -0.02110   2.97888
   A49        2.92741  -0.00029  -0.00001  -0.00814  -0.00794   2.91947
   A50        3.10230   0.00110  -0.00001   0.06596   0.06639   3.16869
   A51        3.09896   0.00033   0.00001  -0.02424  -0.02529   3.07367
   A52        3.06109   0.00096   0.00000   0.00604   0.00521   3.06630
   A53        3.24732  -0.00042  -0.00000  -0.02531  -0.02593   3.22138
   A54        3.39725   0.00128  -0.00001   0.07526   0.07596   3.47321
   A55        3.33795  -0.00002   0.00000  -0.00485  -0.00497   3.33298
   A56        3.33751  -0.00068   0.00001  -0.02261  -0.02244   3.31507
   A57        3.34285   0.00055   0.00001  -0.01972  -0.02030   3.32254
   A58        2.98558   0.00026  -0.00002  -0.01706  -0.01861   2.96697
    D1        0.78466  -0.00049   0.00000  -0.07319  -0.07267   0.71199
    D2       -2.36159  -0.00035   0.00000  -0.07386  -0.07322  -2.43481
    D3        0.06659   0.00005  -0.00000   0.00531   0.00626   0.07285
    D4       -3.07063  -0.00010  -0.00000   0.00590   0.00673  -3.06390
    D5       -2.09510   0.00005  -0.00000  -0.00154  -0.00158  -2.09668
    D6        2.10250  -0.00014   0.00000  -0.00366  -0.00373   2.09878
    D7        0.00365  -0.00011   0.00000  -0.00237  -0.00242   0.00123
    D8        1.04253   0.00017  -0.00000  -0.00208  -0.00202   1.04051
    D9       -1.04306  -0.00001   0.00000  -0.00420  -0.00416  -1.04722
   D10        3.14128   0.00001  -0.00000  -0.00291  -0.00286   3.13842
   D11       -2.26599  -0.00061   0.00001   0.00894   0.00782  -2.25817
   D12       -0.30224  -0.00054   0.00002   0.04684   0.04786  -0.25438
   D13       -1.25296   0.00032  -0.00000  -0.05714  -0.05658  -1.30954
   D14        0.90137  -0.00007   0.00002  -0.03194  -0.03129   0.87008
   D15        1.95194  -0.00011   0.00001   0.00637   0.00633   1.95827
   D16       -0.23369  -0.00030   0.00001  -0.02528  -0.02500  -0.25869
   D17        0.47594   0.00020   0.00001  -0.02500  -0.02500   0.45094
   D18       -1.41554  -0.00053   0.00001  -0.02770  -0.02755  -1.44309
   D19        2.65450   0.00048   0.00001   0.01087   0.01109   2.66559
   D20        0.76302  -0.00024   0.00001   0.00817   0.00854   0.77156
   D21        0.63968   0.00005  -0.00000   0.01488   0.01512   0.65481
   D22        2.78412  -0.00013   0.00000   0.01584   0.01585   2.79997
   D23       -1.13995  -0.00013  -0.00001   0.01789   0.01798  -1.12196
   D24       -1.83270  -0.00037  -0.00002  -0.00199  -0.00045  -1.83315
   D25        1.97922  -0.00018  -0.00002   0.00543   0.00359   1.98282
   D26        0.03452   0.00017  -0.00002   0.01765   0.01844   0.05296
   D27       -1.78315   0.00071  -0.00004   0.07638   0.07574  -1.70742
   D28       -0.15394  -0.00042   0.00003  -0.06548  -0.06405  -0.21799
   D29        0.10350  -0.00054   0.00001   0.01421   0.01206   0.11555
   D30       -0.24605   0.00009   0.00001  -0.03011  -0.03025  -0.27631
   D31       -2.20340  -0.00024   0.00000  -0.04872  -0.04899  -2.25239
   D32       -2.04305   0.00027  -0.00000  -0.02522  -0.02533  -2.06838
   D33        2.28279  -0.00007  -0.00001  -0.04382  -0.04407   2.23872
   D34        2.11272   0.00002   0.00001  -0.02976  -0.02950   2.08322
   D35        0.15538  -0.00031   0.00001  -0.04836  -0.04824   0.10713
   D36        0.84612   0.00016  -0.00000  -0.02326  -0.02330   0.82282
   D37       -1.11123  -0.00017  -0.00001  -0.04186  -0.04204  -1.15326
   D38        0.84054  -0.00069   0.00001  -0.04807  -0.04868   0.79185
   D39       -2.99353   0.00045  -0.00001   0.04190   0.04171  -2.95182
   D40       -0.97737   0.00020  -0.00001   0.04226   0.04227  -0.93510
   D41        0.85168   0.00029  -0.00001   0.02354   0.02410   0.87578
   D42        3.00768   0.00014   0.00002   0.01663   0.01671   3.02439
   D43        1.01889   0.00023   0.00001   0.04215   0.04250   1.06139
   D44        0.21792   0.00004   0.00000   0.01481   0.01461   0.23253
   D45       -1.77087   0.00012  -0.00001   0.04032   0.04040  -1.73047
   D46       -1.40119   0.00010   0.00001   0.00195   0.00184  -1.39935
   D47        2.89320   0.00018  -0.00000   0.02746   0.02763   2.92083
   D48        0.43009  -0.00024   0.00001  -0.00666  -0.00640   0.42369
   D49       -1.51539  -0.00040  -0.00001  -0.00919  -0.00901  -1.52441
   D50       -1.93529   0.00018   0.00000  -0.01104  -0.01124  -1.94653
   D51        2.40242   0.00002  -0.00001  -0.01357  -0.01386   2.38856
   D52        1.99272  -0.00016   0.00001  -0.05472  -0.05503   1.93768
   D53        0.04724  -0.00032  -0.00001  -0.05725  -0.05765  -0.01041
   D54        1.08465   0.00011  -0.00000   0.06112   0.06102   1.14568
   D55       -0.69734   0.00035  -0.00001   0.07925   0.07911  -0.61823
   D56       -2.85128   0.00020  -0.00001   0.05528   0.05470  -2.79658
   D57        0.50966   0.00002  -0.00000  -0.01978  -0.02027   0.48939
   D58       -1.48985  -0.00016  -0.00000  -0.05292  -0.05327  -1.54312
   D59        0.76701  -0.00006   0.00001   0.00541   0.00511   0.77212
   D60       -1.31923  -0.00020  -0.00001  -0.00029  -0.00045  -1.31968
   D61        1.65184  -0.00054   0.00002  -0.07176  -0.07194   1.57990
   D62       -0.33576  -0.00049   0.00001  -0.05350  -0.05389  -0.38965
         Item               Value     Threshold  Converged?
 Maximum Force            0.005462     0.000015     NO 
 RMS     Force            0.001566     0.000010     NO 
 Maximum Displacement     0.292531     0.000060     NO 
 RMS     Displacement     0.052903     0.000040     NO 
 Predicted change in Energy=-8.936464D-04
 GradGradGradGradGradGradGradGradGradGradGradGradGradGradGradGradGradGrad

                          Input orientation:                          
 ---------------------------------------------------------------------
 Center     Atomic      Atomic             Coordinates (Angstroms)
 Number     Number       Type             X           Y           Z
 ---------------------------------------------------------------------
      1          6           0        1.703733   -0.490922    0.058093
      2          8           0        0.725006   -1.034037    0.548283
      3          8           0        1.735216    0.453053   -0.817930
      4          1           0        0.787344    0.815745   -1.072958
      5          6           0        3.130614   -0.921810    0.488241
      6          9           0        3.791272    0.119286    1.016941
      7          9           0        3.819961   -1.365475   -0.573971
      8          9           0        3.081781   -1.895003    1.396423
      9          8           0       -0.469118    1.421389   -1.431958
     10          1           0       -1.052967    0.899235   -2.011640
     11          1           0       -1.013844    1.675256   -0.653042
     12          8           0       -0.906684    0.098935    2.688477
     13          1           0       -1.709045   -0.284671    2.309501
     14          1           0       -0.193494   -0.367212    2.234760
     15          8           0       -3.333612   -0.556411    1.111575
     16          1           0       -3.909324   -1.090571    1.665935
     17          1           0       -2.807315   -1.159187    0.508519
     18          8           0       -2.442471   -0.090300   -2.652852
     19          1           0       -3.212978    0.338724   -2.208035
     20          1           0       -2.664592   -0.220173   -3.578245
     21          8           0       -1.778690   -1.804463   -0.542407
     22          1           0       -0.874935   -1.568237   -0.269469
     23          1           0       -1.938252   -1.389039   -1.408437
     24          8           0       -4.270770    1.027030   -1.048606
     25          1           0       -3.993751    1.906004   -0.765660
     26          1           0       -4.203769    0.468966   -0.254135
     27          8           0       -2.013551    1.976568    0.774410
     28          1           0       -1.415212    2.090337    1.524801
     29          1           0       -2.468876    1.149902    1.004132
 ---------------------------------------------------------------------
                    Distance matrix (angstroms):
                    1          2          3          4          5
     1  C    0.000000
     2  O    1.221952   0.000000
     3  O    1.288215   2.257986   0.000000
     4  H    1.956125   2.460489   1.046444   0.000000
     5  C    1.551348   2.408973   2.354457   3.308678   0.000000
     6  F    2.376881   3.309348   2.775882   3.725093   1.341594
     7  F    2.375451   3.308784   2.777179   3.768750   1.341765
     8  F    2.379408   2.648583   3.497136   4.325556   1.332022
     9  O    3.255530   3.372894   2.484712   1.440272   4.704872
    10  H    3.716951   3.667688   3.065613   2.067569   5.202688
    11  H    3.547290   3.436139   3.013021   2.039453   5.022331
    12  O    3.752483   2.920012   4.404534   4.187116   4.709855
    13  H    4.093706   3.096456   4.710413   4.345561   5.210109
    14  H    2.890096   2.032856   3.702927   3.647249   3.795735
    15  O    5.146742   4.125264   5.516794   4.861818   6.504481
    16  H    5.869510   4.767531   6.357137   5.761447   7.139760
    17  H    4.582469   3.534761   4.999337   4.395794   5.942707
    18  O    4.969983   4.601176   4.595132   3.707923   6.451136
    19  H    5.477015   4.998947   5.141019   4.185513   7.007139
    20  H    5.690213   5.401850   5.237450   4.389243   7.114283
    21  O    3.770047   2.837543   4.185669   3.705604   5.093385
    22  H    2.813793   1.874539   3.346537   3.015317   4.127519
    23  H    4.027578   3.323812   4.151670   3.521717   5.432227
    24  O    6.262878   5.635231   6.037758   5.062583   7.806430
    25  H    6.235796   5.712877   5.910572   4.913448   7.766942
    26  H    5.993117   5.214951   5.965707   5.069708   7.501904
    27  O    4.518829   4.076097   4.348551   3.550393   5.911423
    28  H    4.306036   3.910989   4.253737   3.636508   5.550857
    29  H    4.582353   3.895930   4.634641   3.876717   5.992697
                    6          7          8          9         10
     6  F    0.000000
     7  F    2.176313   0.000000
     8  F    2.169042   2.169737   0.000000
     9  O    5.083651   5.186420   5.622018   0.000000
    10  H    5.766045   5.562484   6.043078   0.974452   0.000000
    11  H    5.319683   5.711214   5.806996   0.983811   1.565097
    12  O    4.986505   5.926992   4.642526   4.349522   4.770008
    13  H    5.664572   6.328701   5.136039   4.294948   4.528171
    14  H    4.195012   4.999332   3.710038   4.088996   4.513811
    15  O    7.157478   7.393866   6.559744   4.311216   4.132156
    16  H    7.822028   8.051994   7.042393   5.267058   5.063858
    17  H    6.740500   6.718269   6.000938   3.986477   3.696761
    18  O    7.236772   6.720556   7.083145   2.769460   1.822376
    19  H    7.714151   7.418671   7.589838   3.050118   2.240176
    20  H    7.931529   7.237873   7.782877   3.481577   2.510908
    21  O    6.095642   5.615923   5.233682   3.593383   3.161534
    22  H    5.126019   4.709128   4.305528   3.233254   3.025768
    23  H    6.401949   5.818411   5.772692   3.171343   2.526614
    24  O    8.371798   8.450401   8.281089   3.841228   3.361252
    25  H    8.183924   8.473100   8.317777   3.619647   3.348770
    26  H    8.102999   8.236973   7.835301   4.030136   3.633388
    27  O    6.099532   6.856912   6.429492   2.749829   3.137745
    28  H    5.590209   6.614720   6.010188   3.175691   3.749181
    29  H    6.344430   6.954639   6.343117   3.163427   3.341034
                   11         12         13         14         15
    11  H    0.000000
    12  O    3.696218   0.000000
    13  H    3.619570   0.966726   0.000000
    14  H    3.630985   0.965294   1.519636   0.000000
    15  O    3.670904   2.967504   2.036686   3.340312   0.000000
    16  H    4.627231   3.387679   2.429996   3.828081   0.961294
    17  H    3.549625   3.153964   2.283531   3.230974   1.002000
    18  O    3.026121   5.560958   5.020024   5.387331   3.896447
    19  H    3.006744   5.417778   4.801934   5.417938   3.440294
    20  H    3.856739   6.516431   5.965131   6.318146   4.749216
    21  O    3.564502   3.849926   3.232336   3.505880   2.590574
    22  H    3.269048   3.395573   2.999061   2.859718   2.996025
    23  H    3.288625   4.479164   3.885258   4.166677   2.998459
    24  O    3.344284   5.113143   4.422655   5.417433   2.837592
    25  H    2.990949   4.972580   4.413112   5.349017   3.165957
    26  H    3.433641   4.434711   3.655660   4.793339   1.916699
    27  O    1.768565   2.900743   2.749987   3.307345   2.876147
    28  H    2.253085   2.361868   2.518482   2.834816   3.294888
    29  H    2.267012   2.526261   2.083107   2.998907   1.915938
                   16         17         18         19         20
    16  H    0.000000
    17  H    1.599607   0.000000
    18  O    4.669488   3.357067   0.000000
    19  H    4.187532   3.128573   0.987727   0.000000
    20  H    5.459704   4.195683   0.960498   1.578154   0.000000
    21  O    3.150558   1.605894   2.798739   3.069976   3.537105
    22  H    3.630629   2.122895   3.212784   3.586221   3.996016
    23  H    3.664147   2.117268   1.868027   2.291167   2.569413
    24  O    3.461735   3.057104   2.676697   1.713757   3.245673
    25  H    3.859954   3.525133   3.154868   2.268572   3.768014
    26  H    2.491088   2.276534   3.028002   2.194620   3.727424
    27  O    3.714312   3.245569   4.025176   3.607788   4.918855
    28  H    4.044587   3.678340   4.823197   4.498241   5.739381
    29  H    2.744557   2.385806   3.861649   3.395543   4.786814
                   21         22         23         24         25
    21  O    0.000000
    22  H    0.973176   0.000000
    23  H    0.973677   1.568440   0.000000
    24  O    3.805792   4.344440   3.377499   0.000000
    25  H    4.327113   4.695058   3.936438   0.964051   0.000000
    26  H    3.336554   3.902764   3.149153   0.973195   1.539755
    27  O    4.010656   3.866751   4.012206   3.052875   2.509580
    28  H    4.424356   4.110531   4.580776   3.988391   3.453847
    29  H    3.405351   3.398674   3.542354   2.734164   2.455422
                   26         27         28         29
    26  H    0.000000
    27  O    2.850934   0.000000
    28  H    3.683681   0.966457   0.000000
    29  H    2.248725   0.971323   1.505231   0.000000
 Stoichiometry    C2H15F3O9
 Framework group  C1[X(C2H15F3O9)]
 Deg. of freedom    81
 Full point group                 C1      NOp   1
 Largest Abelian subgroup         C1      NOp   1
 Largest concise Abelian subgroup C1      NOp   1
                         Standard orientation:                         
 ---------------------------------------------------------------------
 Center     Atomic      Atomic             Coordinates (Angstroms)
 Number     Number       Type             X           Y           Z
 ---------------------------------------------------------------------
      1          6           0        1.772069   -0.265015   -0.010338
      2          8           0        1.008757    0.440165    0.632502
      3          8           0        1.479438   -1.222570   -0.820864
      4          1           0        0.450463   -1.342904   -0.968427
      5          6           0        3.304931   -0.050023    0.093564
      6          9           0        3.815318    0.248903   -1.110604
      7          9           0        3.899623   -1.166825    0.540136
      8          9           0        3.591540    0.944972    0.931491
      9          8           0       -0.941805   -1.535355   -1.282970
     10          1           0       -1.489976   -1.949269   -0.591783
     11          1           0       -1.401481   -0.702446   -1.533657
     12          8           0       -0.472445    2.708971   -0.456088
     13          1           0       -1.229394    2.516051    0.113447
     14          1           0        0.242412    2.186314   -0.071900
     15          8           0       -2.929065    1.653390    0.831097
     16          1           0       -3.294423    2.350141    1.383490
     17          1           0       -2.390306    1.030683    1.402042
     18          8           0       -2.733143   -2.236227    0.709465
     19          1           0       -3.497354   -1.708583    0.373044
     20          1           0       -3.062752   -3.091009    0.998017
     21          8           0       -1.425039   -0.114270    1.981904
     22          1           0       -0.556468   -0.028272    1.551487
     23          1           0       -1.794736   -0.976080    1.719884
     24          8           0       -4.482991   -0.456529   -0.257704
     25          1           0       -4.348632   -0.315197   -1.201826
     26          1           0       -4.185069    0.365542    0.169554
     27          8           0       -2.212313    0.840517   -1.833059
     28          1           0       -1.542028    1.459754   -2.151338
     29          1           0       -2.451742    1.227329   -0.974852
 ---------------------------------------------------------------------
 Rotational constants (GHZ):           0.7688708           0.2437195           0.2266094
 Standard basis: 6-31++G(d,p) (6D, 7F)
 There are   356 symmetry adapted cartesian basis functions of A   symmetry.
 There are   356 symmetry adapted basis functions of A   symmetry.
   356 basis functions,   568 primitive gaussians,   356 cartesian basis functions
    63 alpha electrons       63 beta electrons
       nuclear repulsion energy      1144.0885660808 Hartrees.
 NAtoms=   29 NActive=   29 NUniq=   29 SFac= 1.00D+00 NAtFMM=   60 NAOKFM=F Big=F
 Integral buffers will be    131072 words long.
 Raffenetti 2 integral format.
 Two-electron integral symmetry is turned on.
 Nuclear repulsion after empirical dispersion term =     1144.0704272557 Hartrees.
 One-electron integrals computed using PRISM.
 NBasis=   356 RedAO= T EigKep=  3.72D-05  NBF=   356
 NBsUse=   356 1.00D-06 EigRej= -1.00D+00 NBFU=   356
 Initial guess from the checkpoint file:  "/local_scratch/slurm.6305471/Gau-155727.chk"
 B after Tr=     0.000000   -0.000000    0.000000
         Rot=    0.999965    0.007977   -0.000331    0.002508 Ang=   0.96 deg.
 ExpMin= 3.60D-02 ExpMax= 7.00D+03 ExpMxC= 1.05D+03 IAcc=3 IRadAn=         5 AccDes= 0.00D+00
 Harris functional with IExCor= 4639 and IRadAn=       5 diagonalized for initial guess.
 HarFok:  IExCor= 4639 AccDes= 0.00D+00 IRadAn=         5 IDoV= 1 UseB2=F ITyADJ=14
 ICtDFT=  3500011 ScaDFX=  1.000000  1.000000  1.000000  1.000000
 FoFCou: FMM=F IPFlag=           0 FMFlag=      100000 FMFlg1=           0
         NFxFlg=           0 DoJE=T BraDBF=F KetDBF=T FulRan=T
         wScrn=  0.000000 ICntrl=       500 IOpCl=  0 I1Cent=   200000004 NGrid=           0
         NMat0=    1 NMatS0=      1 NMatT0=    0 NMatD0=    1 NMtDS0=    0 NMtDT0=    0
 Petite list used in FoFCou.
 Requested convergence on RMS density matrix=1.00D-10 within 128 cycles.
 Requested convergence on MAX density matrix=1.00D-08.
 Requested convergence on             energy=1.00D-08.
 No special actions if energy rises.
 SCF Done:  E(RwB97XD) =  -1061.67269226     A.U. after   16 cycles
            NFock= 16  Conv=0.46D-10     -V/T= 2.0083
 Calling FoFJK, ICntrl=      2127 FMM=F ISym2X=0 I1Cent= 0 IOpClX= 0 NMat=1 NMatS=1 NMatT=0.
 ***** Axes restored to original set *****
 -------------------------------------------------------------------
 Center     Atomic                   Forces (Hartrees/Bohr)
 Number     Number              X              Y              Z
 -------------------------------------------------------------------
      1        6           0.000146419    0.000417342    0.000199961
      2        8           0.000971984    0.000314914   -0.001765225
      3        8           0.000687153   -0.001266864    0.000800831
      4        1           0.000188976    0.000252388   -0.000202601
      5        6           0.000357874    0.000185254   -0.000048925
      6        9          -0.000474778   -0.001467854   -0.000593111
      7        9          -0.000366484    0.000406353    0.001358025
      8        9           0.000371744    0.000913010   -0.000836456
      9        8          -0.000370503   -0.000298407    0.001216518
     10        1          -0.000841122    0.000393157   -0.001110488
     11        1          -0.000064140    0.000128221    0.000014811
     12        8          -0.000210890    0.000058915   -0.000528281
     13        1          -0.000202151   -0.000532580    0.002463597
     14        1           0.000695746    0.000417615    0.000482249
     15        8          -0.001024393    0.000067672   -0.000342582
     16        1           0.000194799    0.000035884   -0.000563532
     17        1          -0.000039905   -0.000125251    0.000445662
     18        8          -0.000222101   -0.000448568   -0.000603490
     19        1          -0.000150807    0.000151499    0.000361438
     20        1           0.000194200   -0.000018224    0.000261956
     21        8          -0.000196165    0.000042618    0.000130190
     22        1          -0.000654117   -0.000131176   -0.000584883
     23        1           0.001129727   -0.000083957    0.000236900
     24        8           0.000073486    0.000452118   -0.000598615
     25        1          -0.000069122   -0.000047302    0.000052495
     26        1           0.000192520   -0.000095678    0.000419344
     27        8          -0.000469183   -0.000769748   -0.000149026
     28        1           0.000461387   -0.000105915    0.000095945
     29        1          -0.000310152    0.001154564   -0.000612706
 -------------------------------------------------------------------
 Cartesian Forces:  Max     0.002463597 RMS     0.000624211

 GradGradGradGradGradGradGradGradGradGradGradGradGradGradGradGradGradGrad
 Berny optimization.
 Using GEDIIS/GDIIS optimizer.
 FormGI is forming the generalized inverse of G from B-inverse, IUseBI=4.
 Internal  Forces:  Max     0.001876047 RMS     0.000629022
 Search for a local minimum.
 Step number  10 out of a maximum of  174
 All quantities printed in internal units (Hartrees-Bohrs-Radians)
 Mixed Optimization -- En-DIIS/RFO-DIIS
 Update second derivatives using D2CorX and points    4    5    9   10
 DE= -8.33D-04 DEPred=-8.94D-04 R= 9.32D-01
 TightC=F SS=  1.41D+00  RLast= 3.64D-01 DXNew= 7.1352D-01 1.0933D+00
 Trust test= 9.32D-01 RLast= 3.64D-01 DXMaxT set to 7.14D-01
 ITU=  1  0  0  0  0  0 -1  1  1  0
 Use linear search instead of GDIIS.
     Eigenvalues ---    0.00016   0.00033   0.00038   0.00045   0.00055
     Eigenvalues ---    0.00109   0.00168   0.00188   0.00261   0.00301
     Eigenvalues ---    0.00345   0.00426   0.00534   0.00690   0.00729
     Eigenvalues ---    0.00789   0.00841   0.00901   0.01095   0.01187
     Eigenvalues ---    0.01256   0.01408   0.01465   0.01547   0.01590
     Eigenvalues ---    0.01683   0.01811   0.01856   0.01921   0.02089
     Eigenvalues ---    0.02144   0.02347   0.02469   0.02573   0.02802
     Eigenvalues ---    0.02953   0.03091   0.03191   0.03220   0.03530
     Eigenvalues ---    0.03697   0.03741   0.04069   0.04404   0.05098
     Eigenvalues ---    0.05298   0.05439   0.06074   0.06289   0.06997
     Eigenvalues ---    0.08198   0.10443   0.12034   0.13910   0.14614
     Eigenvalues ---    0.19025   0.20873   0.22802   0.23944   0.26244
     Eigenvalues ---    0.27578   0.34177   0.35673   0.40153   0.40998
     Eigenvalues ---    0.41297   0.43892   0.44804   0.45923   0.49298
     Eigenvalues ---    0.50321   0.51094   0.52602   0.54395   0.55063
     Eigenvalues ---    0.55622   0.57492   0.58247   0.59078   0.59497
     Eigenvalues ---    0.86801
 RFO step:  Lambda=-1.18247574D-03 EMin= 1.63939108D-04
 Quartic linear search produced a step of -0.01534.
 Iteration  1 RMS(Cart)=  0.05149779 RMS(Int)=  0.00169092
 Iteration  2 RMS(Cart)=  0.00226316 RMS(Int)=  0.00083550
 Iteration  3 RMS(Cart)=  0.00000988 RMS(Int)=  0.00083548
 Iteration  4 RMS(Cart)=  0.00000004 RMS(Int)=  0.00083548
 Variable       Old X    -DE/DX   Delta X   Delta X   Delta X     New X
                                 (Linear)    (Quad)   (Total)
    R1        2.30916  -0.00078   0.00007  -0.01069  -0.01068   2.29847
    R2        2.43437  -0.00122  -0.00012   0.00779   0.00747   2.44185
    R3        2.93162  -0.00016   0.00002  -0.00149  -0.00148   2.93014
    R4        3.54237   0.00036  -0.00010   0.00571   0.00556   3.54793
    R5        1.97749   0.00106  -0.00010  -0.01852  -0.01871   1.95878
    R6        2.72172   0.00108   0.00002   0.03724   0.03714   2.75886
    R7        2.53524  -0.00159   0.00012  -0.00677  -0.00665   2.52859
    R8        2.53557  -0.00140   0.00010  -0.00748  -0.00738   2.52818
    R9        2.51716  -0.00125   0.00006  -0.00384  -0.00378   2.51338
   R10        1.84145   0.00061   0.00007  -0.00217  -0.00169   1.83976
   R11        1.85913   0.00063  -0.00005   0.00310   0.00297   1.86210
   R12        3.44379  -0.00044   0.00006   0.01225   0.01275   3.45654
   R13        3.34210   0.00055   0.00025  -0.03412  -0.03394   3.30816
   R14        1.82685   0.00057   0.00015  -0.00699  -0.00679   1.82006
   R15        1.82414   0.00009   0.00001  -0.00330  -0.00329   1.82085
   R16        3.84878   0.00122  -0.00101   0.09389   0.09332   3.94210
   R17        3.93650   0.00073  -0.00139   0.15366   0.15262   4.08912
   R18        1.81658  -0.00046   0.00009  -0.00482  -0.00472   1.81186
   R19        1.89350   0.00114  -0.00007   0.00108   0.00112   1.89463
   R20        3.62204   0.00013  -0.00033   0.02337   0.02299   3.64502
   R21        3.62060   0.00001   0.00001  -0.01673  -0.01774   3.60286
   R22        3.03470   0.00140  -0.00006   0.01466   0.01474   3.04944
   R23        1.86653  -0.00015   0.00000  -0.00131  -0.00131   1.86523
   R24        1.81508  -0.00029   0.00007  -0.00399  -0.00392   1.81116
   R25        3.53006  -0.00008  -0.00015   0.02325   0.02310   3.55316
   R26        3.23853  -0.00051  -0.00015   0.01042   0.01023   3.24876
   R27        1.83904  -0.00035   0.00003  -0.00545  -0.00547   1.83357
   R28        1.83998  -0.00034   0.00007  -0.00167  -0.00162   1.83836
   R29        1.82179  -0.00005  -0.00001  -0.00025  -0.00025   1.82154
   R30        1.83907   0.00043   0.00007  -0.00414  -0.00409   1.83498
   R31        1.82634   0.00035  -0.00005   0.00377   0.00373   1.83007
   R32        1.83553  -0.00044   0.00008  -0.00518  -0.00527   1.83026
    A1        2.23707  -0.00067  -0.00005  -0.00279  -0.00307   2.23401
    A2        2.09672   0.00039  -0.00012   0.01052   0.01052   2.10724
    A3        1.94938   0.00028   0.00018  -0.00773  -0.00745   1.94193
    A4        2.25917   0.00156   0.00097   0.04384   0.04490   2.30408
    A5        1.97966  -0.00026  -0.00028  -0.00613  -0.00684   1.97282
    A6        1.92481   0.00043  -0.00018   0.00806   0.00783   1.93264
    A7        1.92290   0.00059  -0.00019   0.01279   0.01256   1.93546
    A8        1.93720   0.00036  -0.00013   0.00556   0.00541   1.94261
    A9        1.89186  -0.00053   0.00016  -0.00856  -0.00845   1.88340
   A10        1.89266  -0.00043   0.00017  -0.00965  -0.00949   1.88317
   A11        1.89337  -0.00047   0.00018  -0.00915  -0.00901   1.88435
   A12        2.03269  -0.00076  -0.00021   0.01450   0.01405   2.04674
   A13        1.97598   0.00132  -0.00023   0.00803   0.00766   1.98364
   A14        1.85200  -0.00002  -0.00003   0.00359   0.00325   1.85525
   A15        2.84765   0.00003   0.00016  -0.00760  -0.00733   2.84032
   A16        1.81041   0.00188   0.00010   0.02174   0.02051   1.83092
   A17        1.84952  -0.00060   0.00072  -0.08089  -0.08145   1.76807
   A18        1.78509  -0.00066  -0.00049   0.01285   0.01205   1.79714
   A19        1.58609   0.00124   0.00104   0.01034   0.01135   1.59744
   A20        2.36007  -0.00001  -0.00012   0.01779   0.01736   2.37743
   A21        1.90431  -0.00006   0.00001  -0.00530  -0.00632   1.89799
   A22        2.02226   0.00012   0.00006  -0.02721  -0.02622   1.99604
   A23        2.49396   0.00049  -0.00028   0.03988   0.04041   2.53437
   A24        1.70262  -0.00016  -0.00007  -0.00752  -0.00784   1.69478
   A25        1.83894  -0.00041   0.00024  -0.01513  -0.01679   1.82215
   A26        1.25403  -0.00014   0.00010  -0.01824  -0.01796   1.23608
   A27        1.77264  -0.00017   0.00012  -0.02098  -0.02062   1.75202
   A28        2.20030   0.00022  -0.00026   0.00891   0.00854   2.20884
   A29        1.50807  -0.00027   0.00074  -0.01233  -0.01188   1.49619
   A30        1.88832  -0.00003   0.00004   0.00085   0.00075   1.88907
   A31        1.78497  -0.00015  -0.00011  -0.00492  -0.00510   1.77987
   A32        2.22715   0.00027  -0.00042   0.01906   0.01874   2.24588
   A33        1.88995   0.00113  -0.00036   0.01480   0.01464   1.90459
   A34        1.88143   0.00011  -0.00007   0.01954   0.01958   1.90101
   A35        1.87347  -0.00073  -0.00011  -0.01237  -0.01308   1.86040
   A36        2.77452   0.00052   0.00015  -0.00440  -0.00479   2.76973
   A37        1.96860   0.00044  -0.00009   0.01515   0.01496   1.98355
   A38        1.85406  -0.00002   0.00007  -0.00476  -0.00464   1.84942
   A39        1.83739  -0.00022  -0.00002   0.00363   0.00353   1.84092
   A40        2.73812   0.00055   0.00012   0.01882   0.01870   2.75682
   A41        1.87211   0.00005   0.00031   0.01543   0.01574   1.88785
   A42        1.88690   0.00079  -0.00007   0.02665   0.02535   1.91226
   A43        1.77907  -0.00045  -0.00011   0.00273   0.00271   1.78178
   A44        2.16920  -0.00026   0.00023  -0.03573  -0.03361   2.13559
   A45        3.17284   0.00058   0.00011  -0.03179  -0.03159   3.14125
   A46        3.08950   0.00122  -0.00001   0.00925   0.00933   3.09883
   A47        3.00909  -0.00029   0.00059  -0.03520  -0.03256   2.97653
   A48        2.97888   0.00136   0.00032   0.01566   0.01619   2.99507
   A49        2.91947   0.00050   0.00012  -0.01231  -0.01199   2.90747
   A50        3.16869  -0.00022  -0.00102  -0.01306  -0.01390   3.15479
   A51        3.07367  -0.00132   0.00039  -0.05266  -0.04999   3.02367
   A52        3.06630   0.00089  -0.00008   0.00508   0.00531   3.07161
   A53        3.22138  -0.00000   0.00040  -0.03350  -0.03215   3.18923
   A54        3.47321   0.00037  -0.00116   0.11588   0.11378   3.58699
   A55        3.33298   0.00085   0.00008  -0.00006   0.00028   3.33326
   A56        3.31507  -0.00010   0.00034  -0.01239  -0.01218   3.30289
   A57        3.32254  -0.00132   0.00031  -0.01342  -0.01296   3.30958
   A58        2.96697  -0.00033   0.00029   0.00555   0.00773   2.97470
    D1        0.71199   0.00051   0.00111  -0.03250  -0.03156   0.68042
    D2       -2.43481   0.00032   0.00112  -0.03222  -0.03135  -2.46616
    D3        0.07285  -0.00008  -0.00010   0.00464   0.00413   0.07698
    D4       -3.06390   0.00010  -0.00010   0.00434   0.00389  -3.06001
    D5       -2.09668   0.00008   0.00002   0.00999   0.01006  -2.08662
    D6        2.09878   0.00009   0.00006   0.00738   0.00747   2.10624
    D7        0.00123   0.00006   0.00004   0.00683   0.00689   0.00812
    D8        1.04051  -0.00009   0.00003   0.01023   0.01024   1.05075
    D9       -1.04722  -0.00008   0.00006   0.00763   0.00765  -1.03957
   D10        3.13842  -0.00011   0.00004   0.00707   0.00707  -3.13770
   D11       -2.25817   0.00048  -0.00012   0.03092   0.03105  -2.22712
   D12       -0.25438   0.00117  -0.00073   0.05653   0.05555  -0.19882
   D13       -1.30954  -0.00033   0.00087  -0.02005  -0.01945  -1.32898
   D14        0.87008   0.00019   0.00048  -0.00473  -0.00471   0.86537
   D15        1.95827   0.00119  -0.00010   0.00145   0.00131   1.95958
   D16       -0.25869  -0.00001   0.00038  -0.02301  -0.02254  -0.28123
   D17        0.45094   0.00020   0.00038  -0.05291  -0.05247   0.39847
   D18       -1.44309   0.00014   0.00042  -0.07640  -0.07674  -1.51983
   D19        2.66559   0.00035  -0.00017  -0.01452  -0.01470   2.65089
   D20        0.77156   0.00029  -0.00013  -0.03802  -0.03897   0.73258
   D21        0.65481   0.00046  -0.00023   0.04807   0.04803   0.70284
   D22        2.79997   0.00041  -0.00024   0.03468   0.03454   2.83450
   D23       -1.12196   0.00067  -0.00028   0.05506   0.05479  -1.06717
   D24       -1.83315   0.00059   0.00001  -0.04734  -0.05126  -1.88441
   D25        1.98282   0.00021  -0.00006  -0.03917  -0.03764   1.94518
   D26        0.05296  -0.00009  -0.00028  -0.04598  -0.04499   0.00798
   D27       -1.70742  -0.00081  -0.00116  -0.04776  -0.04770  -1.75512
   D28       -0.21799   0.00025   0.00098   0.07271   0.07006  -0.14793
   D29        0.11555   0.00096  -0.00018   0.03787   0.04241   0.15796
   D30       -0.27631  -0.00045   0.00046  -0.04438  -0.04358  -0.31988
   D31       -2.25239  -0.00021   0.00075  -0.04673  -0.04560  -2.29799
   D32       -2.06838  -0.00084   0.00039  -0.07158  -0.06998  -2.13836
   D33        2.23872  -0.00060   0.00068  -0.07392  -0.07201   2.16671
   D34        2.08322  -0.00033   0.00045  -0.02511  -0.02477   2.05844
   D35        0.10713  -0.00008   0.00074  -0.02746  -0.02680   0.08034
   D36        0.82282  -0.00009   0.00036  -0.00481  -0.00481   0.81801
   D37       -1.15326   0.00015   0.00064  -0.00716  -0.00684  -1.16010
   D38        0.79185   0.00149   0.00075   0.03041   0.03123   0.82308
   D39       -2.95182  -0.00003  -0.00064   0.03909   0.03905  -2.91277
   D40       -0.93510  -0.00014  -0.00065   0.01804   0.01776  -0.91735
   D41        0.87578  -0.00053  -0.00037   0.00337   0.00155   0.87734
   D42        3.02439  -0.00020  -0.00026   0.09061   0.09135   3.11575
   D43        1.06139  -0.00016  -0.00065   0.07686   0.07693   1.13832
   D44        0.23253   0.00000  -0.00022   0.03317   0.03251   0.26504
   D45       -1.73047   0.00004  -0.00062   0.01942   0.01808  -1.71239
   D46       -1.39935  -0.00008  -0.00003   0.03267   0.03177  -1.36758
   D47        2.92083  -0.00004  -0.00042   0.01892   0.01734   2.93817
   D48        0.42369   0.00026   0.00010  -0.00708  -0.00682   0.41687
   D49       -1.52441   0.00027   0.00014  -0.01430  -0.01398  -1.53839
   D50       -1.94653   0.00006   0.00017   0.00357   0.00367  -1.94286
   D51        2.38856   0.00007   0.00021  -0.00366  -0.00349   2.38507
   D52        1.93768  -0.00001   0.00084  -0.02171  -0.02091   1.91677
   D53       -0.01041   0.00001   0.00088  -0.02893  -0.02807  -0.03848
   D54        1.14568  -0.00032  -0.00094   0.02929   0.02854   1.17421
   D55       -0.61823  -0.00008  -0.00121   0.05324   0.05193  -0.56630
   D56       -2.79658  -0.00010  -0.00084   0.04207   0.04120  -2.75537
   D57        0.48939   0.00004   0.00031  -0.03524  -0.03470   0.45468
   D58       -1.54312  -0.00096   0.00082  -0.05609  -0.05496  -1.59808
   D59        0.77212   0.00075  -0.00008   0.02773   0.02746   0.79958
   D60       -1.31968   0.00037   0.00001   0.01085   0.01079  -1.30889
   D61        1.57990   0.00116   0.00110   0.05203   0.05448   1.63438
   D62       -0.38965   0.00102   0.00083   0.02384   0.02585  -0.36380
         Item               Value     Threshold  Converged?
 Maximum Force            0.001876     0.000015     NO 
 RMS     Force            0.000629     0.000010     NO 
 Maximum Displacement     0.343072     0.000060     NO 
 RMS     Displacement     0.052535     0.000040     NO 
 Predicted change in Energy=-6.858455D-04
 GradGradGradGradGradGradGradGradGradGradGradGradGradGradGradGradGradGrad

                          Input orientation:                          
 ---------------------------------------------------------------------
 Center     Atomic      Atomic             Coordinates (Angstroms)
 Number     Number       Type             X           Y           Z
 ---------------------------------------------------------------------
      1          6           0        1.722433   -0.490784    0.019110
      2          8           0        0.744505   -1.042069    0.487222
      3          8           0        1.757241    0.462558   -0.852457
      4          1           0        0.815775    0.812478   -1.108613
      5          6           0        3.151008   -0.902958    0.459039
      6          9           0        3.793368    0.132189    1.012471
      7          9           0        3.870650   -1.321452   -0.588263
      8          9           0        3.116244   -1.887477    1.352611
      9          8           0       -0.480346    1.397559   -1.438974
     10          1           0       -1.062264    0.887777   -2.029998
     11          1           0       -1.022456    1.629004   -0.649335
     12          8           0       -0.980757    0.133764    2.786315
     13          1           0       -1.751041   -0.320479    2.428605
     14          1           0       -0.223580   -0.333369    2.416306
     15          8           0       -3.359880   -0.549560    1.120610
     16          1           0       -3.972001   -1.088488    1.624744
     17          1           0       -2.822318   -1.147297    0.521502
     18          8           0       -2.452866   -0.106685   -2.680348
     19          1           0       -3.212661    0.334282   -2.230352
     20          1           0       -2.682433   -0.232726   -3.602296
     21          8           0       -1.793106   -1.798332   -0.537214
     22          1           0       -0.885627   -1.572813   -0.278231
     23          1           0       -1.941272   -1.395048   -1.410017
     24          8           0       -4.241449    1.062359   -1.061142
     25          1           0       -3.948608    1.936361   -0.779181
     26          1           0       -4.184810    0.502343   -0.269896
     27          8           0       -1.983731    1.936758    0.780999
     28          1           0       -1.382954    2.023906    1.535537
     29          1           0       -2.485388    1.141119    1.011992
 ---------------------------------------------------------------------
                    Distance matrix (angstroms):
                    1          2          3          4          5
     1  C    0.000000
     2  O    1.216300   0.000000
     3  O    1.292170   2.254835   0.000000
     4  H    1.947378   2.447676   1.036542   0.000000
     5  C    1.550565   2.410685   2.351008   3.294475   0.000000
     6  F    2.379839   3.309128   2.780811   3.718582   1.338074
     7  F    2.381963   3.317756   2.778307   3.762537   1.337858
     8  F    2.381530   2.662472   3.497410   4.317354   1.330022
     9  O    3.247166   3.341000   2.495001   1.459927   4.699103
    10  H    3.722071   3.650359   3.084968   2.093239   5.210921
    11  H    3.531959   3.398315   3.021353   2.063188   5.005709
    12  O    3.918509   3.105630   4.565676   4.342654   4.854121
    13  H    4.230803   3.243056   4.866884   4.514870   5.314937
    14  H    3.091649   2.271741   3.904096   3.849452   3.942483
    15  O    5.200640   4.182071   5.576944   4.925513   6.553947
    16  H    5.946586   4.851962   6.431678   5.831613   7.220149
    17  H    4.619325   3.568540   5.044974   4.442264   5.978647
    18  O    4.986755   4.596915   4.624957   3.741554   6.472496
    19  H    5.485979   4.993868   5.158971   4.208951   7.018538
    20  H    5.708242   5.396583   5.268372   4.421354   7.139516
    21  O    3.791859   2.839168   4.220897   3.734848   5.122351
    22  H    2.839221   1.877482   3.384852   3.045311   4.157727
    23  H    4.035199   3.307190   4.176192   3.544760   5.446727
    24  O    6.256763   5.629013   6.032213   5.063616   7.798836
    25  H    6.220049   5.700889   5.893571   4.906219   7.745932
    26  H    5.997111   5.220784   5.970673   5.079909   7.504694
    27  O    4.495451   4.050060   4.340082   3.559757   5.876494
    28  H    4.273949   3.876242   4.242776   3.646025   5.502926
    29  H    4.621112   3.933688   4.683644   3.937340   6.021043
                    6          7          8          9         10
     6  F    0.000000
     7  F    2.163653   0.000000
     8  F    2.157137   2.157894   0.000000
     9  O    5.086785   5.200760   5.614256   0.000000
    10  H    5.779679   5.594009   6.050125   0.973558   0.000000
    11  H    5.309822   5.714141   5.788114   0.985383   1.567556
    12  O    5.093014   6.086179   4.788145   4.438542   4.875659
    13  H    5.740280   6.458084   5.225295   4.418653   4.670487
    14  H    4.280580   5.173632   3.834204   4.233819   4.686599
    15  O    7.186475   7.469714   6.616950   4.316765   4.155877
    16  H    7.884534   8.152229   7.138323   5.268629   5.072409
    17  H    6.756140   6.786584   6.041947   3.975499   3.708028
    18  O    7.260125   6.770475   7.102885   2.773913   1.829121
    19  H    7.722771   7.457293   7.604530   3.036838   2.229509
    20  H    7.960229   7.294698   7.804740   3.490985   2.520436
    21  O    6.110411   5.684027   5.261284   3.570746   3.158752
    22  H    5.144505   4.772994   4.332855   3.214761   3.025623
    23  H    6.409913   5.870190   5.783863   3.151793   2.523554
    24  O    8.350052   8.468313   8.286337   3.794866   3.328119
    25  H    8.148819   8.472933   8.311342   3.571341   3.315879
    26  H    8.089054   8.265472   7.851698   3.986378   3.605110
    27  O    6.056808   6.838464   6.400098   2.734809   3.138657
    28  H    5.535928   6.580449   5.964492   3.170919   3.755885
    29  H    6.359301   7.001735   6.377044   3.176978   3.367962
                   11         12         13         14         15
    11  H    0.000000
    12  O    3.747155   0.000000
    13  H    3.715513   0.963135   0.000000
    14  H    3.726562   0.963554   1.527565   0.000000
    15  O    3.652724   2.983576   2.086071   3.400286   0.000000
    16  H    4.610424   3.433757   2.483686   3.904796   0.958794
    17  H    3.509730   3.187764   2.338441   3.317559   1.002593
    18  O    3.030462   5.666509   5.161363   5.567494   3.932696
    19  H    2.995483   5.494411   4.926553   5.565231   3.468688
    20  H    3.865429   6.621508   6.103029   6.502281   4.781753
    21  O    3.514697   3.929217   3.313896   3.651412   2.600498
    22  H    3.226154   3.508974   3.105519   3.038924   3.020883
    23  H    3.250807   4.568266   3.990727   4.326473   3.021816
    24  O    3.294326   5.128091   4.504743   5.493994   2.852278
    25  H    2.945114   4.976973   4.495834   5.407277   3.183648
    26  H    3.378435   4.443222   3.725879   4.858542   1.928864
    27  O    1.750604   2.877158   2.804259   3.305425   2.861975
    28  H    2.249349   2.301922   2.535587   2.770676   3.271564
    29  H    2.266762   2.535132   2.163868   3.043351   1.906549
                   16         17         18         19         20
    16  H    0.000000
    17  H    1.594482   0.000000
    18  O    4.669639   3.386917   0.000000
    19  H    4.178832   3.149625   0.987035   0.000000
    20  H    5.451354   4.226312   0.958423   1.576347   0.000000
    21  O    3.150480   1.613692   2.808910   3.070813   3.554820
    22  H    3.658086   2.138085   3.221170   3.586485   4.009209
    23  H    3.664370   2.137378   1.880253   2.297817   2.589672
    24  O    3.451482   3.066149   2.680955   1.719172   3.250421
    25  H    3.863822   3.531183   3.166341   2.283456   3.778640
    26  H    2.483081   2.281229   3.029988   2.194699   3.728586
    27  O    3.717154   3.206550   4.046809   3.625801   4.940457
    28  H    4.049459   3.627198   4.843327   4.514928   5.760066
    29  H    2.748933   2.364519   3.897621   3.419460   4.818499
                   21         22         23         24         25
    21  O    0.000000
    22  H    0.970283   0.000000
    23  H    0.972818   1.557859   0.000000
    24  O    3.801635   4.338044   3.383988   0.000000
    25  H    4.318873   4.684774   3.940259   0.963918   0.000000
    26  H    3.329385   3.897557   3.151735   0.971028   1.539991
    27  O    3.965465   3.826864   3.987892   3.042260   2.508965
    28  H    4.367382   4.058754   4.547225   3.979737   3.456612
    29  H    3.394063   3.404312   3.548849   2.718058   2.445757
                   26         27         28         29
    26  H    0.000000
    27  O    2.829607   0.000000
    28  H    3.664033   0.968430   0.000000
    29  H    2.222455   0.968534   1.506244   0.000000
 Stoichiometry    C2H15F3O9
 Framework group  C1[X(C2H15F3O9)]
 Deg. of freedom    81
 Full point group                 C1      NOp   1
 Largest Abelian subgroup         C1      NOp   1
 Largest concise Abelian subgroup C1      NOp   1
                         Standard orientation:                         
 ---------------------------------------------------------------------
 Center     Atomic      Atomic             Coordinates (Angstroms)
 Number     Number       Type             X           Y           Z
 ---------------------------------------------------------------------
      1          6           0        1.783932   -0.282354   -0.001576
      2          8           0        1.011461    0.384808    0.659916
      3          8           0        1.504482   -1.225976   -0.838946
      4          1           0        0.485686   -1.353491   -0.981119
      5          6           0        3.313909   -0.048641    0.092235
      6          9           0        3.813440    0.301835   -1.098595
      7          9           0        3.942763   -1.160032    0.491252
      8          9           0        3.602706    0.919261    0.957521
      9          8           0       -0.933980   -1.515950   -1.280357
     10          1           0       -1.483545   -1.958084   -0.609305
     11          1           0       -1.391131   -0.670894   -1.499155
     12          8           0       -0.560627    2.826465   -0.440896
     13          1           0       -1.270081    2.639729    0.183151
     14          1           0        0.212022    2.378736   -0.078972
     15          8           0       -2.974283    1.637075    0.848036
     16          1           0       -3.389215    2.278713    1.427189
     17          1           0       -2.422053    1.011270    1.403556
     18          8           0       -2.730723   -2.284815    0.688184
     19          1           0       -3.489216   -1.755812    0.343102
     20          1           0       -3.061773   -3.142596    0.958727
     21          8           0       -1.448935   -0.142169    1.975065
     22          1           0       -0.575751   -0.055406    1.560975
     23          1           0       -1.797941   -1.010130    1.708207
     24          8           0       -4.461098   -0.500419   -0.316433
     25          1           0       -4.308087   -0.345797   -1.255485
     26          1           0       -4.181842    0.315738    0.129436
     27          8           0       -2.177236    0.865945   -1.790330
     28          1           0       -1.502724    1.501753   -2.070754
     29          1           0       -2.474057    1.242956   -0.949011
 ---------------------------------------------------------------------
 Rotational constants (GHZ):           0.7552666           0.2426812           0.2240285
 Standard basis: 6-31++G(d,p) (6D, 7F)
 There are   356 symmetry adapted cartesian basis functions of A   symmetry.
 There are   356 symmetry adapted basis functions of A   symmetry.
   356 basis functions,   568 primitive gaussians,   356 cartesian basis functions
    63 alpha electrons       63 beta electrons
       nuclear repulsion energy      1140.3414894083 Hartrees.
 NAtoms=   29 NActive=   29 NUniq=   29 SFac= 1.00D+00 NAtFMM=   60 NAOKFM=F Big=F
 Integral buffers will be    131072 words long.
 Raffenetti 2 integral format.
 Two-electron integral symmetry is turned on.
 Nuclear repulsion after empirical dispersion term =     1140.3235556655 Hartrees.
 One-electron integrals computed using PRISM.
 NBasis=   356 RedAO= T EigKep=  3.85D-05  NBF=   356
 NBsUse=   356 1.00D-06 EigRej= -1.00D+00 NBFU=   356
 Initial guess from the checkpoint file:  "/local_scratch/slurm.6305471/Gau-155727.chk"
 B after Tr=    -0.000000    0.000000   -0.000000
         Rot=    0.999958   -0.008556    0.001117   -0.003092 Ang=  -1.05 deg.
 ExpMin= 3.60D-02 ExpMax= 7.00D+03 ExpMxC= 1.05D+03 IAcc=3 IRadAn=         5 AccDes= 0.00D+00
 Harris functional with IExCor= 4639 and IRadAn=       5 diagonalized for initial guess.
 HarFok:  IExCor= 4639 AccDes= 0.00D+00 IRadAn=         5 IDoV= 1 UseB2=F ITyADJ=14
 ICtDFT=  3500011 ScaDFX=  1.000000  1.000000  1.000000  1.000000
 FoFCou: FMM=F IPFlag=           0 FMFlag=      100000 FMFlg1=           0
         NFxFlg=           0 DoJE=T BraDBF=F KetDBF=T FulRan=T
         wScrn=  0.000000 ICntrl=       500 IOpCl=  0 I1Cent=   200000004 NGrid=           0
         NMat0=    1 NMatS0=      1 NMatT0=    0 NMatD0=    1 NMtDS0=    0 NMtDT0=    0
 Petite list used in FoFCou.
 Requested convergence on RMS density matrix=1.00D-10 within 128 cycles.
 Requested convergence on MAX density matrix=1.00D-08.
 Requested convergence on             energy=1.00D-08.
 No special actions if energy rises.
 SCF Done:  E(RwB97XD) =  -1061.67287162     A.U. after   15 cycles
            NFock= 15  Conv=0.75D-10     -V/T= 2.0083
 Calling FoFJK, ICntrl=      2127 FMM=F ISym2X=0 I1Cent= 0 IOpClX= 0 NMat=1 NMatS=1 NMatT=0.
 ***** Axes restored to original set *****
 -------------------------------------------------------------------
 Center     Atomic                   Forces (Hartrees/Bohr)
 Number     Number              X              Y              Z
 -------------------------------------------------------------------
      1        6           0.003261569    0.004505961   -0.004161447
      2        8          -0.003164255   -0.002514584    0.003004512
      3        8           0.003384229   -0.002157953    0.001631845
      4        1          -0.002505021    0.000567518   -0.000119771
      5        6           0.002990538   -0.001497388    0.001567473
      6        9          -0.000524031    0.003480644    0.000742117
      7        9          -0.000574949   -0.000339158   -0.003476528
      8        9          -0.002417717   -0.002101597    0.001766907
      9        8          -0.000609888    0.000373958    0.001310608
     10        1          -0.000605901    0.000159348   -0.000990979
     11        1           0.000866413   -0.000101569   -0.000969865
     12        8           0.003465845    0.001924174    0.001632842
     13        1          -0.002399737   -0.001588974   -0.000527441
     14        1           0.000167707   -0.000526720   -0.000799276
     15        8           0.001630897   -0.000196264   -0.002377727
     16        1          -0.001659554   -0.001119195    0.001015481
     17        1          -0.000564079    0.000984173    0.000485051
     18        8           0.000162137   -0.000266015    0.001777066
     19        1          -0.000003264    0.000440845    0.000084623
     20        1          -0.000314671   -0.000339284   -0.001737081
     21        8          -0.001605684   -0.000323386   -0.000588272
     22        1           0.001782728    0.000474628    0.000996926
     23        1          -0.000280418    0.000019256   -0.000291648
     24        8          -0.000302745    0.000977138   -0.002136404
     25        1           0.000127402   -0.000196193    0.000053520
     26        1           0.000181305   -0.000905667    0.002038241
     27        8           0.001378520    0.002437226    0.000566364
     28        1          -0.001157119   -0.000858094   -0.001054914
     29        1          -0.000710255   -0.001312827    0.000557776
 -------------------------------------------------------------------
 Cartesian Forces:  Max     0.004505961 RMS     0.001655543

 GradGradGradGradGradGradGradGradGradGradGradGradGradGradGradGradGradGrad
 Berny optimization.
 Using GEDIIS/GDIIS optimizer.
 FormGI is forming the generalized inverse of G from B-inverse, IUseBI=4.
 Internal  Forces:  Max     0.004505651 RMS     0.001069856
 Search for a local minimum.
 Step number  11 out of a maximum of  174
 All quantities printed in internal units (Hartrees-Bohrs-Radians)
 Mixed Optimization -- RFO/linear search
 Update second derivatives using D2CorX and points   10   11
 DE= -1.79D-04 DEPred=-6.86D-04 R= 2.62D-01
 Trust test= 2.62D-01 RLast= 4.06D-01 DXMaxT set to 7.14D-01
 ITU=  0  1  0  0  0  0  0 -1  1  1  0
 Use linear search instead of GDIIS.
     Eigenvalues ---    0.00016   0.00034   0.00039   0.00044   0.00055
     Eigenvalues ---    0.00115   0.00168   0.00191   0.00274   0.00303
     Eigenvalues ---    0.00342   0.00426   0.00546   0.00682   0.00737
     Eigenvalues ---    0.00785   0.00840   0.00896   0.01094   0.01198
     Eigenvalues ---    0.01255   0.01404   0.01464   0.01545   0.01593
     Eigenvalues ---    0.01720   0.01812   0.01856   0.01912   0.02071
     Eigenvalues ---    0.02155   0.02349   0.02449   0.02571   0.02796
     Eigenvalues ---    0.02948   0.03101   0.03212   0.03324   0.03529
     Eigenvalues ---    0.03703   0.03740   0.04088   0.04447   0.05104
     Eigenvalues ---    0.05356   0.05482   0.06173   0.06445   0.07020
     Eigenvalues ---    0.08318   0.11892   0.12035   0.13935   0.14664
     Eigenvalues ---    0.19365   0.20973   0.22812   0.24019   0.26291
     Eigenvalues ---    0.27215   0.35205   0.36795   0.40217   0.40997
     Eigenvalues ---    0.41296   0.44126   0.44819   0.45870   0.49470
     Eigenvalues ---    0.51082   0.52365   0.53095   0.54424   0.55485
     Eigenvalues ---    0.57148   0.57667   0.58577   0.59069   0.59424
     Eigenvalues ---    0.87763
 RFO step:  Lambda=-4.96484108D-04 EMin= 1.64166012D-04
 Quartic linear search produced a step of -0.41978.
 Iteration  1 RMS(Cart)=  0.03396651 RMS(Int)=  0.01392910
 Iteration  2 RMS(Cart)=  0.01532178 RMS(Int)=  0.00153544
 Iteration  3 RMS(Cart)=  0.00047495 RMS(Int)=  0.00147340
 Iteration  4 RMS(Cart)=  0.00000344 RMS(Int)=  0.00147340
 Iteration  5 RMS(Cart)=  0.00000004 RMS(Int)=  0.00147340
 Variable       Old X    -DE/DX   Delta X   Delta X   Delta X     New X
                                 (Linear)    (Quad)   (Total)
    R1        2.29847   0.00451   0.00448   0.00014   0.00427   2.30274
    R2        2.44185  -0.00182  -0.00314  -0.00300  -0.00582   2.43602
    R3        2.93014  -0.00018   0.00062  -0.00005   0.00058   2.93072
    R4        3.54793  -0.00003  -0.00233   0.00349   0.00096   3.54889
    R5        1.95878   0.00320   0.00785   0.00413   0.01250   1.97128
    R6        2.75886   0.00068  -0.01559   0.00169  -0.01336   2.74550
    R7        2.52859   0.00274   0.00279   0.00019   0.00298   2.53158
    R8        2.52818   0.00252   0.00310   0.00112   0.00422   2.53241
    R9        2.51338   0.00281   0.00159  -0.00005   0.00154   2.51492
   R10        1.83976   0.00121   0.00071  -0.00021   0.00030   1.84006
   R11        1.86210  -0.00136  -0.00125   0.00011  -0.00071   1.86140
   R12        3.45654   0.00043  -0.00535   0.00370  -0.00193   3.45461
   R13        3.30816  -0.00008   0.01425   0.00243   0.01709   3.32526
   R14        1.82006   0.00388   0.00285   0.00126   0.00408   1.82414
   R15        1.82085   0.00069   0.00138   0.00162   0.00300   1.82385
   R16        3.94210   0.00088  -0.03918   0.09553   0.05597   3.99807
   R17        4.08912   0.00030  -0.06407   0.08808   0.02292   4.11204
   R18        1.81186   0.00222   0.00198   0.00117   0.00316   1.81502
   R19        1.89463  -0.00184  -0.00047  -0.00450  -0.00529   1.88934
   R20        3.64502  -0.00010  -0.00965   0.02438   0.01468   3.65971
   R21        3.60286  -0.00015   0.00745   0.01966   0.02863   3.63149
   R22        3.04944  -0.00066  -0.00619   0.01147   0.00489   3.05433
   R23        1.86523   0.00037   0.00055  -0.00118  -0.00070   1.86453
   R24        1.81116   0.00179   0.00165   0.00101   0.00265   1.81381
   R25        3.55316   0.00026  -0.00970   0.02611   0.01653   3.56969
   R26        3.24876   0.00010  -0.00430   0.00337  -0.00097   3.24779
   R27        1.83357   0.00198   0.00229  -0.00034   0.00172   1.83529
   R28        1.83836   0.00050   0.00068   0.00019   0.00093   1.83929
   R29        1.82154  -0.00012   0.00011  -0.00045  -0.00035   1.82119
   R30        1.83498   0.00219   0.00172   0.00053   0.00213   1.83711
   R31        1.83007  -0.00162  -0.00156  -0.00003  -0.00159   1.82848
   R32        1.83026   0.00143   0.00221   0.00187   0.00428   1.83455
    A1        2.23401   0.00076   0.00129  -0.00280  -0.00183   2.23218
    A2        2.10724  -0.00158  -0.00442  -0.00242  -0.00668   2.10056
    A3        1.94193   0.00081   0.00313   0.00523   0.00852   1.95045
    A4        2.30408  -0.00083  -0.01885   0.00287  -0.01654   2.28754
    A5        1.97282  -0.00077   0.00287  -0.00528  -0.00178   1.97104
    A6        1.93264  -0.00271  -0.00329  -0.00226  -0.00555   1.92710
    A7        1.93546  -0.00311  -0.00527  -0.00467  -0.00995   1.92551
    A8        1.94261  -0.00272  -0.00227  -0.00251  -0.00479   1.93782
    A9        1.88340   0.00297   0.00355   0.00284   0.00638   1.88978
   A10        1.88317   0.00297   0.00398   0.00376   0.00774   1.89091
   A11        1.88435   0.00306   0.00378   0.00334   0.00711   1.89147
   A12        2.04674   0.00064  -0.00590   0.01210   0.00585   2.05259
   A13        1.98364  -0.00073  -0.00322   0.01673   0.01365   1.99729
   A14        1.85525   0.00010  -0.00136   0.00414   0.00294   1.85819
   A15        2.84032  -0.00030   0.00308  -0.01118  -0.00832   2.83200
   A16        1.83092  -0.00128  -0.00861   0.00548  -0.00096   1.82996
   A17        1.76807   0.00041   0.03419  -0.03065   0.00476   1.77283
   A18        1.79714   0.00050  -0.00506   0.01434   0.00985   1.80699
   A19        1.59744  -0.00081  -0.00476  -0.00839  -0.01339   1.58405
   A20        2.37743  -0.00000  -0.00729   0.00266  -0.00475   2.37267
   A21        1.89799   0.00010   0.00265  -0.00248   0.00104   1.89904
   A22        1.99604  -0.00010   0.01101  -0.00876   0.00138   1.99741
   A23        2.53437  -0.00021  -0.01696   0.02650   0.00694   2.54131
   A24        1.69478   0.00001   0.00329  -0.00382  -0.00017   1.69461
   A25        1.82215   0.00011   0.00705  -0.01956  -0.00987   1.81228
   A26        1.23608   0.00010   0.00754  -0.00431   0.00335   1.23943
   A27        1.75202  -0.00002   0.00866  -0.00132   0.00694   1.75896
   A28        2.20884  -0.00019  -0.00358   0.00860   0.00521   2.21404
   A29        1.49619   0.00011   0.00499  -0.02843  -0.02341   1.47278
   A30        1.88907   0.00011  -0.00031   0.00225   0.00196   1.89103
   A31        1.77987   0.00015   0.00214   0.00231   0.00471   1.78457
   A32        2.24588  -0.00011  -0.00786   0.01224   0.00418   2.25007
   A33        1.90459  -0.00077  -0.00614   0.02211   0.01565   1.92024
   A34        1.90101   0.00021  -0.00822   0.01150   0.00281   1.90381
   A35        1.86040   0.00048   0.00549  -0.00108   0.00471   1.86511
   A36        2.76973  -0.00022   0.00201  -0.00698  -0.00483   2.76490
   A37        1.98355  -0.00031  -0.00628   0.00836   0.00226   1.98581
   A38        1.84942  -0.00021   0.00195   0.00870   0.01027   1.85969
   A39        1.84092   0.00019  -0.00148   0.00263   0.00118   1.84210
   A40        2.75682  -0.00033  -0.00785  -0.00256  -0.01047   2.74635
   A41        1.88785  -0.00011  -0.00661  -0.02262  -0.02961   1.85823
   A42        1.91226  -0.00017  -0.01064   0.01747   0.00806   1.92031
   A43        1.78178  -0.00021  -0.00114  -0.00541  -0.00670   1.77508
   A44        2.13559  -0.00014   0.01411  -0.03770  -0.02539   2.11019
   A45        3.14125  -0.00011   0.01326   0.00051   0.01399   3.15523
   A46        3.09883  -0.00083  -0.00392   0.00523   0.00072   3.09956
   A47        2.97653  -0.00027   0.01367  -0.16930  -0.16218   2.81435
   A48        2.99507  -0.00080  -0.00680   0.01412   0.00745   3.00252
   A49        2.90747  -0.00018   0.00503  -0.00404   0.00081   2.90828
   A50        3.15479   0.00016   0.00584   0.01822   0.02450   3.17928
   A51        3.02367   0.00080   0.02099  -0.05438  -0.03712   2.98656
   A52        3.07161  -0.00054  -0.00223  -0.00177  -0.00425   3.06736
   A53        3.18923   0.00008   0.01350  -0.02257  -0.01030   3.17893
   A54        3.58699   0.00009  -0.04776   0.01548  -0.03744   3.54954
   A55        3.33326  -0.00061  -0.00012  -0.00255  -0.00301   3.33025
   A56        3.30289   0.00018   0.00511  -0.00067   0.00452   3.30741
   A57        3.30958   0.00065   0.00544  -0.02594  -0.02030   3.28928
   A58        2.97470  -0.00010  -0.00325  -0.00369  -0.00907   2.96564
    D1        0.68042  -0.00039   0.01325  -0.04877  -0.03550   0.64493
    D2       -2.46616  -0.00025   0.01316  -0.04558  -0.03233  -2.49849
    D3        0.07698   0.00002  -0.00173   0.00061  -0.00086   0.07612
    D4       -3.06001  -0.00010  -0.00163  -0.00231  -0.00377  -3.06378
    D5       -2.08662  -0.00012  -0.00422  -0.01237  -0.01663  -2.10325
    D6        2.10624  -0.00004  -0.00313  -0.01140  -0.01457   2.09168
    D7        0.00812   0.00000  -0.00289  -0.01080  -0.01373  -0.00561
    D8        1.05075  -0.00000  -0.00430  -0.00970  -0.01396   1.03679
    D9       -1.03957   0.00008  -0.00321  -0.00872  -0.01190  -1.05147
   D10       -3.13770   0.00012  -0.00297  -0.00812  -0.01106   3.13443
   D11       -2.22712  -0.00049  -0.01303   0.02798   0.01463  -2.21249
   D12       -0.19882  -0.00054  -0.02332   0.06312   0.04006  -0.15876
   D13       -1.32898  -0.00014   0.00816  -0.03530  -0.02709  -1.35607
   D14        0.86537  -0.00001   0.00198  -0.00122   0.00133   0.86670
   D15        1.95958  -0.00039  -0.00055   0.00402   0.00334   1.96292
   D16       -0.28123   0.00001   0.00946  -0.03204  -0.02290  -0.30413
   D17        0.39847  -0.00072   0.02202  -0.05832  -0.03655   0.36192
   D18       -1.51983  -0.00019   0.03222  -0.05136  -0.01898  -1.53881
   D19        2.65089  -0.00054   0.00617  -0.01892  -0.01278   2.63810
   D20        0.73258  -0.00000   0.01636  -0.01196   0.00478   0.73737
   D21        0.70284  -0.00001  -0.02016   0.03601   0.01570   0.71854
   D22        2.83450   0.00000  -0.01450   0.04377   0.02910   2.86361
   D23       -1.06717  -0.00018  -0.02300   0.03850   0.01531  -1.05186
   D24       -1.88441   0.00004   0.02152   0.07273   0.10022  -1.78419
   D25        1.94518  -0.00013   0.01580  -0.02213  -0.01032   1.93486
   D26        0.00798  -0.00002   0.01889  -0.00594   0.01158   0.01956
   D27       -1.75512   0.00066   0.02002   0.04816   0.06709  -1.68803
   D28       -0.14793  -0.00070  -0.02941  -0.35344  -0.37370  -0.52163
   D29        0.15796  -0.00083  -0.01780  -0.11445  -0.13890   0.01906
   D30       -0.31988   0.00035   0.01829  -0.01353   0.00515  -0.31473
   D31       -2.29799   0.00007   0.01914  -0.03039  -0.01098  -2.30897
   D32       -2.13836   0.00049   0.02938  -0.02864   0.00031  -2.13806
   D33        2.16671   0.00020   0.03023  -0.04550  -0.01583   2.15089
   D34        2.05844   0.00026   0.01040  -0.01113  -0.00036   2.05808
   D35        0.08034  -0.00002   0.01125  -0.02798  -0.01649   0.06384
   D36        0.81801   0.00013   0.00202  -0.00591  -0.00371   0.81430
   D37       -1.16010  -0.00016   0.00287  -0.02277  -0.01984  -1.17994
   D38        0.82308  -0.00095  -0.01311   0.00744  -0.00596   0.81712
   D39       -2.91277   0.00016  -0.01639   0.03111   0.01373  -2.89904
   D40       -0.91735   0.00024  -0.00745   0.02315   0.01531  -0.90204
   D41        0.87734   0.00036  -0.00065   0.00346   0.00508   0.88241
   D42        3.11575   0.00015  -0.03835   0.02304  -0.01584   3.09991
   D43        1.13832   0.00025  -0.03229   0.05892   0.02671   1.16503
   D44        0.26504  -0.00013  -0.01365   0.02076   0.00719   0.27223
   D45       -1.71239  -0.00002  -0.00759   0.05664   0.04974  -1.66266
   D46       -1.36758  -0.00004  -0.01334   0.01140  -0.00150  -1.36908
   D47        2.93817   0.00006  -0.00728   0.04728   0.04104   2.97922
   D48        0.41687  -0.00028   0.00286   0.00767   0.01055   0.42742
   D49       -1.53839  -0.00021   0.00587  -0.00294   0.00299  -1.53540
   D50       -1.94286  -0.00010  -0.00154  -0.00358  -0.00508  -1.94795
   D51        2.38507  -0.00004   0.00147  -0.01419  -0.01265   2.37242
   D52        1.91677  -0.00018   0.00878  -0.02120  -0.01244   1.90433
   D53       -0.03848  -0.00011   0.01178  -0.03181  -0.02001  -0.05849
   D54        1.17421   0.00024  -0.01198   0.02521   0.01282   1.18704
   D55       -0.56630   0.00025  -0.02180   0.03241   0.01070  -0.55559
   D56       -2.75537   0.00000  -0.01730   0.01620  -0.00123  -2.75661
   D57        0.45468   0.00002   0.01457  -0.00720   0.00697   0.46165
   D58       -1.59808   0.00056   0.02307  -0.03854  -0.01560  -1.61368
   D59        0.79958  -0.00056  -0.01153   0.01715   0.00589   0.80547
   D60       -1.30889  -0.00019  -0.00453   0.00192  -0.00244  -1.31133
   D61        1.63438  -0.00085  -0.02287   0.00642  -0.01900   1.61537
   D62       -0.36380  -0.00056  -0.01085   0.02775   0.01462  -0.34918
         Item               Value     Threshold  Converged?
 Maximum Force            0.004506     0.000015     NO 
 RMS     Force            0.001070     0.000010     NO 
 Maximum Displacement     0.392576     0.000060     NO 
 RMS     Displacement     0.046226     0.000040     NO 
 Predicted change in Energy=-4.730041D-04
 GradGradGradGradGradGradGradGradGradGradGradGradGradGradGradGradGradGrad

                          Input orientation:                          
 ---------------------------------------------------------------------
 Center     Atomic      Atomic             Coordinates (Angstroms)
 Number     Number       Type             X           Y           Z
 ---------------------------------------------------------------------
      1          6           0        1.747587   -0.492490    0.035372
      2          8           0        0.776439   -1.048604    0.517547
      3          8           0        1.764575    0.455855   -0.837612
      4          1           0        0.810667    0.798875   -1.083736
      5          6           0        3.179897   -0.905416    0.463367
      6          9           0        3.829582    0.140414    0.991399
      7          9           0        3.875112   -1.340526   -0.596446
      8          9           0        3.145360   -1.878462    1.370624
      9          8           0       -0.480461    1.378128   -1.412740
     10          1           0       -1.058823    0.878145   -2.015763
     11          1           0       -1.031045    1.616614   -0.631571
     12          8           0       -0.919748    0.102921    2.703499
     13          1           0       -1.769651   -0.285888    2.462085
     14          1           0       -0.265593   -0.405622    2.208564
     15          8           0       -3.391871   -0.542129    1.128340
     16          1           0       -4.002972   -1.095280    1.621364
     17          1           0       -2.832743   -1.125208    0.539286
     18          8           0       -2.451334   -0.104542   -2.676962
     19          1           0       -3.215156    0.337828   -2.236062
     20          1           0       -2.672828   -0.239907   -3.601022
     21          8           0       -1.777075   -1.765301   -0.503886
     22          1           0       -0.870395   -1.535212   -0.242714
     23          1           0       -1.924443   -1.377113   -1.384185
     24          8           0       -4.256889    1.059837   -1.075339
     25          1           0       -3.974378    1.936503   -0.791742
     26          1           0       -4.214068    0.502366   -0.280051
     27          8           0       -2.003709    1.953611    0.795568
     28          1           0       -1.387916    2.012450    1.539586
     29          1           0       -2.526446    1.171076    1.033981
 ---------------------------------------------------------------------
                    Distance matrix (angstroms):
                    1          2          3          4          5
     1  C    0.000000
     2  O    1.218558   0.000000
     3  O    1.289089   2.253057   0.000000
     4  H    1.948806   2.445088   1.043158   0.000000
     5  C    1.550870   2.408329   2.355577   3.303238   0.000000
     6  F    2.376817   3.310586   2.776515   3.722042   1.339652
     7  F    2.375862   3.305749   2.781998   3.768994   1.340093
     8  F    2.378568   2.651074   3.497415   4.317732   1.330837
     9  O    3.249683   3.345868   2.494303   1.452856   4.704527
    10  H    3.736541   3.673991   3.088357   2.090443   5.224359
    11  H    3.551610   3.419190   3.034025   2.065201   5.029071
    12  O    3.819436   2.996906   4.457535   4.221592   4.779332
    13  H    4.278152   3.293256   4.891721   4.517477   5.373705
    14  H    2.963647   2.087773   3.760707   3.667204   3.894471
    15  O    5.254624   4.243158   5.608019   4.934865   6.615308
    16  H    5.995637   4.905442   6.458884   5.837509   7.278091
    17  H    4.651203   3.610061   5.052816   4.428401   6.017135
    18  O    5.013801   4.638390   4.633696   3.741014   6.497217
    19  H    5.520658   5.043549   5.173714   4.212799   7.051899
    20  H    5.729505   5.432683   5.273619   4.421599   7.156574
    21  O    3.786038   2.842079   4.193827   3.688852   5.123138
    22  H    2.831683   1.877990   3.355789   2.996873   4.159334
    23  H    4.035035   3.319528   4.155402   3.507994   5.448875
    24  O    6.300566   5.684822   6.056347   5.074278   7.844464
    25  H    6.270966   5.761542   5.927057   4.927080   7.799708
    26  H    6.052319   5.286477   6.004766   5.097234   7.563415
    27  O    4.542415   4.101196   4.371557   3.575739   5.929094
    28  H    4.285879   3.885749   4.244085   3.631576   5.526038
    29  H    4.693829   4.012821   4.735744   3.969835   6.099161
                    6          7          8          9         10
     6  F    0.000000
     7  F    2.171752   0.000000
     8  F    2.165140   2.165935   0.000000
     9  O    5.088054   5.198888   5.612404   0.000000
    10  H    5.786516   5.592914   6.061490   0.973716   0.000000
    11  H    5.332813   5.728551   5.802302   0.985009   1.569107
    12  O    5.048646   5.996987   4.714609   4.331576   4.784533
    13  H    5.804831   6.506168   5.280617   4.409674   4.680958
    14  H    4.306983   5.087983   3.808675   4.042496   4.485779
    15  O    7.254929   7.511416   6.676816   4.315180   4.164814
    16  H    7.954414   8.187982   7.195478   5.266082   5.078495
    17  H    6.796527   6.806730   6.082453   3.950991   3.699796
    18  O    7.277828   6.773487   7.131110   2.771445   1.828098
    19  H    7.751375   7.468408   7.640438   3.039513   2.233886
    20  H    7.969712   7.287960   7.826457   3.494723   2.523509
    21  O    6.107555   5.668882   5.268487   3.519711   3.128811
    22  H    5.140091   4.762653   4.341309   3.163631   3.000583
    23  H    6.407425   5.852924   5.791652   3.110828   2.496873
    24  O    8.396890   8.492381   8.331244   3.804807   3.338418
    25  H    8.204104   8.508323   8.361845   3.592335   3.334488
    26  H    8.151558   8.302482   7.909125   3.998720   3.620701
    27  O    6.111736   6.881103   6.444252   2.743736   3.154841
    28  H    5.570216   6.595797   5.976482   3.153104   3.746393
    29  H    6.439190   7.067276   6.448442   3.196149   3.397156
                   11         12         13         14         15
    11  H    0.000000
    12  O    3.664198   0.000000
    13  H    3.706179   0.965292   0.000000
    14  H    3.569555   0.965140   1.529967   0.000000
    15  O    3.651158   3.001434   2.115687   3.310457   0.000000
    16  H    4.611121   3.480370   2.519851   3.845574   0.960465
    17  H    3.483477   3.138737   2.351973   3.145561   0.999794
    18  O    3.027082   5.598050   5.187232   5.360642   3.944162
    19  H    2.996669   5.451912   4.954906   5.385846   3.482062
    20  H    3.867784   6.552695   6.130180   6.290749   4.793248
    21  O    3.465575   3.809539   3.314468   3.389792   2.601515
    22  H    3.179784   3.371363   3.112139   2.765958   3.037078
    23  H    3.213563   4.461959   4.001065   4.074730   3.027098
    24  O    3.303483   5.131454   4.528873   5.372340   2.858453
    25  H    2.964994   4.990942   4.515222   5.314365   3.188989
    26  H    3.390686   4.462475   3.757104   4.754798   1.936633
    27  O    1.759650   2.870579   2.801324   3.253242   2.875143
    28  H    2.235613   2.284770   2.505810   2.748492   3.272741
    29  H    2.282278   2.551416   2.175997   2.996177   1.921701
                   16         17         18         19         20
    16  H    0.000000
    17  H    1.594122   0.000000
    18  O    4.675976   3.395804   0.000000
    19  H    4.189772   3.160581   0.986666   0.000000
    20  H    5.456579   4.236919   0.959828   1.578294   0.000000
    21  O    3.149641   1.616281   2.816914   3.080854   3.566714
    22  H    3.671698   2.151846   3.236008   3.602725   4.025520
    23  H    3.665111   2.142010   1.889000   2.309255   2.601477
    24  O    3.461388   3.067512   2.679740   1.718657   3.252331
    25  H    3.874997   3.528320   3.168530   2.284346   3.784553
    26  H    2.492471   2.286563   3.036569   2.202471   3.735671
    27  O    3.738279   3.198766   4.061383   3.642683   4.958754
    28  H    4.062412   3.596251   4.836506   4.516490   5.757600
    29  H    2.767945   2.368852   3.924786   3.444098   4.847222
                   21         22         23         24         25
    21  O    0.000000
    22  H    0.971195   0.000000
    23  H    0.973310   1.561720   0.000000
    24  O    3.802294   4.346940   3.387390   0.000000
    25  H    4.314436   4.689238   3.941227   0.963734   0.000000
    26  H    3.336368   3.915772   3.161319   0.972157   1.541437
    27  O    3.945915   3.812390   3.981372   3.062017   2.530491
    28  H    4.312612   4.003789   4.508374   3.997038   3.482908
    29  H    3.398368   3.420008   3.564155   2.730575   2.452683
                   26         27         28         29
    26  H    0.000000
    27  O    2.854603   0.000000
    28  H    3.684912   0.967588   0.000000
    29  H    2.240965   0.970801   1.503262   0.000000
 Stoichiometry    C2H15F3O9
 Framework group  C1[X(C2H15F3O9)]
 Deg. of freedom    81
 Full point group                 C1      NOp   1
 Largest Abelian subgroup         C1      NOp   1
 Largest concise Abelian subgroup C1      NOp   1
                         Standard orientation:                         
 ---------------------------------------------------------------------
 Center     Atomic      Atomic             Coordinates (Angstroms)
 Number     Number       Type             X           Y           Z
 ---------------------------------------------------------------------
      1          6           0        1.801694   -0.269608   -0.003369
      2          8           0        1.038586    0.416044    0.654226
      3          8           0        1.506041   -1.218827   -0.823930
      4          1           0        0.478008   -1.335743   -0.956813
      5          6           0        3.333604   -0.046295    0.089263
      6          9           0        3.833764    0.266744   -1.113448
      7          9           0        3.941157   -1.160362    0.520058
      8          9           0        3.622025    0.941789    0.932845
      9          8           0       -0.935485   -1.500761   -1.249384
     10          1           0       -1.484682   -1.950560   -0.582911
     11          1           0       -1.404121   -0.665581   -1.479813
     12          8           0       -0.518886    2.733152   -0.435149
     13          1           0       -1.301340    2.672635    0.126895
     14          1           0        0.144491    2.187385    0.004811
     15          8           0       -3.015924    1.654270    0.833483
     16          1           0       -3.428865    2.291023    1.422141
     17          1           0       -2.443567    1.038754    1.374903
     18          8           0       -2.736838   -2.278009    0.708146
     19          1           0       -3.501319   -1.761013    0.359157
     20          1           0       -3.057834   -3.136094    0.994365
     21          8           0       -1.443695   -0.099016    1.938907
     22          1           0       -0.572098   -0.013504    1.519113
     23          1           0       -1.789553   -0.975625    1.695451
     24          8           0       -4.486902   -0.517833   -0.301835
     25          1           0       -4.344686   -0.368422   -1.243235
     26          1           0       -4.221341    0.308456    0.136131
     27          8           0       -2.208647    0.864058   -1.810438
     28          1           0       -1.516058    1.487661   -2.070562
     29          1           0       -2.527340    1.257869   -0.982305
 ---------------------------------------------------------------------
 Rotational constants (GHZ):           0.7689754           0.2407826           0.2229765
 Standard basis: 6-31++G(d,p) (6D, 7F)
 There are   356 symmetry adapted cartesian basis functions of A   symmetry.
 There are   356 symmetry adapted basis functions of A   symmetry.
   356 basis functions,   568 primitive gaussians,   356 cartesian basis functions
    63 alpha electrons       63 beta electrons
       nuclear repulsion energy      1140.8325773811 Hartrees.
 NAtoms=   29 NActive=   29 NUniq=   29 SFac= 1.00D+00 NAtFMM=   60 NAOKFM=F Big=F
 Integral buffers will be    131072 words long.
 Raffenetti 2 integral format.
 Two-electron integral symmetry is turned on.
 Nuclear repulsion after empirical dispersion term =     1140.8144754345 Hartrees.
 One-electron integrals computed using PRISM.
 NBasis=   356 RedAO= T EigKep=  3.81D-05  NBF=   356
 NBsUse=   356 1.00D-06 EigRej= -1.00D+00 NBFU=   356
 Initial guess from the checkpoint file:  "/local_scratch/slurm.6305471/Gau-155727.chk"
 B after Tr=     0.000000   -0.000000    0.000000
         Rot=    0.999985    0.005374   -0.000303    0.000208 Ang=   0.62 deg.
 ExpMin= 3.60D-02 ExpMax= 7.00D+03 ExpMxC= 1.05D+03 IAcc=3 IRadAn=         5 AccDes= 0.00D+00
 Harris functional with IExCor= 4639 and IRadAn=       5 diagonalized for initial guess.
 HarFok:  IExCor= 4639 AccDes= 0.00D+00 IRadAn=         5 IDoV= 1 UseB2=F ITyADJ=14
 ICtDFT=  3500011 ScaDFX=  1.000000  1.000000  1.000000  1.000000
 FoFCou: FMM=F IPFlag=           0 FMFlag=      100000 FMFlg1=           0
         NFxFlg=           0 DoJE=T BraDBF=F KetDBF=T FulRan=T
         wScrn=  0.000000 ICntrl=       500 IOpCl=  0 I1Cent=   200000004 NGrid=           0
         NMat0=    1 NMatS0=      1 NMatT0=    0 NMatD0=    1 NMtDS0=    0 NMtDT0=    0
 Petite list used in FoFCou.
 Requested convergence on RMS density matrix=1.00D-10 within 128 cycles.
 Requested convergence on MAX density matrix=1.00D-08.
 Requested convergence on             energy=1.00D-08.
 No special actions if energy rises.
 SCF Done:  E(RwB97XD) =  -1061.67329194     A.U. after   15 cycles
            NFock= 15  Conv=0.64D-10     -V/T= 2.0083
 Calling FoFJK, ICntrl=      2127 FMM=F ISym2X=0 I1Cent= 0 IOpClX= 0 NMat=1 NMatS=1 NMatT=0.
 ***** Axes restored to original set *****
 -------------------------------------------------------------------
 Center     Atomic                   Forces (Hartrees/Bohr)
 Number     Number              X              Y              Z
 -------------------------------------------------------------------
      1        6           0.001766523    0.002051309   -0.001612598
      2        8          -0.002665725   -0.001897481    0.001675181
      3        8           0.000862446   -0.000250058    0.000078389
      4        1          -0.000008689    0.000198929    0.000173828
      5        6           0.000330160   -0.000038292    0.000237577
      6        9          -0.000068866    0.000366638    0.000047101
      7        9          -0.000027946   -0.000080257   -0.000475524
      8        9          -0.000295555   -0.000257034    0.000186913
      9        8          -0.000180744    0.000226012    0.001308652
     10        1          -0.000766437    0.000123869   -0.000805390
     11        1           0.000573057   -0.000159962   -0.000677323
     12        8           0.000339297    0.000792490    0.000797154
     13        1           0.000194166   -0.000948922    0.000448741
     14        1           0.000664265    0.000080774   -0.000283391
     15        8          -0.000908311    0.000823362   -0.000250378
     16        1          -0.000308806   -0.000281602   -0.000146757
     17        1           0.000226333   -0.000102547   -0.000196332
     18        8           0.000350770   -0.000564966    0.000262507
     19        1          -0.000183387    0.000253403    0.000243047
     20        1          -0.000050491   -0.000075073   -0.000196167
     21        8          -0.001181780    0.000003466   -0.001023877
     22        1           0.001154793    0.000163267    0.000261343
     23        1           0.000041148   -0.000119247    0.000509714
     24        8          -0.000431515    0.000408736   -0.001057093
     25        1           0.000155164   -0.000124085    0.000034008
     26        1           0.000494690   -0.000385096    0.001063813
     27        8          -0.000750835    0.000082219    0.000668741
     28        1           0.000306464   -0.000488105   -0.000346643
     29        1           0.000369809    0.000198252   -0.000925237
 -------------------------------------------------------------------
 Cartesian Forces:  Max     0.002665725 RMS     0.000712975

 GradGradGradGradGradGradGradGradGradGradGradGradGradGradGradGradGradGrad
 Berny optimization.
 Using GEDIIS/GDIIS optimizer.
 FormGI is forming the generalized inverse of G from B-inverse, IUseBI=4.
 Internal  Forces:  Max     0.003155796 RMS     0.000400591
 Search for a local minimum.
 Step number  12 out of a maximum of  174
 All quantities printed in internal units (Hartrees-Bohrs-Radians)
 Mixed Optimization -- En-DIIS/RFO-DIIS
 Update second derivatives using D2CorX and points   11   12
 DE= -4.20D-04 DEPred=-4.73D-04 R= 8.89D-01
 TightC=F SS=  1.41D+00  RLast= 4.83D-01 DXNew= 1.2000D+00 1.4480D+00
 Trust test= 8.89D-01 RLast= 4.83D-01 DXMaxT set to 1.20D+00
 ITU=  1  0  1  0  0  0  0  0 -1  1  1  0
 Use linear search instead of GDIIS.
     Eigenvalues ---    0.00016   0.00034   0.00038   0.00050   0.00078
     Eigenvalues ---    0.00124   0.00170   0.00194   0.00285   0.00295
     Eigenvalues ---    0.00355   0.00426   0.00535   0.00661   0.00715
     Eigenvalues ---    0.00776   0.00834   0.00876   0.01094   0.01217
     Eigenvalues ---    0.01252   0.01399   0.01464   0.01543   0.01572
     Eigenvalues ---    0.01702   0.01811   0.01825   0.01900   0.02062
     Eigenvalues ---    0.02113   0.02319   0.02445   0.02586   0.02740
     Eigenvalues ---    0.02935   0.03098   0.03188   0.03280   0.03535
     Eigenvalues ---    0.03711   0.03721   0.04068   0.04409   0.05091
     Eigenvalues ---    0.05272   0.05398   0.06154   0.06424   0.06927
     Eigenvalues ---    0.08097   0.11164   0.12031   0.13909   0.14848
     Eigenvalues ---    0.18808   0.20870   0.22804   0.23915   0.26303
     Eigenvalues ---    0.26775   0.34458   0.35186   0.40093   0.40997
     Eigenvalues ---    0.41268   0.43911   0.44959   0.45714   0.48389
     Eigenvalues ---    0.50302   0.51551   0.52556   0.54351   0.54629
     Eigenvalues ---    0.55554   0.57563   0.58356   0.59070   0.59428
     Eigenvalues ---    0.86427
 RFO step:  Lambda=-4.90086981D-04 EMin= 1.63926027D-04
 Quartic linear search produced a step of -0.10093.
 Iteration  1 RMS(Cart)=  0.04195641 RMS(Int)=  0.00126178
 Iteration  2 RMS(Cart)=  0.00137607 RMS(Int)=  0.00029790
 Iteration  3 RMS(Cart)=  0.00000214 RMS(Int)=  0.00029789
 Iteration  4 RMS(Cart)=  0.00000000 RMS(Int)=  0.00029789
 Variable       Old X    -DE/DX   Delta X   Delta X   Delta X     New X
                                 (Linear)    (Quad)   (Total)
    R1        2.30274   0.00316  -0.00043   0.01018   0.00963   2.31237
    R2        2.43602  -0.00026   0.00059  -0.00530  -0.00462   2.43140
    R3        2.93072  -0.00006  -0.00006   0.00066   0.00060   2.93132
    R4        3.54889  -0.00040  -0.00010   0.00411   0.00387   3.55275
    R5        1.97128   0.00034  -0.00126   0.01360   0.01250   1.98378
    R6        2.74550   0.00028   0.00135  -0.01523  -0.01372   2.73178
    R7        2.53158   0.00027  -0.00030   0.00285   0.00255   2.53413
    R8        2.53241   0.00039  -0.00043   0.00340   0.00297   2.53538
    R9        2.51492   0.00032  -0.00016   0.00199   0.00184   2.51675
   R10        1.84006   0.00106  -0.00003   0.00268   0.00275   1.84281
   R11        1.86140  -0.00096   0.00007  -0.00249  -0.00245   1.85894
   R12        3.45461   0.00020   0.00020   0.00229   0.00260   3.45720
   R13        3.32526  -0.00006  -0.00173  -0.00871  -0.01048   3.31478
   R14        1.82414   0.00136  -0.00041   0.00372   0.00331   1.82745
   R15        1.82385   0.00055  -0.00030   0.00287   0.00257   1.82642
   R16        3.99807   0.00123  -0.00565   0.09477   0.08921   4.08728
   R17        4.11204   0.00034  -0.00231   0.08339   0.08084   4.19288
   R18        1.81502   0.00028  -0.00032   0.00262   0.00230   1.81732
   R19        1.88934   0.00015   0.00053  -0.00266  -0.00216   1.88718
   R20        3.65971  -0.00029  -0.00148  -0.00665  -0.00819   3.65152
   R21        3.63149  -0.00024  -0.00289  -0.00763  -0.01041   3.62108
   R22        3.05433  -0.00019  -0.00049   0.00989   0.00934   3.06367
   R23        1.86453   0.00031   0.00007   0.00112   0.00130   1.86583
   R24        1.81381   0.00021  -0.00027   0.00238   0.00211   1.81592
   R25        3.56969  -0.00011  -0.00167   0.00286   0.00116   3.57085
   R26        3.24779  -0.00008   0.00010  -0.00505  -0.00484   3.24295
   R27        1.83529   0.00074  -0.00017   0.00457   0.00425   1.83954
   R28        1.83929  -0.00063  -0.00009  -0.00220  -0.00235   1.83694
   R29        1.82119  -0.00006   0.00004  -0.00090  -0.00087   1.82033
   R30        1.83711   0.00088  -0.00022   0.00723   0.00700   1.84411
   R31        1.82848  -0.00010   0.00016   0.00047   0.00063   1.82910
   R32        1.83455  -0.00064  -0.00043   0.00135   0.00093   1.83548
    A1        2.23218   0.00049   0.00018   0.00417   0.00390   2.23608
    A2        2.10056  -0.00029   0.00067  -0.00880  -0.00789   2.09267
    A3        1.95045  -0.00020  -0.00086   0.00463   0.00399   1.95444
    A4        2.28754  -0.00057   0.00167  -0.03428  -0.03316   2.25438
    A5        1.97104  -0.00047   0.00018  -0.00652  -0.00666   1.96438
    A6        1.92710  -0.00029   0.00056  -0.00441  -0.00386   1.92323
    A7        1.92551  -0.00038   0.00100  -0.00769  -0.00670   1.91881
    A8        1.93782  -0.00035   0.00048  -0.00415  -0.00368   1.93414
    A9        1.88978   0.00033  -0.00064   0.00539   0.00473   1.89451
   A10        1.89091   0.00037  -0.00078   0.00577   0.00498   1.89589
   A11        1.89147   0.00035  -0.00072   0.00575   0.00502   1.89649
   A12        2.05259   0.00033  -0.00059   0.00918   0.00890   2.06150
   A13        1.99729  -0.00021  -0.00138  -0.01025  -0.01166   1.98563
   A14        1.85819  -0.00002  -0.00030   0.00513   0.00457   1.86276
   A15        2.83200  -0.00019   0.00084  -0.01225  -0.01175   2.82025
   A16        1.82996   0.00060   0.00010  -0.00544  -0.00558   1.82438
   A17        1.77283   0.00018  -0.00048   0.01129   0.01108   1.78391
   A18        1.80699   0.00011  -0.00099   0.00153   0.00047   1.80746
   A19        1.58405   0.00009   0.00135  -0.02407  -0.02215   1.56190
   A20        2.37267  -0.00007   0.00048   0.00578   0.00588   2.37855
   A21        1.89904  -0.00015  -0.00011   0.00197   0.00189   1.90093
   A22        1.99741   0.00002  -0.00014   0.00333   0.00316   2.00058
   A23        2.54131   0.00017  -0.00070   0.01275   0.01223   2.55353
   A24        1.69461  -0.00010   0.00002   0.00196   0.00191   1.69652
   A25        1.81228  -0.00001   0.00100  -0.01599  -0.01520   1.79708
   A26        1.23943   0.00002  -0.00034  -0.00302  -0.00332   1.23611
   A27        1.75896  -0.00021  -0.00070  -0.00273  -0.00351   1.75545
   A28        2.21404   0.00000  -0.00053   0.00251   0.00208   2.21612
   A29        1.47278   0.00023   0.00236   0.00555   0.00792   1.48070
   A30        1.89103   0.00003  -0.00020   0.00158   0.00138   1.89242
   A31        1.78457   0.00004  -0.00048  -0.00176  -0.00222   1.78235
   A32        2.25007  -0.00011  -0.00042  -0.00543  -0.00591   2.24416
   A33        1.92024  -0.00055  -0.00158  -0.01003  -0.01160   1.90864
   A34        1.90381   0.00018  -0.00028   0.00343   0.00320   1.90701
   A35        1.86511   0.00018  -0.00048   0.00581   0.00525   1.87036
   A36        2.76490   0.00002   0.00049  -0.00338  -0.00302   2.76188
   A37        1.98581  -0.00009  -0.00023   0.00500   0.00473   1.99054
   A38        1.85969  -0.00026  -0.00104   0.01334   0.01208   1.87177
   A39        1.84210   0.00005  -0.00012  -0.00114  -0.00133   1.84077
   A40        2.74635   0.00010   0.00106   0.00271   0.00325   2.74960
   A41        1.85823  -0.00028   0.00299  -0.01087  -0.00786   1.85037
   A42        1.92031   0.00020  -0.00081  -0.00525  -0.00670   1.91361
   A43        1.77508   0.00001   0.00068  -0.01086  -0.01043   1.76465
   A44        2.11019  -0.00012   0.00256  -0.05710  -0.05453   2.05566
   A45        3.15523  -0.00016  -0.00141  -0.00335  -0.00486   3.15037
   A46        3.09956  -0.00017  -0.00007  -0.02118  -0.02133   3.07823
   A47        2.81435   0.00011   0.01637   0.06455   0.07879   2.89314
   A48        3.00252  -0.00005  -0.00075  -0.01284  -0.01354   2.98898
   A49        2.90828  -0.00008  -0.00008   0.00552   0.00535   2.91363
   A50        3.17928   0.00003  -0.00247   0.00671   0.00376   3.18304
   A51        2.98656   0.00040   0.00375  -0.00661  -0.00374   2.98281
   A52        3.06736  -0.00004   0.00043   0.00434   0.00520   3.07257
   A53        3.17893  -0.00004   0.00104  -0.00466  -0.00306   3.17587
   A54        3.54954   0.00009   0.00378   0.02768   0.03063   3.58017
   A55        3.33025  -0.00011   0.00030   0.00346   0.00383   3.33407
   A56        3.30741  -0.00007  -0.00046   0.00024  -0.00020   3.30722
   A57        3.28928   0.00072   0.00205   0.01448   0.01645   3.30573
   A58        2.96564  -0.00009   0.00092   0.04381   0.04499   3.01063
    D1        0.64493  -0.00008   0.00358   0.04275   0.04611   0.69104
    D2       -2.49849   0.00001   0.00326   0.04482   0.04785  -2.45064
    D3        0.07612   0.00009   0.00009   0.00341   0.00324   0.07936
    D4       -3.06378   0.00000   0.00038   0.00150   0.00162  -3.06216
    D5       -2.10325  -0.00006   0.00168  -0.01327  -0.01159  -2.11483
    D6        2.09168  -0.00005   0.00147  -0.01224  -0.01077   2.08091
    D7       -0.00561  -0.00001   0.00139  -0.01167  -0.01028  -0.01589
    D8        1.03679   0.00003   0.00141  -0.01151  -0.01011   1.02669
    D9       -1.05147   0.00004   0.00120  -0.01048  -0.00929  -1.06076
   D10        3.13443   0.00007   0.00112  -0.00991  -0.00880   3.12563
   D11       -2.21249   0.00008  -0.00148  -0.07345  -0.07465  -2.28714
   D12       -0.15876  -0.00006  -0.00404  -0.07375  -0.07799  -0.23675
   D13       -1.35607   0.00003   0.00273  -0.04910  -0.04625  -1.40232
   D14        0.86670   0.00006  -0.00013  -0.04476  -0.04519   0.82151
   D15        1.96292   0.00004  -0.00034  -0.05820  -0.05853   1.90438
   D16       -0.30413   0.00008   0.00231  -0.05621  -0.05384  -0.35797
   D17        0.36192  -0.00033   0.00369  -0.07699  -0.07316   0.28877
   D18       -1.53881  -0.00026   0.00192  -0.05327  -0.05110  -1.58991
   D19        2.63810  -0.00010   0.00129  -0.07163  -0.07029   2.56781
   D20        0.73737  -0.00003  -0.00048  -0.04791  -0.04824   0.68913
   D21        0.71854   0.00017  -0.00159   0.06127   0.05968   0.77822
   D22        2.86361   0.00001  -0.00294   0.06255   0.05957   2.92318
   D23       -1.05186   0.00008  -0.00155   0.06192   0.06036  -0.99150
   D24       -1.78419  -0.00006  -0.01011   0.02738   0.01659  -1.76760
   D25        1.93486   0.00011   0.00104   0.05695   0.05801   1.99287
   D26        0.01956   0.00018  -0.00117   0.05531   0.05425   0.07381
   D27       -1.68803   0.00019  -0.00677   0.05148   0.04530  -1.64273
   D28       -0.52163   0.00063   0.03772   0.16347   0.20233  -0.31930
   D29        0.01906  -0.00005   0.01402   0.05107   0.06474   0.08380
   D30       -0.31473   0.00019  -0.00052  -0.01743  -0.01801  -0.33275
   D31       -2.30897   0.00017   0.00111  -0.01931  -0.01816  -2.32714
   D32       -2.13806   0.00006  -0.00003  -0.00524  -0.00537  -2.14342
   D33        2.15089   0.00003   0.00160  -0.00713  -0.00551   2.14537
   D34        2.05808   0.00013   0.00004  -0.01342  -0.01349   2.04460
   D35        0.06384   0.00011   0.00166  -0.01530  -0.01363   0.05021
   D36        0.81430   0.00012   0.00037  -0.00995  -0.00957   0.80473
   D37       -1.17994   0.00009   0.00200  -0.01183  -0.00972  -1.18966
   D38        0.81712   0.00003   0.00060   0.02852   0.02955   0.84667
   D39       -2.89904   0.00024  -0.00139   0.05560   0.05409  -2.84495
   D40       -0.90204   0.00002  -0.00154   0.06009   0.05844  -0.84361
   D41        0.88241   0.00004  -0.00051   0.04237   0.04152   0.92394
   D42        3.09991   0.00003   0.00160   0.00106   0.00265   3.10256
   D43        1.16503   0.00018  -0.00270   0.02435   0.02162   1.18665
   D44        0.27223  -0.00013  -0.00073   0.03571   0.03524   0.30747
   D45       -1.66266   0.00002  -0.00502   0.05900   0.05421  -1.60844
   D46       -1.36908   0.00002   0.00015   0.02776   0.02821  -1.34087
   D47        2.97922   0.00017  -0.00414   0.05105   0.04719   3.02641
   D48        0.42742  -0.00022  -0.00107   0.01185   0.01081   0.43823
   D49       -1.53540  -0.00010  -0.00030   0.00299   0.00276  -1.53264
   D50       -1.94795  -0.00003   0.00051   0.00771   0.00823  -1.93972
   D51        2.37242   0.00009   0.00128  -0.00115   0.00018   2.37260
   D52        1.90433  -0.00001   0.00126   0.01749   0.01877   1.92311
   D53       -0.05849   0.00012   0.00202   0.00863   0.01072  -0.04777
   D54        1.18704  -0.00010  -0.00129   0.00118  -0.00022   1.18681
   D55       -0.55559   0.00008  -0.00108   0.00274   0.00164  -0.55395
   D56       -2.75661   0.00007   0.00012   0.00700   0.00707  -2.74953
   D57        0.46165  -0.00019  -0.00070   0.01397   0.01320   0.47485
   D58       -1.61368   0.00027   0.00157   0.02076   0.02230  -1.59138
   D59        0.80547  -0.00008  -0.00059  -0.06424  -0.06496   0.74051
   D60       -1.31133   0.00013   0.00025  -0.07619  -0.07596  -1.38729
   D61        1.61537   0.00013   0.00192   0.04666   0.04805   1.66342
   D62       -0.34918   0.00037  -0.00148   0.06612   0.06425  -0.28493
         Item               Value     Threshold  Converged?
 Maximum Force            0.003156     0.000015     NO 
 RMS     Force            0.000401     0.000010     NO 
 Maximum Displacement     0.217855     0.000060     NO 
 RMS     Displacement     0.042141     0.000040     NO 
 Predicted change in Energy=-3.038249D-04
 GradGradGradGradGradGradGradGradGradGradGradGradGradGradGradGradGradGrad

                          Input orientation:                          
 ---------------------------------------------------------------------
 Center     Atomic      Atomic             Coordinates (Angstroms)
 Number     Number       Type             X           Y           Z
 ---------------------------------------------------------------------
      1          6           0        1.724499   -0.461916    0.045527
      2          8           0        0.742965   -0.986309    0.554379
      3          8           0        1.757148    0.453117   -0.858407
      4          1           0        0.800718    0.806289   -1.108479
      5          6           0        3.147696   -0.893861    0.486113
      6          9           0        3.824116    0.160559    0.964593
      7          9           0        3.819929   -1.391917   -0.562746
      8          9           0        3.086816   -1.826392    1.435003
      9          8           0       -0.482971    1.385402   -1.434849
     10          1           0       -1.066236    0.896174   -2.044292
     11          1           0       -1.025670    1.615888   -0.647424
     12          8           0       -0.887131    0.082955    2.749148
     13          1           0       -1.707877   -0.336895    2.457128
     14          1           0       -0.192788   -0.370942    2.253178
     15          8           0       -3.395524   -0.547245    1.120819
[truncated: 1,934,287 more chars]
