# Supplementary material for: The Hydration of Trifluoroacetic Acid from 0 to 298 K
Source: J Phys Chem A. 2026 Jan 20;130(4):927–35. doi: 10.1021/acs.jpca.5c08151 (PMC12862820; doi:10.1021/acs.jpca.5c08151)
Supplement: Supplementary file 1 [file jp5c08151_si_001.zip › TFA_SI/within1kcal-hightemps/7-H2O/20K-457-15898-wb97xd.log]

 Entering Gaussian System, Link 0=g16
 Initial command:
 /software/commercial/MERCURY/GAUSSIAN/AVX2/g16/l1.exe "/local_scratch/slurm.6305310/Gau-3622376.inp" -scrdir="/local_scratch/slurm.6305310/"
 Entering Link 1 = /software/commercial/MERCURY/GAUSSIAN/AVX2/g16/l1.exe PID=   3622377.
  
 Copyright (c) 1988-2019, Gaussian, Inc.  All Rights Reserved.
  
 This is part of the Gaussian(R) 16 program.  It is based on
 the Gaussian(R) 09 system (copyright 2009, Gaussian, Inc.),
 the Gaussian(R) 03 system (copyright 2003, Gaussian, Inc.),
 the Gaussian(R) 98 system (copyright 1998, Gaussian, Inc.),
 the Gaussian(R) 94 system (copyright 1995, Gaussian, Inc.),
 the Gaussian 92(TM) system (copyright 1992, Gaussian, Inc.),
 the Gaussian 90(TM) system (copyright 1990, Gaussian, Inc.),
 the Gaussian 88(TM) system (copyright 1988, Gaussian, Inc.),
 the Gaussian 86(TM) system (copyright 1986, Carnegie Mellon
 University), and the Gaussian 82(TM) system (copyright 1983,
 Carnegie Mellon University). Gaussian is a federally registered
 trademark of Gaussian, Inc.
  
 This software contains proprietary and confidential information,
 including trade secrets, belonging to Gaussian, Inc.
  
 This software is provided under written license and may be
 used, copied, transmitted, or stored only in accord with that
 written license.
  
 The following legend is applicable only to US Government
 contracts under FAR:
  
                    RESTRICTED RIGHTS LEGEND
  
 Use, reproduction and disclosure by the US Government is
 subject to restrictions as set forth in subparagraphs (a)
 and (c) of the Commercial Computer Software - Restricted
 Rights clause in FAR 52.227-19.
  
 Gaussian, Inc.
 340 Quinnipiac St., Bldg. 40, Wallingford CT 06492
  
  
 ---------------------------------------------------------------
 Warning -- This program may not be used in any manner that
 competes with the business of Gaussian, Inc. or will provide
 assistance to any competitor of Gaussian, Inc.  The licensee
 of this program is prohibited from giving any competitor of
 Gaussian, Inc. access to this program.  By using this program,
 the user acknowledges that Gaussian, Inc. is engaged in the
 business of creating and licensing software in the field of
 computational chemistry and represents and warrants to the
 licensee that it is not a competitor of Gaussian, Inc. and that
 it will not use this program in any manner prohibited above.
 ---------------------------------------------------------------
  

 Cite this work as:
 Gaussian 16, Revision C.01,
 M. J. Frisch, G. W. Trucks, H. B. Schlegel, G. E. Scuseria, 
 M. A. Robb, J. R. Cheeseman, G. Scalmani, V. Barone, 
 G. A. Petersson, H. Nakatsuji, X. Li, M. Caricato, A. V. Marenich, 
 J. Bloino, B. G. Janesko, R. Gomperts, B. Mennucci, H. P. Hratchian, 
 J. V. Ortiz, A. F. Izmaylov, J. L. Sonnenberg, D. Williams-Young, 
 F. Ding, F. Lipparini, F. Egidi, J. Goings, B. Peng, A. Petrone, 
 T. Henderson, D. Ranasinghe, V. G. Zakrzewski, J. Gao, N. Rega, 
 G. Zheng, W. Liang, M. Hada, M. Ehara, K. Toyota, R. Fukuda, 
 J. Hasegawa, M. Ishida, T. Nakajima, Y. Honda, O. Kitao, H. Nakai, 
 T. Vreven, K. Throssell, J. A. Montgomery, Jr., J. E. Peralta, 
 F. Ogliaro, M. J. Bearpark, J. J. Heyd, E. N. Brothers, K. N. Kudin, 
 V. N. Staroverov, T. A. Keith, R. Kobayashi, J. Normand, 
 K. Raghavachari, A. P. Rendell, J. C. Burant, S. S. Iyengar, 
 J. Tomasi, M. Cossi, J. M. Millam, M. Klene, C. Adamo, R. Cammi, 
 J. W. Ochterski, R. L. Martin, K. Morokuma, O. Farkas, 
 J. B. Foresman, and D. J. Fox, Gaussian, Inc., Wallingford CT, 2019.
 
 ******************************************
 Gaussian 16:  ES64L-G16RevC.01  3-Jul-2019
                 9-Oct-2025 
 ******************************************
 %nproc=20
 Will use up to   20 processors via shared memory.
 %mem=18gb
 ----------------------------------------------------------------------
 # wb97xd/6-31++g** scf(conver=10) opt(tight,maxcycles=300,calcfc) freq
 ----------------------------------------------------------------------
 1/6=300,7=10,10=4,18=20,19=15,26=3,38=1/1,3;
 2/9=110,12=2,17=6,18=5,40=1/2;
 3/5=1,6=6,7=1111,11=2,25=1,30=1,71=2,74=-58,140=1/1,2,3;
 4//1;
 5/5=2,6=10,38=5/2;
 8/6=4,10=90,11=11/1;
 11/6=1,8=1,9=11,15=111,16=1/1,2,10;
 10/6=1,13=1/2;
 6/7=2,8=2,9=2,10=2,28=1/1;
 7/10=1,25=1/1,2,3,16;
 1/6=300,7=10,10=4,18=20,19=15,26=3/3(2);
 2/9=110/2;
 99//99;
 2/9=110/2;
 3/5=1,6=6,7=1111,11=2,25=1,30=1,71=1,74=-58/1,2,3;
 4/5=5,16=3,69=1/1;
 5/5=2,6=10,38=5/2;
 7//1,2,3,16;
 1/6=300,7=10,18=20,19=15,26=3/3(-5);
 2/9=110/2;
 6/7=2,8=2,9=2,10=2,19=2,28=1/1;
 99/9=1/99;
 -------------
 20K-457-15898
 -------------
 Symbolic Z-matrix:
 Charge =  0 Multiplicity = 1
 C                    -1.10935  -1.63132   0.55958 
 O                    -1.61878  -0.54786   0.70737 
 O                     0.07237  -1.90191   0.15003 
 H                     0.6448   -1.01056  -0.0756 
 C                    -1.91796  -2.92942   0.87428 
 F                    -2.08655  -3.67154  -0.22805 
 F                    -3.13042  -2.65074   1.3568 
 F                    -1.29133  -3.69241   1.77736 
 O                    -1.73095   2.10535  -0.15309 
 H                    -1.64285   1.22323   0.24537 
 H                    -2.64137   2.37173  -0.01558 
 O                     2.26899   2.2901    1.43852 
 H                     1.62184   2.97518   1.14905 
 H                     1.75845   1.47913   1.51922 
 O                     1.28233   0.22643  -0.34086 
 H                     2.19858   0.20155  -0.63891 
 H                     0.76196   0.65516  -1.08996 
 O                     0.44229   3.85156   0.27069 
 H                    -0.35356   3.30542   0.18006 
 H                     0.83759   3.90588  -0.61081 
 O                    -0.03834   1.42817  -2.2169 
 H                    -0.79272   1.75029  -1.69807 
 H                     0.53939   2.1984   -2.36601 
 O                     1.82848   3.4193   -2.16102 
 H                     2.26282   3.884    -2.87609 
 H                     2.51244   2.86102  -1.72067 
 O                     3.56604   1.8899   -0.80351 
 H                     3.14417   2.0475    0.08887 
 H                     4.4812    2.15621  -0.71212 
 
 Add virtual bond connecting atoms O15        and H4         Dist= 2.68D+00.
 Add virtual bond connecting atoms O21        and H17        Dist= 2.99D+00.
 Add virtual bond connecting atoms H28        and O12        Dist= 3.07D+00.
 Add virtual bond connecting atoms O27        and H26        Dist= 3.21D+00.
 Add virtual bond connecting atoms O18        and H13        Dist= 3.24D+00.
 Add virtual bond connecting atoms O24        and H23        Dist= 3.38D+00.
 Add virtual bond connecting atoms O9         and H19        Dist= 3.51D+00.
 Add virtual bond connecting atoms O9         and H22        Dist= 3.48D+00.
 Add virtual bond connecting atoms H10        and O2         Dist= 3.46D+00.

 GradGradGradGradGradGradGradGradGradGradGradGradGradGradGradGradGradGrad
 Berny optimization.
 Initialization pass.
                           ----------------------------
                           !    Initial Parameters    !
                           ! (Angstroms and Degrees)  !
 --------------------------                            --------------------------
 ! Name  Definition              Value          Derivative Info.                !
 --------------------------------------------------------------------------------
 ! R1    R(1,2)                  1.2063         calculate D2E/DX2 analytically  !
 ! R2    R(1,3)                  1.2796         calculate D2E/DX2 analytically  !
 ! R3    R(1,5)                  1.5614         calculate D2E/DX2 analytically  !
 ! R4    R(2,10)                 1.8305         calculate D2E/DX2 analytically  !
 ! R5    R(3,4)                  1.0831         calculate D2E/DX2 analytically  !
 ! R6    R(4,15)                 1.4167         calculate D2E/DX2 analytically  !
 ! R7    R(5,6)                  1.3395         calculate D2E/DX2 analytically  !
 ! R8    R(5,7)                  1.3344         calculate D2E/DX2 analytically  !
 ! R9    R(5,8)                  1.338          calculate D2E/DX2 analytically  !
 ! R10   R(9,10)                 0.9719         calculate D2E/DX2 analytically  !
 ! R11   R(9,11)                 0.9585         calculate D2E/DX2 analytically  !
 ! R12   R(9,19)                 1.857          calculate D2E/DX2 analytically  !
 ! R13   R(9,22)                 1.8421         calculate D2E/DX2 analytically  !
 ! R14   R(12,13)                0.9859         calculate D2E/DX2 analytically  !
 ! R15   R(12,14)                0.9617         calculate D2E/DX2 analytically  !
 ! R16   R(12,28)                1.6268         calculate D2E/DX2 analytically  !
 ! R17   R(13,18)                1.712          calculate D2E/DX2 analytically  !
 ! R18   R(15,16)                0.9638         calculate D2E/DX2 analytically  !
 ! R19   R(15,17)                1.0078         calculate D2E/DX2 analytically  !
 ! R20   R(17,21)                1.5837         calculate D2E/DX2 analytically  !
 ! R21   R(18,19)                0.9695         calculate D2E/DX2 analytically  !
 ! R22   R(18,20)                0.9676         calculate D2E/DX2 analytically  !
 ! R23   R(21,22)                0.9706         calculate D2E/DX2 analytically  !
 ! R24   R(21,23)                0.9743         calculate D2E/DX2 analytically  !
 ! R25   R(23,24)                1.7873         calculate D2E/DX2 analytically  !
 ! R26   R(24,25)                0.957          calculate D2E/DX2 analytically  !
 ! R27   R(24,26)                0.9866         calculate D2E/DX2 analytically  !
 ! R28   R(26,27)                1.7013         calculate D2E/DX2 analytically  !
 ! R29   R(27,28)                0.9996         calculate D2E/DX2 analytically  !
 ! R30   R(27,29)                0.9575         calculate D2E/DX2 analytically  !
 ! A1    A(2,1,3)              128.2516         calculate D2E/DX2 analytically  !
 ! A2    A(2,1,5)              120.2192         calculate D2E/DX2 analytically  !
 ! A3    A(3,1,5)              111.5283         calculate D2E/DX2 analytically  !
 ! A4    A(1,2,10)             147.5246         calculate D2E/DX2 analytically  !
 ! A5    A(1,3,4)              112.3787         calculate D2E/DX2 analytically  !
 ! A6    A(1,5,6)              111.095          calculate D2E/DX2 analytically  !
 ! A7    A(1,5,7)              111.7041         calculate D2E/DX2 analytically  !
 ! A8    A(1,5,8)              111.566          calculate D2E/DX2 analytically  !
 ! A9    A(6,5,7)              107.393          calculate D2E/DX2 analytically  !
 ! A10   A(6,5,8)              107.3639         calculate D2E/DX2 analytically  !
 ! A11   A(7,5,8)              107.4915         calculate D2E/DX2 analytically  !
 ! A12   A(10,9,11)            106.231          calculate D2E/DX2 analytically  !
 ! A13   A(10,9,19)            116.4712         calculate D2E/DX2 analytically  !
 ! A14   A(10,9,22)             97.0498         calculate D2E/DX2 analytically  !
 ! A15   A(11,9,19)            119.9467         calculate D2E/DX2 analytically  !
 ! A16   A(11,9,22)            131.1218         calculate D2E/DX2 analytically  !
 ! A17   A(19,9,22)             84.1022         calculate D2E/DX2 analytically  !
 ! A18   A(13,12,14)           105.1978         calculate D2E/DX2 analytically  !
 ! A19   A(13,12,28)           102.3088         calculate D2E/DX2 analytically  !
 ! A20   A(14,12,28)           103.2664         calculate D2E/DX2 analytically  !
 ! A21   A(12,13,18)           163.4653         calculate D2E/DX2 analytically  !
 ! A22   A(4,15,16)            117.5919         calculate D2E/DX2 analytically  !
 ! A23   A(4,15,17)            106.1567         calculate D2E/DX2 analytically  !
 ! A24   A(16,15,17)           105.7814         calculate D2E/DX2 analytically  !
 ! A25   A(13,18,19)           108.9769         calculate D2E/DX2 analytically  !
 ! A26   A(13,18,20)           102.3962         calculate D2E/DX2 analytically  !
 ! A27   A(19,18,20)           106.3697         calculate D2E/DX2 analytically  !
 ! A28   A(17,21,22)           100.0425         calculate D2E/DX2 analytically  !
 ! A29   A(17,21,23)           101.2521         calculate D2E/DX2 analytically  !
 ! A30   A(22,21,23)           106.2797         calculate D2E/DX2 analytically  !
 ! A31   A(9,22,21)            155.2547         calculate D2E/DX2 analytically  !
 ! A32   A(21,23,24)           161.8342         calculate D2E/DX2 analytically  !
 ! A33   A(23,24,25)           124.9827         calculate D2E/DX2 analytically  !
 ! A34   A(23,24,26)            99.4775         calculate D2E/DX2 analytically  !
 ! A35   A(25,24,26)           107.075          calculate D2E/DX2 analytically  !
 ! A36   A(26,27,28)            97.4647         calculate D2E/DX2 analytically  !
 ! A37   A(26,27,29)           118.987          calculate D2E/DX2 analytically  !
 ! A38   A(28,27,29)           105.9215         calculate D2E/DX2 analytically  !
 ! A39   L(3,4,15,10,-1)       174.5407         calculate D2E/DX2 analytically  !
 ! A40   L(2,10,9,12,-1)       187.5648         calculate D2E/DX2 analytically  !
 ! A41   L(15,17,21,2,-1)      180.8115         calculate D2E/DX2 analytically  !
 ! A42   L(9,19,18,14,-1)      176.1238         calculate D2E/DX2 analytically  !
 ! A43   L(24,26,27,1,-1)      175.2611         calculate D2E/DX2 analytically  !
 ! A44   L(12,28,27,1,-1)      174.6672         calculate D2E/DX2 analytically  !
 ! A45   L(3,4,15,10,-2)       179.5731         calculate D2E/DX2 analytically  !
 ! A46   L(2,10,9,12,-2)       172.4688         calculate D2E/DX2 analytically  !
 ! A47   L(15,17,21,2,-2)      175.9249         calculate D2E/DX2 analytically  !
 ! A48   L(9,19,18,14,-2)      172.5449         calculate D2E/DX2 analytically  !
 ! A49   L(24,26,27,1,-2)      184.9995         calculate D2E/DX2 analytically  !
 ! A50   L(12,28,27,1,-2)      174.2745         calculate D2E/DX2 analytically  !
 ! D1    D(3,1,2,10)            23.6177         calculate D2E/DX2 analytically  !
 ! D2    D(5,1,2,10)          -155.9947         calculate D2E/DX2 analytically  !
 ! D3    D(2,1,3,4)              0.1719         calculate D2E/DX2 analytically  !
 ! D4    D(5,1,3,4)            179.8119         calculate D2E/DX2 analytically  !
 ! D5    D(2,1,5,6)            116.8487         calculate D2E/DX2 analytically  !
 ! D6    D(2,1,5,7)             -3.0448         calculate D2E/DX2 analytically  !
 ! D7    D(2,1,5,8)           -123.3874         calculate D2E/DX2 analytically  !
 ! D8    D(3,1,5,6)            -62.8241         calculate D2E/DX2 analytically  !
 ! D9    D(3,1,5,7)            177.2823         calculate D2E/DX2 analytically  !
 ! D10   D(3,1,5,8)             56.9397         calculate D2E/DX2 analytically  !
 ! D11   D(1,2,9,11)           147.9697         calculate D2E/DX2 analytically  !
 ! D12   D(1,2,9,19)           -71.1792         calculate D2E/DX2 analytically  !
 ! D13   D(1,2,9,22)            13.8286         calculate D2E/DX2 analytically  !
 ! D14   D(1,3,15,16)          178.3826         calculate D2E/DX2 analytically  !
 ! D15   D(1,3,15,17)          -62.9803         calculate D2E/DX2 analytically  !
 ! D16   D(10,9,18,13)           2.3881         calculate D2E/DX2 analytically  !
 ! D17   D(10,9,18,20)         109.5983         calculate D2E/DX2 analytically  !
 ! D18   D(11,9,18,13)         134.6285         calculate D2E/DX2 analytically  !
 ! D19   D(11,9,18,20)        -118.1613         calculate D2E/DX2 analytically  !
 ! D20   D(22,9,18,13)         -91.4261         calculate D2E/DX2 analytically  !
 ! D21   D(22,9,18,20)          15.7841         calculate D2E/DX2 analytically  !
 ! D22   D(10,9,22,21)         -50.5471         calculate D2E/DX2 analytically  !
 ! D23   D(11,9,22,21)        -169.3523         calculate D2E/DX2 analytically  !
 ! D24   D(19,9,22,21)          65.4776         calculate D2E/DX2 analytically  !
 ! D25   D(14,12,13,18)        -58.782          calculate D2E/DX2 analytically  !
 ! D26   D(28,12,13,18)         48.8356         calculate D2E/DX2 analytically  !
 ! D27   D(13,12,27,26)         -7.2459         calculate D2E/DX2 analytically  !
 ! D28   D(13,12,27,29)        115.6751         calculate D2E/DX2 analytically  !
 ! D29   D(14,12,27,26)        100.8585         calculate D2E/DX2 analytically  !
 ! D30   D(14,12,27,29)       -136.2205         calculate D2E/DX2 analytically  !
 ! D31   D(12,13,18,19)         59.4272         calculate D2E/DX2 analytically  !
 ! D32   D(12,13,18,20)        -52.9516         calculate D2E/DX2 analytically  !
 ! D33   D(4,15,21,22)          77.0031         calculate D2E/DX2 analytically  !
 ! D34   D(4,15,21,23)        -174.4525         calculate D2E/DX2 analytically  !
 ! D35   D(16,15,21,22)       -156.1658         calculate D2E/DX2 analytically  !
 ! D36   D(16,15,21,23)        -47.6214         calculate D2E/DX2 analytically  !
 ! D37   D(17,21,22,9)          11.6207         calculate D2E/DX2 analytically  !
 ! D38   D(23,21,22,9)         -93.34           calculate D2E/DX2 analytically  !
 ! D39   D(17,21,23,24)        -12.8916         calculate D2E/DX2 analytically  !
 ! D40   D(22,21,23,24)         91.1912         calculate D2E/DX2 analytically  !
 ! D41   D(21,23,24,25)        150.611          calculate D2E/DX2 analytically  !
 ! D42   D(21,23,24,26)         31.9159         calculate D2E/DX2 analytically  !
 ! D43   D(23,24,27,28)        -83.8156         calculate D2E/DX2 analytically  !
 ! D44   D(23,24,27,29)        164.3235         calculate D2E/DX2 analytically  !
 ! D45   D(25,24,27,28)        143.8473         calculate D2E/DX2 analytically  !
 ! D46   D(25,24,27,29)         31.9865         calculate D2E/DX2 analytically  !
 --------------------------------------------------------------------------------
 Trust Radius=3.00D-01 FncErr=1.00D-07 GrdErr=1.00D-06 EigMax=2.50D+02 EigMin=1.00D-04
 Number of steps in this run=    174 maximum allowed number of steps=    174.
 GradGradGradGradGradGradGradGradGradGradGradGradGradGradGradGradGradGrad

                          Input orientation:                          
 ---------------------------------------------------------------------
 Center     Atomic      Atomic             Coordinates (Angstroms)
 Number     Number       Type             X           Y           Z
 ---------------------------------------------------------------------
      1          6           0       -1.109355   -1.631322    0.559584
      2          8           0       -1.618780   -0.547858    0.707366
      3          8           0        0.072373   -1.901912    0.150026
      4          1           0        0.644796   -1.010563   -0.075602
      5          6           0       -1.917958   -2.929420    0.874283
      6          9           0       -2.086545   -3.671540   -0.228047
      7          9           0       -3.130420   -2.650742    1.356800
      8          9           0       -1.291327   -3.692409    1.777361
      9          8           0       -1.730950    2.105353   -0.153089
     10          1           0       -1.642852    1.223228    0.245368
     11          1           0       -2.641369    2.371730   -0.015584
     12          8           0        2.268990    2.290096    1.438520
     13          1           0        1.621840    2.975179    1.149052
     14          1           0        1.758452    1.479131    1.519223
     15          8           0        1.282325    0.226426   -0.340861
     16          1           0        2.198584    0.201550   -0.638908
     17          1           0        0.761960    0.655164   -1.089962
     18          8           0        0.442295    3.851563    0.270688
     19          1           0       -0.353563    3.305418    0.180061
     20          1           0        0.837592    3.905878   -0.610810
     21          8           0       -0.038339    1.428174   -2.216904
     22          1           0       -0.792724    1.750291   -1.698069
     23          1           0        0.539393    2.198404   -2.366012
     24          8           0        1.828480    3.419300   -2.161024
     25          1           0        2.262819    3.883999   -2.876090
     26          1           0        2.512437    2.861024   -1.720672
     27          8           0        3.566040    1.889901   -0.803512
     28          1           0        3.144174    2.047505    0.088873
     29          1           0        4.481200    2.156214   -0.712122
 ---------------------------------------------------------------------
                    Distance matrix (angstroms):
                    1          2          3          4          5
     1  C    0.000000
     2  O    1.206337   0.000000
     3  O    1.279624   2.236982   0.000000
     4  H    1.966176   2.439449   1.083088   0.000000
     5  C    1.561389   2.406077   2.354090   3.339462   0.000000
     6  F    2.395361   3.294115   2.816993   3.816316   1.339514
     7  F    2.399891   2.670007   3.503560   4.358235   1.334372
     8  F    2.400870   3.337712   2.777369   3.791352   1.338046
     9  O    3.854481   2.791504   4.404773   3.919070   5.141927
    10  H    2.920926   1.830510   3.566172   3.213436   4.209003
    11  H    4.324617   3.176844   5.065159   4.716183   5.423779
    12  O    5.250073   4.868606   4.904924   3.978055   6.715076
    13  H    5.387647   4.807129   5.213916   4.282584   6.889844
    14  H    4.338218   4.021628   4.018584   3.159473   5.776440
    15  O    3.159456   3.180363   2.496954   1.416667   4.655937
    16  H    3.967147   4.116592   3.093177   2.049582   5.388751
    17  H    3.383908   3.216453   2.924335   1.953790   4.887684
    18  O    5.705533   4.877871   5.766618   4.878647   7.205335
    19  H    5.008659   4.089812   5.224808   4.437316   6.465484
    20  H    5.985065   5.254247   5.907187   4.949243   7.517969
    21  O    4.268076   3.867021   4.087063   3.316517   5.663659
    22  H    4.078303   3.427823   4.183591   3.510153   5.457366
    23  H    5.093553   4.652452   4.833337   3.943926   6.544667
    24  O    6.445259   5.987454   6.061366   5.037239   7.972147
    25  H    7.320804   6.895601   6.887103   5.866639   8.829885
    26  H    6.204684   5.880713   5.669125   4.602555   7.738955
    27  O    6.009688   5.925181   5.243357   4.180455   7.491000
    28  H    5.643389   5.459319   5.003758   3.952938   7.142257
    29  H    6.871460   6.821781   6.053878   5.015139   8.326438
                    6          7          8          9         10
     6  F    0.000000
     7  F    2.154865   0.000000
     8  F    2.157422   2.155042   0.000000
     9  O    5.788313   5.182540   6.126496   0.000000
    10  H    4.937585   4.296019   5.160820   0.971943   0.000000
    11  H    6.072403   5.229515   6.466147   0.958502   1.544082
    12  O    7.568966   7.319302   6.970011   4.308929   4.226621
    13  H    7.734817   7.367368   7.303290   3.700455   3.813684
    14  H    6.660808   6.401820   6.009378   3.919784   3.641024
    15  O    5.153267   5.534660   5.144689   3.556045   3.145463
    16  H    5.790679   6.365272   5.760274   4.393373   4.072149
    17  H    5.251404   5.662709   5.598118   3.032389   2.808722
    18  O    7.952412   7.498260   7.885876   2.819899   3.355089
    19  H    7.200537   6.676188   7.238809   1.856970   2.449907
    20  H    8.131073   7.912387   8.244370   3.169985   3.752633
    21  O    5.844466   6.242585   6.613963   2.753695   2.946056
    22  H    5.764650   5.845181   6.476898   1.842092   2.185740
    23  H    6.776628   7.130292   7.431067   3.171773   3.540122
    24  O    8.327295   8.591343   8.707496   4.292762   4.760630
    25  H    9.111271   9.471389   9.575412   5.150583   5.663697
    26  H    8.127297   8.467126   8.345798   4.586359   4.879970
    27  O    7.950629   8.374184   7.836907   5.341121   5.355105
    28  H    7.756825   7.940509   7.447904   4.881468   4.859993
    29  H    8.793880   9.237100   8.586384   6.237461   6.268274
                   11         12         13         14         15
    11  H    0.000000
    12  O    5.121787   0.000000
    13  H    4.460434   0.985867   0.000000
    14  H    4.744553   0.961679   1.547206   0.000000
    15  O    4.483694   2.898006   3.144957   2.292570   0.000000
    16  H    5.340726   2.946640   3.349992   2.546263   0.963836
    17  H    3.960244   3.367101   3.336922   2.912003   1.007844
    18  O    3.432322   2.671858   1.711987   2.986561   3.771110
    19  H    2.478730   3.080971   2.224909   3.096657   3.525292
    20  H    3.848515   2.976475   2.139710   3.357696   3.716050
    21  O    3.537212   4.407811   4.059443   4.146045   2.589959
    22  H    2.575738   4.416296   3.928939   4.114971   2.910327
    23  H    3.958762   4.180236   3.759088   4.135034   2.922650
    24  O    5.067530   3.798140   3.346124   4.160934   3.715605
    25  H    5.875415   4.599611   4.175952   5.035528   4.557037
    26  H    5.450545   3.219584   3.006910   3.602088   3.218409
    27  O    6.275739   2.620916   2.961459   2.971733   2.862961
    28  H    5.795562   1.626759   2.074141   2.071032   2.639598
    29  H    7.159790   3.088213   3.508648   3.584787   3.754293
                   16         17         18         19         20
    16  H    0.000000
    17  H    1.572610   0.000000
    18  O    4.151447   3.488628   0.000000
    19  H    4.100995   3.143438   0.969473   0.000000
    20  H    3.946534   3.286708   0.967599   1.550768   0.000000
    21  O    2.999750   1.583673   3.505986   3.060858   3.079904
    22  H    3.531054   1.996531   3.133148   2.477630   2.913179
    23  H    3.118209   2.014803   3.113607   2.916391   2.466805
    24  O    3.578789   3.150411   2.832240   3.202337   1.903098
    25  H    4.309238   3.983492   3.635598   4.064513   2.676424
    26  H    2.888169   2.885790   3.038449   3.467597   2.264645
    27  O    2.178890   3.077255   3.841849   4.281868   3.397899
    28  H    2.198034   3.000535   3.253896   3.718175   3.043588
    29  H    3.006062   4.028481   4.489196   5.048920   4.043200
                   21         22         23         24         25
    21  O    0.000000
    22  H    0.970590   0.000000
    23  H    0.974301   1.556113   0.000000
    24  O    2.729967   3.141755   1.787275   0.000000
    25  H    3.429421   3.908552   2.464063   0.957034   0.000000
    26  H    2.967450   3.486878   2.179089   0.986599   1.563258
    27  O    3.899027   4.451802   3.420113   2.683470   3.157592
    28  H    3.978513   4.333666   3.582473   2.945320   3.597291
    29  H    4.818780   5.380625   4.274924   3.275916   3.548128
                   26         27         28         29
    26  H    0.000000
    27  O    1.701276   0.000000
    28  H    2.082152   0.999580   0.000000
    29  H    2.321628   0.957493   1.562386   0.000000
 Stoichiometry    C2H15F3O9
 Framework group  C1[X(C2H15F3O9)]
 Deg. of freedom    81
 Full point group                 C1      NOp   1
 Largest Abelian subgroup         C1      NOp   1
 Largest concise Abelian subgroup C1      NOp   1
                         Standard orientation:                         
 ---------------------------------------------------------------------
 Center     Atomic      Atomic             Coordinates (Angstroms)
 Number     Number       Type             X           Y           Z
 ---------------------------------------------------------------------
      1          6           0       -2.086938   -0.107364    0.053813
      2          8           0       -1.504706    0.870324    0.454288
      3          8           0       -1.589461   -1.207246   -0.370701
      4          1           0       -0.506721   -1.207856   -0.343272
      5          6           0       -3.647328   -0.126254    0.001291
      6          9           0       -4.085847   -0.250347   -1.258312
      7          9           0       -4.171398    0.996167    0.497344
      8          9           0       -4.150675   -1.149040    0.701949
      9          8           0        0.804508    2.430334    0.291829
     10          1           0        0.037369    1.856615    0.456198
     11          1           0        0.510033    3.326564    0.461479
     12          8           0        2.694062   -1.038750    2.012850
     13          1           0        2.979999   -0.103976    1.884901
     14          1           0        1.743395   -1.033690    1.867816
     15          8           0        0.902006   -1.080608   -0.264259
     16          1           0        1.434287   -1.839746   -0.527635
     17          1           0        1.152407   -0.337408   -0.897268
     18          8           0        3.278669    1.444300    1.218165
     19          1           0        2.433834    1.846857    0.965025
     20          1           0        3.736837    1.230343    0.393209
     21          8           0        1.624505    0.861756   -1.817675
     22          1           0        1.369033    1.613915   -1.259967
     23          1           0        2.593254    0.785821   -1.746825
     24          8           0        4.222890    0.301689   -1.195229
     25          1           0        4.998203    0.249373   -1.753858
     26          1           0        4.024829   -0.614697   -0.888004
     27          8           0        3.573298   -2.109210   -0.212067
     28          1           0        3.271741   -1.764149    0.676277
     29          1           0        4.252217   -2.757994   -0.025142
 ---------------------------------------------------------------------
 Rotational constants (GHZ):           0.8350469           0.2063671           0.1957133
 Standard basis: 6-31++G(d,p) (6D, 7F)
 There are   356 symmetry adapted cartesian basis functions of A   symmetry.
 There are   356 symmetry adapted basis functions of A   symmetry.
   356 basis functions,   568 primitive gaussians,   356 cartesian basis functions
    63 alpha electrons       63 beta electrons
       nuclear repulsion energy      1122.1246951337 Hartrees.
 NAtoms=   29 NActive=   29 NUniq=   29 SFac= 1.00D+00 NAtFMM=   60 NAOKFM=F Big=F
 Integral buffers will be    131072 words long.
 Raffenetti 2 integral format.
 Two-electron integral symmetry is turned on.
 Nuclear repulsion after empirical dispersion term =     1122.1073909989 Hartrees.
 One-electron integrals computed using PRISM.
 NBasis=   356 RedAO= T EigKep=  3.82D-05  NBF=   356
 NBsUse=   356 1.00D-06 EigRej= -1.00D+00 NBFU=   356
 ExpMin= 3.60D-02 ExpMax= 7.00D+03 ExpMxC= 1.05D+03 IAcc=3 IRadAn=         5 AccDes= 0.00D+00
 Harris functional with IExCor= 4639 and IRadAn=       5 diagonalized for initial guess.
 HarFok:  IExCor= 4639 AccDes= 0.00D+00 IRadAn=         5 IDoV= 1 UseB2=F ITyADJ=14
 ICtDFT=  3500011 ScaDFX=  1.000000  1.000000  1.000000  1.000000
 FoFCou: FMM=F IPFlag=           0 FMFlag=      100000 FMFlg1=           0
         NFxFlg=           0 DoJE=T BraDBF=F KetDBF=T FulRan=T
         wScrn=  0.000000 ICntrl=       500 IOpCl=  0 I1Cent=   200000004 NGrid=           0
         NMat0=    1 NMatS0=      1 NMatT0=    0 NMatD0=    1 NMtDS0=    0 NMtDT0=    0
 Petite list used in FoFCou.
 Requested convergence on RMS density matrix=1.00D-10 within 128 cycles.
 Requested convergence on MAX density matrix=1.00D-08.
 Requested convergence on             energy=1.00D-08.
 No special actions if energy rises.
 SCF Done:  E(RwB97XD) =  -1061.67085036     A.U. after   17 cycles
            NFock= 17  Conv=0.47D-10     -V/T= 2.0082
 DoSCS=F DFT=T ScalE2(SS,OS)=  1.000000  1.000000
 Range of M.O.s used for correlation:     1   356
 NBasis=   356 NAE=    63 NBE=    63 NFC=     0 NFV=     0
 NROrb=    356 NOA=    63 NOB=    63 NVA=   293 NVB=   293

 **** Warning!!: The largest alpha MO coefficient is  0.37162342D+02

 Symmetrizing basis deriv contribution to polar:
 IMax=3 JMax=2 DiffMx= 0.00D+00
 G2DrvN: will do    30 centers at a time, making    1 passes.
 Calling FoFCou, ICntrl=  3107 FMM=F I1Cent=   0 AccDes= 0.00D+00.
 End of G2Drv F.D. properties file   721 does not exist.
 End of G2Drv F.D. properties file   722 does not exist.
 End of G2Drv F.D. properties file   788 does not exist.
          IDoAtm=11111111111111111111111111111
          Differentiating once with respect to nuclear coordinates.
 CalDSu exits because no D1Ps are significant.
          There are    90 degrees of freedom in the 1st order CPHF.  IDoFFX=6 NUNeed=     0.
     84 vectors produced by pass  0 Test12= 2.05D-14 1.11D-09 XBig12= 1.66D-01 6.81D-02.
 AX will form    84 AO Fock derivatives at one time.
     84 vectors produced by pass  1 Test12= 2.05D-14 1.11D-09 XBig12= 6.20D-02 1.05D-01.
     84 vectors produced by pass  2 Test12= 2.05D-14 1.11D-09 XBig12= 1.55D-03 4.87D-03.
     84 vectors produced by pass  3 Test12= 2.05D-14 1.11D-09 XBig12= 1.57D-05 4.75D-04.
     84 vectors produced by pass  4 Test12= 2.05D-14 1.11D-09 XBig12= 1.34D-07 3.39D-05.
     84 vectors produced by pass  5 Test12= 2.05D-14 1.11D-09 XBig12= 8.57D-10 2.35D-06.
     75 vectors produced by pass  6 Test12= 2.05D-14 1.11D-09 XBig12= 4.57D-12 1.52D-07.
     17 vectors produced by pass  7 Test12= 2.05D-14 1.11D-09 XBig12= 2.20D-14 1.08D-08.
 InvSVY:  IOpt=1 It=  1 EMax= 2.22D-16
 Solved reduced A of dimension   596 with    90 vectors.
 End of Minotr F.D. properties file   721 does not exist.
 End of Minotr F.D. properties file   722 does not exist.
 End of Minotr F.D. properties file   788 does not exist.

 **********************************************************************

            Population analysis using the SCF Density.

 **********************************************************************

 Orbital symmetries:
       Occupied  (A) (A) (A) (A) (A) (A) (A) (A) (A) (A) (A) (A)
                 (A) (A) (A) (A) (A) (A) (A) (A) (A) (A) (A) (A)
                 (A) (A) (A) (A) (A) (A) (A) (A) (A) (A) (A) (A)
                 (A) (A) (A) (A) (A) (A) (A) (A) (A) (A) (A) (A)
                 (A) (A) (A) (A) (A) (A) (A) (A) (A) (A) (A) (A)
                 (A) (A) (A)
       Virtual   (A) (A) (A) (A) (A) (A) (A) (A) (A) (A) (A) (A)
                 (A) (A) (A) (A) (A) (A) (A) (A) (A) (A) (A) (A)
                 (A) (A) (A) (A) (A) (A) (A) (A) (A) (A) (A) (A)
                 (A) (A) (A) (A) (A) (A) (A) (A) (A) (A) (A) (A)
                 (A) (A) (A) (A) (A) (A) (A) (A) (A) (A) (A) (A)
                 (A) (A) (A) (A) (A) (A) (A) (A) (A) (A) (A) (A)
                 (A) (A) (A) (A) (A) (A) (A) (A) (A) (A) (A) (A)
                 (A) (A) (A) (A) (A) (A) (A) (A) (A) (A) (A) (A)
                 (A) (A) (A) (A) (A) (A) (A) (A) (A) (A) (A) (A)
                 (A) (A) (A) (A) (A) (A) (A) (A) (A) (A) (A) (A)
                 (A) (A) (A) (A) (A) (A) (A) (A) (A) (A) (A) (A)
                 (A) (A) (A) (A) (A) (A) (A) (A) (A) (A) (A) (A)
                 (A) (A) (A) (A) (A) (A) (A) (A) (A) (A) (A) (A)
                 (A) (A) (A) (A) (A) (A) (A) (A) (A) (A) (A) (A)
                 (A) (A) (A) (A) (A) (A) (A) (A) (A) (A) (A) (A)
                 (A) (A) (A) (A) (A) (A) (A) (A) (A) (A) (A) (A)
                 (A) (A) (A) (A) (A) (A) (A) (A) (A) (A) (A) (A)
                 (A) (A) (A) (A) (A) (A) (A) (A) (A) (A) (A) (A)
                 (A) (A) (A) (A) (A) (A) (A) (A) (A) (A) (A) (A)
                 (A) (A) (A) (A) (A) (A) (A) (A) (A) (A) (A) (A)
                 (A) (A) (A) (A) (A) (A) (A) (A) (A) (A) (A) (A)
                 (A) (A) (A) (A) (A) (A) (A) (A) (A) (A) (A) (A)
                 (A) (A) (A) (A) (A) (A) (A) (A) (A) (A) (A) (A)
                 (A) (A) (A) (A) (A) (A) (A) (A) (A) (A) (A) (A)
                 (A) (A) (A) (A) (A)
 The electronic state is 1-A.
 Alpha  occ. eigenvalues --  -24.88303 -24.88288 -24.88171 -19.33078 -19.32224
 Alpha  occ. eigenvalues --  -19.31702 -19.31662 -19.30837 -19.30369 -19.29262
 Alpha  occ. eigenvalues --  -19.28321 -19.28105 -10.56965 -10.47368  -1.44030
 Alpha  occ. eigenvalues --   -1.34709  -1.34665  -1.24202  -1.16471  -1.16068
 Alpha  occ. eigenvalues --   -1.15511  -1.14610  -1.14085  -1.12372  -1.12273
 Alpha  occ. eigenvalues --   -1.10703  -0.85677  -0.76070  -0.70369  -0.70130
 Alpha  occ. eigenvalues --   -0.68075  -0.67516  -0.67131  -0.66257  -0.64690
 Alpha  occ. eigenvalues --   -0.63948  -0.63241  -0.62465  -0.61114  -0.58197
 Alpha  occ. eigenvalues --   -0.57635  -0.56508  -0.56313  -0.55767  -0.53973
 Alpha  occ. eigenvalues --   -0.53223  -0.52829  -0.52660  -0.51316  -0.51082
 Alpha  occ. eigenvalues --   -0.49910  -0.48929  -0.47813  -0.46335  -0.44552
 Alpha  occ. eigenvalues --   -0.44392  -0.43869  -0.43263  -0.42846  -0.41883
 Alpha  occ. eigenvalues --   -0.41095  -0.40100  -0.39858
 Alpha virt. eigenvalues --    0.02286   0.04035   0.04305   0.05031   0.06626
 Alpha virt. eigenvalues --    0.07768   0.08691   0.09364   0.09880   0.09983
 Alpha virt. eigenvalues --    0.10888   0.11333   0.11681   0.12202   0.12627
 Alpha virt. eigenvalues --    0.13117   0.13913   0.14687   0.14950   0.16706
 Alpha virt. eigenvalues --    0.17039   0.18167   0.19241   0.19992   0.20195
 Alpha virt. eigenvalues --    0.20757   0.21972   0.22571   0.23227   0.24403
 Alpha virt. eigenvalues --    0.25399   0.26018   0.26280   0.26642   0.26969
 Alpha virt. eigenvalues --    0.27995   0.28719   0.28756   0.28865   0.29238
 Alpha virt. eigenvalues --    0.29623   0.29921   0.30418   0.30846   0.31228
 Alpha virt. eigenvalues --    0.31762   0.32004   0.32814   0.33305   0.33428
 Alpha virt. eigenvalues --    0.33705   0.33915   0.34369   0.34897   0.35021
 Alpha virt. eigenvalues --    0.35345   0.36027   0.36501   0.37043   0.37138
 Alpha virt. eigenvalues --    0.37409   0.37651   0.38156   0.38507   0.38759
 Alpha virt. eigenvalues --    0.39726   0.39836   0.41077   0.41739   0.42457
 Alpha virt. eigenvalues --    0.42821   0.43319   0.43849   0.45034   0.45275
 Alpha virt. eigenvalues --    0.46115   0.46491   0.46624   0.47748   0.47922
 Alpha virt. eigenvalues --    0.48702   0.51253   0.52718   0.53730   0.54515
 Alpha virt. eigenvalues --    0.55517   0.56173   0.57707   0.58881   0.59985
 Alpha virt. eigenvalues --    0.61325   0.62970   0.65512   0.82672   0.84401
 Alpha virt. eigenvalues --    0.85277   0.89534   0.92380   0.94904   1.05039
 Alpha virt. eigenvalues --    1.06612   1.10675   1.11258   1.14298   1.15901
 Alpha virt. eigenvalues --    1.17051   1.18155   1.18786   1.20585   1.21268
 Alpha virt. eigenvalues --    1.22019   1.22552   1.23299   1.25108   1.25259
 Alpha virt. eigenvalues --    1.25859   1.26964   1.27209   1.27431   1.28170
 Alpha virt. eigenvalues --    1.28930   1.30199   1.30551   1.31072   1.31315
 Alpha virt. eigenvalues --    1.32846   1.32944   1.33725   1.34149   1.34216
 Alpha virt. eigenvalues --    1.35011   1.35638   1.35742   1.36317   1.36712
 Alpha virt. eigenvalues --    1.37269   1.38444   1.39436   1.41227   1.41426
 Alpha virt. eigenvalues --    1.44213   1.46541   1.47814   1.48858   1.51396
 Alpha virt. eigenvalues --    1.52761   1.54664   1.55488   1.56746   1.58469
 Alpha virt. eigenvalues --    1.59324   1.60451   1.61237   1.61350   1.61869
 Alpha virt. eigenvalues --    1.63022   1.63700   1.64447   1.64624   1.65874
 Alpha virt. eigenvalues --    1.66511   1.67165   1.67690   1.68094   1.69150
 Alpha virt. eigenvalues --    1.70810   1.71321   1.72031   1.73469   1.73856
 Alpha virt. eigenvalues --    1.74430   1.74792   1.75486   1.76912   1.77709
 Alpha virt. eigenvalues --    1.77987   1.79093   1.80687   1.81541   1.82244
 Alpha virt. eigenvalues --    1.84150   1.85072   1.87706   1.88781   1.89272
 Alpha virt. eigenvalues --    1.90501   1.91555   1.92295   1.93353   1.94083
 Alpha virt. eigenvalues --    1.94168   1.95124   1.95244   1.96263   1.98846
 Alpha virt. eigenvalues --    2.02386   2.12790   2.13078   2.15552   2.16586
 Alpha virt. eigenvalues --    2.17284   2.18248   2.24399   2.28356   2.30573
 Alpha virt. eigenvalues --    2.31394   2.31550   2.33433   2.35176   2.36259
 Alpha virt. eigenvalues --    2.37685   2.37877   2.39531   2.40978   2.41729
 Alpha virt. eigenvalues --    2.44495   2.45826   2.47350   2.49655   2.52537
 Alpha virt. eigenvalues --    2.52932   2.53701   2.58062   2.59636   2.61472
 Alpha virt. eigenvalues --    2.64751   2.65018   2.65929   2.66618   2.67345
 Alpha virt. eigenvalues --    2.68410   2.69450   2.70850   2.71953   2.72651
 Alpha virt. eigenvalues --    2.74812   2.75788   2.77117   2.78980   2.79384
 Alpha virt. eigenvalues --    2.80522   2.81816   2.82475   2.83363   2.86959
 Alpha virt. eigenvalues --    2.87777   2.91477   2.93028   2.96577   2.98111
 Alpha virt. eigenvalues --    3.00256   3.10953   3.11192   3.13254   3.14012
 Alpha virt. eigenvalues --    3.15378   3.16860   3.17179   3.18884   3.23174
 Alpha virt. eigenvalues --    3.26255   3.27547   3.39088   3.40869   3.48669
 Alpha virt. eigenvalues --    3.49756   3.52732   3.56186   3.57780   3.61333
 Alpha virt. eigenvalues --    3.63106   3.76573   3.77920   3.79055   3.79608
 Alpha virt. eigenvalues --    3.80965   3.82447   3.83419   3.89635   4.39429
 Alpha virt. eigenvalues --    4.42062   4.44422   4.45417   4.49228   4.53324
 Alpha virt. eigenvalues --    4.57625   4.60464   4.74667   4.78959   4.85537
 Alpha virt. eigenvalues --    5.57993   5.92072   6.63103
          Condensed to atoms (all electrons):
               1          2          3          4          5          6
     1  C    5.502867   0.353467   0.366637  -0.053148  -0.322668  -0.045744
     2  O    0.353467   8.251454  -0.175543  -0.009543   0.002458   0.002092
     3  O    0.366637  -0.175543   8.353629   0.198107  -0.257781   0.015145
     4  H   -0.053148  -0.009543   0.198107   0.286265  -0.014245   0.000979
     5  C   -0.322668   0.002458  -0.257781  -0.014245   5.156461   0.166348
     6  F   -0.045744   0.002092   0.015145   0.000979   0.166348   9.231374
     7  F   -0.049428   0.002048   0.013520   0.001694   0.176606  -0.037788
     8  F   -0.016583  -0.000562   0.017253   0.002079   0.132252  -0.046692
     9  O    0.000670  -0.005688   0.001219  -0.001142  -0.014752   0.000092
    10  H   -0.028175   0.064474  -0.004655  -0.003490   0.017459   0.000087
    11  H    0.001537  -0.003219  -0.000098  -0.000083  -0.000186  -0.000053
    12  O    0.003736  -0.000395  -0.001233   0.001903   0.000787  -0.000000
    13  H    0.000920   0.000289  -0.000219  -0.000542  -0.000067  -0.000001
    14  H   -0.000253  -0.003245   0.000171  -0.002311  -0.000381   0.000006
    15  O    0.007442   0.009018  -0.039508   0.055372   0.000628   0.000053
    16  H    0.009919   0.004746  -0.006149  -0.014049   0.003459  -0.000150
    17  H    0.002791  -0.010883   0.000034  -0.006958  -0.003890   0.000326
    18  O    0.000482  -0.001515   0.000034   0.000162  -0.000447   0.000001
    19  H    0.000922   0.000170   0.000469   0.001338  -0.000426   0.000004
    20  H   -0.000237   0.000044  -0.000017  -0.000653   0.000203   0.000002
    21  O   -0.004605   0.002539   0.003727   0.003931  -0.006850  -0.000016
    22  H   -0.000626  -0.002767  -0.000563  -0.000160  -0.000245  -0.000035
    23  H    0.001428   0.001272  -0.000024   0.001120   0.000628  -0.000011
    24  O   -0.000095   0.000039   0.000080  -0.000099   0.000012  -0.000000
    25  H   -0.000068  -0.000014   0.000010  -0.000086  -0.000061  -0.000000
    26  H   -0.000021   0.000132   0.000002   0.000817   0.000287  -0.000001
    27  O   -0.000548   0.000087   0.000243   0.001854   0.000103  -0.000000
    28  H   -0.000952   0.000285  -0.000377   0.001629   0.000294  -0.000002
    29  H    0.000066  -0.000024   0.000131  -0.000282  -0.000044   0.000000
               7          8          9         10         11         12
     1  C   -0.049428  -0.016583   0.000670  -0.028175   0.001537   0.003736
     2  O    0.002048  -0.000562  -0.005688   0.064474  -0.003219  -0.000395
     3  O    0.013520   0.017253   0.001219  -0.004655  -0.000098  -0.001233
     4  H    0.001694   0.002079  -0.001142  -0.003490  -0.000083   0.001903
     5  C    0.176606   0.132252  -0.014752   0.017459  -0.000186   0.000787
     6  F   -0.037788  -0.046692   0.000092   0.000087  -0.000053  -0.000000
     7  F    9.242123  -0.036682   0.000147   0.000343  -0.000084   0.000001
     8  F   -0.036682   9.232789   0.000034   0.000023  -0.000007   0.000001
     9  O    0.000147   0.000034   8.465043   0.199875   0.266227  -0.002963
    10  H    0.000343   0.000023   0.199875   0.305514  -0.015223  -0.000359
    11  H   -0.000084  -0.000007   0.266227  -0.015223   0.331691  -0.000509
    12  O    0.000001   0.000001  -0.002963  -0.000359  -0.000509   8.310354
    13  H   -0.000010  -0.000008  -0.000250   0.000311   0.000218   0.261192
    14  H    0.000051   0.000107   0.002205  -0.000189   0.000134   0.278550
    15  O    0.000095   0.000001  -0.000093   0.001316  -0.000129   0.004138
    16  H   -0.000120  -0.000224  -0.000306   0.000782   0.000061  -0.007355
    17  H    0.000055   0.000014   0.011391  -0.005043   0.002035  -0.019024
    18  O   -0.000000  -0.000000  -0.024841  -0.009658   0.004000  -0.007022
    19  H    0.000007  -0.000006   0.004097  -0.000745  -0.002034   0.001028
    20  H    0.000001   0.000002  -0.000292   0.003388  -0.001145  -0.006582
    21  O    0.000008   0.000011  -0.031996  -0.005832   0.006765  -0.012681
    22  H    0.000006  -0.000022   0.018902  -0.002428  -0.003651   0.001006
    23  H    0.000002   0.000009  -0.003252   0.003140  -0.001678   0.005094
    24  O   -0.000000  -0.000000   0.002083   0.000168   0.000394  -0.000831
    25  H   -0.000000  -0.000000   0.000162  -0.000479   0.000291  -0.000200
    26  H    0.000003   0.000001  -0.000046   0.000775  -0.000488   0.003313
    27  O   -0.000000  -0.000000  -0.000188   0.000030  -0.000019  -0.057279
    28  H   -0.000000  -0.000002   0.000105   0.000299  -0.000142   0.074283
    29  H   -0.000000  -0.000000  -0.000044  -0.000049   0.000010   0.000137
              13         14         15         16         17         18
     1  C    0.000920  -0.000253   0.007442   0.009919   0.002791   0.000482
     2  O    0.000289  -0.003245   0.009018   0.004746  -0.010883  -0.001515
     3  O   -0.000219   0.000171  -0.039508  -0.006149   0.000034   0.000034
     4  H   -0.000542  -0.002311   0.055372  -0.014049  -0.006958   0.000162
     5  C   -0.000067  -0.000381   0.000628   0.003459  -0.003890  -0.000447
     6  F   -0.000001   0.000006   0.000053  -0.000150   0.000326   0.000001
     7  F   -0.000010   0.000051   0.000095  -0.000120   0.000055  -0.000000
     8  F   -0.000008   0.000107   0.000001  -0.000224   0.000014  -0.000000
     9  O   -0.000250   0.002205  -0.000093  -0.000306   0.011391  -0.024841
    10  H    0.000311  -0.000189   0.001316   0.000782  -0.005043  -0.009658
    11  H    0.000218   0.000134  -0.000129   0.000061   0.002035   0.004000
    12  O    0.261192   0.278550   0.004138  -0.007355  -0.019024  -0.007022
    13  H    0.273744  -0.028542  -0.002087   0.002725  -0.000867   0.035786
    14  H   -0.028542   0.351132  -0.000285  -0.001990   0.005405  -0.003671
    15  O   -0.002087  -0.000285   8.548145   0.254166   0.185940  -0.006078
    16  H    0.002725  -0.001990   0.254166   0.322604  -0.018471   0.000412
    17  H   -0.000867   0.005405   0.185940  -0.018471   0.297582   0.003681
    18  O    0.035786  -0.003671  -0.006078   0.000412   0.003681   8.339276
    19  H   -0.006495  -0.003379   0.000037  -0.000982  -0.000132   0.272331
    20  H   -0.004824   0.004123  -0.001264  -0.000049   0.001132   0.255629
    21  O    0.000786   0.002205  -0.075053  -0.001355   0.110849   0.027810
    22  H    0.000645  -0.000415   0.005152   0.001171  -0.013300  -0.004556
    23  H   -0.000639  -0.000867   0.013638  -0.002779  -0.021818  -0.007403
    24  O    0.002225  -0.000692  -0.000915  -0.000909   0.008157   0.000123
    25  H    0.000597  -0.000193  -0.000918   0.000670   0.002431   0.006573
    26  H   -0.001661   0.000922   0.001715   0.000166  -0.005826  -0.014699
    27  O    0.004245   0.005300  -0.002835   0.014721  -0.000777  -0.001951
    28  H   -0.008144  -0.008866  -0.005363  -0.007642   0.003714  -0.003187
    29  H   -0.000486  -0.000679   0.003918   0.000118  -0.000107   0.001408
              19         20         21         22         23         24
     1  C    0.000922  -0.000237  -0.004605  -0.000626   0.001428  -0.000095
     2  O    0.000170   0.000044   0.002539  -0.002767   0.001272   0.000039
     3  O    0.000469  -0.000017   0.003727  -0.000563  -0.000024   0.000080
     4  H    0.001338  -0.000653   0.003931  -0.000160   0.001120  -0.000099
     5  C   -0.000426   0.000203  -0.006850  -0.000245   0.000628   0.000012
     6  F    0.000004   0.000002  -0.000016  -0.000035  -0.000011  -0.000000
     7  F    0.000007   0.000001   0.000008   0.000006   0.000002  -0.000000
     8  F   -0.000006   0.000002   0.000011  -0.000022   0.000009  -0.000000
     9  O    0.004097  -0.000292  -0.031996   0.018902  -0.003252   0.002083
    10  H   -0.000745   0.003388  -0.005832  -0.002428   0.003140   0.000168
    11  H   -0.002034  -0.001145   0.006765  -0.003651  -0.001678   0.000394
    12  O    0.001028  -0.006582  -0.012681   0.001006   0.005094  -0.000831
    13  H   -0.006495  -0.004824   0.000786   0.000645  -0.000639   0.002225
    14  H   -0.003379   0.004123   0.002205  -0.000415  -0.000867  -0.000692
    15  O    0.000037  -0.001264  -0.075053   0.005152   0.013638  -0.000915
    16  H   -0.000982  -0.000049  -0.001355   0.001171  -0.002779  -0.000909
    17  H   -0.000132   0.001132   0.110849  -0.013300  -0.021818   0.008157
    18  O    0.272331   0.255629   0.027810  -0.004556  -0.007403   0.000123
    19  H    0.314812  -0.028017  -0.002607   0.000628   0.000359  -0.004333
    20  H   -0.028017   0.328185  -0.002095  -0.001297   0.000132   0.008821
    21  O   -0.002607  -0.002095   8.414048   0.246816   0.241836  -0.034277
    22  H    0.000628  -0.001297   0.246816   0.319358  -0.021963  -0.003408
    23  H    0.000359   0.000132   0.241836  -0.021963   0.309599   0.019128
    24  O   -0.004333   0.008821  -0.034277  -0.003408   0.019128   8.511374
    25  H   -0.000997  -0.001143   0.007855  -0.001505  -0.003783   0.259568
    26  H    0.002830  -0.001215  -0.009318   0.003488  -0.001874   0.206785
    27  O   -0.001214  -0.000697  -0.007331   0.001379   0.000282  -0.038950
    28  H    0.003010  -0.002714  -0.000989  -0.000230   0.000277  -0.000122
    29  H   -0.000123   0.000534  -0.000257  -0.000062   0.000274   0.006426
              25         26         27         28         29
     1  C   -0.000068  -0.000021  -0.000548  -0.000952   0.000066
     2  O   -0.000014   0.000132   0.000087   0.000285  -0.000024
     3  O    0.000010   0.000002   0.000243  -0.000377   0.000131
     4  H   -0.000086   0.000817   0.001854   0.001629  -0.000282
     5  C   -0.000061   0.000287   0.000103   0.000294  -0.000044
     6  F   -0.000000  -0.000001  -0.000000  -0.000002   0.000000
     7  F   -0.000000   0.000003  -0.000000  -0.000000  -0.000000
     8  F   -0.000000   0.000001  -0.000000  -0.000002  -0.000000
     9  O    0.000162  -0.000046  -0.000188   0.000105  -0.000044
    10  H   -0.000479   0.000775   0.000030   0.000299  -0.000049
    11  H    0.000291  -0.000488  -0.000019  -0.000142   0.000010
    12  O   -0.000200   0.003313  -0.057279   0.074283   0.000137
    13  H    0.000597  -0.001661   0.004245  -0.008144  -0.000486
    14  H   -0.000193   0.000922   0.005300  -0.008866  -0.000679
    15  O   -0.000918   0.001715  -0.002835  -0.005363   0.003918
    16  H    0.000670   0.000166   0.014721  -0.007642   0.000118
    17  H    0.002431  -0.005826  -0.000777   0.003714  -0.000107
    18  O    0.006573  -0.014699  -0.001951  -0.003187   0.001408
    19  H   -0.000997   0.002830  -0.001214   0.003010  -0.000123
    20  H   -0.001143  -0.001215  -0.000697  -0.002714   0.000534
    21  O    0.007855  -0.009318  -0.007331  -0.000989  -0.000257
    22  H   -0.001505   0.003488   0.001379  -0.000230  -0.000062
    23  H   -0.003783  -0.001874   0.000282   0.000277   0.000274
    24  O    0.259568   0.206785  -0.038950  -0.000122   0.006426
    25  H    0.328873  -0.014797   0.006743  -0.000724  -0.000510
    26  H   -0.014797   0.310267   0.031335  -0.005875  -0.008850
    27  O    0.006743   0.031335   8.482423   0.203386   0.255307
    28  H   -0.000724  -0.005875   0.203386   0.297615  -0.010256
    29  H   -0.000510  -0.008850   0.255307  -0.010256   0.343872
 Mulliken charges:
               1
     1  C    0.270267
     2  O   -0.481217
     3  O   -0.484246
     4  H    0.549541
     5  C    0.964058
     6  F   -0.286016
     7  F   -0.312598
     8  F   -0.283790
     9  O   -0.886398
    10  H    0.478342
    11  H    0.415383
    12  O   -0.829089
    13  H    0.471158
    14  H    0.405648
    15  O   -0.956248
    16  H    0.446811
    17  H    0.471557
    18  O   -0.862681
    19  H    0.449446
    20  H    0.450043
    21  O   -0.873924
    22  H    0.458680
    23  H    0.467871
    24  O   -0.940750
    25  H    0.411706
    26  H    0.501831
    27  O   -0.895649
    28  H    0.470692
    29  H    0.409572
 Sum of Mulliken charges =  -0.00000
 Mulliken charges with hydrogens summed into heavy atoms:
               1
     1  C    0.270267
     2  O   -0.481217
     3  O    0.065295
     5  C    0.964058
     6  F   -0.286016
     7  F   -0.312598
     8  F   -0.283790
     9  O    0.007327
    12  O    0.047717
    15  O   -0.037880
    18  O    0.036808
    21  O    0.052627
    24  O   -0.027213
    27  O   -0.015385
 APT charges:
               1
     1  C    0.196274
     2  O   -0.600807
     3  O   -0.363691
     4  H    0.413142
     5  C    0.386354
     6  F   -0.058612
     7  F   -0.037929
     8  F   -0.026845
     9  O   -1.106127
    10  H    0.193144
    11  H    0.959264
    12  O   -0.301947
    13  H    0.405055
    14  H   -0.065922
    15  O   -1.241477
    16  H    0.801470
    17  H    0.450759
    18  O   -0.470383
    19  H    0.023422
    20  H    0.485209
    21  O   -1.037298
    22  H    0.350715
    23  H    0.735207
    24  O   -1.579422
    25  H    1.325852
    26  H    0.217798
    27  O   -1.520387
    28  H    0.193166
    29  H    1.274016
 Sum of APT charges =  -0.00000
 APT charges with hydrogens summed into heavy atoms:
               1
     1  C    0.196274
     2  O   -0.600807
     3  O    0.049451
     5  C    0.386354
     6  F   -0.058612
     7  F   -0.037929
     8  F   -0.026845
     9  O    0.046281
    12  O    0.037186
    15  O    0.010751
    18  O    0.038248
    21  O    0.048624
    24  O   -0.035771
    27  O   -0.053204
 Electronic spatial extent (au):  <R**2>=           5438.5755
 Charge=              0.0000 electrons
 Dipole moment (field-independent basis, Debye):
    X=              4.6729    Y=             -0.1177    Z=             -1.6541  Tot=              4.9585
 Quadrupole moment (field-independent basis, Debye-Ang):
   XX=            -79.1533   YY=            -74.3555   ZZ=            -93.4021
   XY=            -10.0016   XZ=            -13.7296   YZ=              0.6117
 Traceless Quadrupole moment (field-independent basis, Debye-Ang):
   XX=              3.1503   YY=              7.9481   ZZ=            -11.0985
   XY=            -10.0016   XZ=            -13.7296   YZ=              0.6117
 Octapole moment (field-independent basis, Debye-Ang**2):
  XXX=            142.6695  YYY=             20.5308  ZZZ=             -9.0725  XYY=             20.3168
  XXY=            -45.9634  XXZ=            -67.3940  XZZ=            -15.0082  YZZ=             -0.3103
  YYZ=             -0.3267  XYZ=             -1.4121
 Hexadecapole moment (field-independent basis, Debye-Ang**3):
 XXXX=          -3994.3885 YYYY=           -661.0110 ZZZZ=           -643.8866 XXXY=           -240.0829
 XXXZ=           -323.4263 YYYX=            -90.2463 YYYZ=             13.2925 ZZZX=            -84.8821
 ZZZY=             24.3687 XXYY=           -847.1377 XXZZ=           -858.2079 YYZZ=           -260.3884
 XXYZ=            -37.3771 YYXZ=            -18.3179 ZZXY=              3.8183
 N-N= 1.122107390999D+03 E-N=-4.751968720377D+03  KE= 1.053069301489D+03
  Exact polarizability:       0.000       0.000       0.000       0.000       0.000       0.000
 Approx polarizability:      92.824       0.050      98.999      -2.246       4.831      83.082
 Calling FoFJK, ICntrl=    100127 FMM=F ISym2X=0 I1Cent= 0 IOpClX= 0 NMat=1 NMatS=1 NMatT=0.
 ***** Axes restored to original set *****
 -------------------------------------------------------------------
 Center     Atomic                   Forces (Hartrees/Bohr)
 Number     Number              X              Y              Z
 -------------------------------------------------------------------
      1        6          -0.004206568   -0.016546232    0.001848223
      2        8          -0.010372270    0.018462221    0.002745411
      3        8           0.021993849    0.008380634   -0.007566213
      4        1          -0.010636901   -0.012890281    0.004954928
      5        6          -0.004456882   -0.002663865    0.001551062
      6        9           0.001899762    0.001435785   -0.004690289
      7        9           0.000442771    0.004294145   -0.000004439
      8        9           0.004568572    0.001278238    0.002394714
      9        8           0.001430705    0.001450085   -0.000262714
     10        1          -0.000165557   -0.005130529    0.002453010
     11        1          -0.002234964    0.001117302   -0.000449321
     12        8           0.005332876    0.002777808    0.001976782
     13        1          -0.002384756   -0.001972152    0.001510088
     14        1          -0.002138872   -0.000832390   -0.000913656
     15        8          -0.003989390   -0.006182786   -0.001708540
     16        1           0.004006750    0.000695373   -0.000839639
     17        1           0.001977619    0.000690764    0.000375130
     18        8           0.001569524    0.001942050    0.001998831
     19        1          -0.002714252   -0.000499200    0.000213790
     20        1          -0.000422922    0.002735080   -0.002846182
     21        8           0.001112412   -0.002367803    0.001695698
     22        1          -0.003773655    0.001805347   -0.001837176
     23        1          -0.000578374    0.001778788   -0.003629007
     24        8          -0.001546767   -0.002694380    0.002836681
     25        1           0.000172041    0.002406108   -0.002462461
     26        1           0.004364923    0.001410222   -0.001998933
     27        8          -0.004576314   -0.000867272    0.000891999
     28        1           0.001434488    0.000362736    0.002829106
     29        1           0.003892152   -0.000375795   -0.001066884
 -------------------------------------------------------------------
 Cartesian Forces:  Max     0.021993849 RMS     0.004953083
 FormGI is forming the generalized inverse of G from B-inverse, IUseBI=4.

 GradGradGradGradGradGradGradGradGradGradGradGradGradGradGradGradGradGrad
 Berny optimization.
 Internal  Forces:  Max     0.019979416 RMS     0.003699890
 Search for a local minimum.
 Step number   1 out of a maximum of  174
 All quantities printed in internal units (Hartrees-Bohrs-Radians)
 Mixed Optimization -- RFO/linear search
 Second derivative matrix not updated -- analytic derivatives used.
 ITU=  0
     Eigenvalues ---    0.00003   0.00029   0.00040   0.00045   0.00100
     Eigenvalues ---    0.00120   0.00250   0.00278   0.00303   0.00435
     Eigenvalues ---    0.00593   0.00729   0.00787   0.00838   0.00947
     Eigenvalues ---    0.01049   0.01092   0.01182   0.01330   0.01386
     Eigenvalues ---    0.01470   0.01486   0.01572   0.01793   0.01827
     Eigenvalues ---    0.01902   0.01984   0.02075   0.02317   0.02418
     Eigenvalues ---    0.02495   0.02726   0.02866   0.02997   0.03038
     Eigenvalues ---    0.03245   0.03325   0.03544   0.03759   0.04002
     Eigenvalues ---    0.04259   0.04557   0.05460   0.05967   0.06588
     Eigenvalues ---    0.07339   0.07385   0.08551   0.09273   0.10598
     Eigenvalues ---    0.11684   0.11981   0.13572   0.18826   0.19606
     Eigenvalues ---    0.21071   0.21750   0.23482   0.25903   0.27214
     Eigenvalues ---    0.36385   0.37651   0.38702   0.40005   0.42294
     Eigenvalues ---    0.45602   0.47262   0.48571   0.50433   0.51113
     Eigenvalues ---    0.52389   0.52703   0.54383   0.55818   0.55894
     Eigenvalues ---    0.57342   0.57689   0.57939   0.59804   0.62646
     Eigenvalues ---    0.91346
 RFO step:  Lambda=-8.33128327D-03 EMin= 3.29866429D-05
 Linear search not attempted -- first point.
 Maximum step size (   0.300) exceeded in Quadratic search.
    -- Step size scaled by   0.736
 Iteration  1 RMS(Cart)=  0.07110363 RMS(Int)=  0.00210962
 Iteration  2 RMS(Cart)=  0.00264824 RMS(Int)=  0.00046391
 Iteration  3 RMS(Cart)=  0.00000336 RMS(Int)=  0.00046390
 Iteration  4 RMS(Cart)=  0.00000000 RMS(Int)=  0.00046390
 Variable       Old X    -DE/DX   Delta X   Delta X   Delta X     New X
                                 (Linear)    (Quad)   (Total)
    R1        2.27965   0.01998   0.00000   0.01017   0.01018   2.28983
    R2        2.41814   0.01302   0.00000   0.02371   0.02378   2.44192
    R3        2.95060  -0.00503   0.00000  -0.01558  -0.01558   2.93502
    R4        3.45916  -0.00123   0.00000  -0.01199  -0.01206   3.44710
    R5        2.04674  -0.01732   0.00000  -0.11185  -0.11179   1.93495
    R6        2.67711  -0.00011   0.00000   0.15854   0.15860   2.83572
    R7        2.53131   0.00282   0.00000   0.00151   0.00151   2.53282
    R8        2.52160   0.00049   0.00000  -0.00472  -0.00472   2.51688
    R9        2.52854   0.00303   0.00000   0.00188   0.00188   2.53042
   R10        1.83671   0.00406   0.00000   0.00506   0.00497   1.84167
   R11        1.81131   0.00237   0.00000   0.00296   0.00296   1.81426
   R12        3.50917   0.00224   0.00000   0.03997   0.03994   3.54910
   R13        3.48105   0.00302   0.00000   0.04936   0.04923   3.53028
   R14        1.86302   0.00193   0.00000  -0.00147  -0.00157   1.86144
   R15        1.81731   0.00175   0.00000   0.00576   0.00575   1.82306
   R16        3.07413   0.00134   0.00000   0.01836   0.01832   3.09245
   R17        3.23519   0.00238   0.00000   0.05542   0.05532   3.29051
   R18        1.82139   0.00405   0.00000   0.00330   0.00330   1.82468
   R19        1.90455   0.00159   0.00000  -0.01394  -0.01381   1.89074
   R20        2.99271   0.00283   0.00000   0.07891   0.07903   3.07174
   R21        1.83204   0.00435   0.00000   0.00345   0.00340   1.83544
   R22        1.82850   0.00257   0.00000   0.00343   0.00343   1.83192
   R23        1.83415   0.00564   0.00000   0.00186   0.00183   1.83598
   R24        1.84116   0.00403   0.00000   0.00132   0.00133   1.84249
   R25        3.37746   0.00320   0.00000   0.05218   0.05222   3.42968
   R26        1.80853   0.00309   0.00000   0.00372   0.00372   1.81225
   R27        1.86440   0.00293   0.00000   0.00063   0.00074   1.86514
   R28        3.21495   0.00188   0.00000   0.03520   0.03531   3.25025
   R29        1.88893   0.00328   0.00000   0.00056   0.00053   1.88946
   R30        1.80940   0.00351   0.00000   0.00397   0.00397   1.81337
    A1        2.23841   0.00276   0.00000   0.00080   0.00063   2.23904
    A2        2.09822  -0.00168   0.00000   0.00415   0.00423   2.10245
    A3        1.94654  -0.00108   0.00000  -0.00494  -0.00486   1.94168
    A4        2.57479  -0.00165   0.00000   0.03172   0.03137   2.60616
    A5        1.96138  -0.00182   0.00000  -0.00463  -0.00478   1.95659
    A6        1.93897  -0.00527   0.00000  -0.01187  -0.01193   1.92704
    A7        1.94960  -0.00497   0.00000  -0.01031  -0.01037   1.93924
    A8        1.94719  -0.00517   0.00000  -0.01186  -0.01192   1.93527
    A9        1.87436   0.00555   0.00000   0.01270   0.01265   1.88701
   A10        1.87385   0.00560   0.00000   0.01184   0.01177   1.88562
   A11        1.87608   0.00535   0.00000   0.01189   0.01183   1.88791
   A12        1.85408  -0.00048   0.00000   0.00029   0.00051   1.85459
   A13        2.03281   0.00423   0.00000   0.02081   0.02087   2.05368
   A14        1.69384  -0.00117   0.00000   0.01218   0.01160   1.70544
   A15        2.09346  -0.00360   0.00000  -0.01503  -0.01543   2.07804
   A16        2.28851   0.00014   0.00000  -0.01159  -0.01158   2.27692
   A17        1.46786   0.00235   0.00000   0.00038   0.00070   1.46856
   A18        1.83605  -0.00195   0.00000  -0.01729  -0.01692   1.81913
   A19        1.78562   0.00282   0.00000   0.02695   0.02654   1.81217
   A20        1.80234  -0.00166   0.00000  -0.05447  -0.05425   1.74809
   A21        2.85301   0.00149   0.00000  -0.01263  -0.01280   2.84021
   A22        2.05237   0.00010   0.00000   0.06426   0.06313   2.11550
   A23        1.85278   0.00461   0.00000   0.04593   0.04437   1.89715
   A24        1.84623  -0.00029   0.00000  -0.00419  -0.00684   1.83939
   A25        1.90201   0.00212   0.00000  -0.02387  -0.02364   1.87837
   A26        1.78715   0.00054   0.00000   0.01342   0.01354   1.80070
   A27        1.85650  -0.00048   0.00000   0.00217   0.00231   1.85881
   A28        1.74607   0.00459   0.00000   0.03610   0.03588   1.78195
   A29        1.76718   0.00353   0.00000   0.02533   0.02493   1.79211
   A30        1.85493  -0.00072   0.00000  -0.00112  -0.00137   1.85357
   A31        2.70971   0.00015   0.00000  -0.02843  -0.02852   2.68118
   A32        2.82454   0.00305   0.00000  -0.01048  -0.01052   2.81402
   A33        2.18136  -0.00386   0.00000  -0.03026  -0.03068   2.15068
   A34        1.73621   0.00750   0.00000   0.03644   0.03641   1.77262
   A35        1.86881   0.00030   0.00000   0.00796   0.00816   1.87697
   A36        1.70108   0.00282   0.00000   0.02165   0.02107   1.72215
   A37        2.07672  -0.00061   0.00000   0.01142   0.01028   2.08699
   A38        1.84868   0.00001   0.00000   0.01123   0.01063   1.85931
   A39        3.04631   0.00168   0.00000   0.00838   0.00822   3.05453
   A40        3.27362   0.00020   0.00000  -0.00916  -0.00947   3.26416
   A41        3.15576  -0.00068   0.00000  -0.01145  -0.01110   3.14466
   A42        3.07394   0.00446   0.00000  -0.03059  -0.03023   3.04371
   A43        3.05888  -0.00148   0.00000  -0.08479  -0.08478   2.97410
   A44        3.04852  -0.00239   0.00000  -0.05498  -0.05445   2.99406
   A45        3.13414  -0.00122   0.00000  -0.01522  -0.01451   3.11964
   A46        3.01015  -0.00092   0.00000   0.02254   0.02179   3.03194
   A47        3.07047   0.00265   0.00000   0.01302   0.01299   3.08346
   A48        3.01148   0.00037   0.00000   0.01401   0.01438   3.02586
   A49        3.22885   0.00488   0.00000   0.01817   0.01786   3.24671
   A50        3.04166   0.00086   0.00000  -0.01450  -0.01484   3.02683
    D1        0.41221  -0.00224   0.00000  -0.01954  -0.01955   0.39265
    D2       -2.72262  -0.00152   0.00000  -0.01999  -0.02009  -2.74271
    D3        0.00300   0.00040   0.00000   0.00273   0.00247   0.00547
    D4        3.13831  -0.00027   0.00000   0.00318   0.00299   3.14130
    D5        2.03939  -0.00026   0.00000   0.00265   0.00267   2.04207
    D6       -0.05314  -0.00037   0.00000   0.00155   0.00158  -0.05156
    D7       -2.15352  -0.00020   0.00000   0.00167   0.00171  -2.15180
    D8       -1.09649   0.00033   0.00000   0.00225   0.00221  -1.09428
    D9        3.09416   0.00022   0.00000   0.00115   0.00112   3.09528
   D10        0.99379   0.00039   0.00000   0.00128   0.00125   0.99504
   D11        2.58256  -0.00165   0.00000  -0.00891  -0.00890   2.57366
   D12       -1.24231  -0.00256   0.00000  -0.02231  -0.02236  -1.26467
   D13        0.24135  -0.00099   0.00000  -0.00597  -0.00586   0.23549
   D14        3.11336  -0.00036   0.00000  -0.03114  -0.03321   3.08015
   D15       -1.09921   0.00315   0.00000   0.04254   0.04389  -1.05532
   D16        0.04168  -0.00097   0.00000   0.01258   0.01248   0.05416
   D17        1.91285   0.00099   0.00000   0.01861   0.01837   1.93122
   D18        2.34971  -0.00037   0.00000   0.01508   0.01518   2.36489
   D19       -2.06230   0.00158   0.00000   0.02112   0.02107  -2.04124
   D20       -1.59569  -0.00022   0.00000  -0.00129  -0.00094  -1.59662
   D21        0.27549   0.00173   0.00000   0.00474   0.00495   0.28044
   D22       -0.88221  -0.00035   0.00000   0.00351   0.00355  -0.87867
   D23       -2.95576   0.00151   0.00000  -0.00268  -0.00223  -2.95798
   D24        1.14280   0.00419   0.00000   0.02388   0.02410   1.16690
   D25       -1.02594  -0.00061   0.00000   0.05753   0.05766  -0.96828
   D26        0.85234  -0.00202   0.00000   0.00263   0.00265   0.85499
   D27       -0.12646   0.00069   0.00000   0.00067   0.00023  -0.12624
   D28        2.01891   0.00166   0.00000   0.03492   0.03549   2.05440
   D29        1.76031  -0.00120   0.00000  -0.03050  -0.03117   1.72915
   D30       -2.37750  -0.00024   0.00000   0.00374   0.00409  -2.37340
   D31        1.03720  -0.00095   0.00000   0.02918   0.02937   1.06657
   D32       -0.92418  -0.00147   0.00000   0.02959   0.02969  -0.89449
   D33        1.34396  -0.00191   0.00000  -0.07632  -0.07714   1.26681
   D34       -3.04477  -0.00043   0.00000  -0.06112  -0.06066  -3.10543
   D35       -2.72561  -0.00008   0.00000   0.02129   0.02043  -2.70518
   D36       -0.83115   0.00140   0.00000   0.03649   0.03691  -0.79424
   D37        0.20282   0.00483   0.00000   0.02349   0.02346   0.22628
   D38       -1.62909  -0.00038   0.00000  -0.01605  -0.01599  -1.64508
   D39       -0.22500  -0.00505   0.00000  -0.01043  -0.01022  -0.23522
   D40        1.59159   0.00094   0.00000   0.03708   0.03726   1.62884
   D41        2.62866   0.00061   0.00000   0.04236   0.04199   2.67065
   D42        0.55704  -0.00425   0.00000   0.01658   0.01714   0.57418
   D43       -1.46286   0.00014   0.00000  -0.01757  -0.01750  -1.48036
   D44        2.86799  -0.00059   0.00000  -0.04672  -0.04664   2.82134
   D45        2.51061  -0.00139   0.00000  -0.00869  -0.00896   2.50165
   D46        0.55827  -0.00212   0.00000  -0.03784  -0.03810   0.52017
         Item               Value     Threshold  Converged?
 Maximum Force            0.019979     0.000015     NO 
 RMS     Force            0.003700     0.000010     NO 
 Maximum Displacement     0.255948     0.000060     NO 
 RMS     Displacement     0.070209     0.000040     NO 
 Predicted change in Energy=-4.385094D-03
 GradGradGradGradGradGradGradGradGradGradGradGradGradGradGradGradGradGrad

                          Input orientation:                          
 ---------------------------------------------------------------------
 Center     Atomic      Atomic             Coordinates (Angstroms)
 Number     Number       Type             X           Y           Z
 ---------------------------------------------------------------------
      1          6           0       -1.120448   -1.662453    0.571163
      2          8           0       -1.612384   -0.561291    0.688291
      3          8           0        0.061663   -1.970603    0.149902
      4          1           0        0.610336   -1.142437   -0.098158
      5          6           0       -1.934925   -2.932107    0.941118
      6          9           0       -2.119204   -3.701045   -0.141107
      7          9           0       -3.131658   -2.609217    1.428421
      8          9           0       -1.291526   -3.660271    1.862446
      9          8           0       -1.738383    2.090504   -0.170215
     10          1           0       -1.646666    1.200074    0.215157
     11          1           0       -2.653828    2.347729   -0.037830
     12          8           0        2.223015    2.240719    1.431871
     13          1           0        1.585314    2.946414    1.175700
     14          1           0        1.707670    1.426594    1.383780
     15          8           0        1.314265    0.145337   -0.411066
     16          1           0        2.236062    0.154661   -0.698384
     17          1           0        0.807174    0.621569   -1.130185
     18          8           0        0.411445    3.888995    0.300735
     19          1           0       -0.379863    3.338079    0.183698
     20          1           0        0.813376    3.983471   -0.576355
     21          8           0       -0.010120    1.472803   -2.248067
     22          1           0       -0.781418    1.782114   -1.744720
     23          1           0        0.558870    2.253337   -2.380919
     24          8           0        1.862068    3.492009   -2.133403
     25          1           0        2.254144    3.992837   -2.851132
     26          1           0        2.577130    2.947967   -1.724919
     27          8           0        3.585364    1.915236   -0.789404
     28          1           0        3.165218    2.064655    0.105512
     29          1           0        4.516876    2.124082   -0.691994
 ---------------------------------------------------------------------
                    Distance matrix (angstroms):
                    1          2          3          4          5
     1  C    0.000000
     2  O    1.211725   0.000000
     3  O    1.292209   2.253543   0.000000
     4  H    1.927180   2.428316   1.023931   0.000000
     5  C    1.553146   2.405976   2.353056   3.280452   0.000000
     6  F    2.379223   3.286765   2.799160   3.741485   1.340312
     7  F    2.382482   2.655181   3.498534   4.299350   1.331876
     8  F    2.384944   3.329454   2.760236   3.714907   1.339040
     9  O    3.875071   2.790148   4.453676   3.996697   5.147846
    10  H    2.932185   1.824127   3.602199   3.267964   4.205358
    11  H    4.336321   3.173997   5.104618   4.779086   5.417733
    12  O    5.210980   4.807750   4.904092   4.048144   6.654880
    13  H    5.378500   4.771461   5.248888   4.392266   6.855955
    14  H    4.266240   3.931686   3.971491   3.162310   5.697607
    15  O    3.187586   3.205181   2.522082   1.500596   4.675072
    16  H    4.022414   4.152830   3.156636   2.164652   5.441804
    17  H    3.439050   3.249658   2.985593   2.053179   4.943482
    18  O    5.765275   4.904195   5.871966   5.051137   7.241752
    19  H    5.069903   4.120536   5.327119   4.597278   6.504394
    20  H    6.077247   5.304574   6.045123   5.152168   7.594808
    21  O    4.360128   3.914970   4.196720   3.441883   5.768796
    22  H    4.164528   3.478734   4.287570   3.633338   5.546907
    23  H    5.183465   4.696438   4.949135   4.092057   6.644078
    24  O    6.540532   6.038462   6.188301   5.214129   8.070880
    25  H    7.421743   6.943892   7.026791   6.054090   8.937802
    26  H    6.340350   5.974153   5.833940   4.821414   7.876653
    27  O    6.065943   5.944187   5.329025   4.321802   7.547518
    28  H    5.698693   5.482765   5.090907   4.105404   7.188695
    29  H    6.907448   6.832587   6.109350   5.126777   8.358100
                    6          7          8          9         10
     6  F    0.000000
     7  F    2.163463   0.000000
     8  F    2.168165   2.163140   0.000000
     9  O    5.804129   5.155990   6.115783   0.000000
    10  H    4.936719   4.264729   5.144185   0.974571   0.000000
    11  H    6.073233   5.191294   6.446935   0.960067   1.547737
    12  O    7.525536   7.224571   6.881793   4.275736   4.187811
    13  H    7.723092   7.292375   7.238516   3.686602   3.797109
    14  H    6.577456   6.301497   5.924567   3.838093   3.559292
    15  O    5.162969   5.544143   5.142145   3.627720   3.204956
    16  H    5.843404   6.401152   5.792705   4.452266   4.123472
    17  H    5.312905   5.700776   5.629790   3.091792   2.857611
    18  O    8.012997   7.486789   7.894964   2.842204   3.387246
    19  H    7.258104   6.670236   7.254394   1.878104   2.485326
    20  H    8.236580   7.940149   8.294887   3.203084   3.798104
    21  O    5.971283   6.318501   6.699759   2.772349   2.969871
    22  H    5.867391   5.905611   6.549153   1.868142   2.220032
    23  H    6.902427   7.195520   7.510051   3.192351   3.565581
    24  O    8.459302   8.651524   8.778785   4.333772   4.804156
    25  H    9.255605   9.534598   9.662280   5.171698   5.693678
    26  H    8.292971   8.568320   8.456033   4.666476   4.965830
    27  O    8.031501   8.396893   7.867823   5.362500   5.375383
    28  H    7.824912   7.952725   7.464862   4.911416   4.890169
    29  H    8.847211   9.241231   8.586119   6.277073   6.298092
                   11         12         13         14         15
    11  H    0.000000
    12  O    5.094612   0.000000
    13  H    4.449877   0.985033   0.000000
    14  H    4.678903   0.964724   1.538870   0.000000
    15  O    4.553636   2.934769   3.230685   2.240058   0.000000
    16  H    5.399713   2.981575   3.424842   2.496481   0.965582
    17  H    4.018880   3.345203   3.365637   2.789082   1.000535
    18  O    3.447611   2.697790   1.741262   2.986068   3.916212
    19  H    2.490137   3.088222   2.235933   3.074373   3.662980
    20  H    3.871326   3.009525   2.177401   3.343578   3.874208
    21  O    3.555254   4.372474   4.054518   4.017867   2.625021
    22  H    2.596019   4.396324   3.935209   4.013660   2.974821
    23  H    3.977488   4.160157   3.766097   4.021966   2.982383
    24  O    5.108241   3.795680   3.365179   4.081710   3.803517
    25  H    5.891454   4.627635   4.213990   4.981839   4.651940
    26  H    5.528967   3.254369   3.065500   3.568550   3.343018
    27  O    6.299161   2.626023   2.987501   2.913286   2.904061
    28  H    5.827691   1.636452   2.102117   2.040965   2.716001
    29  H    7.203953   3.128291   3.571913   3.561877   3.775059
                   16         17         18         19         20
    16  H    0.000000
    17  H    1.564026   0.000000
    18  O    4.274659   3.588900   0.000000
    19  H    4.213702   3.242649   0.971274   0.000000
    20  H    4.086406   3.407220   0.969412   1.555002   0.000000
    21  O    3.030570   1.625494   3.537243   3.086980   3.126695
    22  H    3.584496   2.061102   3.169503   2.510193   2.958786
    23  H    3.169912   2.070907   3.144579   2.938562   2.512885
    24  O    3.651991   3.218489   2.861282   3.227833   1.940539
    25  H    4.400710   4.052262   3.652477   4.071473   2.692677
    26  H    2.995440   2.983048   3.111109   3.541019   2.345697
    27  O    2.220028   3.083512   3.893314   4.323707   3.465098
    28  H    2.271047   3.028171   3.309017   3.767669   3.110942
    29  H    3.013432   4.026344   4.577662   5.120418   4.145674
                   21         22         23         24         25
    21  O    0.000000
    22  H    0.971561   0.000000
    23  H    0.975004   1.556654   0.000000
    24  O    2.755981   3.172197   1.814910   0.000000
    25  H    3.441097   3.914854   2.474048   0.959003   0.000000
    26  H    3.023847   3.555200   2.232984   0.986992   1.569850
    27  O    3.905247   4.472039   3.436117   2.694865   3.215478
    28  H    3.996548   4.367966   3.607075   2.957749   3.645502
    29  H    4.831068   5.412679   4.305228   3.316155   3.643361
                   26         27         28         29
    26  H    0.000000
    27  O    1.719959   0.000000
    28  H    2.115790   0.999861   0.000000
    29  H    2.346984   0.959593   1.570517   0.000000
 Stoichiometry    C2H15F3O9
 Framework group  C1[X(C2H15F3O9)]
 Deg. of freedom    81
 Full point group                 C1      NOp   1
 Largest Abelian subgroup         C1      NOp   1
 Largest concise Abelian subgroup C1      NOp   1
                         Standard orientation:                         
 ---------------------------------------------------------------------
 Center     Atomic      Atomic             Coordinates (Angstroms)
 Number     Number       Type             X           Y           Z
 ---------------------------------------------------------------------
      1          6           0       -2.116213   -0.108189    0.024261
      2          8           0       -1.503987    0.871460    0.389970
      3          8           0       -1.645468   -1.235119   -0.397914
      4          1           0       -0.621630   -1.248909   -0.398828
      5          6           0       -3.669342   -0.108804    0.017086
      6          9           0       -4.130955   -0.254933   -1.232713
      7          9           0       -4.151750    1.032304    0.506011
      8          9           0       -4.149677   -1.116230    0.756949
      9          8           0        0.802372    2.433013    0.225077
     10          1           0        0.030290    1.858001    0.376865
     11          1           0        0.500022    3.332716    0.369466
     12          8           0        2.614012   -0.998416    2.020953
     13          1           0        2.917614   -0.066983    1.918240
     14          1           0        1.690968   -0.979171    1.741110
     15          8           0        0.874463   -1.150043   -0.337828
     16          1           0        1.435267   -1.902807   -0.564087
     17          1           0        1.171627   -0.407414   -0.938882
     18          8           0        3.283455    1.498466    1.249269
     19          1           0        2.447203    1.895126    0.954789
     20          1           0        3.784177    1.284438    0.447253
     21          8           0        1.708881    0.829298   -1.846699
     22          1           0        1.434639    1.600400   -1.323131
     23          1           0        2.676550    0.763195   -1.747299
     24          8           0        4.310914    0.277206   -1.125554
     25          1           0        5.099427    0.268419   -1.671315
     26          1           0        4.142858   -0.649599   -0.830692
     27          8           0        3.601879   -2.126551   -0.134837
     28          1           0        3.286323   -1.771925    0.745156
     29          1           0        4.237265   -2.818312    0.061557
 ---------------------------------------------------------------------
 Rotational constants (GHZ):           0.8265966           0.2042520           0.1933669
 Standard basis: 6-31++G(d,p) (6D, 7F)
 There are   356 symmetry adapted cartesian basis functions of A   symmetry.
 There are   356 symmetry adapted basis functions of A   symmetry.
   356 basis functions,   568 primitive gaussians,   356 cartesian basis functions
    63 alpha electrons       63 beta electrons
       nuclear repulsion energy      1116.4099198715 Hartrees.
 NAtoms=   29 NActive=   29 NUniq=   29 SFac= 1.00D+00 NAtFMM=   60 NAOKFM=F Big=F
 Integral buffers will be    131072 words long.
 Raffenetti 2 integral format.
 Two-electron integral symmetry is turned on.
 Nuclear repulsion after empirical dispersion term =     1116.3929488446 Hartrees.
 One-electron integrals computed using PRISM.
 NBasis=   356 RedAO= T EigKep=  3.58D-05  NBF=   356
 NBsUse=   356 1.00D-06 EigRej= -1.00D+00 NBFU=   356
 Initial guess from the checkpoint file:  "/local_scratch/slurm.6305310/Gau-3622377.chk"
 B after Tr=     0.000000   -0.000000   -0.000000
         Rot=    0.999954    0.009090    0.002484    0.001792 Ang=   1.10 deg.
 ExpMin= 3.60D-02 ExpMax= 7.00D+03 ExpMxC= 1.05D+03 IAcc=3 IRadAn=         5 AccDes= 0.00D+00
 Harris functional with IExCor= 4639 and IRadAn=       5 diagonalized for initial guess.
 HarFok:  IExCor= 4639 AccDes= 0.00D+00 IRadAn=         5 IDoV= 1 UseB2=F ITyADJ=14
 ICtDFT=  3500011 ScaDFX=  1.000000  1.000000  1.000000  1.000000
 FoFCou: FMM=F IPFlag=           0 FMFlag=      100000 FMFlg1=           0
         NFxFlg=           0 DoJE=T BraDBF=F KetDBF=T FulRan=T
         wScrn=  0.000000 ICntrl=       500 IOpCl=  0 I1Cent=   200000004 NGrid=           0
         NMat0=    1 NMatS0=      1 NMatT0=    0 NMatD0=    1 NMtDS0=    0 NMtDT0=    0
 Petite list used in FoFCou.
 Requested convergence on RMS density matrix=1.00D-10 within 128 cycles.
 Requested convergence on MAX density matrix=1.00D-08.
 Requested convergence on             energy=1.00D-08.
 No special actions if energy rises.
 SCF Done:  E(RwB97XD) =  -1061.67499305     A.U. after   17 cycles
            NFock= 17  Conv=0.31D-10     -V/T= 2.0083
 Calling FoFJK, ICntrl=      2127 FMM=F ISym2X=0 I1Cent= 0 IOpClX= 0 NMat=1 NMatS=1 NMatT=0.
 ***** Axes restored to original set *****
 -------------------------------------------------------------------
 Center     Atomic                   Forces (Hartrees/Bohr)
 Number     Number              X              Y              Z
 -------------------------------------------------------------------
      1        6          -0.001272544   -0.004810629    0.000707942
      2        8          -0.002789430    0.005574613    0.000538988
      3        8           0.002650899   -0.003277772   -0.000625051
      4        1          -0.000307085    0.001230026    0.000595505
      5        6          -0.001223057   -0.000603527    0.000564067
      6        9           0.000504830    0.000278075   -0.001371415
      7        9           0.000010483    0.001136970   -0.000000198
      8        9           0.001293160    0.000311956    0.000682326
      9        8           0.000174741   -0.000127788    0.000472253
     10        1          -0.000095419   -0.001546253    0.000945057
     11        1          -0.000633695    0.000412179   -0.000408362
     12        8           0.001493851    0.000974926    0.001147787
     13        1          -0.000641646   -0.000940847    0.000639990
     14        1          -0.000561488   -0.000513876   -0.000745099
     15        8          -0.000427382   -0.002177747   -0.001724839
     16        1           0.001395941    0.000757178    0.000223935
     17        1           0.000944756    0.000295825    0.000273652
     18        8           0.000462773    0.000841239    0.000432293
     19        1          -0.000717385    0.000287076   -0.000021592
     20        1          -0.000464204    0.000827553   -0.000761988
     21        8           0.000223321   -0.000067066    0.001336700
     22        1          -0.001326503    0.000620981   -0.001516962
     23        1          -0.000326829    0.000190166   -0.001875591
     24        8          -0.000271555   -0.001357665    0.001057748
     25        1          -0.000179369    0.001003212   -0.000548527
     26        1           0.001521386    0.001058986   -0.001180702
     27        8          -0.001698524    0.000210739    0.000991117
     28        1           0.001001721    0.000114747    0.000846076
     29        1           0.001258253   -0.000703278   -0.000675112
 -------------------------------------------------------------------
 Cartesian Forces:  Max     0.005574613 RMS     0.001296064

 GradGradGradGradGradGradGradGradGradGradGradGradGradGradGradGradGradGrad
 Berny optimization.
 Using GEDIIS/GDIIS optimizer.
 FormGI is forming the generalized inverse of G from B-inverse, IUseBI=4.
 Internal  Forces:  Max     0.005872474 RMS     0.001061270
 Search for a local minimum.
 Step number   2 out of a maximum of  174
 All quantities printed in internal units (Hartrees-Bohrs-Radians)
 Mixed Optimization -- RFO/linear search
 Update second derivatives using D2CorX and points    1    2
 DE= -4.14D-03 DEPred=-4.39D-03 R= 9.45D-01
 TightC=F SS=  1.41D+00  RLast= 3.50D-01 DXNew= 5.0454D-01 1.0500D+00
 Trust test= 9.45D-01 RLast= 3.50D-01 DXMaxT set to 5.05D-01
 ITU=  1  0
 Use linear search instead of GDIIS.
     Eigenvalues ---    0.00003   0.00029   0.00040   0.00045   0.00101
     Eigenvalues ---    0.00120   0.00250   0.00279   0.00303   0.00435
     Eigenvalues ---    0.00594   0.00733   0.00790   0.00830   0.00943
     Eigenvalues ---    0.01046   0.01100   0.01211   0.01322   0.01410
     Eigenvalues ---    0.01466   0.01517   0.01569   0.01790   0.01832
     Eigenvalues ---    0.01969   0.02019   0.02084   0.02316   0.02419
     Eigenvalues ---    0.02527   0.02734   0.02841   0.02998   0.03067
     Eigenvalues ---    0.03243   0.03320   0.03541   0.03760   0.03977
     Eigenvalues ---    0.04232   0.04553   0.05449   0.05964   0.06579
     Eigenvalues ---    0.07334   0.07387   0.08528   0.09260   0.10589
     Eigenvalues ---    0.11683   0.11975   0.13569   0.18554   0.19607
     Eigenvalues ---    0.21121   0.21750   0.23491   0.26308   0.30550
     Eigenvalues ---    0.36143   0.37650   0.38699   0.39946   0.42285
     Eigenvalues ---    0.45597   0.47168   0.48593   0.50401   0.51048
     Eigenvalues ---    0.52282   0.52643   0.54377   0.55643   0.55842
     Eigenvalues ---    0.57307   0.57663   0.57900   0.59238   0.62448
     Eigenvalues ---    0.89644
 RFO step:  Lambda=-1.17904401D-03 EMin= 3.30255399D-05
 Quartic linear search produced a step of  0.34482.
 Iteration  1 RMS(Cart)=  0.12924155 RMS(Int)=  0.00385278
 Iteration  2 RMS(Cart)=  0.00738831 RMS(Int)=  0.00136053
 Iteration  3 RMS(Cart)=  0.00001205 RMS(Int)=  0.00136050
 Iteration  4 RMS(Cart)=  0.00000003 RMS(Int)=  0.00136050
 Variable       Old X    -DE/DX   Delta X   Delta X   Delta X     New X
                                 (Linear)    (Quad)   (Total)
    R1        2.28983   0.00587   0.00351   0.00739   0.01091   2.30074
    R2        2.44192   0.00371   0.00820  -0.00270   0.00602   2.44794
    R3        2.93502  -0.00126  -0.00537  -0.00142  -0.00679   2.92823
    R4        3.44710  -0.00031  -0.00416  -0.05518  -0.05970   3.38740
    R5        1.93495   0.00181  -0.03855   0.06597   0.02796   1.96291
    R6        2.83572   0.00106   0.05469  -0.10548  -0.05022   2.78549
    R7        2.53282   0.00088   0.00052   0.00170   0.00222   2.53504
    R8        2.51688   0.00027  -0.00163   0.00061  -0.00102   2.51586
    R9        2.53042   0.00092   0.00065   0.00160   0.00225   2.53267
   R10        1.84167   0.00134   0.00171   0.00378   0.00522   1.84690
   R11        1.81426   0.00066   0.00102   0.00052   0.00154   1.81580
   R12        3.54910   0.00094   0.01377   0.02656   0.04010   3.58920
   R13        3.53028   0.00140   0.01697   0.01332   0.02979   3.56006
   R14        1.86144   0.00074  -0.00054  -0.00082  -0.00149   1.85995
   R15        1.82306   0.00077   0.00198   0.00113   0.00311   1.82618
   R16        3.09245   0.00063   0.00632   0.01251   0.01873   3.11118
   R17        3.29051   0.00122   0.01908   0.02666   0.04559   3.33609
   R18        1.82468   0.00127   0.00114   0.00258   0.00372   1.82840
   R19        1.89074   0.00082  -0.00476   0.00304  -0.00158   1.88916
   R20        3.07174   0.00141   0.02725  -0.00832   0.01907   3.09080
   R21        1.83544   0.00122   0.00117   0.00036   0.00127   1.83671
   R22        1.83192   0.00058   0.00118   0.00037   0.00155   1.83347
   R23        1.83598   0.00177   0.00063   0.00129   0.00153   1.83751
   R24        1.84249   0.00120   0.00046  -0.00113  -0.00047   1.84202
   R25        3.42968   0.00131   0.01801   0.04033   0.05860   3.48828
   R26        1.81225   0.00086   0.00128   0.00084   0.00213   1.81438
   R27        1.86514   0.00083   0.00026  -0.00355  -0.00311   1.86204
   R28        3.25025   0.00097   0.01217   0.04452   0.05682   3.30707
   R29        1.88946   0.00094   0.00018  -0.00073  -0.00056   1.88891
   R30        1.81337   0.00100   0.00137   0.00052   0.00189   1.81526
    A1        2.23904   0.00069   0.00022   0.00158   0.00116   2.24020
    A2        2.10245  -0.00047   0.00146  -0.00573  -0.00396   2.09849
    A3        1.94168  -0.00022  -0.00168   0.00416   0.00280   1.94448
    A4        2.60616   0.00005   0.01082   0.01198   0.02088   2.62704
    A5        1.95659  -0.00082  -0.00165   0.00177   0.00008   1.95667
    A6        1.92704  -0.00148  -0.00412  -0.00174  -0.00589   1.92115
    A7        1.93924  -0.00127  -0.00357   0.00135  -0.00225   1.93699
    A8        1.93527  -0.00145  -0.00411  -0.00208  -0.00623   1.92904
    A9        1.88701   0.00147   0.00436   0.00081   0.00515   1.89216
   A10        1.88562   0.00151   0.00406   0.00106   0.00507   1.89069
   A11        1.88791   0.00141   0.00408   0.00070   0.00475   1.89267
   A12        1.85459  -0.00029   0.00018   0.00195   0.00318   1.85777
   A13        2.05368   0.00145   0.00720  -0.02831  -0.02218   2.03150
   A14        1.70544  -0.00010   0.00400   0.03805   0.04096   1.74640
   A15        2.07804  -0.00104  -0.00532   0.00195  -0.00446   2.07358
   A16        2.27692  -0.00005  -0.00399  -0.03543  -0.03986   2.23707
   A17        1.46856   0.00053   0.00024   0.02165   0.02449   1.49305
   A18        1.81913  -0.00049  -0.00583  -0.00354  -0.00881   1.81032
   A19        1.81217   0.00099   0.00915   0.01127   0.02025   1.83242
   A20        1.74809  -0.00081  -0.01871  -0.00580  -0.02461   1.72349
   A21        2.84021   0.00032  -0.00441  -0.00168  -0.00590   2.83431
   A22        2.11550   0.00055   0.02177   0.05365   0.07062   2.18611
   A23        1.89715   0.00141   0.01530   0.06303   0.07307   1.97023
   A24        1.83939   0.00004  -0.00236   0.00775  -0.00248   1.83691
   A25        1.87837   0.00045  -0.00815   0.00437  -0.00397   1.87440
   A26        1.80070   0.00018   0.00467   0.00131   0.00609   1.80679
   A27        1.85881  -0.00016   0.00080  -0.00308  -0.00243   1.85637
   A28        1.78195   0.00153   0.01237   0.01506   0.02608   1.80803
   A29        1.79211   0.00100   0.00860   0.01286   0.02156   1.81367
   A30        1.85357   0.00002  -0.00047   0.00339   0.00354   1.85711
   A31        2.68118  -0.00025  -0.00984  -0.01078  -0.02168   2.65950
   A32        2.81402   0.00065  -0.00363  -0.03115  -0.03430   2.77972
   A33        2.15068  -0.00130  -0.01058   0.00957  -0.00287   2.14780
   A34        1.77262   0.00247   0.01256   0.02654   0.03859   1.81122
   A35        1.87697   0.00013   0.00281   0.00277   0.00514   1.88211
   A36        1.72215   0.00118   0.00727   0.01520   0.02123   1.74338
   A37        2.08699  -0.00016   0.00354   0.02589   0.02696   2.11395
   A38        1.85931   0.00005   0.00367   0.01123   0.01326   1.87257
   A39        3.05453   0.00019   0.00283   0.00893   0.01180   3.06633
   A40        3.26416   0.00030  -0.00326  -0.03779  -0.04160   3.22256
   A41        3.14466  -0.00054  -0.00383   0.00310  -0.00055   3.14411
   A42        3.04371   0.00097  -0.01042  -0.02463  -0.03511   3.00861
   A43        2.97410  -0.00112  -0.02923  -0.05440  -0.08343   2.89067
   A44        2.99406  -0.00128  -0.01878  -0.04903  -0.06716   2.92690
   A45        3.11964  -0.00030  -0.00500  -0.02139  -0.02587   3.09376
   A46        3.03194   0.00032   0.00751   0.03143   0.03581   3.06775
   A47        3.08346   0.00069   0.00448  -0.01863  -0.01411   3.06934
   A48        3.02586   0.00033   0.00496  -0.01844  -0.01385   3.01201
   A49        3.24671   0.00144   0.00616   0.00517   0.01026   3.25697
   A50        3.02683   0.00015  -0.00512  -0.01454  -0.01987   3.00695
    D1        0.39265  -0.00083  -0.00674  -0.03306  -0.03863   0.35402
    D2       -2.74271  -0.00064  -0.00693  -0.03375  -0.03981  -2.78252
    D3        0.00547   0.00005   0.00085   0.00960   0.01074   0.01621
    D4        3.14130  -0.00012   0.00103   0.01020   0.01182  -3.13007
    D5        2.04207  -0.00004   0.00092   0.00429   0.00533   2.04740
    D6       -0.05156  -0.00008   0.00055   0.00353   0.00421  -0.04736
    D7       -2.15180  -0.00005   0.00059   0.00314   0.00386  -2.14794
    D8       -1.09428   0.00011   0.00076   0.00372   0.00434  -1.08993
    D9        3.09528   0.00007   0.00039   0.00296   0.00322   3.09850
   D10        0.99504   0.00010   0.00043   0.00256   0.00287   0.99791
   D11        2.57366  -0.00050  -0.00307  -0.02001  -0.02279   2.55088
   D12       -1.26467  -0.00104  -0.00771  -0.06642  -0.07129  -1.33596
   D13        0.23549  -0.00030  -0.00202  -0.00842  -0.01123   0.22426
   D14        3.08015  -0.00056  -0.01145  -0.09818  -0.11484   2.96531
   D15       -1.05532   0.00139   0.01513   0.02492   0.04357  -1.01175
   D16        0.05416   0.00001   0.00430   0.05057   0.05420   0.10836
   D17        1.93122   0.00055   0.00633   0.04450   0.05013   1.98135
   D18        2.36489   0.00010   0.00523   0.02615   0.03127   2.39616
   D19       -2.04124   0.00063   0.00726   0.02009   0.02720  -2.01403
   D20       -1.59662  -0.00001  -0.00032  -0.00262  -0.00222  -1.59885
   D21        0.28044   0.00053   0.00171  -0.00868  -0.00629   0.27415
   D22       -0.87867  -0.00027   0.00122   0.02241   0.02373  -0.85493
   D23       -2.95798   0.00029  -0.00077   0.00187   0.00266  -2.95532
   D24        1.16690   0.00126   0.00831  -0.00578   0.00352   1.17042
   D25       -0.96828   0.00027   0.01988   0.00037   0.02002  -0.94826
   D26        0.85499  -0.00044   0.00091  -0.00335  -0.00297   0.85202
   D27       -0.12624   0.00006   0.00008   0.02229   0.02104  -0.10520
   D28        2.05440   0.00075   0.01224   0.07514   0.08837   2.14277
   D29        1.72915  -0.00058  -0.01075   0.01429   0.00208   1.73122
   D30       -2.37340   0.00011   0.00141   0.06715   0.06941  -2.30399
   D31        1.06657   0.00002   0.01013   0.02268   0.03235   1.09891
   D32       -0.89449  -0.00006   0.01024   0.02387   0.03393  -0.86056
   D33        1.26681  -0.00151  -0.02660  -0.08651  -0.11499   1.15183
   D34       -3.10543  -0.00066  -0.02092  -0.07692  -0.09795   3.07980
   D35       -2.70518   0.00002   0.00704   0.03566   0.04129  -2.66389
   D36       -0.79424   0.00086   0.01273   0.04525   0.05833  -0.73591
   D37        0.22628   0.00121   0.00809   0.02102   0.02964   0.25592
   D38       -1.64508  -0.00044  -0.00552   0.00039  -0.00515  -1.65023
   D39       -0.23522  -0.00148  -0.00352  -0.03242  -0.03527  -0.27049
   D40        1.62884   0.00056   0.01285  -0.01013   0.00283   1.63168
   D41        2.67065   0.00047   0.01448   0.07072   0.08469   2.75534
   D42        0.57418  -0.00106   0.00591   0.03784   0.04482   0.61899
   D43       -1.48036   0.00014  -0.00603  -0.05366  -0.05908  -1.53944
   D44        2.82134  -0.00048  -0.01608  -0.08935  -0.10500   2.71634
   D45        2.50165  -0.00040  -0.00309  -0.08673  -0.09057   2.41108
   D46        0.52017  -0.00102  -0.01314  -0.12242  -0.13649   0.38367
         Item               Value     Threshold  Converged?
 Maximum Force            0.005872     0.000015     NO 
 RMS     Force            0.001061     0.000010     NO 
 Maximum Displacement     0.398461     0.000060     NO 
 RMS     Displacement     0.129930     0.000040     NO 
 Predicted change in Energy=-1.218633D-03
 GradGradGradGradGradGradGradGradGradGradGradGradGradGradGradGradGradGrad

                          Input orientation:                          
 ---------------------------------------------------------------------
 Center     Atomic      Atomic             Coordinates (Angstroms)
 Number     Number       Type             X           Y           Z
 ---------------------------------------------------------------------
      1          6           0       -1.094159   -1.642958    0.582599
      2          8           0       -1.594002   -0.534681    0.647256
      3          8           0        0.070387   -1.973886    0.121774
      4          1           0        0.608746   -1.149363   -0.208803
      5          6           0       -1.876321   -2.882258    1.086057
      6          9           0       -2.102302   -3.728210    0.069749
      7          9           0       -3.049229   -2.526801    1.606051
      8          9           0       -1.174829   -3.530673    2.026104
      9          8           0       -1.766209    2.068998   -0.270561
     10          1           0       -1.675828    1.173888    0.111271
     11          1           0       -2.690197    2.314130   -0.173359
     12          8           0        2.138069    2.090638    1.446946
     13          1           0        1.515427    2.821782    1.231352
     14          1           0        1.619413    1.291931    1.282825
     15          8           0        1.302112    0.092742   -0.595007
     16          1           0        2.233993    0.156877   -0.847270
     17          1           0        0.805730    0.615951   -1.287288
     18          8           0        0.367999    3.858831    0.380163
     19          1           0       -0.429422    3.330306    0.208530
     20          1           0        0.789871    4.004710   -0.481287
     21          8           0        0.007735    1.565087   -2.353815
     22          1           0       -0.780966    1.849313   -1.861200
     23          1           0        0.577120    2.351615   -2.439390
     24          8           0        1.907736    3.570256   -2.049791
     25          1           0        2.291193    4.155215   -2.707539
     26          1           0        2.633089    3.015366   -1.679830
     27          8           0        3.565831    1.865752   -0.746569
     28          1           0        3.152938    2.000320    0.153734
     29          1           0        4.515641    1.964883   -0.642767
 ---------------------------------------------------------------------
                    Distance matrix (angstroms):
                    1          2          3          4          5
     1  C    0.000000
     2  O    1.217498   0.000000
     3  O    1.295393   2.262219   0.000000
     4  H    1.941608   2.441878   1.038725   0.000000
     5  C    1.549551   2.404863   2.354709   3.294715   0.000000
     6  F    2.372266   3.284892   2.793016   3.752043   1.341486
     7  F    2.377169   2.646794   3.498686   4.309503   1.331337
     8  F    2.377747   3.324589   2.756923   3.721100   1.340232
     9  O    3.867577   2.766078   4.457794   4.000259   5.134927
    10  H    2.914638   1.792536   3.599703   3.274022   4.176449
    11  H    4.333285   3.160819   5.108327   4.783310   5.408416
    12  O    5.013396   4.632511   4.748868   3.946890   6.401192
    13  H    5.211979   4.612544   5.130081   4.320429   6.637856
    14  H    4.058000   3.750533   3.796456   3.034191   5.448185
    15  O    3.184577   3.213154   2.510353   1.474020   4.666801
    16  H    4.044815   4.167182   3.187536   2.180672   5.465233
    17  H    3.494099   3.290157   3.038658   2.078044   5.006359
    18  O    5.696365   4.819101   5.846018   5.048449   7.139855
    19  H    5.031418   4.060401   5.328395   4.617293   6.438907
    20  H    6.047940   5.250003   6.051855   5.164447   7.549534
    21  O    4.486452   3.997626   4.319351   3.511485   5.929693
    22  H    4.273898   3.554829   4.390198   3.695101   5.681011
    23  H    5.280361   4.750986   5.052356   4.151309   6.770641
    24  O    6.566464   6.032142   6.231296   5.229857   8.110953
    25  H    7.476926   6.953022   7.106536   6.100233   9.015850
    26  H    6.380513   5.990531   5.891167   4.858688   7.922555
    27  O    5.982745   5.859070   5.264500   4.257283   7.451116
    28  H    5.612062   5.404002   5.029657   4.065076   7.071226
    29  H    6.781438   6.726048   5.988214   5.015045   8.206143
                    6          7          8          9         10
     6  F    0.000000
     7  F    2.168013   0.000000
     8  F    2.174064   2.167390   0.000000
     9  O    5.816906   5.127298   6.081177   0.000000
    10  H    4.920790   4.220866   5.103967   0.977336   0.000000
    11  H    6.075738   5.170089   6.426173   0.960881   1.552453
    12  O    7.330513   6.946519   6.550561   4.265405   4.143702
    13  H    7.572297   7.041579   6.944263   3.686673   3.762212
    14  H    6.365888   6.040150   5.622967   3.805164   3.499298
    15  O    5.160583   5.535417   5.112201   3.664076   3.245895
    16  H    5.893919   6.413529   5.785704   4.471065   4.152085
    17  H    5.400920   5.754043   5.665304   3.124092   2.902652
    18  O    7.985107   7.345512   7.726202   2.860382   3.385033
    19  H    7.255373   6.566747   7.136683   1.899322   2.492614
    20  H    8.274440   7.858518   8.181017   3.213242   3.800571
    21  O    6.192327   6.462903   6.822676   2.782220   3.010659
    22  H    6.048410   6.026378   6.649098   1.883905   2.268836
    23  H    7.102067   7.301709   7.590209   3.205446   3.601206
    24  O    8.593047   8.666648   8.748618   4.349403   4.822312
    25  H    9.442696   9.580005   9.669206   5.172395   5.707122
    26  H    8.423822   8.590773   8.431181   4.715451   5.016557
    27  O    8.005406   8.281809   7.699543   5.357102   5.356263
    28  H    7.774359   7.814789   7.268233   4.937889   4.899160
    29  H    8.758776   9.080731   8.348979   6.293728   6.287172
                   11         12         13         14         15
    11  H    0.000000
    12  O    5.097792   0.000000
    13  H    4.462980   0.984243   0.000000
    14  H    4.662413   0.966371   1.534245   0.000000
    15  O    4.588124   2.976572   3.290707   2.250552   0.000000
    16  H    5.418076   3.002010   3.455247   2.490655   0.967549
    17  H    4.043037   3.380217   3.422413   2.779300   0.999699
    18  O    3.470598   2.719867   1.765385   2.994964   4.000869
    19  H    2.507899   3.108450   2.255482   3.083311   3.758418
    20  H    3.881205   3.033049   2.204287   3.340569   3.947001
    21  O    3.548843   4.388657   4.087278   3.987138   2.633746
    22  H    2.590371   4.418465   3.972782   3.994670   3.004664
    23  H    3.976388   4.196221   3.817830   4.008015   3.004974
    24  O    5.122483   3.803878   3.388218   4.047249   3.817889
    25  H    5.884378   4.641731   4.230215   4.957084   4.684523
    26  H    5.576608   3.298014   3.124360   3.574226   3.389701
    27  O    6.298214   2.626897   3.005049   2.869887   2.879402
    28  H    5.860690   1.646364   2.125442   2.031837   2.761344
    29  H    7.229551   3.167896   3.639765   3.542444   3.719403
                   16         17         18         19         20
    16  H    0.000000
    17  H    1.563426   0.000000
    18  O    4.323539   3.672638   0.000000
    19  H    4.275412   3.336285   0.971945   0.000000
    20  H    4.126167   3.483328   0.970233   1.554780   0.000000
    21  O    3.034627   1.635583   3.586877   3.142088   3.173304
    22  H    3.603106   2.090015   3.222110   2.569184   3.002903
    23  H    3.177570   2.095741   3.203952   2.997072   2.571410
    24  O    3.633684   3.244032   2.891149   3.258818   1.974482
    25  H    4.410281   4.092688   3.649715   4.072551   2.689390
    26  H    3.003897   3.041467   3.175789   3.611657   2.410967
    27  O    2.168914   3.077749   3.932940   4.361099   3.514466
    28  H    2.290143   3.082598   3.355774   3.821671   3.163054
    29  H    2.918326   3.999808   4.672939   5.200263   4.250686
                   21         22         23         24         25
    21  O    0.000000
    22  H    0.972370   0.000000
    23  H    0.974757   1.559170   0.000000
    24  O    2.779054   3.197864   1.845917   0.000000
    25  H    3.471032   3.933400   2.502582   0.960129   0.000000
    26  H    3.074094   3.612250   2.290088   0.985348   1.572365
    27  O    3.915825   4.487462   3.469020   2.711642   3.272880
    28  H    4.045928   4.422484   3.671857   2.978380   3.684163
    29  H    4.838258   5.436173   4.346189   3.370179   3.742860
                   26         27         28         29
    26  H    0.000000
    27  O    1.750028   0.000000
    28  H    2.159286   0.999567   0.000000
    29  H    2.392282   0.960594   1.578807   0.000000
 Stoichiometry    C2H15F3O9
 Framework group  C1[X(C2H15F3O9)]
 Deg. of freedom    81
 Full point group                 C1      NOp   1
 Largest Abelian subgroup         C1      NOp   1
 Largest concise Abelian subgroup C1      NOp   1
                         Standard orientation:                         
 ---------------------------------------------------------------------
 Center     Atomic      Atomic             Coordinates (Angstroms)
 Number     Number       Type             X           Y           Z
 ---------------------------------------------------------------------
      1          6           0       -2.096082   -0.091603   -0.044312
      2          8           0       -1.467986    0.890696    0.306237
      3          8           0       -1.642775   -1.208005   -0.519919
      4          1           0       -0.605563   -1.216904   -0.575247
      5          6           0       -3.642932   -0.102042    0.046534
      6          9           0       -4.175225   -0.231022   -1.178053
      7          9           0       -4.096453    1.027772    0.585328
      8          9           0       -4.062571   -1.128817    0.798770
      9          8           0        0.810343    2.452111    0.156603
     10          1           0        0.025320    1.881719    0.273126
     11          1           0        0.508556    3.357047    0.271966
     12          8           0        2.375224   -1.058036    2.006925
     13          1           0        2.708263   -0.132370    1.975919
     14          1           0        1.502012   -1.001375    1.596846
     15          8           0        0.866408   -1.141256   -0.557550
     16          1           0        1.465762   -1.880193   -0.733331
     17          1           0        1.223059   -0.379276   -1.097535
     18          8           0        3.191147    1.463653    1.396160
     19          1           0        2.396588    1.896528    1.041237
     20          1           0        3.758297    1.266168    0.634128
     21          8           0        1.871927    0.895556   -1.890572
     22          1           0        1.565395    1.663270   -1.378560
     23          1           0        2.828367    0.815325   -1.720468
     24          8           0        4.400720    0.252747   -0.933943
     25          1           0        5.250999    0.289241   -1.378400
     26          1           0        4.222608   -0.687685   -0.699901
     27          8           0        3.515572   -2.165483   -0.084427
     28          1           0        3.171006   -1.837732    0.794770
     29          1           0        4.057037   -2.939156    0.091603
 ---------------------------------------------------------------------
 Rotational constants (GHZ):           0.8107953           0.2069774           0.1956926
 Standard basis: 6-31++G(d,p) (6D, 7F)
 There are   356 symmetry adapted cartesian basis functions of A   symmetry.
 There are   356 symmetry adapted basis functions of A   symmetry.
   356 basis functions,   568 primitive gaussians,   356 cartesian basis functions
    63 alpha electrons       63 beta electrons
       nuclear repulsion energy      1115.7336740894 Hartrees.
 NAtoms=   29 NActive=   29 NUniq=   29 SFac= 1.00D+00 NAtFMM=   60 NAOKFM=F Big=F
 Integral buffers will be    131072 words long.
 Raffenetti 2 integral format.
 Two-electron integral symmetry is turned on.
 Nuclear repulsion after empirical dispersion term =     1115.7169294302 Hartrees.
 One-electron integrals computed using PRISM.
 NBasis=   356 RedAO= T EigKep=  3.29D-05  NBF=   356
 NBsUse=   356 1.00D-06 EigRej= -1.00D+00 NBFU=   356
 Initial guess from the checkpoint file:  "/local_scratch/slurm.6305310/Gau-3622377.chk"
 B after Tr=     0.000000    0.000000    0.000000
         Rot=    0.999934   -0.008817    0.006390    0.003599 Ang=  -1.31 deg.
 ExpMin= 3.60D-02 ExpMax= 7.00D+03 ExpMxC= 1.05D+03 IAcc=3 IRadAn=         5 AccDes= 0.00D+00
 Harris functional with IExCor= 4639 and IRadAn=       5 diagonalized for initial guess.
 HarFok:  IExCor= 4639 AccDes= 0.00D+00 IRadAn=         5 IDoV= 1 UseB2=F ITyADJ=14
 ICtDFT=  3500011 ScaDFX=  1.000000  1.000000  1.000000  1.000000
 FoFCou: FMM=F IPFlag=           0 FMFlag=      100000 FMFlg1=           0
         NFxFlg=           0 DoJE=T BraDBF=F KetDBF=T FulRan=T
         wScrn=  0.000000 ICntrl=       500 IOpCl=  0 I1Cent=   200000004 NGrid=           0
         NMat0=    1 NMatS0=      1 NMatT0=    0 NMatD0=    1 NMtDS0=    0 NMtDT0=    0
 Petite list used in FoFCou.
 Requested convergence on RMS density matrix=1.00D-10 within 128 cycles.
 Requested convergence on MAX density matrix=1.00D-08.
 Requested convergence on             energy=1.00D-08.
 No special actions if energy rises.
 SCF Done:  E(RwB97XD) =  -1061.67604383     A.U. after   16 cycles
            NFock= 16  Conv=0.83D-10     -V/T= 2.0084
 Calling FoFJK, ICntrl=      2127 FMM=F ISym2X=0 I1Cent= 0 IOpClX= 0 NMat=1 NMatS=1 NMatT=0.
 ***** Axes restored to original set *****
 -------------------------------------------------------------------
 Center     Atomic                   Forces (Hartrees/Bohr)
 Number     Number              X              Y              Z
 -------------------------------------------------------------------
      1        6           0.000595546    0.002429627   -0.000585895
      2        8           0.001132948   -0.002461300   -0.000118537
      3        8           0.000943592    0.003947466   -0.000957583
      4        1          -0.003206804   -0.004279310    0.002387619
      5        6           0.000531226    0.000156109   -0.000205636
      6        9          -0.000182793   -0.000100877    0.000545018
      7        9           0.000026982   -0.000455210    0.000011063
      8        9          -0.000522518   -0.000140944   -0.000200083
      9        8          -0.000377657   -0.000392663    0.000361325
     10        1          -0.000009291    0.000663090   -0.000020331
     11        1           0.000256375   -0.000174448   -0.000081920
     12        8          -0.000498508   -0.000138578    0.000147857
     13        1           0.000086217   -0.000225241    0.000175609
     14        1           0.000343699    0.000063809   -0.000117127
     15        8           0.000819494    0.000408545   -0.002672773
     16        1           0.000253690    0.000209273    0.001483049
     17        1          -0.000233543   -0.000054732    0.000648161
     18        8           0.000192910    0.000330431   -0.000587800
     19        1           0.000070808    0.000221694   -0.000169250
     20        1          -0.000288785   -0.000375539    0.000402875
     21        8          -0.000033138    0.000676708    0.000449143
     22        1           0.000134267    0.000082255   -0.000434740
     23        1          -0.000198743   -0.000457711   -0.000361185
     24        8           0.000143721   -0.000186524   -0.000288742
     25        1          -0.000117183    0.000054550    0.000441272
     26        1          -0.000314277    0.000430960   -0.000191817
     27        8           0.000258062    0.000611050    0.000604034
     28        1           0.000413410   -0.000376132   -0.000376370
     29        1          -0.000219707   -0.000466358   -0.000287238
 -------------------------------------------------------------------
 Cartesian Forces:  Max     0.004279310 RMS     0.000980384

 GradGradGradGradGradGradGradGradGradGradGradGradGradGradGradGradGradGrad
 Berny optimization.
 Using GEDIIS/GDIIS optimizer.
 FormGI is forming the generalized inverse of G from B-inverse, IUseBI=4.
 Internal  Forces:  Max     0.004526266 RMS     0.000593415
 Search for a local minimum.
 Step number   3 out of a maximum of  174
 All quantities printed in internal units (Hartrees-Bohrs-Radians)
 Mixed Optimization -- En-DIIS/RFO-DIIS
 Update second derivatives using D2CorX and points    2    3
 DE= -1.05D-03 DEPred=-1.22D-03 R= 8.62D-01
 TightC=F SS=  1.41D+00  RLast= 4.33D-01 DXNew= 8.4853D-01 1.2975D+00
 Trust test= 8.62D-01 RLast= 4.33D-01 DXMaxT set to 8.49D-01
 ITU=  1  1  0
 Use linear search instead of GDIIS.
     Eigenvalues ---    0.00003   0.00029   0.00040   0.00046   0.00100
     Eigenvalues ---    0.00130   0.00252   0.00268   0.00298   0.00438
     Eigenvalues ---    0.00594   0.00692   0.00788   0.00879   0.00931
     Eigenvalues ---    0.01052   0.01102   0.01167   0.01270   0.01418
     Eigenvalues ---    0.01453   0.01520   0.01576   0.01824   0.01837
     Eigenvalues ---    0.01951   0.02054   0.02086   0.02310   0.02372
     Eigenvalues ---    0.02420   0.02724   0.02878   0.03005   0.03048
     Eigenvalues ---    0.03226   0.03320   0.03534   0.03757   0.04041
     Eigenvalues ---    0.04338   0.04515   0.05439   0.05947   0.06576
     Eigenvalues ---    0.07337   0.07375   0.08475   0.09380   0.10570
     Eigenvalues ---    0.11682   0.11956   0.13572   0.18951   0.19614
     Eigenvalues ---    0.21119   0.21751   0.23547   0.26340   0.32440
     Eigenvalues ---    0.36696   0.37650   0.38701   0.39850   0.42267
     Eigenvalues ---    0.45584   0.47169   0.48559   0.50411   0.51131
     Eigenvalues ---    0.52432   0.52608   0.54366   0.55830   0.55853
     Eigenvalues ---    0.57353   0.57685   0.57936   0.59839   0.62332
     Eigenvalues ---    0.91679
 RFO step:  Lambda=-7.86503170D-04 EMin= 3.30177346D-05
 Quartic linear search produced a step of  0.07875.
 Iteration  1 RMS(Cart)=  0.04913592 RMS(Int)=  0.00197349
 Iteration  2 RMS(Cart)=  0.00217639 RMS(Int)=  0.00039816
 Iteration  3 RMS(Cart)=  0.00000279 RMS(Int)=  0.00039816
 Iteration  4 RMS(Cart)=  0.00000000 RMS(Int)=  0.00039816
 Variable       Old X    -DE/DX   Delta X   Delta X   Delta X     New X
                                 (Linear)    (Quad)   (Total)
    R1        2.30074  -0.00258   0.00086  -0.00676  -0.00598   2.29476
    R2        2.44794  -0.00167   0.00047   0.00525   0.00576   2.45369
    R3        2.92823   0.00056  -0.00053   0.00170   0.00116   2.92939
    R4        3.38740   0.00009  -0.00470   0.05993   0.05511   3.44251
    R5        1.96291  -0.00453   0.00220  -0.05823  -0.05594   1.90697
    R6        2.78549   0.00125  -0.00395   0.12723   0.12338   2.90887
    R7        2.53504  -0.00032   0.00017  -0.00118  -0.00100   2.53404
    R8        2.51586  -0.00014  -0.00008  -0.00062  -0.00070   2.51516
    R9        2.53267  -0.00035   0.00018  -0.00100  -0.00083   2.53185
   R10        1.84690  -0.00050   0.00041  -0.00457  -0.00428   1.84262
   R11        1.81580  -0.00030   0.00012  -0.00036  -0.00024   1.81556
   R12        3.58920  -0.00003   0.00316   0.02396   0.02707   3.61627
   R13        3.56006  -0.00008   0.00235   0.03604   0.03835   3.59841
   R14        1.85995   0.00012  -0.00012  -0.00357  -0.00379   1.85616
   R15        1.82618  -0.00022   0.00025   0.00201   0.00225   1.82843
   R16        3.11118   0.00022   0.00147   0.02480   0.02622   3.13740
   R17        3.33609   0.00038   0.00359   0.03842   0.04191   3.37800
   R18        1.82840  -0.00013   0.00029  -0.00170  -0.00141   1.82699
   R19        1.88916   0.00007  -0.00012  -0.00860  -0.00864   1.88052
   R20        3.09080   0.00042   0.00150   0.04265   0.04423   3.13503
   R21        1.83671  -0.00012   0.00010  -0.00179  -0.00177   1.83494
   R22        1.83347  -0.00054   0.00012  -0.00061  -0.00048   1.83299
   R23        1.83751  -0.00043   0.00012  -0.00181  -0.00163   1.83589
   R24        1.84202  -0.00044  -0.00004  -0.00254  -0.00255   1.83947
   R25        3.48828  -0.00001   0.00461   0.02213   0.02680   3.51508
   R26        1.81438  -0.00032   0.00017  -0.00057  -0.00041   1.81398
   R27        1.86204  -0.00027  -0.00024  -0.00259  -0.00270   1.85934
   R28        3.30707   0.00026   0.00447   0.02364   0.02823   3.33531
   R29        1.88891  -0.00038  -0.00004  -0.00384  -0.00390   1.88500
   R30        1.81526  -0.00030   0.00015  -0.00085  -0.00070   1.81455
    A1        2.24020  -0.00007   0.00009  -0.00014  -0.00014   2.24006
    A2        2.09849   0.00022  -0.00031   0.00597   0.00571   2.10420
    A3        1.94448  -0.00014   0.00022  -0.00583  -0.00556   1.93892
    A4        2.62704   0.00007   0.00164   0.01255   0.01390   2.64093
    A5        1.95667   0.00013   0.00001  -0.00107  -0.00096   1.95571
    A6        1.92115   0.00062  -0.00046   0.00197   0.00151   1.92266
    A7        1.93699   0.00049  -0.00018  -0.00166  -0.00183   1.93516
    A8        1.92904   0.00057  -0.00049   0.00047  -0.00002   1.92902
    A9        1.89216  -0.00059   0.00041  -0.00032   0.00008   1.89224
   A10        1.89069  -0.00059   0.00040  -0.00037   0.00002   1.89071
   A11        1.89267  -0.00056   0.00037  -0.00011   0.00026   1.89293
   A12        1.85777   0.00006   0.00025  -0.00260  -0.00230   1.85548
   A13        2.03150  -0.00040  -0.00175  -0.00710  -0.00884   2.02266
   A14        1.74640   0.00012   0.00323   0.00606   0.00891   1.75531
   A15        2.07358   0.00040  -0.00035   0.01410   0.01351   2.08709
   A16        2.23707  -0.00001  -0.00314  -0.01205  -0.01506   2.22201
   A17        1.49305  -0.00031   0.00193  -0.00089   0.00162   1.49467
   A18        1.81032   0.00016  -0.00069  -0.00292  -0.00336   1.80696
   A19        1.83242  -0.00020   0.00159   0.01170   0.01238   1.84480
   A20        1.72349  -0.00006  -0.00194  -0.04836  -0.05008   1.67340
   A21        2.83431  -0.00009  -0.00046  -0.02611  -0.02710   2.80721
   A22        2.18611  -0.00013   0.00556   0.03661   0.04060   2.22671
   A23        1.97023   0.00017   0.00575   0.01429   0.01861   1.98884
   A24        1.83691   0.00086  -0.00020   0.00589   0.00356   1.84047
   A25        1.87440  -0.00011  -0.00031  -0.01258  -0.01285   1.86154
   A26        1.80679  -0.00002   0.00048  -0.00957  -0.00948   1.79731
   A27        1.85637  -0.00004  -0.00019  -0.00170  -0.00185   1.85453
   A28        1.80803  -0.00024   0.00205   0.01588   0.01778   1.82580
   A29        1.81367   0.00020   0.00170   0.01284   0.01429   1.82796
   A30        1.85711   0.00000   0.00028   0.00255   0.00309   1.86020
   A31        2.65950  -0.00036  -0.00171  -0.00241  -0.00424   2.65527
   A32        2.77972  -0.00022  -0.00270  -0.01538  -0.01784   2.76188
   A33        2.14780   0.00041  -0.00023   0.04173   0.04068   2.18848
   A34        1.81122  -0.00045   0.00304   0.01117   0.01375   1.82496
   A35        1.88211  -0.00008   0.00040  -0.00215  -0.00253   1.87958
   A36        1.74338  -0.00007   0.00167   0.00280   0.00372   1.74710
   A37        2.11395   0.00021   0.00212   0.03159   0.03309   2.14704
   A38        1.87257   0.00014   0.00104   0.00589   0.00636   1.87893
   A39        3.06633   0.00047   0.00093   0.00184   0.00307   3.06940
   A40        3.22256   0.00014  -0.00328   0.02692   0.02361   3.24617
   A41        3.14411  -0.00015  -0.00004  -0.00861  -0.00839   3.13572
   A42        3.00861  -0.00068  -0.00276  -0.04278  -0.04530   2.96330
   A43        2.89067  -0.00024  -0.00657  -0.01244  -0.01891   2.87176
   A44        2.92690   0.00002  -0.00529  -0.03973  -0.04430   2.88260
   A45        3.09376   0.00048  -0.00204   0.00830   0.00659   3.10036
   A46        3.06775  -0.00022   0.00282  -0.01071  -0.00846   3.05928
   A47        3.06934   0.00012  -0.00111  -0.00042  -0.00161   3.06773
   A48        3.01201   0.00006  -0.00109  -0.00162  -0.00224   3.00977
   A49        3.25697  -0.00062   0.00081  -0.00033   0.00055   3.25752
   A50        3.00695  -0.00052  -0.00157  -0.01518  -0.01730   2.98966
    D1        0.35402   0.00038  -0.00304  -0.00072  -0.00367   0.35034
    D2       -2.78252   0.00016  -0.00313  -0.00188  -0.00496  -2.78747
    D3        0.01621  -0.00021   0.00085  -0.00376  -0.00291   0.01330
    D4       -3.13007  -0.00000   0.00093  -0.00266  -0.00170  -3.13178
    D5        2.04740   0.00009   0.00042   0.01059   0.01102   2.05842
    D6       -0.04736   0.00011   0.00033   0.01077   0.01111  -0.03624
    D7       -2.14794   0.00011   0.00030   0.01169   0.01200  -2.13594
    D8       -1.08993  -0.00010   0.00034   0.00961   0.00993  -1.08000
    D9        3.09850  -0.00008   0.00025   0.00979   0.01003   3.10852
   D10        0.99791  -0.00007   0.00023   0.01070   0.01092   1.00882
   D11        2.55088   0.00016  -0.00179  -0.05016  -0.05180   2.49908
   D12       -1.33596   0.00054  -0.00561  -0.03338  -0.03906  -1.37502
   D13        0.22426   0.00015  -0.00088  -0.03107  -0.03188   0.19238
   D14        2.96531  -0.00118  -0.00904  -0.05172  -0.06193   2.90338
   D15       -1.01175   0.00007   0.00343   0.01684   0.02118  -0.99057
   D16        0.10836   0.00012   0.00427   0.00227   0.00639   0.11475
   D17        1.98135  -0.00006   0.00395  -0.02059  -0.01674   1.96461
   D18        2.39616   0.00013   0.00246   0.00510   0.00768   2.40384
   D19       -2.01403  -0.00005   0.00214  -0.01776  -0.01545  -2.02949
   D20       -1.59885   0.00010  -0.00018  -0.00350  -0.00336  -1.60221
   D21        0.27415  -0.00008  -0.00050  -0.02635  -0.02649   0.24765
   D22       -0.85493   0.00016   0.00187   0.03219   0.03405  -0.82089
   D23       -2.95532  -0.00004   0.00021   0.03780   0.03836  -2.91696
   D24        1.17042  -0.00030   0.00028   0.02483   0.02535   1.19577
   D25       -0.94826   0.00035   0.00158   0.09114   0.09285  -0.85541
   D26        0.85202   0.00028  -0.00023   0.04154   0.04139   0.89340
   D27       -0.10520  -0.00012   0.00166  -0.05554  -0.05404  -0.15924
   D28        2.14277   0.00008   0.00696  -0.00441   0.00283   2.14561
   D29        1.73122  -0.00001   0.00016  -0.07374  -0.07389   1.65733
   D30       -2.30399   0.00020   0.00547  -0.02261  -0.01703  -2.32102
   D31        1.09891   0.00032   0.00255   0.03058   0.03343   1.13234
   D32       -0.86056   0.00042   0.00267   0.04155   0.04436  -0.81620
   D33        1.15183  -0.00042  -0.00905  -0.03468  -0.04414   1.10769
   D34        3.07980  -0.00042  -0.00771  -0.02245  -0.02987   3.04993
   D35       -2.66389   0.00044   0.00325   0.03928   0.04214  -2.62175
   D36       -0.73591   0.00044   0.00459   0.05151   0.05641  -0.67950
   D37        0.25592  -0.00004   0.00233   0.00400   0.00639   0.26231
   D38       -1.65023  -0.00016  -0.00041  -0.01735  -0.01782  -1.66805
   D39       -0.27049   0.00052  -0.00278  -0.05229  -0.05503  -0.32552
   D40        1.63168   0.00032   0.00022  -0.02873  -0.02834   1.60333
   D41        2.75534   0.00037   0.00667   0.07888   0.08587   2.84120
   D42        0.61899   0.00060   0.00353   0.04215   0.04526   0.66426
   D43       -1.53944   0.00008  -0.00465   0.00301  -0.00181  -1.54125
   D44        2.71634  -0.00027  -0.00827  -0.02196  -0.03031   2.68604
   D45        2.41108   0.00017  -0.00713  -0.06013  -0.06751   2.34356
   D46        0.38367  -0.00019  -0.01075  -0.08510  -0.09601   0.28767
         Item               Value     Threshold  Converged?
 Maximum Force            0.004526     0.000015     NO 
 RMS     Force            0.000593     0.000010     NO 
 Maximum Displacement     0.297578     0.000060     NO 
 RMS     Displacement     0.048618     0.000040     NO 
 Predicted change in Energy=-4.425084D-04
 GradGradGradGradGradGradGradGradGradGradGradGradGradGradGradGradGradGrad

                          Input orientation:                          
 ---------------------------------------------------------------------
 Center     Atomic      Atomic             Coordinates (Angstroms)
 Number     Number       Type             X           Y           Z
 ---------------------------------------------------------------------
      1          6           0       -1.096631   -1.658505    0.602051
      2          8           0       -1.579898   -0.546037    0.661036
      3          8           0        0.061684   -2.009731    0.132061
      4          1           0        0.590156   -1.218331   -0.203697
      5          6           0       -1.883063   -2.888197    1.123968
      6          9           0       -2.116374   -3.747237    0.121083
      7          9           0       -3.052204   -2.518661    1.641679
      8          9           0       -1.182528   -3.526416    2.071057
      9          8           0       -1.770646    2.077077   -0.273531
     10          1           0       -1.662127    1.191402    0.119625
     11          1           0       -2.702404    2.296444   -0.191374
     12          8           0        2.084501    2.031565    1.417833
     13          1           0        1.483911    2.787449    1.236936
     14          1           0        1.575144    1.262677    1.125353
     15          8           0        1.325747    0.061803   -0.639168
     16          1           0        2.261145    0.156703   -0.864403
     17          1           0        0.833994    0.599653   -1.316792
     18          8           0        0.359085    3.883659    0.383433
     19          1           0       -0.448697    3.373548    0.209847
     20          1           0        0.789648    4.011285   -0.476324
     21          8           0        0.019433    1.588677   -2.370624
     22          1           0       -0.770823    1.870679   -1.880929
     23          1           0        0.586026    2.375098   -2.460261
     24          8           0        1.918779    3.601565   -2.036557
     25          1           0        2.301825    4.238377   -2.644160
     26          1           0        2.652388    3.054649   -1.674892
     27          8           0        3.586286    1.886493   -0.737683
     28          1           0        3.167252    2.006950    0.159485
     29          1           0        4.537957    1.947126   -0.625114
 ---------------------------------------------------------------------
                    Distance matrix (angstroms):
                    1          2          3          4          5
     1  C    0.000000
     2  O    1.214336   0.000000
     3  O    1.298439   2.262080   0.000000
     4  H    1.920477   2.430818   1.009123   0.000000
     5  C    1.550166   2.406642   2.353215   3.266184   0.000000
     6  F    2.373607   3.290446   2.786213   3.718354   1.340956
     7  F    2.375913   2.649639   3.497750   4.285214   1.330967
     8  F    2.377908   3.320952   2.758278   3.693801   1.339795
     9  O    3.895576   2.791151   4.497103   4.054378   5.159417
    10  H    2.945249   1.821697   3.635785   3.314231   4.207213
    11  H    4.341619   3.172747   5.127177   4.816093   5.411280
    12  O    4.939810   4.543633   4.698625   3.927372   6.327083
    13  H    5.179651   4.564068   5.124102   4.349770   6.600169
    14  H    3.993186   3.666242   3.739766   2.981942   5.402680
    15  O    3.219938   3.240798   2.546351   1.539309   4.701873
    16  H    4.089025   4.192186   3.244073   2.262621   5.513573
    17  H    3.536743   3.324347   3.082941   2.145578   5.050228
    18  O    5.734325   4.843441   5.906241   5.140858   7.171725
    19  H    5.088733   4.104429   5.407979   4.726055   6.488642
    20  H    6.071858   5.260943   6.095301   5.240516   7.570149
    21  O    4.541650   4.038047   4.383350   3.591740   5.989496
    22  H    4.327410   3.599542   4.450031   3.769264   5.737018
    23  H    5.336576   4.792364   5.120722   4.243210   6.829741
    24  O    6.612359   6.059732   6.295899   5.325036   8.158426
    25  H    7.540597   6.991617   7.194754   6.217824   9.082958
    26  H    6.438435   6.027749   5.968650   4.967452   7.982565
    27  O    6.024252   5.879038   5.325396   4.347629   7.495144
    28  H    5.640224   5.413385   5.077306   4.144365   7.099181
    29  H    6.801109   6.730393   6.022213   5.077681   8.226124
                    6          7          8          9         10
     6  F    0.000000
     7  F    2.167347   0.000000
     8  F    2.173299   2.166939   0.000000
     9  O    5.847896   5.141131   6.102631   0.000000
    10  H    4.959486   4.244235   5.127953   0.975073   0.000000
    11  H    6.080062   5.164076   6.429177   0.960752   1.549199
    12  O    7.261093   6.865887   6.480072   4.210100   4.053200
    13  H    7.543826   6.992493   6.904386   3.657633   3.700446
    14  H    6.303579   5.998122   5.606650   3.716778   3.390648
    15  O    5.189891   5.570234   5.148988   3.712502   3.283161
    16  H    5.947655   6.455207   5.834481   4.504698   4.175042
    17  H    5.446798   5.794736   5.706866   3.171013   2.940081
    18  O    8.026662   7.362728   7.754602   2.868988   3.376853
    19  H    7.314001   6.598979   7.184157   1.913646   2.498462
    20  H    8.306414   7.866762   8.197289   3.215181   3.783925
    21  O    6.264364   6.511816   6.880219   2.800128   3.030975
    22  H    6.113881   6.072871   6.701964   1.904199   2.293045
    23  H    7.172816   7.349252   7.647777   3.228701   3.620931
    24  O    8.656949   8.700417   8.791968   4.363964   4.825027
    25  H    9.536094   9.627648   9.729645   5.184219   5.712747
    26  H    8.498958   8.637349   8.488176   4.741592   5.030608
    27  O    8.062055   8.314824   7.741460   5.380380   5.363205
    28  H    7.812096   7.833243   7.293341   4.957344   4.897919
    29  H    8.789920   9.093522   8.363787   6.319728   6.290214
                   11         12         13         14         15
    11  H    0.000000
    12  O    5.057090   0.000000
    13  H    4.450436   0.982239   0.000000
    14  H    4.593459   0.967562   1.531569   0.000000
    15  O    4.628190   2.947358   3.312692   2.148915   0.000000
    16  H    5.446860   2.958870   3.455510   2.377584   0.966802
    17  H    4.080659   3.330512   3.424963   2.636850   0.995127
    18  O    3.496050   2.734464   1.787561   2.983084   4.072681
    19  H    2.529886   3.110826   2.265700   3.064288   3.851900
    20  H    3.900807   3.030472   2.216987   3.276769   3.989026
    21  O    3.557873   4.337402   4.073848   3.840361   2.652497
    22  H    2.601322   4.365843   3.955423   3.861471   3.034733
    23  H    3.995974   4.171696   3.826943   3.882327   3.035605
    24  O    5.144256   3.798048   3.401124   3.947931   3.851532
    25  H    5.901658   4.627854   4.223397   4.857169   4.734606
    26  H    5.607985   3.306681   3.148885   3.494709   3.433632
    27  O    6.325673   2.631094   3.021726   2.811538   2.906757
    28  H    5.887255   1.660240   2.145628   2.005406   2.795100
    29  H    7.261747   3.193776   3.674312   3.508684   3.724638
                   16         17         18         19         20
    16  H    0.000000
    17  H    1.561288   0.000000
    18  O    4.366363   3.728404   0.000000
    19  H    4.341123   3.416199   0.971008   0.000000
    20  H    4.144118   3.513913   0.969977   1.552751   0.000000
    21  O    3.056882   1.658988   3.600991   3.172340   3.170273
    22  H    3.628205   2.123486   3.233591   2.594942   2.998362
    23  H    3.205318   2.126315   3.227050   3.032661   2.579646
    24  O    3.654892   3.272047   2.892849   3.271584   1.969044
    25  H    4.453005   4.142070   3.614746   4.056927   2.652879
    26  H    3.034478   3.076004   3.191112   3.642893   2.412782
    27  O    2.182712   3.092966   3.957323   4.403435   3.521965
    28  H    2.300606   3.099027   3.384966   3.865904   3.174053
    29  H    2.906328   4.001679   4.714902   5.253433   4.281672
                   21         22         23         24         25
    21  O    0.000000
    22  H    0.971509   0.000000
    23  H    0.973407   1.559200   0.000000
    24  O    2.787622   3.202209   1.860101   0.000000
    25  H    3.507855   3.953439   2.539605   0.959914   0.000000
    26  H    3.092826   3.628032   2.312671   0.983921   1.569582
    27  O    3.934163   4.504627   3.493933   2.721971   3.288746
    28  H    4.060193   4.437375   3.696123   2.987320   3.686279
    29  H    4.857196   5.455828   4.378205   3.404326   3.785058
                   26         27         28         29
    26  H    0.000000
    27  O    1.764969   0.000000
    28  H    2.174327   0.997502   0.000000
    29  H    2.425698   0.960221   1.580508   0.000000
 Stoichiometry    C2H15F3O9
 Framework group  C1[X(C2H15F3O9)]
 Deg. of freedom    81
 Full point group                 C1      NOp   1
 Largest Abelian subgroup         C1      NOp   1
 Largest concise Abelian subgroup C1      NOp   1
                         Standard orientation:                         
 ---------------------------------------------------------------------
 Center     Atomic      Atomic             Coordinates (Angstroms)
 Number     Number       Type             X           Y           Z
 ---------------------------------------------------------------------
      1          6           0       -2.109824   -0.093567   -0.049349
      2          8           0       -1.467886    0.881359    0.285384
      3          8           0       -1.673677   -1.223313   -0.517743
      4          1           0       -0.666749   -1.243819   -0.581032
      5          6           0       -3.656699   -0.091454    0.051590
      6          9           0       -4.199454   -0.241492   -1.165401
      7          9           0       -4.096609    1.052724    0.570058
      8          9           0       -4.078161   -1.098728    0.828004
      9          8           0        0.826569    2.461234    0.112191
     10          1           0        0.053094    1.883260    0.248021
     11          1           0        0.505707    3.363649    0.187955
     12          8           0        2.297154   -1.010713    1.985131
     13          1           0        2.654798   -0.095904    1.982192
     14          1           0        1.491122   -0.940375    1.454526
     15          8           0        0.871389   -1.184253   -0.588582
     16          1           0        1.489258   -1.917364   -0.713053
     17          1           0        1.243886   -0.430337   -1.120686
     18          8           0        3.206165    1.499666    1.394378
     19          1           0        2.425344    1.946914    1.029489
     20          1           0        3.766848    1.270825    0.636669
     21          8           0        1.921885    0.862436   -1.908908
     22          1           0        1.612324    1.640040   -1.415619
     23          1           0        2.876575    0.785304   -1.735305
     24          8           0        4.440313    0.231301   -0.894007
     25          1           0        5.321767    0.280340   -1.270930
     26          1           0        4.271106   -0.706813   -0.650262
     27          8           0        3.540452   -2.182793   -0.015642
     28          1           0        3.177301   -1.840817    0.848178
     29          1           0        4.045846   -2.976715    0.174851
 ---------------------------------------------------------------------
 Rotational constants (GHZ):           0.8092630           0.2055426           0.1940201
 Standard basis: 6-31++G(d,p) (6D, 7F)
 There are   356 symmetry adapted cartesian basis functions of A   symmetry.
 There are   356 symmetry adapted basis functions of A   symmetry.
   356 basis functions,   568 primitive gaussians,   356 cartesian basis functions
    63 alpha electrons       63 beta electrons
       nuclear repulsion energy      1112.9719472094 Hartrees.
 NAtoms=   29 NActive=   29 NUniq=   29 SFac= 1.00D+00 NAtFMM=   60 NAOKFM=F Big=F
 Integral buffers will be    131072 words long.
 Raffenetti 2 integral format.
 Two-electron integral symmetry is turned on.
 Nuclear repulsion after empirical dispersion term =     1112.9552760393 Hartrees.
 One-electron integrals computed using PRISM.
 NBasis=   356 RedAO= T EigKep=  3.31D-05  NBF=   356
 NBsUse=   356 1.00D-06 EigRej= -1.00D+00 NBFU=   356
 Initial guess from the checkpoint file:  "/local_scratch/slurm.6305310/Gau-3622377.chk"
 B after Tr=    -0.000000   -0.000000   -0.000000
         Rot=    0.999959    0.008719    0.001757    0.001393 Ang=   1.03 deg.
 ExpMin= 3.60D-02 ExpMax= 7.00D+03 ExpMxC= 1.05D+03 IAcc=3 IRadAn=         5 AccDes= 0.00D+00
 Harris functional with IExCor= 4639 and IRadAn=       5 diagonalized for initial guess.
 HarFok:  IExCor= 4639 AccDes= 0.00D+00 IRadAn=         5 IDoV= 1 UseB2=F ITyADJ=14
 ICtDFT=  3500011 ScaDFX=  1.000000  1.000000  1.000000  1.000000
 FoFCou: FMM=F IPFlag=           0 FMFlag=      100000 FMFlg1=           0
         NFxFlg=           0 DoJE=T BraDBF=F KetDBF=T FulRan=T
         wScrn=  0.000000 ICntrl=       500 IOpCl=  0 I1Cent=   200000004 NGrid=           0
         NMat0=    1 NMatS0=      1 NMatT0=    0 NMatD0=    1 NMtDS0=    0 NMtDT0=    0
 Petite list used in FoFCou.
 Requested convergence on RMS density matrix=1.00D-10 within 128 cycles.
 Requested convergence on MAX density matrix=1.00D-08.
 Requested convergence on             energy=1.00D-08.
 No special actions if energy rises.
 SCF Done:  E(RwB97XD) =  -1061.67631246     A.U. after   16 cycles
            NFock= 16  Conv=0.56D-10     -V/T= 2.0083
 Calling FoFJK, ICntrl=      2127 FMM=F ISym2X=0 I1Cent= 0 IOpClX= 0 NMat=1 NMatS=1 NMatT=0.
 ***** Axes restored to original set *****
 -------------------------------------------------------------------
 Center     Atomic                   Forces (Hartrees/Bohr)
 Number     Number              X              Y              Z
 -------------------------------------------------------------------
      1        6           0.000548910    0.000368284   -0.000175047
      2        8           0.000610296   -0.000588434   -0.000201775
      3        8          -0.003931211   -0.003964217    0.002214791
      4        1           0.002839919    0.004388298   -0.001552933
      5        6           0.000276094    0.000225990   -0.000084372
      6        9          -0.000070961   -0.000038133    0.000270681
      7        9          -0.000077759   -0.000228209    0.000039989
      8        9          -0.000270778   -0.000059859   -0.000143939
      9        8          -0.000161046    0.000273846   -0.000148750
     10        1          -0.000023235   -0.000313710    0.000051133
     11        1           0.000120175   -0.000078615    0.000024430
     12        8          -0.000245672   -0.000102644   -0.000655559
     13        1           0.000096642    0.000399404    0.000151770
     14        1          -0.000084361   -0.000780662    0.000480933
     15        8           0.000460637    0.000257147   -0.000545530
     16        1           0.000445703    0.000039695    0.000570338
     17        1          -0.000788094    0.000330373   -0.000476354
     18        8           0.000070346    0.000234734   -0.000187320
     19        1          -0.000131085   -0.000158700   -0.000144428
     20        1           0.000133945   -0.000236202    0.000104622
     21        8          -0.000090860   -0.000090303    0.000158935
     22        1           0.000269780    0.000095623    0.000170318
     23        1           0.000045956   -0.000051331   -0.000005611
     24        8           0.000185753    0.000053919   -0.000158199
     25        1          -0.000146241    0.000081631    0.000074341
     26        1          -0.000313055   -0.000064617    0.000229566
     27        8           0.000106856    0.000303804   -0.000093770
     28        1           0.000224381   -0.000200429    0.000098662
     29        1          -0.000101034   -0.000096682   -0.000066921
 -------------------------------------------------------------------
 Cartesian Forces:  Max     0.004388298 RMS     0.000910602

 GradGradGradGradGradGradGradGradGradGradGradGradGradGradGradGradGradGrad
 Berny optimization.
 Using GEDIIS/GDIIS optimizer.
 FormGI is forming the generalized inverse of G from B-inverse, IUseBI=4.
 Internal  Forces:  Max     0.005707575 RMS     0.000623188
 Search for a local minimum.
 Step number   4 out of a maximum of  174
 All quantities printed in internal units (Hartrees-Bohrs-Radians)
 Mixed Optimization -- En-DIIS/RFO-DIIS
 Swapping is turned off.
 Update second derivatives using D2CorX and points    3    4
 DE= -2.69D-04 DEPred=-4.43D-04 R= 6.07D-01
 TightC=F SS=  1.41D+00  RLast= 3.44D-01 DXNew= 1.4270D+00 1.0332D+00
 Trust test= 6.07D-01 RLast= 3.44D-01 DXMaxT set to 1.03D+00
 ITU=  1  1  1  0
     Eigenvalues ---    0.00003   0.00030   0.00040   0.00047   0.00097
     Eigenvalues ---    0.00128   0.00252   0.00290   0.00294   0.00437
     Eigenvalues ---    0.00593   0.00671   0.00807   0.00860   0.00943
     Eigenvalues ---    0.01052   0.01127   0.01209   0.01269   0.01404
     Eigenvalues ---    0.01460   0.01561   0.01599   0.01820   0.01833
     Eigenvalues ---    0.01947   0.02068   0.02218   0.02303   0.02386
     Eigenvalues ---    0.02563   0.02739   0.02888   0.03000   0.03094
     Eigenvalues ---    0.03225   0.03323   0.03530   0.03754   0.04040
     Eigenvalues ---    0.04290   0.04495   0.05431   0.05945   0.06595
     Eigenvalues ---    0.07330   0.07365   0.08473   0.09155   0.10565
     Eigenvalues ---    0.11682   0.11920   0.13571   0.18706   0.19616
     Eigenvalues ---    0.21120   0.21751   0.23549   0.26370   0.36360
     Eigenvalues ---    0.37473   0.37651   0.38710   0.39997   0.42425
     Eigenvalues ---    0.45564   0.47152   0.48778   0.50575   0.51078
     Eigenvalues ---    0.52339   0.52615   0.54384   0.55765   0.55862
     Eigenvalues ---    0.57330   0.57677   0.57918   0.59485   0.62716
     Eigenvalues ---    0.90677
 Eigenvalue     1 is   3.37D-05 Eigenvector:
                          D11       D12       D13       D1        D2
   1                    0.38579   0.38497   0.36936  -0.32707  -0.31999
                          D16       D18       D46       D17       D30
   1                   -0.16216  -0.14041  -0.13979  -0.13425   0.13412
 En-DIIS/RFO-DIIS/Sim-DIIS IScMMF=       -3 using points:     4    3
 RFO step:  Lambda=-4.25958252D-04.
 DidBck=F Rises=F RFO-DIIS coefs:    1.05089   -0.05089
 Iteration  1 RMS(Cart)=  0.09981698 RMS(Int)=  0.00253337
 Iteration  2 RMS(Cart)=  0.00456500 RMS(Int)=  0.00046490
 Iteration  3 RMS(Cart)=  0.00000807 RMS(Int)=  0.00046484
 Iteration  4 RMS(Cart)=  0.00000001 RMS(Int)=  0.00046484
 Variable       Old X    -DE/DX   Delta X   Delta X   Delta X     New X
                                 (Linear)    (Quad)   (Total)
    R1        2.29476  -0.00090  -0.00030   0.00043  -0.00020   2.29456
    R2        2.45369  -0.00104   0.00029  -0.00374  -0.00353   2.45016
    R3        2.92939   0.00018   0.00006   0.00098   0.00104   2.93043
    R4        3.44251  -0.00015   0.00280  -0.02541  -0.02292   3.41959
    R5        1.90697   0.00571  -0.00285   0.02308   0.02050   1.92747
    R6        2.90887   0.00024   0.00628  -0.04585  -0.03927   2.86960
    R7        2.53404  -0.00017  -0.00005  -0.00013  -0.00019   2.53385
    R8        2.51516   0.00002  -0.00004   0.00045   0.00042   2.51558
    R9        2.53185  -0.00021  -0.00004   0.00055   0.00050   2.53235
   R10        1.84262   0.00020  -0.00022   0.00122   0.00070   1.84332
   R11        1.81556  -0.00013  -0.00001  -0.00035  -0.00037   1.81519
   R12        3.61627  -0.00029   0.00138  -0.02615  -0.02505   3.59122
   R13        3.59841  -0.00023   0.00195   0.00854   0.01064   3.60906
   R14        1.85616   0.00042  -0.00019   0.00330   0.00303   1.85919
   R15        1.82843   0.00051   0.00011  -0.00283  -0.00272   1.82571
   R16        3.13740   0.00004   0.00133   0.00177   0.00300   3.14040
   R17        3.37800   0.00019   0.00213  -0.02182  -0.01980   3.35820
   R18        1.82699   0.00030  -0.00007   0.00150   0.00143   1.82842
   R19        1.88052   0.00043  -0.00044  -0.00196  -0.00230   1.87822
   R20        3.13503  -0.00049   0.00225   0.00483   0.00721   3.14224
   R21        1.83494   0.00001  -0.00009   0.00111   0.00074   1.83568
   R22        1.83299  -0.00006  -0.00002  -0.00023  -0.00026   1.83273
   R23        1.83589  -0.00039  -0.00008  -0.00076  -0.00059   1.83529
   R24        1.83947  -0.00028  -0.00013  -0.00189  -0.00178   1.83769
   R25        3.51508  -0.00027   0.00136   0.03442   0.03607   3.55115
   R26        1.81398  -0.00005  -0.00002  -0.00019  -0.00021   1.81376
   R27        1.85934  -0.00002  -0.00014  -0.00283  -0.00281   1.85653
   R28        3.33531   0.00009   0.00144   0.02971   0.03125   3.36655
   R29        1.88500  -0.00006  -0.00020   0.00007  -0.00015   1.88485
   R30        1.81455  -0.00011  -0.00004  -0.00047  -0.00050   1.81405
    A1        2.24006  -0.00033  -0.00001  -0.00039  -0.00069   2.23937
    A2        2.10420   0.00009   0.00029  -0.00200  -0.00156   2.10264
    A3        1.93892   0.00025  -0.00028   0.00239   0.00226   1.94117
    A4        2.64093   0.00042   0.00071  -0.04239  -0.04271   2.59823
    A5        1.95571  -0.00007  -0.00005   0.00067   0.00104   1.95674
    A6        1.92266   0.00027   0.00008   0.00171   0.00178   1.92444
    A7        1.93516   0.00031  -0.00009   0.00175   0.00166   1.93682
    A8        1.92902   0.00027  -0.00000   0.00005   0.00005   1.92907
    A9        1.89224  -0.00030   0.00000  -0.00110  -0.00110   1.89115
   A10        1.89071  -0.00030   0.00000  -0.00121  -0.00121   1.88950
   A11        1.89293  -0.00028   0.00001  -0.00134  -0.00132   1.89161
   A12        1.85548   0.00012  -0.00012   0.00148   0.00111   1.85659
   A13        2.02266  -0.00078  -0.00045  -0.03972  -0.04043   1.98223
   A14        1.75531   0.00034   0.00045   0.03177   0.03258   1.78789
   A15        2.08709   0.00061   0.00069   0.01159   0.01166   2.09876
   A16        2.22201  -0.00014  -0.00077  -0.00614  -0.00670   2.21531
   A17        1.49467  -0.00035   0.00008  -0.00192  -0.00119   1.49347
   A18        1.80696   0.00046  -0.00017   0.00453   0.00534   1.81230
   A19        1.84480  -0.00067   0.00063  -0.02124  -0.02150   1.82330
   A20        1.67340   0.00064  -0.00255   0.07049   0.06791   1.74131
   A21        2.80721  -0.00016  -0.00138   0.03959   0.03788   2.84509
   A22        2.22671  -0.00004   0.00207   0.01553   0.01555   2.24226
   A23        1.98884  -0.00036   0.00095   0.03570   0.03576   2.02460
   A24        1.84047   0.00058   0.00018   0.00431   0.00299   1.84347
   A25        1.86154  -0.00043  -0.00065   0.01224   0.01143   1.87298
   A26        1.79731   0.00001  -0.00048   0.01024   0.00948   1.80679
   A27        1.85453   0.00013  -0.00009  -0.00333  -0.00361   1.85092
   A28        1.82580  -0.00028   0.00090  -0.02004  -0.01917   1.80664
   A29        1.82796  -0.00074   0.00073  -0.02008  -0.01912   1.80884
   A30        1.86020   0.00022   0.00016   0.00578   0.00541   1.86561
   A31        2.65527   0.00015  -0.00022  -0.01826  -0.01873   2.63654
   A32        2.76188  -0.00098  -0.00091  -0.03307  -0.03335   2.72853
   A33        2.18848   0.00039   0.00207   0.02681   0.02843   2.21691
   A34        1.82496  -0.00088   0.00070   0.02237   0.02289   1.84786
   A35        1.87958   0.00028  -0.00013  -0.00352  -0.00444   1.87513
   A36        1.74710  -0.00001   0.00019   0.02274   0.02223   1.76932
   A37        2.14704   0.00000   0.00168   0.01472   0.01651   2.16355
   A38        1.87893   0.00004   0.00032   0.00236   0.00209   1.88102
   A39        3.06940  -0.00016   0.00016   0.00429   0.00543   3.07483
   A40        3.24617  -0.00035   0.00120   0.00936   0.01018   3.25634
   A41        3.13572  -0.00000  -0.00043   0.00244   0.00187   3.13760
   A42        2.96330  -0.00098  -0.00231   0.00919   0.00676   2.97007
   A43        2.87176  -0.00009  -0.00096   0.01158   0.01048   2.88224
   A44        2.88260   0.00028  -0.00225   0.00186   0.00001   2.88261
   A45        3.10036   0.00024   0.00034  -0.00835  -0.00844   3.09192
   A46        3.05928   0.00051  -0.00043   0.05444   0.05403   3.11331
   A47        3.06773  -0.00068  -0.00008  -0.04236  -0.04256   3.02517
   A48        3.00977   0.00016  -0.00011   0.01603   0.01544   3.02522
   A49        3.25752  -0.00067   0.00003  -0.00180  -0.00148   3.25604
   A50        2.98966  -0.00058  -0.00088  -0.00980  -0.01120   2.97846
    D1        0.35034   0.00026  -0.00019  -0.05879  -0.05908   0.29127
    D2       -2.78747   0.00016  -0.00025  -0.06001  -0.06015  -2.84762
    D3        0.01330  -0.00005  -0.00015   0.00490   0.00533   0.01863
    D4       -3.13178   0.00005  -0.00009   0.00602   0.00631  -3.12547
    D5        2.05842   0.00006   0.00056   0.00920   0.00967   2.06809
    D6       -0.03624   0.00006   0.00057   0.00833   0.00880  -0.02744
    D7       -2.13594   0.00003   0.00061   0.00882   0.00934  -2.12660
    D8       -1.08000  -0.00003   0.00051   0.00818   0.00878  -1.07123
    D9        3.10852  -0.00003   0.00051   0.00731   0.00791   3.11643
   D10        1.00882  -0.00006   0.00056   0.00780   0.00845   1.01727
   D11        2.49908   0.00031  -0.00264   0.06570   0.06242   2.56149
   D12       -1.37502   0.00027  -0.00199   0.01929   0.01864  -1.35639
   D13        0.19238   0.00010  -0.00162   0.04896   0.04636   0.23874
   D14        2.90338  -0.00040  -0.00315  -0.11880  -0.12160   2.78179
   D15       -0.99057   0.00005   0.00108  -0.02632  -0.02418  -1.01475
   D16        0.11475   0.00023   0.00033  -0.01935  -0.01901   0.09574
   D17        1.96461   0.00001  -0.00085  -0.00144  -0.00234   1.96226
   D18        2.40384   0.00004   0.00039  -0.06303  -0.06263   2.34120
   D19       -2.02949  -0.00018  -0.00079  -0.04511  -0.04596  -2.07545
   D20       -1.60221  -0.00007  -0.00017  -0.06080  -0.06058  -1.66278
   D21        0.24765  -0.00029  -0.00135  -0.04288  -0.04391   0.20374
   D22       -0.82089   0.00016   0.00173   0.06205   0.06423  -0.75665
   D23       -2.91696  -0.00025   0.00195   0.03256   0.03454  -2.88242
   D24        1.19577  -0.00069   0.00129   0.02147   0.02299   1.21877
   D25       -0.85541  -0.00025   0.00473  -0.15920  -0.15472  -1.01013
   D26        0.89340   0.00039   0.00211  -0.08786  -0.08621   0.80719
   D27       -0.15924  -0.00023  -0.00275   0.06268   0.05981  -0.09942
   D28        2.14561  -0.00025   0.00014   0.09917   0.09937   2.24498
   D29        1.65733   0.00037  -0.00376   0.08468   0.08033   1.73765
   D30       -2.32102   0.00035  -0.00087   0.12117   0.11988  -2.20113
   D31        1.13234   0.00013   0.00170   0.03261   0.03402   1.16637
   D32       -0.81620   0.00015   0.00226   0.02758   0.02973  -0.78647
   D33        1.10769  -0.00019  -0.00225  -0.00741  -0.00998   1.09771
   D34        3.04993  -0.00043  -0.00152  -0.02162  -0.02265   3.02728
   D35       -2.62175   0.00029   0.00214   0.07890   0.08142  -2.54033
   D36       -0.67950   0.00006   0.00287   0.06469   0.06874  -0.61076
   D37        0.26231  -0.00082   0.00033  -0.03957  -0.03870   0.22362
   D38       -1.66805   0.00004  -0.00091  -0.01112  -0.01165  -1.67970
   D39       -0.32552   0.00060  -0.00280   0.01161   0.00892  -0.31661
   D40        1.60333   0.00006  -0.00144  -0.01683  -0.01817   1.58516
   D41        2.84120   0.00021   0.00437   0.01492   0.01982   2.86103
   D42        0.66426   0.00041   0.00230  -0.02495  -0.02333   0.64092
   D43       -1.54125  -0.00000  -0.00009  -0.03734  -0.03791  -1.57917
   D44        2.68604  -0.00013  -0.00154  -0.07193  -0.07402   2.61202
   D45        2.34356   0.00020  -0.00344  -0.09546  -0.09885   2.24471
   D46        0.28767   0.00007  -0.00489  -0.13006  -0.13496   0.15271
         Item               Value     Threshold  Converged?
 Maximum Force            0.005708     0.000015     NO 
 RMS     Force            0.000623     0.000010     NO 
 Maximum Displacement     0.280915     0.000060     NO 
 RMS     Displacement     0.101892     0.000040     NO 
 Predicted change in Energy=-2.571217D-04
 GradGradGradGradGradGradGradGradGradGradGradGradGradGradGradGradGradGrad

                          Input orientation:                          
 ---------------------------------------------------------------------
 Center     Atomic      Atomic             Coordinates (Angstroms)
 Number     Number       Type             X           Y           Z
 ---------------------------------------------------------------------
      1          6           0       -1.070616   -1.620430    0.604433
      2          8           0       -1.587478   -0.522486    0.646031
      3          8           0        0.079361   -1.948924    0.103694
      4          1           0        0.576972   -1.143591   -0.276003
      5          6           0       -1.798664   -2.855270    1.195907
      6          9           0       -2.031926   -3.761074    0.235174
      7          9           0       -2.964550   -2.507449    1.736088
      8          9           0       -1.048983   -3.432973    2.144591
      9          8           0       -1.777709    2.069698   -0.341923
     10          1           0       -1.651822    1.183006    0.044623
     11          1           0       -2.708860    2.281046   -0.237224
     12          8           0        2.049885    1.959415    1.477308
     13          1           0        1.445329    2.704505    1.259827
     14          1           0        1.529191    1.171920    1.272064
     15          8           0        1.259766    0.125291   -0.755226
     16          1           0        2.199555    0.273453   -0.931338
     17          1           0        0.772350    0.648225   -1.445749
     18          8           0        0.360410    3.816504    0.397020
     19          1           0       -0.447146    3.322187    0.179955
     20          1           0        0.815784    3.969456   -0.445494
     21          8           0       -0.024667    1.670020   -2.487675
     22          1           0       -0.806664    1.945230   -1.981750
     23          1           0        0.562071    2.443491   -2.543928
     24          8           0        1.947187    3.595573   -2.009600
     25          1           0        2.379834    4.265633   -2.543508
     26          1           0        2.648877    3.017549   -1.637183
     27          8           0        3.538845    1.801569   -0.686863
     28          1           0        3.130544    1.919716    0.215456
     29          1           0        4.492690    1.798472   -0.578773
 ---------------------------------------------------------------------
                    Distance matrix (angstroms):
                    1          2          3          4          5
     1  C    0.000000
     2  O    1.214231   0.000000
     3  O    1.296570   2.259913   0.000000
     4  H    1.927975   2.433261   1.019974   0.000000
     5  C    1.550718   2.406001   2.354012   3.277195   0.000000
     6  F    2.375463   3.294661   2.785446   3.730800   1.340858
     7  F    2.377905   2.650402   3.498865   4.295462   1.331189
     8  F    2.378626   3.317618   2.764203   3.707327   1.340062
     9  O    3.874612   2.780586   4.449338   3.984231   5.159522
    10  H    2.917266   1.809568   3.579032   3.237805   4.201748
    11  H    4.314365   3.146018   5.077701   4.746191   5.409626
    12  O    4.828533   4.481212   4.587472   3.856452   6.170228
    13  H    5.046244   4.470809   4.985670   4.233280   6.437288
    14  H    3.873235   3.602298   3.634111   2.943608   5.224814
    15  O    3.213548   3.238816   2.536428   1.518527   4.695174
    16  H    4.079142   4.178902   3.241214   2.251722   5.504528
    17  H    3.570233   3.363762   3.102610   2.148740   5.085562
    18  O    5.625932   4.762679   5.779723   5.010230   7.057790
    19  H    4.999836   4.037214   5.297890   4.604334   6.404665
    20  H    5.992302   5.210052   5.989253   5.121427   7.490422
    21  O    4.634890   4.131534   4.452277   3.629031   6.098695
    22  H    4.412703   3.688431   4.505392   3.790097   5.841778
    23  H    5.393820   4.857306   5.151332   4.243921   6.901906
    24  O    6.568637   6.041907   6.220629   5.229008   8.119116
    25  H    7.514045   6.988477   7.135865   6.136090   9.063682
    26  H    6.353764   5.974246   5.856528   4.843623   7.892846
    27  O    5.884271   5.784204   5.163255   4.197078   7.329391
    28  H    5.507602   5.330053   4.928344   4.018222   6.932450
    29  H    6.636207   6.622344   5.829769   4.907164   8.024210
                    6          7          8          9         10
     6  F    0.000000
     7  F    2.166589   0.000000
     8  F    2.172487   2.166302   0.000000
     9  O    5.864774   5.164978   6.082202   0.000000
    10  H    4.962330   4.266587   5.106911   0.975442   0.000000
    11  H    6.098247   5.185462   6.409231   0.960558   1.549986
    12  O    7.136391   6.720446   6.255085   4.239368   4.044507
    13  H    7.412484   6.843852   6.683788   3.654662   3.658419
    14  H    6.171801   5.826386   5.349142   3.787683   3.409630
    15  O    5.188445   5.566220   5.138141   3.630123   3.199354
    16  H    5.961844   6.443334   5.809641   4.403695   4.075891
    17  H    5.489206   5.834962   5.732710   3.121189   2.895481
    18  O    7.947903   7.269171   7.589157   2.858132   3.332953
    19  H    7.258593   6.537853   7.060749   1.900390   2.458791
    20  H    8.266430   7.810283   8.061132   3.216522   3.754144
    21  O    6.398420   6.628298   6.967614   2.799491   3.049156
    22  H    6.243231   6.189115   6.783102   1.909830   2.324105
    23  H    7.276597   7.434205   7.688337   3.234674   3.631906
    24  O    8.659827   8.683445   8.696826   4.357096   4.795120
    25  H    9.571454   9.630785   9.643836   5.191750   5.696952
    26  H    8.447803   8.568262   8.341775   4.708586   4.968907
    27  O    7.926325   8.168994   7.514367   5.334474   5.278325
    28  H    7.676122   7.685198   7.059835   4.942075   4.841792
    29  H    8.610556   8.916836   8.092889   6.280730   6.206646
                   11         12         13         14         15
    11  H    0.000000
    12  O    5.068404   0.000000
    13  H    4.435963   0.983841   0.000000
    14  H    4.633485   0.966124   1.534926   0.000000
    15  O    4.545943   2.995415   3.278295   2.297375   0.000000
    16  H    5.348342   2.943883   3.358582   2.472168   0.967559
    17  H    4.030566   3.448997   3.464293   2.869420   0.993909
    18  O    3.490031   2.733154   1.777085   3.020857   3.970085
    19  H    2.524552   3.126569   2.264755   3.118053   3.742760
    20  H    3.913722   3.043097   2.214622   3.359339   3.882095
    21  O    3.555668   4.484262   4.156299   4.098563   2.652797
    22  H    2.602785   4.486107   4.019427   4.079403   3.014411
    23  H    4.005779   4.314888   3.913672   4.136908   3.010031
    24  O    5.152482   3.853062   3.425641   4.100992   3.753513
    25  H    5.928941   4.646985   4.216133   4.985303   4.647035
    26  H    5.586383   3.343425   3.152648   3.622673   3.327557
    27  O    6.282188   2.631644   2.997949   2.876206   2.829979
    28  H    5.868059   1.661827   2.132264   2.059114   2.768031
    29  H    7.225778   3.196978   3.672568   3.549718   3.644512
                   16         17         18         19         20
    16  H    0.000000
    17  H    1.562685   0.000000
    18  O    4.207161   3.688291   0.000000
    19  H    4.187454   3.358594   0.971397   0.000000
    20  H    3.976344   3.468858   0.969840   1.550849   0.000000
    21  O    3.052826   1.662802   3.616234   3.166132   3.188146
    22  H    3.596603   2.112536   3.243806   2.588094   3.014948
    23  H    3.160833   2.114993   3.251924   3.034825   2.606984
    24  O    3.501831   3.222581   2.891106   3.256028   1.966288
    25  H    4.309187   4.107885   3.595343   4.037221   2.633560
    26  H    2.868827   3.028481   3.164395   3.602798   2.384635
    27  O    2.046608   3.091861   3.916275   4.353363   3.488990
    28  H    2.211800   3.152359   3.362204   3.842922   3.161709
    29  H    2.776411   3.989442   4.701103   5.224879   4.272070
                   21         22         23         24         25
    21  O    0.000000
    22  H    0.971196   0.000000
    23  H    0.972463   1.561328   0.000000
    24  O    2.797234   3.210623   1.879187   0.000000
    25  H    3.538637   3.981660   2.573803   0.959803   0.000000
    26  H    3.112397   3.634468   2.346591   0.982434   1.565734
    27  O    3.994852   4.536609   3.566782   2.738879   3.295762
    28  H    4.162286   4.508877   3.805994   3.026501   3.698483
    29  H    4.905805   5.483889   4.441582   3.428765   3.796212
                   26         27         28         29
    26  H    0.000000
    27  O    1.781504   0.000000
    28  H    2.206697   0.997421   0.000000
    29  H    2.450720   0.959956   1.581438   0.000000
 Stoichiometry    C2H15F3O9
 Framework group  C1[X(C2H15F3O9)]
 Deg. of freedom    81
 Full point group                 C1      NOp   1
 Largest Abelian subgroup         C1      NOp   1
 Largest concise Abelian subgroup C1      NOp   1
                         Standard orientation:                         
 ---------------------------------------------------------------------
 Center     Atomic      Atomic             Coordinates (Angstroms)
 Number     Number       Type             X           Y           Z
 ---------------------------------------------------------------------
      1          6           0       -2.077372   -0.056758   -0.088332
      2          8           0       -1.453592    0.908911    0.302487
      3          8           0       -1.622964   -1.134068   -0.648699
      4          1           0       -0.606608   -1.123181   -0.733843
      5          6           0       -3.621006   -0.105097    0.051599
      6          9           0       -4.194380   -0.191850   -1.157374
      7          9           0       -4.079178    0.989303    0.655281
      8          9           0       -3.994435   -1.172247    0.770979
      9          8           0        0.852622    2.459994    0.217783
     10          1           0        0.079946    1.869495    0.293734
     11          1           0        0.528248    3.351296    0.369558
     12          8           0        2.145151   -1.178727    1.967446
     13          1           0        2.513430   -0.266865    1.996129
     14          1           0        1.303091   -1.073415    1.505666
     15          8           0        0.909245   -1.036235   -0.757392
     16          1           0        1.551777   -1.752567   -0.858339
     17          1           0        1.293670   -0.260979   -1.246321
     18          8           0        3.129302    1.332839    1.527429
     19          1           0        2.386044    1.828292    1.145712
     20          1           0        3.728524    1.138029    0.790156
     21          8           0        2.032559    1.073270   -1.908692
     22          1           0        1.717341    1.805813   -1.354400
     23          1           0        2.972823    0.943293   -1.697285
     24          8           0        4.448085    0.214537   -0.789617
     25          1           0        5.366882    0.240158   -1.065981
     26          1           0        4.219153   -0.724828   -0.615379
     27          8           0        3.395384   -2.218567   -0.101660
     28          1           0        3.023085   -1.943966    0.781989
     29          1           0        3.838473   -3.061933    0.016327
 ---------------------------------------------------------------------
 Rotational constants (GHZ):           0.7970951           0.2091511           0.1980061
 Standard basis: 6-31++G(d,p) (6D, 7F)
 There are   356 symmetry adapted cartesian basis functions of A   symmetry.
 There are   356 symmetry adapted basis functions of A   symmetry.
   356 basis functions,   568 primitive gaussians,   356 cartesian basis functions
    63 alpha electrons       63 beta electrons
       nuclear repulsion energy      1115.8187634430 Hartrees.
 NAtoms=   29 NActive=   29 NUniq=   29 SFac= 1.00D+00 NAtFMM=   60 NAOKFM=F Big=F
 Integral buffers will be    131072 words long.
 Raffenetti 2 integral format.
 Two-electron integral symmetry is turned on.
 Nuclear repulsion after empirical dispersion term =     1115.8020131840 Hartrees.
 One-electron integrals computed using PRISM.
 NBasis=   356 RedAO= T EigKep=  3.29D-05  NBF=   356
 NBsUse=   356 1.00D-06 EigRej= -1.00D+00 NBFU=   356
 Initial guess from the checkpoint file:  "/local_scratch/slurm.6305310/Gau-3622377.chk"
 B after Tr=     0.000000   -0.000000    0.000000
         Rot=    0.999370   -0.035033    0.004715    0.003115 Ang=  -4.07 deg.
 ExpMin= 3.60D-02 ExpMax= 7.00D+03 ExpMxC= 1.05D+03 IAcc=3 IRadAn=         5 AccDes= 0.00D+00
 Harris functional with IExCor= 4639 and IRadAn=       5 diagonalized for initial guess.
 HarFok:  IExCor= 4639 AccDes= 0.00D+00 IRadAn=         5 IDoV= 1 UseB2=F ITyADJ=14
 ICtDFT=  3500011 ScaDFX=  1.000000  1.000000  1.000000  1.000000
 FoFCou: FMM=F IPFlag=           0 FMFlag=      100000 FMFlg1=           0
         NFxFlg=           0 DoJE=T BraDBF=F KetDBF=T FulRan=T
         wScrn=  0.000000 ICntrl=       500 IOpCl=  0 I1Cent=   200000004 NGrid=           0
         NMat0=    1 NMatS0=      1 NMatT0=    0 NMatD0=    1 NMtDS0=    0 NMtDT0=    0
 Petite list used in FoFCou.
 Requested convergence on RMS density matrix=1.00D-10 within 128 cycles.
 Requested convergence on MAX density matrix=1.00D-08.
 Requested convergence on             energy=1.00D-08.
 No special actions if energy rises.
 SCF Done:  E(RwB97XD) =  -1061.67642595     A.U. after   16 cycles
            NFock= 16  Conv=0.50D-10     -V/T= 2.0083
 Calling FoFJK, ICntrl=      2127 FMM=F ISym2X=0 I1Cent= 0 IOpClX= 0 NMat=1 NMatS=1 NMatT=0.
 ***** Axes restored to original set *****
 -------------------------------------------------------------------
 Center     Atomic                   Forces (Hartrees/Bohr)
 Number     Number              X              Y              Z
 -------------------------------------------------------------------
      1        6           0.000541829   -0.000608130   -0.000200479
      2        8          -0.000265834    0.000592689    0.000209527
      3        8          -0.000617466   -0.000742098    0.000506925
      4        1           0.000621035    0.001059834   -0.000405458
      5        6          -0.000072115   -0.000119649   -0.000038644
      6        9           0.000045740    0.000098885    0.000034755
      7        9           0.000066807    0.000053812   -0.000060145
      8        9           0.000028805    0.000081656   -0.000041401
      9        8           0.000195355    0.000863012   -0.000530399
     10        1          -0.000276015   -0.000570352    0.000088173
     11        1           0.000008040   -0.000128256    0.000204189
     12        8          -0.000121993   -0.000064747    0.000335988
     13        1          -0.000090134    0.000020900   -0.000025045
     14        1           0.000339296    0.000814817   -0.000384570
     15        8          -0.000744330   -0.001434515   -0.001258262
     16        1           0.001053124    0.000067578    0.001095502
     17        1          -0.000952969    0.000332670    0.000381872
     18        8           0.000461382    0.000157308   -0.000109898
     19        1          -0.000384950   -0.000275985    0.000239447
     20        1           0.000123616   -0.000309214   -0.000190527
     21        8          -0.000010429   -0.000376649   -0.000742463
     22        1           0.000355568    0.000181406    0.000458610
     23        1          -0.000292349    0.000164287    0.000279191
     24        8           0.000393384    0.000063423    0.000284438
     25        1          -0.000230885    0.000241924   -0.000223295
     26        1          -0.000161605   -0.000243303    0.000295117
     27        8           0.000317268    0.000609108    0.000019330
     28        1          -0.000557321   -0.000461504   -0.000011916
     29        1           0.000227147   -0.000068907   -0.000210561
 -------------------------------------------------------------------
 Cartesian Forces:  Max     0.001434515 RMS     0.000454371

 GradGradGradGradGradGradGradGradGradGradGradGradGradGradGradGradGradGrad
 Berny optimization.
 Using GEDIIS/GDIIS optimizer.
 FormGI is forming the generalized inverse of G from B-inverse, IUseBI=4.
 Internal  Forces:  Max     0.001579326 RMS     0.000453621
 Search for a local minimum.
 Step number   5 out of a maximum of  174
 All quantities printed in internal units (Hartrees-Bohrs-Radians)
 Mixed Optimization -- En-DIIS/RFO-DIIS
 Swapping is turned off.
 Update second derivatives using D2CorX and points    3    4    5
 DE= -1.13D-04 DEPred=-2.57D-04 R= 4.41D-01
 Trust test= 4.41D-01 RLast= 4.40D-01 DXMaxT set to 1.03D+00
 ITU=  0  1  1  1  0
     Eigenvalues ---    0.00005   0.00028   0.00042   0.00054   0.00110
     Eigenvalues ---    0.00142   0.00243   0.00265   0.00297   0.00435
     Eigenvalues ---    0.00512   0.00625   0.00819   0.00839   0.00955
     Eigenvalues ---    0.01049   0.01141   0.01207   0.01260   0.01398
     Eigenvalues ---    0.01462   0.01589   0.01606   0.01815   0.01845
     Eigenvalues ---    0.01937   0.02085   0.02187   0.02322   0.02393
     Eigenvalues ---    0.02562   0.02764   0.02926   0.03010   0.03157
     Eigenvalues ---    0.03210   0.03363   0.03527   0.03808   0.04052
     Eigenvalues ---    0.04344   0.04489   0.05427   0.05936   0.06651
     Eigenvalues ---    0.07321   0.07719   0.08506   0.08944   0.10570
     Eigenvalues ---    0.11682   0.11933   0.13570   0.18398   0.19618
     Eigenvalues ---    0.21149   0.21751   0.23541   0.26368   0.35702
     Eigenvalues ---    0.37338   0.37652   0.38696   0.40171   0.42446
     Eigenvalues ---    0.45586   0.47156   0.49038   0.50445   0.51226
     Eigenvalues ---    0.52185   0.52650   0.54304   0.55739   0.55864
     Eigenvalues ---    0.57326   0.57683   0.57951   0.59587   0.67623
     Eigenvalues ---    0.90768
 Eigenvalue     1 is   4.51D-05 Eigenvector:
                          D12       D11       D13       D1        D2
   1                   -0.44766  -0.41622  -0.40983   0.32703   0.31703
                          D16       D17       D14       D18       D37
   1                    0.17216   0.14683  -0.12463   0.11087   0.10991
 En-DIIS/RFO-DIIS/Sim-DIIS IScMMF=       -3 using points:     5    4    3
 RFO step:  Lambda=-2.00799075D-04.
 DidBck=F Rises=F RFO-DIIS coefs:    0.89432    0.63021   -0.52453
 Iteration  1 RMS(Cart)=  0.02548222 RMS(Int)=  0.00056451
 Iteration  2 RMS(Cart)=  0.00092861 RMS(Int)=  0.00045442
 Iteration  3 RMS(Cart)=  0.00000053 RMS(Int)=  0.00045442
 Variable       Old X    -DE/DX   Delta X   Delta X   Delta X     New X
                                 (Linear)    (Quad)   (Total)
    R1        2.29456   0.00075  -0.00311   0.00302  -0.00004   2.29452
    R2        2.45016  -0.00027   0.00339  -0.00458  -0.00106   2.44911
    R3        2.93043  -0.00016   0.00050  -0.00011   0.00039   2.93082
    R4        3.41959   0.00007   0.03133  -0.03351  -0.00223   3.41736
    R5        1.92747   0.00072  -0.03151   0.03595   0.00452   1.93199
    R6        2.86960  -0.00058   0.06887  -0.07556  -0.00661   2.86299
    R7        2.53385  -0.00010  -0.00051   0.00006  -0.00045   2.53341
    R8        2.51558  -0.00007  -0.00041   0.00055   0.00014   2.51572
    R9        2.53235  -0.00005  -0.00049   0.00055   0.00006   2.53241
   R10        1.84332   0.00056  -0.00232   0.00263   0.00029   1.84361
   R11        1.81519  -0.00001  -0.00009   0.00004  -0.00005   1.81514
   R12        3.59122   0.00018   0.01685  -0.01269   0.00415   3.59537
   R13        3.60906  -0.00041   0.01899  -0.02990  -0.01108   3.59797
   R14        1.85919  -0.00030  -0.00231   0.00167  -0.00073   1.85846
   R15        1.82571  -0.00076   0.00147  -0.00124   0.00023   1.82594
   R16        3.14040  -0.00013   0.01344  -0.01015   0.00329   3.14369
   R17        3.35820  -0.00033   0.02407  -0.02005   0.00392   3.36213
   R18        1.82842   0.00083  -0.00089   0.00070  -0.00019   1.82823
   R19        1.87822   0.00076  -0.00429   0.00689   0.00266   1.88088
   R20        3.14224   0.00040   0.02244  -0.03278  -0.01030   3.13194
   R21        1.83568   0.00059  -0.00101   0.00059  -0.00044   1.83524
   R22        1.83273   0.00017  -0.00023   0.00063   0.00040   1.83314
   R23        1.83529  -0.00026  -0.00079   0.00142   0.00052   1.83581
   R24        1.83769   0.00032  -0.00115   0.00129   0.00011   1.83780
   R25        3.55115   0.00036   0.01025  -0.00881   0.00145   3.55260
   R26        1.81376   0.00019  -0.00019   0.00013  -0.00006   1.81371
   R27        1.85653  -0.00007  -0.00112   0.00189   0.00086   1.85739
   R28        3.36655  -0.00031   0.01151  -0.01946  -0.00786   3.35870
   R29        1.88485   0.00008  -0.00203   0.00150  -0.00050   1.88435
   R30        1.81405   0.00020  -0.00032   0.00027  -0.00004   1.81401
    A1        2.23937   0.00024  -0.00000   0.00068   0.00069   2.24005
    A2        2.10264  -0.00011   0.00316  -0.00350  -0.00034   2.10230
    A3        1.94117  -0.00013  -0.00316   0.00282  -0.00034   1.94083
    A4        2.59823   0.00003   0.01180   0.00351   0.01518   2.61340
    A5        1.95674  -0.00031  -0.00061   0.00128   0.00075   1.95749
    A6        1.92444  -0.00005   0.00060   0.00069   0.00129   1.92573
    A7        1.93682  -0.00010  -0.00114   0.00132   0.00018   1.93700
    A8        1.92907  -0.00011  -0.00001  -0.00056  -0.00057   1.92850
    A9        1.89115   0.00008   0.00016  -0.00054  -0.00039   1.89076
   A10        1.88950   0.00009   0.00014  -0.00040  -0.00026   1.88924
   A11        1.89161   0.00010   0.00028  -0.00057  -0.00029   1.89131
   A12        1.85659  -0.00051  -0.00132   0.00043  -0.00046   1.85613
   A13        1.98223   0.00097  -0.00036  -0.00026  -0.00042   1.98181
   A14        1.78789  -0.00001   0.00123  -0.00051   0.00041   1.78830
   A15        2.09876  -0.00020   0.00585  -0.01003  -0.00417   2.09459
   A16        2.21531   0.00046  -0.00719   0.00727   0.00008   2.21539
   A17        1.49347  -0.00048   0.00097   0.00470   0.00569   1.49916
   A18        1.81230  -0.00028  -0.00232   0.00218  -0.00062   1.81168
   A19        1.82330   0.00013   0.00876  -0.00176   0.00718   1.83048
   A20        1.74131  -0.00036  -0.03345   0.01986  -0.01372   1.72759
   A21        2.84509  -0.00004  -0.01822   0.00392  -0.01443   2.83066
   A22        2.24226  -0.00040   0.01965  -0.01175   0.00590   2.24816
   A23        2.02460   0.00023   0.00598  -0.00026   0.00399   2.02859
   A24        1.84347   0.00077   0.00155   0.00907   0.00802   1.85148
   A25        1.87298   0.00125  -0.00795   0.00684  -0.00138   1.87160
   A26        1.80679  -0.00036  -0.00597  -0.00326  -0.00907   1.79772
   A27        1.85092  -0.00018  -0.00059   0.00045  -0.00016   1.85075
   A28        1.80664  -0.00022   0.01135  -0.00653   0.00488   1.81152
   A29        1.80884   0.00139   0.00951   0.00034   0.00968   1.81852
   A30        1.86561  -0.00118   0.00105  -0.00247  -0.00106   1.86455
   A31        2.63654   0.00010  -0.00024   0.02125   0.02104   2.65758
   A32        2.72853   0.00154  -0.00583   0.00396  -0.00208   2.72646
   A33        2.21691  -0.00040   0.01833  -0.01058   0.00716   2.22407
   A34        1.84786   0.00062   0.00479  -0.00829  -0.00415   1.84371
   A35        1.87513  -0.00008  -0.00086   0.00509   0.00297   1.87810
   A36        1.76932  -0.00025  -0.00040  -0.00059  -0.00120   1.76812
   A37        2.16355   0.00026   0.01561  -0.00736   0.00725   2.17080
   A38        1.88102   0.00028   0.00311  -0.00120   0.00107   1.88209
   A39        3.07483  -0.00015   0.00104  -0.00029   0.00092   3.07574
   A40        3.25634   0.00068   0.01131  -0.03478  -0.02315   3.23319
   A41        3.13760  -0.00002  -0.00460  -0.00218  -0.00621   3.13138
   A42        2.97007   0.00158  -0.02448   0.02059  -0.00398   2.96608
   A43        2.88224   0.00073  -0.01103   0.00131  -0.00916   2.87308
   A44        2.88261   0.00035  -0.02324   0.02540   0.00205   2.88466
   A45        3.09192  -0.00004   0.00435  -0.00181   0.00251   3.09443
   A46        3.11331  -0.00048  -0.01015  -0.00226  -0.01318   3.10014
   A47        3.02517   0.00079   0.00365   0.00414   0.00778   3.03294
   A48        3.02522  -0.00064  -0.00281  -0.01862  -0.02170   3.00352
   A49        3.25604  -0.00000   0.00044  -0.00172  -0.00147   3.25456
   A50        2.97846  -0.00017  -0.00789   0.00151  -0.00609   2.97236
    D1        0.29127   0.00003   0.00432   0.03994   0.04470   0.33596
    D2       -2.84762  -0.00001   0.00376   0.03879   0.04285  -2.80477
    D3        0.01863  -0.00015  -0.00209   0.00168  -0.00035   0.01827
    D4       -3.12547  -0.00012  -0.00156   0.00274   0.00135  -3.12411
    D5        2.06809   0.00002   0.00476   0.01174   0.01655   2.08464
    D6       -0.02744   0.00002   0.00490   0.01111   0.01606  -0.01138
    D7       -2.12660   0.00003   0.00531   0.01132   0.01669  -2.10991
    D8       -1.07123  -0.00001   0.00428   0.01076   0.01499  -1.05623
    D9        3.11643  -0.00001   0.00442   0.01014   0.01451   3.13094
   D10        1.01727  -0.00000   0.00483   0.01035   0.01513   1.03240
   D11        2.56149  -0.00017  -0.03377  -0.01902  -0.05297   2.50852
   D12       -1.35639   0.00015  -0.02246  -0.03299  -0.05509  -1.41148
   D13        0.23874  -0.00021  -0.02162  -0.03528  -0.05633   0.18241
   D14        2.78179  -0.00111  -0.01963  -0.00452  -0.02553   2.75626
   D15       -1.01475   0.00033   0.01367  -0.00449   0.00974  -1.00501
   D16        0.09574  -0.00043   0.00536   0.01580   0.02112   0.11685
   D17        1.96226  -0.00031  -0.00853   0.01525   0.00657   1.96883
   D18        2.34120   0.00004   0.01065   0.01400   0.02453   2.36574
   D19       -2.07545   0.00016  -0.00325   0.01345   0.00998  -2.06547
   D20       -1.66278  -0.00010   0.00464   0.01725   0.02218  -1.64061
   D21        0.20374   0.00002  -0.00926   0.01670   0.00763   0.21137
   D22       -0.75665  -0.00045   0.01107   0.00028   0.01131  -0.74534
   D23       -2.88242  -0.00004   0.01647  -0.00509   0.01150  -2.87092
   D24        1.21877   0.00043   0.01087   0.00099   0.01207   1.23084
   D25       -1.01013   0.00053   0.06505  -0.02767   0.03738  -0.97276
   D26        0.80719   0.00009   0.03082  -0.00605   0.02461   0.83180
   D27       -0.09942   0.00021  -0.03466   0.01040  -0.02462  -0.12404
   D28        2.24498   0.00004  -0.00902  -0.00923  -0.01809   2.22689
   D29        1.73765  -0.00012  -0.04725   0.01955  -0.02773   1.70992
   D30       -2.20113  -0.00030  -0.02160  -0.00008  -0.02120  -2.22233
   D31        1.16637   0.00039   0.01394  -0.00546   0.00828   1.17465
   D32       -0.78647   0.00027   0.02013  -0.00719   0.01287  -0.77359
   D33        1.09771   0.00016  -0.02210   0.00755  -0.01485   1.08286
   D34        3.02728  -0.00064  -0.01327   0.00329  -0.01045   3.01682
   D35       -2.54033   0.00057   0.01350  -0.00154   0.01188  -2.52845
   D36       -0.61076  -0.00023   0.02232  -0.00579   0.01627  -0.59450
   D37        0.22362   0.00070   0.00744  -0.01509  -0.00774   0.21587
   D38       -1.67970  -0.00032  -0.00811  -0.01194  -0.02005  -1.69975
   D39       -0.31661   0.00016  -0.02981  -0.04219  -0.07182  -0.38842
   D40        1.58516   0.00005  -0.01295  -0.05016  -0.06286   1.52231
   D41        2.86103   0.00048   0.04295   0.03848   0.08234   2.94336
   D42        0.64092   0.00027   0.02621   0.05001   0.07586   0.71678
   D43       -1.57917   0.00015   0.00306   0.00056   0.00390  -1.57527
   D44        2.61202  -0.00015  -0.00807   0.00838   0.00015   2.61217
   D45        2.24471   0.00021  -0.02497   0.01862  -0.00603   2.23868
   D46        0.15271  -0.00009  -0.03610   0.02644  -0.00978   0.14293
         Item               Value     Threshold  Converged?
 Maximum Force            0.001579     0.000015     NO 
 RMS     Force            0.000454     0.000010     NO 
 Maximum Displacement     0.108861     0.000060     NO 
 RMS     Displacement     0.025803     0.000040     NO 
 Predicted change in Energy=-9.656549D-05
 GradGradGradGradGradGradGradGradGradGradGradGradGradGradGradGradGradGrad

                          Input orientation:                          
 ---------------------------------------------------------------------
 Center     Atomic      Atomic             Coordinates (Angstroms)
 Number     Number       Type             X           Y           Z
 ---------------------------------------------------------------------
      1          6           0       -1.071398   -1.620261    0.607904
      2          8           0       -1.572556   -0.515295    0.654736
      3          8           0        0.070265   -1.964483    0.100202
      4          1           0        0.579029   -1.164473   -0.282390
      5          6           0       -1.812627   -2.845460    1.203585
      6          9           0       -2.048401   -3.756715    0.248969
      7          9           0       -2.978565   -2.484928    1.735435
      8          9           0       -1.072394   -3.422043    2.160383
      9          8           0       -1.779909    2.070528   -0.346906
     10          1           0       -1.664395    1.185202    0.046345
     11          1           0       -2.711635    2.286393   -0.257983
     12          8           0        2.047006    1.942873    1.456831
     13          1           0        1.444592    2.694653    1.259065
     14          1           0        1.530074    1.163343    1.214458
     15          8           0        1.275853    0.090388   -0.767240
     16          1           0        2.217936    0.235274   -0.932964
     17          1           0        0.790004    0.627494   -1.449973
     18          8           0        0.356057    3.813767    0.405785
     19          1           0       -0.456457    3.323497    0.199334
     20          1           0        0.807299    3.953660   -0.441454
     21          8           0       -0.008130    1.655861   -2.475770
     22          1           0       -0.786621    1.933923   -1.965485
     23          1           0        0.577207    2.429798   -2.540600
     24          8           0        1.934354    3.610760   -1.994972
     25          1           0        2.348232    4.303688   -2.514317
     26          1           0        2.650149    3.042684   -1.633042
     27          8           0        3.555735    1.832252   -0.698307
     28          1           0        3.139985    1.929995    0.202760
     29          1           0        4.508878    1.837388   -0.584455
 ---------------------------------------------------------------------
                    Distance matrix (angstroms):
                    1          2          3          4          5
     1  C    0.000000
     2  O    1.214209   0.000000
     3  O    1.296011   2.259760   0.000000
     4  H    1.929838   2.434945   1.022366   0.000000
     5  C    1.550925   2.405938   2.353478   3.279308   0.000000
     6  F    2.376511   3.301193   2.779023   3.729001   1.340622
     7  F    2.378290   2.650325   3.498602   4.297871   1.331262
     8  F    2.378362   3.311543   2.770288   3.713618   1.340095
     9  O    3.877573   2.780785   4.461430   4.004245   5.154807
    10  H    2.921921   1.808388   3.596173   3.265270   4.196119
    11  H    4.324590   3.159116   5.092858   4.768389   5.411128
    12  O    4.810514   4.448278   4.584253   3.851681   6.155407
    13  H    5.037133   4.446591   4.993925   4.244778   6.426929
    14  H    3.857981   3.571754   3.627106   2.926392   5.219605
    15  O    3.213554   3.240726   2.535428   1.515031   4.694898
    16  H    4.078848   4.177556   3.243278   2.251345   5.504653
    17  H    3.571005   3.364143   3.104740   2.149164   5.086892
    18  O    5.622023   4.745768   5.793379   5.030525   7.048758
    19  H    4.998583   4.023605   5.315073   4.631001   6.395605
    20  H    5.974886   5.180435   5.988408   5.125690   7.469820
    21  O    4.623047   4.118424   4.443947   3.620767   6.087344
    22  H    4.397233   3.671774   4.494318   3.781253   5.825651
    23  H    5.388317   4.848219   5.151750   4.244797   6.896273
    24  O    6.570624   6.028575   6.240827   5.250971   8.121171
    25  H    7.518997   6.974101   7.163436   6.165417   9.068951
    26  H    6.372975   5.976988   5.893357   4.879956   7.914106
    27  O    5.919155   5.800093   5.215488   4.244305   7.370040
    28  H    5.523062   5.328394   4.959906   4.045937   6.952338
    29  H    6.672071   6.637360   5.884239   4.954405   8.067688
                    6          7          8          9         10
     6  F    0.000000
     7  F    2.166155   0.000000
     8  F    2.172118   2.166161   0.000000
     9  O    5.863780   5.150252   6.079096   0.000000
    10  H    4.960954   4.248520   5.103560   0.975598   0.000000
    11  H    6.100494   5.177882   6.412631   0.960530   1.549822
    12  O    7.121558   6.703686   6.245636   4.232616   4.042033
    13  H    7.405501   6.827834   6.675445   3.655965   3.662640
    14  H    6.159920   5.823154   5.356620   3.770521   3.401411
    15  O    5.184934   5.567379   5.140273   3.665421   3.241233
    16  H    5.961088   6.443871   5.811285   4.437835   4.115082
    17  H    5.492198   5.834047   5.736022   3.146991   2.928152
    18  O    7.944697   7.249913   7.581295   2.857932   3.334783
    19  H    7.257145   6.516015   7.051766   1.902587   2.460656
    20  H    8.251157   7.779912   8.043867   3.201370   3.743204
    21  O    6.393972   6.610890   6.957850   2.800573   3.053816
    22  H    6.235324   6.166659   6.766892   1.903965   2.319166
    23  H    7.276569   7.421760   7.685341   3.239964   3.642263
    24  O    8.670485   8.672378   8.704472   4.345594   4.795967
    25  H    9.588338   9.618756   9.656108   5.169741   5.690617
    26  H    8.476447   8.578086   8.368996   4.714302   4.988574
    27  O    7.971212   8.201111   7.563022   5.352509   5.312526
    28  H    7.698062   7.699176   7.086660   4.952498   4.864283
    29  H    8.659474   8.951319   8.145327   6.297588   6.239595
                   11         12         13         14         15
    11  H    0.000000
    12  O    5.069837   0.000000
    13  H    4.443235   0.983456   0.000000
    14  H    4.628328   0.966246   1.534343   0.000000
    15  O    4.580594   2.995475   3.304025   2.267815   0.000000
    16  H    5.381761   2.942148   3.384020   2.438418   0.967459
    17  H    4.053919   3.429254   3.469945   2.816740   0.995317
    18  O    3.490586   2.732078   1.779161   3.009488   4.010682
    19  H    2.523995   3.123259   2.265494   3.105326   3.793173
    20  H    3.898248   3.030450   2.209753   3.324202   3.905196
    21  O    3.553179   4.446494   4.139865   4.028204   2.649225
    22  H    2.597206   4.443171   3.994340   4.009103   3.014666
    23  H    4.005919   4.286824   3.906400   4.075822   3.017574
    24  O    5.133838   3.835294   3.415827   4.056320   3.786023
    25  H    5.895997   4.629709   4.200473   4.943168   4.685528
    26  H    5.586725   3.334769   3.152582   3.590925   3.369622
    27  O    6.299210   2.633082   3.005322   2.865206   2.869966
    28  H    5.880541   1.663570   2.138888   2.050147   2.792856
    29  H    7.241822   3.199811   3.677406   3.544530   3.679384
                   16         17         18         19         20
    16  H    0.000000
    17  H    1.568478   0.000000
    18  O    4.250230   3.712746   0.000000
    19  H    4.239292   3.397398   0.971167   0.000000
    20  H    4.007227   3.475743   0.970053   1.550740   0.000000
    21  O    3.058379   1.657352   3.618363   3.184052   3.175413
    22  H    3.602619   2.111458   3.234571   2.593524   2.990416
    23  H    3.176856   2.117321   3.262739   3.061764   2.604134
    24  O    3.549956   3.241364   2.880255   3.257833   1.949680
    25  H    4.366880   4.132228   3.568723   4.023799   2.606483
    26  H    2.925485   3.053980   3.164529   3.617659   2.376101
    27  O    2.096451   3.108972   3.922163   4.373471   3.481414
    28  H    2.238777   3.154433   3.367503   3.856975   3.154625
    29  H    2.817205   4.005370   4.704527   5.241888   4.266232
                   21         22         23         24         25
    21  O    0.000000
    22  H    0.971471   0.000000
    23  H    0.972523   1.560985   0.000000
    24  O    2.797507   3.196304   1.879955   0.000000
    25  H    3.544703   3.967909   2.578504   0.959772   0.000000
    26  H    3.114469   3.626466   2.344436   0.982887   1.567779
    27  O    3.986430   4.524614   3.552849   2.733735   3.296051
    28  H    4.142500   4.485481   3.787303   3.018036   3.693751
    29  H    4.900345   5.473469   4.431195   3.429661   3.804654
                   26         27         28         29
    26  H    0.000000
    27  O    1.777346   0.000000
    28  H    2.201859   0.997157   0.000000
    29  H    2.450947   0.959932   1.581818   0.000000
 Stoichiometry    C2H15F3O9
 Framework group  C1[X(C2H15F3O9)]
 Deg. of freedom    81
 Full point group                 C1      NOp   1
 Largest Abelian subgroup         C1      NOp   1
 Largest concise Abelian subgroup C1      NOp   1
                         Standard orientation:                         
 ---------------------------------------------------------------------
 Center     Atomic      Atomic             Coordinates (Angstroms)
 Number     Number       Type             X           Y           Z
 ---------------------------------------------------------------------
      1          6           0       -2.077685   -0.065823   -0.088162
      2          8           0       -1.444935    0.896510    0.296346
      3          8           0       -1.634625   -1.149675   -0.643684
      4          1           0       -0.616089   -1.149034   -0.732109
      5          6           0       -3.621340   -0.100903    0.057669
      6          9           0       -4.200743   -0.208808   -1.146455
      7          9           0       -4.070428    1.008533    0.640534
      8          9           0       -3.998723   -1.150526    0.800453
      9          8           0        0.847247    2.466198    0.174930
     10          1           0        0.070079    1.883447    0.265498
     11          1           0        0.528238    3.363612    0.299434
     12          8           0        2.138278   -1.147779    1.960271
     13          1           0        2.504707   -0.235853    1.996420
     14          1           0        1.315653   -1.046138    1.463694
     15          8           0        0.896841   -1.076337   -0.764909
     16          1           0        1.536920   -1.797287   -0.845570
     17          1           0        1.289611   -0.303012   -1.253126
     18          8           0        3.117739    1.363598    1.515419
     19          1           0        2.371166    1.855938    1.136746
     20          1           0        3.706936    1.157256    0.772942
     21          8           0        2.025477    1.025117   -1.917501
     22          1           0        1.710455    1.762808   -1.369478
     23          1           0        2.968079    0.903598   -1.711261
     24          8           0        4.450569    0.229397   -0.772160
     25          1           0        5.374452    0.278746   -1.027438
     26          1           0        4.242349   -0.713802   -0.590265
     27          8           0        3.439186   -2.210607   -0.067327
     28          1           0        3.045264   -1.927043    0.803729
     29          1           0        3.889166   -3.047033    0.071881
 ---------------------------------------------------------------------
 Rotational constants (GHZ):           0.7987592           0.2089680           0.1977194
 Standard basis: 6-31++G(d,p) (6D, 7F)
 There are   356 symmetry adapted cartesian basis functions of A   symmetry.
 There are   356 symmetry adapted basis functions of A   symmetry.
   356 basis functions,   568 primitive gaussians,   356 cartesian basis functions
    63 alpha electrons       63 beta electrons
       nuclear repulsion energy      1115.5394146510 Hartrees.
 NAtoms=   29 NActive=   29 NUniq=   29 SFac= 1.00D+00 NAtFMM=   60 NAOKFM=F Big=F
 Integral buffers will be    131072 words long.
 Raffenetti 2 integral format.
 Two-electron integral symmetry is turned on.
 Nuclear repulsion after empirical dispersion term =     1115.5226907769 Hartrees.
 One-electron integrals computed using PRISM.
 NBasis=   356 RedAO= T EigKep=  3.29D-05  NBF=   356
 NBsUse=   356 1.00D-06 EigRej= -1.00D+00 NBFU=   356
 Initial guess from the checkpoint file:  "/local_scratch/slurm.6305310/Gau-3622377.chk"
 B after Tr=    -0.000000   -0.000000   -0.000000
         Rot=    0.999971    0.007580   -0.000043   -0.000646 Ang=   0.87 deg.
 ExpMin= 3.60D-02 ExpMax= 7.00D+03 ExpMxC= 1.05D+03 IAcc=3 IRadAn=         5 AccDes= 0.00D+00
 Harris functional with IExCor= 4639 and IRadAn=       5 diagonalized for initial guess.
 HarFok:  IExCor= 4639 AccDes= 0.00D+00 IRadAn=         5 IDoV= 1 UseB2=F ITyADJ=14
 ICtDFT=  3500011 ScaDFX=  1.000000  1.000000  1.000000  1.000000
 FoFCou: FMM=F IPFlag=           0 FMFlag=      100000 FMFlg1=           0
         NFxFlg=           0 DoJE=T BraDBF=F KetDBF=T FulRan=T
         wScrn=  0.000000 ICntrl=       500 IOpCl=  0 I1Cent=   200000004 NGrid=           0
         NMat0=    1 NMatS0=      1 NMatT0=    0 NMatD0=    1 NMtDS0=    0 NMtDT0=    0
 Petite list used in FoFCou.
 Requested convergence on RMS density matrix=1.00D-10 within 128 cycles.
 Requested convergence on MAX density matrix=1.00D-08.
 Requested convergence on             energy=1.00D-08.
 No special actions if energy rises.
 SCF Done:  E(RwB97XD) =  -1061.67651202     A.U. after   15 cycles
            NFock= 15  Conv=0.58D-10     -V/T= 2.0083
 Calling FoFJK, ICntrl=      2127 FMM=F ISym2X=0 I1Cent= 0 IOpClX= 0 NMat=1 NMatS=1 NMatT=0.
 ***** Axes restored to original set *****
 -------------------------------------------------------------------
 Center     Atomic                   Forces (Hartrees/Bohr)
 Number     Number              X              Y              Z
 -------------------------------------------------------------------
      1        6           0.000127824   -0.000739269    0.000052671
      2        8          -0.000311305    0.000720869    0.000091707
      3        8           0.000502945    0.000391771   -0.000269247
      4        1          -0.000157340   -0.000218953    0.000235119
      5        6          -0.000155586   -0.000142941    0.000053385
      6        9           0.000060485    0.000070108   -0.000113485
      7        9           0.000051887    0.000143264   -0.000052182
      8        9           0.000139709    0.000088374    0.000014883
      9        8           0.000030302    0.000484872   -0.000287187
     10        1           0.000022016   -0.000389340    0.000031760
     11        1          -0.000062787   -0.000029728    0.000087415
     12        8           0.000120088   -0.000237421    0.000116302
     13        1          -0.000130918    0.000118718   -0.000125883
     14        1          -0.000006170    0.000460948   -0.000125970
     15        8          -0.000240323   -0.000639222   -0.000750405
     16        1           0.000320035    0.000141261    0.000381027
     17        1          -0.000217806    0.000133521    0.000466690
     18        8           0.000292011    0.000106204    0.000209672
     19        1          -0.000326367   -0.000235014    0.000020158
     20        1           0.000180449   -0.000099185   -0.000237778
     21        8           0.000136065   -0.000417316   -0.000610504
     22        1           0.000249152    0.000187062    0.000334544
     23        1          -0.000420804    0.000231900    0.000460237
     24        8           0.000365341   -0.000133834    0.000113552
     25        1          -0.000050831    0.000141995   -0.000201365
     26        1          -0.000185449   -0.000075822    0.000227182
     27        8          -0.000176882    0.000003439    0.000023862
     28        1          -0.000324584   -0.000091063   -0.000028469
     29        1           0.000168841    0.000024802   -0.000117693
 -------------------------------------------------------------------
 Cartesian Forces:  Max     0.000750405 RMS     0.000272728

 GradGradGradGradGradGradGradGradGradGradGradGradGradGradGradGradGradGrad
 Berny optimization.
 Using GEDIIS/GDIIS optimizer.
 FormGI is forming the generalized inverse of G from B-inverse, IUseBI=4.
 Internal  Forces:  Max     0.000845281 RMS     0.000187983
 Search for a local minimum.
 Step number   6 out of a maximum of  174
 All quantities printed in internal units (Hartrees-Bohrs-Radians)
 Mixed Optimization -- En-DIIS/RFO-DIIS
 Swapping is turned off.
 Update second derivatives using D2CorX and points    4    5    6
 DE= -8.61D-05 DEPred=-9.66D-05 R= 8.91D-01
 TightC=F SS=  1.41D+00  RLast= 2.19D-01 DXNew= 1.7377D+00 6.5774D-01
 Trust test= 8.91D-01 RLast= 2.19D-01 DXMaxT set to 1.03D+00
 ITU=  1  0  1  1  1  0
     Eigenvalues ---    0.00005   0.00041   0.00043   0.00054   0.00108
     Eigenvalues ---    0.00145   0.00230   0.00263   0.00296   0.00436
     Eigenvalues ---    0.00463   0.00625   0.00814   0.00845   0.00965
     Eigenvalues ---    0.01044   0.01100   0.01192   0.01270   0.01411
     Eigenvalues ---    0.01454   0.01562   0.01606   0.01809   0.01828
     Eigenvalues ---    0.01934   0.02060   0.02263   0.02297   0.02341
     Eigenvalues ---    0.02555   0.02712   0.02866   0.02983   0.03037
     Eigenvalues ---    0.03222   0.03333   0.03522   0.03754   0.04043
     Eigenvalues ---    0.04290   0.04425   0.05433   0.05950   0.06636
     Eigenvalues ---    0.07103   0.07389   0.08463   0.08711   0.10609
     Eigenvalues ---    0.11682   0.11970   0.13573   0.18620   0.19625
     Eigenvalues ---    0.21154   0.21751   0.23559   0.26369   0.36257
     Eigenvalues ---    0.37650   0.38692   0.40106   0.41433   0.42460
     Eigenvalues ---    0.45566   0.47360   0.49021   0.50247   0.51324
     Eigenvalues ---    0.52252   0.52568   0.54200   0.55727   0.56026
     Eigenvalues ---    0.57326   0.57681   0.57929   0.59524   0.68819
     Eigenvalues ---    0.90726
 Eigenvalue     1 is   5.25D-05 Eigenvector:
                          D12       D11       D13       D1        D2
   1                    0.43026   0.40912   0.39414  -0.32569  -0.31655
                          D16       D17       D37       D24       D38
   1                   -0.16855  -0.15171  -0.14542   0.14088  -0.13793
 En-DIIS/RFO-DIIS/Sim-DIIS IScMMF=       -3 using points:     6    5    4    3
 RFO step:  Lambda=-1.54017591D-04.
 DidBck=F Rises=F RFO-DIIS coefs:    0.83940    0.34112   -0.32471    0.14419
 Iteration  1 RMS(Cart)=  0.04403690 RMS(Int)=  0.00076294
 Iteration  2 RMS(Cart)=  0.00150320 RMS(Int)=  0.00029603
 Iteration  3 RMS(Cart)=  0.00000103 RMS(Int)=  0.00029603
 Iteration  4 RMS(Cart)=  0.00000000 RMS(Int)=  0.00029603
 Variable       Old X    -DE/DX   Delta X   Delta X   Delta X     New X
                                 (Linear)    (Quad)   (Total)
    R1        2.29452   0.00085   0.00083   0.00084   0.00160   2.29612
    R2        2.44911   0.00023  -0.00130  -0.00089  -0.00216   2.44694
    R3        2.93082  -0.00021  -0.00004  -0.00030  -0.00034   2.93048
    R4        3.41736   0.00001  -0.01173   0.00241  -0.00945   3.40791
    R5        1.93199  -0.00067   0.01104   0.00102   0.01217   1.94416
    R6        2.86299  -0.00034  -0.02382  -0.00719  -0.03090   2.83210
    R7        2.53341   0.00002   0.00018  -0.00066  -0.00048   2.53293
    R8        2.51572  -0.00003   0.00015  -0.00008   0.00007   2.51580
    R9        2.53241   0.00005   0.00020   0.00012   0.00032   2.53274
   R10        1.84361   0.00039   0.00070   0.00099   0.00156   1.84517
   R11        1.81514   0.00006  -0.00002   0.00005   0.00003   1.81517
   R12        3.59537  -0.00006  -0.00909   0.00454  -0.00456   3.59080
   R13        3.59797  -0.00022  -0.00183  -0.00037  -0.00235   3.59562
   R14        1.85846  -0.00012   0.00121   0.00024   0.00144   1.85990
   R15        1.82594  -0.00034  -0.00085   0.00027  -0.00058   1.82536
   R16        3.14369  -0.00019  -0.00377  -0.00287  -0.00659   3.13710
   R17        3.36213  -0.00030  -0.01025   0.00129  -0.00899   3.35314
   R18        1.82823   0.00027   0.00049   0.00135   0.00184   1.83007
   R19        1.88088  -0.00003   0.00040  -0.00014   0.00040   1.88127
   R20        3.13194   0.00011  -0.00342   0.00626   0.00297   3.13491
   R21        1.83524   0.00032   0.00046   0.00149   0.00194   1.83718
   R22        1.83314   0.00028  -0.00004   0.00059   0.00055   1.83368
   R23        1.83581  -0.00010   0.00004  -0.00053  -0.00056   1.83525
   R24        1.83780  -0.00011   0.00003  -0.00115  -0.00113   1.83667
   R25        3.55260  -0.00003   0.00241   0.00874   0.01117   3.56377
   R26        1.81371   0.00019   0.00003   0.00006   0.00009   1.81380
   R27        1.85739  -0.00021  -0.00026  -0.00120  -0.00143   1.85596
   R28        3.35870  -0.00021   0.00283  -0.00086   0.00201   3.36071
   R29        1.88435  -0.00005   0.00062   0.00077   0.00145   1.88580
   R30        1.81401   0.00015   0.00002   0.00004   0.00006   1.81407
    A1        2.24005   0.00016  -0.00022   0.00051   0.00016   2.24021
    A2        2.10230  -0.00007  -0.00105  -0.00037  -0.00135   2.10095
    A3        1.94083  -0.00008   0.00126  -0.00014   0.00119   1.94202
    A4        2.61340  -0.00005  -0.01215   0.02598   0.01355   2.62696
    A5        1.95749  -0.00001   0.00020  -0.00262  -0.00236   1.95513
    A6        1.92573  -0.00017  -0.00010   0.00114   0.00103   1.92676
    A7        1.93700  -0.00019   0.00053  -0.00013   0.00040   1.93740
    A8        1.92850  -0.00020   0.00010  -0.00134  -0.00124   1.92726
    A9        1.89076   0.00019  -0.00015   0.00008  -0.00007   1.89069
   A10        1.88924   0.00019  -0.00018   0.00015  -0.00003   1.88921
   A11        1.89131   0.00020  -0.00023   0.00012  -0.00011   1.89121
   A12        1.85613   0.00005   0.00061  -0.00252  -0.00194   1.85418
   A13        1.98181   0.00004  -0.00596   0.02325   0.01729   1.99909
   A14        1.78830  -0.00012   0.00453  -0.01865  -0.01426   1.77404
   A15        2.09459  -0.00002   0.00083  -0.00521  -0.00450   2.09008
   A16        2.21539   0.00008   0.00095   0.01346   0.01451   2.22990
   A17        1.49916  -0.00004  -0.00136  -0.00889  -0.01010   1.48907
   A18        1.81168  -0.00028   0.00155  -0.00410  -0.00234   1.80934
   A19        1.83048  -0.00007  -0.00682   0.01133   0.00435   1.83482
   A20        1.72759  -0.00003   0.02168  -0.02213  -0.00048   1.72711
   A21        2.83066  -0.00021   0.01306  -0.02806  -0.01512   2.81554
   A22        2.24816  -0.00005  -0.00399   0.02985   0.02426   2.27242
   A23        2.02859   0.00006   0.00313   0.02187   0.02374   2.05233
   A24        1.85148   0.00025  -0.00126   0.00765   0.00450   1.85598
   A25        1.87160  -0.00034   0.00414  -0.02417  -0.01984   1.85175
   A26        1.79772   0.00011   0.00453  -0.00654  -0.00207   1.79565
   A27        1.85075  -0.00001  -0.00036   0.00376   0.00331   1.85406
   A28        1.81152   0.00008  -0.00681   0.00332  -0.00337   1.80815
   A29        1.81852  -0.00001  -0.00707   0.00644  -0.00083   1.81769
   A30        1.86455  -0.00025   0.00070  -0.00722  -0.00658   1.85797
   A31        2.65758   0.00025  -0.00615   0.01598   0.00948   2.66706
   A32        2.72646   0.00005  -0.00312   0.00610   0.00263   2.72909
   A33        2.22407  -0.00003  -0.00188   0.00038  -0.00136   2.22270
   A34        1.84371  -0.00040   0.00282   0.00588   0.00874   1.85244
   A35        1.87810   0.00032  -0.00091   0.00833   0.00766   1.88576
   A36        1.76812  -0.00023   0.00367  -0.00143   0.00217   1.77029
   A37        2.17080   0.00003  -0.00295   0.01304   0.01009   2.18089
   A38        1.88209   0.00009  -0.00071   0.00902   0.00828   1.89037
   A39        3.07574   0.00000   0.00039  -0.00683  -0.00620   3.06954
   A40        3.23319  -0.00017   0.00215  -0.00693  -0.00470   3.22849
   A41        3.13138   0.00019   0.00255   0.00042   0.00357   3.13495
   A42        2.96608  -0.00013   0.00839  -0.02278  -0.01421   2.95188
   A43        2.87308  -0.00025   0.00609  -0.01180  -0.00596   2.86712
   A44        2.88466   0.00035   0.00606  -0.01923  -0.01321   2.87146
   A45        3.09443   0.00002  -0.00288   0.00482   0.00219   3.09662
   A46        3.10014  -0.00026   0.01309   0.00560   0.01832   3.11846
   A47        3.03294   0.00023  -0.00870  -0.00041  -0.00896   3.02399
   A48        3.00352  -0.00017   0.00660  -0.00476   0.00161   3.00512
   A49        3.25456  -0.00014  -0.00011   0.00005   0.00003   3.25460
   A50        2.97236  -0.00006   0.00145  -0.01686  -0.01550   2.95687
    D1        0.33596   0.00000  -0.01731  -0.01107  -0.02822   0.30774
    D2       -2.80477   0.00002  -0.01702  -0.01317  -0.03013  -2.83490
    D3        0.01827   0.00003   0.00144  -0.00367  -0.00238   0.01589
    D4       -3.12411   0.00001   0.00117  -0.00173  -0.00062  -3.12473
    D5        2.08464  -0.00001  -0.00250   0.01727   0.01481   2.09945
    D6       -0.01138  -0.00001  -0.00259   0.01650   0.01395   0.00257
    D7       -2.10991  -0.00000  -0.00272   0.01732   0.01464  -2.09527
    D8       -1.05623   0.00001  -0.00226   0.01550   0.01320  -1.04303
    D9        3.13094   0.00001  -0.00235   0.01473   0.01234  -3.13991
   D10        1.03240   0.00001  -0.00248   0.01555   0.01303   1.04543
   D11        2.50852  -0.00006   0.02724   0.01060   0.03787   2.54640
   D12       -1.41148   0.00010   0.01784   0.01843   0.03680  -1.37468
   D13        0.18241  -0.00011   0.02201   0.00394   0.02575   0.20815
   D14        2.75626  -0.00026  -0.00892  -0.08128  -0.09107   2.66519
   D15       -1.00501   0.00032  -0.00898   0.03737   0.02854  -0.97647
   D16        0.11685  -0.00019  -0.00774  -0.03778  -0.04557   0.07128
   D17        1.96883  -0.00022   0.00094  -0.05550  -0.05474   1.91409
   D18        2.36574  -0.00005  -0.01635  -0.02061  -0.03682   2.32892
   D19       -2.06547  -0.00008  -0.00767  -0.03833  -0.04598  -2.11145
   D20       -1.64061  -0.00002  -0.01401  -0.01235  -0.02605  -1.66665
   D21        0.21137  -0.00005  -0.00533  -0.03007  -0.03521   0.17616
   D22       -0.74534   0.00005   0.00487   0.00234   0.00723  -0.73811
   D23       -2.87092   0.00005  -0.00114   0.01526   0.01425  -2.85667
   D24        1.23084   0.00008  -0.00144   0.02398   0.02276   1.25359
   D25       -0.97276   0.00014  -0.04732   0.09041   0.04302  -0.92973
   D26        0.83180  -0.00001  -0.02548   0.06870   0.04309   0.87489
   D27       -0.12404   0.00019   0.02254  -0.03545  -0.01296  -0.13700
   D28        2.22689   0.00006   0.02043  -0.00793   0.01255   2.23944
   D29        1.70992  -0.00009   0.02961  -0.04629  -0.01684   1.69308
   D30       -2.22233  -0.00022   0.02750  -0.01877   0.00866  -2.21367
   D31        1.17465  -0.00004  -0.00001  -0.01673  -0.01676   1.15789
   D32       -0.77359   0.00005  -0.00310  -0.00915  -0.01232  -0.78592
   D33        1.08286   0.00004   0.00695  -0.02636  -0.01959   1.06327
   D34        3.01682  -0.00018   0.00190  -0.03101  -0.02916   2.98767
   D35       -2.52845   0.00029   0.00671   0.07356   0.08007  -2.44839
   D36       -0.59450   0.00007   0.00166   0.06891   0.07050  -0.52399
   D37        0.21587   0.00005  -0.00666   0.01268   0.00605   0.22193
   D38       -1.69975   0.00012   0.00369   0.00685   0.01073  -1.68902
   D39       -0.38842   0.00008   0.02108   0.04372   0.06460  -0.32382
   D40        1.52231   0.00007   0.01090   0.04733   0.05809   1.58040
   D41        2.94336  -0.00008  -0.02203  -0.05269  -0.07489   2.86848
   D42        0.71678  -0.00008  -0.02292  -0.07310  -0.09616   0.62062
   D43       -1.57527  -0.00020  -0.00721   0.01771   0.01053  -1.56473
   D44        2.61217  -0.00018  -0.00902  -0.00317  -0.01219   2.59998
   D45        2.23868   0.00002  -0.00714   0.00610  -0.00103   2.23765
   D46        0.14293   0.00004  -0.00895  -0.01478  -0.02375   0.11917
         Item               Value     Threshold  Converged?
 Maximum Force            0.000845     0.000015     NO 
 RMS     Force            0.000188     0.000010     NO 
 Maximum Displacement     0.177691     0.000060     NO 
 RMS     Displacement     0.043639     0.000040     NO 
 Predicted change in Energy=-8.208810D-05
 GradGradGradGradGradGradGradGradGradGradGradGradGradGradGradGradGradGrad

                          Input orientation:                          
 ---------------------------------------------------------------------
 Center     Atomic      Atomic             Coordinates (Angstroms)
 Number     Number       Type             X           Y           Z
 ---------------------------------------------------------------------
      1          6           0       -1.042426   -1.616363    0.598263
      2          8           0       -1.548485   -0.512275    0.633588
      3          8           0        0.095687   -1.962606    0.086897
      4          1           0        0.598294   -1.159827   -0.314813
      5          6           0       -1.773818   -2.834442    1.219676
      6          9           0       -1.999639   -3.769648    0.286413
      7          9           0       -2.943872   -2.473010    1.741887
      8          9           0       -1.029263   -3.381667    2.190498
      9          8           0       -1.778518    2.080553   -0.334626
     10          1           0       -1.653292    1.186344    0.037006
     11          1           0       -2.709715    2.289042   -0.224845
     12          8           0        1.981356    1.916772    1.451272
     13          1           0        1.405935    2.691302    1.257166
     14          1           0        1.445265    1.160455    1.179918
     15          8           0        1.266529    0.083099   -0.819438
     16          1           0        2.206377    0.281464   -0.942712
     17          1           0        0.774325    0.632104   -1.488319
     18          8           0        0.356749    3.830936    0.391749
     19          1           0       -0.460832    3.344988    0.190309
     20          1           0        0.817235    3.949405   -0.454114
     21          8           0       -0.024117    1.691489   -2.484419
     22          1           0       -0.794408    1.962722   -1.958813
     23          1           0        0.563970    2.463970   -2.529848
     24          8           0        1.963428    3.604387   -1.984444
     25          1           0        2.391066    4.290192   -2.502182
     26          1           0        2.662355    3.021513   -1.615205
     27          8           0        3.522659    1.783617   -0.671686
     28          1           0        3.101952    1.891887    0.226722
     29          1           0        4.474772    1.743358   -0.555964
 ---------------------------------------------------------------------
                    Distance matrix (angstroms):
                    1          2          3          4          5
     1  C    0.000000
     2  O    1.215053   0.000000
     3  O    1.294867   2.259564   0.000000
     4  H    1.932381   2.434635   1.028805   0.000000
     5  C    1.550743   2.405563   2.353366   3.284190   0.000000
     6  F    2.377002   3.306743   2.774094   3.731205   1.340367
     7  F    2.378491   2.649513   3.498346   4.301326   1.331302
     8  F    2.377327   3.305597   2.775677   3.723184   1.340266
     9  O    3.883207   2.777249   4.476322   4.018668   5.154905
    10  H    2.922899   1.803386   3.602403   3.270770   4.192846
    11  H    4.325454   3.151625   5.103330   4.779719   5.404871
    12  O    4.727995   4.362184   4.524030   3.807543   6.060446
    13  H    4.998460   4.402311   4.974448   4.237286   6.375427
    14  H    3.773282   3.472613   3.573453   2.887091   5.130622
    15  O    3.198331   3.223361   2.525316   1.498682   4.681211
    16  H    4.065842   4.148943   3.248224   2.248890   5.497885
    17  H    3.565111   3.347766   3.110366   2.149214   5.083621
    18  O    5.627914   4.748883   5.807428   5.046315   7.046421
    19  H    5.011954   4.032116   5.337692   4.655132   6.400693
    20  H    5.961847   5.165880   5.980402   5.115818   7.452228
    21  O    4.634842   4.111233   4.469723   3.636563   6.104573
    22  H    4.405679   3.662621   4.515020   3.793768   5.837364
    23  H    5.386530   4.829889   5.163451   4.247289   6.899084
    24  O    6.554522   6.011200   6.226582   5.229626   8.105054
    25  H    7.502601   6.958219   7.146299   6.140141   9.053115
    26  H    6.335198   5.939351   5.858872   4.840968   7.874540
    27  O    5.832035   5.717635   5.133593   4.164508   7.277113
    28  H    5.442585   5.250914   4.890225   3.984284   6.862745
    29  H    6.561969   6.540836   5.772680   4.849095   7.946950
                    6          7          8          9         10
     6  F    0.000000
     7  F    2.165929   0.000000
     8  F    2.172026   2.166249   0.000000
     9  O    5.887226   5.138569   6.064114   0.000000
    10  H    4.974336   4.238289   5.088582   0.976422   0.000000
    11  H    6.121546   5.157520   6.388642   0.960545   1.549367
    12  O    7.038508   6.603978   6.138708   4.165683   3.967914
    13  H    7.367779   6.769483   6.609254   3.612140   3.621127
    14  H    6.080430   5.725592   5.270240   3.678750   3.302723
    15  O    5.170533   5.551716   5.131761   3.673851   3.236665
    16  H    5.967648   6.428006   5.805592   4.414282   4.083590
    17  H    5.497269   5.822453   5.735589   3.153732   2.920125
    18  O    7.958175   7.242701   7.561625   2.854966   3.340655
    19  H    7.279780   6.513216   7.040721   1.900171   2.470871
    20  H    8.250269   7.759882   8.009254   3.200754   3.738878
    21  O    6.434610   6.612842   6.971518   2.801946   3.044169
    22  H    6.273252   6.163693   6.770114   1.902720   2.307323
    23  H    7.304890   7.411239   7.680595   3.233150   3.624544
    24  O    8.674046   8.654588   8.671291   4.364188   4.797276
    25  H    9.592475   9.602843   9.621711   5.192903   5.695453
    26  H    8.454005   8.537542   8.313370   4.716634   4.972168
    27  O    7.890024   8.109268   7.456021   5.320175   5.258274
    28  H    7.621205   7.609208   6.980954   4.916268   4.811042
    29  H    8.545222   8.837090   8.006456   6.266285   6.181832
                   11         12         13         14         15
    11  H    0.000000
    12  O    4.995408   0.000000
    13  H    4.392806   0.984216   0.000000
    14  H    4.528899   0.965941   1.533299   0.000000
    15  O    4.585874   3.004906   3.336831   2.278172   0.000000
    16  H    5.358513   2.907925   3.359685   2.420222   0.968432
    17  H    4.059599   3.427608   3.489544   2.801572   0.995527
    18  O    3.487237   2.725062   1.774403   2.989573   4.042395
    19  H    2.518898   3.097436   2.247289   3.063448   3.826654
    20  H    3.904964   3.019482   2.204058   3.292829   3.909431
    21  O    3.560221   4.422933   4.128454   3.983522   2.650443
    22  H    2.604137   4.397234   3.964197   3.938452   3.013076
    23  H    4.007574   4.261189   3.886137   4.029665   3.014572
    24  O    5.163776   3.827860   3.413584   4.031684   3.773908
    25  H    5.933703   4.629340   4.202337   4.924191   4.668603
    26  H    5.597208   3.329789   3.152482   3.571772   3.349008
    27  O    6.268780   2.626841   3.004144   2.851724   2.829084
    28  H    5.842697   1.660084   2.139474   2.046506   2.781177
    29  H    7.212784   3.205650   3.688332   3.539911   3.621975
                   16         17         18         19         20
    16  H    0.000000
    17  H    1.572072   0.000000
    18  O    4.219084   3.733839   0.000000
    19  H    4.216980   3.420986   0.972195   0.000000
    20  H    3.952498   3.475041   0.970343   1.553723   0.000000
    21  O    3.056164   1.658922   3.604807   3.174735   3.150904
    22  H    3.586615   2.110174   3.215669   2.576947   2.967899
    23  H    3.159089   2.117727   3.232223   3.037378   2.565021
    24  O    3.490852   3.239533   2.877331   3.267089   1.942860
    25  H    4.305341   4.125940   3.567099   4.034382   2.605314
    26  H    2.857977   3.047955   3.162095   3.621990   2.369300
    27  O    2.015569   3.089694   3.917320   4.364529   3.472361
    28  H    2.182451   3.153770   3.365009   3.847889   3.149103
    29  H    2.726229   3.974604   4.713200   5.242358   4.272539
                   21         22         23         24         25
    21  O    0.000000
    22  H    0.971173   0.000000
    23  H    0.971925   1.556445   0.000000
    24  O    2.803478   3.209577   1.885868   0.000000
    25  H    3.547772   3.982413   2.583434   0.959821   0.000000
    26  H    3.121158   3.631572   2.355980   0.982129   1.571583
    27  O    3.984233   4.508420   3.559423   2.733082   3.303656
    28  H    4.142795   4.468020   3.790423   3.019626   3.701911
    29  H    4.895062   5.457139   4.439580   3.436689   3.823083
                   26         27         28         29
    26  H    0.000000
    27  O    1.778409   0.000000
    28  H    2.204993   0.997924   0.000000
    29  H    2.457748   0.959964   1.587228   0.000000
 Stoichiometry    C2H15F3O9
 Framework group  C1[X(C2H15F3O9)]
 Deg. of freedom    81
 Full point group                 C1      NOp   1
 Largest Abelian subgroup         C1      NOp   1
 Largest concise Abelian subgroup C1      NOp   1
                         Standard orientation:                         
 ---------------------------------------------------------------------
 Center     Atomic      Atomic             Coordinates (Angstroms)
 Number     Number       Type             X           Y           Z
 ---------------------------------------------------------------------
      1          6           0       -2.062712   -0.064717   -0.104727
      2          8           0       -1.422794    0.903297    0.255561
      3          8           0       -1.629259   -1.158671   -0.645156
      4          1           0       -0.605483   -1.159423   -0.746754
      5          6           0       -3.604205   -0.092081    0.062165
      6          9           0       -4.200563   -0.237014   -1.129445
      7          9           0       -4.044313    1.035633    0.616180
      8          9           0       -3.971981   -1.117504    0.842909
      9          8           0        0.868138    2.469795    0.151527
     10          1           0        0.089505    1.885253    0.225295
     11          1           0        0.544566    3.365358    0.277675
     12          8           0        2.062530   -1.083300    1.968626
     13          1           0        2.467670   -0.187021    2.003656
     14          1           0        1.260996   -0.951198    1.446004
     15          8           0        0.890164   -1.079124   -0.798141
     16          1           0        1.554047   -1.784130   -0.807398
     17          1           0        1.294178   -0.307611   -1.280441
     18          8           0        3.136612    1.376260    1.496531
     19          1           0        2.395499    1.874846    1.112699
     20          1           0        3.713702    1.134313    0.754915
     21          8           0        2.060758    1.014879   -1.924956
     22          1           0        1.743914    1.751797   -1.377472
     23          1           0        2.995776    0.883058   -1.694735
     24          8           0        4.456303    0.154848   -0.749710
     25          1           0        5.382149    0.176423   -1.001898
     26          1           0        4.216416   -0.776820   -0.552155
     27          8           0        3.350484   -2.232941   -0.011221
     28          1           0        2.962424   -1.922253    0.854074
     29          1           0        3.754380   -3.092174    0.130621
 ---------------------------------------------------------------------
 Rotational constants (GHZ):           0.7992809           0.2109404           0.1994765
 Standard basis: 6-31++G(d,p) (6D, 7F)
 There are   356 symmetry adapted cartesian basis functions of A   symmetry.
 There are   356 symmetry adapted basis functions of A   symmetry.
   356 basis functions,   568 primitive gaussians,   356 cartesian basis functions
    63 alpha electrons       63 beta electrons
       nuclear repulsion energy      1117.9470486760 Hartrees.
 NAtoms=   29 NActive=   29 NUniq=   29 SFac= 1.00D+00 NAtFMM=   60 NAOKFM=F Big=F
 Integral buffers will be    131072 words long.
 Raffenetti 2 integral format.
 Two-electron integral symmetry is turned on.
 Nuclear repulsion after empirical dispersion term =     1117.9301735974 Hartrees.
 One-electron integrals computed using PRISM.
 NBasis=   356 RedAO= T EigKep=  3.28D-05  NBF=   356
 NBsUse=   356 1.00D-06 EigRej= -1.00D+00 NBFU=   356
 Initial guess from the checkpoint file:  "/local_scratch/slurm.6305310/Gau-3622377.chk"
 B after Tr=    -0.000000    0.000000    0.000000
         Rot=    0.999957    0.008687    0.001113    0.003107 Ang=   1.06 deg.
 ExpMin= 3.60D-02 ExpMax= 7.00D+03 ExpMxC= 1.05D+03 IAcc=3 IRadAn=         5 AccDes= 0.00D+00
 Harris functional with IExCor= 4639 and IRadAn=       5 diagonalized for initial guess.
 HarFok:  IExCor= 4639 AccDes= 0.00D+00 IRadAn=         5 IDoV= 1 UseB2=F ITyADJ=14
 ICtDFT=  3500011 ScaDFX=  1.000000  1.000000  1.000000  1.000000
 FoFCou: FMM=F IPFlag=           0 FMFlag=      100000 FMFlg1=           0
         NFxFlg=           0 DoJE=T BraDBF=F KetDBF=T FulRan=T
         wScrn=  0.000000 ICntrl=       500 IOpCl=  0 I1Cent=   200000004 NGrid=           0
         NMat0=    1 NMatS0=      1 NMatT0=    0 NMatD0=    1 NMtDS0=    0 NMtDT0=    0
 Petite list used in FoFCou.
 Requested convergence on RMS density matrix=1.00D-10 within 128 cycles.
 Requested convergence on MAX density matrix=1.00D-08.
 Requested convergence on             energy=1.00D-08.
 No special actions if energy rises.
 SCF Done:  E(RwB97XD) =  -1061.67653056     A.U. after   15 cycles
            NFock= 15  Conv=0.71D-10     -V/T= 2.0083
 Calling FoFJK, ICntrl=      2127 FMM=F ISym2X=0 I1Cent= 0 IOpClX= 0 NMat=1 NMatS=1 NMatT=0.
 ***** Axes restored to original set *****
 -------------------------------------------------------------------
 Center     Atomic                   Forces (Hartrees/Bohr)
 Number     Number              X              Y              Z
 -------------------------------------------------------------------
      1        6          -0.000264083   -0.000221255    0.000171557
      2        8          -0.000141257    0.000297707    0.000126374
      3        8           0.001871816    0.002306017   -0.001430476
      4        1          -0.001345827   -0.002213830    0.001272727
      5        6          -0.000115833   -0.000098055    0.000063975
      6        9           0.000026122   -0.000030933   -0.000177479
      7        9          -0.000012930    0.000134747   -0.000000068
      8        9           0.000142680    0.000037757    0.000067799
      9        8           0.000099092   -0.000196303   -0.000133016
     10        1           0.000036473    0.000204355    0.000089301
     11        1          -0.000083754    0.000065616   -0.000089314
     12        8          -0.000027775    0.000495214   -0.000001843
     13        1           0.000265804   -0.000148373   -0.000043224
     14        1          -0.000065599   -0.000263470    0.000102124
     15        8          -0.001031416    0.000312835   -0.000975865
     16        1           0.000576913   -0.000240607    0.000075656
     17        1           0.000226017   -0.000591764    0.000588787
     18        8          -0.000485827   -0.000408862    0.000050924
     19        1           0.000492813    0.000231677    0.000087182
     20        1           0.000038483    0.000279250   -0.000024045
     21        8          -0.000058742    0.000029805   -0.000074396
     22        1          -0.000596830   -0.000106754    0.000241560
     23        1           0.000568019    0.000104685   -0.000257142
     24        8          -0.000682724   -0.000080886    0.000194744
     25        1           0.000244495   -0.000189716    0.000112142
     26        1           0.000273017    0.000195514   -0.000209753
     27        8          -0.000054760    0.000031212   -0.000111888
     28        1           0.000084364   -0.000044813    0.000050722
     29        1           0.000021246    0.000109228    0.000232936
 -------------------------------------------------------------------
 Cartesian Forces:  Max     0.002306017 RMS     0.000545546

 GradGradGradGradGradGradGradGradGradGradGradGradGradGradGradGradGradGrad
 Berny optimization.
 Using GEDIIS/GDIIS optimizer.
 FormGI is forming the generalized inverse of G from B-inverse, IUseBI=4.
 Internal  Forces:  Max     0.003111778 RMS     0.000380720
 Search for a local minimum.
 Step number   7 out of a maximum of  174
 All quantities printed in internal units (Hartrees-Bohrs-Radians)
 Mixed Optimization -- En-DIIS/RFO-DIIS
 Swapping is turned off.
 Update second derivatives using D2CorX and points    4    5    6    7
 DE= -1.85D-05 DEPred=-8.21D-05 R= 2.26D-01
 Trust test= 2.26D-01 RLast= 2.71D-01 DXMaxT set to 1.03D+00
 ITU=  0  1  0  1  1  1  0
     Eigenvalues ---    0.00006   0.00039   0.00044   0.00054   0.00109
     Eigenvalues ---    0.00147   0.00200   0.00264   0.00303   0.00424
     Eigenvalues ---    0.00460   0.00625   0.00813   0.00844   0.00959
     Eigenvalues ---    0.01065   0.01120   0.01187   0.01269   0.01438
     Eigenvalues ---    0.01476   0.01593   0.01633   0.01803   0.01880
     Eigenvalues ---    0.01926   0.02075   0.02248   0.02294   0.02393
     Eigenvalues ---    0.02514   0.02765   0.02945   0.02999   0.03023
     Eigenvalues ---    0.03197   0.03341   0.03517   0.03759   0.04039
     Eigenvalues ---    0.04326   0.04382   0.05428   0.05967   0.06640
     Eigenvalues ---    0.07186   0.07479   0.08326   0.08738   0.10608
     Eigenvalues ---    0.11682   0.11971   0.13573   0.18358   0.19625
     Eigenvalues ---    0.21154   0.21751   0.23572   0.26406   0.36304
     Eigenvalues ---    0.37650   0.38692   0.40118   0.42155   0.45558
     Eigenvalues ---    0.46013   0.47544   0.49273   0.50803   0.51475
     Eigenvalues ---    0.52546   0.52780   0.54264   0.55867   0.56044
     Eigenvalues ---    0.57376   0.57680   0.57929   0.59845   0.71535
     Eigenvalues ---    0.90756
 Eigenvalue     1 is   5.54D-05 Eigenvector:
                          D12       D11       D13       D1        D2
   1                    0.43930   0.40344   0.40277  -0.31854  -0.30688
                          D14       D16       D37       D38       D34
   1                    0.19866  -0.14537  -0.13721  -0.13570   0.12298
 En-DIIS/RFO-DIIS/Sim-DIIS IScMMF=       -3 using points:     7    6    5    4    3
 RFO step:  Lambda=-1.16413689D-04.
 DidBck=T Rises=F RFO-DIIS coefs:    0.78108    0.96631   -0.65609   -0.11449    0.02319
 Iteration  1 RMS(Cart)=  0.02324383 RMS(Int)=  0.00036222
 Iteration  2 RMS(Cart)=  0.00059091 RMS(Int)=  0.00021257
 Iteration  3 RMS(Cart)=  0.00000051 RMS(Int)=  0.00021257
 Variable       Old X    -DE/DX   Delta X   Delta X   Delta X     New X
                                 (Linear)    (Quad)   (Total)
    R1        2.29612   0.00036  -0.00026  -0.00001  -0.00035   2.29577
    R2        2.44694   0.00047  -0.00077   0.00250   0.00177   2.44872
    R3        2.93048  -0.00007   0.00044  -0.00042   0.00001   2.93049
    R4        3.40791   0.00002  -0.00297   0.00743   0.00435   3.41226
    R5        1.94416  -0.00311   0.00388  -0.01233  -0.00832   1.93584
    R6        2.83210  -0.00024  -0.00462   0.02022   0.01573   2.84783
    R7        2.53293   0.00014  -0.00022   0.00021  -0.00002   2.53291
    R8        2.51580   0.00005   0.00014  -0.00023  -0.00009   2.51571
    R9        2.53274   0.00011   0.00004  -0.00009  -0.00005   2.53269
   R10        1.84517  -0.00014   0.00004  -0.00074  -0.00077   1.84440
   R11        1.81517   0.00009  -0.00007   0.00013   0.00006   1.81522
   R12        3.59080   0.00024   0.00119   0.00277   0.00387   3.59468
   R13        3.59562  -0.00009  -0.00769  -0.00118  -0.00886   3.58676
   R14        1.85990  -0.00023  -0.00049  -0.00011  -0.00060   1.85930
   R15        1.82536   0.00022  -0.00000   0.00026   0.00025   1.82562
   R16        3.13710  -0.00004   0.00357  -0.00152   0.00201   3.13911
   R17        3.35314   0.00005   0.00212   0.00148   0.00360   3.35673
   R18        1.83007   0.00050  -0.00038  -0.00039  -0.00077   1.82930
   R19        1.88127  -0.00082   0.00189  -0.00307  -0.00118   1.88010
   R20        3.13491   0.00005  -0.00871   0.01003   0.00132   3.13623
   R21        1.83718  -0.00033  -0.00064  -0.00026  -0.00099   1.83619
   R22        1.83368   0.00007   0.00017  -0.00010   0.00007   1.83375
   R23        1.83525   0.00048   0.00050  -0.00038   0.00012   1.83537
   R24        1.83667   0.00045   0.00023   0.00032   0.00064   1.83731
   R25        3.56377   0.00009   0.00131  -0.00325  -0.00186   3.56192
   R26        1.81380  -0.00009  -0.00007   0.00012   0.00004   1.81384
   R27        1.85596   0.00007   0.00076  -0.00025   0.00053   1.85649
   R28        3.36071   0.00005  -0.00411   0.00203  -0.00208   3.35863
   R29        1.88580  -0.00001  -0.00061  -0.00015  -0.00078   1.88503
   R30        1.81407   0.00004  -0.00008   0.00013   0.00005   1.81412
    A1        2.24021   0.00011   0.00042  -0.00018   0.00006   2.24027
    A2        2.10095  -0.00004  -0.00024   0.00089   0.00074   2.10169
    A3        1.94202  -0.00007  -0.00018  -0.00071  -0.00080   1.94122
    A4        2.62696  -0.00018   0.00415  -0.00458  -0.00089   2.62607
    A5        1.95513   0.00014   0.00120   0.00080   0.00203   1.95716
    A6        1.92676  -0.00013   0.00086  -0.00078   0.00008   1.92685
    A7        1.93740  -0.00016   0.00024  -0.00071  -0.00046   1.93694
    A8        1.92726  -0.00014  -0.00015  -0.00011  -0.00026   1.92700
    A9        1.89069   0.00016  -0.00038   0.00057   0.00019   1.89089
   A10        1.88921   0.00015  -0.00030   0.00053   0.00024   1.88945
   A11        1.89121   0.00014  -0.00032   0.00056   0.00024   1.89145
   A12        1.85418   0.00004   0.00024   0.00182   0.00215   1.85633
   A13        1.99909   0.00021  -0.00759  -0.01400  -0.02191   1.97719
   A14        1.77404  -0.00011   0.00619   0.00951   0.01564   1.78968
   A15        2.09008  -0.00026  -0.00138   0.00352   0.00203   2.09211
   A16        2.22990  -0.00005  -0.00338  -0.00972  -0.01319   2.21672
   A17        1.48907   0.00023   0.00631   0.00768   0.01447   1.50353
   A18        1.80934   0.00015   0.00061   0.00100   0.00175   1.81109
   A19        1.83482   0.00010   0.00216  -0.00281  -0.00080   1.83402
   A20        1.72711  -0.00006  -0.00279   0.00138  -0.00140   1.72571
   A21        2.81554   0.00052  -0.00339   0.00844   0.00502   2.82056
   A22        2.27242  -0.00035  -0.00043   0.00089  -0.00051   2.27191
   A23        2.05233   0.00023   0.00062  -0.00198  -0.00204   2.05030
   A24        1.85598   0.00023   0.00520  -0.00451  -0.00026   1.85572
   A25        1.85175   0.00067   0.00466   0.00142   0.00580   1.85755
   A26        1.79565  -0.00005  -0.00524   0.00500  -0.00043   1.79522
   A27        1.85406  -0.00000  -0.00113  -0.00072  -0.00190   1.85217
   A28        1.80815   0.00020   0.00222  -0.00394  -0.00187   1.80628
   A29        1.81769   0.00033   0.00534  -0.00771  -0.00209   1.81560
   A30        1.85797  -0.00036   0.00107   0.00092   0.00214   1.86011
   A31        2.66706  -0.00012   0.01204  -0.00093   0.01107   2.67813
   A32        2.72909   0.00035  -0.00476   0.00753   0.00328   2.73237
   A33        2.22270  -0.00027   0.00730  -0.00977  -0.00274   2.21996
   A34        1.85244   0.00110  -0.00324   0.00330   0.00018   1.85262
   A35        1.88576  -0.00064   0.00019  -0.00323  -0.00321   1.88255
   A36        1.77029   0.00022   0.00057  -0.00133  -0.00093   1.76935
   A37        2.18089   0.00006   0.00395  -0.00719  -0.00317   2.17771
   A38        1.89037  -0.00019  -0.00097  -0.00123  -0.00236   1.88801
   A39        3.06954   0.00011   0.00247  -0.00181   0.00081   3.07035
   A40        3.22849   0.00002  -0.01590   0.00338  -0.01246   3.21603
   A41        3.13495   0.00022  -0.00506   0.00231  -0.00277   3.13218
   A42        2.95188   0.00078   0.00180  -0.00483  -0.00333   2.94855
   A43        2.86712   0.00054  -0.00414   0.00554   0.00150   2.86862
   A44        2.87146  -0.00006   0.00545   0.00302   0.00869   2.88015
   A45        3.09662  -0.00002   0.00047  -0.00132  -0.00132   3.09530
   A46        3.11846  -0.00029  -0.00873  -0.00548  -0.01475   3.10371
   A47        3.02399   0.00016   0.00392  -0.00708  -0.00310   3.02089
   A48        3.00512   0.00010  -0.01511   0.01012  -0.00498   3.00014
   A49        3.25460   0.00043  -0.00125  -0.00281  -0.00398   3.25062
   A50        2.95687   0.00011  -0.00178   0.00182  -0.00006   2.95680
    D1        0.30774  -0.00017   0.03427   0.01907   0.05371   0.36145
    D2       -2.83490  -0.00011   0.03325   0.01932   0.05291  -2.78199
    D3        0.01589  -0.00001   0.00081   0.00069   0.00184   0.01773
    D4       -3.12473  -0.00007   0.00176   0.00046   0.00257  -3.12216
    D5        2.09945  -0.00003   0.00975  -0.00442   0.00534   2.10479
    D6        0.00257  -0.00004   0.00950  -0.00416   0.00534   0.00792
    D7       -2.09527  -0.00002   0.00984  -0.00433   0.00552  -2.08975
    D8       -1.04303   0.00002   0.00889  -0.00421   0.00467  -1.03836
    D9       -3.13991   0.00001   0.00863  -0.00395   0.00467  -3.13523
   D10        1.04543   0.00003   0.00897  -0.00412   0.00485   1.05028
   D11        2.54640  -0.00022  -0.04098  -0.03487  -0.07579   2.47061
   D12       -1.37468  -0.00020  -0.04662  -0.03788  -0.08408  -1.45876
   D13        0.20815  -0.00006  -0.04277  -0.02800  -0.07061   0.13755
   D14        2.66519  -0.00019  -0.00881   0.00211  -0.00681   2.65837
   D15       -0.97647   0.00011  -0.00167  -0.01253  -0.01395  -0.99042
   D16        0.07128  -0.00018   0.02387   0.01940   0.04307   0.11435
   D17        1.91409   0.00009   0.01707   0.02558   0.04256   1.95666
   D18        2.32892  -0.00013   0.02050   0.00635   0.02677   2.35569
   D19       -2.11145   0.00013   0.01369   0.01253   0.02626  -2.08519
   D20       -1.66665  -0.00016   0.01683   0.00385   0.02078  -1.64587
   D21        0.17616   0.00011   0.01002   0.01003   0.02027   0.19643
   D22       -0.73811   0.00000   0.01195  -0.01831  -0.00625  -0.74436
   D23       -2.85667   0.00009   0.00774  -0.02384  -0.01594  -2.87261
   D24        1.25359   0.00026   0.00555  -0.03113  -0.02555   1.22804
   D25       -0.92973  -0.00024   0.00224  -0.00153   0.00067  -0.92907
   D26        0.87489  -0.00022   0.00013  -0.00059  -0.00051   0.87438
   D27       -0.13700  -0.00009  -0.00885  -0.00153  -0.01038  -0.14737
   D28        2.23944  -0.00013  -0.00726  -0.01342  -0.02072   2.21872
   D29        1.69308   0.00007  -0.00799  -0.00015  -0.00818   1.68489
   D30       -2.21367   0.00003  -0.00640  -0.01204  -0.01853  -2.23220
   D31        1.15789  -0.00010   0.01219  -0.01224  -0.00012   1.15777
   D32       -0.78592  -0.00032   0.01400  -0.01395   0.00006  -0.78586
   D33        1.06327  -0.00011  -0.00669  -0.01156  -0.01859   1.04468
   D34        2.98767  -0.00030  -0.00281  -0.01507  -0.01794   2.96973
   D35       -2.44839  -0.00009  -0.00220  -0.02008  -0.02225  -2.47064
   D36       -0.52399  -0.00027   0.00169  -0.02359  -0.02160  -0.54559
   D37        0.22193   0.00043  -0.01079   0.03242   0.02177   0.24369
   D38       -1.68902   0.00012  -0.01799   0.04217   0.02405  -1.66497
   D39       -0.32382  -0.00056  -0.06573   0.04305  -0.02262  -0.34644
   D40        1.58040  -0.00034  -0.06070   0.03595  -0.02474   1.55566
   D41        2.86848  -0.00011   0.07775  -0.05907   0.01868   2.88715
   D42        0.62062  -0.00017   0.07457  -0.04829   0.02624   0.64686
   D43       -1.56473   0.00013  -0.00281   0.00922   0.00627  -1.55846
   D44        2.59998   0.00025  -0.00327   0.01744   0.01407   2.61405
   D45        2.23765  -0.00018  -0.01174   0.02443   0.01257   2.25021
   D46        0.11917  -0.00007  -0.01220   0.03265   0.02037   0.13954
         Item               Value     Threshold  Converged?
 Maximum Force            0.003112     0.000015     NO 
 RMS     Force            0.000381     0.000010     NO 
 Maximum Displacement     0.086912     0.000060     NO 
 RMS     Displacement     0.023386     0.000040     NO 
 Predicted change in Energy=-4.851247D-05
 GradGradGradGradGradGradGradGradGradGradGradGradGradGradGradGradGradGrad

                          Input orientation:                          
 ---------------------------------------------------------------------
 Center     Atomic      Atomic             Coordinates (Angstroms)
 Number     Number       Type             X           Y           Z
 ---------------------------------------------------------------------
      1          6           0       -1.039576   -1.606463    0.607314
      2          8           0       -1.532909   -0.497277    0.654626
      3          8           0        0.087067   -1.963467    0.075960
      4          1           0        0.591995   -1.169181   -0.328468
      5          6           0       -1.772610   -2.819310    1.236986
      6          9           0       -2.017986   -3.751768    0.305925
      7          9           0       -2.932749   -2.448518    1.774416
      8          9           0       -1.019846   -3.373094    2.197671
      9          8           0       -1.782318    2.078249   -0.360296
     10          1           0       -1.661201    1.192914    0.032280
     11          1           0       -2.715309    2.288558   -0.270836
     12          8           0        1.978311    1.887577    1.446517
     13          1           0        1.400463    2.662038    1.261159
     14          1           0        1.447950    1.131758    1.162339
     15          8           0        1.273063    0.073682   -0.840829
     16          1           0        2.213568    0.261051   -0.972794
     17          1           0        0.781896    0.624212   -1.508291
     18          8           0        0.347785    3.815309    0.414343
     19          1           0       -0.469750    3.335557    0.200762
     20          1           0        0.809163    3.950095   -0.428628
     21          8           0       -0.016022    1.690256   -2.498853
     22          1           0       -0.788765    1.953549   -1.972694
     23          1           0        0.571824    2.463851   -2.534638
     24          8           0        1.955043    3.612291   -1.968433
     25          1           0        2.379660    4.305091   -2.479341
     26          1           0        2.659116    3.032630   -1.603189
     27          8           0        3.533429    1.797250   -0.671394
     28          1           0        3.103288    1.885324    0.224293
     29          1           0        4.484989    1.777600   -0.545967
 ---------------------------------------------------------------------
                    Distance matrix (angstroms):
                    1          2          3          4          5
     1  C    0.000000
     2  O    1.214870   0.000000
     3  O    1.295806   2.260285   0.000000
     4  H    1.931043   2.435805   1.024404   0.000000
     5  C    1.550750   2.405917   2.353476   3.280996   0.000000
     6  F    2.377068   3.308867   2.771670   3.726153   1.340358
     7  F    2.378085   2.649683   3.498474   4.299145   1.331255
     8  F    2.377101   3.303717   2.777402   3.719764   1.340241
     9  O    3.881370   2.779497   4.474414   4.022956   5.151455
    10  H    2.924652   1.805691   3.608474   3.284284   4.190665
    11  H    4.330175   3.164716   5.104243   4.785138   5.408561
    12  O    4.692571   4.317787   4.503973   3.796869   6.022300
    13  H    4.959981   4.353600   4.952273   4.225965   6.333574
    14  H    3.740815   3.434684   3.551428   2.872192   5.097894
    15  O    3.204419   3.230458   2.529241   1.507008   4.686453
    16  H    4.070294   4.154473   3.251210   2.256151   5.501034
    17  H    3.573437   3.360695   3.112671   2.155065   5.091158
    18  O    5.599787   4.710960   5.794542   5.045448   7.013629
    19  H    4.991348   4.003363   5.329660   4.658332   6.376017
    20  H    5.946962   5.141777   5.978817   5.124860   7.434022
    21  O    4.643737   4.126824   4.471015   3.640966   6.113778
    22  H    4.403752   3.669211   4.506337   3.789646   5.835253
    23  H    5.388499   4.834210   5.162494   4.250472   6.901689
    24  O    6.545045   5.994564   6.225588   5.235443   8.095406
    25  H    7.494337   6.942095   7.147053   6.147329   9.044862
    26  H    6.331496   5.927145   5.864807   4.853156   7.870959
    27  O    5.842323   5.717602   5.155477   4.191580   7.287565
    28  H    5.431631   5.230325   4.892115   3.992761   6.850804
    29  H    6.580483   6.544585   5.807245   4.887354   7.966684
                    6          7          8          9         10
     6  F    0.000000
     7  F    2.166037   0.000000
     8  F    2.172183   2.166376   0.000000
     9  O    5.872690   5.135378   6.069736   0.000000
    10  H    4.965083   4.232245   5.093985   0.976014   0.000000
    11  H    6.107737   5.164322   6.404875   0.960575   1.550310
    12  O    7.005252   6.559554   6.101462   4.176513   3.965938
    13  H    7.330428   6.719966   6.569458   3.619396   3.611407
    14  H    6.049379   5.690654   5.239811   3.694441   3.308715
    15  O    5.174951   5.557864   5.135190   3.685723   3.259586
    16  H    5.970250   6.432224   5.806361   4.432207   4.110033
    17  H    5.502719   5.832360   5.740983   3.163433   2.943722
    18  O    7.929015   7.200502   7.531521   2.855657   3.325500
    19  H    7.255224   6.480607   7.021129   1.902221   2.457409
    20  H    8.237174   7.732888   7.991985   3.197539   3.730574
    21  O    6.441294   6.625524   6.978718   2.800672   3.059509
    22  H    6.265280   6.165687   6.768934   1.898031   2.315087
    23  H    7.308203   7.414940   7.681021   3.227760   3.631906
    24  O    8.671045   8.639030   8.660369   4.348247   4.788889
    25  H    9.592183   9.587876   9.611743   5.174093   5.685283
    26  H    8.458609   8.527611   8.307503   4.709773   4.972369
    27  O    7.909802   8.112952   7.462996   5.332252   5.276794
    28  H    7.616490   7.590706   6.967454   4.924237   4.818366
    29  H    8.578363   8.846869   8.022494   6.277260   6.200958
                   11         12         13         14         15
    11  H    0.000000
    12  O    5.013996   0.000000
    13  H    4.407503   0.983898   0.000000
    14  H    4.552462   0.966075   1.534203   0.000000
    15  O    4.597573   3.003256   3.336791   2.272178   0.000000
    16  H    5.375626   2.924723   3.378820   2.429628   0.968025
    17  H    4.065929   3.429051   3.493597   2.798839   0.994904
    18  O    3.490412   2.727664   1.776306   2.995214   4.053563
    19  H    2.522131   3.105085   2.252947   3.075539   3.842153
    20  H    3.899681   3.022757   2.205473   3.298826   3.925773
    21  O    3.550798   4.425183   4.133822   3.982394   2.650301
    22  H    2.592320   4.399098   3.968940   3.937850   3.011005
    23  H    3.995092   4.261443   3.890244   4.026128   3.012247
    24  O    5.142595   3.825842   3.411862   4.026403   3.776022
    25  H    5.907843   4.627939   4.201166   4.919345   4.670557
    26  H    5.586882   3.327965   3.150561   3.567686   3.355252
    27  O    6.280808   2.629087   3.005356   2.855639   2.847570
    28  H    5.853531   1.661148   2.139623   2.046445   2.786801
    29  H    7.223646   3.203986   3.682694   3.543872   3.647842
                   16         17         18         19         20
    16  H    0.000000
    17  H    1.571091   0.000000
    18  O    4.247122   3.750743   0.000000
    19  H    4.246177   3.440766   0.971670   0.000000
    20  H    3.984660   3.496844   0.970380   1.552227   0.000000
    21  O    3.056559   1.659619   3.624212   3.193869   3.173899
    22  H    3.588641   2.109450   3.233548   2.595308   2.987258
    23  H    3.160222   2.117024   3.251633   3.054039   2.588538
    24  O    3.505559   3.242934   2.881339   3.265212   1.948884
    25  H    4.318742   4.128518   3.569567   4.030147   2.607279
    26  H    2.877075   3.055068   3.166271   3.624336   2.375639
    27  O    2.047629   3.106019   3.924247   4.376355   3.480704
    28  H    2.205195   3.159290   3.369534   3.856207   3.154773
    29  H    2.764319   3.996157   4.710723   5.247311   4.271440
                   21         22         23         24         25
    21  O    0.000000
    22  H    0.971235   0.000000
    23  H    0.972261   1.558008   0.000000
    24  O    2.803687   3.206232   1.884887   0.000000
    25  H    3.546412   3.978110   2.580987   0.959843   0.000000
    26  H    3.124188   3.631643   2.355397   0.982410   1.569998
    27  O    3.993702   4.516544   3.561901   2.732762   3.299867
    28  H    4.145320   4.469841   3.788760   3.018100   3.699803
    29  H    4.907188   5.466167   4.442816   3.433676   3.815567
                   26         27         28         29
    26  H    0.000000
    27  O    1.777309   0.000000
    28  H    2.203018   0.997514   0.000000
    29  H    2.454920   0.959992   1.585561   0.000000
 Stoichiometry    C2H15F3O9
 Framework group  C1[X(C2H15F3O9)]
 Deg. of freedom    81
 Full point group                 C1      NOp   1
 Largest Abelian subgroup         C1      NOp   1
 Largest concise Abelian subgroup C1      NOp   1
                         Standard orientation:                         
 ---------------------------------------------------------------------
 Center     Atomic      Atomic             Coordinates (Angstroms)
 Number     Number       Type             X           Y           Z
 ---------------------------------------------------------------------
      1          6           0       -2.057165   -0.065586   -0.105164
      2          8           0       -1.412696    0.891933    0.273948
      3          8           0       -1.629064   -1.150269   -0.670236
      4          1           0       -0.609873   -1.155468   -0.773320
      5          6           0       -3.598271   -0.092057    0.065471
      6          9           0       -4.198278   -0.215945   -1.126671
      7          9           0       -4.033579    1.027592    0.639173
      8          9           0       -3.966047   -1.129268    0.830441
      9          8           0        0.867414    2.475175    0.132344
     10          1           0        0.087979    1.894927    0.223982
     11          1           0        0.549205    3.374937    0.241325
     12          8           0        2.030972   -1.098414    1.954115
     13          1           0        2.431176   -0.200834    2.001473
     14          1           0        1.238320   -0.968693    1.417293
     15          8           0        0.894513   -1.083732   -0.825776
     16          1           0        1.553133   -1.792860   -0.846495
     17          1           0        1.300819   -0.310688   -1.302380
     18          8           0        3.104127    1.371996    1.523346
     19          1           0        2.372640    1.875435    1.128862
     20          1           0        3.697005    1.139634    0.791128
     21          8           0        2.072401    1.016607   -1.932686
     22          1           0        1.744981    1.749764   -1.386267
     23          1           0        3.004589    0.884595   -1.690009
     24          8           0        4.454624    0.170401   -0.720411
     25          1           0        5.383494    0.198834   -0.960601
     26          1           0        4.221341   -0.764529   -0.529061
     27          8           0        3.367460   -2.232661   -0.005320
     28          1           0        2.955649   -1.926230    0.849985
     29          1           0        3.785288   -3.082670    0.151165
 ---------------------------------------------------------------------
 Rotational constants (GHZ):           0.7966312           0.2114306           0.1999968
 Standard basis: 6-31++G(d,p) (6D, 7F)
 There are   356 symmetry adapted cartesian basis functions of A   symmetry.
 There are   356 symmetry adapted basis functions of A   symmetry.
   356 basis functions,   568 primitive gaussians,   356 cartesian basis functions
    63 alpha electrons       63 beta electrons
       nuclear repulsion energy      1117.8821277904 Hartrees.
 NAtoms=   29 NActive=   29 NUniq=   29 SFac= 1.00D+00 NAtFMM=   60 NAOKFM=F Big=F
 Integral buffers will be    131072 words long.
 Raffenetti 2 integral format.
 Two-electron integral symmetry is turned on.
 Nuclear repulsion after empirical dispersion term =     1117.8652950203 Hartrees.
 One-electron integrals computed using PRISM.
 NBasis=   356 RedAO= T EigKep=  3.28D-05  NBF=   356
 NBsUse=   356 1.00D-06 EigRej= -1.00D+00 NBFU=   356
 Initial guess from the checkpoint file:  "/local_scratch/slurm.6305310/Gau-3622377.chk"
 B after Tr=    -0.000000    0.000000   -0.000000
         Rot=    0.999996   -0.002473    0.000932   -0.000254 Ang=  -0.30 deg.
 ExpMin= 3.60D-02 ExpMax= 7.00D+03 ExpMxC= 1.05D+03 IAcc=3 IRadAn=         5 AccDes= 0.00D+00
 Harris functional with IExCor= 4639 and IRadAn=       5 diagonalized for initial guess.
 HarFok:  IExCor= 4639 AccDes= 0.00D+00 IRadAn=         5 IDoV= 1 UseB2=F ITyADJ=14
 ICtDFT=  3500011 ScaDFX=  1.000000  1.000000  1.000000  1.000000
 FoFCou: FMM=F IPFlag=           0 FMFlag=      100000 FMFlg1=           0
         NFxFlg=           0 DoJE=T BraDBF=F KetDBF=T FulRan=T
         wScrn=  0.000000 ICntrl=       500 IOpCl=  0 I1Cent=   200000004 NGrid=           0
         NMat0=    1 NMatS0=      1 NMatT0=    0 NMatD0=    1 NMtDS0=    0 NMtDT0=    0
 Petite list used in FoFCou.
 Requested convergence on RMS density matrix=1.00D-10 within 128 cycles.
 Requested convergence on MAX density matrix=1.00D-08.
 Requested convergence on             energy=1.00D-08.
 No special actions if energy rises.
 SCF Done:  E(RwB97XD) =  -1061.67657901     A.U. after   15 cycles
            NFock= 15  Conv=0.31D-10     -V/T= 2.0083
 Calling FoFJK, ICntrl=      2127 FMM=F ISym2X=0 I1Cent= 0 IOpClX= 0 NMat=1 NMatS=1 NMatT=0.
 ***** Axes restored to original set *****
 -------------------------------------------------------------------
 Center     Atomic                   Forces (Hartrees/Bohr)
 Number     Number              X              Y              Z
 -------------------------------------------------------------------
      1        6           0.000099968   -0.000202560   -0.000009600
      2        8          -0.000003462    0.000143887    0.000037415
      3        8           0.000595389    0.000982982   -0.000510634
      4        1          -0.000585915   -0.000801503    0.000619806
      5        6          -0.000090870   -0.000091046    0.000047690
      6        9           0.000025235    0.000009363   -0.000118382
      7        9           0.000005322    0.000105314   -0.000014645
      8        9           0.000108895    0.000043069    0.000028450
      9        8          -0.000041631    0.000115309   -0.000037158
     10        1           0.000083798   -0.000062492   -0.000025946
     11        1          -0.000049478   -0.000029194    0.000013923
     12        8           0.000073225    0.000266432   -0.000014020
     13        1           0.000062306   -0.000135248   -0.000028846
     14        1          -0.000067381   -0.000043648    0.000010805
     15        8          -0.000508655   -0.000043584   -0.000746272
     16        1           0.000443838   -0.000145366    0.000319086
     17        1          -0.000001984   -0.000130721    0.000314434
     18        8          -0.000026954   -0.000113862   -0.000037196
     19        1           0.000132394    0.000042788   -0.000048109
     20        1           0.000036879    0.000075313   -0.000003018
     21        8           0.000217635   -0.000181049   -0.000320064
     22        1          -0.000366028    0.000168708    0.000307616
     23        1           0.000134175    0.000071066    0.000029383
     24        8          -0.000356746   -0.000001847    0.000192191
     25        1           0.000118487   -0.000100257    0.000002497
     26        1           0.000090275    0.000060918   -0.000036110
     27        8          -0.000105471   -0.000061257   -0.000228740
     28        1          -0.000004750    0.000009876    0.000114685
     29        1          -0.000018494    0.000048608    0.000140761
 -------------------------------------------------------------------
 Cartesian Forces:  Max     0.000982982 RMS     0.000246513

 GradGradGradGradGradGradGradGradGradGradGradGradGradGradGradGradGradGrad
 Berny optimization.
 Using GEDIIS/GDIIS optimizer.
 FormGI is forming the generalized inverse of G from B-inverse, IUseBI=4.
 Internal  Forces:  Max     0.001332310 RMS     0.000164543
 Search for a local minimum.
 Step number   8 out of a maximum of  174
 All quantities printed in internal units (Hartrees-Bohrs-Radians)
 Mixed Optimization -- En-DIIS/RFO-DIIS
 Swapping is turned off.
 Update second derivatives using D2CorX and points    4    5    6    7    8
 DE= -4.84D-05 DEPred=-4.85D-05 R= 9.99D-01
 TightC=F SS=  1.41D+00  RLast= 1.99D-01 DXNew= 1.7377D+00 5.9784D-01
 Trust test= 9.99D-01 RLast= 1.99D-01 DXMaxT set to 1.03D+00
 ITU=  1  0  1  0  1  1  1  0
     Eigenvalues ---    0.00010   0.00039   0.00045   0.00055   0.00124
     Eigenvalues ---    0.00164   0.00193   0.00264   0.00284   0.00437
     Eigenvalues ---    0.00480   0.00627   0.00813   0.00829   0.00956
     Eigenvalues ---    0.01066   0.01120   0.01206   0.01286   0.01426
     Eigenvalues ---    0.01525   0.01603   0.01642   0.01803   0.01873
     Eigenvalues ---    0.01927   0.02072   0.02262   0.02311   0.02381
     Eigenvalues ---    0.02555   0.02740   0.02901   0.02988   0.03026
     Eigenvalues ---    0.03203   0.03356   0.03533   0.03760   0.04043
     Eigenvalues ---    0.04272   0.04428   0.05424   0.05958   0.06568
     Eigenvalues ---    0.07251   0.07360   0.08170   0.08663   0.10471
     Eigenvalues ---    0.11682   0.11993   0.13571   0.18479   0.19622
     Eigenvalues ---    0.21119   0.21751   0.23567   0.26347   0.36245
     Eigenvalues ---    0.37650   0.38632   0.38750   0.40530   0.42336
     Eigenvalues ---    0.45557   0.47243   0.49011   0.50566   0.51470
     Eigenvalues ---    0.52101   0.52633   0.54041   0.55660   0.56063
     Eigenvalues ---    0.57326   0.57689   0.57928   0.59912   0.69938
     Eigenvalues ---    0.90560
 En-DIIS/RFO-DIIS/Sim-DIIS IScMMF=       -3 using points:     8    7    6    5    4    3
 RFO step:  Lambda=-6.02275605D-05.
 DidBck=T Rises=F RFO-DIIS coefs:    0.51788    0.31346    0.71759   -0.34653   -0.18707
                  RFO-DIIS coefs:   -0.01532
 Iteration  1 RMS(Cart)=  0.02590703 RMS(Int)=  0.00040840
 Iteration  2 RMS(Cart)=  0.00033239 RMS(Int)=  0.00035970
 Iteration  3 RMS(Cart)=  0.00000009 RMS(Int)=  0.00035970
 Variable       Old X    -DE/DX   Delta X   Delta X   Delta X     New X
                                 (Linear)    (Quad)   (Total)
    R1        2.29577   0.00017  -0.00026   0.00063   0.00028   2.29605
    R2        2.44872  -0.00008  -0.00170   0.00136  -0.00028   2.44844
    R3        2.93049  -0.00010   0.00050  -0.00122  -0.00072   2.92977
    R4        3.41226   0.00001  -0.00552   0.00247  -0.00320   3.40906
    R5        1.93584  -0.00133   0.00773  -0.01187  -0.00397   1.93187
    R6        2.84783  -0.00019  -0.01206   0.00838  -0.00351   2.84432
    R7        2.53291   0.00007  -0.00021   0.00023   0.00002   2.53293
    R8        2.51571   0.00002   0.00018  -0.00038  -0.00020   2.51550
    R9        2.53269   0.00006   0.00009   0.00008   0.00018   2.53286
   R10        1.84440   0.00006   0.00035  -0.00002   0.00018   1.84458
   R11        1.81522   0.00004  -0.00014   0.00028   0.00014   1.81536
   R12        3.59468   0.00008  -0.00347  -0.00363  -0.00720   3.58747
   R13        3.58676  -0.00016   0.00133  -0.00214  -0.00086   3.58590
   R14        1.85930  -0.00020   0.00020   0.00066   0.00081   1.86010
   R15        1.82562   0.00007  -0.00041  -0.00008  -0.00050   1.82512
   R16        3.13911  -0.00015   0.00296  -0.00917  -0.00627   3.13284
   R17        3.35673  -0.00004  -0.00143  -0.01195  -0.01344   3.34329
   R18        1.82930   0.00036   0.00022   0.00056   0.00078   1.83008
   R19        1.88010  -0.00019   0.00136  -0.00374  -0.00228   1.87782
   R20        3.13623   0.00010  -0.00465   0.01395   0.00939   3.14561
   R21        1.83619  -0.00004   0.00003  -0.00015  -0.00023   1.83596
   R22        1.83375   0.00003   0.00004   0.00041   0.00045   1.83420
   R23        1.83537   0.00037   0.00018   0.00123   0.00143   1.83680
   R24        1.83731   0.00004  -0.00045   0.00069   0.00032   1.83763
   R25        3.56192  -0.00008   0.00752   0.00047   0.00809   3.57001
   R26        1.81384  -0.00002  -0.00012   0.00035   0.00024   1.81408
   R27        1.85649  -0.00003  -0.00015   0.00053   0.00045   1.85694
   R28        3.35863  -0.00006   0.00311  -0.00438  -0.00122   3.35741
   R29        1.88503  -0.00003  -0.00023   0.00095   0.00069   1.88572
   R30        1.81412  -0.00000  -0.00017   0.00038   0.00020   1.81432
    A1        2.24027   0.00007   0.00018  -0.00065  -0.00058   2.23970
    A2        2.10169  -0.00002  -0.00055   0.00052   0.00002   2.10171
    A3        1.94122  -0.00005   0.00037   0.00014   0.00056   1.94178
    A4        2.62607  -0.00001  -0.00196  -0.00480  -0.00734   2.61873
    A5        1.95716   0.00000   0.00003  -0.00034  -0.00006   1.95710
    A6        1.92685  -0.00011   0.00088  -0.00135  -0.00047   1.92638
    A7        1.93694  -0.00013   0.00056  -0.00093  -0.00037   1.93658
    A8        1.92700  -0.00013   0.00003  -0.00085  -0.00082   1.92618
    A9        1.89089   0.00013  -0.00052   0.00116   0.00064   1.89153
   A10        1.88945   0.00013  -0.00050   0.00103   0.00054   1.88998
   A11        1.89145   0.00013  -0.00052   0.00106   0.00054   1.89199
   A12        1.85633   0.00004  -0.00077  -0.00018  -0.00087   1.85546
   A13        1.97719   0.00008  -0.00090  -0.00212  -0.00306   1.97412
   A14        1.78968  -0.00011   0.00182  -0.00083   0.00066   1.79034
   A15        2.09211  -0.00004   0.00006   0.00191   0.00168   2.09379
   A16        2.21672   0.00002   0.00237   0.00025   0.00264   2.21935
   A17        1.50353   0.00000  -0.00237   0.00042  -0.00152   1.50201
   A18        1.81109  -0.00002   0.00024   0.00106   0.00149   1.81257
   A19        1.83402  -0.00005  -0.00057  -0.00453  -0.00526   1.82876
   A20        1.72571   0.00001   0.00620   0.00593   0.01209   1.73780
   A21        2.82056   0.00017  -0.00054   0.00842   0.00786   2.82842
   A22        2.27191  -0.00031   0.00316  -0.00110  -0.00019   2.27172
   A23        2.05030   0.00009   0.00669   0.00921   0.01431   2.06460
   A24        1.85572   0.00036   0.00443   0.00447   0.00674   1.86247
   A25        1.85755   0.00007   0.00191  -0.00665  -0.00492   1.85264
   A26        1.79522   0.00007  -0.00265   0.00680   0.00408   1.79931
   A27        1.85217   0.00002  -0.00049   0.00051  -0.00003   1.85213
   A28        1.80628   0.00010   0.00054  -0.00279  -0.00238   1.80390
   A29        1.81560   0.00012   0.00281  -0.00995  -0.00709   1.80851
   A30        1.86011  -0.00027   0.00064  -0.00117  -0.00046   1.85965
   A31        2.67813  -0.00006   0.00076   0.00188   0.00246   2.68059
   A32        2.73237   0.00006  -0.01019   0.00719  -0.00271   2.72966
   A33        2.21996  -0.00005   0.01186  -0.01772  -0.00612   2.21384
   A34        1.85262   0.00018   0.00100   0.00347   0.00438   1.85700
   A35        1.88255  -0.00020   0.00094  -0.00188  -0.00134   1.88121
   A36        1.76935  -0.00003   0.00398  -0.00120   0.00264   1.77200
   A37        2.17771   0.00008   0.00766  -0.00413   0.00344   2.18115
   A38        1.88801  -0.00011   0.00085  -0.00176  -0.00128   1.88673
   A39        3.07035   0.00014   0.00231   0.00242   0.00513   3.07547
   A40        3.21603   0.00005  -0.00349   0.00826   0.00468   3.22070
   A41        3.13218   0.00002  -0.00243  -0.00188  -0.00407   3.12811
   A42        2.94855   0.00013   0.00249  -0.00646  -0.00408   2.94447
   A43        2.86862   0.00008  -0.00291   0.00150  -0.00123   2.86739
   A44        2.88015   0.00009  -0.00151   0.01176   0.01035   2.89050
   A45        3.09530   0.00004   0.00004  -0.00035  -0.00062   3.09468
   A46        3.10371  -0.00019   0.00759   0.01324   0.02023   3.12394
   A47        3.02089   0.00019  -0.00137  -0.00806  -0.00942   3.01146
   A48        3.00014   0.00007  -0.00669   0.01259   0.00578   3.00592
   A49        3.25062   0.00006   0.00081  -0.00201  -0.00130   3.24932
   A50        2.95680  -0.00005  -0.00323  -0.00206  -0.00529   2.95151
    D1        0.36145   0.00000  -0.00861  -0.01346  -0.02200   0.33945
    D2       -2.78199   0.00000  -0.00916  -0.01203  -0.02107  -2.80306
    D3        0.01773  -0.00002   0.00036   0.00130   0.00189   0.01962
    D4       -3.12216  -0.00002   0.00086  -0.00002   0.00103  -3.12112
    D5        2.10479  -0.00001   0.00614  -0.00695  -0.00084   2.10395
    D6        0.00792  -0.00001   0.00584  -0.00691  -0.00109   0.00682
    D7       -2.08975  -0.00000   0.00610  -0.00708  -0.00099  -2.09075
    D8       -1.03836  -0.00000   0.00568  -0.00575  -0.00005  -1.03841
    D9       -3.13523  -0.00001   0.00538  -0.00571  -0.00031  -3.13554
   D10        1.05028   0.00000   0.00565  -0.00588  -0.00021   1.05008
   D11        2.47061  -0.00010   0.01291   0.00247   0.01513   2.48574
   D12       -1.45876   0.00005   0.00726  -0.00238   0.00544  -1.45332
   D13        0.13755  -0.00003   0.00767   0.00244   0.00987   0.14742
   D14        2.65837  -0.00028  -0.02093  -0.03070  -0.05175   2.60663
   D15       -0.99042   0.00009   0.00269   0.00172   0.00477  -0.98565
   D16        0.11435  -0.00020  -0.00524  -0.00697  -0.01234   0.10201
   D17        1.95666  -0.00007  -0.00841  -0.00064  -0.00914   1.94751
   D18        2.35569  -0.00011  -0.00579  -0.01333  -0.01922   2.33647
   D19       -2.08519   0.00002  -0.00897  -0.00700  -0.01602  -2.10121
   D20       -1.64587  -0.00009  -0.00576  -0.00826  -0.01389  -1.65976
   D21        0.19643   0.00003  -0.00894  -0.00193  -0.01069   0.18574
   D22       -0.74436   0.00001   0.02152   0.01195   0.03353  -0.71082
   D23       -2.87261   0.00005   0.01918   0.01288   0.03218  -2.84043
   D24        1.22804   0.00009   0.02015   0.00985   0.03008   1.25812
   D25       -0.92907  -0.00007  -0.01695  -0.00742  -0.02446  -0.95352
   D26        0.87438  -0.00008  -0.01032  -0.00207  -0.01254   0.86184
   D27       -0.14737   0.00005   0.00495  -0.00286   0.00202  -0.14535
   D28        2.21872  -0.00003   0.01810  -0.01397   0.00413   2.22284
   D29        1.68489   0.00003   0.00669   0.00005   0.00660   1.69150
   D30       -2.23220  -0.00005   0.01984  -0.01106   0.00871  -2.22349
   D31        1.15777  -0.00004   0.01483  -0.00904   0.00564   1.16341
   D32       -0.78586  -0.00012   0.01581  -0.00997   0.00581  -0.78005
   D33        1.04468  -0.00004   0.00142  -0.01263  -0.01168   1.03300
   D34        2.96973  -0.00024   0.00278  -0.01892  -0.01633   2.95340
   D35       -2.47064   0.00008   0.02087   0.01551   0.03664  -2.43400
   D36       -0.54559  -0.00012   0.02223   0.00923   0.03199  -0.51361
   D37        0.24369   0.00014  -0.02350   0.00255  -0.02090   0.22280
   D38       -1.66497   0.00007  -0.02705   0.01506  -0.01197  -1.67694
   D39       -0.34644  -0.00014  -0.03845  -0.00813  -0.04635  -0.39279
   D40        1.55566  -0.00008  -0.03649  -0.01563  -0.05196   1.50369
   D41        2.88715  -0.00010   0.05415  -0.02026   0.03413   2.92128
   D42        0.64686   0.00005   0.04118  -0.00425   0.03696   0.68381
   D43       -1.55846  -0.00013  -0.01036   0.00791  -0.00252  -1.56098
   D44        2.61405   0.00002  -0.02009   0.01507  -0.00522   2.60883
   D45        2.25021  -0.00009  -0.03024   0.03197   0.00178   2.25200
   D46        0.13954   0.00007  -0.03997   0.03913  -0.00092   0.13862
         Item               Value     Threshold  Converged?
 Maximum Force            0.001332     0.000015     NO 
 RMS     Force            0.000165     0.000010     NO 
 Maximum Displacement     0.085309     0.000060     NO 
 RMS     Displacement     0.025772     0.000040     NO 
 Predicted change in Energy=-2.852956D-05
 GradGradGradGradGradGradGradGradGradGradGradGradGradGradGradGradGradGrad

                          Input orientation:                          
 ---------------------------------------------------------------------
 Center     Atomic      Atomic             Coordinates (Angstroms)
 Number     Number       Type             X           Y           Z
 ---------------------------------------------------------------------
      1          6           0       -1.031489   -1.599829    0.606876
      2          8           0       -1.528319   -0.491818    0.648548
      3          8           0        0.089174   -1.957976    0.064131
      4          1           0        0.584971   -1.167390   -0.353320
      5          6           0       -1.751812   -2.808125    1.258641
      6          9           0       -2.006195   -3.750633    0.340186
      7          9           0       -2.905593   -2.435015    1.807761
      8          9           0       -0.983537   -3.348894    2.214580
      9          8           0       -1.775965    2.080224   -0.371601
     10          1           0       -1.647895    1.192374    0.013253
     11          1           0       -2.709473    2.284670   -0.273560
     12          8           0        1.953950    1.866152    1.451889
     13          1           0        1.381645    2.643888    1.260865
     14          1           0        1.418555    1.111505    1.175024
     15          8           0        1.260943    0.067447   -0.885973
     16          1           0        2.202429    0.265979   -0.995798
     17          1           0        0.772527    0.622539   -1.549868
     18          8           0        0.350779    3.808402    0.417498
     19          1           0       -0.466436    3.333179    0.193373
     20          1           0        0.818947    3.949673   -0.420930
     21          8           0       -0.024031    1.710096   -2.526375
     22          1           0       -0.789174    1.975805   -1.989047
     23          1           0        0.575075    2.475595   -2.552870
     24          8           0        1.957729    3.613423   -1.950729
     25          1           0        2.388939    4.309981   -2.451134
     26          1           0        2.657977    3.029325   -1.584558
     27          8           0        3.521435    1.785481   -0.655133
     28          1           0        3.082827    1.863373    0.237795
     29          1           0        4.471585    1.760332   -0.519588
 ---------------------------------------------------------------------
                    Distance matrix (angstroms):
                    1          2          3          4          5
     1  C    0.000000
     2  O    1.215016   0.000000
     3  O    1.295657   2.259966   0.000000
     4  H    1.929229   2.434364   1.022304   0.000000
     5  C    1.550368   2.405710   2.353474   3.278870   0.000000
     6  F    2.376370   3.308070   2.771353   3.724008   1.340370
     7  F    2.377378   2.648900   3.498063   4.296648   1.331148
     8  F    2.376181   3.303350   2.776651   3.716623   1.340334
     9  O    3.880007   2.778027   4.469415   4.015140   5.153080
    10  H    2.920401   1.803996   3.597874   3.269335   4.191155
    11  H    4.322052   3.155043   5.093772   4.772467   5.403825
    12  O    4.651872   4.281539   4.475178   3.786193   5.968156
    13  H    4.925449   4.321513   4.927454   4.214987   6.288323
    14  H    3.698221   3.395864   3.524635   2.867762   5.041996
    15  O    3.203694   3.232261   2.525486   1.505151   4.684547
    16  H    4.063008   4.146880   3.245808   2.254661   5.492598
    17  H    3.583984   3.371753   3.119459   2.161192   5.101909
    18  O    5.585293   4.698541   5.783116   5.040587   6.993343
    19  H    4.982453   3.995671   5.321816   4.653971   6.364166
    20  H    5.939484   5.136174   5.972283   5.122855   7.422775
    21  O    4.667745   4.146257   4.492025   3.656908   6.142141
    22  H    4.425234   3.686789   4.523458   3.800467   5.861752
    23  H    5.401309   4.845502   5.171204   4.255521   6.918073
    24  O    6.531061   5.980115   6.212217   5.224208   8.080658
    25  H    7.481751   6.928940   7.134616   6.136506   9.031926
    26  H    6.312180   5.908493   5.847229   4.840012   7.848939
    27  O    5.812238   5.690843   5.129447   4.175327   7.250578
    28  H    5.390509   5.194065   4.857451   3.971678   6.799909
    29  H    6.545489   6.514259   5.776856   4.868775   7.922347
                    6          7          8          9         10
     6  F    0.000000
     7  F    2.166459   0.000000
     8  F    2.172688   2.166789   0.000000
     9  O    5.878652   5.139364   6.065608   0.000000
    10  H    4.966748   4.237926   5.090218   0.976111   0.000000
    11  H    6.107059   5.161956   6.395837   0.960649   1.549943
    12  O    6.961818   6.499372   6.033840   4.157308   3.936614
    13  H    7.294862   6.668940   6.512840   3.599050   3.583509
    14  H    6.005519   5.628181   5.171642   3.679053   3.280147
    15  O    5.172562   5.556846   5.130546   3.679491   3.245828
    16  H    5.969133   6.422399   5.790010   4.416869   4.086733
    17  H    5.515273   5.843876   5.746922   3.163538   2.937091
    18  O    7.918354   7.177538   7.499119   2.851722   3.316883
    19  H    7.250711   6.467442   7.000198   1.898410   2.451802
    20  H    8.237441   7.720330   7.966425   3.198568   3.725120
    21  O    6.478095   6.653577   6.999334   2.801663   3.058542
    22  H    6.300680   6.192764   6.786801   1.897575   2.315248
    23  H    7.334757   7.432648   7.686516   3.231353   3.629496
    24  O    8.671234   8.623326   8.629872   4.334145   4.766469
    25  H    9.595945   9.574196   9.581275   5.161656   5.664689
    26  H    8.451448   8.504126   8.268963   4.693815   4.946506
    27  O    7.886312   8.073730   7.408902   5.313164   5.245997
    28  H    7.577975   7.536718   6.900053   4.901658   4.783344
    29  H    8.548192   8.800014   7.958532   6.257485   6.168835
                   11         12         13         14         15
    11  H    0.000000
    12  O    4.989974   0.000000
    13  H    4.384146   0.984325   0.000000
    14  H    4.529385   0.965812   1.535229   0.000000
    15  O    4.588608   3.030049   3.355820   2.315730   0.000000
    16  H    5.359433   2.934871   3.379447   2.458016   0.968439
    17  H    4.063984   3.457294   3.515266   2.842794   0.993697
    18  O    3.487758   2.722583   1.769194   2.997874   4.064748
    19  H    2.519645   3.097466   2.242780   3.074519   3.848874
    20  H    3.904317   3.022704   2.202303   3.310860   3.934882
    21  O    3.552028   4.445599   4.146212   4.017428   2.653370
    22  H    2.593423   4.401908   3.964936   3.953787   3.010246
    23  H    4.002494   4.279114   3.901724   4.058251   3.008012
    24  O    5.134321   3.825020   3.403851   4.039880   3.767381
    25  H    5.902331   4.625484   4.191592   4.931624   4.660600
    26  H    5.575190   3.326956   3.142295   3.581828   3.348499
    27  O    6.262507   2.627368   2.997768   2.868069   2.848640
    28  H    5.830069   1.657828   2.133048   2.052682   2.794185
    29  H    7.204377   3.199439   3.674019   3.551574   3.648057
                   16         17         18         19         20
    16  H    0.000000
    17  H    1.574404   0.000000
    18  O    4.239667   3.768040   0.000000
    19  H    4.236117   3.452751   0.971550   0.000000
    20  H    3.976694   3.513755   0.970618   1.552302   0.000000
    21  O    3.063538   1.664587   3.634523   3.197992   3.187352
    22  H    3.586047   2.112609   3.232548   2.590286   2.990183
    23  H    3.155180   2.116322   3.263399   3.059747   2.603372
    24  O    3.489577   3.242033   2.868589   3.248428   1.936536
    25  H    4.301946   4.125808   3.554536   4.012571   2.591607
    26  H    2.861860   3.057571   3.152516   3.607676   2.362859
    27  O    2.040763   3.116003   3.910985   4.361014   3.470161
    28  H    2.201936   3.173783   3.358499   3.841818   3.148288
    29  H    2.758430   4.004882   4.696144   5.231273   4.259661
                   21         22         23         24         25
    21  O    0.000000
    22  H    0.971990   0.000000
    23  H    0.972430   1.558480   0.000000
    24  O    2.807382   3.198239   1.889169   0.000000
    25  H    3.547885   3.970176   2.581748   0.959969   0.000000
    26  H    3.133776   3.627170   2.362780   0.982649   1.569527
    27  O    4.009683   4.516292   3.571932   2.732236   3.298676
    28  H    4.161334   4.468093   3.801507   3.019628   3.701041
    29  H    4.923442   5.466381   4.452935   3.435343   3.816935
                   26         27         28         29
    26  H    0.000000
    27  O    1.776664   0.000000
    28  H    2.204747   0.997881   0.000000
    29  H    2.456354   0.960099   1.585212   0.000000
 Stoichiometry    C2H15F3O9
 Framework group  C1[X(C2H15F3O9)]
 Deg. of freedom    81
 Full point group                 C1      NOp   1
 Largest Abelian subgroup         C1      NOp   1
 Largest concise Abelian subgroup C1      NOp   1
                         Standard orientation:                         
 ---------------------------------------------------------------------
 Center     Atomic      Atomic             Coordinates (Angstroms)
 Number     Number       Type             X           Y           Z
 ---------------------------------------------------------------------
      1          6           0       -2.050428   -0.057439   -0.116348
      2          8           0       -1.404617    0.897636    0.267090
      3          8           0       -1.624723   -1.133438   -0.699211
      4          1           0       -0.608629   -1.134285   -0.811721
      5          6           0       -3.589184   -0.090453    0.070149
      6          9           0       -4.200883   -0.201256   -1.117344
      7          9           0       -4.020938    1.020667    0.662563
      8          9           0       -3.944982   -1.138616    0.825965
      9          8           0        0.882303    2.469804    0.141703
     10          1           0        0.103797    1.885889    0.217624
     11          1           0        0.559701    3.366590    0.262326
     12          8           0        1.983574   -1.109068    1.947828
     13          1           0        2.394430   -0.216100    1.999808
     14          1           0        1.190100   -0.967910    1.415599
     15          8           0        0.893434   -1.065267   -0.878985
     16          1           0        1.551974   -1.775335   -0.877642
     17          1           0        1.309047   -0.290981   -1.342860
     18          8           0        3.094878    1.343459    1.544620
     19          1           0        2.374333    1.856199    1.142350
     20          1           0        3.697261    1.110832    0.819969
     21          8           0        2.102836    1.045131   -1.939144
     22          1           0        1.778330    1.768565   -1.376912
     23          1           0        3.029472    0.892512   -1.686810
     24          8           0        4.452256    0.155668   -0.685959
     25          1           0        5.385380    0.176756   -0.910401
     26          1           0        4.208451   -0.778620   -0.503572
     27          8           0        3.334635   -2.241416   -0.000372
     28          1           0        2.908691   -1.936959    0.849124
     29          1           0        3.739945   -3.097035    0.159097
 ---------------------------------------------------------------------
 Rotational constants (GHZ):           0.7946804           0.2123080           0.2010665
 Standard basis: 6-31++G(d,p) (6D, 7F)
 There are   356 symmetry adapted cartesian basis functions of A   symmetry.
 There are   356 symmetry adapted basis functions of A   symmetry.
   356 basis functions,   568 primitive gaussians,   356 cartesian basis functions
    63 alpha electrons       63 beta electrons
       nuclear repulsion energy      1118.6409818464 Hartrees.
 NAtoms=   29 NActive=   29 NUniq=   29 SFac= 1.00D+00 NAtFMM=   60 NAOKFM=F Big=F
 Integral buffers will be    131072 words long.
 Raffenetti 2 integral format.
 Two-electron integral symmetry is turned on.
 Nuclear repulsion after empirical dispersion term =     1118.6241227138 Hartrees.
 One-electron integrals computed using PRISM.
 NBasis=   356 RedAO= T EigKep=  3.29D-05  NBF=   356
 NBsUse=   356 1.00D-06 EigRej= -1.00D+00 NBFU=   356
 Initial guess from the checkpoint file:  "/local_scratch/slurm.6305310/Gau-3622377.chk"
 B after Tr=     0.000000   -0.000000   -0.000000
         Rot=    0.999989   -0.004369    0.001061    0.001381 Ang=  -0.54 deg.
 ExpMin= 3.60D-02 ExpMax= 7.00D+03 ExpMxC= 1.05D+03 IAcc=3 IRadAn=         5 AccDes= 0.00D+00
 Harris functional with IExCor= 4639 and IRadAn=       5 diagonalized for initial guess.
 HarFok:  IExCor= 4639 AccDes= 0.00D+00 IRadAn=         5 IDoV= 1 UseB2=F ITyADJ=14
 ICtDFT=  3500011 ScaDFX=  1.000000  1.000000  1.000000  1.000000
 FoFCou: FMM=F IPFlag=           0 FMFlag=      100000 FMFlg1=           0
         NFxFlg=           0 DoJE=T BraDBF=F KetDBF=T FulRan=T
         wScrn=  0.000000 ICntrl=       500 IOpCl=  0 I1Cent=   200000004 NGrid=           0
         NMat0=    1 NMatS0=      1 NMatT0=    0 NMatD0=    1 NMtDS0=    0 NMtDT0=    0
 Petite list used in FoFCou.
 Requested convergence on RMS density matrix=1.00D-10 within 128 cycles.
 Requested convergence on MAX density matrix=1.00D-08.
 Requested convergence on             energy=1.00D-08.
 No special actions if energy rises.
 SCF Done:  E(RwB97XD) =  -1061.67660286     A.U. after   15 cycles
            NFock= 15  Conv=0.28D-10     -V/T= 2.0083
 Calling FoFJK, ICntrl=      2127 FMM=F ISym2X=0 I1Cent= 0 IOpClX= 0 NMat=1 NMatS=1 NMatT=0.
 ***** Axes restored to original set *****
 -------------------------------------------------------------------
 Center     Atomic                   Forces (Hartrees/Bohr)
 Number     Number              X              Y              Z
 -------------------------------------------------------------------
      1        6           0.000004041    0.000005534   -0.000209466
      2        8           0.000058884    0.000083617    0.000150545
      3        8          -0.000130095   -0.000271172    0.000179898
      4        1           0.000155681    0.000213325   -0.000012402
      5        6           0.000047699    0.000018116   -0.000016291
      6        9          -0.000020159   -0.000008993    0.000045989
      7        9          -0.000006610   -0.000053839    0.000011472
      8        9          -0.000045063   -0.000036702    0.000004511
      9        8          -0.000050734    0.000080077   -0.000105006
     10        1          -0.000015528   -0.000020827    0.000071102
     11        1           0.000027636   -0.000006479   -0.000024174
     12        8           0.000063373   -0.000064397    0.000007482
     13        1          -0.000035429   -0.000018397   -0.000063884
     14        1           0.000007373    0.000087537    0.000060345
     15        8           0.000184926   -0.000230126   -0.000300264
     16        1          -0.000106483    0.000072283    0.000203994
     17        1           0.000009087    0.000182419   -0.000027676
     18        8           0.000084914    0.000058907    0.000097087
     19        1          -0.000071893    0.000003177   -0.000014524
     20        1          -0.000069933   -0.000054451    0.000031462
     21        8           0.000033535    0.000130184    0.000029430
     22        1           0.000186256   -0.000076832   -0.000158213
     23        1          -0.000230206   -0.000021020    0.000214012
     24        8           0.000083272    0.000034310   -0.000040630
     25        1           0.000065881   -0.000125916    0.000005183
     26        1          -0.000071552    0.000088596   -0.000056620
     27        8          -0.000057478   -0.000168744   -0.000026258
     28        1          -0.000009570    0.000069680   -0.000067528
     29        1          -0.000091824    0.000030133    0.000010423
 -------------------------------------------------------------------
 Cartesian Forces:  Max     0.000300264 RMS     0.000102802

 GradGradGradGradGradGradGradGradGradGradGradGradGradGradGradGradGradGrad
 Berny optimization.
 Using GEDIIS/GDIIS optimizer.
 FormGI is forming the generalized inverse of G from B-inverse, IUseBI=4.
 Internal  Forces:  Max     0.000296893 RMS     0.000088977
 Search for a local minimum.
 Step number   9 out of a maximum of  174
 All quantities printed in internal units (Hartrees-Bohrs-Radians)
 Mixed Optimization -- En-DIIS/RFO-DIIS
 Swapping is turned off.
 Update second derivatives using D2CorX and points    4    5    6    7    8
                                                      9
 DE= -2.39D-05 DEPred=-2.85D-05 R= 8.36D-01
 TightC=F SS=  1.41D+00  RLast= 1.48D-01 DXNew= 1.7377D+00 4.4433D-01
 Trust test= 8.36D-01 RLast= 1.48D-01 DXMaxT set to 1.03D+00
 ITU=  1  1  0  1  0  1  1  1  0
     Eigenvalues ---    0.00009   0.00042   0.00049   0.00054   0.00077
     Eigenvalues ---    0.00160   0.00189   0.00277   0.00283   0.00444
     Eigenvalues ---    0.00475   0.00626   0.00819   0.00833   0.00948
     Eigenvalues ---    0.01067   0.01143   0.01233   0.01290   0.01430
     Eigenvalues ---    0.01524   0.01607   0.01647   0.01802   0.01890
     Eigenvalues ---    0.02028   0.02076   0.02261   0.02300   0.02398
     Eigenvalues ---    0.02551   0.02812   0.02932   0.03005   0.03062
     Eigenvalues ---    0.03197   0.03355   0.03545   0.03761   0.04065
     Eigenvalues ---    0.04285   0.04380   0.05422   0.05977   0.06788
     Eigenvalues ---    0.07300   0.07591   0.08155   0.08712   0.10608
     Eigenvalues ---    0.11684   0.11982   0.13572   0.19277   0.19645
     Eigenvalues ---    0.21454   0.21761   0.23614   0.26498   0.36445
     Eigenvalues ---    0.37651   0.38692   0.40107   0.41644   0.42711
     Eigenvalues ---    0.45656   0.47225   0.48987   0.50720   0.51405
     Eigenvalues ---    0.52489   0.52809   0.54195   0.55814   0.56144
     Eigenvalues ---    0.57348   0.57723   0.57985   0.59871   0.71239
     Eigenvalues ---    0.90567
 Eigenvalue     1 is   8.68D-05 Eigenvector:
                          D12       D13       D11       D14       D1
   1                    0.44562   0.40860   0.39903   0.31542  -0.29757
                          D2        D34       D33       D38       D16
   1                   -0.28684   0.15817   0.14323  -0.12265  -0.10978
 En-DIIS/RFO-DIIS/Sim-DIIS IScMMF=       -3 using points:     9    8    7    6    5    4    3
 RFO step:  Lambda=-1.05001758D-04.
 DidBck=F Rises=F RFO-DIIS coefs:    0.89392    2.07510   -0.91891   -0.89736    0.15806
                  RFO-DIIS coefs:   -0.35354    0.04273
 Iteration  1 RMS(Cart)=  0.06155586 RMS(Int)=  0.00169918
 Iteration  2 RMS(Cart)=  0.00170339 RMS(Int)=  0.00137977
 Iteration  3 RMS(Cart)=  0.00000331 RMS(Int)=  0.00137976
 Iteration  4 RMS(Cart)=  0.00000000 RMS(Int)=  0.00137976
 Variable       Old X    -DE/DX   Delta X   Delta X   Delta X     New X
                                 (Linear)    (Quad)   (Total)
    R1        2.29605   0.00012   0.00115  -0.00066   0.00006   2.29610
    R2        2.44844  -0.00000  -0.00025  -0.00069  -0.00070   2.44774
    R3        2.92977   0.00009   0.00007   0.00009   0.00016   2.92994
    R4        3.40906   0.00007  -0.01083   0.01138  -0.00021   3.40885
    R5        1.93187   0.00028   0.00628  -0.00398   0.00309   1.93496
    R6        2.84432   0.00003  -0.01958   0.00593  -0.01284   2.83148
    R7        2.53293  -0.00002  -0.00062   0.00020  -0.00042   2.53251
    R8        2.51550  -0.00001   0.00011  -0.00003   0.00008   2.51558
    R9        2.53286  -0.00001   0.00043  -0.00000   0.00042   2.53329
   R10        1.84458   0.00012   0.00054  -0.00046  -0.00066   1.84392
   R11        1.81536  -0.00003   0.00002   0.00003   0.00005   1.81541
   R12        3.58747  -0.00002  -0.00471   0.00417  -0.00061   3.58686
   R13        3.58590   0.00008  -0.01985   0.01267  -0.00769   3.57821
   R14        1.86010  -0.00001   0.00123  -0.00019   0.00108   1.86119
   R15        1.82512  -0.00009  -0.00096   0.00026  -0.00070   1.82442
   R16        3.13284   0.00001  -0.00198  -0.00255  -0.00457   3.12827
   R17        3.34329  -0.00004  -0.00828  -0.00124  -0.00948   3.33381
   R18        1.83008  -0.00011   0.00081   0.00006   0.00086   1.83095
   R19        1.87782   0.00014  -0.00160  -0.00006  -0.00101   1.87680
   R20        3.14561   0.00002   0.00349   0.00509   0.00921   3.15482
   R21        1.83596   0.00003   0.00035   0.00015   0.00042   1.83638
   R22        1.83420  -0.00007   0.00067  -0.00043   0.00024   1.83444
   R23        1.83680  -0.00017  -0.00055   0.00089   0.00004   1.83683
   R24        1.83763  -0.00024  -0.00040  -0.00030  -0.00060   1.83703
   R25        3.57001  -0.00011   0.01751  -0.00577   0.01181   3.58182
   R26        1.81408  -0.00006   0.00010  -0.00006   0.00004   1.81411
   R27        1.85694  -0.00018  -0.00113  -0.00021  -0.00140   1.85554
   R28        3.35741  -0.00002   0.00545   0.00097   0.00635   3.36376
   R29        1.88572  -0.00003  -0.00004   0.00027   0.00020   1.88593
   R30        1.81432  -0.00009   0.00001  -0.00004  -0.00002   1.81430
    A1        2.23970   0.00007   0.00024   0.00032  -0.00025   2.23945
    A2        2.10171  -0.00000  -0.00074   0.00022  -0.00012   2.10159
    A3        1.94178  -0.00007   0.00050  -0.00054   0.00036   1.94214
    A4        2.61873   0.00001   0.00172  -0.00915  -0.01021   2.60852
    A5        1.95710  -0.00003   0.00200  -0.00175   0.00091   1.95800
    A6        1.92638   0.00005   0.00198  -0.00049   0.00149   1.92787
    A7        1.93658   0.00007   0.00017  -0.00005   0.00012   1.93670
    A8        1.92618   0.00008  -0.00180   0.00026  -0.00153   1.92465
    A9        1.89153  -0.00007  -0.00016   0.00007  -0.00009   1.89144
   A10        1.88998  -0.00006  -0.00004   0.00010   0.00006   1.89004
   A11        1.89199  -0.00007  -0.00017   0.00012  -0.00005   1.89194
   A12        1.85546   0.00003   0.00265  -0.00289   0.00033   1.85579
   A13        1.97412  -0.00009  -0.03691   0.01041  -0.02705   1.94707
   A14        1.79034  -0.00001   0.02556  -0.00592   0.01851   1.80886
   A15        2.09379  -0.00001   0.00150   0.00384   0.00458   2.09837
   A16        2.21935  -0.00004  -0.01243   0.00460  -0.00806   2.21130
   A17        1.50201   0.00010   0.01847  -0.00990   0.01021   1.51222
   A18        1.81257  -0.00009   0.00253  -0.00037   0.00235   1.81492
   A19        1.82876  -0.00002  -0.00258   0.00283   0.00097   1.82972
   A20        1.73780   0.00003   0.01661  -0.00349   0.01278   1.75058
   A21        2.82842  -0.00013   0.00390   0.00092   0.00535   2.83377
   A22        2.27172  -0.00003   0.02848  -0.00695   0.01318   2.28490
   A23        2.06460   0.00005   0.03034   0.00221   0.02612   2.09072
   A24        1.86247   0.00006   0.00550   0.00521   0.00218   1.86465
   A25        1.85264  -0.00018  -0.00501  -0.00260  -0.00797   1.84466
   A26        1.79931   0.00004  -0.00149   0.00169   0.00051   1.79982
   A27        1.85213  -0.00010  -0.00132   0.00112  -0.00048   1.85165
   A28        1.80390   0.00006  -0.01293   0.00639  -0.00710   1.79681
   A29        1.80851  -0.00017  -0.00931   0.00604  -0.00294   1.80557
   A30        1.85965   0.00014  -0.00126  -0.00158  -0.00347   1.85618
   A31        2.68059   0.00008   0.02907  -0.00823   0.01932   2.69991
   A32        2.72966  -0.00009  -0.00041   0.00375   0.00356   2.73322
   A33        2.21384   0.00011   0.00202  -0.00654  -0.00453   2.20931
   A34        1.85700  -0.00030   0.01496  -0.01003   0.00488   1.86189
   A35        1.88121   0.00007   0.00105   0.00021   0.00091   1.88212
   A36        1.77200   0.00001   0.00672  -0.00574   0.00078   1.77278
   A37        2.18115  -0.00009   0.00880  -0.00022   0.00812   2.18927
   A38        1.88673  -0.00005   0.00473  -0.00142   0.00288   1.88960
   A39        3.07547  -0.00001  -0.00377   0.00483   0.00234   3.07782
   A40        3.22070  -0.00007  -0.03135   0.01994  -0.01248   3.20822
   A41        3.12811  -0.00005  -0.00128  -0.01161  -0.01182   3.11628
   A42        2.94447  -0.00021  -0.01760  -0.00819  -0.02625   2.91822
   A43        2.86739  -0.00020  -0.00051  -0.00650  -0.00684   2.86055
   A44        2.89050   0.00008   0.00436  -0.00191   0.00184   2.89234
   A45        3.09468   0.00007  -0.00276   0.00538   0.00246   3.09714
   A46        3.12394  -0.00003   0.00320   0.00433   0.00441   3.12835
   A47        3.01146   0.00001  -0.02648   0.00869  -0.01773   2.99374
   A48        3.00592  -0.00009  -0.00715   0.00816   0.00033   3.00625
   A49        3.24932  -0.00001  -0.00837   0.00418  -0.00433   3.24500
   A50        2.95151   0.00011  -0.01951   0.00537  -0.01388   2.93764
    D1        0.33945   0.00003   0.06707   0.00903   0.07615   0.41560
    D2       -2.80306   0.00001   0.06284   0.00951   0.07242  -2.73064
    D3        0.01962  -0.00001   0.00264  -0.00329  -0.00056   0.01907
    D4       -3.12112   0.00000   0.00655  -0.00373   0.00290  -3.11822
    D5        2.10395   0.00000   0.03122  -0.00561   0.02561   2.12956
    D6        0.00682   0.00001   0.03000  -0.00533   0.02466   0.03149
    D7       -2.09075   0.00000   0.03128  -0.00563   0.02565  -2.06510
    D8       -1.03841  -0.00001   0.02766  -0.00520   0.02246  -1.01595
    D9       -3.13554  -0.00000   0.02644  -0.00493   0.02151  -3.11402
   D10        1.05008  -0.00001   0.02773  -0.00523   0.02250   1.07258
   D11        2.48574  -0.00001  -0.09754  -0.01286  -0.11120   2.37454
   D12       -1.45332  -0.00006  -0.12844  -0.00294  -0.12893  -1.58224
   D13        0.14742   0.00000  -0.10587  -0.00932  -0.11651   0.03091
   D14        2.60663  -0.00006  -0.14261  -0.00629  -0.15029   2.45634
   D15       -0.98565   0.00015  -0.00494  -0.00742  -0.01155  -0.99720
   D16        0.10201   0.00008   0.03531  -0.01215   0.02214   0.12414
   D17        1.94751   0.00000   0.02829  -0.01107   0.01625   1.96376
   D18        2.33647   0.00003   0.00004  -0.00500  -0.00541   2.33106
   D19       -2.10121  -0.00005  -0.00698  -0.00392  -0.01130  -2.11250
   D20       -1.65976   0.00006  -0.00026  -0.00299  -0.00235  -1.66211
   D21        0.18574  -0.00002  -0.00728  -0.00190  -0.00823   0.17751
   D22       -0.71082   0.00004   0.01197   0.00051   0.01242  -0.69840
   D23       -2.84043   0.00002  -0.00898   0.00744  -0.00121  -2.84165
   D24        1.25812  -0.00004  -0.02171   0.00895  -0.01258   1.24554
   D25       -0.95352  -0.00005   0.00274  -0.01477  -0.01238  -0.96590
   D26        0.86184  -0.00005   0.02076  -0.01776   0.00258   0.86441
   D27       -0.14535   0.00013  -0.01711   0.01265  -0.00464  -0.15000
   D28        2.22284   0.00006  -0.00006   0.00897   0.00912   2.23197
   D29        1.69150   0.00005  -0.01062   0.01179   0.00082   1.69232
   D30       -2.22349  -0.00002   0.00643   0.00810   0.01459  -2.20890
   D31        1.16341  -0.00015  -0.00802   0.01219   0.00356   1.16698
   D32       -0.78005   0.00001  -0.00413   0.01123   0.00676  -0.77328
   D33        1.03300  -0.00009  -0.05942   0.00191  -0.05834   0.97466
   D34        2.95340   0.00003  -0.07157   0.00479  -0.06727   2.88612
   D35       -2.43400   0.00008   0.06169   0.00106   0.06299  -2.37101
   D36       -0.51361   0.00021   0.04955   0.00394   0.05406  -0.45955
   D37        0.22280  -0.00007   0.03795   0.00286   0.04095   0.26374
   D38       -1.67694   0.00004   0.05397  -0.00576   0.04815  -1.62879
   D39       -0.39279  -0.00002   0.02237   0.00627   0.02894  -0.36385
   D40        1.50369   0.00004   0.00376   0.01514   0.01876   1.52246
   D41        2.92128  -0.00021  -0.03042  -0.01994  -0.05000   2.87128
   D42        0.68381  -0.00007  -0.05084  -0.00207  -0.05285   0.63097
   D43       -1.56098  -0.00012   0.01256  -0.00601   0.00691  -1.55407
   D44        2.60883  -0.00003  -0.00623   0.00253  -0.00377   2.60506
   D45        2.25200  -0.00003  -0.00529   0.01260   0.00764   2.25964
   D46        0.13862   0.00007  -0.02408   0.02114  -0.00303   0.13559
         Item               Value     Threshold  Converged?
 Maximum Force            0.000297     0.000015     NO 
 RMS     Force            0.000089     0.000010     NO 
 Maximum Displacement     0.177236     0.000060     NO 
 RMS     Displacement     0.061392     0.000040     NO 
 Predicted change in Energy=-4.228708D-05
 GradGradGradGradGradGradGradGradGradGradGradGradGradGradGradGradGradGrad

                          Input orientation:                          
 ---------------------------------------------------------------------
 Center     Atomic      Atomic             Coordinates (Angstroms)
 Number     Number       Type             X           Y           Z
 ---------------------------------------------------------------------
      1          6           0       -0.993501   -1.573465    0.617403
      2          8           0       -1.471735   -0.458235    0.679784
      3          8           0        0.096950   -1.947683    0.026936
      4          1           0        0.586744   -1.163753   -0.413522
      5          6           0       -1.700175   -2.770072    1.304903
      6          9           0       -1.983149   -3.725049    0.408276
      7          9           0       -2.836968   -2.385044    1.880679
      8          9           0       -0.906745   -3.299270    2.246982
      9          8           0       -1.776319    2.080251   -0.407249
     10          1           0       -1.634571    1.202862   -0.004498
     11          1           0       -2.713897    2.269901   -0.318496
     12          8           0        1.878306    1.796915    1.443551
     13          1           0        1.323947    2.590170    1.260634
     14          1           0        1.332721    1.057578    1.147240
     15          8           0        1.253882    0.052540   -0.979762
     16          1           0        2.190566    0.293319   -1.038135
     17          1           0        0.769243    0.621873   -1.633485
     18          8           0        0.334446    3.796093    0.436643
     19          1           0       -0.486266    3.338225    0.189403
     20          1           0        0.817310    3.948835   -0.391520
     21          8           0       -0.023556    1.753608   -2.570361
     22          1           0       -0.786353    1.996834   -2.019196
     23          1           0        0.577262    2.517731   -2.558692
     24          8           0        1.976121    3.620993   -1.911693
     25          1           0        2.422956    4.320364   -2.394181
     26          1           0        2.662616    3.020968   -1.547223
     27          8           0        3.489434    1.740976   -0.627182
     28          1           0        3.034301    1.805287    0.258651
     29          1           0        4.435998    1.687006   -0.475952
 ---------------------------------------------------------------------
                    Distance matrix (angstroms):
                    1          2          3          4          5
     1  C    0.000000
     2  O    1.215046   0.000000
     3  O    1.295288   2.259521   0.000000
     4  H    1.930762   2.435243   1.023937   0.000000
     5  C    1.550456   2.405732   2.353546   3.280738   0.000000
     6  F    2.377488   3.317730   2.762473   3.720206   1.340148
     7  F    2.377582   2.649265   3.497931   4.298454   1.331188
     8  F    2.375175   3.293448   2.786179   3.724141   1.340558
     9  O    3.874579   2.778188   4.463397   4.013436   5.144210
    10  H    2.916457   1.803885   3.595148   3.271453   4.183663
    11  H    4.313599   3.159472   5.080177   4.763743   5.391139
    12  O    4.504360   4.109965   4.382014   3.725911   5.803630
    13  H    4.808343   4.176840   4.860004   4.175908   6.154630
    14  H    3.551679   3.221983   3.437122   2.815453   4.886125
    15  O    3.200868   3.231713   2.520481   1.498356   4.681163
    16  H    4.045240   4.114429   3.246490   2.255093   5.478326
    17  H    3.604618   3.397032   3.132346   2.170271   5.122249
    18  O    5.534281   4.628252   5.763265   5.038503   6.928786
    19  H    4.956326   3.952813   5.320466   4.667191   6.326864
    20  H    5.898539   5.080323   5.955078   5.117832   7.372875
    21  O    4.708720   4.189620   4.523276   3.679051   6.188085
    22  H    4.443152   3.712359   4.530573   3.801696   5.882865
    23  H    5.412278   4.852060   5.182286   4.260888   6.933609
    24  O    6.495951   5.936629   6.188677   5.202757   8.044088
    25  H    7.448425   6.888606   7.110593   6.113119   8.997650
    26  H    6.257923   5.844422   5.809312   4.806913   7.791322
    27  O    5.712374   5.581925   5.054011   4.112020   7.142447
    28  H    5.269522   5.060162   4.771427   3.906092   6.666620
    29  H    6.426940   6.390547   5.682535   4.790353   7.790353
                    6          7          8          9         10
     6  F    0.000000
     7  F    2.166239   0.000000
     8  F    2.172735   2.166967   0.000000
     9  O    5.865950   5.128202   6.061382   0.000000
    10  H    4.957439   4.227614   5.086068   0.975763   0.000000
    11  H    6.082896   5.149760   6.392429   0.960675   1.549875
    12  O    6.817237   6.317727   5.862859   4.106339   3.845783
    13  H    7.179512   6.515399   6.374509   3.557176   3.503999
    14  H    5.866394   5.456728   5.020634   3.623317   3.186287
    15  O    5.164803   5.555087   5.129797   3.690732   3.258456
    16  H    5.971539   6.400719   5.769924   4.396285   4.065383
    17  H    5.535357   5.864781   5.765616   3.179687   2.961329
    18  O    7.870173   7.095743   7.427116   2.848087   3.285800
    19  H    7.223462   6.414205   6.961808   1.898086   2.432278
    20  H    8.207968   7.657327   7.903738   3.196680   3.701604
    21  O    6.536663   6.697424   7.036931   2.803200   3.079341
    22  H    6.329683   6.214089   6.801727   1.893506   2.325698
    23  H    7.370950   7.443264   7.689881   3.218609   3.625602
    24  O    8.661548   8.580233   8.572954   4.326436   4.745719
    25  H    9.591465   9.534344   9.522926   5.157511   5.647382
    26  H    8.421155   8.439247   8.190344   4.678529   4.914399
    27  O    7.803766   7.958440   7.279511   5.281253   5.189675
    28  H    7.468722   7.393352   6.748467   4.864267   4.714926
    29  H    8.442609   8.662063   7.798860   6.225131   6.108066
                   11         12         13         14         15
    11  H    0.000000
    12  O    4.941341   0.000000
    13  H    4.347460   0.984898   0.000000
    14  H    4.471378   0.965444   1.536806   0.000000
    15  O    4.593173   3.050442   3.385831   2.353818   0.000000
    16  H    5.336527   2.918402   3.363167   2.468979   0.968896
    17  H    4.071543   3.475471   3.543701   2.870502   0.993161
    18  O    3.491689   2.719205   1.764178   3.000161   4.106794
    19  H    2.522225   3.088644   2.232486   3.070426   3.897536
    20  H    3.910700   3.020589   2.198242   3.315539   3.964560
    21  O    3.546180   4.441896   4.146339   4.018023   2.656216
    22  H    2.585029   4.373898   3.944958   3.924155   3.003874
    23  H    3.988939   4.269688   3.892305   4.054219   3.004663
    24  O    5.134199   3.820273   3.398762   4.042540   3.758189
    25  H    5.907633   4.625216   4.190354   4.937211   4.645604
    26  H    5.566037   3.325383   3.140331   3.589380   3.334383
    27  O    6.233488   2.624271   2.995716   2.875242   2.823619
    28  H    5.795753   1.655410   2.131976   2.060106   2.788491
    29  H    7.175345   3.199744   3.676452   3.558267   3.612640
                   16         17         18         19         20
    16  H    0.000000
    17  H    1.575610   0.000000
    18  O    4.229607   3.814466   0.000000
    19  H    4.236004   3.503968   0.971771   0.000000
    20  H    3.958123   3.551544   0.970743   1.552298   0.000000
    21  O    3.063086   1.669458   3.652668   3.215807   3.205219
    22  H    3.567420   2.111675   3.244174   2.601402   3.005223
    23  H    3.140517   2.118287   3.265762   3.058812   2.608124
    24  O    3.447101   3.244793   2.870616   3.249294   1.939393
    25  H    4.255579   4.122168   3.556725   4.012864   2.593604
    26  H    2.814617   3.057444   3.155458   3.609983   2.366799
    27  O    1.987876   3.108775   3.912694   4.361675   3.474251
    28  H    2.163236   3.179802   3.359197   3.840454   3.151598
    29  H    2.701921   3.989923   4.701469   5.234301   4.268244
                   21         22         23         24         25
    21  O    0.000000
    22  H    0.972009   0.000000
    23  H    0.972113   1.556225   0.000000
    24  O    2.814193   3.206355   1.895416   0.000000
    25  H    3.550310   3.979833   2.585176   0.959987   0.000000
    26  H    3.141422   3.628635   2.371711   0.981908   1.569460
    27  O    4.014624   4.503945   3.579780   2.733962   3.303469
    28  H    4.166110   4.452266   3.805527   3.021080   3.706328
    29  H    4.927333   5.454406   4.462931   3.442769   3.829689
                   26         27         28         29
    26  H    0.000000
    27  O    1.780024   0.000000
    28  H    2.208440   0.997989   0.000000
    29  H    2.464135   0.960087   1.586943   0.000000
 Stoichiometry    C2H15F3O9
 Framework group  C1[X(C2H15F3O9)]
 Deg. of freedom    81
 Full point group                 C1      NOp   1
 Largest Abelian subgroup         C1      NOp   1
 Largest concise Abelian subgroup C1      NOp   1
                         Standard orientation:                         
 ---------------------------------------------------------------------
 Center     Atomic      Atomic             Coordinates (Angstroms)
 Number     Number       Type             X           Y           Z
 ---------------------------------------------------------------------
      1          6           0       -2.022525   -0.053257   -0.129983
      2          8           0       -1.363728    0.883335    0.276362
      3          8           0       -1.612967   -1.113631   -0.750985
      4          1           0       -0.596658   -1.120437   -0.875552
      5          6           0       -3.558905   -0.080443    0.076679
      6          9           0       -4.188476   -0.178443   -1.102317
      7          9           0       -3.977336    1.027252    0.684946
      8          9           0       -3.907875   -1.133817    0.828822
      9          8           0        0.906262    2.473973    0.088356
     10          1           0        0.130663    1.889149    0.180765
     11          1           0        0.579972    3.372464    0.183990
     12          8           0        1.849426   -1.070612    1.934537
     13          1           0        2.287091   -0.190589    1.998048
     14          1           0        1.077503   -0.907713    1.378046
     15          8           0        0.898021   -1.063616   -0.963735
     16          1           0        1.565250   -1.761903   -0.886533
     17          1           0        1.336854   -0.294978   -1.414278
     18          8           0        3.055677    1.339451    1.573103
     19          1           0        2.364840    1.869800    1.142043
     20          1           0        3.677479    1.086460    0.871890
     21          8           0        2.175899    1.041379   -1.959479
     22          1           0        1.830229    1.758210   -1.401386
     23          1           0        3.085475    0.875236   -1.659360
     24          8           0        4.454346    0.097110   -0.604223
     25          1           0        5.394351    0.092898   -0.799028
     26          1           0        4.180178   -0.828544   -0.424948
     27          8           0        3.242008   -2.262578    0.056578
     28          1           0        2.792233   -1.938221    0.886323
     29          1           0        3.606768   -3.133050    0.232637
 ---------------------------------------------------------------------
 Rotational constants (GHZ):           0.7913460           0.2154050           0.2042709
 Standard basis: 6-31++G(d,p) (6D, 7F)
 There are   356 symmetry adapted cartesian basis functions of A   symmetry.
 There are   356 symmetry adapted basis functions of A   symmetry.
   356 basis functions,   568 primitive gaussians,   356 cartesian basis functions
    63 alpha electrons       63 beta electrons
       nuclear repulsion energy      1121.5064737780 Hartrees.
 NAtoms=   29 NActive=   29 NUniq=   29 SFac= 1.00D+00 NAtFMM=   60 NAOKFM=F Big=F
 Integral buffers will be    131072 words long.
 Raffenetti 2 integral format.
 Two-electron integral symmetry is turned on.
 Nuclear repulsion after empirical dispersion term =     1121.4894915440 Hartrees.
 One-electron integrals computed using PRISM.
 NBasis=   356 RedAO= T EigKep=  3.35D-05  NBF=   356
 NBsUse=   356 1.00D-06 EigRej= -1.00D+00 NBFU=   356
 Initial guess from the checkpoint file:  "/local_scratch/slurm.6305310/Gau-3622377.chk"
 B after Tr=    -0.000000    0.000000    0.000000
         Rot=    0.999985    0.002430    0.003317    0.003527 Ang=   0.62 deg.
 ExpMin= 3.60D-02 ExpMax= 7.00D+03 ExpMxC= 1.05D+03 IAcc=3 IRadAn=         5 AccDes= 0.00D+00
 Harris functional with IExCor= 4639 and IRadAn=       5 diagonalized for initial guess.
 HarFok:  IExCor= 4639 AccDes= 0.00D+00 IRadAn=         5 IDoV= 1 UseB2=F ITyADJ=14
 ICtDFT=  3500011 ScaDFX=  1.000000  1.000000  1.000000  1.000000
 FoFCou: FMM=F IPFlag=           0 FMFlag=      100000 FMFlg1=           0
         NFxFlg=           0 DoJE=T BraDBF=F KetDBF=T FulRan=T
         wScrn=  0.000000 ICntrl=       500 IOpCl=  0 I1Cent=   200000004 NGrid=           0
         NMat0=    1 NMatS0=      1 NMatT0=    0 NMatD0=    1 NMtDS0=    0 NMtDT0=    0
 Petite list used in FoFCou.
 Requested convergence on RMS density matrix=1.00D-10 within 128 cycles.
 Requested convergence on MAX density matrix=1.00D-08.
 Requested convergence on             energy=1.00D-08.
 No special actions if energy rises.
 SCF Done:  E(RwB97XD) =  -1061.67665084     A.U. after   15 cycles
            NFock= 15  Conv=0.88D-10     -V/T= 2.0083
 Calling FoFJK, ICntrl=      2127 FMM=F ISym2X=0 I1Cent= 0 IOpClX= 0 NMat=1 NMatS=1 NMatT=0.
 ***** Axes restored to original set *****
 -------------------------------------------------------------------
 Center     Atomic                   Forces (Hartrees/Bohr)
 Number     Number              X              Y              Z
 -------------------------------------------------------------------
      1        6           0.000283845   -0.000433050   -0.000284579
      2        8          -0.000166892    0.000592067    0.000171863
      3        8           0.000016326   -0.000139397    0.000058369
      4        1          -0.000039823    0.000063471    0.000178316
      5        6           0.000048059   -0.000014740   -0.000012709
      6        9          -0.000006104    0.000016275    0.000054656
      7        9          -0.000004636   -0.000031892    0.000010084
      8        9          -0.000049349   -0.000030526   -0.000009341
      9        8          -0.000206603    0.000418823   -0.000078299
     10        1           0.000074924   -0.000413541    0.000099769
     11        1           0.000034327    0.000008790   -0.000012053
     12        8           0.000120724    0.000186278    0.000000374
     13        1           0.000023554   -0.000195098    0.000004578
     14        1          -0.000101281    0.000037092    0.000175982
     15        8          -0.000268578   -0.000018173   -0.000864399
     16        1           0.000236216   -0.000225682    0.000194654
     17        1          -0.000002433   -0.000094750    0.000271346
     18        8          -0.000016928    0.000009386   -0.000120468
     19        1           0.000122444    0.000099031    0.000003916
     20        1          -0.000069793   -0.000047880    0.000116692
     21        8          -0.000090503    0.000261338    0.000217830
     22        1           0.000003131   -0.000148531   -0.000184560
     23        1           0.000149107   -0.000109357   -0.000049711
     24        8          -0.000344881    0.000274391   -0.000011074
     25        1           0.000117736   -0.000187983    0.000027166
     26        1           0.000112518    0.000012783   -0.000057490
     27        8           0.000112580   -0.000051051   -0.000115278
     28        1           0.000009573    0.000131575    0.000141076
     29        1          -0.000097262    0.000030352    0.000073289
 -------------------------------------------------------------------
 Cartesian Forces:  Max     0.000864399 RMS     0.000186837

 GradGradGradGradGradGradGradGradGradGradGradGradGradGradGradGradGradGrad
 Berny optimization.
 Using GEDIIS/GDIIS optimizer.
 FormGI is forming the generalized inverse of G from B-inverse, IUseBI=4.
 Internal  Forces:  Max     0.000710016 RMS     0.000209354
 Search for a local minimum.
 Step number  10 out of a maximum of  174
 All quantities printed in internal units (Hartrees-Bohrs-Radians)
 Mixed Optimization -- En-DIIS/RFO-DIIS
 Swapping is turned off.
 Update second derivatives using D2CorX and points    6    7    8    9   10
 DE= -4.80D-05 DEPred=-4.23D-05 R= 1.13D+00
 TightC=F SS=  1.41D+00  RLast= 3.35D-01 DXNew= 1.7377D+00 1.0052D+00
 Trust test= 1.13D+00 RLast= 3.35D-01 DXMaxT set to 1.03D+00
 ITU=  1  1  1  0  1  0  1  1  1  0
     Eigenvalues ---    0.00006   0.00039   0.00045   0.00051   0.00069
     Eigenvalues ---    0.00161   0.00194   0.00283   0.00291   0.00440
     Eigenvalues ---    0.00477   0.00623   0.00825   0.00848   0.00971
     Eigenvalues ---    0.01055   0.01146   0.01232   0.01304   0.01461
     Eigenvalues ---    0.01511   0.01644   0.01663   0.01797   0.01909
     Eigenvalues ---    0.02027   0.02079   0.02269   0.02314   0.02406
     Eigenvalues ---    0.02604   0.02816   0.02938   0.02989   0.03073
     Eigenvalues ---    0.03327   0.03357   0.03649   0.03763   0.04141
     Eigenvalues ---    0.04204   0.04399   0.05456   0.06009   0.06802
     Eigenvalues ---    0.07306   0.07602   0.08317   0.08709   0.10667
     Eigenvalues ---    0.11686   0.11923   0.13573   0.19441   0.19787
     Eigenvalues ---    0.21691   0.21902   0.23731   0.26717   0.36455
     Eigenvalues ---    0.37651   0.38692   0.40319   0.42297   0.44897
     Eigenvalues ---    0.45707   0.47179   0.49338   0.51010   0.52248
     Eigenvalues ---    0.52789   0.53551   0.54903   0.56146   0.56337
     Eigenvalues ---    0.57403   0.57845   0.58290   0.59919   0.83163
     Eigenvalues ---    0.92843
 Eigenvalue     1 is   5.73D-05 Eigenvector:
                          D14       D12       D13       D11       D1
   1                   -0.44580  -0.39254  -0.36698  -0.34306   0.24478
                          D2        D34       D35       D33       D36
   1                    0.23363  -0.19786   0.19092  -0.17648   0.16955
 En-DIIS/RFO-DIIS/Sim-DIIS IScMMF=       -3 using points:    10    9    8    7    6    5    4    3
 RFO step:  Lambda=-1.42822358D-04.
 DidBck=F Rises=F RFO-DIIS coefs:    1.11969    0.62129    1.59450   -1.07893   -1.12989
                  RFO-DIIS coefs:    0.15805   -0.32722    0.04251
 Iteration  1 RMS(Cart)=  0.09261166 RMS(Int)=  0.00404747
 Iteration  2 RMS(Cart)=  0.00344019 RMS(Int)=  0.00335022
 Iteration  3 RMS(Cart)=  0.00001189 RMS(Int)=  0.00335020
 Iteration  4 RMS(Cart)=  0.00000009 RMS(Int)=  0.00335020
 Variable       Old X    -DE/DX   Delta X   Delta X   Delta X     New X
                                 (Linear)    (Quad)   (Total)
    R1        2.29610   0.00071   0.00160  -0.00061  -0.00018   2.29592
    R2        2.44774  -0.00003  -0.00025  -0.00083  -0.00051   2.44723
    R3        2.92994   0.00007  -0.00062   0.00033  -0.00029   2.92965
    R4        3.40885   0.00008  -0.01326   0.01135  -0.00381   3.40504
    R5        1.93496  -0.00007   0.00208  -0.00316   0.00097   1.93593
    R6        2.83148  -0.00004  -0.02347   0.00595  -0.01547   2.81601
    R7        2.53251  -0.00005  -0.00074   0.00019  -0.00055   2.53196
    R8        2.51558  -0.00000  -0.00009   0.00003  -0.00006   2.51552
    R9        2.53329  -0.00002   0.00066  -0.00003   0.00064   2.53392
   R10        1.84392   0.00049   0.00063  -0.00033  -0.00156   1.84237
   R11        1.81541  -0.00003   0.00018  -0.00002   0.00015   1.81557
   R12        3.58686   0.00018  -0.00986   0.00457  -0.00535   3.58151
   R13        3.57821   0.00010  -0.02521   0.01531  -0.01109   3.56712
   R14        1.86119  -0.00023   0.00206  -0.00033   0.00197   1.86316
   R15        1.82442  -0.00002  -0.00142   0.00015  -0.00127   1.82316
   R16        3.12827   0.00003  -0.00862  -0.00121  -0.00991   3.11837
   R17        3.33381  -0.00002  -0.02091  -0.00041  -0.02106   3.31276
   R18        1.83095   0.00016   0.00164  -0.00025   0.00139   1.83234
   R19        1.87680  -0.00021  -0.00401  -0.00010  -0.00256   1.87424
   R20        3.15482   0.00006   0.01373   0.00467   0.01998   3.17480
   R21        1.83638  -0.00001   0.00024   0.00006   0.00023   1.83661
   R22        1.83444  -0.00014   0.00121  -0.00061   0.00060   1.83504
   R23        1.83683  -0.00005   0.00059   0.00059   0.00040   1.83723
   R24        1.83703   0.00007  -0.00016  -0.00037  -0.00036   1.83667
   R25        3.58182   0.00007   0.02643  -0.00711   0.01935   3.60117
   R26        1.81411  -0.00010   0.00034  -0.00012   0.00023   1.81434
   R27        1.85554   0.00012  -0.00097  -0.00014  -0.00142   1.85412
   R28        3.36376   0.00008   0.00423   0.00229   0.00617   3.36993
   R29        1.88593   0.00016   0.00061   0.00003   0.00053   1.88646
   R30        1.81430  -0.00009   0.00023  -0.00009   0.00013   1.81444
    A1        2.23945   0.00024  -0.00022   0.00041  -0.00211   2.23734
    A2        2.10159  -0.00011  -0.00070   0.00018   0.00062   2.10221
    A3        1.94214  -0.00013   0.00092  -0.00059   0.00147   1.94361
    A4        2.60852  -0.00001  -0.00252  -0.00779  -0.01749   2.59103
    A5        1.95800  -0.00011   0.00226  -0.00186   0.00182   1.95982
    A6        1.92787   0.00003   0.00193  -0.00040   0.00153   1.92940
    A7        1.93670   0.00003  -0.00026   0.00007  -0.00019   1.93651
    A8        1.92465   0.00008  -0.00301   0.00051  -0.00250   1.92215
    A9        1.89144  -0.00004   0.00047  -0.00010   0.00037   1.89181
   A10        1.89004  -0.00006   0.00053  -0.00006   0.00048   1.89052
   A11        1.89194  -0.00005   0.00039  -0.00004   0.00035   1.89229
   A12        1.85579  -0.00007   0.00232  -0.00246   0.00147   1.85727
   A13        1.94707   0.00042  -0.04614   0.01114  -0.03651   1.91056
   A14        1.80886  -0.00012   0.03027  -0.00602   0.02158   1.83044
   A15        2.09837  -0.00027   0.00309   0.00375   0.00526   2.10363
   A16        2.21130   0.00005  -0.01283   0.00428  -0.00921   2.20209
   A17        1.51222   0.00008   0.02151  -0.01046   0.01476   1.52698
   A18        1.81492  -0.00007   0.00411   0.00011   0.00431   1.81924
   A19        1.82972  -0.00002  -0.00594   0.00177  -0.00192   1.82780
   A20        1.75058   0.00011   0.02634  -0.00026   0.02528   1.77586
   A21        2.83377   0.00020   0.00930   0.00286   0.01372   2.84749
   A22        2.28490  -0.00030   0.03417  -0.00830   0.00547   2.29037
   A23        2.09072   0.00010   0.04870   0.00069   0.03332   2.12405
   A24        1.86465   0.00030   0.01202   0.00591  -0.00256   1.86208
   A25        1.84466   0.00057  -0.01236  -0.00034  -0.01367   1.83099
   A26        1.79982  -0.00004   0.00144   0.00228   0.00448   1.80430
   A27        1.85165  -0.00018  -0.00132   0.00092  -0.00103   1.85062
   A28        1.79681   0.00025  -0.01680   0.00836  -0.00995   1.78686
   A29        1.80557   0.00044  -0.01636   0.00730  -0.00780   1.79777
   A30        1.85618  -0.00027  -0.00276  -0.00047  -0.00494   1.85124
   A31        2.69991   0.00004   0.03942  -0.00910   0.02650   2.72641
   A32        2.73322   0.00053   0.00039   0.00389   0.00501   2.73822
   A33        2.20931  -0.00018  -0.00592  -0.00518  -0.01081   2.19850
   A34        1.86189   0.00057   0.02064  -0.01209   0.00864   1.87052
   A35        1.88212  -0.00028   0.00047  -0.00052  -0.00048   1.88164
   A36        1.77278   0.00022   0.00861  -0.00513   0.00313   1.77590
   A37        2.18927  -0.00003   0.01299  -0.00167   0.01030   2.19957
   A38        1.88960  -0.00014   0.00475  -0.00195   0.00238   1.89198
   A39        3.07782   0.00004  -0.00030   0.00542   0.00780   3.08562
   A40        3.20822   0.00014  -0.03408   0.01751  -0.01902   3.18920
   A41        3.11628   0.00002  -0.00631  -0.01176  -0.01639   3.09990
   A42        2.91822   0.00071  -0.02844  -0.00635  -0.03609   2.88213
   A43        2.86055   0.00039  -0.00309  -0.00578  -0.00853   2.85202
   A44        2.89234  -0.00008   0.01374  -0.00019   0.01183   2.90416
   A45        3.09714  -0.00005  -0.00287   0.00560   0.00145   3.09859
   A46        3.12835  -0.00027   0.01816   0.00232   0.01251   3.14086
   A47        2.99374   0.00037  -0.03866   0.01062  -0.02852   2.96522
   A48        3.00625  -0.00014  -0.00354   0.00696   0.00188   3.00814
   A49        3.24500   0.00032  -0.01136   0.00438  -0.00723   3.23777
   A50        2.93764   0.00021  -0.02842   0.00726  -0.02058   2.91706
    D1        0.41560  -0.00016   0.07178   0.01240   0.08438   0.49998
    D2       -2.73064  -0.00010   0.06728   0.01268   0.08026  -2.65038
    D3        0.01907   0.00002   0.00423  -0.00404   0.00071   0.01978
    D4       -3.11822  -0.00004   0.00839  -0.00429   0.00452  -3.11370
    D5        2.12956  -0.00003   0.03790  -0.00577   0.03211   2.16166
    D6        0.03149  -0.00002   0.03622  -0.00543   0.03075   0.06224
    D7       -2.06510  -0.00003   0.03788  -0.00576   0.03208  -2.03302
    D8       -1.01595   0.00002   0.03412  -0.00554   0.02862  -0.98733
    D9       -3.11402   0.00003   0.03244  -0.00520   0.02727  -3.08675
   D10        1.07258   0.00002   0.03410  -0.00553   0.02860   1.10118
   D11        2.37454  -0.00025  -0.11824  -0.01445  -0.13441   2.24013
   D12       -1.58224  -0.00021  -0.16154  -0.00337  -0.15918  -1.74142
   D13        0.03091  -0.00011  -0.13176  -0.01050  -0.14487  -0.11396
   D14        2.45634  -0.00015  -0.22190   0.00335  -0.22000   2.23634
   D15       -0.99720   0.00029  -0.00112  -0.00711  -0.00746  -1.00466
   D16        0.12414  -0.00029   0.03382  -0.01022   0.02076   0.14490
   D17        1.96376  -0.00012   0.02667  -0.00789   0.01626   1.98002
   D18        2.33106  -0.00009  -0.01368  -0.00175  -0.01667   2.31440
   D19       -2.11250   0.00007  -0.02083   0.00058  -0.02117  -2.13367
   D20       -1.66211  -0.00016  -0.00907  -0.00105  -0.00796  -1.67007
   D21        0.17751   0.00000  -0.01622   0.00127  -0.01247   0.16505
   D22       -0.69840  -0.00016   0.03910  -0.00309   0.03578  -0.66262
   D23       -2.84165   0.00003   0.01403   0.00351   0.01821  -2.82343
   D24        1.24554   0.00029  -0.00331   0.00569   0.00266   1.24820
   D25       -0.96590  -0.00021  -0.00725  -0.02576  -0.03377  -0.99967
   D26        0.86441  -0.00012   0.02077  -0.02542  -0.00544   0.85897
   D27       -0.15000   0.00009  -0.02336   0.01612  -0.00761  -0.15760
   D28        2.23197   0.00003  -0.00260   0.00993   0.00790   2.23987
   D29        1.69232   0.00004  -0.01279   0.01671   0.00327   1.69559
   D30       -2.20890  -0.00002   0.00798   0.01052   0.01878  -2.19012
   D31        1.16698  -0.00015  -0.00741   0.01774   0.00891   1.17589
   D32       -0.77328  -0.00014  -0.00202   0.01596   0.01321  -0.76007
   D33        0.97466  -0.00018  -0.08652   0.00204  -0.08519   0.88947
   D34        2.88612  -0.00023  -0.10519   0.00692  -0.09868   2.78744
   D35       -2.37101  -0.00007   0.10622  -0.00526   0.10111  -2.26990
   D36       -0.45955  -0.00012   0.08755  -0.00039   0.08762  -0.37193
   D37        0.26374   0.00037   0.03559   0.00392   0.03998   0.30372
   D38       -1.62879  -0.00011   0.06145  -0.00715   0.05391  -1.57488
   D39       -0.36385  -0.00055  -0.00675   0.00244  -0.00369  -0.36754
   D40        1.52246  -0.00020  -0.03297   0.01428  -0.01922   1.50323
   D41        2.87128  -0.00018  -0.01875  -0.01748  -0.03559   2.83569
   D42        0.63097  -0.00024  -0.03745   0.00266  -0.03452   0.59644
   D43       -1.55407   0.00003   0.01661  -0.00625   0.01132  -1.54275
   D44        2.60506   0.00007  -0.00655   0.00374  -0.00261   2.60245
   D45        2.25964  -0.00008   0.00425   0.01326   0.01820   2.27784
   D46        0.13559  -0.00004  -0.01891   0.02324   0.00427   0.13986
         Item               Value     Threshold  Converged?
 Maximum Force            0.000710     0.000015     NO 
 RMS     Force            0.000209     0.000010     NO 
 Maximum Displacement     0.273873     0.000060     NO 
 RMS     Displacement     0.093702     0.000040     NO 
 Predicted change in Energy=-5.568085D-05
 GradGradGradGradGradGradGradGradGradGradGradGradGradGradGradGradGradGrad

                          Input orientation:                          
 ---------------------------------------------------------------------
 Center     Atomic      Atomic             Coordinates (Angstroms)
 Number     Number       Type             X           Y           Z
 ---------------------------------------------------------------------
      1          6           0       -0.935890   -1.531158    0.627361
      2          8           0       -1.387966   -0.406481    0.710013
      3          8           0        0.108011   -1.928325   -0.028082
      4          1           0        0.584178   -1.156738   -0.504961
      5          6           0       -1.616379   -2.708119    1.372434
      6          9           0       -1.940891   -3.683754    0.513338
      7          9           0       -2.725509   -2.304299    1.987853
      8          9           0       -0.782736   -3.216068    2.291688
      9          8           0       -1.772194    2.082702   -0.457468
     10          1           0       -1.610443    1.217888   -0.037424
     11          1           0       -2.714666    2.251278   -0.377578
     12          8           0        1.763200    1.695837    1.432673
     13          1           0        1.235589    2.510223    1.258077
     14          1           0        1.201809    0.977339    1.117415
     15          8           0        1.239752    0.029330   -1.124690
     16          1           0        2.161138    0.330987   -1.109302
     17          1           0        0.758063    0.617558   -1.761587
     18          8           0        0.312769    3.774230    0.468253
     19          1           0       -0.510893    3.342855    0.185279
     20          1           0        0.817386    3.947245   -0.343160
     21          8           0       -0.026989    1.817415   -2.637114
     22          1           0       -0.781296    2.034366   -2.063385
     23          1           0        0.584562    2.570148   -2.573574
     24          8           0        1.999400    3.622806   -1.851304
     25          1           0        2.470247    4.323992   -2.307864
     26          1           0        2.665791    3.001616   -1.486999
     27          8           0        3.439420    1.675242   -0.580163
     28          1           0        2.955492    1.715931    0.292019
     29          1           0        4.378612    1.585715   -0.401813
 ---------------------------------------------------------------------
                    Distance matrix (angstroms):
                    1          2          3          4          5
     1  C    0.000000
     2  O    1.214950   0.000000
     3  O    1.295019   2.258039   0.000000
     4  H    1.932084   2.434830   1.024449   0.000000
     5  C    1.550302   2.405933   2.354367   3.282353   0.000000
     6  F    2.378381   3.329403   2.751847   3.714661   1.339857
     7  F    2.377273   2.650210   3.497740   4.299424   1.331158
     8  F    2.373260   3.280515   2.798758   3.732364   1.340895
     9  O    3.864744   2.776090   4.450605   4.006085   5.130769
    10  H    2.907613   1.801869   3.584944   3.267078   4.171483
    11  H    4.298927   3.163331   5.055564   4.744804   5.372559
    12  O    4.283353   3.856401   4.243584   3.644407   5.551578
    13  H    4.630970   3.961133   4.756716   4.120588   5.947932
    14  H    3.332036   2.964434   3.309296   2.750974   4.646484
    15  O    3.199722   3.234342   2.513126   1.490168   4.678327
    16  H    4.009384   4.055848   3.238650   2.250634   5.446541
    17  H    3.632290   3.429709   3.147877   2.181163   5.149776
    18  O    5.452670   4.519877   5.727775   5.033414   6.823489
    19  H    4.912440   3.886145   5.311676   4.682088   6.264641
    20  H    5.833420   4.992763   5.926618   5.111869   7.291114
    21  O    4.764015   4.242786   4.566820   3.710147   6.251647
    22  H    4.469561   3.743997   4.542713   3.804779   5.915520
    23  H    5.420190   4.851095   5.190654   4.262492   6.948037
    24  O    6.428301   5.854037   6.141380   5.163287   7.971634
    25  H    7.382418   6.809608   7.061801   6.070100   8.927244
    26  H    6.163494   5.733667   5.742386   4.752833   7.688589
    27  O    5.557198   5.413112   4.938499   4.022210   6.970480
    28  H    5.079261   4.852317   4.635862   3.809270   6.453024
    29  H    6.246441   6.201486   5.543120   4.682886   7.584515
                    6          7          8          9         10
     6  F    0.000000
     7  F    2.166267   0.000000
     8  F    2.173150   2.167488   0.000000
     9  O    5.850037   5.112161   6.050938   0.000000
    10  H    4.943544   4.213185   5.076399   0.974938   0.000000
    11  H    6.051203   5.133095   6.383510   0.960757   1.550132
    12  O    6.595867   6.038032   5.598795   4.027569   3.710942
    13  H    7.000715   6.277141   6.158928   3.488929   3.383541
    14  H    5.653959   5.191400   4.785603   3.542143   3.049635
    15  O    5.156221   5.554912   5.127836   3.705853   3.273901
    16  H    5.964707   6.357391   5.728413   4.354824   4.019992
    17  H    5.564253   5.893286   5.787900   3.201496   2.990477
    18  O    7.791183   6.963393   7.306799   2.839947   3.238724
    19  H    7.178143   6.328045   6.894224   1.895254   2.402934
    20  H    8.159278   7.554306   7.798452   3.193041   3.665681
    21  O    6.622026   6.757282   7.085210   2.804813   3.102442
    22  H    6.378170   6.246320   6.821563   1.887640   2.336373
    23  H    7.417426   7.451404   7.682484   3.204653   3.616449
    24  O    8.631525   8.496733   8.466100   4.305766   4.701569
    25  H    9.567722   9.454275   9.412241   5.142534   5.608459
    26  H    8.361640   8.324269   8.051733   4.647585   4.854804
    27  O    7.672178   7.774176   7.071000   5.228958   5.099496
    28  H    7.292472   7.163231   6.503663   4.800758   4.604817
    29  H    8.278944   8.444599   7.546627   6.171103   6.011393
                   11         12         13         14         15
    11  H    0.000000
    12  O    4.861771   0.000000
    13  H    4.283332   0.985943   0.000000
    14  H    4.381404   0.964774   1.539695   0.000000
    15  O    4.597026   3.096990   3.439829   2.434583   0.000000
    16  H    5.291162   2.912525   3.348162   2.509253   0.969631
    17  H    4.079751   3.517995   3.595634   2.935134   0.991804
    18  O    3.492875   2.711748   1.753035   3.005729   4.173852
    19  H    2.522888   3.072485   2.212322   3.065598   3.969915
    20  H    3.918275   3.019434   2.191776   3.331877   4.017367
    21  O    3.537987   4.447777   4.152902   4.038832   2.662575
    22  H    2.574280   4.337220   3.914891   3.894547   2.997658
    23  H    3.976051   4.266570   3.887026   4.067116   2.997381
    24  O    5.125951   3.814906   3.389616   4.055606   3.744075
    25  H    5.908086   4.625876   4.186893   4.953944   4.621486
    26  H    5.544650   3.323283   3.134068   3.608866   3.316525
    27  O    6.184306   2.619474   2.988845   2.894088   2.800727
    28  H    5.734602   1.650168   2.126555   2.074175   2.792033
    29  H    7.124476   3.196536   3.672675   3.573549   3.577334
                   16         17         18         19         20
    16  H    0.000000
    17  H    1.573601   0.000000
    18  O    4.214389   3.890380   0.000000
    19  H    4.229307   3.581589   0.971894   0.000000
    20  H    3.933187   3.619706   0.971063   1.552050   0.000000
    21  O    3.054763   1.680033   3.686172   3.244538   3.242124
    22  H    3.531245   2.113776   3.260873   2.615674   3.028871
    23  H    3.105403   2.121799   3.282742   3.067306   2.631606
    24  O    3.378284   3.252766   2.871933   3.244628   1.943429
    25  H    4.180453   4.119180   3.558620   4.008190   2.594986
    26  H    2.744010   3.065707   3.155417   3.606145   2.370481
    27  O    1.928994   3.115147   3.909077   4.355664   3.477532
    28  H    2.124328   3.201940   3.354347   3.830679   3.154951
    29  H    2.644253   3.986814   4.698691   5.228717   4.273475
                   21         22         23         24         25
    21  O    0.000000
    22  H    0.972220   0.000000
    23  H    0.971924   1.553358   0.000000
    24  O    2.825453   3.209422   1.905657   0.000000
    25  H    3.553522   3.984305   2.588896   0.960107   0.000000
    26  H    3.158505   3.626320   2.387116   0.981159   1.568673
    27  O    4.033268   4.488136   3.595103   2.735410   3.307586
    28  H    4.181544   4.428647   3.816100   3.023925   3.714409
    29  H    4.945662   5.439371   4.481123   3.451291   3.843572
                   26         27         28         29
    26  H    0.000000
    27  O    1.783290   0.000000
    28  H    2.214005   0.998270   0.000000
    29  H    2.473087   0.960158   1.588593   0.000000
 Stoichiometry    C2H15F3O9
 Framework group  C1[X(C2H15F3O9)]
 Deg. of freedom    81
 Full point group                 C1      NOp   1
 Largest Abelian subgroup         C1      NOp   1
 Largest concise Abelian subgroup C1      NOp   1
                         Standard orientation:                         
 ---------------------------------------------------------------------
 Center     Atomic      Atomic             Coordinates (Angstroms)
 Number     Number       Type             X           Y           Z
 ---------------------------------------------------------------------
      1          6           0       -1.978145   -0.044180   -0.154311
      2          8           0       -1.299282    0.865317    0.279353
      3          8           0       -1.592440   -1.079597   -0.829750
      4          1           0       -0.578414   -1.093167   -0.974875
      5          6           0       -3.509421   -0.065678    0.086873
      6          9           0       -4.167833   -0.142251   -1.077535
      7          9           0       -3.906708    1.034391    0.722476
      8          9           0       -3.844477   -1.129472    0.831239
      9          8           0        0.947824    2.474656    0.020091
     10          1           0        0.175469    1.889148    0.125697
     11          1           0        0.617335    3.374420    0.085324
     12          8           0        1.648368   -1.012836    1.908993
     13          1           0        2.125385   -0.153713    1.989267
     14          1           0        0.905357   -0.817994    1.325247
     15          8           0        0.906299   -1.058439   -1.097434
     16          1           0        1.578719   -1.732102   -0.912463
     17          1           0        1.376285   -0.296633   -1.524564
     18          8           0        2.992366    1.324747    1.620984
     19          1           0        2.350145    1.879970    1.147847
     20          1           0        3.643920    1.043936    0.957971
     21          8           0        2.284318    1.039672   -1.985298
     22          1           0        1.914607    1.745155   -1.427785
     23          1           0        3.163784    0.842430   -1.621605
     24          8           0        4.441677    0.008408   -0.480147
     25          1           0        5.388862   -0.035113   -0.630986
     26          1           0        4.123304   -0.903204   -0.306156
     27          8           0        3.096038   -2.291157    0.139306
     28          1           0        2.608149   -1.936054    0.934548
     29          1           0        3.402316   -3.178119    0.342768
 ---------------------------------------------------------------------
 Rotational constants (GHZ):           0.7856554           0.2204653           0.2096891
 Standard basis: 6-31++G(d,p) (6D, 7F)
 There are   356 symmetry adapted cartesian basis functions of A   symmetry.
 There are   356 symmetry adapted basis functions of A   symmetry.
   356 basis functions,   568 primitive gaussians,   356 cartesian basis functions
    63 alpha electrons       63 beta electrons
       nuclear repulsion energy      1126.2257834042 Hartrees.
 NAtoms=   29 NActive=   29 NUniq=   29 SFac= 1.00D+00 NAtFMM=   60 NAOKFM=F Big=F
 Integral buffers will be    131072 words long.
 Raffenetti 2 integral format.
 Two-electron integral symmetry is turned on.
 Nuclear repulsion after empirical dispersion term =     1126.2085781898 Hartrees.
 One-electron integrals computed using PRISM.
 NBasis=   356 RedAO= T EigKep=  3.46D-05  NBF=   356
 NBsUse=   356 1.00D-06 EigRej= -1.00D+00 NBFU=   356
 Initial guess from the checkpoint file:  "/local_scratch/slurm.6305310/Gau-3622377.chk"
 B after Tr=     0.000000   -0.000000   -0.000000
         Rot=    0.999969    0.002335    0.005103    0.005536 Ang=   0.90 deg.
 ExpMin= 3.60D-02 ExpMax= 7.00D+03 ExpMxC= 1.05D+03 IAcc=3 IRadAn=         5 AccDes= 0.00D+00
 Harris functional with IExCor= 4639 and IRadAn=       5 diagonalized for initial guess.
 HarFok:  IExCor= 4639 AccDes= 0.00D+00 IRadAn=         5 IDoV= 1 UseB2=F ITyADJ=14
 ICtDFT=  3500011 ScaDFX=  1.000000  1.000000  1.000000  1.000000
 FoFCou: FMM=F IPFlag=           0 FMFlag=      100000 FMFlg1=           0
         NFxFlg=           0 DoJE=T BraDBF=F KetDBF=T FulRan=T
         wScrn=  0.000000 ICntrl=       500 IOpCl=  0 I1Cent=   200000004 NGrid=           0
         NMat0=    1 NMatS0=      1 NMatT0=    0 NMatD0=    1 NMtDS0=    0 NMtDT0=    0
 Petite list used in FoFCou.
 Requested convergence on RMS density matrix=1.00D-10 within 128 cycles.
 Requested convergence on MAX density matrix=1.00D-08.
 Requested convergence on             energy=1.00D-08.
 No special actions if energy rises.
 SCF Done:  E(RwB97XD) =  -1061.67671013     A.U. after   16 cycles
            NFock= 16  Conv=0.44D-10     -V/T= 2.0083
 Calling FoFJK, ICntrl=      2127 FMM=F ISym2X=0 I1Cent= 0 IOpClX= 0 NMat=1 NMatS=1 NMatT=0.
 ***** Axes restored to original set *****
 -------------------------------------------------------------------
 Center     Atomic                   Forces (Hartrees/Bohr)
 Number     Number              X              Y              Z
 -------------------------------------------------------------------
      1        6           0.001213815   -0.001269130   -0.000998424
      2        8          -0.000645440    0.001622408    0.000537594
      3        8          -0.000614448   -0.001089246    0.000703578
      4        1           0.000214428    0.000828668    0.000065595
      5        6           0.000168346   -0.000063550   -0.000052218
      6        9           0.000007824    0.000075473    0.000188754
      7        9          -0.000009055   -0.000083135    0.000019819
      8        9          -0.000191622   -0.000034720   -0.000085622
      9        8          -0.000500459    0.001208260   -0.000271066
     10        1           0.000115312   -0.001142382    0.000330889
     11        1           0.000108515   -0.000035370    0.000011344
     12        8           0.000319671    0.000507694   -0.000047392
     13        1           0.000091843   -0.000471722    0.000151662
     14        1          -0.000408685   -0.000049996    0.000407019
     15        8          -0.000383359    0.000493029   -0.002181619
     16        1           0.000910583   -0.000926891    0.000749490
     17        1          -0.000465589   -0.000368936    0.000606761
     18        8           0.000079873    0.000193800   -0.000496262
     19        1           0.000187924    0.000176864    0.000005493
     20        1          -0.000180900   -0.000222104    0.000291896
     21        8          -0.000083840    0.000577393    0.000540631
     22        1          -0.000085345   -0.000294231   -0.000397028
     23        1           0.000338508   -0.000237483   -0.000264598
     24        8          -0.000613505    0.000642296   -0.000069686
     25        1           0.000091091   -0.000281786    0.000049929
     26        1           0.000242031   -0.000068030   -0.000000617
     27        8           0.000321920    0.000239851   -0.000166056
     28        1          -0.000010562    0.000146142    0.000356585
     29        1          -0.000218873   -0.000073165    0.000013549
 -------------------------------------------------------------------
 Cartesian Forces:  Max     0.002181619 RMS     0.000542745

 GradGradGradGradGradGradGradGradGradGradGradGradGradGradGradGradGradGrad
 Berny optimization.
 Using GEDIIS/GDIIS optimizer.
 FormGI is forming the generalized inverse of G from B-inverse, IUseBI=4.
 Internal  Forces:  Max     0.002008526 RMS     0.000523415
 Search for a local minimum.
 Step number  11 out of a maximum of  174
 All quantities printed in internal units (Hartrees-Bohrs-Radians)
 Mixed Optimization -- En-DIIS/RFO-DIIS
 Swapping is turned off.
 Update second derivatives using D2CorX and points   10   11
 DE= -5.93D-05 DEPred=-5.57D-05 R= 1.06D+00
 TightC=F SS=  1.41D+00  RLast= 4.37D-01 DXNew= 1.7377D+00 1.3112D+00
 Trust test= 1.06D+00 RLast= 4.37D-01 DXMaxT set to 1.31D+00
 ITU=  1  1  1  1  0  1  0  1  1  1  0
     Eigenvalues ---    0.00000   0.00040   0.00045   0.00051   0.00064
     Eigenvalues ---    0.00161   0.00194   0.00289   0.00290   0.00426
     Eigenvalues ---    0.00473   0.00619   0.00829   0.00861   0.00973
     Eigenvalues ---    0.01050   0.01158   0.01221   0.01292   0.01495
     Eigenvalues ---    0.01495   0.01643   0.01683   0.01787   0.01907
     Eigenvalues ---    0.02011   0.02089   0.02248   0.02347   0.02403
     Eigenvalues ---    0.02592   0.02803   0.02930   0.02943   0.03051
     Eigenvalues ---    0.03322   0.03365   0.03753   0.03951   0.04104
     Eigenvalues ---    0.04281   0.04495   0.05478   0.06004   0.06755
     Eigenvalues ---    0.07523   0.07716   0.08634   0.10084   0.11681
     Eigenvalues ---    0.11755   0.13572   0.16626   0.19355   0.19902
     Eigenvalues ---    0.21724   0.22358   0.24576   0.28860   0.36811
     Eigenvalues ---    0.37651   0.38738   0.40031   0.42298   0.43787
     Eigenvalues ---    0.45660   0.47174   0.49310   0.51160   0.52426
     Eigenvalues ---    0.52789   0.54230   0.54825   0.55943   0.57018
     Eigenvalues ---    0.57442   0.57918   0.58493   0.60307   0.87279
     Eigenvalues ---    1.78853
 Eigenvalue     1 is   4.35D-06 Eigenvector:
                          D14       D12       D13       D11       D34
   1                   -0.49329  -0.36524  -0.33992  -0.31581  -0.22510
                          D35       D1        D33       D36       D2
   1                    0.22325   0.20298  -0.19606   0.19422   0.19355
 En-DIIS/RFO-DIIS/Sim-DIIS IScMMF=       -3 using points:    11   10    9    8    7    6    5    4    3
 RFO step:  Lambda=-1.51603546D-04.
 DidBck=T Rises=F RFO-DIIS coefs:   -2.00000    2.98025    0.75343    0.77579   -0.62314
                  RFO-DIIS coefs:   -0.92187    0.25289   -0.20071   -0.01664
 Iteration  1 RMS(Cart)=  0.13927490 RMS(Int)=  0.02426408
 Iteration  2 RMS(Cart)=  0.05643835 RMS(Int)=  0.00359252
 Iteration  3 RMS(Cart)=  0.00250663 RMS(Int)=  0.00334407
 Iteration  4 RMS(Cart)=  0.00000775 RMS(Int)=  0.00334407
 Iteration  5 RMS(Cart)=  0.00000002 RMS(Int)=  0.00334407
 Variable       Old X    -DE/DX   Delta X   Delta X   Delta X     New X
                                 (Linear)    (Quad)   (Total)
    R1        2.29592   0.00201   0.00149  -0.00045  -0.00033   2.29560
    R2        2.44723  -0.00039   0.00146  -0.00010   0.00181   2.44904
    R3        2.92965   0.00013   0.00028   0.00031   0.00059   2.93024
    R4        3.40504   0.00019   0.00330   0.00215   0.00339   3.40843
    R5        1.93593   0.00071  -0.00427   0.00054  -0.00161   1.93432
    R6        2.81601  -0.00000   0.03422  -0.00674   0.02967   2.84568
    R7        2.53196  -0.00018   0.00118   0.00012   0.00130   2.53326
    R8        2.51552  -0.00001   0.00003   0.00005   0.00008   2.51560
    R9        2.53392  -0.00017  -0.00148   0.00009  -0.00139   2.53253
   R10        1.84237   0.00134   0.00511  -0.00114   0.00197   1.84434
   R11        1.81557  -0.00011  -0.00033   0.00003  -0.00030   1.81526
   R12        3.58151   0.00039   0.00744  -0.00316   0.00420   3.58571
   R13        3.56712   0.00020   0.02066   0.00501   0.02462   3.59175
   R14        1.86316  -0.00056  -0.00436   0.00116  -0.00293   1.86023
   R15        1.82316   0.00015   0.00276  -0.00082   0.00195   1.82511
   R16        3.11837   0.00012   0.02337  -0.00684   0.01649   3.13486
   R17        3.31276   0.00002   0.04721  -0.01394   0.03357   3.34632
   R18        1.83234   0.00059  -0.00285   0.00058  -0.00227   1.83007
   R19        1.87424  -0.00017   0.00387  -0.00054   0.00485   1.87909
   R20        3.17480   0.00030  -0.04596   0.01212  -0.03232   3.14248
   R21        1.83661   0.00007  -0.00050   0.00022  -0.00038   1.83623
   R22        1.83504  -0.00038  -0.00098  -0.00026  -0.00123   1.83381
   R23        1.83723  -0.00002  -0.00065  -0.00059  -0.00185   1.83538
   R24        1.83667   0.00018   0.00084  -0.00038   0.00066   1.83733
   R25        3.60117   0.00015  -0.03702   0.00551  -0.03143   3.56974
   R26        1.81434  -0.00018  -0.00041   0.00004  -0.00037   1.81397
   R27        1.85412   0.00032   0.00345  -0.00111   0.00201   1.85613
   R28        3.36993   0.00013  -0.01335   0.00744  -0.00628   3.36365
   R29        1.88646   0.00044  -0.00106   0.00053  -0.00058   1.88587
   R30        1.81444  -0.00020  -0.00024  -0.00004  -0.00028   1.81416
    A1        2.23734   0.00080   0.00596  -0.00078   0.00220   2.23954
    A2        2.10221  -0.00040  -0.00215   0.00037  -0.00031   2.10190
    A3        1.94361  -0.00039  -0.00374   0.00040  -0.00187   1.94174
    A4        2.59103  -0.00025   0.04837  -0.00716   0.03269   2.62372
    A5        1.95982  -0.00029  -0.00437   0.00033  -0.00319   1.95662
    A6        1.92940   0.00011  -0.00356  -0.00019  -0.00375   1.92565
    A7        1.93651   0.00008   0.00028   0.00013   0.00041   1.93691
    A8        1.92215   0.00019   0.00546   0.00020   0.00566   1.92781
    A9        1.89181  -0.00012  -0.00063  -0.00012  -0.00075   1.89105
   A10        1.89052  -0.00015  -0.00098   0.00001  -0.00097   1.88955
   A11        1.89229  -0.00013  -0.00065  -0.00003  -0.00069   1.89160
   A12        1.85727  -0.00027  -0.00333  -0.00021  -0.00146   1.85580
   A13        1.91056   0.00109   0.08115  -0.01387   0.06507   1.97564
   A14        1.83044  -0.00022  -0.04644   0.00379  -0.04530   1.78514
   A15        2.10363  -0.00053  -0.01265   0.00308  -0.01098   2.09265
   A16        2.20209   0.00023   0.02098  -0.00183   0.01832   2.22040
   A17        1.52698  -0.00006  -0.03313   0.00765  -0.02157   1.50541
   A18        1.81924  -0.00020  -0.01021   0.00150  -0.00861   1.81063
   A19        1.82780  -0.00018  -0.00019   0.00181   0.00396   1.83176
   A20        1.77586   0.00044  -0.05534   0.00907  -0.04710   1.72875
   A21        2.84749   0.00024  -0.03304   0.01106  -0.02034   2.82715
   A22        2.29037  -0.00112   0.00778   0.00276  -0.00934   2.28103
   A23        2.12405  -0.00023  -0.06407   0.01934  -0.05928   2.06476
   A24        1.86208   0.00142   0.01662  -0.01147  -0.01440   1.84769
   A25        1.83099   0.00124   0.03104  -0.00388   0.02606   1.85705
   A26        1.80430  -0.00011  -0.01071   0.00331  -0.00649   1.79781
   A27        1.85062  -0.00040   0.00233  -0.00070   0.00100   1.85163
   A28        1.78686   0.00063   0.01840  -0.00235   0.01447   1.80132
   A29        1.79777   0.00120   0.01010  -0.00206   0.00989   1.80766
   A30        1.85124  -0.00077   0.01322  -0.00226   0.00900   1.86024
   A31        2.72641   0.00018  -0.05785   0.00422  -0.05763   2.66879
   A32        2.73822   0.00126  -0.01726   0.00662  -0.00981   2.72841
   A33        2.19850  -0.00037   0.02930  -0.01308   0.01628   2.21478
   A34        1.87052   0.00105  -0.00943  -0.00338  -0.01260   1.85793
   A35        1.88164  -0.00041   0.00127  -0.00130  -0.00050   1.88114
   A36        1.77590   0.00054  -0.00201  -0.00362  -0.00604   1.76987
   A37        2.19957  -0.00004  -0.02051   0.00363  -0.01802   2.18156
   A38        1.89198  -0.00030  -0.00383   0.00016  -0.00418   1.88780
   A39        3.08562   0.00024  -0.02276   0.00275  -0.01743   3.06818
   A40        3.18920   0.00047   0.04119  -0.00024   0.03667   3.22588
   A41        3.09990   0.00003   0.04588  -0.00682   0.04123   3.14113
   A42        2.88213   0.00157   0.08903  -0.01702   0.07046   2.95259
   A43        2.85202   0.00074   0.02409  -0.00580   0.01867   2.87069
   A44        2.90416  -0.00004  -0.02731   0.00026  -0.02860   2.87556
   A45        3.09859  -0.00022  -0.00674   0.00238  -0.00547   3.09313
   A46        3.14086  -0.00084  -0.01673   0.01170  -0.01333   3.12752
   A47        2.96522   0.00110   0.05682  -0.01178   0.04670   3.01192
   A48        3.00814  -0.00041  -0.00342   0.00126  -0.00360   3.00453
   A49        3.23777   0.00056   0.01457   0.00094   0.01537   3.25314
   A50        2.91706   0.00034   0.04180  -0.00277   0.03976   2.95682
    D1        0.49998  -0.00031  -0.22922   0.02007  -0.20893   0.29105
    D2       -2.65038  -0.00017  -0.21919   0.01951  -0.19924  -2.84962
    D3        0.01978   0.00011   0.00106  -0.00271  -0.00073   0.01904
    D4       -3.11370  -0.00002  -0.00823  -0.00218  -0.00970  -3.12340
    D5        2.16166  -0.00008  -0.07455  -0.00298  -0.07762   2.08405
    D6        0.06224  -0.00005  -0.07160  -0.00279  -0.07446  -0.01222
    D7       -2.03302  -0.00007  -0.07453  -0.00297  -0.07759  -2.11061
    D8       -0.98733   0.00005  -0.06606  -0.00347  -0.06944  -1.05677
    D9       -3.08675   0.00008  -0.06310  -0.00327  -0.06629   3.13014
   D10        1.10118   0.00006  -0.06604  -0.00345  -0.06942   1.03176
   D11        2.24013  -0.00060   0.35029  -0.04212   0.30657   2.54669
   D12       -1.74142  -0.00036   0.39513  -0.05263   0.34782  -1.39360
   D13       -0.11396  -0.00028   0.37194  -0.04432   0.32459   0.21063
   D14        2.23634  -0.00022   0.50745  -0.10479   0.40033   2.63667
   D15       -1.00466   0.00060   0.02510   0.00574   0.03342  -0.97124
   D16        0.14490  -0.00071  -0.05193   0.00433  -0.05019   0.09471
   D17        1.98002  -0.00035  -0.04109   0.00421  -0.03919   1.94083
   D18        2.31440  -0.00018   0.02943  -0.01128   0.01675   2.33114
   D19       -2.13367   0.00018   0.04027  -0.01141   0.02775  -2.10592
   D20       -1.67007  -0.00041   0.00801  -0.00238   0.00761  -1.66246
   D21        0.16505  -0.00006   0.01885  -0.00251   0.01862   0.18366
   D22       -0.66262  -0.00049  -0.07187   0.01152  -0.05967  -0.72229
   D23       -2.82343  -0.00003  -0.03470   0.00930  -0.02436  -2.84780
   D24        1.24820   0.00061   0.00093  -0.00063   0.00062   1.24882
   D25       -0.99967  -0.00044   0.08933  -0.03106   0.05744  -0.94223
   D26        0.85897  -0.00009   0.02557  -0.02004   0.00467   0.86364
   D27       -0.15760   0.00023   0.01023   0.00982   0.01963  -0.13797
   D28        2.23987   0.00011  -0.01872   0.01373  -0.00439   2.23547
   D29        1.69559   0.00010  -0.01506   0.01404  -0.00171   1.69388
   D30       -2.19012  -0.00002  -0.04401   0.01794  -0.02574  -2.21586
   D31        1.17589  -0.00024  -0.03005   0.01325  -0.01834   1.15755
   D32       -0.76007  -0.00021  -0.03960   0.01415  -0.02628  -0.78635
   D33        0.88947  -0.00034   0.20036  -0.04146   0.15599   1.04546
   D34        2.78744  -0.00056   0.22743  -0.04629   0.17833   2.96576
   D35       -2.26990  -0.00016  -0.22234   0.05404  -0.16543  -2.43533
   D36       -0.37193  -0.00038  -0.19528   0.04920  -0.14309  -0.51502
   D37        0.30372   0.00086  -0.10588   0.02326  -0.08114   0.22258
   D38       -1.57488  -0.00043  -0.12775   0.02711  -0.10052  -1.67541
   D39       -0.36754  -0.00121   0.00318  -0.00146   0.00216  -0.36538
   D40        1.50323  -0.00033   0.03113  -0.00554   0.02490   1.52813
   D41        2.83569  -0.00022   0.09743  -0.02744   0.07053   2.90623
   D42        0.59644  -0.00046   0.07909  -0.00880   0.07042   0.66686
   D43       -1.54275   0.00014  -0.02556  -0.00671  -0.03134  -1.57409
   D44        2.60245   0.00002  -0.00209  -0.00483  -0.00669   2.59576
   D45        2.27784  -0.00006  -0.05779   0.01497  -0.04226   2.23558
   D46        0.13986  -0.00017  -0.03432   0.01685  -0.01761   0.12225
         Item               Value     Threshold  Converged?
 Maximum Force            0.002009     0.000015     NO 
 RMS     Force            0.000523     0.000010     NO 
 Maximum Displacement     0.482060     0.000060     NO 
 RMS     Displacement     0.161080     0.000040     NO 
 Predicted change in Energy=-2.058234D-04
 GradGradGradGradGradGradGradGradGradGradGradGradGradGradGradGradGradGrad

                          Input orientation:                          
 ---------------------------------------------------------------------
 Center     Atomic      Atomic             Coordinates (Angstroms)
 Number     Number       Type             X           Y           Z
 ---------------------------------------------------------------------
      1          6           0       -1.034679   -1.602912    0.601788
      2          8           0       -1.545269   -0.500868    0.623692
      3          8           0        0.098904   -1.953052    0.080299
      4          1           0        0.591564   -1.159689   -0.338765
      5          6           0       -1.751608   -2.813724    1.253214
      6          9           0       -2.000372   -3.757386    0.334149
      7          9           0       -2.908393   -2.445292    1.799293
      8          9           0       -0.984605   -3.352281    2.211173
      9          8           0       -1.779250    2.081077   -0.372495
     10          1           0       -1.652144    1.189412    0.003429
     11          1           0       -2.711810    2.287173   -0.269533
     12          8           0        1.967584    1.875327    1.458920
     13          1           0        1.390780    2.649673    1.267301
     14          1           0        1.436458    1.118788    1.179039
     15          8           0        1.253159    0.084561   -0.869595
     16          1           0        2.189703    0.298754   -0.991518
     17          1           0        0.759843    0.632960   -1.536433
     18          8           0        0.349104    3.805202    0.421495
     19          1           0       -0.466633    3.326802    0.198132
     20          1           0        0.816063    3.946884   -0.417297
     21          8           0       -0.028612    1.711251   -2.526870
     22          1           0       -0.796875    1.978983   -1.996399
     23          1           0        0.570453    2.476578   -2.553613
     24          8           0        1.961592    3.606399   -1.956415
     25          1           0        2.395881    4.300262   -2.457788
     26          1           0        2.658929    3.019416   -1.590442
     27          8           0        3.522477    1.775058   -0.655488
     28          1           0        3.093638    1.868563    0.240771
     29          1           0        4.473686    1.741840   -0.530106
 ---------------------------------------------------------------------
                    Distance matrix (angstroms):
                    1          2          3          4          5
     1  C    0.000000
     2  O    1.214777   0.000000
     3  O    1.295978   2.259960   0.000000
     4  H    1.930221   2.434425   1.023598   0.000000
     5  C    1.550615   2.405863   2.353907   3.280348   0.000000
     6  F    2.376121   3.300889   2.779752   3.730815   1.340546
     7  F    2.377903   2.649704   3.498724   4.298112   1.331200
     8  F    2.377587   3.311344   2.769920   3.714021   1.340158
     9  O    3.882703   2.777332   4.472883   4.015528   5.157787
    10  H    2.921706   1.803661   3.598216   3.266435   4.194872
    11  H    4.324897   3.151483   5.099216   4.774718   5.409242
    12  O    4.674014   4.322505   4.477617   3.786347   5.988481
    13  H    4.940671   4.354368   4.925748   4.210633   6.302658
    14  H    3.721208   3.438370   3.525973   2.865141   5.062995
    15  O    3.201052   3.225496   2.527146   1.505870   4.683481
    16  H    4.068366   4.147085   3.254361   2.259909   5.500934
    17  H    3.576510   3.356374   3.120596   2.162479   5.095993
    18  O    5.585254   4.708691   5.773778   5.028611   6.993921
    19  H    4.978724   3.999451   5.311362   4.640758   6.361636
    20  H    5.938352   5.142183   5.964157   5.112109   7.422221
    21  O    4.667371   4.137603   4.498968   3.662611   6.142732
    22  H    4.431377   3.684377   4.536077   3.811401   5.868692
    23  H    5.401412   4.841150   5.175082   4.257750   6.918901
    24  O    6.531384   5.985371   6.206876   5.216260   8.081309
    25  H    7.481792   6.933904   7.128949   6.128367   9.032275
    26  H    6.309876   5.913549   5.836998   4.827589   7.846320
    27  O    5.810258   5.700718   5.114786   4.159724   7.246795
    28  H    5.405967   5.223053   4.857873   3.970711   6.813608
    29  H    6.542984   6.526010   5.758779   4.850397   7.917555
                    6          7          8          9         10
     6  F    0.000000
     7  F    2.166272   0.000000
     8  F    2.172352   2.166387   0.000000
     9  O    5.885226   5.145837   6.068623   0.000000
    10  H    4.970055   4.244333   5.093792   0.975982   0.000000
    11  H    6.116148   5.168647   6.398483   0.960596   1.549994
    12  O    6.981207   6.523708   6.050554   4.175546   3.961233
    13  H    7.308973   6.687643   6.523557   3.614046   3.604042
    14  H    6.025173   5.653770   5.188189   3.697843   3.305527
    15  O    5.176390   5.553524   5.129386   3.664518   3.228568
    16  H    5.980501   6.427207   5.802027   4.394594   4.067306
    17  H    5.512985   5.835979   5.741933   3.146234   2.915218
    18  O    7.919622   7.181803   7.497419   2.851828   3.319960
    19  H    7.249591   6.468615   6.995054   1.897475   2.451893
    20  H    8.237279   7.723002   7.964237   3.196701   3.724609
    21  O    6.479141   6.654749   7.000167   2.800507   3.051326
    22  H    6.307598   6.200000   6.794210   1.900671   2.313920
    23  H    7.335572   7.434714   7.687457   3.230295   3.624252
    24  O    8.670016   8.628156   8.629722   4.339276   4.768848
    25  H    9.594146   9.579173   9.580621   5.167683   5.667581
    26  H    8.446193   8.505787   8.265963   4.696947   4.947190
    27  O    7.879669   8.074243   7.404130   5.318087   5.249177
    28  H    7.590057   7.553987   6.911712   4.915923   4.800003
    29  H    8.538258   8.800754   7.953466   6.264115   6.173786
                   11         12         13         14         15
    11  H    0.000000
    12  O    5.005387   0.000000
    13  H    4.395966   0.984394   0.000000
    14  H    4.546605   0.965806   1.534107   0.000000
    15  O    4.575211   3.023116   3.341416   2.302200   0.000000
    16  H    5.338530   2.922254   3.356688   2.439498   0.968431
    17  H    4.048930   3.460383   3.510859   2.840356   0.994372
    18  O    3.485847   2.723994   1.770798   2.995502   4.040718
    19  H    2.518007   3.101899   2.247579   3.075591   3.822283
    20  H    3.901585   3.022837   2.202483   3.306253   3.913204
    21  O    3.553423   4.460745   4.158250   4.028797   2.652474
    22  H    2.596926   4.426309   3.985900   3.976320   3.010177
    23  H    4.003267   4.291142   3.911813   4.065250   3.003956
    24  O    5.140683   3.828990   3.410792   4.036713   3.753186
    25  H    5.910118   4.626483   4.196541   4.926335   4.647613
    26  H    5.579052   3.329491   3.148271   3.574472   3.333045
    27  O    6.267181   2.626493   3.001033   2.854410   2.837856
    28  H    5.842849   1.658894   2.136263   2.046645   2.793375
    29  H    7.210870   3.202279   3.682274   3.540357   3.637805
                   16         17         18         19         20
    16  H    0.000000
    17  H    1.566245   0.000000
    18  O    4.204710   3.750374   0.000000
    19  H    4.200054   3.430705   0.971692   0.000000
    20  H    3.940237   3.498245   0.970411   1.551955   0.000000
    21  O    3.045222   1.662931   3.635954   3.198046   3.187762
    22  H    3.571079   2.108724   3.239531   2.596467   2.994623
    23  H    3.131298   2.114108   3.265809   3.061132   2.604990
    24  O    3.453053   3.234490   2.879948   3.258301   1.948603
    25  H    4.266675   4.120026   3.567163   4.024366   2.604669
    26  H    2.825046   3.050347   3.162379   3.614224   2.373314
    27  O    2.017096   3.116504   3.918121   4.364582   3.478253
    28  H    2.190875   3.183044   3.363882   3.847572   3.152749
    29  H    2.740799   4.004365   4.709054   5.239197   4.272371
                   21         22         23         24         25
    21  O    0.000000
    22  H    0.971240   0.000000
    23  H    0.972275   1.558099   0.000000
    24  O    2.806763   3.203002   1.889023   0.000000
    25  H    3.547663   3.974280   2.582090   0.959909   0.000000
    26  H    3.132262   3.631787   2.363070   0.982224   1.569091
    27  O    4.014520   4.527298   3.579030   2.735431   3.300630
    28  H    4.175288   4.489234   3.813756   3.021462   3.698952
    29  H    4.925311   5.475862   4.457539   3.438250   3.818214
                   26         27         28         29
    26  H    0.000000
    27  O    1.779967   0.000000
    28  H    2.206078   0.997962   0.000000
    29  H    2.459647   0.960012   1.585826   0.000000
 Stoichiometry    C2H15F3O9
 Framework group  C1[X(C2H15F3O9)]
 Deg. of freedom    81
 Full point group                 C1      NOp   1
 Largest Abelian subgroup         C1      NOp   1
 Largest concise Abelian subgroup C1      NOp   1
                         Standard orientation:                         
 ---------------------------------------------------------------------
 Center     Atomic      Atomic             Coordinates (Angstroms)
 Number     Number       Type             X           Y           Z
 ---------------------------------------------------------------------
      1          6           0       -2.052015   -0.054774   -0.119063
      2          8           0       -1.411723    0.908419    0.252376
      3          8           0       -1.620188   -1.134906   -0.690378
      4          1           0       -0.603016   -1.129918   -0.804791
      5          6           0       -3.590812   -0.094427    0.067859
      6          9           0       -4.201869   -0.198576   -1.120764
      7          9           0       -4.026659    1.011167    0.667688
      8          9           0       -3.944743   -1.148595    0.815847
      9          8           0        0.881914    2.472223    0.166820
     10          1           0        0.102869    1.887503    0.227921
     11          1           0        0.559415    3.366867    0.302284
     12          8           0        1.999422   -1.136505    1.945427
     13          1           0        2.405194   -0.241566    2.004290
     14          1           0        1.206740   -0.994380    1.412290
     15          8           0        0.898977   -1.042892   -0.868731
     16          1           0        1.571823   -1.739287   -0.881829
     17          1           0        1.306767   -0.262200   -1.330251
     18          8           0        3.092591    1.328367    1.558734
     19          1           0        2.369273    1.842044    1.162333
     20          1           0        3.694054    1.104764    0.830764
     21          8           0        2.100014    1.070789   -1.929619
     22          1           0        1.778102    1.792873   -1.365460
     23          1           0        3.026924    0.915937   -1.680262
     24          8           0        4.450345    0.158891   -0.695801
     25          1           0        5.382807    0.178847   -0.922830
     26          1           0        4.203397   -0.776132   -0.524012
     27          8           0        3.328688   -2.245474   -0.029847
     28          1           0        2.920154   -1.951525    0.831908
     29          1           0        3.731568   -3.105874    0.108080
 ---------------------------------------------------------------------
 Rotational constants (GHZ):           0.7932527           0.2122350           0.2008595
 Standard basis: 6-31++G(d,p) (6D, 7F)
 There are   356 symmetry adapted cartesian basis functions of A   symmetry.
 There are   356 symmetry adapted basis functions of A   symmetry.
   356 basis functions,   568 primitive gaussians,   356 cartesian basis functions
    63 alpha electrons       63 beta electrons
       nuclear repulsion energy      1118.4490980454 Hartrees.
 NAtoms=   29 NActive=   29 NUniq=   29 SFac= 1.00D+00 NAtFMM=   60 NAOKFM=F Big=F
 Integral buffers will be    131072 words long.
 Raffenetti 2 integral format.
 Two-electron integral symmetry is turned on.
 Nuclear repulsion after empirical dispersion term =     1118.4322365415 Hartrees.
 One-electron integrals computed using PRISM.
 NBasis=   356 RedAO= T EigKep=  3.29D-05  NBF=   356
 NBsUse=   356 1.00D-06 EigRej= -1.00D+00 NBFU=   356
 Initial guess from the checkpoint file:  "/local_scratch/slurm.6305310/Gau-3622377.chk"
 B after Tr=    -0.000000   -0.000000    0.000000
         Rot=    0.999875   -0.009482   -0.008536   -0.009392 Ang=  -1.82 deg.
 ExpMin= 3.60D-02 ExpMax= 7.00D+03 ExpMxC= 1.05D+03 IAcc=3 IRadAn=         5 AccDes= 0.00D+00
 Harris functional with IExCor= 4639 and IRadAn=       5 diagonalized for initial guess.
 HarFok:  IExCor= 4639 AccDes= 0.00D+00 IRadAn=         5 IDoV= 1 UseB2=F ITyADJ=14
 ICtDFT=  3500011 ScaDFX=  1.000000  1.000000  1.000000  1.000000
 FoFCou: FMM=F IPFlag=           0 FMFlag=      100000 FMFlg1=           0
         NFxFlg=           0 DoJE=T BraDBF=F KetDBF=T FulRan=T
         wScrn=  0.000000 ICntrl=       500 IOpCl=  0 I1Cent=   200000004 NGrid=           0
         NMat0=    1 NMatS0=      1 NMatT0=    0 NMatD0=    1 NMtDS0=    0 NMtDT0=    0
 Petite list used in FoFCou.
 Requested convergence on RMS density matrix=1.00D-10 within 128 cycles.
 Requested convergence on MAX density matrix=1.00D-08.
 Requested convergence on             energy=1.00D-08.
 No special actions if energy rises.
 SCF Done:  E(RwB97XD) =  -1061.67656145     A.U. after   16 cycles
            NFock= 16  Conv=0.75D-10     -V/T= 2.0083
 Calling FoFJK, ICntrl=      2127 FMM=F ISym2X=0 I1Cent= 0 IOpClX= 0 NMat=1 NMatS=1 NMatT=0.
 ***** Axes restored to original set *****
 -------------------------------------------------------------------
 Center     Atomic                   Forces (Hartrees/Bohr)
 Number     Number              X              Y              Z
 -------------------------------------------------------------------
      1        6           0.000388216   -0.000261286   -0.000265540
      2        8          -0.000128100    0.000237771    0.000235200
      3        8           0.000226075    0.000487722   -0.000182358
      4        1          -0.000438754   -0.000426840    0.000394061
      5        6          -0.000039404   -0.000116370    0.000034579
      6        9           0.000030394    0.000027818   -0.000067121
      7        9           0.000013116    0.000071331   -0.000027578
      8        9           0.000041260    0.000055798   -0.000009079
      9        8           0.000055787    0.000258509   -0.000228207
     10        1          -0.000100329   -0.000150280    0.000157513
     11        1          -0.000018586   -0.000045831    0.000018256
     12        8           0.000027424    0.000257876   -0.000094627
     13        1           0.000094563   -0.000108674    0.000025952
     14        1          -0.000127302   -0.000056483    0.000110097
     15        8          -0.000219566    0.000832729   -0.001391900
     16        1           0.001034602   -0.000806214    0.000936026
     17        1          -0.000604701   -0.000493027    0.000440339
     18        8           0.000169427    0.000000385   -0.000057854
     19        1          -0.000054307   -0.000000600   -0.000026323
     20        1          -0.000041707   -0.000028291   -0.000020324
     21        8           0.000339654   -0.000048693   -0.000362770
     22        1          -0.000299504    0.000141190    0.000245528
     23        1          -0.000120405    0.000089129    0.000137418
     24        8          -0.000212312    0.000000072    0.000117820
     25        1           0.000092923   -0.000093345   -0.000010482
     26        1           0.000092247    0.000144291   -0.000013868
     27        8          -0.000203000    0.000276751   -0.000050043
     28        1           0.000014522   -0.000180179   -0.000051331
     29        1          -0.000012233   -0.000065261    0.000006617
 -------------------------------------------------------------------
 Cartesian Forces:  Max     0.001391900 RMS     0.000311803

 GradGradGradGradGradGradGradGradGradGradGradGradGradGradGradGradGradGrad
 Berny optimization.
 Using GEDIIS/GDIIS optimizer.
 FormGI is forming the generalized inverse of G from B-inverse, IUseBI=4.
 Internal  Forces:  Max     0.001532862 RMS     0.000244234
 Search for a local minimum.
 Step number  12 out of a maximum of  174
 All quantities printed in internal units (Hartrees-Bohrs-Radians)
 Mixed Optimization -- En-DIIS/RFO-DIIS
 Swapping is turned off.
 Update second derivatives using D2CorX and points    4    5    6    7    8
                                                      9   10   11   12
 DE=  1.49D-04 DEPred=-2.06D-04 R=-7.22D-01
 Trust test=-7.22D-01 RLast= 8.86D-01 DXMaxT set to 6.56D-01
 ITU= -1  1  1  1  1  0  1  0  1  1  1  0
     Eigenvalues ---    0.00001   0.00029   0.00044   0.00060   0.00072
     Eigenvalues ---    0.00149   0.00178   0.00257   0.00301   0.00422
     Eigenvalues ---    0.00472   0.00589   0.00710   0.00845   0.00890
     Eigenvalues ---    0.01032   0.01051   0.01169   0.01297   0.01415
     Eigenvalues ---    0.01509   0.01583   0.01655   0.01749   0.01843
     Eigenvalues ---    0.01913   0.02051   0.02134   0.02320   0.02423
     Eigenvalues ---    0.02671   0.02803   0.02813   0.03000   0.03118
     Eigenvalues ---    0.03225   0.03398   0.03632   0.03763   0.04080
     Eigenvalues ---    0.04265   0.04895   0.05449   0.05908   0.06503
     Eigenvalues ---    0.06810   0.07395   0.08245   0.08642   0.10751
     Eigenvalues ---    0.11686   0.11924   0.13572   0.18898   0.19727
     Eigenvalues ---    0.21571   0.21787   0.23776   0.26865   0.36459
     Eigenvalues ---    0.37637   0.38688   0.39371   0.41176   0.42374
     Eigenvalues ---    0.45652   0.47192   0.49361   0.50529   0.52314
     Eigenvalues ---    0.52804   0.53333   0.55320   0.56007   0.56367
     Eigenvalues ---    0.57336   0.57802   0.58014   0.59739   0.87198
     Eigenvalues ---    1.18499
 Eigenvalue     1 is   1.27D-05 Eigenvector:
                          D12       D13       D11       D14       D1
   1                    0.41312   0.40349   0.38060   0.36300  -0.29320
                          D2        D34       D33       D35       D7
   1                   -0.27835   0.14263   0.13165  -0.12905  -0.12349
 En-DIIS/RFO-DIIS/Sim-DIIS IScMMF=       -3 using points:    12   11   10    9    8    7    6    5    4    3
 RFO step:  Lambda=-3.85572242D-04.
 EnCoef did   100 forward-backward iterations
 EnCoef did   100 forward-backward iterations
 EnCoef did   100 forward-backward iterations
 Rare condition: small coef for last iteration:  0.874D-05
 EnCoef did   100 forward-backward iterations
 EnCoef did   100 forward-backward iterations
 EnCoef did     5 forward-backward iterations
 DidBck=T Rises=T En-DIIS coefs:    0.19210    0.00000    0.00000    0.71720    0.09070
                  En-DIIS coefs:    0.00000    0.00000    0.00000    0.00000    0.00000
 Iteration  1 RMS(Cart)=  0.08185815 RMS(Int)=  0.00325407
 Iteration  2 RMS(Cart)=  0.00536707 RMS(Int)=  0.00117165
 Iteration  3 RMS(Cart)=  0.00002397 RMS(Int)=  0.00117152
 Iteration  4 RMS(Cart)=  0.00000007 RMS(Int)=  0.00117152
 Variable       Old X    -DE/DX   Delta X   Delta X   Delta X     New X
                                 (Linear)    (Quad)   (Total)
    R1        2.29560   0.00034   0.00034   0.00188   0.00166   2.29725
    R2        2.44904  -0.00024  -0.00046  -0.00186  -0.00238   2.44666
    R3        2.93024  -0.00008  -0.00031  -0.00018  -0.00049   2.92975
    R4        3.40843   0.00004   0.00080   0.00399   0.00416   3.41259
    R5        1.93432  -0.00078  -0.00162   0.00031  -0.00067   1.93365
    R6        2.84568  -0.00008  -0.00078  -0.02577  -0.02592   2.81976
    R7        2.53326   0.00002  -0.00027  -0.00018  -0.00045   2.53281
    R8        2.51560  -0.00000  -0.00006   0.00002  -0.00004   2.51556
    R9        2.53253  -0.00001   0.00025   0.00043   0.00069   2.53322
   R10        1.84434   0.00022   0.00018   0.00088   0.00043   1.84477
   R11        1.81526   0.00001   0.00007   0.00017   0.00024   1.81551
   R12        3.58571   0.00005   0.00208  -0.00430  -0.00228   3.58342
   R13        3.59175  -0.00014  -0.00465  -0.00635  -0.01106   3.58068
   R14        1.86023  -0.00024  -0.00018   0.00222   0.00211   1.86235
   R15        1.82511   0.00008   0.00006  -0.00176  -0.00170   1.82340
   R16        3.13486  -0.00003  -0.00106  -0.01339  -0.01447   3.12038
   R17        3.34632  -0.00006  -0.00123  -0.02869  -0.02985   3.31647
   R18        1.83007   0.00070  -0.00006   0.00164   0.00158   1.83165
   R19        1.87909   0.00015  -0.00082  -0.00509  -0.00549   1.87360
   R20        3.14248   0.00043   0.00168   0.02453   0.02662   3.16911
   R21        1.83623   0.00010  -0.00020   0.00058   0.00032   1.83656
   R22        1.83381  -0.00001   0.00028   0.00056   0.00084   1.83465
   R23        1.83538   0.00034   0.00101   0.00096   0.00200   1.83738
   R24        1.83733  -0.00006   0.00021  -0.00068  -0.00038   1.83695
   R25        3.56974  -0.00009  -0.00051   0.01478   0.01433   3.58406
   R26        1.81397  -0.00002   0.00007   0.00018   0.00025   1.81421
   R27        1.85613  -0.00019   0.00061  -0.00129  -0.00076   1.85537
   R28        3.36365  -0.00015  -0.00493   0.00482  -0.00020   3.36345
   R29        1.88587  -0.00009  -0.00019   0.00074   0.00053   1.88640
   R30        1.81416  -0.00001   0.00011   0.00016   0.00028   1.81444
    A1        2.23954   0.00024   0.00018   0.00078   0.00036   2.23990
    A2        2.10190  -0.00008  -0.00016  -0.00138  -0.00124   2.10066
    A3        1.94174  -0.00016  -0.00002   0.00061   0.00088   1.94262
    A4        2.62372  -0.00017  -0.00336  -0.01160  -0.01753   2.60619
    A5        1.95662   0.00007   0.00039   0.00081   0.00211   1.95874
    A6        1.92565  -0.00009   0.00063   0.00042   0.00105   1.92670
    A7        1.93691  -0.00010  -0.00024  -0.00005  -0.00029   1.93662
    A8        1.92781  -0.00008  -0.00124  -0.00158  -0.00282   1.92499
    A9        1.89105   0.00010   0.00033   0.00038   0.00070   1.89176
   A10        1.88955   0.00009   0.00030   0.00049   0.00079   1.89035
   A11        1.89160   0.00009   0.00026   0.00039   0.00065   1.89225
   A12        1.85580  -0.00010  -0.00020  -0.00120  -0.00084   1.85496
   A13        1.97564   0.00026  -0.00095  -0.02393  -0.02525   1.95039
   A14        1.78514  -0.00009   0.00415   0.01773   0.02135   1.80649
   A15        2.09265  -0.00005   0.00077   0.00649   0.00710   2.09975
   A16        2.22040   0.00012  -0.00109  -0.00687  -0.00792   2.21249
   A17        1.50541  -0.00010  -0.00260   0.00647   0.00417   1.50957
   A18        1.81063  -0.00009   0.00144   0.00496   0.00656   1.81719
   A19        1.83176  -0.00014  -0.00195  -0.00757  -0.00873   1.82303
   A20        1.72875   0.00018   0.00621   0.04059   0.04661   1.77537
   A21        2.82715  -0.00012   0.00031   0.01915   0.02010   2.84725
   A22        2.28103  -0.00098  -0.00750   0.01121  -0.00323   2.27780
   A23        2.06476  -0.00042  -0.00143   0.04602   0.03951   2.10427
   A24        1.84769   0.00153   0.01133   0.02069   0.02561   1.87330
   A25        1.85705   0.00006  -0.00312  -0.01174  -0.01520   1.84185
   A26        1.79781   0.00005   0.00084   0.00580   0.00695   1.80475
   A27        1.85163  -0.00008   0.00041  -0.00024   0.00007   1.85170
   A28        1.80132   0.00024   0.00230  -0.00722  -0.00518   1.79614
   A29        1.80766   0.00030   0.00133  -0.00679  -0.00474   1.80292
   A30        1.86024  -0.00039  -0.00044  -0.00518  -0.00656   1.85367
   A31        2.66879   0.00012   0.00931   0.02842   0.03656   2.70535
   A32        2.72841   0.00017   0.00125   0.01013   0.01185   2.74026
   A33        2.21478   0.00008  -0.00021  -0.01408  -0.01427   2.20051
   A34        1.85793  -0.00011  -0.00114   0.00063  -0.00046   1.85747
   A35        1.88114  -0.00006   0.00018   0.00000  -0.00002   1.88112
   A36        1.76987   0.00011   0.00148   0.00295   0.00460   1.77447
   A37        2.18156   0.00001  -0.00064   0.00758   0.00681   2.18837
   A38        1.88780  -0.00010  -0.00075   0.00131   0.00047   1.88827
   A39        3.06818   0.00035   0.00543   0.01352   0.01996   3.08814
   A40        3.22588   0.00025  -0.00460  -0.00858  -0.01472   3.21115
   A41        3.14113  -0.00018  -0.01015  -0.02206  -0.03146   3.10967
   A42        2.95259   0.00012  -0.00619  -0.03091  -0.03752   2.91507
   A43        2.87069  -0.00017  -0.00255  -0.01272  -0.01509   2.85559
   A44        2.87556   0.00028   0.01113   0.02494   0.03582   2.91138
   A45        3.09313   0.00004   0.00131   0.00367   0.00352   3.09665
   A46        3.12752  -0.00050  -0.00473   0.01804   0.01156   3.13908
   A47        3.01192   0.00033   0.00049  -0.02640  -0.02521   2.98671
   A48        3.00453  -0.00018   0.00060   0.00291   0.00316   3.00769
   A49        3.25314  -0.00010  -0.00297  -0.00599  -0.00916   3.24398
   A50        2.95682  -0.00008  -0.00381  -0.01854  -0.02195   2.93487
    D1        0.29105   0.00006   0.04109   0.05451   0.09490   0.38596
    D2       -2.84962   0.00005   0.03953   0.05175   0.09111  -2.75851
    D3        0.01904  -0.00006   0.00030  -0.00385  -0.00264   0.01640
    D4       -3.12340  -0.00006   0.00175  -0.00130   0.00088  -3.12253
    D5        2.08405   0.00001   0.01616   0.01317   0.02910   2.11314
    D6       -0.01222   0.00001   0.01549   0.01245   0.02772   0.01549
    D7       -2.11061   0.00001   0.01613   0.01304   0.02895  -2.08165
    D8       -1.05677   0.00000   0.01484   0.01084   0.02590  -1.03087
    D9        3.13014   0.00000   0.01417   0.01013   0.02452  -3.12852
   D10        1.03176   0.00001   0.01482   0.01072   0.02576   1.05752
   D11        2.54669  -0.00016  -0.05062  -0.09831  -0.14967   2.39702
   D12       -1.39360   0.00013  -0.04874  -0.11863  -0.16667  -1.56026
   D13        0.21063  -0.00006  -0.05196  -0.10439  -0.15770   0.05293
   D14        2.63667  -0.00048  -0.01957  -0.21373  -0.23040   2.40627
   D15       -0.97124   0.00012  -0.01207   0.00274  -0.00942  -0.98066
   D16        0.09471  -0.00016   0.00701   0.01291   0.01944   0.11415
   D17        1.94083  -0.00012   0.00623   0.01139   0.01723   1.95806
   D18        2.33114  -0.00002   0.00605  -0.01495  -0.00933   2.32182
   D19       -2.10592   0.00003   0.00526  -0.01647  -0.01153  -2.11745
   D20       -1.66246   0.00000   0.00344  -0.01068  -0.00697  -1.66943
   D21        0.18366   0.00005   0.00265  -0.01220  -0.00917   0.17449
   D22       -0.72229  -0.00017   0.00622   0.02207   0.02848  -0.69381
   D23       -2.84780  -0.00002   0.00303   0.01056   0.01352  -2.83428
   D24        1.24882   0.00007   0.00479  -0.00070   0.00403   1.25285
   D25       -0.94223  -0.00007  -0.00690  -0.05670  -0.06382  -1.00606
   D26        0.86364   0.00006  -0.00032  -0.01351  -0.01392   0.84972
   D27       -0.13797   0.00014  -0.00615   0.01219   0.00595  -0.13202
   D28        2.23547   0.00005  -0.01058   0.01891   0.00844   2.24391
   D29        1.69388   0.00009  -0.00252   0.02812   0.02539   1.71927
   D30       -2.21586   0.00000  -0.00695   0.03484   0.02787  -2.18799
   D31        1.15755  -0.00004   0.00422   0.00248   0.00637   1.16392
   D32       -0.78635   0.00001   0.00456   0.00465   0.00905  -0.77730
   D33        1.04546  -0.00008  -0.00900  -0.08773  -0.09742   0.94804
   D34        2.96576  -0.00029  -0.00851  -0.10088  -0.11081   2.85495
   D35       -2.43533  -0.00001  -0.00225   0.09626   0.09704  -2.33829
   D36       -0.51502  -0.00023  -0.00176   0.08312   0.08364  -0.43138
   D37        0.22258   0.00013   0.00207   0.04549   0.04828   0.27086
   D38       -1.67541  -0.00016  -0.00015   0.05761   0.05774  -1.61767
   D39       -0.36538  -0.00021  -0.01794   0.00707  -0.01061  -0.37599
   D40        1.52813   0.00004  -0.01503  -0.00540  -0.02043   1.50770
   D41        2.90623  -0.00010   0.00907  -0.05862  -0.04934   2.85689
   D42        0.66686   0.00005   0.01034  -0.04573  -0.03522   0.63164
   D43       -1.57409  -0.00005   0.01082   0.00895   0.01978  -1.55431
   D44        2.59576  -0.00010   0.01103  -0.00124   0.00973   2.60549
   D45        2.23558   0.00006   0.01310   0.02863   0.04185   2.27743
   D46        0.12225   0.00002   0.01331   0.01845   0.03180   0.15405
         Item               Value     Threshold  Converged?
 Maximum Force            0.001533     0.000015     NO 
 RMS     Force            0.000244     0.000010     NO 
 Maximum Displacement     0.278047     0.000060     NO 
 RMS     Displacement     0.085325     0.000040     NO 
 Predicted change in Energy=-1.744301D-04
 GradGradGradGradGradGradGradGradGradGradGradGradGradGradGradGradGradGrad

                          Input orientation:                          
 ---------------------------------------------------------------------
 Center     Atomic      Atomic             Coordinates (Angstroms)
 Number     Number       Type             X           Y           Z
 ---------------------------------------------------------------------
      1          6           0       -0.985626   -1.571214    0.614907
      2          8           0       -1.471515   -0.458289    0.670778
      3          8           0        0.102940   -1.943362    0.020917
      4          1           0        0.583539   -1.161632   -0.431804
      5          6           0       -1.681556   -2.766140    1.315934
      6          9           0       -1.980726   -3.720984    0.424199
      7          9           0       -2.807885   -2.379116    1.910601
      8          9           0       -0.872682   -3.295690    2.244533
      9          8           0       -1.771443    2.085236   -0.411774
     10          1           0       -1.627043    1.204790   -0.015609
     11          1           0       -2.709396    2.271565   -0.319492
     12          8           0        1.860174    1.793838    1.450742
     13          1           0        1.310855    2.588375    1.255308
     14          1           0        1.301562    1.051562    1.189940
     15          8           0        1.248513    0.039283   -1.016731
     16          1           0        2.184659    0.288731   -1.046424
     17          1           0        0.768522    0.615772   -1.665018
     18          8           0        0.338126    3.797437    0.435552
     19          1           0       -0.482934    3.343104    0.182647
     20          1           0        0.823825    3.955051   -0.390169
     21          8           0       -0.024271    1.771979   -2.585373
     22          1           0       -0.783393    2.011135   -2.026889
     23          1           0        0.581386    2.531885   -2.559908
     24          8           0        1.980461    3.627982   -1.897889
     25          1           0        2.434555    4.320239   -2.383951
     26          1           0        2.661094    3.020458   -1.535089
     27          8           0        3.467745    1.723976   -0.620569
     28          1           0        3.007421    1.783762    0.263181
     29          1           0        4.412660    1.660029   -0.462615
 ---------------------------------------------------------------------
                    Distance matrix (angstroms):
                    1          2          3          4          5
     1  C    0.000000
     2  O    1.215653   0.000000
     3  O    1.294718   2.259795   0.000000
     4  H    1.930191   2.435903   1.023246   0.000000
     5  C    1.550357   2.405519   2.353394   3.280197   0.000000
     6  F    2.376574   3.311386   2.768437   3.722698   1.340306
     7  F    2.377426   2.648136   3.497669   4.297776   1.331177
     8  F    2.375343   3.299417   2.779406   3.719887   1.340521
     9  O    3.878300   2.780538   4.464318   4.011046   5.150622
    10  H    2.918076   1.805865   3.592358   3.264941   4.188588
    11  H    4.314097   3.156752   5.078457   4.758453   5.395326
    12  O    4.485619   4.096410   4.370233   3.729421   5.775416
    13  H    4.794385   4.167184   4.849682   4.175870   6.134251
    14  H    3.527158   3.199865   3.431162   2.836166   4.846619
    15  O    3.201144   3.239416   2.513947   1.492155   4.679426
    16  H    4.033625   4.107850   3.233421   2.246085   5.464485
    17  H    3.613585   3.409884   3.136007   2.171221   5.130915
    18  O    5.532351   4.630479   5.760556   5.040327   6.923492
    19  H    4.958838   3.958049   5.321290   4.669857   6.328025
    20  H    5.901178   5.086430   5.956505   5.122492   7.373069
    21  O    4.726832   4.203705   4.540120   3.689630   6.209777
    22  H    4.455694   3.721421   4.540611   3.805161   5.899451
    23  H    5.419447   4.857250   5.188199   4.262734   6.943496
    24  O    6.491799   5.933953   6.184398   5.200116   8.038895
    25  H    7.443118   6.886442   7.102993   6.106394   8.991568
    26  H    6.245359   5.834894   5.796966   4.798266   7.776353
    27  O    5.676019   5.552130   5.018244   4.084239   7.101161
    28  H    5.227237   5.025316   4.731401   3.877313   6.617885
    29  H    6.383062   6.355736   5.638432   4.756563   7.739101
                    6          7          8          9         10
     6  F    0.000000
     7  F    2.166608   0.000000
     8  F    2.173074   2.167171   0.000000
     9  O    5.869824   5.137906   6.067792   0.000000
    10  H    4.958001   4.236633   5.092311   0.976208   0.000000
    11  H    6.082325   5.158667   6.398599   0.960724   1.549787
    12  O    6.798497   6.278200   5.831115   4.091762   3.828556
    13  H    7.164723   6.486093   6.353631   3.540180   3.487231
    14  H    5.842685   5.401524   4.973741   3.616258   3.170733
    15  O    5.161770   5.556284   5.124193   3.697571   3.260287
    16  H    5.965818   6.386463   5.746809   4.391008   4.053494
    17  H    5.543522   5.877507   5.768680   3.190825   2.967528
    18  O    7.867901   7.086816   7.419631   2.846028   3.284395
    19  H    7.225169   6.413660   6.962534   1.896266   2.433244
    20  H    8.212809   7.655360   7.898927   3.198764   3.702835
    21  O    6.561851   6.722640   7.051884   2.806291   3.081277
    22  H    6.348120   6.235119   6.812886   1.894816   2.325335
    23  H    7.386995   7.455907   7.691398   3.217107   3.621022
    24  O    8.665472   8.574269   8.557881   4.320345   4.735918
    25  H    9.593835   9.529308   9.505948   5.155107   5.640181
    26  H    8.416196   8.422465   8.164977   4.667318   4.898325
    27  O    7.773349   7.913641   7.228081   5.255776   5.156781
    28  H    7.430328   7.339028   6.691920   4.835699   4.678802
    29  H    8.403400   8.607155   7.734510   6.198912   6.073308
                   11         12         13         14         15
    11  H    0.000000
    12  O    4.923710   0.000000
    13  H    4.329293   0.985512   0.000000
    14  H    4.455847   0.964904   1.538231   0.000000
    15  O    4.597202   3.088853   3.415248   2.428357   0.000000
    16  H    5.330276   2.933679   3.368956   2.522517   0.969266
    17  H    4.080196   3.505354   3.565612   2.936805   0.991467
    18  O    3.490812   2.713236   1.755002   3.006184   4.130575
    19  H    2.521403   3.081955   2.222138   3.074123   3.918119
    20  H    3.914432   3.022220   2.193762   3.339944   3.988256
    21  O    3.548761   4.454417   4.147275   4.065688   2.661363
    22  H    2.586990   4.373738   3.935975   3.951684   3.006204
    23  H    3.989546   4.273795   3.884738   4.095286   3.006580
    24  O    5.130883   3.819932   3.387005   4.078423   3.767088
    25  H    5.909254   4.627903   4.184048   4.973994   4.647857
    26  H    5.557039   3.325847   3.129881   3.626384   3.339384
    27  O    6.208669   2.622878   2.986347   2.902142   2.814271
    28  H    5.767101   1.651235   2.123688   2.074838   2.788393
    29  H    7.149695   3.192808   3.665280   3.574927   3.598012
                   16         17         18         19         20
    16  H    0.000000
    17  H    1.579576   0.000000
    18  O    4.232842   3.836747   0.000000
    19  H    4.237436   3.523968   0.971864   0.000000
    20  H    3.965406   3.574785   0.970855   1.552488   0.000000
    21  O    3.073721   1.677018   3.655105   3.215702   3.209983
    22  H    3.568939   2.118120   3.242267   2.597396   3.006795
    23  H    3.145292   2.123050   3.260916   3.051633   2.606137
    24  O    3.452142   3.255217   2.858483   3.236990   1.928212
    25  H    4.254936   4.124998   3.552173   4.006739   2.589011
    26  H    2.815691   3.062879   3.143772   3.597170   2.357936
    27  O    1.971696   3.099160   3.899890   4.344490   3.467145
    28  H    2.151074   3.177235   3.348094   3.823691   3.147928
    29  H    2.680537   3.976933   4.687968   5.216891   4.260529
                   21         22         23         24         25
    21  O    0.000000
    22  H    0.972300   0.000000
    23  H    0.972073   1.554964   0.000000
    24  O    2.817149   3.204641   1.896605   0.000000
    25  H    3.546832   3.976762   2.581357   0.960040   0.000000
    26  H    3.142130   3.622857   2.369419   0.981820   1.568859
    27  O    4.007110   4.486911   3.569989   2.732911   3.304177
    28  H    4.159994   4.434680   3.796731   3.020930   3.710687
    29  H    4.919857   5.437757   4.453924   3.442157   3.831599
                   26         27         28         29
    26  H    0.000000
    27  O    1.779859   0.000000
    28  H    2.209782   0.998241   0.000000
    29  H    2.463524   0.960158   1.586439   0.000000
 Stoichiometry    C2H15F3O9
 Framework group  C1[X(C2H15F3O9)]
 Deg. of freedom    81
 Full point group                 C1      NOp   1
 Largest Abelian subgroup         C1      NOp   1
 Largest concise Abelian subgroup C1      NOp   1
                         Standard orientation:                         
 ---------------------------------------------------------------------
 Center     Atomic      Atomic             Coordinates (Angstroms)
 Number     Number       Type             X           Y           Z
 ---------------------------------------------------------------------
      1          6           0       -2.018664   -0.046758   -0.136761
      2          8           0       -1.359821    0.893761    0.262191
      3          8           0       -1.610801   -1.107049   -0.757828
      4          1           0       -0.596514   -1.110423   -0.892899
      5          6           0       -3.553448   -0.076534    0.080396
      6          9           0       -4.190052   -0.159815   -1.096133
      7          9           0       -3.967446    1.023733    0.704937
      8          9           0       -3.897622   -1.139170    0.821574
      9          8           0        0.922962    2.471141    0.082845
     10          1           0        0.145299    1.887127    0.167405
     11          1           0        0.596671    3.369687    0.178454
     12          8           0        1.823910   -1.059751    1.943923
     13          1           0        2.273061   -0.184084    1.995928
     14          1           0        1.033956   -0.888149    1.417078
     15          8           0        0.891018   -1.063965   -1.000684
     16          1           0        1.552377   -1.764000   -0.890999
     17          1           0        1.340799   -0.299487   -1.443717
     18          8           0        3.059029    1.327907    1.576200
     19          1           0        2.376209    1.863400    1.138567
     20          1           0        3.685750    1.070352    0.880897
     21          8           0        2.202039    1.041571   -1.965463
     22          1           0        1.854585    1.754982   -1.403601
     23          1           0        3.104582    0.863852   -1.651207
     24          8           0        4.456827    0.075768   -0.580008
     25          1           0        5.396045    0.057522   -0.778033
     26          1           0        4.169503   -0.846473   -0.404260
     27          8           0        3.202158   -2.264697    0.065617
     28          1           0        2.746552   -1.934190    0.890041
     29          1           0        3.551313   -3.140580    0.246790
 ---------------------------------------------------------------------
 Rotational constants (GHZ):           0.7900587           0.2158587           0.2049413
 Standard basis: 6-31++G(d,p) (6D, 7F)
 There are   356 symmetry adapted cartesian basis functions of A   symmetry.
 There are   356 symmetry adapted basis functions of A   symmetry.
   356 basis functions,   568 primitive gaussians,   356 cartesian basis functions
    63 alpha electrons       63 beta electrons
       nuclear repulsion energy      1121.8111935988 Hartrees.
 NAtoms=   29 NActive=   29 NUniq=   29 SFac= 1.00D+00 NAtFMM=   60 NAOKFM=F Big=F
 Integral buffers will be    131072 words long.
 Raffenetti 2 integral format.
 Two-electron integral symmetry is turned on.
 Nuclear repulsion after empirical dispersion term =     1121.7942157722 Hartrees.
 One-electron integrals computed using PRISM.
 NBasis=   356 RedAO= T EigKep=  3.36D-05  NBF=   356
 NBsUse=   356 1.00D-06 EigRej= -1.00D+00 NBFU=   356
 Initial guess from the checkpoint file:  "/local_scratch/slurm.6305310/Gau-3622377.chk"
 B after Tr=     0.000000   -0.000000    0.000000
         Rot=    0.999953    0.006903    0.004081    0.005432 Ang=   1.11 deg.
 ExpMin= 3.60D-02 ExpMax= 7.00D+03 ExpMxC= 1.05D+03 IAcc=3 IRadAn=         5 AccDes= 0.00D+00
 Harris functional with IExCor= 4639 and IRadAn=       5 diagonalized for initial guess.
 HarFok:  IExCor= 4639 AccDes= 0.00D+00 IRadAn=         5 IDoV= 1 UseB2=F ITyADJ=14
 ICtDFT=  3500011 ScaDFX=  1.000000  1.000000  1.000000  1.000000
 FoFCou: FMM=F IPFlag=           0 FMFlag=      100000 FMFlg1=           0
         NFxFlg=           0 DoJE=T BraDBF=F KetDBF=T FulRan=T
         wScrn=  0.000000 ICntrl=       500 IOpCl=  0 I1Cent=   200000004 NGrid=           0
         NMat0=    1 NMatS0=      1 NMatT0=    0 NMatD0=    1 NMtDS0=    0 NMtDT0=    0
 Petite list used in FoFCou.
 Requested convergence on RMS density matrix=1.00D-10 within 128 cycles.
 Requested convergence on MAX density matrix=1.00D-08.
 Requested convergence on             energy=1.00D-08.
 No special actions if energy rises.
 SCF Done:  E(RwB97XD) =  -1061.67668423     A.U. after   16 cycles
            NFock= 16  Conv=0.44D-10     -V/T= 2.0083
 Calling FoFJK, ICntrl=      2127 FMM=F ISym2X=0 I1Cent= 0 IOpClX= 0 NMat=1 NMatS=1 NMatT=0.
 ***** Axes restored to original set *****
 -------------------------------------------------------------------
 Center     Atomic                   Forces (Hartrees/Bohr)
 Number     Number              X              Y              Z
 -------------------------------------------------------------------
      1        6          -0.000215885    0.000046440   -0.000198869
      2        8           0.000223893    0.000236242    0.000163214
      3        8          -0.000656028   -0.001160896    0.000609135
      4        1           0.000668735    0.000955928   -0.000342509
      5        6           0.000118960    0.000117013   -0.000089765
      6        9          -0.000020085   -0.000001657    0.000160975
      7        9           0.000013815   -0.000160151    0.000021457
      8        9          -0.000150113   -0.000090504   -0.000000533
      9        8          -0.000126343   -0.000018576    0.000077599
     10        1          -0.000020505   -0.000098859   -0.000032848
     11        1           0.000069726    0.000030559   -0.000049513
     12        8           0.000097567    0.000001657    0.000044823
     13        1          -0.000093202   -0.000082275    0.000038123
     14        1           0.000045281    0.000043233    0.000188136
     15        8           0.000159348   -0.000761807   -0.000364339
     16        1          -0.000367721    0.000271822   -0.000174494
     17        1           0.000059561    0.000476952   -0.000147567
     18        8          -0.000180769   -0.000012215   -0.000062652
     19        1           0.000099205    0.000106281    0.000091658
     20        1          -0.000020762   -0.000012175    0.000155771
     21        8          -0.000281763    0.000416721    0.000574793
     22        1           0.000166934   -0.000349597   -0.000447176
     23        1           0.000187535   -0.000153594   -0.000168060
     24        8          -0.000082322    0.000347811   -0.000280182
     25        1           0.000010589   -0.000122470    0.000039856
     26        1           0.000050213   -0.000161564    0.000008669
     27        8           0.000349706   -0.000212742    0.000017757
     28        1          -0.000004753    0.000280574    0.000151816
     29        1          -0.000100817    0.000067849    0.000014724
 -------------------------------------------------------------------
 Cartesian Forces:  Max     0.001160896 RMS     0.000282760

 GradGradGradGradGradGradGradGradGradGradGradGradGradGradGradGradGradGrad
 Berny optimization.
 Using GEDIIS/GDIIS optimizer.
 FormGI is forming the generalized inverse of G from B-inverse, IUseBI=4.
 Internal  Forces:  Max     0.001352176 RMS     0.000292168
 Search for a local minimum.
 Step number  13 out of a maximum of  174
 All quantities printed in internal units (Hartrees-Bohrs-Radians)
 Mixed Optimization -- En-DIIS/RFO-DIIS
 Swapping is turned off.
 Update second derivatives using D2CorX and points    7    8    9   10   11
[truncated: 1,322,318 more chars]
