# Supplementary material for: The Hydration of Trifluoroacetic Acid from 0 to 298 K
Source: J Phys Chem A. 2026 Jan 20;130(4):927–35. doi: 10.1021/acs.jpca.5c08151 (PMC12862820; doi:10.1021/acs.jpca.5c08151)
Supplement: Supplementary file 1 [file jp5c08151_si_001.zip › TFA_SI/within1kcal-hightemps/7-H2O/20K-618-20253-wb97xd.log]

 Entering Gaussian System, Link 0=g16
 Initial command:
 /software/commercial/MERCURY/GAUSSIAN/AVX2/g16/l1.exe "/local_scratch/slurm.6305350/Gau-1521627.inp" -scrdir="/local_scratch/slurm.6305350/"
 Entering Link 1 = /software/commercial/MERCURY/GAUSSIAN/AVX2/g16/l1.exe PID=   1521628.
  
 Copyright (c) 1988-2019, Gaussian, Inc.  All Rights Reserved.
  
 This is part of the Gaussian(R) 16 program.  It is based on
 the Gaussian(R) 09 system (copyright 2009, Gaussian, Inc.),
 the Gaussian(R) 03 system (copyright 2003, Gaussian, Inc.),
 the Gaussian(R) 98 system (copyright 1998, Gaussian, Inc.),
 the Gaussian(R) 94 system (copyright 1995, Gaussian, Inc.),
 the Gaussian 92(TM) system (copyright 1992, Gaussian, Inc.),
 the Gaussian 90(TM) system (copyright 1990, Gaussian, Inc.),
 the Gaussian 88(TM) system (copyright 1988, Gaussian, Inc.),
 the Gaussian 86(TM) system (copyright 1986, Carnegie Mellon
 University), and the Gaussian 82(TM) system (copyright 1983,
 Carnegie Mellon University). Gaussian is a federally registered
 trademark of Gaussian, Inc.
  
 This software contains proprietary and confidential information,
 including trade secrets, belonging to Gaussian, Inc.
  
 This software is provided under written license and may be
 used, copied, transmitted, or stored only in accord with that
 written license.
  
 The following legend is applicable only to US Government
 contracts under FAR:
  
                    RESTRICTED RIGHTS LEGEND
  
 Use, reproduction and disclosure by the US Government is
 subject to restrictions as set forth in subparagraphs (a)
 and (c) of the Commercial Computer Software - Restricted
 Rights clause in FAR 52.227-19.
  
 Gaussian, Inc.
 340 Quinnipiac St., Bldg. 40, Wallingford CT 06492
  
  
 ---------------------------------------------------------------
 Warning -- This program may not be used in any manner that
 competes with the business of Gaussian, Inc. or will provide
 assistance to any competitor of Gaussian, Inc.  The licensee
 of this program is prohibited from giving any competitor of
 Gaussian, Inc. access to this program.  By using this program,
 the user acknowledges that Gaussian, Inc. is engaged in the
 business of creating and licensing software in the field of
 computational chemistry and represents and warrants to the
 licensee that it is not a competitor of Gaussian, Inc. and that
 it will not use this program in any manner prohibited above.
 ---------------------------------------------------------------
  

 Cite this work as:
 Gaussian 16, Revision C.01,
 M. J. Frisch, G. W. Trucks, H. B. Schlegel, G. E. Scuseria, 
 M. A. Robb, J. R. Cheeseman, G. Scalmani, V. Barone, 
 G. A. Petersson, H. Nakatsuji, X. Li, M. Caricato, A. V. Marenich, 
 J. Bloino, B. G. Janesko, R. Gomperts, B. Mennucci, H. P. Hratchian, 
 J. V. Ortiz, A. F. Izmaylov, J. L. Sonnenberg, D. Williams-Young, 
 F. Ding, F. Lipparini, F. Egidi, J. Goings, B. Peng, A. Petrone, 
 T. Henderson, D. Ranasinghe, V. G. Zakrzewski, J. Gao, N. Rega, 
 G. Zheng, W. Liang, M. Hada, M. Ehara, K. Toyota, R. Fukuda, 
 J. Hasegawa, M. Ishida, T. Nakajima, Y. Honda, O. Kitao, H. Nakai, 
 T. Vreven, K. Throssell, J. A. Montgomery, Jr., J. E. Peralta, 
 F. Ogliaro, M. J. Bearpark, J. J. Heyd, E. N. Brothers, K. N. Kudin, 
 V. N. Staroverov, T. A. Keith, R. Kobayashi, J. Normand, 
 K. Raghavachari, A. P. Rendell, J. C. Burant, S. S. Iyengar, 
 J. Tomasi, M. Cossi, J. M. Millam, M. Klene, C. Adamo, R. Cammi, 
 J. W. Ochterski, R. L. Martin, K. Morokuma, O. Farkas, 
 J. B. Foresman, and D. J. Fox, Gaussian, Inc., Wallingford CT, 2019.
 
 ******************************************
 Gaussian 16:  ES64L-G16RevC.01  3-Jul-2019
                10-Oct-2025 
 ******************************************
 %nproc=20
 Will use up to   20 processors via shared memory.
 %mem=18gb
 ----------------------------------------------------------------------
 # wb97xd/6-31++g** scf(conver=10) opt(tight,maxcycles=300,calcfc) freq
 ----------------------------------------------------------------------
 1/6=300,7=10,10=4,18=20,19=15,26=3,38=1/1,3;
 2/9=110,12=2,17=6,18=5,40=1/2;
 3/5=1,6=6,7=1111,11=2,25=1,30=1,71=2,74=-58,140=1/1,2,3;
 4//1;
 5/5=2,6=10,38=5/2;
 8/6=4,10=90,11=11/1;
 11/6=1,8=1,9=11,15=111,16=1/1,2,10;
 10/6=1,13=1/2;
 6/7=2,8=2,9=2,10=2,28=1/1;
 7/10=1,25=1/1,2,3,16;
 1/6=300,7=10,10=4,18=20,19=15,26=3/3(2);
 2/9=110/2;
 99//99;
 2/9=110/2;
 3/5=1,6=6,7=1111,11=2,25=1,30=1,71=1,74=-58/1,2,3;
 4/5=5,16=3,69=1/1;
 5/5=2,6=10,38=5/2;
 7//1,2,3,16;
 1/6=300,7=10,18=20,19=15,26=3/3(-5);
 2/9=110/2;
 6/7=2,8=2,9=2,10=2,19=2,28=1/1;
 99/9=1/99;
 -------------
 20K-618-20253
 -------------
 Symbolic Z-matrix:
 Charge =  0 Multiplicity = 1
 C                     0.96675  -0.33331  -1.26772 
 O                     1.23063  -1.48114  -1.04251 
 O                     0.58338   0.57464  -0.43045 
 H                     0.5171    0.20088   0.53301 
 C                     1.05634   0.25474  -2.71113 
 F                     1.42481  -0.66811  -3.59991 
 F                     1.94681   1.25284  -2.77475 
 F                    -0.12355   0.74762  -3.10945 
 O                     0.44897  -0.54801   1.85141 
 H                    -0.41072  -0.98931   2.01854 
 H                     0.7674   -0.21897   2.72285 
 O                     0.01855  -3.84969   3.13018 
 H                     0.76191  -3.6726    2.51428 
 H                     0.31674  -3.52607   3.99399 
 O                     0.48914  -2.36207   5.47223 
 H                    -0.42295  -1.98064   5.41174 
 H                     0.59804  -2.6716    6.37202 
 O                    -1.70136  -2.02974   2.48032 
 H                    -2.36644  -2.38027   1.88756 
 H                    -1.09552  -2.80238   2.71589 
 O                     1.38335  -0.06131   4.2938 
 H                     2.33886   0.01053   4.28906 
 H                     1.17024  -0.90581   4.73874 
 O                    -1.81253  -1.12048   5.03788 
 H                    -1.60758  -0.18432   4.98648 
 H                    -1.95024  -1.42308   4.11885 
 O                     1.90071  -2.87587   1.46731 
 H                     1.91835  -3.06127   0.52478 
 H                     1.51955  -1.98255   1.53557 
 
 Add virtual bond connecting atoms O9         and H4         Dist= 2.87D+00.
 Add virtual bond connecting atoms H20        and O12        Dist= 2.99D+00.
 Add virtual bond connecting atoms O24        and H16        Dist= 3.17D+00.
 Add virtual bond connecting atoms O21        and H11        Dist= 3.20D+00.
 Add virtual bond connecting atoms O18        and H10        Dist= 3.25D+00.
 Add virtual bond connecting atoms O27        and H13        Dist= 3.29D+00.
 Add virtual bond connecting atoms H29        and O9         Dist= 3.43D+00.
 Add virtual bond connecting atoms O15        and H14        Dist= 3.57D+00.
 Add virtual bond connecting atoms O15        and H23        Dist= 3.34D+00.
 Add virtual bond connecting atoms H26        and O18        Dist= 3.34D+00.

 GradGradGradGradGradGradGradGradGradGradGradGradGradGradGradGradGradGrad
 Berny optimization.
 Initialization pass.
                           ----------------------------
                           !    Initial Parameters    !
                           ! (Angstroms and Degrees)  !
 --------------------------                            --------------------------
 ! Name  Definition              Value          Derivative Info.                !
 --------------------------------------------------------------------------------
 ! R1    R(1,2)                  1.1991         calculate D2E/DX2 analytically  !
 ! R2    R(1,3)                  1.2932         calculate D2E/DX2 analytically  !
 ! R3    R(1,5)                  1.5612         calculate D2E/DX2 analytically  !
 ! R4    R(3,4)                  1.0355         calculate D2E/DX2 analytically  !
 ! R5    R(4,9)                  1.5178         calculate D2E/DX2 analytically  !
 ! R6    R(5,6)                  1.3332         calculate D2E/DX2 analytically  !
 ! R7    R(5,7)                  1.3391         calculate D2E/DX2 analytically  !
 ! R8    R(5,8)                  1.3393         calculate D2E/DX2 analytically  !
 ! R9    R(9,10)                 0.9807         calculate D2E/DX2 analytically  !
 ! R10   R(9,11)                 0.9844         calculate D2E/DX2 analytically  !
 ! R11   R(9,29)                 1.8176         calculate D2E/DX2 analytically  !
 ! R12   R(10,18)                1.7209         calculate D2E/DX2 analytically  !
 ! R13   R(11,21)                1.6947         calculate D2E/DX2 analytically  !
 ! R14   R(12,13)                0.9815         calculate D2E/DX2 analytically  !
 ! R15   R(12,14)                0.9694         calculate D2E/DX2 analytically  !
 ! R16   R(12,20)                1.5842         calculate D2E/DX2 analytically  !
 ! R17   R(13,27)                1.7401         calculate D2E/DX2 analytically  !
 ! R18   R(14,15)                1.8894         calculate D2E/DX2 analytically  !
 ! R19   R(15,16)                0.9905         calculate D2E/DX2 analytically  !
 ! R20   R(15,17)                0.9577         calculate D2E/DX2 analytically  !
 ! R21   R(15,23)                1.7671         calculate D2E/DX2 analytically  !
 ! R22   R(16,24)                1.6765         calculate D2E/DX2 analytically  !
 ! R23   R(18,19)                0.9574         calculate D2E/DX2 analytically  !
 ! R24   R(18,20)                1.0097         calculate D2E/DX2 analytically  !
 ! R25   R(18,26)                1.7649         calculate D2E/DX2 analytically  !
 ! R26   R(21,22)                0.9582         calculate D2E/DX2 analytically  !
 ! R27   R(21,23)                0.978          calculate D2E/DX2 analytically  !
 ! R28   R(24,25)                0.9597         calculate D2E/DX2 analytically  !
 ! R29   R(24,26)                0.9773         calculate D2E/DX2 analytically  !
 ! R30   R(27,28)                0.9608         calculate D2E/DX2 analytically  !
 ! R31   R(27,29)                0.9736         calculate D2E/DX2 analytically  !
 ! A1    A(2,1,3)              128.0035         calculate D2E/DX2 analytically  !
 ! A2    A(2,1,5)              121.4384         calculate D2E/DX2 analytically  !
 ! A3    A(3,1,5)              110.5579         calculate D2E/DX2 analytically  !
 ! A4    A(1,3,4)              111.5886         calculate D2E/DX2 analytically  !
 ! A5    A(1,5,6)              111.8084         calculate D2E/DX2 analytically  !
 ! A6    A(1,5,7)              111.2749         calculate D2E/DX2 analytically  !
 ! A7    A(1,5,8)              111.2868         calculate D2E/DX2 analytically  !
 ! A8    A(6,5,7)              107.4865         calculate D2E/DX2 analytically  !
 ! A9    A(6,5,8)              107.455          calculate D2E/DX2 analytically  !
 ! A10   A(7,5,8)              107.3014         calculate D2E/DX2 analytically  !
 ! A11   A(4,9,10)             114.1677         calculate D2E/DX2 analytically  !
 ! A12   A(4,9,11)             126.1217         calculate D2E/DX2 analytically  !
 ! A13   A(4,9,29)             102.2422         calculate D2E/DX2 analytically  !
 ! A14   A(10,9,11)            106.4459         calculate D2E/DX2 analytically  !
 ! A15   A(10,9,29)            100.999          calculate D2E/DX2 analytically  !
 ! A16   A(11,9,29)            103.1267         calculate D2E/DX2 analytically  !
 ! A17   A(13,12,14)           105.4234         calculate D2E/DX2 analytically  !
 ! A18   A(13,12,20)           104.4326         calculate D2E/DX2 analytically  !
 ! A19   A(14,12,20)           103.2171         calculate D2E/DX2 analytically  !
 ! A20   A(12,13,27)           162.9168         calculate D2E/DX2 analytically  !
 ! A21   A(12,14,15)           158.5701         calculate D2E/DX2 analytically  !
 ! A22   A(14,15,16)            96.0519         calculate D2E/DX2 analytically  !
 ! A23   A(14,15,17)           123.1143         calculate D2E/DX2 analytically  !
 ! A24   A(14,15,23)           102.5982         calculate D2E/DX2 analytically  !
 ! A25   A(16,15,17)           106.6509         calculate D2E/DX2 analytically  !
 ! A26   A(16,15,23)            90.7005         calculate D2E/DX2 analytically  !
 ! A27   A(17,15,23)           127.7689         calculate D2E/DX2 analytically  !
 ! A28   A(10,18,19)           125.1854         calculate D2E/DX2 analytically  !
 ! A29   A(10,18,20)            94.315          calculate D2E/DX2 analytically  !
 ! A30   A(10,18,26)            98.4573         calculate D2E/DX2 analytically  !
 ! A31   A(19,18,20)           106.3256         calculate D2E/DX2 analytically  !
 ! A32   A(19,18,26)           127.0652         calculate D2E/DX2 analytically  !
 ! A33   A(20,18,26)            97.5302         calculate D2E/DX2 analytically  !
 ! A34   A(11,21,22)           111.3955         calculate D2E/DX2 analytically  !
 ! A35   A(11,21,23)           105.1995         calculate D2E/DX2 analytically  !
 ! A36   A(22,21,23)           106.5143         calculate D2E/DX2 analytically  !
 ! A37   A(16,24,25)           109.5984         calculate D2E/DX2 analytically  !
 ! A38   A(16,24,26)            99.6505         calculate D2E/DX2 analytically  !
 ! A39   A(25,24,26)           106.3645         calculate D2E/DX2 analytically  !
 ! A40   A(18,26,24)           163.6589         calculate D2E/DX2 analytically  !
 ! A41   A(13,27,28)           120.9263         calculate D2E/DX2 analytically  !
 ! A42   A(13,27,29)            96.9909         calculate D2E/DX2 analytically  !
 ! A43   A(28,27,29)           104.6566         calculate D2E/DX2 analytically  !
 ! A44   L(3,4,9,2,-1)         171.665          calculate D2E/DX2 analytically  !
 ! A45   L(9,10,18,13,-1)      167.9477         calculate D2E/DX2 analytically  !
 ! A46   L(9,11,21,12,-1)      166.4941         calculate D2E/DX2 analytically  !
 ! A47   L(15,16,24,1,-1)      168.3597         calculate D2E/DX2 analytically  !
 ! A48   L(12,20,18,1,-1)      175.8391         calculate D2E/DX2 analytically  !
 ! A49   L(15,23,21,2,-1)      177.918          calculate D2E/DX2 analytically  !
 ! A50   L(9,29,27,2,-1)       185.9827         calculate D2E/DX2 analytically  !
 ! A51   L(3,4,9,2,-2)         181.4858         calculate D2E/DX2 analytically  !
 ! A52   L(9,10,18,13,-2)      175.6666         calculate D2E/DX2 analytically  !
 ! A53   L(9,11,21,12,-2)      175.3721         calculate D2E/DX2 analytically  !
 ! A54   L(15,16,24,1,-2)      185.7536         calculate D2E/DX2 analytically  !
 ! A55   L(12,20,18,1,-2)      187.7839         calculate D2E/DX2 analytically  !
 ! A56   L(15,23,21,2,-2)      169.3978         calculate D2E/DX2 analytically  !
 ! A57   L(9,29,27,2,-2)       193.5894         calculate D2E/DX2 analytically  !
 ! D1    D(2,1,3,4)              0.0495         calculate D2E/DX2 analytically  !
 ! D2    D(5,1,3,4)            179.9148         calculate D2E/DX2 analytically  !
 ! D3    D(2,1,5,6)              1.0947         calculate D2E/DX2 analytically  !
 ! D4    D(2,1,5,7)           -119.1119         calculate D2E/DX2 analytically  !
 ! D5    D(2,1,5,8)            121.2694         calculate D2E/DX2 analytically  !
 ! D6    D(3,1,5,6)           -178.7808         calculate D2E/DX2 analytically  !
 ! D7    D(3,1,5,7)             61.0125         calculate D2E/DX2 analytically  !
 ! D8    D(3,1,5,8)            -58.6062         calculate D2E/DX2 analytically  !
 ! D9    D(1,3,9,10)           -86.1217         calculate D2E/DX2 analytically  !
 ! D10   D(1,3,9,11)           135.5578         calculate D2E/DX2 analytically  !
 ! D11   D(1,3,9,29)            20.2196         calculate D2E/DX2 analytically  !
 ! D12   D(4,9,18,19)           19.5707         calculate D2E/DX2 analytically  !
 ! D13   D(4,9,18,20)          130.2438         calculate D2E/DX2 analytically  !
 ! D14   D(4,9,18,26)         -132.1795         calculate D2E/DX2 analytically  !
 ! D15   D(11,9,18,19)         167.8481         calculate D2E/DX2 analytically  !
 ! D16   D(11,9,18,20)         -81.4788         calculate D2E/DX2 analytically  !
 ! D17   D(11,9,18,26)          16.0979         calculate D2E/DX2 analytically  !
 ! D18   D(29,9,18,19)         -87.4893         calculate D2E/DX2 analytically  !
 ! D19   D(29,9,18,20)          23.1838         calculate D2E/DX2 analytically  !
 ! D20   D(29,9,18,26)         120.7605         calculate D2E/DX2 analytically  !
 ! D21   D(4,9,21,22)          -60.2349         calculate D2E/DX2 analytically  !
 ! D22   D(4,9,21,23)         -172.67           calculate D2E/DX2 analytically  !
 ! D23   D(10,9,21,22)         155.3598         calculate D2E/DX2 analytically  !
 ! D24   D(10,9,21,23)          42.9246         calculate D2E/DX2 analytically  !
 ! D25   D(29,9,21,22)          52.6148         calculate D2E/DX2 analytically  !
 ! D26   D(29,9,21,23)         -59.8204         calculate D2E/DX2 analytically  !
 ! D27   D(4,9,27,13)         -145.1378         calculate D2E/DX2 analytically  !
 ! D28   D(4,9,27,28)          -23.3248         calculate D2E/DX2 analytically  !
 ! D29   D(10,9,27,13)         -27.9249         calculate D2E/DX2 analytically  !
 ! D30   D(10,9,27,28)          93.888          calculate D2E/DX2 analytically  !
 ! D31   D(11,9,27,13)          80.6301         calculate D2E/DX2 analytically  !
 ! D32   D(11,9,27,28)        -157.5569         calculate D2E/DX2 analytically  !
 ! D33   D(14,12,13,27)        -75.2191         calculate D2E/DX2 analytically  !
 ! D34   D(20,12,13,27)         33.197          calculate D2E/DX2 analytically  !
 ! D35   D(13,12,14,15)        100.3276         calculate D2E/DX2 analytically  !
 ! D36   D(20,12,14,15)         -8.9644         calculate D2E/DX2 analytically  !
 ! D37   D(13,12,18,10)        -30.0903         calculate D2E/DX2 analytically  !
 ! D38   D(13,12,18,19)         97.8854         calculate D2E/DX2 analytically  !
 ! D39   D(13,12,18,26)       -128.5577         calculate D2E/DX2 analytically  !
 ! D40   D(14,12,18,10)         78.6978         calculate D2E/DX2 analytically  !
 ! D41   D(14,12,18,19)       -153.3264         calculate D2E/DX2 analytically  !
 ! D42   D(14,12,18,26)        -19.7696         calculate D2E/DX2 analytically  !
 ! D43   D(12,13,27,28)       -114.2389         calculate D2E/DX2 analytically  !
 ! D44   D(12,13,27,29)         -2.4842         calculate D2E/DX2 analytically  !
 ! D45   D(12,14,15,16)         32.2549         calculate D2E/DX2 analytically  !
 ! D46   D(12,14,15,17)        146.6592         calculate D2E/DX2 analytically  !
 ! D47   D(12,14,15,23)        -59.8249         calculate D2E/DX2 analytically  !
 ! D48   D(14,15,21,11)         26.2733         calculate D2E/DX2 analytically  !
 ! D49   D(14,15,21,22)        -93.2356         calculate D2E/DX2 analytically  !
 ! D50   D(16,15,21,11)        -69.3138         calculate D2E/DX2 analytically  !
 ! D51   D(16,15,21,22)        171.1774         calculate D2E/DX2 analytically  !
 ! D52   D(17,15,21,11)       -178.7149         calculate D2E/DX2 analytically  !
 ! D53   D(17,15,21,22)         61.7763         calculate D2E/DX2 analytically  !
 ! D54   D(14,15,24,25)       -125.5145         calculate D2E/DX2 analytically  !
 ! D55   D(14,15,24,26)        -15.9562         calculate D2E/DX2 analytically  !
 ! D56   D(17,15,24,25)        105.0551         calculate D2E/DX2 analytically  !
 ! D57   D(17,15,24,26)       -145.3866         calculate D2E/DX2 analytically  !
 ! D58   D(23,15,24,25)        -23.3555         calculate D2E/DX2 analytically  !
 ! D59   D(23,15,24,26)         86.2029         calculate D2E/DX2 analytically  !
 ! D60   D(10,18,26,24)        -49.2477         calculate D2E/DX2 analytically  !
 ! D61   D(19,18,26,24)        163.36           calculate D2E/DX2 analytically  !
 ! D62   D(20,18,26,24)         46.2833         calculate D2E/DX2 analytically  !
 ! D63   D(16,24,26,18)        -27.0268         calculate D2E/DX2 analytically  !
 ! D64   D(25,24,26,18)         86.8353         calculate D2E/DX2 analytically  !
 --------------------------------------------------------------------------------
 Trust Radius=3.00D-01 FncErr=1.00D-07 GrdErr=1.00D-06 EigMax=2.50D+02 EigMin=1.00D-04
 Number of steps in this run=    174 maximum allowed number of steps=    174.
 GradGradGradGradGradGradGradGradGradGradGradGradGradGradGradGradGradGrad

                          Input orientation:                          
 ---------------------------------------------------------------------
 Center     Atomic      Atomic             Coordinates (Angstroms)
 Number     Number       Type             X           Y           Z
 ---------------------------------------------------------------------
      1          6           0        0.966746   -0.333310   -1.267719
      2          8           0        1.230632   -1.481136   -1.042509
      3          8           0        0.583380    0.574642   -0.430450
      4          1           0        0.517099    0.200882    0.533012
      5          6           0        1.056339    0.254740   -2.711125
      6          9           0        1.424811   -0.668105   -3.599915
      7          9           0        1.946807    1.252844   -2.774747
      8          9           0       -0.123551    0.747616   -3.109447
      9          8           0        0.448972   -0.548011    1.851411
     10          1           0       -0.410718   -0.989307    2.018536
     11          1           0        0.767396   -0.218968    2.722846
     12          8           0        0.018551   -3.849690    3.130183
     13          1           0        0.761914   -3.672603    2.514285
     14          1           0        0.316742   -3.526067    3.993988
     15          8           0        0.489141   -2.362069    5.472235
     16          1           0       -0.422949   -1.980644    5.411736
     17          1           0        0.598036   -2.671598    6.372017
     18          8           0       -1.701360   -2.029738    2.480321
     19          1           0       -2.366435   -2.380274    1.887560
     20          1           0       -1.095517   -2.802380    2.715888
     21          8           0        1.383347   -0.061308    4.293803
     22          1           0        2.338857    0.010526    4.289056
     23          1           0        1.170244   -0.905814    4.738743
     24          8           0       -1.812529   -1.120484    5.037884
     25          1           0       -1.607581   -0.184324    4.986480
     26          1           0       -1.950243   -1.423081    4.118854
     27          8           0        1.900711   -2.875868    1.467312
     28          1           0        1.918354   -3.061269    0.524777
     29          1           0        1.519550   -1.982553    1.535574
 ---------------------------------------------------------------------
                    Distance matrix (angstroms):
                    1          2          3          4          5
     1  C    0.000000
     2  O    1.199109   0.000000
     3  O    1.293200   2.240486   0.000000
     4  H    1.931367   2.412588   1.035542   0.000000
     5  C    1.561169   2.414109   2.351065   3.289089   0.000000
     6  F    2.400218   2.690548   3.506841   4.319741   1.333177
     7  F    2.397402   3.314846   2.795465   3.753926   1.339101
     8  F    2.397730   3.327669   2.776094   3.738564   1.339301
     9  O    3.169095   3.139505   2.546625   1.517780   4.672263
    10  H    3.623150   3.507980   3.071107   2.117587   5.105840
    11  H    3.997177   3.998194   3.256831   2.243723   5.462227
    12  O    5.710127   4.948793   5.707175   4.837456   7.214169
    13  H    5.049395   4.203927   5.171307   4.357667   6.543364
    14  H    6.188842   5.512099   6.038423   5.090053   7.733049
    15  O    7.054853   6.615719   6.593545   5.564658   8.610272
    16  H    7.018553   6.681401   6.455487   5.426296   8.553718
    17  H    7.998069   7.536085   7.537363   6.507816   9.553898
    18  O    4.903515   4.616045   4.524976   3.699896   6.306731
    19  H    5.025530   4.725743   4.775574   4.100236   6.309246
    20  H    5.120387   4.613264   4.911457   4.047846   6.590064
    21  O    5.583733   5.524080   4.833523   3.868162   7.019675
    22  H    5.733992   5.646133   5.066918   4.178864   7.120887
    23  H    6.037115   5.810122   5.408947   4.397675   7.540583
    24  O    6.935752   6.808971   6.206167   5.240901   8.376681
    25  H    6.764937   6.788659   5.892323   4.949346   8.157351
    26  H    6.221865   6.063086   5.577303   4.645782   7.648740
    27  O    3.849324   2.948472   4.152454   3.500527   5.288952
    28  H    3.400054   2.329414   3.989293   3.550382   4.712754
    29  H    3.299098   2.642235   3.358706   2.603349   4.822292
                    6          7          8          9         10
     6  F    0.000000
     7  F    2.154861   0.000000
     8  F    2.154588   2.157235   0.000000
     9  O    5.539281   5.185357   5.159122   0.000000
    10  H    5.919402   5.793162   5.421769   0.980683   0.000000
    11  H    6.372693   5.812123   5.978604   0.984410   1.573985
    12  O    7.575900   8.038795   7.751671   3.566736   3.098680
    13  H    6.844696   7.323787   7.207547   3.209425   2.970001
    14  H    8.189207   8.444576   8.301627   3.671094   3.296476
    15  O    9.276254   9.121683   9.148267   4.050035   3.823906
    16  H    9.292299   9.115354   8.952295   3.935555   3.535067
    17  H   10.204752  10.044089  10.104943   4.996771   4.774985
    18  O    6.971101   7.190285   6.438065   2.686069   1.720900
    19  H    6.886033   7.317152   6.307480   3.359317   2.403492
    20  H    7.127169   7.473129   6.890698   2.866173   2.059729
    21  O    7.917114   7.211718   7.598237   2.659928   3.042481
    22  H    7.970689   7.182923   7.832280   3.134605   3.703390
    23  H    8.345928   7.855914   8.124150   2.997490   3.147370
    24  O    9.235615   8.989021   8.527687   3.949142   3.331478
    25  H    9.118970   8.656545   8.283410   3.767006   3.299874
    26  H    8.458154   8.358786   7.765118   3.415154   2.640006
    27  O    5.547746   5.919751   6.178511   2.770198   3.034084
    28  H    4.794153   5.431321   5.646642   3.199298   3.456721
    29  H    5.301886   5.406404   5.632923   1.817636   2.223898
                   11         12         13         14         15
    11  H    0.000000
    12  O    3.729455   0.000000
    13  H    3.459931   0.981468   0.000000
    14  H    3.571525   0.969437   1.552151   0.000000
    15  O    3.497063   2.814192   3.246748   1.889399   0.000000
    16  H    3.427908   2.982237   3.558349   2.223844   0.990481
    17  H    4.400060   3.497598   3.988856   2.542493   0.957744
    18  O    3.071231   2.587014   2.961060   2.933074   3.722941
    19  H    3.897415   3.064548   3.442305   3.598516   4.583071
    20  H    3.185045   1.584186   2.061063   2.037581   3.209745
    21  O    1.694745   4.191481   4.073612   3.637594   2.735289
    22  H    2.230510   4.650599   4.382009   4.084545   3.232734
    23  H    2.167461   3.546867   3.573523   2.854619   1.767085
    24  O    3.581640   3.800097   4.416970   3.377919   2.651014
    25  H    3.281121   4.418716   4.888184   3.981872   3.061826
    26  H    3.283944   3.277507   3.871794   3.094731   2.943457
    27  O    3.149586   2.693696   1.740057   3.052181   4.277374
    28  H    3.772915   3.319488   2.381013   3.849236   5.197006
    29  H    2.255124   2.877842   2.094792   3.142130   4.086940
                   16         17         18         19         20
    16  H    0.000000
    17  H    1.562679   0.000000
    18  O    3.198428   4.565578   0.000000
    19  H    4.044337   5.383615   0.957375   0.000000
    20  H    2.897446   4.031440   1.009710   1.574654   0.000000
    21  O    2.862923   3.427725   4.083975   5.022796   4.018465
    22  H    3.585071   3.816146   4.874172   5.798525   4.709801
    23  H    2.036281   2.472448   3.822275   4.776126   3.580863
    24  O    1.676476   3.161753   2.716658   3.437794   2.955427
    25  H    2.193391   3.601526   3.113708   3.873159   3.503144
    26  H    2.077270   3.623433   1.764870   2.463353   2.145073
    27  O    4.664686   5.078861   3.836280   4.316337   3.246803
    28  H    5.525560   6.007104   4.241525   4.547565   3.735158
    29  H    4.335658   4.971434   3.356938   3.922111   2.983929
                   21         22         23         24         25
    21  O    0.000000
    22  H    0.958218   0.000000
    23  H    0.978046   1.551629   0.000000
    24  O    3.448062   4.367371   3.005412   0.000000
    25  H    3.072554   4.012324   2.880666   0.959709   0.000000
    26  H    3.605254   4.525548   3.223239   0.977317   1.550713
    27  O    4.022246   4.060232   3.888053   5.442289   5.651289
    28  H    4.846809   4.876736   4.791990   6.168814   6.373055
    29  H    3.364158   3.496469   3.397304   4.910406   4.992127
                   26         27         28         29
    26  H    0.000000
    27  O    4.896031   0.000000
    28  H    5.528751   0.960759   0.000000
    29  H    4.361858   0.973630   1.531138   0.000000
 Stoichiometry    C2H15F3O9
 Framework group  C1[X(C2H15F3O9)]
 Deg. of freedom    81
 Full point group                 C1      NOp   1
 Largest Abelian subgroup         C1      NOp   1
 Largest concise Abelian subgroup C1      NOp   1
                         Standard orientation:                         
 ---------------------------------------------------------------------
 Center     Atomic      Atomic             Coordinates (Angstroms)
 Number     Number       Type             X           Y           Z
 ---------------------------------------------------------------------
      1          6           0        2.337458    0.042368   -0.050571
      2          8           0        1.837960    1.132489   -0.051401
      3          8           0        1.746495   -1.104326   -0.141235
      4          1           0        0.719587   -0.998378   -0.222372
      5          6           0        3.882397   -0.145325    0.072648
      6          9           0        4.515010    1.021910    0.193994
      7          9           0        4.383938   -0.764864   -1.003373
      8          9           0        4.198342   -0.886617    1.142411
      9          8           0       -0.750569   -0.627649   -0.292078
     10          1           0       -1.182966   -0.534031    0.583140
     11          1           0       -1.421325   -1.024800   -0.893260
     12          8           0       -2.985117    1.985640    0.656140
     13          1           0       -2.226592    2.199000    0.070993
     14          1           0       -3.653722    1.588725    0.077146
     15          8           0       -4.678953    0.239833   -0.759048
     16          1           0       -4.667581   -0.389278    0.005898
     17          1           0       -5.597300    0.357017   -1.004366
     18          8           0       -2.140206   -0.093126    1.943578
     19          1           0       -1.797432    0.150228    2.803725
     20          1           0       -2.482212    0.758711    1.522960
     21          8           0       -2.749533   -1.326514   -1.901720
     22          1           0       -2.560696   -1.085997   -2.809836
     23          1           0       -3.449699   -0.717553   -1.592677
     24          8           0       -4.304148   -1.541170    1.168496
     25          1           0       -3.949400   -2.325670    0.744521
     26          1           0       -3.549978   -1.099858    1.606238
     27          8           0       -0.814903    2.065537   -0.937531
     28          1           0        0.021951    2.453958   -0.669462
     29          1           0       -0.685579    1.106104   -0.834000
 ---------------------------------------------------------------------
 Rotational constants (GHZ):           0.9003531           0.1800935           0.1755115
 Standard basis: 6-31++G(d,p) (6D, 7F)
 There are   356 symmetry adapted cartesian basis functions of A   symmetry.
 There are   356 symmetry adapted basis functions of A   symmetry.
   356 basis functions,   568 primitive gaussians,   356 cartesian basis functions
    63 alpha electrons       63 beta electrons
       nuclear repulsion energy      1100.1056660867 Hartrees.
 NAtoms=   29 NActive=   29 NUniq=   29 SFac= 1.00D+00 NAtFMM=   60 NAOKFM=F Big=F
 Integral buffers will be    131072 words long.
 Raffenetti 2 integral format.
 Two-electron integral symmetry is turned on.
 Nuclear repulsion after empirical dispersion term =     1100.0891843626 Hartrees.
 One-electron integrals computed using PRISM.
 NBasis=   356 RedAO= T EigKep=  3.93D-05  NBF=   356
 NBsUse=   356 1.00D-06 EigRej= -1.00D+00 NBFU=   356
 ExpMin= 3.60D-02 ExpMax= 7.00D+03 ExpMxC= 1.05D+03 IAcc=3 IRadAn=         5 AccDes= 0.00D+00
 Harris functional with IExCor= 4639 and IRadAn=       5 diagonalized for initial guess.
 HarFok:  IExCor= 4639 AccDes= 0.00D+00 IRadAn=         5 IDoV= 1 UseB2=F ITyADJ=14
 ICtDFT=  3500011 ScaDFX=  1.000000  1.000000  1.000000  1.000000
 FoFCou: FMM=F IPFlag=           0 FMFlag=      100000 FMFlg1=           0
         NFxFlg=           0 DoJE=T BraDBF=F KetDBF=T FulRan=T
         wScrn=  0.000000 ICntrl=       500 IOpCl=  0 I1Cent=   200000004 NGrid=           0
         NMat0=    1 NMatS0=      1 NMatT0=    0 NMatD0=    1 NMtDS0=    0 NMtDT0=    0
 Petite list used in FoFCou.
 Requested convergence on RMS density matrix=1.00D-10 within 128 cycles.
 Requested convergence on MAX density matrix=1.00D-08.
 Requested convergence on             energy=1.00D-08.
 No special actions if energy rises.
 SCF Done:  E(RwB97XD) =  -1061.67118016     A.U. after   17 cycles
            NFock= 17  Conv=0.50D-10     -V/T= 2.0082
 DoSCS=F DFT=T ScalE2(SS,OS)=  1.000000  1.000000
 Range of M.O.s used for correlation:     1   356
 NBasis=   356 NAE=    63 NBE=    63 NFC=     0 NFV=     0
 NROrb=    356 NOA=    63 NOB=    63 NVA=   293 NVB=   293

 **** Warning!!: The largest alpha MO coefficient is  0.27069715D+02

 Symmetrizing basis deriv contribution to polar:
 IMax=3 JMax=2 DiffMx= 0.00D+00
 G2DrvN: will do    30 centers at a time, making    1 passes.
 Calling FoFCou, ICntrl=  3107 FMM=F I1Cent=   0 AccDes= 0.00D+00.
 End of G2Drv F.D. properties file   721 does not exist.
 End of G2Drv F.D. properties file   722 does not exist.
 End of G2Drv F.D. properties file   788 does not exist.
          IDoAtm=11111111111111111111111111111
          Differentiating once with respect to nuclear coordinates.
 CalDSu exits because no D1Ps are significant.
          There are    90 degrees of freedom in the 1st order CPHF.  IDoFFX=6 NUNeed=     0.
     84 vectors produced by pass  0 Test12= 2.05D-14 1.11D-09 XBig12= 1.75D-01 9.29D-02.
 AX will form    84 AO Fock derivatives at one time.
     84 vectors produced by pass  1 Test12= 2.05D-14 1.11D-09 XBig12= 7.19D-02 1.03D-01.
     84 vectors produced by pass  2 Test12= 2.05D-14 1.11D-09 XBig12= 2.27D-03 6.18D-03.
     84 vectors produced by pass  3 Test12= 2.05D-14 1.11D-09 XBig12= 2.29D-05 7.90D-04.
     84 vectors produced by pass  4 Test12= 2.05D-14 1.11D-09 XBig12= 1.97D-07 4.86D-05.
     84 vectors produced by pass  5 Test12= 2.05D-14 1.11D-09 XBig12= 1.28D-09 2.84D-06.
     74 vectors produced by pass  6 Test12= 2.05D-14 1.11D-09 XBig12= 6.86D-12 2.19D-07.
     19 vectors produced by pass  7 Test12= 2.05D-14 1.11D-09 XBig12= 3.15D-14 1.40D-08.
 InvSVY:  IOpt=1 It=  1 EMax= 2.50D-16
 Solved reduced A of dimension   597 with    90 vectors.
 End of Minotr F.D. properties file   721 does not exist.
 End of Minotr F.D. properties file   722 does not exist.
 End of Minotr F.D. properties file   788 does not exist.

 **********************************************************************

            Population analysis using the SCF Density.

 **********************************************************************

 Orbital symmetries:
       Occupied  (A) (A) (A) (A) (A) (A) (A) (A) (A) (A) (A) (A)
                 (A) (A) (A) (A) (A) (A) (A) (A) (A) (A) (A) (A)
                 (A) (A) (A) (A) (A) (A) (A) (A) (A) (A) (A) (A)
                 (A) (A) (A) (A) (A) (A) (A) (A) (A) (A) (A) (A)
                 (A) (A) (A) (A) (A) (A) (A) (A) (A) (A) (A) (A)
                 (A) (A) (A)
       Virtual   (A) (A) (A) (A) (A) (A) (A) (A) (A) (A) (A) (A)
                 (A) (A) (A) (A) (A) (A) (A) (A) (A) (A) (A) (A)
                 (A) (A) (A) (A) (A) (A) (A) (A) (A) (A) (A) (A)
                 (A) (A) (A) (A) (A) (A) (A) (A) (A) (A) (A) (A)
                 (A) (A) (A) (A) (A) (A) (A) (A) (A) (A) (A) (A)
                 (A) (A) (A) (A) (A) (A) (A) (A) (A) (A) (A) (A)
                 (A) (A) (A) (A) (A) (A) (A) (A) (A) (A) (A) (A)
                 (A) (A) (A) (A) (A) (A) (A) (A) (A) (A) (A) (A)
                 (A) (A) (A) (A) (A) (A) (A) (A) (A) (A) (A) (A)
                 (A) (A) (A) (A) (A) (A) (A) (A) (A) (A) (A) (A)
                 (A) (A) (A) (A) (A) (A) (A) (A) (A) (A) (A) (A)
                 (A) (A) (A) (A) (A) (A) (A) (A) (A) (A) (A) (A)
                 (A) (A) (A) (A) (A) (A) (A) (A) (A) (A) (A) (A)
                 (A) (A) (A) (A) (A) (A) (A) (A) (A) (A) (A) (A)
                 (A) (A) (A) (A) (A) (A) (A) (A) (A) (A) (A) (A)
                 (A) (A) (A) (A) (A) (A) (A) (A) (A) (A) (A) (A)
                 (A) (A) (A) (A) (A) (A) (A) (A) (A) (A) (A) (A)
                 (A) (A) (A) (A) (A) (A) (A) (A) (A) (A) (A) (A)
                 (A) (A) (A) (A) (A) (A) (A) (A) (A) (A) (A) (A)
                 (A) (A) (A) (A) (A) (A) (A) (A) (A) (A) (A) (A)
                 (A) (A) (A) (A) (A) (A) (A) (A) (A) (A) (A) (A)
                 (A) (A) (A) (A) (A) (A) (A) (A) (A) (A) (A) (A)
                 (A) (A) (A) (A) (A) (A) (A) (A) (A) (A) (A) (A)
                 (A) (A) (A) (A) (A) (A) (A) (A) (A) (A) (A) (A)
                 (A) (A) (A) (A) (A)
 The electronic state is 1-A.
 Alpha  occ. eigenvalues --  -24.87963 -24.87952 -24.87809 -19.32995 -19.32173
 Alpha  occ. eigenvalues --  -19.31689 -19.31420 -19.31291 -19.30886 -19.29306
 Alpha  occ. eigenvalues --  -19.28341 -19.27925 -10.56543 -10.46522  -1.43688
 Alpha  occ. eigenvalues --   -1.34359  -1.34334  -1.23692  -1.16853  -1.15727
 Alpha  occ. eigenvalues --   -1.15377  -1.14749  -1.14030  -1.13465  -1.12147
 Alpha  occ. eigenvalues --   -1.10617  -0.85389  -0.75920  -0.69982  -0.69788
 Alpha  occ. eigenvalues --   -0.68039  -0.67595  -0.67265  -0.65945  -0.65169
 Alpha  occ. eigenvalues --   -0.64585  -0.63321  -0.62107  -0.60156  -0.57747
 Alpha  occ. eigenvalues --   -0.57488  -0.56686  -0.55807  -0.55228  -0.54541
 Alpha  occ. eigenvalues --   -0.52872  -0.52454  -0.52307  -0.51075  -0.50805
 Alpha  occ. eigenvalues --   -0.50746  -0.49134  -0.47499  -0.46340  -0.44757
 Alpha  occ. eigenvalues --   -0.44364  -0.44017  -0.43567  -0.42929  -0.42376
 Alpha  occ. eigenvalues --   -0.41496  -0.40151  -0.38852
 Alpha virt. eigenvalues --    0.02040   0.04098   0.04890   0.05042   0.05869
 Alpha virt. eigenvalues --    0.07584   0.08420   0.09117   0.09653   0.10240
 Alpha virt. eigenvalues --    0.10781   0.11321   0.11670   0.11985   0.12278
 Alpha virt. eigenvalues --    0.13260   0.13704   0.14250   0.14695   0.16077
 Alpha virt. eigenvalues --    0.17228   0.18173   0.19217   0.19439   0.20457
 Alpha virt. eigenvalues --    0.21153   0.21863   0.22057   0.23180   0.23914
 Alpha virt. eigenvalues --    0.25154   0.25391   0.25943   0.26325   0.27129
 Alpha virt. eigenvalues --    0.27273   0.27977   0.28142   0.29108   0.29438
 Alpha virt. eigenvalues --    0.29894   0.30219   0.30493   0.30844   0.31161
 Alpha virt. eigenvalues --    0.31522   0.31801   0.32304   0.32754   0.32823
 Alpha virt. eigenvalues --    0.33771   0.34210   0.34470   0.34898   0.35342
 Alpha virt. eigenvalues --    0.35528   0.35852   0.36104   0.36734   0.36976
 Alpha virt. eigenvalues --    0.37423   0.37604   0.37844   0.38127   0.38671
 Alpha virt. eigenvalues --    0.39469   0.39547   0.40346   0.40973   0.41792
 Alpha virt. eigenvalues --    0.42152   0.43106   0.43459   0.44035   0.44381
 Alpha virt. eigenvalues --    0.45765   0.46364   0.46472   0.47959   0.47999
 Alpha virt. eigenvalues --    0.48938   0.49757   0.51051   0.52517   0.53329
 Alpha virt. eigenvalues --    0.54513   0.55859   0.57517   0.59843   0.60520
 Alpha virt. eigenvalues --    0.61325   0.61898   0.63951   0.82765   0.84331
 Alpha virt. eigenvalues --    0.84941   0.89429   0.91281   0.92239   1.03967
 Alpha virt. eigenvalues --    1.05643   1.08056   1.09628   1.12051   1.15024
 Alpha virt. eigenvalues --    1.17961   1.19133   1.20227   1.20871   1.21426
 Alpha virt. eigenvalues --    1.21640   1.22383   1.22641   1.23801   1.24613
 Alpha virt. eigenvalues --    1.25374   1.26628   1.26947   1.27211   1.27765
 Alpha virt. eigenvalues --    1.28661   1.29404   1.30235   1.30899   1.31658
 Alpha virt. eigenvalues --    1.31960   1.32803   1.33134   1.33408   1.33856
 Alpha virt. eigenvalues --    1.34309   1.35198   1.35937   1.36453   1.37108
 Alpha virt. eigenvalues --    1.38463   1.39299   1.40127   1.41116   1.41863
 Alpha virt. eigenvalues --    1.42812   1.45030   1.46855   1.47894   1.48822
 Alpha virt. eigenvalues --    1.52845   1.53551   1.55934   1.56750   1.57059
 Alpha virt. eigenvalues --    1.58027   1.58400   1.59430   1.59658   1.61154
 Alpha virt. eigenvalues --    1.61480   1.62794   1.63129   1.64138   1.64884
 Alpha virt. eigenvalues --    1.65394   1.65511   1.66737   1.68015   1.68279
 Alpha virt. eigenvalues --    1.69563   1.71187   1.71918   1.72465   1.72831
 Alpha virt. eigenvalues --    1.73715   1.73976   1.74974   1.75281   1.76102
 Alpha virt. eigenvalues --    1.76624   1.77373   1.78551   1.81324   1.82272
 Alpha virt. eigenvalues --    1.82938   1.84211   1.85933   1.87121   1.89714
 Alpha virt. eigenvalues --    1.90355   1.91672   1.92192   1.92768   1.93152
 Alpha virt. eigenvalues --    1.94594   1.95038   1.95937   1.96468   2.01681
 Alpha virt. eigenvalues --    2.02257   2.12687   2.13720   2.15908   2.16820
 Alpha virt. eigenvalues --    2.17091   2.18763   2.24921   2.27332   2.30389
 Alpha virt. eigenvalues --    2.31648   2.32147   2.32873   2.35860   2.36412
 Alpha virt. eigenvalues --    2.36842   2.37863   2.38690   2.39996   2.42710
 Alpha virt. eigenvalues --    2.46356   2.46837   2.49033   2.51930   2.52512
 Alpha virt. eigenvalues --    2.54522   2.56449   2.57597   2.59706   2.60108
 Alpha virt. eigenvalues --    2.62284   2.64186   2.64476   2.67246   2.67987
 Alpha virt. eigenvalues --    2.68341   2.68573   2.69703   2.72307   2.74137
 Alpha virt. eigenvalues --    2.74443   2.75466   2.76903   2.77117   2.79967
 Alpha virt. eigenvalues --    2.81473   2.82044   2.83663   2.84105   2.86602
 Alpha virt. eigenvalues --    2.87500   2.87973   2.91085   2.94096   2.97602
 Alpha virt. eigenvalues --    3.00487   3.10009   3.11084   3.12377   3.14133
 Alpha virt. eigenvalues --    3.14867   3.15671   3.17251   3.19007   3.23383
 Alpha virt. eigenvalues --    3.27346   3.29347   3.39683   3.41394   3.44936
 Alpha virt. eigenvalues --    3.49546   3.50549   3.56041   3.57740   3.62023
 Alpha virt. eigenvalues --    3.66118   3.73203   3.75210   3.77338   3.78338
 Alpha virt. eigenvalues --    3.79289   3.80848   3.83827   3.84907   4.35643
 Alpha virt. eigenvalues --    4.38722   4.41736   4.44712   4.46826   4.47882
 Alpha virt. eigenvalues --    4.56346   4.67547   4.76170   4.82073   4.85427
 Alpha virt. eigenvalues --    5.59420   5.89867   6.61671
          Condensed to atoms (all electrons):
               1          2          3          4          5          6
     1  C    5.493871   0.382226   0.262054  -0.056127  -0.219089  -0.062655
     2  O    0.382226   8.282768  -0.162158  -0.003165  -0.032329   0.001914
     3  O    0.262054  -0.162158   8.373247   0.226725  -0.234987   0.014320
     4  H   -0.056127  -0.003165   0.226725   0.272747  -0.017914   0.002611
     5  C   -0.219089  -0.032329  -0.234987  -0.017914   5.044938   0.191805
     6  F   -0.062655   0.001914   0.014320   0.002611   0.191805   9.237897
     7  F   -0.066258   0.002730   0.018514   0.001744   0.176477  -0.039414
     8  F   -0.056787   0.002218   0.019626   0.002260   0.168531  -0.039609
     9  O    0.010962  -0.012650  -0.027325   0.040524   0.008484   0.000030
    10  H    0.006217  -0.000927  -0.008050  -0.006488   0.001142  -0.000169
    11  H    0.011507   0.003671  -0.008515  -0.010106   0.001427  -0.000181
    12  O    0.001546  -0.000764  -0.000145  -0.001670   0.000171   0.000000
    13  H    0.000344  -0.000091   0.000252   0.000600   0.000194  -0.000008
    14  H    0.000377   0.000005   0.000028  -0.000091   0.000106   0.000001
    15  O    0.000198  -0.000021  -0.000014   0.001014   0.000046  -0.000000
    16  H   -0.000145   0.000051   0.000016   0.000074  -0.000037   0.000000
    17  H    0.000010  -0.000004  -0.000008  -0.000100   0.000004  -0.000000
    18  O   -0.001571   0.000565  -0.000950   0.001418  -0.001792   0.000005
    19  H   -0.000027   0.000033   0.000337  -0.000473   0.000120   0.000005
    20  H   -0.001638   0.000404  -0.000059   0.000325  -0.000853  -0.000007
    21  O   -0.002239  -0.000115  -0.000732  -0.001968  -0.000776   0.000000
    22  H    0.000145  -0.000030   0.000384  -0.000488  -0.000076   0.000001
    23  H    0.000224   0.000021  -0.000224   0.000788   0.000394  -0.000000
    24  O   -0.000305   0.000032   0.000109   0.000171  -0.000068   0.000000
    25  H   -0.000139  -0.000041   0.000156   0.000052  -0.000060   0.000000
    26  H    0.000216   0.000026  -0.000167  -0.001035   0.000093   0.000000
    27  O   -0.011167   0.001654   0.002375   0.000379  -0.015867   0.000116
    28  H   -0.004628   0.014326  -0.000737  -0.001225   0.002353  -0.000217
    29  H   -0.004834   0.004140  -0.000658   0.003375  -0.009767   0.000511
               7          8          9         10         11         12
     1  C   -0.066258  -0.056787   0.010962   0.006217   0.011507   0.001546
     2  O    0.002730   0.002218  -0.012650  -0.000927   0.003671  -0.000764
     3  O    0.018514   0.019626  -0.027325  -0.008050  -0.008515  -0.000145
     4  H    0.001744   0.002260   0.040524  -0.006488  -0.010106  -0.001670
     5  C    0.176477   0.168531   0.008484   0.001142   0.001427   0.000171
     6  F   -0.039414  -0.039609   0.000030  -0.000169  -0.000181   0.000000
     7  F    9.238293  -0.045898   0.000105  -0.000312  -0.000109   0.000000
     8  F   -0.045898   9.238568  -0.000065   0.000048  -0.000329   0.000000
     9  O    0.000105  -0.000065   8.693953   0.197047   0.224833   0.007894
    10  H   -0.000312   0.000048   0.197047   0.289998  -0.013699  -0.009952
    11  H   -0.000109  -0.000329   0.224833  -0.013699   0.290199   0.003381
    12  O    0.000000   0.000000   0.007894  -0.009952   0.003381   8.436001
    13  H   -0.000012  -0.000015   0.004008   0.001782  -0.000909   0.244863
    14  H    0.000001   0.000001  -0.000908   0.000578  -0.000229   0.244235
    15  O    0.000000  -0.000000   0.000849  -0.005289  -0.001910  -0.007050
    16  H   -0.000000  -0.000001  -0.002164   0.004184  -0.001473  -0.011052
    17  H    0.000000  -0.000000  -0.000073  -0.000151   0.001328   0.004999
    18  O    0.000001   0.000008  -0.030956   0.030220  -0.001039  -0.058323
    19  H   -0.000002  -0.000020   0.005954  -0.003292   0.000868   0.005017
    20  H    0.000008   0.000011  -0.006711  -0.002930  -0.000828   0.079420
    21  O    0.000002   0.000001  -0.039354  -0.000083   0.041558  -0.000485
    22  H    0.000001   0.000003  -0.000285   0.000444  -0.000494   0.000722
    23  H   -0.000000   0.000001   0.003917  -0.000738  -0.010538  -0.003096
    24  O    0.000000  -0.000000  -0.000299  -0.007949   0.002384  -0.016380
    25  H    0.000001   0.000002   0.001686  -0.001065  -0.001025   0.001636
    26  H    0.000000  -0.000001  -0.001295   0.000730   0.003116   0.001688
    27  O    0.000018   0.000005  -0.007566  -0.004004   0.000708  -0.057755
    28  H    0.000119   0.000050  -0.001050  -0.001629   0.001111   0.004425
    29  H    0.000058   0.000160  -0.002821   0.000452  -0.004488  -0.000304
              13         14         15         16         17         18
     1  C    0.000344   0.000377   0.000198  -0.000145   0.000010  -0.001571
     2  O   -0.000091   0.000005  -0.000021   0.000051  -0.000004   0.000565
     3  O    0.000252   0.000028  -0.000014   0.000016  -0.000008  -0.000950
     4  H    0.000600  -0.000091   0.001014   0.000074  -0.000100   0.001418
     5  C    0.000194   0.000106   0.000046  -0.000037   0.000004  -0.001792
     6  F   -0.000008   0.000001  -0.000000   0.000000  -0.000000   0.000005
     7  F   -0.000012   0.000001   0.000000  -0.000000   0.000000   0.000001
     8  F   -0.000015   0.000001  -0.000000  -0.000001  -0.000000   0.000008
     9  O    0.004008  -0.000908   0.000849  -0.002164  -0.000073  -0.030956
    10  H    0.001782   0.000578  -0.005289   0.004184  -0.000151   0.030220
    11  H   -0.000909  -0.000229  -0.001910  -0.001473   0.001328  -0.001039
    12  O    0.244863   0.244235  -0.007050  -0.011052   0.004999  -0.058323
    13  H    0.296029  -0.025418   0.000433   0.003971  -0.001451   0.004317
    14  H   -0.025418   0.328239   0.008686  -0.005402  -0.001628   0.007132
    15  O    0.000433   0.008686   8.463856   0.213514   0.265697   0.000325
    16  H    0.003971  -0.005402   0.213514   0.308140  -0.014497   0.001683
    17  H   -0.001451  -0.001628   0.265697  -0.014497   0.337535   0.000395
    18  O    0.004317   0.007132   0.000325   0.001683   0.000395   8.566198
    19  H   -0.002003   0.000454   0.000811  -0.000206   0.000185   0.258984
    20  H   -0.010346  -0.012394   0.001935  -0.003281   0.000824   0.188607
    21  O    0.000369  -0.002508  -0.034537   0.000392   0.004776  -0.002258
    22  H    0.000100   0.000618   0.000633   0.001936  -0.001217   0.000806
    23  H    0.000121   0.000065   0.037429  -0.008279  -0.004749   0.000198
    24  O    0.000756   0.002599  -0.039764   0.046432   0.003128  -0.008407
    25  H   -0.000590   0.000418   0.002127  -0.005947  -0.000555  -0.000969
    26  H    0.001169  -0.002673   0.003476  -0.004594  -0.000540   0.023126
    27  O    0.048144  -0.000648  -0.000665   0.000536  -0.000357  -0.000085
    28  H   -0.009526   0.001733   0.000149  -0.000257   0.000068   0.000282
    29  H   -0.007418  -0.002953  -0.001114   0.000425   0.000099  -0.001817
              19         20         21         22         23         24
     1  C   -0.000027  -0.001638  -0.002239   0.000145   0.000224  -0.000305
     2  O    0.000033   0.000404  -0.000115  -0.000030   0.000021   0.000032
     3  O    0.000337  -0.000059  -0.000732   0.000384  -0.000224   0.000109
     4  H   -0.000473   0.000325  -0.001968  -0.000488   0.000788   0.000171
     5  C    0.000120  -0.000853  -0.000776  -0.000076   0.000394  -0.000068
     6  F    0.000005  -0.000007   0.000000   0.000001  -0.000000   0.000000
     7  F   -0.000002   0.000008   0.000002   0.000001  -0.000000   0.000000
     8  F   -0.000020   0.000011   0.000001   0.000003   0.000001  -0.000000
     9  O    0.005954  -0.006711  -0.039354  -0.000285   0.003917  -0.000299
    10  H   -0.003292  -0.002930  -0.000083   0.000444  -0.000738  -0.007949
    11  H    0.000868  -0.000828   0.041558  -0.000494  -0.010538   0.002384
    12  O    0.005017   0.079420  -0.000485   0.000722  -0.003096  -0.016380
    13  H   -0.002003  -0.010346   0.000369   0.000100   0.000121   0.000756
    14  H    0.000454  -0.012394  -0.002508   0.000618   0.000065   0.002599
    15  O    0.000811   0.001935  -0.034537   0.000633   0.037429  -0.039764
    16  H   -0.000206  -0.003281   0.000392   0.001936  -0.008279   0.046432
    17  H    0.000185   0.000824   0.004776  -0.001217  -0.004749   0.003128
    18  O    0.258984   0.188607  -0.002258   0.000806   0.000198  -0.008407
    19  H    0.331283  -0.012744  -0.000260   0.000172  -0.000007   0.006220
    20  H   -0.012744   0.288229   0.001476  -0.000588   0.000442  -0.012398
    21  O   -0.000260   0.001476   8.337671   0.274281   0.234359   0.008737
    22  H    0.000172  -0.000588   0.274281   0.347754  -0.020139   0.002121
    23  H   -0.000007   0.000442   0.234359  -0.020139   0.319381  -0.005771
    24  O    0.006220  -0.012398   0.008737   0.002121  -0.005771   8.331156
    25  H   -0.000871   0.002751  -0.001575  -0.000308  -0.000631   0.285930
    26  H   -0.002811  -0.004088  -0.001890  -0.000765   0.001967   0.234931
    27  O    0.001923  -0.002596  -0.005192  -0.000713   0.001734   0.000559
    28  H    0.000680  -0.000674  -0.000977   0.000299  -0.000060   0.000175
    29  H   -0.001955   0.006855   0.008565  -0.002878  -0.002348  -0.000972
              25         26         27         28         29
     1  C   -0.000139   0.000216  -0.011167  -0.004628  -0.004834
     2  O   -0.000041   0.000026   0.001654   0.014326   0.004140
     3  O    0.000156  -0.000167   0.002375  -0.000737  -0.000658
     4  H    0.000052  -0.001035   0.000379  -0.001225   0.003375
     5  C   -0.000060   0.000093  -0.015867   0.002353  -0.009767
     6  F    0.000000   0.000000   0.000116  -0.000217   0.000511
     7  F    0.000001   0.000000   0.000018   0.000119   0.000058
     8  F    0.000002  -0.000001   0.000005   0.000050   0.000160
     9  O    0.001686  -0.001295  -0.007566  -0.001050  -0.002821
    10  H   -0.001065   0.000730  -0.004004  -0.001629   0.000452
    11  H   -0.001025   0.003116   0.000708   0.001111  -0.004488
    12  O    0.001636   0.001688  -0.057755   0.004425  -0.000304
    13  H   -0.000590   0.001169   0.048144  -0.009526  -0.007418
    14  H    0.000418  -0.002673  -0.000648   0.001733  -0.002953
    15  O    0.002127   0.003476  -0.000665   0.000149  -0.001114
    16  H   -0.005947  -0.004594   0.000536  -0.000257   0.000425
    17  H   -0.000555  -0.000540  -0.000357   0.000068   0.000099
    18  O   -0.000969   0.023126  -0.000085   0.000282  -0.001817
    19  H   -0.000871  -0.002811   0.001923   0.000680  -0.001955
    20  H    0.002751  -0.004088  -0.002596  -0.000674   0.006855
    21  O   -0.001575  -0.001890  -0.005192  -0.000977   0.008565
    22  H   -0.000308  -0.000765  -0.000713   0.000299  -0.002878
    23  H   -0.000631   0.001967   0.001734  -0.000060  -0.002348
    24  O    0.285930   0.234931   0.000559   0.000175  -0.000972
    25  H    0.341720  -0.024255  -0.000078  -0.000006   0.000359
    26  H   -0.024255   0.293333  -0.000169  -0.000032  -0.000083
    27  O   -0.000078  -0.000169   8.315976   0.265890   0.260737
    28  H   -0.000006  -0.000032   0.265890   0.337065  -0.023123
    29  H    0.000359  -0.000083   0.260737  -0.023123   0.334907
 Mulliken charges:
               1
     1  C    0.317712
     2  O   -0.484489
     3  O   -0.473415
     4  H    0.546045
     5  C    0.937331
     6  F   -0.306956
     7  F   -0.286066
     8  F   -0.288772
     9  O   -1.066724
    10  H    0.533887
    11  H    0.469782
    12  O   -0.869024
    13  H    0.450336
    14  H    0.459575
    15  O   -0.910815
    16  H    0.475980
    17  H    0.406284
    18  O   -0.976100
    19  H    0.411625
    20  H    0.500848
    21  O   -0.817237
    22  H    0.397559
    23  H    0.455544
    24  O   -0.833128
    25  H    0.401277
    26  H    0.480527
    27  O   -0.793894
    28  H    0.415416
    29  H    0.446894
 Sum of Mulliken charges =  -0.00000
 Mulliken charges with hydrogens summed into heavy atoms:
               1
     1  C    0.317712
     2  O   -0.484489
     3  O    0.072630
     5  C    0.937331
     6  F   -0.306956
     7  F   -0.286066
     8  F   -0.288772
     9  O   -0.063055
    12  O    0.040887
    15  O   -0.028552
    18  O   -0.063628
    21  O    0.035866
    24  O    0.048677
    27  O    0.068416
 APT charges:
               1
     1  C    0.239428
     2  O   -0.574039
     3  O   -0.328285
     4  H    0.346688
     5  C    0.373756
     6  F    0.010764
     7  F   -0.037664
     8  F   -0.073440
     9  O   -1.280181
    10  H    0.600828
    11  H    0.680492
    12  O   -0.588831
    13  H    0.060078
    14  H    0.612502
    15  O   -1.841365
    16  H    0.270267
    17  H    1.443201
    18  O   -1.270478
    19  H    0.719957
    20  H    0.442287
    21  O   -1.180639
    22  H    0.653746
    23  H    0.533484
    24  O   -0.079924
    25  H    0.313111
    26  H   -0.129084
    27  O   -0.624283
    28  H    0.517966
    29  H    0.189658
 Sum of APT charges =  -0.00000
 APT charges with hydrogens summed into heavy atoms:
               1
     1  C    0.239428
     2  O   -0.574039
     3  O    0.018403
     5  C    0.373756
     6  F    0.010764
     7  F   -0.037664
     8  F   -0.073440
     9  O    0.001139
    12  O    0.083749
    15  O   -0.127897
    18  O   -0.108234
    21  O    0.006591
    24  O    0.104103
    27  O    0.083341
 Electronic spatial extent (au):  <R**2>=           6000.3339
 Charge=             -0.0000 electrons
 Dipole moment (field-independent basis, Debye):
    X=             -5.4723    Y=             -1.7179    Z=             -0.4981  Tot=              5.7572
 Quadrupole moment (field-independent basis, Debye-Ang):
   XX=            -83.4119   YY=            -92.6224   ZZ=            -75.2723
   XY=              4.5278   XZ=              8.2707   YZ=              1.3908
 Traceless Quadrupole moment (field-independent basis, Debye-Ang):
   XX=              0.3570   YY=             -8.8535   ZZ=              8.4965
   XY=              4.5278   XZ=              8.2707   YZ=              1.3908
 Octapole moment (field-independent basis, Debye-Ang**2):
  XXX=           -132.5768  YYY=            -17.0827  ZZZ=              0.1372  XYY=             11.3167
  XXY=              3.1747  XXZ=            -57.2490  XZZ=            -12.0321  YZZ=             -3.0655
  YYZ=              2.3814  XYZ=             -0.6121
 Hexadecapole moment (field-independent basis, Debye-Ang**3):
 XXXX=          -4810.7251 YYYY=           -749.0825 ZZZZ=           -430.3621 XXXY=            -82.0871
 XXXZ=            322.6582 YYYX=             76.1423 YYYZ=            -22.0488 ZZZX=             44.4084
 ZZZY=             42.5232 XXYY=          -1087.1887 XXZZ=           -971.0432 YYZZ=           -252.6237
 XXYZ=             -4.5658 YYXZ=              6.6367 ZZXY=             -4.6379
 N-N= 1.100089184363D+03 E-N=-4.708044427542D+03  KE= 1.053081978255D+03
  Exact polarizability:       0.000       0.000       0.000       0.000       0.000       0.000
 Approx polarizability:      91.118      -1.490      98.055       1.847       0.528      84.584
 Calling FoFJK, ICntrl=    100127 FMM=F ISym2X=0 I1Cent= 0 IOpClX= 0 NMat=1 NMatS=1 NMatT=0.
 ***** Axes restored to original set *****
 -------------------------------------------------------------------
 Center     Atomic                   Forces (Hartrees/Bohr)
 Number     Number              X              Y              Z
 -------------------------------------------------------------------
      1        6          -0.000349424    0.009654077   -0.013457626
      2        8           0.004474153   -0.018331148    0.000794547
      3        8          -0.005207839    0.008210686    0.018586306
      4        1           0.002305681    0.001837234   -0.013415399
      5        6           0.000890549   -0.000570685   -0.004112357
      6        9           0.000412411   -0.003487691    0.002877393
      7        9           0.003350572    0.002165727    0.003662236
      8        9          -0.004952849    0.000183706    0.002250976
      9        8          -0.001549678    0.002765769    0.001570715
     10        1          -0.002013800    0.000036516   -0.002947552
     11        1           0.001940338    0.001294291    0.000309596
     12        8          -0.003059371    0.002175871    0.000208151
     13        1           0.002239331   -0.001592931   -0.002435654
     14        1           0.002121054   -0.002291517    0.003346736
     15        8          -0.002969784    0.000241573   -0.003532791
     16        1          -0.001237349    0.000872435    0.003638399
     17        1           0.002143228   -0.001219269    0.002721616
     18        8           0.003177592   -0.002577241    0.004082765
     19        1          -0.003896193    0.000823687   -0.002501839
     20        1          -0.000512967   -0.002408963   -0.001978539
     21        8          -0.003684688    0.000733568   -0.001043066
     22        1           0.003051755    0.000568938    0.000746050
     23        1           0.004047970   -0.000234519    0.003304846
     24        8           0.002706041   -0.002955205    0.001280256
     25        1          -0.000808647    0.002782845    0.000092473
     26        1          -0.004361919    0.001981870   -0.002677063
     27        8           0.001482608   -0.002611281    0.004365439
     28        1          -0.000158239    0.001361624   -0.002132980
     29        1           0.000419463    0.000590037   -0.003603633
 -------------------------------------------------------------------
 Cartesian Forces:  Max     0.018586306 RMS     0.004432918
 FormGI is forming the generalized inverse of G from B-inverse, IUseBI=4.

 GradGradGradGradGradGradGradGradGradGradGradGradGradGradGradGradGradGrad
 Berny optimization.
 Internal  Forces:  Max     0.018735285 RMS     0.002780592
 Search for a local minimum.
 Step number   1 out of a maximum of  174
 All quantities printed in internal units (Hartrees-Bohrs-Radians)
 Mixed Optimization -- RFO/linear search
 Second derivative matrix not updated -- analytic derivatives used.
 ITU=  0
     Eigenvalues ---   -0.00008   0.00023   0.00037   0.00041   0.00044
     Eigenvalues ---    0.00123   0.00158   0.00245   0.00336   0.00340
     Eigenvalues ---    0.00402   0.00483   0.00679   0.00705   0.00751
     Eigenvalues ---    0.00819   0.00887   0.00942   0.01055   0.01083
     Eigenvalues ---    0.01224   0.01244   0.01319   0.01374   0.01434
     Eigenvalues ---    0.01553   0.01621   0.01753   0.01789   0.01899
     Eigenvalues ---    0.01940   0.02040   0.02097   0.02247   0.02412
     Eigenvalues ---    0.02500   0.02553   0.02726   0.02878   0.03113
     Eigenvalues ---    0.03189   0.03326   0.03358   0.03691   0.04776
     Eigenvalues ---    0.04918   0.04928   0.05106   0.05280   0.05697
     Eigenvalues ---    0.07653   0.09114   0.11685   0.13572   0.19277
     Eigenvalues ---    0.21439   0.21806   0.23856   0.27379   0.31217
     Eigenvalues ---    0.35219   0.37168   0.37573   0.38832   0.41577
     Eigenvalues ---    0.44018   0.44671   0.45032   0.46464   0.47000
     Eigenvalues ---    0.48423   0.49794   0.51195   0.55858   0.56734
     Eigenvalues ---    0.56804   0.57426   0.57616   0.57762   0.59184
     Eigenvalues ---    0.97364
 RFO step:  Lambda=-5.95775597D-03 EMin=-7.60649939D-05
 Linear search not attempted -- first point.
 Maximum step size (   0.300) exceeded in Quadratic search.
    -- Step size scaled by   0.897
 Iteration  1 RMS(Cart)=  0.05431714 RMS(Int)=  0.00110408
 Iteration  2 RMS(Cart)=  0.00158659 RMS(Int)=  0.00047371
 Iteration  3 RMS(Cart)=  0.00000133 RMS(Int)=  0.00047371
 Iteration  4 RMS(Cart)=  0.00000000 RMS(Int)=  0.00047371
 Variable       Old X    -DE/DX   Delta X   Delta X   Delta X     New X
                                 (Linear)    (Quad)   (Total)
    R1        2.26599   0.01874   0.00000   0.01481   0.01481   2.28079
    R2        2.44379   0.01364   0.00000   0.02409   0.02409   2.46788
    R3        2.95018  -0.00499   0.00000  -0.01898  -0.01898   2.93120
    R4        1.95689  -0.01077   0.00000  -0.05163  -0.05163   1.90526
    R5        2.86819   0.00225   0.00000   0.10168   0.10169   2.96988
    R6        2.51934   0.00061   0.00000  -0.00389  -0.00389   2.51545
    R7        2.53053   0.00367   0.00000   0.00449   0.00449   2.53503
    R8        2.53091   0.00376   0.00000   0.00448   0.00448   2.53539
    R9        1.85322   0.00373   0.00000  -0.00046  -0.00071   1.85251
   R10        1.86026   0.00410   0.00000  -0.00047  -0.00023   1.86004
   R11        3.43483   0.00206   0.00000   0.05062   0.05088   3.48571
   R12        3.25203   0.00268   0.00000   0.08846   0.08816   3.34019
   R13        3.20260   0.00295   0.00000   0.07212   0.07234   3.27494
   R14        1.85471   0.00385   0.00000   0.00239   0.00231   1.85702
   R15        1.83197   0.00423   0.00000   0.00416   0.00385   1.83582
   R16        2.99368   0.00100   0.00000   0.02380   0.02367   3.01735
   R17        3.28823   0.00109   0.00000   0.04468   0.04468   3.33291
   R18        3.57045   0.00172   0.00000   0.06230   0.06197   3.63241
   R19        1.87174   0.00228   0.00000   0.00013   0.00033   1.87206
   R20        1.80987   0.00319   0.00000   0.00457   0.00457   1.81444
   R21        3.33931   0.00208   0.00000   0.05535   0.05550   3.39480
   R22        3.16808   0.00124   0.00000   0.02758   0.02777   3.19585
   R23        1.80918   0.00395   0.00000   0.00534   0.00534   1.81452
   R24        1.90808   0.00184   0.00000  -0.00357  -0.00370   1.90437
   R25        3.33512   0.00125   0.00000   0.03493   0.03491   3.37003
   R26        1.81077   0.00308   0.00000   0.00459   0.00459   1.81536
   R27        1.84824   0.00254   0.00000   0.00122   0.00127   1.84951
   R28        1.81359   0.00254   0.00000   0.00298   0.00298   1.81656
   R29        1.84686   0.00329   0.00000   0.00387   0.00389   1.85076
   R30        1.81557   0.00183   0.00000   0.00304   0.00304   1.81861
   R31        1.83989   0.00203   0.00000   0.00263   0.00287   1.84276
    A1        2.23408   0.00382   0.00000  -0.00061  -0.00062   2.23346
    A2        2.11950  -0.00243   0.00000  -0.00012  -0.00012   2.11938
    A3        1.92960  -0.00139   0.00000   0.00074   0.00074   1.93034
    A4        1.94759   0.00219   0.00000  -0.01109  -0.01110   1.93649
    A5        1.95143  -0.00570   0.00000  -0.01342  -0.01350   1.93793
    A6        1.94211  -0.00451   0.00000  -0.01153  -0.01159   1.93052
    A7        1.94232  -0.00440   0.00000  -0.01039  -0.01045   1.93187
    A8        1.87599   0.00527   0.00000   0.01281   0.01274   1.88873
    A9        1.87544   0.00525   0.00000   0.01285   0.01279   1.88823
   A10        1.87276   0.00512   0.00000   0.01216   0.01211   1.88487
   A11        1.99260  -0.00041   0.00000   0.01778   0.01779   2.01039
   A12        2.20124  -0.00027   0.00000   0.00520   0.00421   2.20545
   A13        1.78446   0.00007   0.00000  -0.04102  -0.04128   1.74318
   A14        1.85783   0.00121   0.00000   0.01222   0.01197   1.86980
   A15        1.76277  -0.00011   0.00000   0.00349   0.00376   1.76653
   A16        1.79990  -0.00067   0.00000  -0.00729  -0.00747   1.79243
   A17        1.83998   0.00012   0.00000   0.01333   0.01228   1.85226
   A18        1.82269   0.00028   0.00000   0.02095   0.02052   1.84321
   A19        1.80148   0.00204   0.00000   0.04275   0.04239   1.84387
   A20        2.84343  -0.00078   0.00000  -0.01362  -0.01364   2.82980
   A21        2.76757  -0.00058   0.00000  -0.02673  -0.02700   2.74057
   A22        1.67642   0.00053   0.00000   0.04015   0.04025   1.71667
   A23        2.14875   0.00001   0.00000  -0.01053  -0.01178   2.13697
   A24        1.79068   0.00014   0.00000   0.00122   0.00031   1.79098
   A25        1.86141  -0.00000   0.00000   0.00974   0.00963   1.87104
   A26        1.58302   0.00136   0.00000   0.04885   0.04870   1.63172
   A27        2.22999  -0.00102   0.00000  -0.03761  -0.03977   2.19022
   A28        2.18490  -0.00062   0.00000  -0.01952  -0.01998   2.16491
   A29        1.64611   0.00030   0.00000   0.01173   0.01107   1.65717
   A30        1.71840   0.00050   0.00000   0.01396   0.01315   1.73155
   A31        1.85573   0.00053   0.00000   0.01972   0.01995   1.87568
   A32        2.21771  -0.00074   0.00000  -0.03249  -0.03315   2.18456
   A33        1.70222   0.00068   0.00000   0.03571   0.03605   1.73827
   A34        1.94422  -0.00013   0.00000   0.00830   0.00771   1.95193
   A35        1.83608   0.00200   0.00000   0.03911   0.03924   1.87532
   A36        1.85903  -0.00073   0.00000  -0.00283  -0.00303   1.85600
   A37        1.91285   0.00067   0.00000   0.03991   0.03953   1.95238
   A38        1.73923   0.00269   0.00000   0.05653   0.05635   1.79558
   A39        1.85641  -0.00020   0.00000  -0.00090  -0.00315   1.85326
   A40        2.85639  -0.00124   0.00000  -0.03955  -0.03984   2.81654
   A41        2.11056   0.00058   0.00000   0.02725   0.02716   2.13773
   A42        1.69281   0.00114   0.00000   0.01523   0.01589   1.70870
   A43        1.82660  -0.00211   0.00000  -0.01202  -0.01241   1.81419
   A44        2.99612   0.00557   0.00000   0.04206   0.04210   3.03822
   A45        2.93124  -0.00045   0.00000  -0.01625  -0.01640   2.91484
   A46        2.90587   0.00029   0.00000   0.02917   0.02916   2.93503
   A47        2.93843  -0.00169   0.00000  -0.04395  -0.04341   2.89502
   A48        3.06897   0.00067   0.00000   0.00040  -0.00041   3.06857
   A49        3.10525  -0.00187   0.00000  -0.05904  -0.05882   3.04643
   A50        3.24601   0.00223   0.00000   0.06957   0.06900   3.31501
   A51        3.16753  -0.00026   0.00000  -0.00482  -0.00480   3.16273
   A52        3.06596  -0.00117   0.00000  -0.01799  -0.01813   3.04783
   A53        3.06082   0.00054   0.00000   0.00007  -0.00028   3.06054
   A54        3.24201  -0.00174   0.00000  -0.04948  -0.04931   3.19270
   A55        3.27745   0.00194   0.00000   0.05302   0.05247   3.32992
   A56        2.95655  -0.00226   0.00000  -0.06578  -0.06652   2.89003
   A57        3.37877  -0.00013   0.00000  -0.01453  -0.01536   3.36342
    D1        0.00086   0.00041   0.00000  -0.00131  -0.00129  -0.00042
    D2        3.14011   0.00032   0.00000   0.00062   0.00064   3.14074
    D3        0.01911  -0.00008   0.00000  -0.00098  -0.00098   0.01813
    D4       -2.07890   0.00021   0.00000  -0.00020  -0.00022  -2.07911
    D5        2.11655  -0.00031   0.00000  -0.00092  -0.00092   2.11563
    D6       -3.12031   0.00000   0.00000  -0.00276  -0.00276  -3.12307
    D7        1.06487   0.00029   0.00000  -0.00199  -0.00199   1.06288
    D8       -1.02287  -0.00023   0.00000  -0.00270  -0.00269  -1.02556
    D9       -1.50311  -0.00024   0.00000   0.00319   0.00349  -1.49962
   D10        2.36593   0.00093   0.00000  -0.03854  -0.03851   2.32742
   D11        0.35290   0.00077   0.00000   0.00140   0.00118   0.35408
   D12        0.34157  -0.00073   0.00000  -0.06911  -0.06955   0.27203
   D13        2.27318  -0.00001   0.00000  -0.04016  -0.04095   2.23223
   D14       -2.30697   0.00069   0.00000  -0.00293  -0.00331  -2.31028
   D15        2.92950  -0.00023   0.00000  -0.01920  -0.01902   2.91048
   D16       -1.42207   0.00050   0.00000   0.00975   0.00957  -1.41250
   D17        0.28096   0.00119   0.00000   0.04698   0.04721   0.32817
   D18       -1.52698  -0.00089   0.00000  -0.02791  -0.02784  -1.55481
   D19        0.40463  -0.00016   0.00000   0.00103   0.00076   0.40539
   D20        2.10767   0.00053   0.00000   0.03826   0.03840   2.14607
   D21       -1.05130   0.00040   0.00000   0.07543   0.07506  -0.97624
   D22       -3.01366   0.00022   0.00000   0.05082   0.04975  -2.96391
   D23        2.71154   0.00008   0.00000   0.01873   0.01908   2.73062
   D24        0.74918  -0.00010   0.00000  -0.00588  -0.00622   0.74296
   D25        0.91830   0.00009   0.00000   0.01055   0.01053   0.92883
   D26       -1.04406  -0.00009   0.00000  -0.01405  -0.01477  -1.05884
   D27       -2.53313  -0.00057   0.00000  -0.03799  -0.03819  -2.57132
   D28       -0.40710   0.00008   0.00000  -0.00531  -0.00511  -0.41220
   D29       -0.48738  -0.00087   0.00000  -0.02240  -0.02280  -0.51018
   D30        1.63866  -0.00022   0.00000   0.01028   0.01028   1.64894
   D31        1.40726   0.00008   0.00000  -0.01365  -0.01431   1.39295
   D32       -2.74989   0.00073   0.00000   0.01902   0.01877  -2.73111
   D33       -1.31282  -0.00124   0.00000  -0.04660  -0.04656  -1.35938
   D34        0.57940   0.00115   0.00000   0.01311   0.01346   0.59286
   D35        1.75105   0.00053   0.00000   0.02524   0.02549   1.77653
   D36       -0.15646  -0.00058   0.00000  -0.01828  -0.01879  -0.17525
   D37       -0.52517  -0.00007   0.00000  -0.00658  -0.00671  -0.53188
   D38        1.70842  -0.00024   0.00000  -0.01520  -0.01548   1.69294
   D39       -2.24376  -0.00059   0.00000  -0.02025  -0.01950  -2.26325
   D40        1.37354   0.00059   0.00000   0.02122   0.02107   1.39461
   D41       -2.67605   0.00042   0.00000   0.01260   0.01230  -2.66375
   D42       -0.34505   0.00008   0.00000   0.00755   0.00828  -0.33676
   D43       -1.99384   0.00059   0.00000  -0.01927  -0.01959  -2.01344
   D44       -0.04336  -0.00098   0.00000  -0.01329  -0.01295  -0.05631
   D45        0.56295   0.00043   0.00000   0.00451   0.00464   0.56760
   D46        2.55969   0.00083   0.00000   0.04316   0.04276   2.60244
   D47       -1.04414  -0.00111   0.00000  -0.05513  -0.05515  -1.09929
   D48        0.45855   0.00061   0.00000   0.04397   0.04322   0.50178
   D49       -1.62727   0.00019   0.00000   0.02113   0.02055  -1.60672
   D50       -1.20975  -0.00007   0.00000  -0.00366  -0.00403  -1.21378
   D51        2.98761  -0.00049   0.00000  -0.02650  -0.02671   2.96090
   D52       -3.11916  -0.00058   0.00000  -0.03951  -0.03938   3.12464
   D53        1.07820  -0.00101   0.00000  -0.06235  -0.06206   1.01614
   D54       -2.19064  -0.00034   0.00000  -0.00876  -0.00947  -2.20011
   D55       -0.27849   0.00037   0.00000   0.01551   0.01556  -0.26293
   D56        1.83356  -0.00025   0.00000  -0.01366  -0.01365   1.81991
   D57       -2.53747   0.00046   0.00000   0.01061   0.01137  -2.52610
   D58       -0.40763  -0.00002   0.00000  -0.00439  -0.00577  -0.41340
   D59        1.50452   0.00069   0.00000   0.01988   0.01926   1.52378
   D60       -0.85953  -0.00028   0.00000  -0.01905  -0.01889  -0.87842
   D61        2.85117   0.00115   0.00000   0.04298   0.04215   2.89332
   D62        0.80780   0.00021   0.00000   0.00078   0.00089   0.80869
   D63       -0.47171  -0.00005   0.00000   0.01414   0.01330  -0.45840
   D64        1.51556   0.00168   0.00000   0.07973   0.07947   1.59503
         Item               Value     Threshold  Converged?
 Maximum Force            0.018735     0.000015     NO 
 RMS     Force            0.002781     0.000010     NO 
 Maximum Displacement     0.180988     0.000060     NO 
 RMS     Displacement     0.053836     0.000040     NO 
 Predicted change in Energy=-3.370539D-03
 GradGradGradGradGradGradGradGradGradGradGradGradGradGradGradGradGradGrad

                          Input orientation:                          
 ---------------------------------------------------------------------
 Center     Atomic      Atomic             Coordinates (Angstroms)
 Number     Number       Type             X           Y           Z
 ---------------------------------------------------------------------
      1          6           0        0.979989   -0.311179   -1.325695
      2          8           0        1.231968   -1.473265   -1.118868
      3          8           0        0.592163    0.592189   -0.466035
      4          1           0        0.515855    0.199821    0.459565
      5          6           0        1.093450    0.300647   -2.746536
      6          9           0        1.466380   -0.618538   -3.634168
      7          9           0        1.998007    1.291132   -2.763314
      8          9           0       -0.084618    0.808492   -3.139379
      9          8           0        0.413783   -0.560241    1.831347
     10          1           0       -0.444916   -1.001752    2.000782
     11          1           0        0.754332   -0.245609    2.699599
     12          8           0        0.026051   -3.857812    3.170591
     13          1           0        0.764411   -3.697638    2.542221
     14          1           0        0.333958   -3.539956    4.035415
     15          8           0        0.489997   -2.335042    5.524928
     16          1           0       -0.422112   -1.949647    5.494546
     17          1           0        0.638768   -2.642132    6.422408
     18          8           0       -1.745706   -2.081677    2.516484
     19          1           0       -2.433899   -2.410916    1.933408
     20          1           0       -1.136429   -2.854876    2.732131
     21          8           0        1.431708   -0.062441    4.284208
     22          1           0        2.387839    0.026212    4.256043
     23          1           0        1.245982   -0.885771    4.779714
     24          8           0       -1.841752   -1.132562    5.073758
     25          1           0       -1.703356   -0.183344    5.011312
     26          1           0       -2.010710   -1.444426    4.160865
     27          8           0        1.892710   -2.900069    1.446112
     28          1           0        1.935604   -3.107892    0.507433
     29          1           0        1.497289   -2.009060    1.471715
 ---------------------------------------------------------------------
                    Distance matrix (angstroms):
                    1          2          3          4          5
     1  C    0.000000
     2  O    1.206944   0.000000
     3  O    1.305948   2.258682   0.000000
     4  H    1.914078   2.409042   1.008221   0.000000
     5  C    1.551127   2.411484   2.353077   3.259274   0.000000
     6  F    2.379096   2.666879   3.502455   4.281572   1.331116
     7  F    2.381283   3.306495   2.782519   3.711426   1.341478
     8  F    2.382541   3.319982   2.766151   3.699114   1.341670
     9  O    3.217069   3.194809   2.576408   1.571591   4.707450
    10  H    3.684114   3.573021   3.114701   2.177661   5.157504
    11  H    4.032147   4.039302   3.278634   2.296308   5.483957
    12  O    5.805617   5.053687   5.774776   4.904483   7.310575
    13  H    5.145421   4.309294   5.242317   4.425994   6.638185
    14  H    6.291571   5.625324   6.115909   5.177425   7.830832
    15  O    7.160108   6.740416   6.668639   5.664283   8.702191
    16  H    7.153052   6.833752   6.558827   5.554371   8.676185
    17  H    8.098325   7.654344   7.610102   6.606610   9.640343
    18  O    5.032536   4.738406   4.637953   3.814552   6.437053
    19  H    5.165779   4.861497   4.892138   4.205854   6.457294
    20  H    5.235988   4.727404   5.009846   4.150395   6.704139
    21  O    5.633555   5.587804   4.868078   3.941506   7.048235
    22  H    5.766426   5.698608   5.083581   4.236474   7.126491
    23  H    6.138154   5.927783   5.489055   4.513899   7.620715
    24  O    7.042009   6.921882   6.291901   5.350171   8.475052
    25  H    6.882902   6.918030   5.989340   5.078397   8.260786
    26  H    6.350658   6.196077   5.686030   4.773541   7.771311
    27  O    3.901067   3.008566   4.188507   3.532467   5.334950
    28  H    3.477810   2.410802   4.055006   3.599854   4.787032
    29  H    3.312990   2.658682   3.367584   2.620461   4.826124
                    6          7          8          9         10
     6  F    0.000000
     7  F    2.165145   0.000000
     8  F    2.164909   2.170643   0.000000
     9  O    5.566257   5.200794   5.179763   0.000000
    10  H    5.962598   5.824242   5.461506   0.980307   0.000000
    11  H    6.384567   5.809623   5.992381   0.984291   1.580598
    12  O    7.672821   8.100090   7.848717   3.580207   3.122073
    13  H    6.936959   7.386358   7.301139   3.235976   3.003902
    14  H    8.284900   8.504774   8.400112   3.707154   3.344975
    15  O    9.369565   9.171597   9.234836   4.098569   3.882181
    16  H    9.416564   9.195210   9.070055   4.006020   3.620140
    17  H   10.291482  10.084423  10.191068   5.046061   4.839007
    18  O    7.091459   7.298458   6.565141   2.729024   1.767553
    19  H    7.030128   7.443530   6.451114   3.397750   2.438511
    20  H    7.232260   7.563993   7.000086   2.912030   2.108823
    21  O    7.937956   7.198641   7.626757   2.701945   3.101299
    22  H    7.969958   7.143064   7.836917   3.181191   3.763962
    23  H    8.421010   7.886807   8.206891   3.080811   3.255004
    24  O    9.329306   9.057469   8.620373   3.991017   3.378083
    25  H    9.218512   8.736074   8.368860   3.838816   3.364039
    26  H    8.575242   8.455610   7.879024   3.476579   2.704372
    27  O    5.585372   5.941087   6.220127   2.794714   3.061986
    28  H    4.854886   5.482070   5.720018   3.249494   3.511808
    29  H    5.291933   5.392351   5.630561   1.844559   2.250942
                   11         12         13         14         15
    11  H    0.000000
    12  O    3.714866   0.000000
    13  H    3.455629   0.982690   0.000000
    14  H    3.579642   0.971474   1.561981   0.000000
    15  O    3.523930   2.842003   3.290671   1.922190   0.000000
    16  H    3.478433   3.040183   3.630363   2.286873   0.990654
    17  H    4.428993   3.525282   4.023150   2.568410   0.960160
    18  O    3.107228   2.592612   2.985411   2.959516   3.756767
    19  H    3.929429   3.110543   3.500784   3.654340   4.631839
    20  H    3.222469   1.596711   2.087943   2.080847   3.273409
    21  O    1.733026   4.197721   4.085887   3.655142   2.755163
    22  H    2.272609   4.673531   4.409056   4.121245   3.284417
    23  H    2.231235   3.593123   3.625588   2.903526   1.796453
    24  O    3.628081   3.812836   4.447514   3.406965   2.662060
    25  H    3.374630   4.458791   4.953438   4.045969   3.115189
    26  H    3.349315   3.309602   3.924063   3.147134   2.984526
    27  O    3.148537   2.715790   1.763698   3.089281   4.350127
    28  H    3.793897   3.361723   2.420714   3.898539   5.278478
    29  H    2.273640   2.910087   2.129411   3.204613   4.189205
                   16         17         18         19         20
    16  H    0.000000
    17  H    1.570328   0.000000
    18  O    3.261624   4.610431   0.000000
    19  H    4.116037   5.444801   0.960200   0.000000
    20  H    2.993431   4.100577   1.007750   1.586974   0.000000
    21  O    2.909143   3.443176   4.159102   5.097501   4.099021
    22  H    3.651539   3.856481   4.955347   5.880764   4.800359
    23  H    2.103653   2.480313   3.937334   4.895819   3.707541
    24  O    1.691173   3.201661   2.729413   3.441893   2.991164
    25  H    2.234933   3.677278   3.135224   3.869013   3.557128
    26  H    2.134853   3.683587   1.783341   2.464702   2.189753
    27  O    4.759362   5.138329   3.879889   4.381355   3.291136
    28  H    5.636635   6.073355   4.317574   4.648843   3.801406
    29  H    4.457668   5.064306   3.407907   3.978553   3.039823
                   21         22         23         24         25
    21  O    0.000000
    22  H    0.960646   0.000000
    23  H    0.978720   1.552348   0.000000
    24  O    3.533283   4.461038   3.111506   0.000000
    25  H    3.220548   4.165601   3.040664   0.961285   0.000000
    26  H    3.711514   4.638865   3.361713   0.979377   1.551791
    27  O    4.039734   4.087051   3.948234   5.498191   5.746559
    28  H    4.877778   4.907056   4.864749   6.246733   6.486905
    29  H    3.421074   3.562007   3.502541   4.989204   5.109415
                   26         27         28         29
    26  H    0.000000
    27  O    4.972471   0.000000
    28  H    5.629216   0.962366   0.000000
    29  H    4.456051   0.975146   1.526235   0.000000
 Stoichiometry    C2H15F3O9
 Framework group  C1[X(C2H15F3O9)]
 Deg. of freedom    81
 Full point group                 C1      NOp   1
 Largest Abelian subgroup         C1      NOp   1
 Largest concise Abelian subgroup C1      NOp   1
                         Standard orientation:                         
 ---------------------------------------------------------------------
 Center     Atomic      Atomic             Coordinates (Angstroms)
 Number     Number       Type             X           Y           Z
 ---------------------------------------------------------------------
      1          6           0        2.390458    0.049036   -0.031159
      2          8           0        1.899368    1.151520   -0.022559
      3          8           0        1.779659   -1.101925   -0.118984
      4          1           0        0.781392   -0.976305   -0.183738
      5          6           0        3.924994   -0.153726    0.069241
      6          9           0        4.554797    1.013525    0.182126
      7          9           0        4.391289   -0.777939   -1.022772
      8          9           0        4.235248   -0.902121    1.138691
      9          8           0       -0.748575   -0.622168   -0.244449
     10          1           0       -1.188981   -0.524226    0.625869
     11          1           0       -1.411767   -1.003671   -0.863691
     12          8           0       -3.043564    1.987303    0.616696
     13          1           0       -2.275861    2.215750    0.047376
     14          1           0       -3.708350    1.593350    0.027951
     15          8           0       -4.726326    0.191443   -0.804633
     16          1           0       -4.745607   -0.443473   -0.044432
     17          1           0       -5.633402    0.315714   -1.093900
     18          8           0       -2.220206   -0.056411    1.983059
     19          1           0       -1.890583    0.163957    2.857571
     20          1           0       -2.542313    0.798143    1.556979
     21          8           0       -2.727107   -1.322109   -1.946214
     22          1           0       -2.505842   -1.096672   -2.853440
     23          1           0       -3.467183   -0.735422   -1.689350
     24          8           0       -4.360927   -1.546326    1.178598
     25          1           0       -3.999084   -2.362994    0.823363
     26          1           0       -3.624695   -1.103198    1.648470
     27          8           0       -0.812724    2.086666   -0.928942
     28          1           0        0.015680    2.506466   -0.676626
     29          1           0       -0.644920    1.135608   -0.793881
 ---------------------------------------------------------------------
 Rotational constants (GHZ):           0.8847671           0.1762799           0.1721255
 Standard basis: 6-31++G(d,p) (6D, 7F)
 There are   356 symmetry adapted cartesian basis functions of A   symmetry.
 There are   356 symmetry adapted basis functions of A   symmetry.
   356 basis functions,   568 primitive gaussians,   356 cartesian basis functions
    63 alpha electrons       63 beta electrons
       nuclear repulsion energy      1091.7165712994 Hartrees.
 NAtoms=   29 NActive=   29 NUniq=   29 SFac= 1.00D+00 NAtFMM=   60 NAOKFM=F Big=F
 Integral buffers will be    131072 words long.
 Raffenetti 2 integral format.
 Two-electron integral symmetry is turned on.
 Nuclear repulsion after empirical dispersion term =     1091.7005586967 Hartrees.
 One-electron integrals computed using PRISM.
 NBasis=   356 RedAO= T EigKep=  3.90D-05  NBF=   356
 NBsUse=   356 1.00D-06 EigRej= -1.00D+00 NBFU=   356
 Initial guess from the checkpoint file:  "/local_scratch/slurm.6305350/Gau-1521628.chk"
 B after Tr=    -0.000000    0.000000    0.000000
         Rot=    0.999996    0.002042    0.001689   -0.000222 Ang=   0.30 deg.
 ExpMin= 3.60D-02 ExpMax= 7.00D+03 ExpMxC= 1.05D+03 IAcc=3 IRadAn=         5 AccDes= 0.00D+00
 Harris functional with IExCor= 4639 and IRadAn=       5 diagonalized for initial guess.
 HarFok:  IExCor= 4639 AccDes= 0.00D+00 IRadAn=         5 IDoV= 1 UseB2=F ITyADJ=14
 ICtDFT=  3500011 ScaDFX=  1.000000  1.000000  1.000000  1.000000
 FoFCou: FMM=F IPFlag=           0 FMFlag=      100000 FMFlg1=           0
         NFxFlg=           0 DoJE=T BraDBF=F KetDBF=T FulRan=T
         wScrn=  0.000000 ICntrl=       500 IOpCl=  0 I1Cent=   200000004 NGrid=           0
         NMat0=    1 NMatS0=      1 NMatT0=    0 NMatD0=    1 NMtDS0=    0 NMtDT0=    0
 Petite list used in FoFCou.
 Requested convergence on RMS density matrix=1.00D-10 within 128 cycles.
 Requested convergence on MAX density matrix=1.00D-08.
 Requested convergence on             energy=1.00D-08.
 No special actions if energy rises.
 SCF Done:  E(RwB97XD) =  -1061.67456946     A.U. after   16 cycles
            NFock= 16  Conv=0.49D-10     -V/T= 2.0083
 Calling FoFJK, ICntrl=      2127 FMM=F ISym2X=0 I1Cent= 0 IOpClX= 0 NMat=1 NMatS=1 NMatT=0.
 ***** Axes restored to original set *****
 -------------------------------------------------------------------
 Center     Atomic                   Forces (Hartrees/Bohr)
 Number     Number              X              Y              Z
 -------------------------------------------------------------------
      1        6           0.000041020    0.001272335   -0.001675457
      2        8           0.000534868   -0.002385123    0.000014323
      3        8          -0.000629380    0.002124588    0.000505605
      4        1           0.000790184   -0.001031766   -0.000429425
      5        6           0.000131017   -0.000109146   -0.000491111
      6        9           0.000075974   -0.000436238    0.000197999
      7        9           0.000438172    0.000313519    0.000423869
      8        9          -0.000657446    0.000050318    0.000213441
      9        8          -0.001315874    0.001543248    0.001338583
     10        1          -0.000028668    0.000417654   -0.000804439
     11        1           0.000332226   -0.000182789   -0.000336053
     12        8          -0.000347913    0.001129650    0.000075538
     13        1           0.000271326   -0.000772676   -0.000081597
     14        1           0.000743252   -0.000993929    0.000395411
     15        8          -0.001968667    0.000263496   -0.000403263
     16        1           0.000205454    0.000065455    0.001227097
     17        1           0.000824381   -0.000311160    0.000180327
     18        8           0.000649692   -0.001912268    0.001073223
     19        1          -0.000771176    0.000686367   -0.000273556
     20        1          -0.000437140   -0.000610585   -0.000730814
     21        8          -0.000447536   -0.000648088   -0.000315996
     22        1           0.000352221    0.000572741    0.000290830
     23        1           0.001438239    0.000330684    0.000753756
     24        8           0.000997943   -0.000811567   -0.000401592
     25        1          -0.000564426    0.000502322    0.000337317
     26        1          -0.001221855    0.001214196   -0.000382999
     27        8           0.000059693   -0.000088007    0.000606835
     28        1           0.000191321    0.000199648   -0.000254202
     29        1           0.000313098   -0.000392879   -0.001053652
 -------------------------------------------------------------------
 Cartesian Forces:  Max     0.002385123 RMS     0.000795802

 GradGradGradGradGradGradGradGradGradGradGradGradGradGradGradGradGradGrad
 Berny optimization.
 Using GEDIIS/GDIIS optimizer.
 FormGI is forming the generalized inverse of G from B-inverse, IUseBI=4.
 Internal  Forces:  Max     0.002431926 RMS     0.000473660
 Search for a local minimum.
 Step number   2 out of a maximum of  174
 All quantities printed in internal units (Hartrees-Bohrs-Radians)
 Mixed Optimization -- En-DIIS/RFO-DIIS
 Update second derivatives using D2CorX and points    1    2
 DE= -3.39D-03 DEPred=-3.37D-03 R= 1.01D+00
 TightC=F SS=  1.41D+00  RLast= 3.77D-01 DXNew= 5.0454D-01 1.1316D+00
 Trust test= 1.01D+00 RLast= 3.77D-01 DXMaxT set to 5.05D-01
 ITU=  1  0
 Use linear search instead of GDIIS.
     Eigenvalues ---   -0.00008   0.00023   0.00037   0.00041   0.00044
     Eigenvalues ---    0.00123   0.00158   0.00245   0.00336   0.00340
     Eigenvalues ---    0.00400   0.00483   0.00679   0.00704   0.00751
     Eigenvalues ---    0.00818   0.00886   0.00942   0.01054   0.01083
     Eigenvalues ---    0.01224   0.01243   0.01317   0.01368   0.01434
     Eigenvalues ---    0.01539   0.01599   0.01742   0.01784   0.01893
     Eigenvalues ---    0.01941   0.02061   0.02087   0.02234   0.02438
     Eigenvalues ---    0.02498   0.02549   0.02727   0.02871   0.03111
     Eigenvalues ---    0.03191   0.03316   0.03360   0.03683   0.04769
     Eigenvalues ---    0.04919   0.04925   0.05106   0.05272   0.05695
     Eigenvalues ---    0.07642   0.09080   0.11683   0.13571   0.19277
     Eigenvalues ---    0.21469   0.21806   0.23881   0.27526   0.31468
     Eigenvalues ---    0.35207   0.37571   0.37899   0.38823   0.41564
     Eigenvalues ---    0.44119   0.44488   0.45059   0.46482   0.46996
     Eigenvalues ---    0.48463   0.49703   0.51167   0.55887   0.56747
     Eigenvalues ---    0.56793   0.57423   0.57613   0.57757   0.58854
     Eigenvalues ---    0.97116
 RFO step:  Lambda=-6.78296243D-04 EMin=-7.60032287D-05
 Quartic linear search produced a step of  0.38201.
 Iteration  1 RMS(Cart)=  0.11644292 RMS(Int)=  0.00461604
 Iteration  2 RMS(Cart)=  0.01176226 RMS(Int)=  0.00192026
 Iteration  3 RMS(Cart)=  0.00004684 RMS(Int)=  0.00191991
 Iteration  4 RMS(Cart)=  0.00000024 RMS(Int)=  0.00191991
 Variable       Old X    -DE/DX   Delta X   Delta X   Delta X     New X
                                 (Linear)    (Quad)   (Total)
    R1        2.28079   0.00243   0.00566  -0.00346   0.00220   2.28300
    R2        2.46788   0.00195   0.00920  -0.00476   0.00442   2.47231
    R3        2.93120  -0.00039  -0.00725   0.00509  -0.00216   2.92905
    R4        1.90526   0.00105  -0.01972   0.01888  -0.00089   1.90437
    R5        2.96988   0.00101   0.03885  -0.02114   0.01765   2.98753
    R6        2.51545   0.00019  -0.00149   0.00128  -0.00020   2.51524
    R7        2.53503   0.00052   0.00172  -0.00056   0.00116   2.53618
    R8        2.53539   0.00053   0.00171  -0.00048   0.00123   2.53662
    R9        1.85251   0.00069  -0.00027  -0.00399  -0.00477   1.84775
   R10        1.86004   0.00057  -0.00009   0.00078   0.00127   1.86131
   R11        3.48571   0.00079   0.01944   0.02473   0.04640   3.53211
   R12        3.34019   0.00107   0.03368   0.03107   0.06403   3.40422
   R13        3.27494   0.00085   0.02764  -0.01941   0.00864   3.28358
   R14        1.85702   0.00053   0.00088  -0.00443  -0.00445   1.85257
   R15        1.83582   0.00068   0.00147  -0.00208  -0.00177   1.83405
   R16        3.01735   0.00034   0.00904   0.01130   0.01960   3.03695
   R17        3.33291   0.00047   0.01707   0.00909   0.02600   3.35891
   R18        3.63241   0.00059   0.02367  -0.00329   0.01880   3.65121
   R19        1.87206   0.00017   0.00012  -0.00217  -0.00081   1.87125
   R20        1.81444   0.00040   0.00174  -0.00148   0.00026   1.81470
   R21        3.39480   0.00072   0.02120   0.00853   0.02952   3.42432
   R22        3.19585   0.00046   0.01061   0.00683   0.01865   3.21451
   R23        1.81452   0.00048   0.00204  -0.00150   0.00054   1.81506
   R24        1.90437   0.00028  -0.00142  -0.00355  -0.00575   1.89863
   R25        3.37003   0.00045   0.01333   0.00519   0.01828   3.38831
   R26        1.81536   0.00039   0.00175  -0.00125   0.00050   1.81586
   R27        1.84951   0.00036   0.00049  -0.00213  -0.00247   1.84705
   R28        1.81656   0.00039   0.00114  -0.00163  -0.00049   1.81607
   R29        1.85076   0.00045   0.00149  -0.00110   0.00052   1.85127
   R30        1.81861   0.00021   0.00116  -0.00214  -0.00098   1.81762
   R31        1.84276   0.00021   0.00109  -0.00102   0.00211   1.84487
    A1        2.23346   0.00056  -0.00024  -0.00002  -0.00036   2.23310
    A2        2.11938  -0.00035  -0.00005   0.00022   0.00023   2.11961
    A3        1.93034  -0.00021   0.00028  -0.00020   0.00013   1.93048
    A4        1.93649   0.00085  -0.00424   0.00435  -0.00017   1.93632
    A5        1.93793  -0.00054  -0.00516   0.00362  -0.00157   1.93636
    A6        1.93052  -0.00053  -0.00443   0.00341  -0.00105   1.92947
    A7        1.93187  -0.00053  -0.00399   0.00227  -0.00175   1.93013
    A8        1.88873   0.00055   0.00487  -0.00343   0.00140   1.89013
    A9        1.88823   0.00055   0.00489  -0.00323   0.00163   1.88986
   A10        1.88487   0.00058   0.00462  -0.00307   0.00153   1.88640
   A11        2.01039   0.00005   0.00679   0.07169   0.07891   2.08930
   A12        2.20545  -0.00004   0.00161  -0.00735  -0.01315   2.19229
   A13        1.74318  -0.00011  -0.01577  -0.04338  -0.06329   1.67989
   A14        1.86980   0.00024   0.00457   0.00101   0.00450   1.87430
   A15        1.76653  -0.00003   0.00144   0.01368   0.01850   1.78503
   A16        1.79243  -0.00022  -0.00285  -0.06125  -0.06533   1.72710
   A17        1.85226   0.00006   0.00469  -0.00356  -0.00022   1.85204
   A18        1.84321   0.00020   0.00784   0.02075   0.02748   1.87069
   A19        1.84387   0.00054   0.01619  -0.00089   0.01595   1.85982
   A20        2.82980  -0.00024  -0.00521  -0.01389  -0.01800   2.81179
   A21        2.74057  -0.00023  -0.01032  -0.00369  -0.01553   2.72503
   A22        1.71667   0.00031   0.01537   0.02924   0.04490   1.76156
   A23        2.13697  -0.00010  -0.00450  -0.00150  -0.00787   2.12911
   A24        1.79098   0.00000   0.00012  -0.04575  -0.04777   1.74321
   A25        1.87104   0.00001   0.00368   0.00685   0.01016   1.88119
   A26        1.63172   0.00049   0.01860   0.03608   0.05501   1.68673
   A27        2.19022  -0.00035  -0.01519   0.00297  -0.01570   2.17451
   A28        2.16491  -0.00021  -0.00763  -0.00501  -0.01336   2.15156
   A29        1.65717   0.00010   0.00423   0.01264   0.01508   1.67225
   A30        1.73155   0.00010   0.00502   0.01388   0.01847   1.75002
   A31        1.87568   0.00015   0.00762   0.00464   0.01241   1.88810
   A32        2.18456  -0.00026  -0.01266  -0.02766  -0.03997   2.14459
   A33        1.73827   0.00032   0.01377   0.01635   0.02976   1.76803
   A34        1.95193   0.00002   0.00295   0.01124   0.01166   1.96359
   A35        1.87532   0.00054   0.01499   0.02491   0.04002   1.91534
   A36        1.85600  -0.00011  -0.00116   0.00756   0.00769   1.86369
   A37        1.95238   0.00034   0.01510   0.02741   0.04223   1.99461
   A38        1.79558   0.00069   0.02153  -0.00007   0.02130   1.81688
   A39        1.85326   0.00003  -0.00120   0.00368   0.00073   1.85399
   A40        2.81654  -0.00037  -0.01522   0.01155  -0.00537   2.81118
   A41        2.13773   0.00021   0.01038   0.06177   0.06815   2.20588
   A42        1.70870   0.00032   0.00607   0.01428   0.02578   1.73448
   A43        1.81419  -0.00031  -0.00474   0.00827   0.00006   1.81426
   A44        3.03822   0.00166   0.01608   0.02637   0.04191   3.08014
   A45        2.91484  -0.00019  -0.00627  -0.03025  -0.03520   2.87964
   A46        2.93503   0.00025   0.01114   0.02290   0.03534   2.97036
   A47        2.89502  -0.00049  -0.01658  -0.00956  -0.02507   2.86996
   A48        3.06857   0.00010  -0.00015   0.00037  -0.00218   3.06639
   A49        3.04643  -0.00065  -0.02247   0.01460  -0.00521   3.04122
   A50        3.31501   0.00079   0.02636   0.09844   0.11750   3.43251
   A51        3.16273  -0.00005  -0.00183  -0.00494  -0.00678   3.15595
   A52        3.04783  -0.00029  -0.00693  -0.01515  -0.02356   3.02427
   A53        3.06054   0.00011  -0.00011  -0.00652  -0.00797   3.05258
   A54        3.19270  -0.00056  -0.01884  -0.03516  -0.05353   3.13917
   A55        3.32992   0.00064   0.02005   0.00268   0.02165   3.35157
   A56        2.89003  -0.00073  -0.02541  -0.02653  -0.05890   2.83113
   A57        3.36342  -0.00019  -0.00587  -0.07150  -0.08293   3.28048
    D1       -0.00042   0.00010  -0.00049  -0.00406  -0.00421  -0.00463
    D2        3.14074   0.00007   0.00024  -0.00389  -0.00345   3.13729
    D3        0.01813  -0.00003  -0.00037  -0.01216  -0.01260   0.00552
    D4       -2.07911  -0.00001  -0.00008  -0.01248  -0.01264  -2.09175
    D5        2.11563  -0.00004  -0.00035  -0.01233  -0.01274   2.10289
    D6       -3.12307   0.00000  -0.00105  -0.01232  -0.01330  -3.13637
    D7        1.06288   0.00002  -0.00076  -0.01264  -0.01334   1.04954
    D8       -1.02556  -0.00001  -0.00103  -0.01248  -0.01344  -1.03900
    D9       -1.49962  -0.00005   0.00133  -0.10198  -0.10012  -1.59974
   D10        2.32742   0.00010  -0.01471  -0.21077  -0.22392   2.10350
   D11        0.35408   0.00020   0.00045  -0.08373  -0.08398   0.27010
   D12        0.27203  -0.00041  -0.02657  -0.05992  -0.08967   0.18236
   D13        2.23223  -0.00020  -0.01564  -0.04999  -0.06935   2.16288
   D14       -2.31028   0.00013  -0.00127  -0.03270  -0.03799  -2.34827
   D15        2.91048  -0.00006  -0.00727   0.03848   0.03218   2.94266
   D16       -1.41250   0.00015   0.00366   0.04841   0.05249  -1.36001
   D17        0.32817   0.00048   0.01804   0.06570   0.08386   0.41203
   D18       -1.55481  -0.00031  -0.01063  -0.02823  -0.03788  -1.59269
   D19        0.40539  -0.00010   0.00029  -0.01830  -0.01756   0.38783
   D20        2.14607   0.00023   0.01467  -0.00101   0.01380   2.15986
   D21       -0.97624   0.00044   0.02867   0.11310   0.13736  -0.83888
   D22       -2.96391   0.00022   0.01901   0.08335   0.09494  -2.86897
   D23        2.73062   0.00012   0.00729  -0.01978  -0.01034   2.72028
   D24        0.74296  -0.00010  -0.00238  -0.04952  -0.05276   0.69019
   D25        0.92883   0.00013   0.00402  -0.01985  -0.01606   0.91277
   D26       -1.05884  -0.00010  -0.00564  -0.04959  -0.05848  -1.11732
   D27       -2.57132  -0.00032  -0.01459  -0.05553  -0.06926  -2.64058
   D28       -0.41220  -0.00003  -0.00195   0.02782   0.02862  -0.38358
   D29       -0.51018  -0.00025  -0.00871   0.02386   0.01428  -0.49590
   D30        1.64894   0.00005   0.00393   0.10722   0.11216   1.76110
   D31        1.39295  -0.00009  -0.00547   0.01451   0.00591   1.39886
   D32       -2.73111   0.00021   0.00717   0.09787   0.10379  -2.62733
   D33       -1.35938  -0.00047  -0.01779  -0.00242  -0.02011  -1.37949
   D34        0.59286   0.00024   0.00514   0.00388   0.00982   0.60268
   D35        1.77653   0.00025   0.00974   0.00191   0.01123   1.78776
   D36       -0.17525  -0.00023  -0.00718  -0.01949  -0.02664  -0.20189
   D37       -0.53188  -0.00003  -0.00256   0.03346   0.03181  -0.50007
   D38        1.69294  -0.00010  -0.00591   0.03950   0.03370   1.72664
   D39       -2.26325  -0.00013  -0.00745   0.01769   0.01151  -2.25174
   D40        1.39461   0.00022   0.00805   0.03579   0.04425   1.43886
   D41       -2.66375   0.00015   0.00470   0.04184   0.04614  -2.61762
   D42       -0.33676   0.00012   0.00316   0.02002   0.02395  -0.31282
   D43       -2.01344  -0.00012  -0.00748  -0.13464  -0.14408  -2.15752
   D44       -0.05631  -0.00018  -0.00495  -0.08839  -0.09121  -0.14751
   D45        0.56760   0.00010   0.00177   0.00872   0.00990   0.57750
   D46        2.60244   0.00031   0.01633   0.03969   0.05496   2.65740
   D47       -1.09929  -0.00048  -0.02107  -0.02800  -0.04783  -1.14713
   D48        0.50178   0.00034   0.01651   0.07364   0.08765   0.58943
   D49       -1.60672   0.00012   0.00785   0.03957   0.04477  -1.56195
   D50       -1.21378  -0.00003  -0.00154   0.03787   0.03596  -1.17782
   D51        2.96090  -0.00024  -0.01020   0.00379  -0.00692   2.95398
   D52        3.12464  -0.00028  -0.01504  -0.00077  -0.01551   3.10913
   D53        1.01614  -0.00049  -0.02371  -0.03485  -0.05839   0.95775
   D54       -2.20011  -0.00022  -0.00362  -0.02359  -0.02758  -2.22769
   D55       -0.26293   0.00017   0.00594  -0.01169  -0.00534  -0.26828
   D56        1.81991  -0.00019  -0.00521  -0.03578  -0.04086   1.77905
   D57       -2.52610   0.00021   0.00435  -0.02388  -0.01862  -2.54472
   D58       -0.41340  -0.00018  -0.00220  -0.06718  -0.07074  -0.48414
   D59        1.52378   0.00021   0.00736  -0.05527  -0.04850   1.47528
   D60       -0.87842  -0.00013  -0.00721  -0.08678  -0.09331  -0.97173
   D61        2.89332   0.00040   0.01610  -0.06341  -0.04895   2.84437
   D62        0.80869   0.00005   0.00034  -0.06814  -0.06798   0.74071
   D63       -0.45840   0.00001   0.00508   0.07092   0.07515  -0.38325
   D64        1.59503   0.00071   0.03036   0.10308   0.13317   1.72821
         Item               Value     Threshold  Converged?
 Maximum Force            0.002432     0.000015     NO 
 RMS     Force            0.000474     0.000010     NO 
 Maximum Displacement     0.518293     0.000060     NO 
 RMS     Displacement     0.118719     0.000040     NO 
 Predicted change in Energy=-6.870663D-04
 GradGradGradGradGradGradGradGradGradGradGradGradGradGradGradGradGradGrad

                          Input orientation:                          
 ---------------------------------------------------------------------
 Center     Atomic      Atomic             Coordinates (Angstroms)
 Number     Number       Type             X           Y           Z
 ---------------------------------------------------------------------
      1          6           0        1.051475   -0.280237   -1.368424
      2          8           0        1.370186   -1.426183   -1.156855
      3          8           0        0.538108    0.580418   -0.527387
      4          1           0        0.419624    0.166792    0.383896
      5          6           0        1.224570    0.361863   -2.768495
      6          9           0        1.740649   -0.510264   -3.631420
      7          9           0        2.043027    1.423426   -2.702016
      8          9           0        0.041198    0.777439   -3.246772
      9          8           0        0.250772   -0.570870    1.771947
     10          1           0       -0.594548   -1.013266    1.985920
     11          1           0        0.660952   -0.292378    2.623031
     12          8           0        0.021363   -3.857821    3.222906
     13          1           0        0.738209   -3.702037    2.572583
     14          1           0        0.355552   -3.534505    4.074800
     15          8           0        0.532675   -2.298353    5.549154
     16          1           0       -0.377783   -1.910134    5.579095
     17          1           0        0.755401   -2.592536    6.435733
     18          8           0       -1.837957   -2.141247    2.639192
     19          1           0       -2.569399   -2.479305    2.116463
     20          1           0       -1.203564   -2.899566    2.817906
     21          8           0        1.484201   -0.119518    4.143434
     22          1           0        2.436235   -0.041096    4.039370
     23          1           0        1.324912   -0.909315    4.696776
     24          8           0       -1.847133   -1.146365    5.190227
     25          1           0       -1.791384   -0.188754    5.131602
     26          1           0       -2.049576   -1.464640    4.286106
     27          8           0        1.818190   -2.879902    1.424939
     28          1           0        1.965248   -3.122400    0.505855
     29          1           0        1.365539   -2.016598    1.371022
 ---------------------------------------------------------------------
                    Distance matrix (angstroms):
                    1          2          3          4          5
     1  C    0.000000
     2  O    1.208110   0.000000
     3  O    1.308288   2.261644   0.000000
     4  H    1.915645   2.411442   1.007750   0.000000
     5  C    1.549985   2.411577   2.354053   3.259381   0.000000
     6  F    2.376767   2.664512   3.502958   4.280920   1.331008
     7  F    2.379939   3.310667   2.775690   3.706402   1.342091
     8  F    2.380657   3.315104   2.771424   3.701060   1.342319
     9  O    3.253848   3.250005   2.587462   1.580931   4.736443
    10  H    3.807670   3.729305   3.184250   2.233285   5.273010
    11  H    4.010533   4.009497   3.271391   2.298435   5.460244
    12  O    5.911053   5.187918   5.833497   4.941265   7.426327
    13  H    5.228612   4.414477   5.290489   4.456420   6.728964
    14  H    6.379910   5.731030   6.176248   5.227473   7.922598
    15  O    7.224599   6.814151   6.723964   5.724474   8.760066
    16  H    7.277868   6.975860   6.658140   5.651511   8.798396
    17  H    8.144891   7.706213   7.655056   6.659682   9.678141
    18  O    5.279504   5.021301   4.804203   3.938283   6.699829
    19  H    5.485533   5.229149   5.099848   4.351767   6.806560
    20  H    5.428761   4.959210   5.131734   4.238124   6.909460
    21  O    5.531154   5.460168   4.816801   3.917834   6.933535
    22  H    5.587395   5.482306   4.984419   4.180003   6.926582
    23  H    6.103864   5.876580   5.489102   4.536352   7.573390
    24  O    7.222742   7.121438   6.431349   5.473882   8.663219
    25  H    7.095108   7.146429   6.167845   5.249351   8.474119
    26  H    6.556908   6.428224   5.835073   4.897526   7.988964
    27  O    3.892170   2.996609   4.174206   3.510285   5.333509
    28  H    3.525024   2.448643   4.100631   3.636291   4.838395
    29  H    3.258550   2.595914   3.321609   2.576114   4.776249
                    6          7          8          9         10
     6  F    0.000000
     7  F    2.166653   0.000000
     8  F    2.166626   2.172873   0.000000
     9  O    5.605335   5.215912   5.200904   0.000000
    10  H    6.104151   5.905168   5.567033   0.977786   0.000000
    11  H    6.350699   5.762833   5.998599   0.984961   1.581730
    12  O    7.819454   8.190446   7.958817   3.600272   3.162432
    13  H    7.048542   7.469559   7.376749   3.268458   3.057762
    14  H    8.393470   8.564688   8.502770   3.754629   3.409216
    15  O    9.430768   9.176851   9.331149   4.163046   3.952052
    16  H    9.554108   9.249310   9.235503   4.084493   3.709753
    17  H   10.327349  10.064014  10.277048   5.108100   4.910936
    18  O    7.401830   7.503161   6.833339   2.753359   1.801436
    19  H    7.449281   7.728099   6.796020   3.422598   2.462996
    20  H    7.481373   7.726458   7.200702   2.938018   2.149705
    21  O    7.788889   7.039399   7.583003   2.710906   3.126475
    22  H    7.716539   6.909827   7.713239   3.193449   3.787799
    23  H    8.348109   7.790987   8.221497   3.134157   3.323232
    24  O    9.544540   9.166496   8.857187   4.051794   3.443002
    25  H    9.453527   8.869464   8.630703   3.950151   3.465192
    26  H    8.829714   8.597917   8.132804   3.522984   2.758931
    27  O    5.584618   5.966653   6.193442   2.812267   3.101667
    28  H    4.898034   5.564263   5.743946   3.324564   3.632024
    29  H    5.237764   5.374234   5.557386   1.869111   2.286202
                   11         12         13         14         15
    11  H    0.000000
    12  O    3.671690   0.000000
    13  H    3.410906   0.980335   0.000000
    14  H    3.565429   0.970536   1.559214   0.000000
    15  O    3.550011   2.846895   3.297354   1.932139   0.000000
    16  H    3.526247   3.082926   3.673618   2.332223   0.990225
    17  H    4.453800   3.530158   4.019355   2.573167   0.960299
    18  O    3.108556   2.597002   3.012828   2.968774   3.756655
    19  H    3.933755   3.136330   3.555754   3.674761   4.630224
    20  H    3.211203   1.607085   2.115330   2.100898   3.291762
    21  O    1.737597   4.118516   3.982275   3.597317   2.762023
    22  H    2.284904   4.589729   4.293861   4.066251   3.316353
    23  H    2.263155   3.544745   3.557486   2.866728   1.812074
    24  O    3.689210   3.835833   4.479677   3.434997   2.668218
    25  H    3.509646   4.515665   5.028974   4.113419   3.166387
    26  H    3.389244   3.338637   3.964070   3.180193   2.993056
    27  O    3.077321   2.723527   1.777457   3.096704   4.358887
    28  H    3.767313   3.420804   2.472442   3.936791   5.307182
    29  H    2.244305   2.937072   2.162868   3.261063   4.269641
                   16         17         18         19         20
    16  H    0.000000
    17  H    1.575946   0.000000
    18  O    3.290677   4.619837   0.000000
    19  H    4.137264   5.451899   0.960487   0.000000
    20  H    3.047139   4.125589   1.004709   1.591900   0.000000
    21  O    2.955404   3.449870   4.169756   5.109684   4.087759
    22  H    3.712513   3.882990   4.963854   5.890569   4.786540
    23  H    2.163168   2.486272   3.969263   4.928340   3.726183
    24  O    1.701044   3.227364   2.738184   3.427305   3.019238
    25  H    2.271930   3.736983   3.166467   3.865617   3.612095
    26  H    2.159902   3.709574   1.793016   2.450941   2.220442
    27  O    4.797891   5.130317   3.922682   4.459778   3.327422
    28  H    5.718142   6.075190   4.469693   4.854962   3.928944
    29  H    4.556137   5.133738   3.447634   4.031565   3.077888
                   21         22         23         24         25
    21  O    0.000000
    22  H    0.960910   0.000000
    23  H    0.977415   1.555965   0.000000
    24  O    3.639776   4.570922   3.218937   0.000000
    25  H    3.422093   4.368928   3.227938   0.961023   0.000000
    26  H    3.783819   4.712733   3.444445   0.979651   1.552228
    27  O    3.888635   3.908458   3.851162   5.533275   5.831865
    28  H    4.741380   4.711899   4.782425   6.354707   6.641995
    29  H    3.361437   3.488421   3.505476   5.066053   5.239193
                   26         27         28         29
    26  H    0.000000
    27  O    5.014864   0.000000
    28  H    5.758236   0.961846   0.000000
    29  H    4.523868   0.976265   1.526749   0.000000
 Stoichiometry    C2H15F3O9
 Framework group  C1[X(C2H15F3O9)]
 Deg. of freedom    81
 Full point group                 C1      NOp   1
 Largest Abelian subgroup         C1      NOp   1
 Largest concise Abelian subgroup C1      NOp   1
                         Standard orientation:                         
 ---------------------------------------------------------------------
 Center     Atomic      Atomic             Coordinates (Angstroms)
 Number     Number       Type             X           Y           Z
 ---------------------------------------------------------------------
      1          6           0        2.438856    0.060093   -0.003477
      2          8           0        1.959799    1.168456    0.036089
      3          8           0        1.811580   -1.084959   -0.087124
      4          1           0        0.813553   -0.947850   -0.113644
      5          6           0        3.972420   -0.160081    0.043014
      6          9           0        4.617198    1.000714    0.134652
      7          9           0        4.391957   -0.788678   -1.066067
      8          9           0        4.309229   -0.913537    1.101638
      9          8           0       -0.736712   -0.638314   -0.128046
     10          1           0       -1.236880   -0.629318    0.712083
     11          1           0       -1.365602   -0.892162   -0.842335
     12          8           0       -3.124757    1.907436    0.754201
     13          1           0       -2.329230    2.189995    0.255849
     14          1           0       -3.755966    1.582671    0.092353
     15          8           0       -4.724272    0.254710   -0.923553
     16          1           0       -4.815729   -0.466298   -0.251000
     17          1           0       -5.595726    0.428484   -1.287618
     18          8           0       -2.432001   -0.258750    2.008052
     19          1           0       -2.190980   -0.148116    2.931201
     20          1           0       -2.701238    0.638418    1.644676
     21          8           0       -2.568832   -1.019480   -2.089439
     22          1           0       -2.259578   -0.682830   -2.934647
     23          1           0       -3.354228   -0.491250   -1.845581
     24          8           0       -4.514197   -1.664128    0.918544
     25          1           0       -4.160313   -2.483713    0.562718
     26          1           0       -3.806655   -1.279966    1.476683
     27          8           0       -0.797335    2.125680   -0.643323
     28          1           0        0.016197    2.586840   -0.418282
     29          1           0       -0.576924    1.183332   -0.514896
 ---------------------------------------------------------------------
 Rotational constants (GHZ):           0.8915875           0.1719937           0.1684038
 Standard basis: 6-31++G(d,p) (6D, 7F)
 There are   356 symmetry adapted cartesian basis functions of A   symmetry.
 There are   356 symmetry adapted basis functions of A   symmetry.
   356 basis functions,   568 primitive gaussians,   356 cartesian basis functions
    63 alpha electrons       63 beta electrons
       nuclear repulsion energy      1086.2241556474 Hartrees.
 NAtoms=   29 NActive=   29 NUniq=   29 SFac= 1.00D+00 NAtFMM=   60 NAOKFM=F Big=F
 Integral buffers will be    131072 words long.
 Raffenetti 2 integral format.
 Two-electron integral symmetry is turned on.
 Nuclear repulsion after empirical dispersion term =     1086.2084182560 Hartrees.
 One-electron integrals computed using PRISM.
 NBasis=   356 RedAO= T EigKep=  3.92D-05  NBF=   356
 NBsUse=   356 1.00D-06 EigRej= -1.00D+00 NBFU=   356
 Initial guess from the checkpoint file:  "/local_scratch/slurm.6305350/Gau-1521628.chk"
 B after Tr=    -0.000000   -0.000000   -0.000000
         Rot=    0.998983   -0.044629    0.006366   -0.000006 Ang=  -5.17 deg.
 ExpMin= 3.60D-02 ExpMax= 7.00D+03 ExpMxC= 1.05D+03 IAcc=3 IRadAn=         5 AccDes= 0.00D+00
 Harris functional with IExCor= 4639 and IRadAn=       5 diagonalized for initial guess.
 HarFok:  IExCor= 4639 AccDes= 0.00D+00 IRadAn=         5 IDoV= 1 UseB2=F ITyADJ=14
 ICtDFT=  3500011 ScaDFX=  1.000000  1.000000  1.000000  1.000000
 FoFCou: FMM=F IPFlag=           0 FMFlag=      100000 FMFlg1=           0
         NFxFlg=           0 DoJE=T BraDBF=F KetDBF=T FulRan=T
         wScrn=  0.000000 ICntrl=       500 IOpCl=  0 I1Cent=   200000004 NGrid=           0
         NMat0=    1 NMatS0=      1 NMatT0=    0 NMatD0=    1 NMtDS0=    0 NMtDT0=    0
 Petite list used in FoFCou.
 Requested convergence on RMS density matrix=1.00D-10 within 128 cycles.
 Requested convergence on MAX density matrix=1.00D-08.
 Requested convergence on             energy=1.00D-08.
 No special actions if energy rises.
 SCF Done:  E(RwB97XD) =  -1061.67526591     A.U. after   16 cycles
            NFock= 16  Conv=0.66D-10     -V/T= 2.0083
 Calling FoFJK, ICntrl=      2127 FMM=F ISym2X=0 I1Cent= 0 IOpClX= 0 NMat=1 NMatS=1 NMatT=0.
 ***** Axes restored to original set *****
 -------------------------------------------------------------------
 Center     Atomic                   Forces (Hartrees/Bohr)
 Number     Number              X              Y              Z
 -------------------------------------------------------------------
      1        6          -0.000101138    0.000360179    0.000305763
      2        8          -0.000128047    0.000095929   -0.000106526
      3        8           0.000126763   -0.000370254   -0.000160072
      4        1           0.000086311   -0.000093503   -0.000310198
      5        6          -0.000004840    0.000092988   -0.000051248
      6        9          -0.000020389    0.000056219   -0.000031209
      7        9          -0.000105831   -0.000107462   -0.000039670
      8        9           0.000156309   -0.000049220    0.000056605
      9        8           0.000328985    0.001361599    0.000688123
     10        1          -0.000332023   -0.000207905   -0.000047020
     11        1          -0.000196007   -0.000305298   -0.000565794
     12        8          -0.000455409   -0.000345520   -0.000044573
     13        1           0.000363850   -0.000017575   -0.000905343
     14        1           0.000083315    0.000154286    0.000929321
     15        8          -0.000885500    0.000406482    0.000176334
     16        1           0.000986285   -0.000424967    0.000067443
     17        1          -0.000077812   -0.000012875   -0.000000387
     18        8          -0.000720824    0.000148154    0.000065538
     19        1           0.000105056   -0.000108176    0.000067384
     20        1           0.000191157   -0.000483085   -0.000037333
     21        8           0.000126307    0.000393492   -0.000563561
     22        1          -0.000117659   -0.000067200    0.000201030
     23        1           0.000140526   -0.000318556    0.000300543
     24        8          -0.000093844   -0.000285948   -0.000527487
     25        1          -0.000114471    0.000230412    0.000437481
     26        1           0.000209206    0.000379521    0.000065559
     27        8          -0.000838021    0.001606501    0.000011106
     28        1           0.000337818   -0.000164989   -0.000233463
     29        1           0.000949925   -0.001923228    0.000251655
 -------------------------------------------------------------------
 Cartesian Forces:  Max     0.001923228 RMS     0.000461883

 GradGradGradGradGradGradGradGradGradGradGradGradGradGradGradGradGradGrad
 Berny optimization.
 Using GEDIIS/GDIIS optimizer.
 FormGI is forming the generalized inverse of G from B-inverse, IUseBI=4.
 Internal  Forces:  Max     0.001404719 RMS     0.000242370
 Search for a local minimum.
 Step number   3 out of a maximum of  174
 All quantities printed in internal units (Hartrees-Bohrs-Radians)
 Mixed Optimization -- En-DIIS/RFO-DIIS
 Swapping is turned off.
 Update second derivatives using D2CorX and points    2    3
 DE= -6.96D-04 DEPred=-6.87D-04 R= 1.01D+00
 TightC=F SS=  1.41D+00  RLast= 5.88D-01 DXNew= 8.4853D-01 1.7636D+00
 Trust test= 1.01D+00 RLast= 5.88D-01 DXMaxT set to 8.49D-01
 ITU=  1  1  0
     Eigenvalues ---   -0.00008   0.00024   0.00037   0.00041   0.00044
     Eigenvalues ---    0.00125   0.00158   0.00240   0.00334   0.00341
     Eigenvalues ---    0.00385   0.00478   0.00682   0.00695   0.00775
     Eigenvalues ---    0.00813   0.00888   0.00939   0.01038   0.01079
     Eigenvalues ---    0.01210   0.01224   0.01290   0.01331   0.01431
     Eigenvalues ---    0.01469   0.01572   0.01712   0.01780   0.01885
     Eigenvalues ---    0.01942   0.02016   0.02060   0.02211   0.02450
     Eigenvalues ---    0.02511   0.02534   0.02714   0.02873   0.03105
     Eigenvalues ---    0.03190   0.03310   0.03354   0.03679   0.04754
     Eigenvalues ---    0.04906   0.04935   0.05107   0.05257   0.05681
     Eigenvalues ---    0.07613   0.09083   0.11683   0.13570   0.19277
     Eigenvalues ---    0.21467   0.21806   0.23881   0.27516   0.31499
     Eigenvalues ---    0.35194   0.37571   0.37909   0.38832   0.41538
     Eigenvalues ---    0.43773   0.44602   0.45055   0.46438   0.46998
     Eigenvalues ---    0.48482   0.49805   0.51126   0.55921   0.56730
     Eigenvalues ---    0.56785   0.57439   0.57619   0.57776   0.58990
     Eigenvalues ---    0.97220
 Eigenvalue     1 is  -8.21D-05 should be greater than     0.000000 Eigenvector:
                          D49       D51       D23       D10       D25
   1                   -0.31469  -0.29230   0.27522   0.27304   0.27093
                          D24       D26       D48       D53       D50
   1                    0.24377   0.23948  -0.21097  -0.20980  -0.18858
 Use linear search instead of GDIIS.
 RFO step:  Lambda=-1.45847893D-04 EMin=-1.00000000D-04
 Quartic linear search produced a step of  0.15578.
 Iteration  1 RMS(Cart)=  0.11607605 RMS(Int)=  0.00910338
 Iteration  2 RMS(Cart)=  0.01722462 RMS(Int)=  0.00164238
 Iteration  3 RMS(Cart)=  0.00020782 RMS(Int)=  0.00163170
 Iteration  4 RMS(Cart)=  0.00000066 RMS(Int)=  0.00163170
 Variable       Old X    -DE/DX   Delta X   Delta X   Delta X     New X
                                 (Linear)    (Quad)   (Total)
    R1        2.28300  -0.00014   0.00034  -0.00081  -0.00037   2.28263
    R2        2.47231  -0.00045   0.00069  -0.00088  -0.00014   2.47216
    R3        2.92905   0.00006  -0.00034   0.00056   0.00022   2.92927
    R4        1.90437   0.00004  -0.00014  -0.00276  -0.00296   1.90141
    R5        2.98753   0.00028   0.00275   0.00231   0.00500   2.99252
    R6        2.51524  -0.00002  -0.00003   0.00025   0.00022   2.51546
    R7        2.53618  -0.00015   0.00018  -0.00060  -0.00042   2.53576
    R8        2.53662  -0.00017   0.00019  -0.00009   0.00010   2.53672
    R9        1.84775   0.00067  -0.00074  -0.00123  -0.00148   1.84627
   R10        1.86131  -0.00053   0.00020   0.00206   0.00262   1.86393
   R11        3.53211   0.00074   0.00723   0.01309   0.02167   3.55378
   R12        3.40422   0.00032   0.00997   0.02670   0.03704   3.44126
   R13        3.28358   0.00012   0.00135  -0.01431  -0.01272   3.27086
   R14        1.85257   0.00092  -0.00069  -0.00141  -0.00297   1.84959
   R15        1.83405   0.00088  -0.00028  -0.00014  -0.00115   1.83290
   R16        3.03695   0.00003   0.00305   0.00213   0.00494   3.04189
   R17        3.35891   0.00010   0.00405  -0.00354   0.00008   3.35899
   R18        3.65121   0.00001   0.00293  -0.00344  -0.00163   3.64959
   R19        1.87125  -0.00087  -0.00013  -0.00177  -0.00183   1.86942
   R20        1.81470  -0.00001   0.00004  -0.00019  -0.00015   1.81455
   R21        3.42432   0.00013   0.00460  -0.00919  -0.00478   3.41954
   R22        3.21451   0.00020   0.00291   0.00153   0.00450   3.21901
   R23        1.81506  -0.00008   0.00008  -0.00001   0.00007   1.81513
   R24        1.89863   0.00050  -0.00090   0.00120   0.00005   1.89867
   R25        3.38831   0.00012   0.00285  -0.02050  -0.01759   3.37072
   R26        1.81586  -0.00014   0.00008   0.00048   0.00056   1.81642
   R27        1.84705   0.00051  -0.00038  -0.00131  -0.00218   1.84487
   R28        1.81607   0.00020  -0.00008  -0.00142  -0.00150   1.81457
   R29        1.85127  -0.00006   0.00008   0.00112   0.00127   1.85254
   R30        1.81762   0.00032  -0.00015  -0.00054  -0.00069   1.81693
   R31        1.84487  -0.00140   0.00033  -0.00051   0.00094   1.84581
    A1        2.23310   0.00008  -0.00006   0.00040   0.00032   2.23342
    A2        2.11961  -0.00005   0.00004  -0.00012  -0.00007   2.11953
    A3        1.93048  -0.00003   0.00002  -0.00028  -0.00024   1.93024
    A4        1.93632   0.00063  -0.00003   0.00127   0.00098   1.93730
    A5        1.93636   0.00010  -0.00024   0.00012  -0.00012   1.93624
    A6        1.92947   0.00005  -0.00016   0.00143   0.00127   1.93074
    A7        1.93013  -0.00002  -0.00027  -0.00022  -0.00050   1.92963
    A8        1.89013  -0.00005   0.00022  -0.00047  -0.00026   1.88988
    A9        1.88986  -0.00005   0.00025  -0.00054  -0.00029   1.88957
   A10        1.88640  -0.00003   0.00024  -0.00037  -0.00013   1.88627
   A11        2.08930  -0.00001   0.01229   0.02426   0.03564   2.12494
   A12        2.19229   0.00006  -0.00205   0.01408   0.00872   2.20101
   A13        1.67989   0.00006  -0.00986  -0.00251  -0.01575   1.66414
   A14        1.87430   0.00000   0.00070   0.00377   0.00213   1.87643
   A15        1.78503  -0.00009   0.00288   0.01607   0.02162   1.80665
   A16        1.72710  -0.00009  -0.01018  -0.09303  -0.10349   1.62361
   A17        1.85204   0.00011  -0.00003   0.00174   0.00009   1.85213
   A18        1.87069  -0.00006   0.00428   0.00741   0.01130   1.88199
   A19        1.85982  -0.00009   0.00249  -0.00135   0.00153   1.86135
   A20        2.81179  -0.00018  -0.00280   0.00234  -0.00015   2.81165
   A21        2.72503  -0.00009  -0.00242  -0.00942  -0.01435   2.71068
   A22        1.76156   0.00006   0.00699   0.00717   0.01648   1.77805
   A23        2.12911  -0.00003  -0.00123   0.02893   0.02535   2.15445
   A24        1.74321  -0.00012  -0.00744  -0.07426  -0.08454   1.65867
   A25        1.88119  -0.00007   0.00158  -0.00239  -0.00046   1.88073
   A26        1.68673   0.00008   0.00857   0.06549   0.07322   1.75996
   A27        2.17451   0.00011  -0.00245  -0.00729  -0.01018   2.16433
   A28        2.15156   0.00000  -0.00208   0.00384   0.00218   2.15373
   A29        1.67225   0.00000   0.00235  -0.00413  -0.00264   1.66961
   A30        1.75002  -0.00008   0.00288   0.02605   0.02863   1.77866
   A31        1.88810  -0.00006   0.00193  -0.00665  -0.00469   1.88340
   A32        2.14459   0.00010  -0.00623  -0.01498  -0.02124   2.12336
   A33        1.76803   0.00001   0.00464  -0.00572  -0.00106   1.76697
   A34        1.96359   0.00005   0.00182  -0.03603  -0.03496   1.92863
   A35        1.91534   0.00016   0.00623   0.01717   0.01733   1.93266
   A36        1.86369  -0.00013   0.00120  -0.00073   0.00322   1.86691
   A37        1.99461   0.00005   0.00658   0.04692   0.05355   2.04816
   A38        1.81688   0.00006   0.00332  -0.00517  -0.00329   1.81359
   A39        1.85399   0.00011   0.00011   0.00146   0.00075   1.85474
   A40        2.81118   0.00010  -0.00084   0.01808   0.01566   2.82684
   A41        2.20588  -0.00002   0.01062   0.02898   0.03682   2.24270
   A42        1.73448   0.00009   0.00402   0.01092   0.01801   1.75250
   A43        1.81426   0.00017   0.00001   0.00319   0.00112   1.81537
   A44        3.08014   0.00072   0.00653  -0.00044   0.00598   3.08611
   A45        2.87964  -0.00003  -0.00548  -0.01396  -0.01876   2.86088
   A46        2.97036   0.00016   0.00550  -0.00473  -0.00391   2.96646
   A47        2.86996   0.00009  -0.00391   0.02978   0.02440   2.89435
   A48        3.06639  -0.00004  -0.00034   0.00724   0.00535   3.07174
   A49        3.04122  -0.00014  -0.00081  -0.00842  -0.01325   3.02797
   A50        3.43251  -0.00020   0.01830   0.06765   0.08072   3.51323
   A51        3.15595  -0.00004  -0.00106   0.00855   0.00771   3.16366
   A52        3.02427  -0.00006  -0.00367   0.01524   0.00969   3.03396
   A53        3.05258   0.00021  -0.00124  -0.05118  -0.05013   3.00245
   A54        3.13917   0.00001  -0.00834  -0.04282  -0.05084   3.08833
   A55        3.35157   0.00014   0.00337  -0.01184  -0.00840   3.34317
   A56        2.83113  -0.00014  -0.00918   0.06898   0.05358   2.88471
   A57        3.28048  -0.00027  -0.01292  -0.07043  -0.08630   3.19418
    D1       -0.00463   0.00012  -0.00066  -0.00086  -0.00123  -0.00585
    D2        3.13729   0.00004  -0.00054  -0.00184  -0.00222   3.13507
    D3        0.00552  -0.00002  -0.00196  -0.01008  -0.01210  -0.00658
    D4       -2.09175  -0.00006  -0.00197  -0.01051  -0.01254  -2.10429
    D5        2.10289  -0.00003  -0.00199  -0.01083  -0.01288   2.09001
    D6       -3.13637   0.00005  -0.00207  -0.00917  -0.01118   3.13563
    D7        1.04954   0.00002  -0.00208  -0.00960  -0.01162   1.03792
    D8       -1.03900   0.00004  -0.00209  -0.00992  -0.01196  -1.05096
    D9       -1.59974   0.00000  -0.01560  -0.10905  -0.12405  -1.72379
   D10        2.10350   0.00022  -0.03488  -0.20282  -0.23830   1.86520
   D11        0.27010   0.00010  -0.01308  -0.08551  -0.09750   0.17260
   D12        0.18236   0.00001  -0.01397   0.00829  -0.00675   0.17561
   D13        2.16288  -0.00007  -0.01080  -0.00710  -0.01908   2.14380
   D14       -2.34827  -0.00007  -0.00592  -0.01297  -0.02031  -2.36858
   D15        2.94266   0.00011   0.00501   0.09877   0.10418   3.04684
   D16       -1.36001   0.00003   0.00818   0.08337   0.09184  -1.26816
   D17        0.41203   0.00003   0.01306   0.07750   0.09061   0.50264
   D18       -1.59269  -0.00000  -0.00590   0.00353  -0.00169  -1.59438
   D19        0.38783  -0.00008  -0.00274  -0.01186  -0.01403   0.37380
   D20        2.15986  -0.00008   0.00215  -0.01773  -0.01526   2.14461
   D21       -0.83888  -0.00011   0.02140  -0.10647  -0.08786  -0.92674
   D22       -2.86897  -0.00014   0.01479  -0.08606  -0.07451  -2.94348
   D23        2.72028  -0.00004  -0.00161  -0.23149  -0.23296   2.48732
   D24        0.69019  -0.00008  -0.00822  -0.21108  -0.21961   0.47058
   D25        0.91277   0.00004  -0.00250  -0.21419  -0.21718   0.69559
   D26       -1.11732   0.00000  -0.00911  -0.19378  -0.20383  -1.32115
   D27       -2.64058  -0.00004  -0.01079   0.01273   0.00240  -2.63818
   D28       -0.38358   0.00011   0.00446   0.06549   0.07243  -0.31115
   D29       -0.49590  -0.00006   0.00222   0.05066   0.05216  -0.44374
   D30        1.76110   0.00008   0.01747   0.10343   0.12219   1.88329
   D31        1.39886  -0.00005   0.00092   0.03687   0.03379   1.43265
   D32       -2.62733   0.00009   0.01617   0.08964   0.10382  -2.52351
   D33       -1.37949   0.00008  -0.00313   0.01902   0.01681  -1.36268
   D34        0.60268   0.00000   0.00153   0.02163   0.02374   0.62642
   D35        1.78776  -0.00015   0.00175  -0.03249  -0.03000   1.75776
   D36       -0.20189  -0.00009  -0.00415  -0.04109  -0.04359  -0.24548
   D37       -0.50007   0.00006   0.00496   0.02664   0.03261  -0.46746
   D38        1.72664   0.00005   0.00525   0.02901   0.03495   1.76159
   D39       -2.25174   0.00015   0.00179  -0.00017   0.00306  -2.24868
   D40        1.43886   0.00010   0.00689   0.03277   0.03897   1.47782
   D41       -2.61762   0.00009   0.00719   0.03514   0.04131  -2.57631
   D42       -0.31282   0.00019   0.00373   0.00595   0.00942  -0.30340
   D43       -2.15752  -0.00022  -0.02244  -0.14006  -0.16339  -2.32090
   D44       -0.14751   0.00008  -0.01421  -0.11069  -0.12381  -0.27132
   D45        0.57750  -0.00003   0.00154   0.02799   0.02898   0.60647
   D46        2.65740  -0.00009   0.00856   0.04724   0.05780   2.71520
   D47       -1.14713  -0.00010  -0.00745  -0.02503  -0.03022  -1.17735
   D48        0.58943   0.00008   0.01365   0.17351   0.18296   0.77239
   D49       -1.56195  -0.00003   0.00697   0.23914   0.24165  -1.32030
   D50       -1.17782   0.00002   0.00560   0.15610   0.16300  -1.01482
   D51        2.95398  -0.00009  -0.00108   0.22173   0.22169  -3.10751
   D52        3.10913   0.00002  -0.00242   0.08445   0.08379  -3.09026
   D53        0.95775  -0.00009  -0.00910   0.15008   0.14249   1.10023
   D54       -2.22769  -0.00018  -0.00430  -0.06448  -0.06820  -2.29589
   D55       -0.26828   0.00004  -0.00083  -0.04241  -0.04286  -0.31113
   D56        1.77905  -0.00017  -0.00636  -0.08751  -0.09327   1.68578
   D57       -2.54472   0.00005  -0.00290  -0.06544  -0.06793  -2.61265
   D58       -0.48414  -0.00030  -0.01102  -0.13082  -0.14382  -0.62796
   D59        1.47528  -0.00008  -0.00756  -0.10874  -0.11848   1.35680
   D60       -0.97173   0.00000  -0.01454  -0.06437  -0.07839  -1.05011
   D61        2.84437  -0.00001  -0.00763  -0.08701  -0.09454   2.74983
   D62        0.74071  -0.00001  -0.01059  -0.06395  -0.07481   0.66590
   D63       -0.38325  -0.00002   0.01171   0.09566   0.10760  -0.27565
   D64        1.72821   0.00012   0.02075   0.14738   0.16779   1.89600
         Item               Value     Threshold  Converged?
 Maximum Force            0.001405     0.000015     NO 
 RMS     Force            0.000242     0.000010     NO 
 Maximum Displacement     0.728021     0.000060     NO 
 RMS     Displacement     0.123793     0.000040     NO 
 Predicted change in Energy=-1.436124D-04
 GradGradGradGradGradGradGradGradGradGradGradGradGradGradGradGradGradGrad

                          Input orientation:                          
 ---------------------------------------------------------------------
 Center     Atomic      Atomic             Coordinates (Angstroms)
 Number     Number       Type             X           Y           Z
 ---------------------------------------------------------------------
      1          6           0        1.099278   -0.239688   -1.372061
      2          8           0        1.526352   -1.340281   -1.116400
      3          8           0        0.457058    0.578651   -0.578779
      4          1           0        0.336705    0.174870    0.334938
      5          6           0        1.271208    0.387568   -2.779119
      6          9           0        1.930565   -0.436741   -3.590078
      7          9           0        1.955353    1.539400   -2.702729
      8          9           0        0.074475    0.649568   -3.327892
      9          8           0        0.160973   -0.545060    1.734413
     10          1           0       -0.674532   -0.985263    1.984794
     11          1           0        0.639874   -0.321604    2.567244
     12          8           0        0.022844   -3.819135    3.258614
     13          1           0        0.736392   -3.650922    2.610133
     14          1           0        0.354460   -3.500512    4.112587
     15          8           0        0.521377   -2.248649    5.573688
     16          1           0       -0.388190   -1.861886    5.615288
     17          1           0        0.771480   -2.505367    6.464511
     18          8           0       -1.884881   -2.141400    2.702134
     19          1           0       -2.622582   -2.508296    2.208381
     20          1           0       -1.226948   -2.881861    2.870459
     21          8           0        1.636710   -0.279144    3.981602
     22          1           0        2.557643   -0.426348    3.748941
     23          1           0        1.383516   -0.987148    4.604267
     24          8           0       -1.908216   -1.179961    5.260092
     25          1           0       -1.969097   -0.221792    5.244434
     26          1           0       -2.094251   -1.481938    4.346182
     27          8           0        1.813356   -2.805978    1.476237
     28          1           0        2.073827   -3.069533    0.589032
     29          1           0        1.311995   -1.978903    1.339674
 ---------------------------------------------------------------------
                    Distance matrix (angstroms):
                    1          2          3          4          5
     1  C    0.000000
     2  O    1.207916   0.000000
     3  O    1.308213   2.261577   0.000000
     4  H    1.914999   2.411913   1.006182   0.000000
     5  C    1.550104   2.411472   2.353901   3.258203   0.000000
     6  F    2.376860   2.664368   3.502879   4.280211   1.331124
     7  F    2.380902   3.315577   2.771117   3.702618   1.341867
     8  F    2.380394   3.310309   2.776513   3.702760   1.342373
     9  O    3.259425   3.259413   2.588677   1.583576   4.740716
    10  H    3.869207   3.819337   3.209086   2.256222   5.325922
    11  H    3.966849   3.923364   3.277399   2.306857   5.430020
    12  O    5.950992   5.248428   5.852747   4.959684   7.463845
    13  H    5.256051   4.455350   5.304383   4.469110   6.755699
    14  H    6.424102   5.777736   6.217638   5.270615   7.965752
    15  O    7.253504   6.825861   6.771308   5.775123   8.790977
    16  H    7.325786   7.018060   6.710972   5.705782   8.847583
    17  H    8.164106   7.706976   7.695321   6.704056   9.698634
    18  O    5.396367   5.182615   4.862895   3.988003   6.811806
    19  H    5.640779   5.443535   5.175102   4.412091   6.958648
    20  H    5.512838   5.084504   5.168004   4.268195   6.989112
    21  O    5.380715   5.208437   4.787950   3.897987   6.803341
    22  H    5.327883   5.056717   4.914432   4.116971   6.703205
    23  H    6.029593   5.733336   5.493089   4.546787   7.511116
    24  O    7.342655   7.244419   6.540615   5.579640   8.786057
    25  H    7.293370   7.343663   6.358989   5.438494   8.674578
    26  H    6.666343   6.555047   5.916963   4.974399   8.098845
    27  O    3.899815   2.992057   4.185493   3.516890   5.347964
    28  H    3.578219   2.489686   4.157760   3.688943   4.892871
    29  H    3.228564   2.546779   3.309451   2.568934   4.750401
                    6          7          8          9         10
     6  F    0.000000
     7  F    2.166365   0.000000
     8  F    2.166536   2.172633   0.000000
     9  O    5.611897   5.220441   5.202072   0.000000
    10  H    6.177913   5.938274   5.608772   0.977005   0.000000
    11  H    6.292198   5.741641   6.001291   0.986350   1.583463
    12  O    7.873027   8.245368   7.959524   3.614116   3.184302
    13  H    7.085169   7.526740   7.361555   3.277861   3.080177
    14  H    8.438118   8.626245   8.524218   3.798401   3.451493
    15  O    9.446874   9.214374   9.372167   4.215701   3.988295
    16  H    9.599293   9.287107   9.300642   4.134828   3.745790
    17  H   10.330414  10.089598  10.311673   5.156486   4.946669
    18  O    7.553503   7.583418   6.927466   2.769532   1.821036
    19  H    7.657977   7.839664   6.920732   3.439058   2.482845
    20  H    7.595198   7.793268   7.251500   2.945771   2.164867
    21  O    7.579018   6.934618   7.532051   2.701549   3.134914
    22  H    7.365768   6.771335   7.576628   3.133120   3.724454
    23  H    8.231009   7.752590   8.204364   3.150574   3.331246
    24  O    9.675438   9.258974   9.001761   4.137034   3.505347
    25  H    9.659304   9.036620   8.855520   4.118489   3.589434
    26  H    8.959677   8.672654   8.254581   3.575628   2.799722
    27  O    5.594155   6.030443   6.167995   2.812254   3.124615
    28  H    4.941363   5.664979   5.759462   3.368066   3.720995
    29  H    5.202244   5.397535   5.497862   1.880579   2.312961
                   11         12         13         14         15
    11  H    0.000000
    12  O    3.618210   0.000000
    13  H    3.330993   0.978761   0.000000
    14  H    3.546125   0.969928   1.557518   0.000000
    15  O    3.572989   2.841572   3.285615   1.931279   0.000000
    16  H    3.566505   3.090904   3.673731   2.344086   0.989256
    17  H    4.469321   3.544604   4.021164   2.587618   0.960220
    18  O    3.115164   2.600746   3.026250   2.975099   3.747987
    19  H    3.943860   3.133619   3.570673   3.670596   4.612720
    20  H    3.183062   1.609698   2.124601   2.103917   3.281013
    21  O    1.730864   3.957121   3.749718   3.469659   2.767247
    22  H    2.255042   4.263406   3.874496   3.799571   3.285858
    23  H    2.268351   3.417946   3.389843   2.760019   1.809542
    24  O    3.805387   3.834077   4.485742   3.438231   2.672706
    25  H    3.739524   4.566419   5.100798   4.174925   3.227850
    26  H    3.462144   3.335774   3.966220   3.182043   2.989336
    27  O    2.956260   2.722000   1.777498   3.092102   4.332312
    28  H    3.677045   3.448928   2.492307   3.944288   5.284955
    29  H    2.169174   2.954775   2.177391   3.304726   4.315636
                   16         17         18         19         20
    16  H    0.000000
    17  H    1.574828   0.000000
    18  O    3.287048   4.619980   0.000000
    19  H    4.125212   5.443741   0.960524   0.000000
    20  H    3.045973   4.129489   1.004734   1.589243   0.000000
    21  O    3.045361   3.445218   4.184094   5.123963   4.026079
    22  H    3.771201   3.858370   4.875780   5.791595   4.596130
    23  H    2.219521   2.477919   3.953837   4.909479   3.662042
    24  O    1.703427   3.223058   2.732775   3.404076   3.011799
    25  H    2.307966   3.770155   3.186734   3.856521   3.641772
    26  H    2.160008   3.707714   1.783711   2.429555   2.211280
    27  O    4.782244   5.104777   3.952397   4.505796   3.345603
    28  H    5.725661   6.044473   4.582357   4.999353   4.016870
    29  H    4.602739   5.180085   3.478896   4.063964   3.099172
                   21         22         23         24         25
    21  O    0.000000
    22  H    0.961206   0.000000
    23  H    0.976263   1.557130   0.000000
    24  O    3.874598   4.774453   3.361961   0.000000
    25  H    3.820979   4.771763   3.497942   0.960228   0.000000
    26  H    3.936966   4.807400   3.522256   0.980321   1.552574
    27  O    3.562716   3.373690   3.643827   5.550818   5.931633
    28  H    4.414394   4.147956   4.575475   6.422301   6.791732
    29  H    3.158228   3.125162   3.412662   5.135927   5.394456
                   26         27         28         29
    26  H    0.000000
    27  O    5.025839   0.000000
    28  H    5.831768   0.961478   0.000000
    29  H    4.570403   0.976763   1.527522   0.000000
 Stoichiometry    C2H15F3O9
 Framework group  C1[X(C2H15F3O9)]
 Deg. of freedom    81
 Full point group                 C1      NOp   1
 Largest Abelian subgroup         C1      NOp   1
 Largest concise Abelian subgroup C1      NOp   1
                         Standard orientation:                         
 ---------------------------------------------------------------------
 Center     Atomic      Atomic             Coordinates (Angstroms)
 Number     Number       Type             X           Y           Z
 ---------------------------------------------------------------------
      1          6           0        2.457156    0.052104    0.006570
      2          8           0        1.972084    1.102318    0.354156
      3          8           0        1.836598   -1.027049   -0.395623
      4          1           0        0.839187   -0.895012   -0.383777
      5          6           0        3.991974   -0.164661   -0.006406
      6          9           0        4.630699    0.932122    0.394828
      7          9           0        4.415722   -0.470142   -1.242419
      8          9           0        4.332604   -1.172922    0.811729
      9          8           0       -0.717715   -0.616607   -0.304670
     10          1           0       -1.258985   -0.932204    0.444973
     11          1           0       -1.323352   -0.479395   -1.071001
     12          8           0       -3.163630    1.441643    1.381434
     13          1           0       -2.361083    1.882691    1.035936
     14          1           0       -3.790493    1.405612    0.642174
     15          8           0       -4.730357    0.567842   -0.822284
     16          1           0       -4.840233   -0.357704   -0.490742
     17          1           0       -5.584356    0.867248   -1.143319
     18          8           0       -2.531074   -1.055071    1.742226
     19          1           0       -2.338227   -1.302187    2.650164
     20          1           0       -2.776798   -0.080895    1.732671
     21          8           0       -2.416691    0.118388   -2.272316
     22          1           0       -2.053696    0.899423   -2.699090
     23          1           0       -3.264400    0.383274   -1.866960
     24          8           0       -4.618394   -1.901307    0.194634
     25          1           0       -4.323554   -2.604776   -0.388667
     26          1           0       -3.900430   -1.767821    0.848652
     27          8           0       -0.824939    2.150994    0.182839
     28          1           0       -0.027016    2.578381    0.507030
     29          1           0       -0.549621    1.227994    0.020549
 ---------------------------------------------------------------------
 Rotational constants (GHZ):           0.9054846           0.1701255           0.1669562
 Standard basis: 6-31++G(d,p) (6D, 7F)
 There are   356 symmetry adapted cartesian basis functions of A   symmetry.
 There are   356 symmetry adapted basis functions of A   symmetry.
   356 basis functions,   568 primitive gaussians,   356 cartesian basis functions
    63 alpha electrons       63 beta electrons
       nuclear repulsion energy      1085.3930604179 Hartrees.
 NAtoms=   29 NActive=   29 NUniq=   29 SFac= 1.00D+00 NAtFMM=   60 NAOKFM=F Big=F
 Integral buffers will be    131072 words long.
 Raffenetti 2 integral format.
 Two-electron integral symmetry is turned on.
 Nuclear repulsion after empirical dispersion term =     1085.3772946956 Hartrees.
 One-electron integrals computed using PRISM.
 NBasis=   356 RedAO= T EigKep=  3.67D-05  NBF=   356
 NBsUse=   356 1.00D-06 EigRej= -1.00D+00 NBFU=   356
 Initial guess from the checkpoint file:  "/local_scratch/slurm.6305350/Gau-1521628.chk"
 B after Tr=    -0.000000   -0.000000   -0.000000
         Rot=    0.981409   -0.191879    0.004303    0.000301 Ang= -22.13 deg.
 ExpMin= 3.60D-02 ExpMax= 7.00D+03 ExpMxC= 1.05D+03 IAcc=3 IRadAn=         5 AccDes= 0.00D+00
 Harris functional with IExCor= 4639 and IRadAn=       5 diagonalized for initial guess.
 HarFok:  IExCor= 4639 AccDes= 0.00D+00 IRadAn=         5 IDoV= 1 UseB2=F ITyADJ=14
 ICtDFT=  3500011 ScaDFX=  1.000000  1.000000  1.000000  1.000000
 FoFCou: FMM=F IPFlag=           0 FMFlag=      100000 FMFlg1=           0
         NFxFlg=           0 DoJE=T BraDBF=F KetDBF=T FulRan=T
         wScrn=  0.000000 ICntrl=       500 IOpCl=  0 I1Cent=   200000004 NGrid=           0
         NMat0=    1 NMatS0=      1 NMatT0=    0 NMatD0=    1 NMtDS0=    0 NMtDT0=    0
 Petite list used in FoFCou.
 Requested convergence on RMS density matrix=1.00D-10 within 128 cycles.
 Requested convergence on MAX density matrix=1.00D-08.
 Requested convergence on             energy=1.00D-08.
 No special actions if energy rises.
 SCF Done:  E(RwB97XD) =  -1061.67543741     A.U. after   16 cycles
            NFock= 16  Conv=0.76D-10     -V/T= 2.0083
 Calling FoFJK, ICntrl=      2127 FMM=F ISym2X=0 I1Cent= 0 IOpClX= 0 NMat=1 NMatS=1 NMatT=0.
 ***** Axes restored to original set *****
 -------------------------------------------------------------------
 Center     Atomic                   Forces (Hartrees/Bohr)
 Number     Number              X              Y              Z
 -------------------------------------------------------------------
      1        6          -0.000406150    0.000861046    0.000150119
      2        8          -0.000000729   -0.000314449    0.000173849
      3        8           0.000355931   -0.000130191   -0.000814581
      4        1          -0.000111521   -0.000280573    0.000493839
      5        6           0.000025111    0.000119434   -0.000172398
      6        9          -0.000024548   -0.000015799    0.000007772
      7        9          -0.000071683   -0.000114508    0.000030964
      8        9           0.000114036   -0.000060700    0.000115685
      9        8           0.000122295    0.001001671    0.001118674
     10        1           0.000039620   -0.000236168   -0.000253827
     11        1          -0.000459374   -0.000087490   -0.000869795
     12        8          -0.001207669   -0.000816141    0.000049170
     13        1           0.000973290    0.000235094   -0.001393612
     14        1          -0.000036935    0.000426389    0.001376665
     15        8          -0.000392040    0.000303883    0.000237727
     16        1           0.000698999   -0.000322218   -0.000004788
     17        1          -0.000165355   -0.000007435    0.000004289
     18        8          -0.000224033   -0.000211489   -0.000028393
     19        1           0.000039319    0.000016212   -0.000042298
     20        1           0.000025740   -0.000056515   -0.000018638
     21        8          -0.000208293    0.001829813   -0.000915388
     22        1          -0.000303555   -0.000891372    0.000305949
     23        1           0.000485903   -0.000913137    0.000591635
     24        8          -0.000193719   -0.000354024   -0.000884814
     25        1           0.000049961    0.000647673    0.000674530
     26        1           0.000214109   -0.000032443    0.000277700
     27        8          -0.000922898    0.002198660   -0.000477606
     28        1           0.000410891   -0.000386802   -0.000264424
     29        1           0.001173296   -0.002408420    0.000531996
 -------------------------------------------------------------------
 Cartesian Forces:  Max     0.002408420 RMS     0.000644844

 GradGradGradGradGradGradGradGradGradGradGradGradGradGradGradGradGradGrad
 Berny optimization.
 Using GEDIIS/GDIIS optimizer.
 FormGI is forming the generalized inverse of G from B-inverse, IUseBI=4.
 Internal  Forces:  Max     0.001840085 RMS     0.000322833
 Search for a local minimum.
 Step number   4 out of a maximum of  174
 All quantities printed in internal units (Hartrees-Bohrs-Radians)
 Mixed Optimization -- En-DIIS/RFO-DIIS
 Update second derivatives using D2CorX and points    3    4
 DE= -1.72D-04 DEPred=-1.44D-04 R= 1.19D+00
 TightC=F SS=  1.41D+00  RLast= 8.81D-01 DXNew= 1.4270D+00 2.6443D+00
 Trust test= 1.19D+00 RLast= 8.81D-01 DXMaxT set to 1.43D+00
 ITU=  1  1  1  0
 Use linear search instead of GDIIS.
     Eigenvalues ---   -0.00556   0.00000   0.00034   0.00037   0.00044
     Eigenvalues ---    0.00066   0.00132   0.00193   0.00295   0.00344
     Eigenvalues ---    0.00396   0.00457   0.00545   0.00687   0.00760
     Eigenvalues ---    0.00821   0.00850   0.00918   0.01008   0.01073
     Eigenvalues ---    0.01093   0.01227   0.01288   0.01323   0.01412
     Eigenvalues ---    0.01491   0.01606   0.01615   0.01819   0.01870
     Eigenvalues ---    0.01918   0.01998   0.02115   0.02254   0.02468
     Eigenvalues ---    0.02469   0.02613   0.02764   0.03063   0.03170
     Eigenvalues ---    0.03232   0.03302   0.03347   0.03709   0.04778
     Eigenvalues ---    0.04898   0.04997   0.05097   0.05243   0.07237
     Eigenvalues ---    0.08563   0.10452   0.11684   0.13569   0.19418
     Eigenvalues ---    0.21472   0.21804   0.23920   0.27446   0.32777
     Eigenvalues ---    0.33718   0.37571   0.37935   0.38820   0.40370
     Eigenvalues ---    0.42722   0.44623   0.46274   0.46433   0.47171
     Eigenvalues ---    0.49455   0.50947   0.55108   0.56024   0.56746
     Eigenvalues ---    0.57361   0.57601   0.57746   0.58038   0.92340
     Eigenvalues ---    1.22384
 RFO step:  Lambda=-5.82386667D-03 EMin=-5.56007142D-03
 I=     1 Eig=   -5.56D-03 Dot1=  7.40D-04
 I=     1 Stepn=  6.00D-01 RXN=   6.00D-01 EDone=F
 Mixed    1 eigenvectors in step.  Raw Step.Grad=  7.40D-04.
 RFO eigenvector is Hessian eigenvector with negative curvature.
 Taking step of  6.00D-01 in eigenvector direction(s).  Step.Grad=  1.87D-04.
 Skip linear search -- no minimum in search direction.
 Iteration  1 RMS(Cart)=  0.10285812 RMS(Int)=  0.00827465
 Iteration  2 RMS(Cart)=  0.01391877 RMS(Int)=  0.00116300
 Iteration  3 RMS(Cart)=  0.00006572 RMS(Int)=  0.00116201
 Iteration  4 RMS(Cart)=  0.00000008 RMS(Int)=  0.00116201
 Variable       Old X    -DE/DX   Delta X   Delta X   Delta X     New X
                                 (Linear)    (Quad)   (Total)
    R1        2.28263   0.00033   0.00000   0.00485   0.00490   2.28753
    R2        2.47216  -0.00066   0.00000  -0.00527  -0.00526   2.46690
    R3        2.92927  -0.00001   0.00000   0.00010   0.00010   2.92937
    R4        1.90141   0.00059   0.00000  -0.00806  -0.00809   1.89332
    R5        2.99252   0.00002   0.00000   0.03896   0.03892   3.03145
    R6        2.51546  -0.00001   0.00000  -0.00002  -0.00002   2.51544
    R7        2.53576  -0.00013   0.00000  -0.00238  -0.00238   2.53338
    R8        2.53672  -0.00016   0.00000  -0.00270  -0.00270   2.53401
    R9        1.84627   0.00008   0.00000   0.00564   0.00641   1.85268
   R10        1.86393  -0.00087   0.00000  -0.02027  -0.01990   1.84404
   R11        3.55378   0.00094   0.00000   0.29083   0.29141   3.84518
   R12        3.44126   0.00009   0.00000   0.15078   0.15149   3.59275
   R13        3.27086   0.00010   0.00000   0.07251   0.07273   3.34359
   R14        1.84959   0.00181   0.00000   0.02041   0.01947   1.86906
   R15        1.83290   0.00127   0.00000   0.01881   0.01933   1.85223
   R16        3.04189  -0.00002   0.00000   0.06093   0.06022   3.10211
   R17        3.35899   0.00017   0.00000   0.07309   0.07225   3.43124
   R18        3.64959  -0.00009   0.00000   0.06605   0.06673   3.71632
   R19        1.86942  -0.00064   0.00000  -0.03233  -0.03333   1.83610
   R20        1.81455  -0.00004   0.00000   0.00024   0.00024   1.81479
   R21        3.41954   0.00007   0.00000   0.10176   0.10209   3.52163
   R22        3.21901   0.00014   0.00000   0.07781   0.07676   3.29578
   R23        1.81513  -0.00001   0.00000  -0.00020  -0.00020   1.81493
   R24        1.89867   0.00005   0.00000   0.00531   0.00447   1.90314
   R25        3.37072   0.00025   0.00000   0.04372   0.04377   3.41450
   R26        1.81642  -0.00023   0.00000  -0.00155  -0.00155   1.81487
   R27        1.84487   0.00098   0.00000   0.01050   0.01110   1.85597
   R28        1.81457   0.00063   0.00000   0.00151   0.00151   1.81608
   R29        1.85254   0.00000   0.00000  -0.01036  -0.01059   1.84195
   R30        1.81693   0.00046   0.00000   0.00580   0.00580   1.82274
   R31        1.84581  -0.00184   0.00000  -0.05183  -0.05151   1.79431
    A1        2.23342  -0.00026   0.00000  -0.00374  -0.00377   2.22965
    A2        2.11953   0.00005   0.00000   0.00057   0.00055   2.12008
    A3        1.93024   0.00021   0.00000   0.00316   0.00314   1.93338
    A4        1.93730  -0.00021   0.00000  -0.00232  -0.00242   1.93487
    A5        1.93624   0.00001   0.00000   0.00174   0.00174   1.93798
    A6        1.93074  -0.00004   0.00000  -0.00009  -0.00009   1.93065
    A7        1.92963  -0.00011   0.00000  -0.00500  -0.00500   1.92463
    A8        1.88988   0.00005   0.00000   0.00112   0.00111   1.89099
    A9        1.88957   0.00004   0.00000   0.00071   0.00071   1.89028
   A10        1.88627   0.00006   0.00000   0.00165   0.00165   1.88792
   A11        2.12494  -0.00008   0.00000  -0.04014  -0.04294   2.08200
   A12        2.20101   0.00005   0.00000   0.09310   0.09191   2.29293
   A13        1.66414  -0.00005   0.00000  -0.00140  -0.00244   1.66170
   A14        1.87643   0.00004   0.00000  -0.00925  -0.01083   1.86560
   A15        1.80665  -0.00003   0.00000  -0.05129  -0.05088   1.75577
   A16        1.62361   0.00008   0.00000  -0.04659  -0.04728   1.57634
   A17        1.85213   0.00012   0.00000   0.04004   0.03993   1.89205
   A18        1.88199  -0.00014   0.00000   0.01660   0.01572   1.89771
   A19        1.86135  -0.00016   0.00000  -0.00495  -0.00504   1.85632
   A20        2.81165  -0.00022   0.00000  -0.00059  -0.00094   2.81071
   A21        2.71068   0.00003   0.00000   0.00339   0.00337   2.71405
   A22        1.77805  -0.00000   0.00000   0.03566   0.03577   1.81381
   A23        2.15445  -0.00001   0.00000  -0.03412  -0.03364   2.12082
   A24        1.65867  -0.00018   0.00000  -0.03334  -0.03298   1.62569
   A25        1.88073  -0.00003   0.00000  -0.01240  -0.01239   1.86834
   A26        1.75996  -0.00005   0.00000  -0.00590  -0.00637   1.75359
   A27        2.16433   0.00023   0.00000   0.05457   0.05456   2.21889
   A28        2.15373  -0.00005   0.00000  -0.00960  -0.00956   2.14417
   A29        1.66961   0.00006   0.00000   0.01259   0.01297   1.68258
   A30        1.77866  -0.00014   0.00000  -0.00801  -0.00795   1.77071
   A31        1.88340  -0.00005   0.00000  -0.01281  -0.01262   1.87078
   A32        2.12336   0.00016   0.00000   0.00533   0.00457   2.12792
   A33        1.76697   0.00001   0.00000   0.02095   0.02115   1.78812
   A34        1.92863   0.00000   0.00000   0.05938   0.05927   1.98790
   A35        1.93266   0.00033   0.00000   0.06442   0.06381   1.99647
   A36        1.86691  -0.00053   0.00000  -0.03722  -0.04202   1.82489
   A37        2.04816  -0.00015   0.00000   0.07186   0.07105   2.11921
   A38        1.81359   0.00005   0.00000  -0.01862  -0.02017   1.79342
   A39        1.85474   0.00029   0.00000   0.05017   0.04873   1.90347
   A40        2.82684   0.00014   0.00000   0.04590   0.04715   2.87399
   A41        2.24270  -0.00009   0.00000   0.01168   0.01144   2.25414
   A42        1.75250  -0.00021   0.00000  -0.02809  -0.02691   1.72559
   A43        1.81537   0.00041   0.00000   0.03030   0.03052   1.84590
   A44        3.08611   0.00003   0.00000   0.04072   0.04103   3.12715
   A45        2.86088   0.00006   0.00000   0.00984   0.01123   2.87211
   A46        2.96646   0.00012   0.00000   0.00071   0.00146   2.96791
   A47        2.89435  -0.00002   0.00000  -0.01530  -0.01653   2.87782
   A48        3.07174  -0.00003   0.00000   0.01451   0.01534   3.08708
   A49        3.02797  -0.00018   0.00000  -0.03063  -0.03081   2.99716
   A50        3.51323  -0.00039   0.00000  -0.04993  -0.05050   3.46273
   A51        3.16366  -0.00002   0.00000   0.00866   0.00885   3.17251
   A52        3.03396  -0.00008   0.00000  -0.01428  -0.01425   3.01971
   A53        3.00245   0.00013   0.00000   0.03449   0.03490   3.03735
   A54        3.08833   0.00011   0.00000  -0.02158  -0.02137   3.06696
   A55        3.34317   0.00005   0.00000   0.03150   0.03275   3.37592
   A56        2.88471  -0.00036   0.00000  -0.01586  -0.01340   2.87131
   A57        3.19418  -0.00031   0.00000   0.03451   0.03152   3.22571
    D1       -0.00585   0.00010   0.00000   0.01696   0.01709   0.01124
    D2        3.13507   0.00002   0.00000   0.00458   0.00468   3.13975
    D3       -0.00658  -0.00001   0.00000  -0.00311  -0.00315  -0.00973
    D4       -2.10429  -0.00005   0.00000  -0.00560  -0.00564  -2.10993
    D5        2.09001  -0.00003   0.00000  -0.00438  -0.00441   2.08560
    D6        3.13563   0.00006   0.00000   0.00833   0.00836  -3.13919
    D7        1.03792   0.00002   0.00000   0.00584   0.00587   1.04379
    D8       -1.05096   0.00004   0.00000   0.00706   0.00709  -1.04387
    D9       -1.72379   0.00015   0.00000   0.13570   0.13589  -1.58790
   D10        1.86520   0.00015   0.00000   0.03908   0.03778   1.90298
   D11        0.17260   0.00007   0.00000   0.07046   0.07205   0.24465
   D12        0.17561  -0.00005   0.00000  -0.08885  -0.08551   0.09010
   D13        2.14380  -0.00006   0.00000  -0.09199  -0.08788   2.05592
   D14       -2.36858  -0.00004   0.00000  -0.06724  -0.06298  -2.43157
   D15        3.04684  -0.00006   0.00000   0.02615   0.02423   3.07107
   D16       -1.26816  -0.00007   0.00000   0.02300   0.02186  -1.24630
   D17        0.50264  -0.00005   0.00000   0.04776   0.04676   0.54940
   D18       -1.59438   0.00002   0.00000  -0.03371  -0.03435  -1.62874
   D19        0.37380   0.00002   0.00000  -0.03686  -0.03672   0.33708
   D20        2.14461   0.00003   0.00000  -0.01210  -0.01183   2.13278
   D21       -0.92674  -0.00044   0.00000   0.07206   0.07755  -0.84919
   D22       -2.94348  -0.00002   0.00000   0.04518   0.04927  -2.89421
   D23        2.48732  -0.00035   0.00000  -0.02221  -0.02140   2.46592
   D24        0.47058   0.00007   0.00000  -0.04908  -0.04968   0.42090
   D25        0.69559  -0.00037   0.00000   0.04053   0.03912   0.73471
   D26       -1.32115   0.00005   0.00000   0.01365   0.01084  -1.31031
   D27       -2.63818   0.00005   0.00000   0.06239   0.06241  -2.57578
   D28       -0.31115   0.00010   0.00000   0.07663   0.07660  -0.23456
   D29       -0.44374  -0.00007   0.00000  -0.00480  -0.00468  -0.44842
   D30        1.88329  -0.00001   0.00000   0.00944   0.00951   1.89280
   D31        1.43265   0.00000   0.00000  -0.02102  -0.02069   1.41196
   D32       -2.52351   0.00005   0.00000  -0.00678  -0.00650  -2.53001
   D33       -1.36268   0.00007   0.00000   0.00258   0.00285  -1.35983
   D34        0.62642  -0.00012   0.00000   0.02376   0.02493   0.65135
   D35        1.75776  -0.00021   0.00000   0.01752   0.01706   1.77482
   D36       -0.24548  -0.00004   0.00000  -0.01766  -0.01771  -0.26319
   D37       -0.46746   0.00006   0.00000  -0.00976  -0.01018  -0.47765
   D38        1.76159   0.00002   0.00000  -0.01438  -0.01425   1.74734
   D39       -2.24868   0.00020   0.00000  -0.00293  -0.00342  -2.25210
   D40        1.47782   0.00007   0.00000   0.03666   0.03576   1.51358
   D41       -2.57631   0.00003   0.00000   0.03205   0.03169  -2.54462
   D42       -0.30340   0.00021   0.00000   0.04349   0.04252  -0.26087
   D43       -2.32090  -0.00026   0.00000  -0.02053  -0.02027  -2.34117
   D44       -0.27132   0.00005   0.00000   0.00189   0.00341  -0.26791
   D45        0.60647  -0.00005   0.00000  -0.01372  -0.01402   0.59245
   D46        2.71520  -0.00010   0.00000  -0.02046  -0.02106   2.69415
   D47       -1.17735   0.00004   0.00000  -0.00467  -0.00356  -1.18091
   D48        0.77239  -0.00009   0.00000   0.02223   0.02230   0.79469
   D49       -1.32030  -0.00000   0.00000  -0.07086  -0.06946  -1.38976
   D50       -1.01482  -0.00004   0.00000  -0.00782  -0.00840  -1.02323
   D51       -3.10751   0.00005   0.00000  -0.10091  -0.10016   3.07551
   D52       -3.09026  -0.00003   0.00000  -0.01648  -0.01749  -3.10775
   D53        1.10023   0.00005   0.00000  -0.10957  -0.10925   0.99098
   D54       -2.29589  -0.00022   0.00000  -0.06440  -0.06475  -2.36064
   D55       -0.31113   0.00012   0.00000   0.01438   0.01464  -0.29650
   D56        1.68578  -0.00022   0.00000  -0.03024  -0.03068   1.65509
   D57       -2.61265   0.00011   0.00000   0.04854   0.04870  -2.56395
   D58       -0.62796  -0.00040   0.00000  -0.09723  -0.09740  -0.72536
   D59        1.35680  -0.00007   0.00000  -0.01845  -0.01801   1.33879
   D60       -1.05011  -0.00008   0.00000  -0.05970  -0.05987  -1.10998
   D61        2.74983  -0.00001   0.00000  -0.03981  -0.03942   2.71041
   D62        0.66590  -0.00005   0.00000  -0.04329  -0.04307   0.62282
   D63       -0.27565  -0.00007   0.00000   0.03465   0.03478  -0.24088
   D64        1.89600  -0.00007   0.00000   0.13305   0.13331   2.02931
         Item               Value     Threshold  Converged?
 Maximum Force            0.001840     0.000015     NO 
 RMS     Force            0.000323     0.000010     NO 
 Maximum Displacement     0.385686     0.000060     NO 
 RMS     Displacement     0.106047     0.000040     NO 
 Predicted change in Energy=-1.735524D-03
 GradGradGradGradGradGradGradGradGradGradGradGradGradGradGradGradGradGrad

                          Input orientation:                          
 ---------------------------------------------------------------------
 Center     Atomic      Atomic             Coordinates (Angstroms)
 Number     Number       Type             X           Y           Z
 ---------------------------------------------------------------------
      1          6           0        1.049089   -0.233549   -1.449636
      2          8           0        1.404532   -1.365659   -1.210231
      3          8           0        0.511826    0.626218   -0.627263
      4          1           0        0.423906    0.234816    0.290824
      5          6           0        1.181748    0.373090   -2.869980
      6          9           0        1.726469   -0.500517   -3.713757
      7          9           0        1.950753    1.470912   -2.844492
      8          9           0       -0.024802    0.718589   -3.342201
      9          8           0        0.249862   -0.427047    1.741691
     10          1           0       -0.586303   -0.889724    1.960641
     11          1           0        0.712427   -0.263100    2.585127
     12          8           0        0.056988   -3.826712    3.243676
     13          1           0        0.798433   -3.669752    2.608170
     14          1           0        0.343374   -3.529826    4.132804
     15          8           0        0.434738   -2.301783    5.666116
     16          1           0       -0.445432   -1.890920    5.689371
     17          1           0        0.620756   -2.619300    6.553160
     18          8           0       -1.856454   -2.114659    2.668321
     19          1           0       -2.585485   -2.466104    2.151207
     20          1           0       -1.209388   -2.870785    2.822692
     21          8           0        1.652593   -0.307402    4.083368
     22          1           0        2.592969   -0.448349    3.948568
     23          1           0        1.384255   -1.014638    4.709790
     24          8           0       -1.973527   -1.169588    5.257727
     25          1           0       -2.111335   -0.219842    5.308385
     26          1           0       -2.095820   -1.460234    4.335422
     27          8           0        1.948783   -2.823757    1.486623
     28          1           0        2.243182   -3.084560    0.605903
     29          1           0        1.468608   -2.013167    1.368559
 ---------------------------------------------------------------------
                    Distance matrix (angstroms):
                    1          2          3          4          5
     1  C    0.000000
     2  O    1.210507   0.000000
     3  O    1.305430   2.259280   0.000000
     4  H    1.907726   2.403396   1.001903   0.000000
     5  C    1.550157   2.414052   2.354283   3.253325   0.000000
     6  F    2.378310   2.668287   3.503046   4.274816   1.331116
     7  F    2.379876   3.318931   2.774910   3.699919   1.340609
     8  F    2.375208   3.306415   2.769005   3.692458   1.340942
     9  O    3.295569   3.305768   2.605751   1.604173   4.772436
    10  H    3.838627   3.774171   3.193934   2.252421   5.296754
    11  H    4.048892   4.012404   3.339248   2.365373   5.512095
    12  O    5.993517   5.264023   5.917738   5.034875   7.502013
    13  H    5.323167   4.500710   5.385678   4.555877   6.819211
    14  H    6.521281   5.861544   6.321338   5.379575   8.060682
    15  O    7.435653   7.007209   6.941596   5.943754   8.976519
    16  H    7.479698   7.162595   6.866745   5.866755   9.001996
    17  H    8.361819   7.902921   7.880592   6.884880   9.902761
    18  O    5.379435   5.122323   4.897145   4.046303   6.789135
    19  H    5.582158   5.332024   5.184176   4.451115   6.889513
    20  H    5.505317   5.036115   5.205171   4.326981   6.974724
    21  O    5.566310   5.404039   4.935893   4.023315   7.002415
    22  H    5.618746   5.372806   5.140436   4.307046   7.011341
    23  H    6.217794   5.930453   5.651343   4.691553   7.708418
    24  O    7.416272   7.299603   6.635888   5.691235   8.854108
    25  H    7.460517   7.494436   6.544365   5.640042   8.836380
    26  H    6.697917   6.558633   5.981751   5.057765   8.125352
    27  O    4.017492   3.113725   4.293680   3.620781   5.457853
    28  H    3.712056   2.637479   4.276466   3.798328   5.016348
    29  H    3.359354   2.659611   3.444574   2.703025   4.872548
                    6          7          8          9         10
     6  F    0.000000
     7  F    2.166208   0.000000
     8  F    2.165922   2.171756   0.000000
     9  O    5.652228   5.246748   5.218610   0.000000
    10  H    6.139966   5.924404   5.569747   0.980398   0.000000
    11  H    6.384402   5.832754   6.053135   0.975822   1.571414
    12  O    7.890285   8.289569   8.002513   3.721676   3.268929
    13  H    7.132466   7.581939   7.439232   3.401008   3.172593
    14  H    8.523977   8.733482   8.605828   3.918342   3.542984
    15  O    9.638213   9.431966   9.512287   4.353151   4.094751
    16  H    9.750343   9.480002   9.410407   4.267380   3.863375
    17  H   10.541415  10.335114  10.463098   5.300355   5.053678
    18  O    7.494912   7.598833   6.892650   2.853637   1.901200
    19  H    7.540177   7.812462   6.846671   3.516340   2.553040
    20  H    7.547357   7.807292   7.231373   3.044639   2.248549
    21  O    7.799866   7.158669   7.681497   2.732292   3.139702
    22  H    7.711340   7.088136   7.833887   3.218837   3.775505
    23  H    8.446157   7.972833   8.356081   3.231365   3.384749
    24  O    9.727546   9.381800   9.017844   4.225793   3.587965
    25  H    9.808494   9.264373   8.948012   4.282463   3.739232
    26  H    8.962155   8.747430   8.245137   3.646524   2.871186
    27  O    5.700072   6.099406   6.305616   2.948832   3.223637
    28  H    5.060013   5.722156   5.932556   3.510799   3.828655
    29  H    5.308911   5.488267   5.646594   2.034784   2.415646
                   11         12         13         14         15
    11  H    0.000000
    12  O    3.682746   0.000000
    13  H    3.407816   0.989062   0.000000
    14  H    3.633594   0.980156   1.597236   0.000000
    15  O    3.704839   2.887269   3.369666   1.966593   0.000000
    16  H    3.691445   3.159294   3.768984   2.393978   0.971621
    17  H    4.615774   3.567683   4.086314   2.600793   0.960347
    18  O    3.167703   2.631239   3.077394   2.997774   3.777744
    19  H    3.989703   3.166608   3.620564   3.692756   4.637168
    20  H    3.248051   1.641564   2.171570   2.135837   3.333463
    21  O    1.769350   3.954311   3.769774   3.478580   2.822378
    22  H    2.330178   4.282687   3.923578   3.819702   3.323124
    23  H    2.351671   3.437860   3.436513   2.782538   1.863567
    24  O    3.896005   3.903806   4.577634   3.493452   2.692282
    25  H    3.923217   4.687660   5.259257   4.285275   3.308313
    26  H    3.518936   3.380342   4.030145   3.205298   2.980382
    27  O    3.048319   2.769844   1.815731   3.174609   4.475818
    28  H    3.771097   3.505435   2.537484   4.030702   5.430374
    29  H    2.261544   2.966088   2.174867   3.347754   4.429581
                   16         17         18         19         20
    16  H    0.000000
    17  H    1.553521   0.000000
    18  O    3.341823   4.634998   0.000000
    19  H    4.174837   5.447994   0.960420   0.000000
    20  H    3.124358   4.162819   1.007100   1.583762   0.000000
    21  O    3.080338   3.536867   4.193083   5.133667   4.043658
    22  H    3.787254   3.922569   4.920669   5.841081   4.646904
    23  H    2.252821   2.560445   3.984951   4.940843   3.705861
    24  O    1.744049   3.241931   2.758965   3.421390   3.067144
    25  H    2.390164   3.843330   3.259637   3.903624   3.744286
    26  H    2.177716   3.693452   1.806874   2.454045   2.250282
    27  O    4.926006   5.241684   4.047105   4.596648   3.429481
    28  H    5.873250   6.182119   4.690553   5.107492   4.108539
    29  H    4.727358   5.288321   3.571515   4.153716   3.165703
                   21         22         23         24         25
    21  O    0.000000
    22  H    0.960388   0.000000
    23  H    0.982137   1.536598   0.000000
    24  O    3.907842   4.804890   3.405722   0.000000
    25  H    3.959228   4.902224   3.634442   0.961028   0.000000
    26  H    3.929778   4.812309   3.528403   0.974719   1.576537
    27  O    3.628065   3.481194   3.739038   5.687004   6.153925
    28  H    4.489339   4.271459   4.675919   6.564085   7.020097
    29  H    3.211491   3.220138   3.488266   5.261706   5.617316
                   26         27         28         29
    26  H    0.000000
    27  O    5.131633   0.000000
    28  H    5.947662   0.964550   0.000000
    29  H    4.670456   0.949507   1.526267   0.000000
 Stoichiometry    C2H15F3O9
 Framework group  C1[X(C2H15F3O9)]
 Deg. of freedom    81
 Full point group                 C1      NOp   1
 Largest Abelian subgroup         C1      NOp   1
 Largest concise Abelian subgroup C1      NOp   1
                         Standard orientation:                         
 ---------------------------------------------------------------------
 Center     Atomic      Atomic             Coordinates (Angstroms)
 Number     Number       Type             X           Y           Z
 ---------------------------------------------------------------------
      1          6           0        2.503361    0.046660    0.002068
      2          8           0        2.008721    1.058867    0.444893
      3          8           0        1.889267   -0.984730   -0.511032
      4          1           0        0.897181   -0.844830   -0.512568
      5          6           0        4.037873   -0.172988    0.005894
      6          9           0        4.669254    0.874679    0.530892
      7          9           0        4.491523   -0.357112   -1.242117
      8          9           0        4.350068   -1.258444    0.728698
      9          8           0       -0.690388   -0.620022   -0.462986
     10          1           0       -1.194897   -0.932354    0.317462
     11          1           0       -1.340066   -0.449295   -1.170799
     12          8           0       -3.150340    1.445365    1.416822
     13          1           0       -2.366582    1.923707    1.049187
     14          1           0       -3.836809    1.393958    0.719095
     15          8           0       -4.883505    0.524975   -0.701040
     16          1           0       -4.951709   -0.399214   -0.409029
     17          1           0       -5.771620    0.817200   -0.920412
     18          8           0       -2.468275   -1.077575    1.721735
     19          1           0       -2.231073   -1.337808    2.615279
     20          1           0       -2.714500   -0.101493    1.751495
     21          8           0       -2.571901    0.168328   -2.280631
     22          1           0       -2.306932    0.960861   -2.753948
     23          1           0       -3.420978    0.410067   -1.850255
     24          8           0       -4.626713   -1.977617    0.257851
     25          1           0       -4.415806   -2.726272   -0.306602
     26          1           0       -3.875741   -1.808192    0.855692
     27          8           0       -0.843261    2.266099    0.122288
     28          1           0       -0.041860    2.717300    0.413027
     29          1           0       -0.582450    1.372711   -0.065857
 ---------------------------------------------------------------------
 Rotational constants (GHZ):           0.8807977           0.1659931           0.1624509
 Standard basis: 6-31++G(d,p) (6D, 7F)
 There are   356 symmetry adapted cartesian basis functions of A   symmetry.
 There are   356 symmetry adapted basis functions of A   symmetry.
   356 basis functions,   568 primitive gaussians,   356 cartesian basis functions
    63 alpha electrons       63 beta electrons
       nuclear repulsion energy      1074.1216144896 Hartrees.
 NAtoms=   29 NActive=   29 NUniq=   29 SFac= 1.00D+00 NAtFMM=   60 NAOKFM=F Big=F
 Integral buffers will be    131072 words long.
 Raffenetti 2 integral format.
 Two-electron integral symmetry is turned on.
 Nuclear repulsion after empirical dispersion term =     1074.1064842495 Hartrees.
 One-electron integrals computed using PRISM.
 NBasis=   356 RedAO= T EigKep=  3.96D-05  NBF=   356
 NBsUse=   356 1.00D-06 EigRej= -1.00D+00 NBFU=   356
 Initial guess from the checkpoint file:  "/local_scratch/slurm.6305350/Gau-1521628.chk"
 B after Tr=     0.000000    0.000000    0.000000
         Rot=    0.999927   -0.011440   -0.003625   -0.001555 Ang=  -1.39 deg.
 ExpMin= 3.60D-02 ExpMax= 7.00D+03 ExpMxC= 1.05D+03 IAcc=3 IRadAn=         5 AccDes= 0.00D+00
 Harris functional with IExCor= 4639 and IRadAn=       5 diagonalized for initial guess.
 HarFok:  IExCor= 4639 AccDes= 0.00D+00 IRadAn=         5 IDoV= 1 UseB2=F ITyADJ=14
 ICtDFT=  3500011 ScaDFX=  1.000000  1.000000  1.000000  1.000000
 FoFCou: FMM=F IPFlag=           0 FMFlag=      100000 FMFlg1=           0
         NFxFlg=           0 DoJE=T BraDBF=F KetDBF=T FulRan=T
         wScrn=  0.000000 ICntrl=       500 IOpCl=  0 I1Cent=   200000004 NGrid=           0
         NMat0=    1 NMatS0=      1 NMatT0=    0 NMatD0=    1 NMtDS0=    0 NMtDT0=    0
 Petite list used in FoFCou.
 Requested convergence on RMS density matrix=1.00D-10 within 128 cycles.
 Requested convergence on MAX density matrix=1.00D-08.
 Requested convergence on             energy=1.00D-08.
 No special actions if energy rises.
 SCF Done:  E(RwB97XD) =  -1061.67296478     A.U. after   16 cycles
            NFock= 16  Conv=0.61D-10     -V/T= 2.0084
 Calling FoFJK, ICntrl=      2127 FMM=F ISym2X=0 I1Cent= 0 IOpClX= 0 NMat=1 NMatS=1 NMatT=0.
 ***** Axes restored to original set *****
 -------------------------------------------------------------------
 Center     Atomic                   Forces (Hartrees/Bohr)
 Number     Number              X              Y              Z
 -------------------------------------------------------------------
      1        6           0.001162495   -0.006075742   -0.000709404
      2        8           0.000027423    0.003314085   -0.000092691
      3        8          -0.000048603    0.002035038   -0.000100490
      4        1          -0.000211916    0.000046712    0.002660828
      5        6           0.000018808   -0.000891973    0.001211575
      6        9           0.000095684    0.000042494    0.000083398
      7        9           0.000513882    0.000714204   -0.000193569
      8        9          -0.000837969    0.000479870   -0.000818270
      9        8          -0.007571594   -0.006645298   -0.003361096
     10        1           0.004209689    0.001808424   -0.000837333
     11        1           0.002943347    0.001646513    0.004627807
     12        8           0.005841110    0.003088625    0.000636055
     13        1          -0.005545112   -0.000399821    0.008682047
     14        1          -0.000570049   -0.001303276   -0.009660524
     15        8           0.011481350   -0.005194657    0.000010944
     16        1          -0.011755772    0.005634054   -0.001076504
     17        1           0.000809389   -0.000038187   -0.000371563
     18        8           0.004939145   -0.004194046    0.000308775
     19        1          -0.000512697    0.000480161   -0.000054506
     20        1          -0.002024216    0.004717862    0.000180243
     21        8          -0.000501713   -0.006665445    0.006191002
     22        1           0.001301587    0.001400641   -0.002287511
     23        1          -0.001813600    0.004633413   -0.003871174
     24        8           0.001727417   -0.001101068    0.006458465
     25        1           0.000166310   -0.001887792   -0.002933308
     26        1          -0.001626974    0.002470276   -0.004298057
     27        8           0.011866223   -0.020325283    0.002580547
     28        1          -0.002664411    0.001923833    0.002606877
     29        1          -0.011419232    0.020286383   -0.005572566
 -------------------------------------------------------------------
 Cartesian Forces:  Max     0.020325283 RMS     0.005081528

 GradGradGradGradGradGradGradGradGradGradGradGradGradGradGradGradGradGrad
 Berny optimization.
 Using GEDIIS/GDIIS optimizer.
 FormGI is forming the generalized inverse of G from B-inverse, IUseBI=4.
 Internal  Forces:  Max     0.019752143 RMS     0.002608418
 Search for a local minimum.
 Step number   5 out of a maximum of  174
 All quantities printed in internal units (Hartrees-Bohrs-Radians)
 Mixed Optimization -- RFO/linear search
 Update second derivatives using D2CorX and points    5    4
 ITU=  0  1  1  1  0
 Use linear search instead of GDIIS.
     Eigenvalues ---    0.00000   0.00034   0.00037   0.00044   0.00064
     Eigenvalues ---    0.00132   0.00187   0.00293   0.00343   0.00395
     Eigenvalues ---    0.00423   0.00512   0.00673   0.00741   0.00781
     Eigenvalues ---    0.00836   0.00876   0.00975   0.01070   0.01090
     Eigenvalues ---    0.01207   0.01230   0.01298   0.01342   0.01433
     Eigenvalues ---    0.01501   0.01603   0.01678   0.01836   0.01869
     Eigenvalues ---    0.01963   0.02004   0.02212   0.02272   0.02464
     Eigenvalues ---    0.02506   0.02612   0.02764   0.03072   0.03182
     Eigenvalues ---    0.03236   0.03302   0.03377   0.03813   0.04870
     Eigenvalues ---    0.04906   0.05011   0.05108   0.05254   0.07507
     Eigenvalues ---    0.08570   0.10600   0.11687   0.13570   0.19421
     Eigenvalues ---    0.21480   0.21807   0.23923   0.27735   0.33651
     Eigenvalues ---    0.37360   0.37572   0.38189   0.38831   0.42702
     Eigenvalues ---    0.44310   0.45483   0.46322   0.46941   0.48239
     Eigenvalues ---    0.50897   0.52659   0.55582   0.56035   0.56956
     Eigenvalues ---    0.57370   0.57613   0.57762   0.58089   0.92537
     Eigenvalues ---    1.24333
 RFO step:  Lambda=-2.19502302D-04 EMin= 2.59585119D-07
 Quartic linear search produced a step of -0.88787.
 Iteration  1 RMS(Cart)=  0.16054361 RMS(Int)=  0.01866913
 Iteration  2 RMS(Cart)=  0.04206560 RMS(Int)=  0.00294328
 Iteration  3 RMS(Cart)=  0.00097819 RMS(Int)=  0.00282357
 Iteration  4 RMS(Cart)=  0.00000487 RMS(Int)=  0.00282357
 Iteration  5 RMS(Cart)=  0.00000007 RMS(Int)=  0.00282357
 Variable       Old X    -DE/DX   Delta X   Delta X   Delta X     New X
                                 (Linear)    (Quad)   (Total)
    R1        2.28753  -0.00314  -0.00435  -0.00043  -0.00472   2.28280
    R2        2.46690   0.00231   0.00467  -0.00068   0.00399   2.47089
    R3        2.92937  -0.00014  -0.00009   0.00031   0.00023   2.92960
    R4        1.89332   0.00051   0.00718  -0.00189   0.00524   1.89857
    R5        3.03145  -0.00188  -0.03456   0.00244  -0.03221   2.99924
    R6        2.51544  -0.00004   0.00001   0.00029   0.00031   2.51575
    R7        2.53338   0.00088   0.00211  -0.00043   0.00168   2.53507
    R8        2.53401   0.00117   0.00240  -0.00008   0.00232   2.53633
    R9        1.85268  -0.00625  -0.00569  -0.00154  -0.00712   1.84556
   R10        1.84404   0.00477   0.01766   0.00233   0.02069   1.86473
   R11        3.84518  -0.00384  -0.25873   0.04736  -0.20833   3.63685
   R12        3.59275  -0.00169  -0.13450   0.04436  -0.09043   3.50232
   R13        3.34359  -0.00082  -0.06457  -0.01097  -0.07507   3.26852
   R14        1.86906  -0.01034  -0.01728  -0.00351  -0.02175   1.84731
   R15        1.85223  -0.00885  -0.01716  -0.00072  -0.02020   1.83202
   R16        3.10211   0.00035  -0.05347   0.00914  -0.04554   3.05657
   R17        3.43124  -0.00101  -0.06415   0.00419  -0.05979   3.37145
   R18        3.71632   0.00020  -0.05925  -0.00578  -0.06790   3.64842
   R19        1.83610   0.01121   0.02959  -0.00108   0.02986   1.86596
   R20        1.81479  -0.00017  -0.00021  -0.00026  -0.00048   1.81432
   R21        3.52163  -0.00118  -0.09064  -0.00236  -0.09338   3.42825
   R22        3.29578  -0.00179  -0.06816   0.00370  -0.06311   3.23267
   R23        1.81493   0.00024   0.00018  -0.00004   0.00013   1.81506
   R24        1.90314  -0.00440  -0.00397  -0.00028  -0.00551   1.89764
   R25        3.41450  -0.00096  -0.03886  -0.01363  -0.05265   3.36185
   R26        1.81487   0.00139   0.00137   0.00061   0.00199   1.81686
   R27        1.85597  -0.00627  -0.00986  -0.00277  -0.01328   1.84269
   R28        1.81608  -0.00204  -0.00134  -0.00135  -0.00269   1.81339
   R29        1.84195   0.00220   0.00940   0.00089   0.01053   1.85248
   R30        1.82274  -0.00371  -0.00515  -0.00089  -0.00604   1.81669
   R31        1.79431   0.01975   0.04573   0.00030   0.04865   1.84296
    A1        2.22965  -0.00027   0.00334  -0.00010   0.00317   2.23282
    A2        2.12008   0.00033  -0.00049  -0.00004  -0.00048   2.11960
    A3        1.93338  -0.00005  -0.00279   0.00013  -0.00261   1.93076
    A4        1.93487  -0.00331   0.00215  -0.00008   0.00171   1.93659
    A5        1.93798  -0.00032  -0.00155  -0.00000  -0.00155   1.93643
    A6        1.93065   0.00021   0.00008   0.00123   0.00131   1.93196
    A7        1.92463   0.00091   0.00444  -0.00019   0.00425   1.92888
    A8        1.89099  -0.00019  -0.00099  -0.00041  -0.00140   1.88959
    A9        1.89028  -0.00023  -0.00063  -0.00041  -0.00104   1.88924
   A10        1.88792  -0.00042  -0.00147  -0.00025  -0.00172   1.88621
   A11        2.08200   0.00045   0.03813   0.04441   0.08265   2.16466
   A12        2.29293  -0.00104  -0.08160  -0.00569  -0.08453   2.20839
   A13        1.66170  -0.00017   0.00216  -0.01851  -0.02749   1.63421
   A14        1.86560   0.00052   0.00962  -0.00374   0.00810   1.87370
   A15        1.75577   0.00017   0.04517   0.01836   0.06848   1.82425
   A16        1.57634   0.00018   0.04197  -0.10840  -0.06712   1.50922
   A17        1.89205  -0.00210  -0.03545  -0.00228  -0.03913   1.85293
   A18        1.89771   0.00149  -0.01395   0.01354  -0.00106   1.89664
   A19        1.85632   0.00107   0.00447   0.00008   0.00600   1.86232
   A20        2.81071   0.00207   0.00083  -0.00082   0.00134   2.81205
   A21        2.71405   0.00165  -0.00299  -0.00843  -0.01459   2.69947
   A22        1.81381  -0.00105  -0.03175   0.01474  -0.01554   1.79827
   A23        2.12082   0.00018   0.02987   0.02191   0.04891   2.16973
   A24        1.62569   0.00105   0.02929  -0.08888  -0.06204   1.56365
   A25        1.86834   0.00105   0.01100  -0.00330   0.00935   1.87769
   A26        1.75359  -0.00102   0.00565   0.06389   0.06890   1.82249
   A27        2.21889  -0.00064  -0.04844   0.00249  -0.04425   2.17464
   A28        2.14417   0.00009   0.00849   0.00558   0.01452   2.15870
   A29        1.68258   0.00007  -0.01152  -0.00121  -0.01362   1.66896
   A30        1.77071   0.00049   0.00706   0.01904   0.02532   1.79602
   A31        1.87078   0.00035   0.01121  -0.00539   0.00537   1.87615
   A32        2.12792  -0.00085  -0.00406  -0.01583  -0.01899   2.10894
   A33        1.78812   0.00003  -0.01878  -0.00200  -0.02088   1.76725
   A34        1.98790  -0.00067  -0.05263  -0.03858  -0.09517   1.89273
   A35        1.99647  -0.00111  -0.05666   0.01917  -0.04455   1.95192
   A36        1.82489   0.00193   0.03731   0.00625   0.04711   1.87200
   A37        2.11921   0.00058  -0.06308   0.05881  -0.00324   2.11597
   A38        1.79342  -0.00011   0.01791   0.00227   0.02092   1.81434
   A39        1.90347  -0.00069  -0.04326  -0.00070  -0.04357   1.85990
   A40        2.87399  -0.00126  -0.04186   0.01175  -0.03310   2.84089
   A41        2.25414   0.00102  -0.01016   0.03926   0.02564   2.27978
   A42        1.72559  -0.00115   0.02389   0.01690   0.05015   1.77574
   A43        1.84590  -0.00140  -0.02710   0.00245  -0.02813   1.81777
   A44        3.12715  -0.00428  -0.03643   0.00835  -0.02929   3.09786
   A45        2.87211  -0.00015  -0.00997  -0.02282  -0.02911   2.84300
   A46        2.96791  -0.00135  -0.00129   0.00107  -0.00590   2.96202
   A47        2.87782  -0.00094   0.01468   0.02196   0.03688   2.91470
   A48        3.08708   0.00088  -0.01362   0.00364  -0.01208   3.07499
   A49        2.99716   0.00102   0.02736  -0.01667   0.00789   3.00505
   A50        3.46273   0.00331   0.04484   0.09879   0.13188   3.59461
   A51        3.17251   0.00021  -0.00786   0.00597  -0.00150   3.17101
   A52        3.01971  -0.00016   0.01265  -0.00026   0.00992   3.02963
   A53        3.03735  -0.00263  -0.03099  -0.05287  -0.08295   2.95440
   A54        3.06696  -0.00108   0.01897  -0.05483  -0.03373   3.03323
   A55        3.37592  -0.00136  -0.02908  -0.00934  -0.04019   3.33574
   A56        2.87131   0.00134   0.01189   0.03614   0.04010   2.91141
   A57        3.22571   0.00202  -0.02799  -0.09745  -0.13063   3.09508
    D1        0.01124  -0.00122  -0.01518  -0.00375  -0.01799  -0.00675
    D2        3.13975  -0.00038  -0.00416  -0.00408  -0.00771   3.13204
    D3       -0.00973   0.00023   0.00279  -0.00944  -0.00683  -0.01656
    D4       -2.10993   0.00053   0.00500  -0.00973  -0.00491  -2.11485
    D5        2.08560   0.00034   0.00392  -0.01008  -0.00635   2.07924
    D6       -3.13919  -0.00055  -0.00742  -0.00913  -0.01636   3.12763
    D7        1.04379  -0.00024  -0.00521  -0.00942  -0.01444   1.02934
    D8       -1.04387  -0.00044  -0.00630  -0.00977  -0.01588  -1.05975
    D9       -1.58790   0.00009  -0.12065  -0.11728  -0.23739  -1.82529
   D10        1.90298  -0.00208  -0.03354  -0.25788  -0.28822   1.61476
   D11        0.24465  -0.00066  -0.06397  -0.09515  -0.15934   0.08532
   D12        0.09010  -0.00010   0.07592  -0.01225   0.06024   0.15034
   D13        2.05592   0.00055   0.07803  -0.02266   0.05144   2.10736
   D14       -2.43157   0.00065   0.05592  -0.02495   0.02638  -2.40519
   D15        3.07107  -0.00030  -0.02151   0.11047   0.09094  -3.12118
   D16       -1.24630   0.00035  -0.01941   0.10006   0.08215  -1.16416
   D17        0.54940   0.00045  -0.04151   0.09777   0.05708   0.60647
   D18       -1.62874  -0.00009   0.03050  -0.00003   0.03131  -1.59743
   D19        0.33708   0.00056   0.03260  -0.01044   0.02252   0.35960
   D20        2.13278   0.00066   0.01050  -0.01273  -0.00255   2.13023
   D21       -0.84919   0.00197  -0.06885  -0.06823  -0.14656  -0.99575
   D22       -2.89421   0.00138  -0.04375  -0.05486  -0.10960  -3.00381
   D23        2.46592   0.00002   0.01900  -0.23867  -0.21736   2.24856
   D24        0.42090  -0.00056   0.04411  -0.22530  -0.18040   0.24050
   D25        0.73471   0.00034  -0.03473  -0.22148  -0.25438   0.48033
   D26       -1.31031  -0.00024  -0.00962  -0.20811  -0.21742  -1.52773
   D27       -2.57578  -0.00029  -0.05541  -0.01107  -0.06452  -2.64030
   D28       -0.23456  -0.00112  -0.06801   0.07320   0.00718  -0.22738
   D29       -0.44842   0.00032   0.00415   0.04507   0.05088  -0.39754
   D30        1.89280  -0.00051  -0.00845   0.12935   0.12258   2.01538
   D31        1.41196   0.00078   0.01837   0.02424   0.04062   1.45258
   D32       -2.53001  -0.00005   0.00577   0.10851   0.11232  -2.41768
   D33       -1.35983  -0.00097  -0.00253   0.01516   0.01451  -1.34532
   D34        0.65135  -0.00004  -0.02213   0.02119   0.00076   0.65211
   D35        1.77482   0.00201  -0.01514  -0.04331  -0.05856   1.71626
   D36       -0.26319   0.00077   0.01573  -0.05800  -0.04133  -0.30452
   D37       -0.47765  -0.00033   0.00904   0.03682   0.04798  -0.42967
   D38        1.74734   0.00010   0.01265   0.04413   0.05752   1.80486
   D39       -2.25210  -0.00095   0.00303   0.01669   0.02288  -2.22922
   D40        1.51358  -0.00135  -0.03175   0.04112   0.01029   1.52387
   D41       -2.54462  -0.00092  -0.02814   0.04843   0.01983  -2.52478
   D42       -0.26087  -0.00196  -0.03776   0.02099  -0.01481  -0.27568
   D43       -2.34117   0.00121   0.01800  -0.18308  -0.16665  -2.50783
   D44       -0.26791  -0.00132  -0.00302  -0.13785  -0.13712  -0.40503
   D45        0.59245   0.00046   0.01245   0.03507   0.04695   0.63940
   D46        2.69415   0.00109   0.01870   0.05746   0.07871   2.77286
   D47       -1.18091   0.00135   0.00316  -0.00918  -0.00728  -1.18819
   D48        0.79469  -0.00051  -0.01980   0.18057   0.15634   0.95103
   D49       -1.38976   0.00009   0.06167   0.24423   0.30034  -1.08943
   D50       -1.02323   0.00045   0.00746   0.17256   0.17953  -0.84370
   D51        3.07551   0.00104   0.08893   0.23622   0.32352  -2.88416
   D52       -3.10775   0.00008   0.01553   0.09138   0.10969  -2.99806
   D53        0.99098   0.00067   0.09700   0.15504   0.25369   1.24467
   D54       -2.36064   0.00086   0.05749  -0.07285  -0.01417  -2.37481
   D55       -0.29650  -0.00035  -0.01299  -0.03492  -0.04911  -0.34561
   D56        1.65509   0.00122   0.02724  -0.09019  -0.06150   1.59359
   D57       -2.56395   0.00001  -0.04324  -0.05226  -0.09644  -2.66039
   D58       -0.72536   0.00169   0.08648  -0.15374  -0.06998  -0.79534
   D59        1.33879   0.00048   0.01599  -0.11581  -0.10492   1.23387
   D60       -1.10998  -0.00029   0.05315  -0.10425  -0.05005  -1.16003
   D61        2.71041  -0.00012   0.03500  -0.11956  -0.08434   2.62607
   D62        0.62282  -0.00009   0.03824  -0.10111  -0.06339   0.55943
   D63       -0.24088   0.00023  -0.03088   0.12298   0.09194  -0.14893
   D64        2.02931   0.00046  -0.11836   0.19516   0.07589   2.10520
         Item               Value     Threshold  Converged?
 Maximum Force            0.019752     0.000015     NO 
 RMS     Force            0.002608     0.000010     NO 
 Maximum Displacement     0.944824     0.000060     NO 
 RMS     Displacement     0.188151     0.000040     NO 
 Predicted change in Energy=-1.992899D-04
 GradGradGradGradGradGradGradGradGradGradGradGradGradGradGradGradGradGrad

                          Input orientation:                          
 ---------------------------------------------------------------------
 Center     Atomic      Atomic             Coordinates (Angstroms)
 Number     Number       Type             X           Y           Z
 ---------------------------------------------------------------------
      1          6           0        1.145177   -0.193368   -1.371797
      2          8           0        1.663476   -1.239688   -1.062177
      3          8           0        0.385790    0.576077   -0.636306
      4          1           0        0.257651    0.184436    0.279978
      5          6           0        1.326506    0.411140   -2.787793
      6          9           0        2.112930   -0.358732   -3.536884
      7          9           0        1.878743    1.631535   -2.715056
      8          9           0        0.140434    0.526982   -3.405231
      9          8           0        0.059448   -0.509088    1.693738
     10          1           0       -0.763465   -0.954550    1.973348
     11          1           0        0.601427   -0.356339    2.504073
     12          8           0        0.031467   -3.778621    3.297776
     13          1           0        0.740945   -3.596732    2.650343
     14          1           0        0.360081   -3.463885    4.153823
     15          8           0        0.526549   -2.195431    5.599772
     16          1           0       -0.377328   -1.801912    5.655954
     17          1           0        0.799365   -2.423890    6.491491
     18          8           0       -1.935545   -2.147491    2.772106
     19          1           0       -2.679012   -2.549900    2.316183
     20          1           0       -1.252413   -2.866625    2.928845
     21          8           0        1.743048   -0.472150    3.798251
     22          1           0        2.564002   -0.830112    3.448588
     23          1           0        1.437783   -1.078789    4.497992
     24          8           0       -1.942785   -1.193623    5.330883
     25          1           0       -2.127423   -0.252477    5.362475
     26          1           0       -2.122692   -1.483022    4.411726
     27          8           0        1.816581   -2.725035    1.525115
     28          1           0        2.200730   -2.999177    0.687575
     29          1           0        1.275275   -1.946883    1.295797
 ---------------------------------------------------------------------
                    Distance matrix (angstroms):
                    1          2          3          4          5
     1  C    0.000000
     2  O    1.208008   0.000000
     3  O    1.307540   2.260719   0.000000
     4  H    1.912798   2.409533   1.004678   0.000000
     5  C    1.550276   2.411749   2.353944   3.256543   0.000000
     6  F    2.377287   2.665008   3.502890   4.278496   1.331279
     7  F    2.381751   3.319981   2.768413   3.700306   1.341499
     8  F    2.379761   3.306157   2.780208   3.702950   1.342168
     9  O    3.267413   3.271353   2.590981   1.587128   4.747250
    10  H    3.925851   3.896891   3.236340   2.281988   5.376017
    11  H    3.917217   3.824447   3.282967   2.314566   5.396167
    12  O    5.991602   5.302718   5.879280   4.986389   7.501025
    13  H    5.284307   4.493276   5.323582   4.488811   6.780800
    14  H    6.468782   5.818295   6.266361   5.322350   8.008486
    15  O    7.279679   6.825512   6.825667   5.834062   8.819603
    16  H    7.368494   7.043739   6.769764   5.766272   8.893679
    17  H    8.180838   7.694603   7.744438   6.758676   9.717016
    18  O    5.520994   5.336552   4.942032   4.056931   6.935420
    19  H    5.811958   5.655720   5.280334   4.499635   7.131796
    20  H    5.602701   5.203613   5.219789   4.313439   7.076336
    21  O    5.211964   4.921302   4.754600   3.875017   6.658055
    22  H    5.065039   4.617976   4.838216   4.048290   6.478006
    23  H    5.943400   5.567074   5.496024   4.558518   7.437402
    24  O    7.447277   7.340195   6.645407   5.679138   8.898115
    25  H    7.487578   7.524736   6.556532   5.631274   8.876762
    26  H    6.766928   6.660172   6.001249   5.051514   8.204749
    27  O    3.905409   2.987269   4.197170   3.527839   5.355086
    28  H    3.637000   2.538912   4.222452   3.751943   4.946990
    29  H    3.194964   2.492161   3.299929   2.570985   4.715783
                    6          7          8          9         10
     6  F    0.000000
     7  F    2.165966   0.000000
     8  F    2.166232   2.172118   0.000000
     9  O    5.621281   5.227769   5.203794   0.000000
    10  H    6.244302   5.970782   5.651644   0.976629   0.000000
    11  H    6.227183   5.729092   5.992715   0.986771   1.581915
    12  O    7.920903   8.296768   7.967458   3.641919   3.218913
    13  H    7.116794   7.577392   7.350891   3.303495   3.114915
    14  H    8.477112   8.686262   8.550705   3.856582   3.509072
    15  O    9.453494   9.252592   9.415449   4.280075   4.044116
    16  H    9.632882   9.324818   9.369999   4.190623   3.798514
    17  H   10.322724  10.117907  10.348281   5.218465   5.001501
    18  O    7.706696   7.677160   7.044287   2.797720   1.853346
    19  H    7.875425   7.973136   7.081741   3.471529   2.516346
    20  H    7.708483   7.867096   7.319638   2.967230   2.192732
    21  O    7.345331   6.845953   7.446931   2.695339   3.137768
    22  H    7.015874   6.672316   7.395284   3.074955   3.641958
    23  H    8.095279   7.718055   8.168387   3.176194   3.351829
    24  O    9.786888   9.344664   9.144396   4.207892   3.566651
    25  H    9.858523   9.211155   9.089741   4.278772   3.720144
    26  H    9.076614   8.746598   8.382521   3.619080   2.841209
    27  O    5.595627   6.079689   6.139494   2.833086   3.161039
    28  H    4.982540   5.755438   5.781840   3.434821   3.823632
    29  H    5.155453   5.408900   5.432083   1.924539   2.366487
                   11         12         13         14         15
    11  H    0.000000
    12  O    3.559050   0.000000
    13  H    3.246691   0.977553   0.000000
    14  H    3.526580   0.969466   1.556650   0.000000
    15  O    3.601558   2.837391   3.272421   1.930662   0.000000
    16  H    3.603054   3.104110   3.674997   2.358457   0.987424
    17  H    4.495937   3.553136   4.016638   2.596006   0.960096
    18  O    3.117097   2.608841   3.046099   2.985286   3.749653
    19  H    3.950733   3.133685   3.592161   3.667203   4.602524
    20  H    3.149395   1.617466   2.141050   2.111262   3.278576
    21  O    1.729627   3.756693   3.476337   3.315043   2.773994
    22  H    2.228962   3.889754   3.408066   3.505907   3.262346
    23  H    2.279724   3.272207   3.199910   2.639806   1.814154
    24  O    3.894216   3.835807   4.490282   3.441330   2.678345
    25  H    3.953210   4.621416   5.173705   4.238119   3.297718
    26  H    3.511322   3.339321   3.971228   3.186611   2.989559
    27  O    2.836491   2.727454   1.784093   3.094738   4.306680
    28  H    3.583577   3.482295   2.518036   3.952066   5.251530
    29  H    2.108040   2.985003   2.200524   3.362617   4.375679
                   16         17         18         19         20
    16  H    0.000000
    17  H    1.571491   0.000000
    18  O    3.296064   4.624927   0.000000
    19  H    4.124476   5.435824   0.960491   0.000000
    20  H    3.055570   4.135003   1.004186   1.584567   0.000000
    21  O    3.116941   3.457365   4.170346   5.105702   3.932196
    22  H    3.803719   3.861778   4.736986   5.632869   4.356896
    23  H    2.271213   2.488154   3.937022   4.885945   3.591063
    24  O    1.710655   3.221793   2.730798   3.386730   3.007547
    25  H    2.355782   3.815205   3.215261   3.855165   3.677222
    26  H    2.167047   3.707974   1.779015   2.416406   2.206961
    27  O    4.767518   5.078416   3.995872   4.568021   3.377756
    28  H    5.724038   5.998351   4.709502   5.163922   4.118866
    29  H    4.665092   5.239204   3.539646   4.128099   3.146741
                   21         22         23         24         25
    21  O    0.000000
    22  H    0.961440   0.000000
    23  H    0.975108   1.559313   0.000000
    24  O    4.056458   4.897582   3.483552   0.000000
    25  H    4.180382   5.099617   3.760427   0.959606   0.000000
    26  H    4.042544   4.828978   3.584387   0.980291   1.555053
    27  O    3.201257   2.801628   3.419300   5.564345   6.032748
    28  H    4.033813   3.529873   4.334657   6.479896   6.937720
    29  H    2.942096   2.746363   3.321754   5.215864   5.566618
                   26         27         28         29
    26  H    0.000000
    27  O    5.039146   0.000000
    28  H    5.904236   0.961352   0.000000
    29  H    4.633612   0.975253   1.527653   0.000000
 Stoichiometry    C2H15F3O9
 Framework group  C1[X(C2H15F3O9)]
 Deg. of freedom    81
 Full point group                 C1      NOp   1
 Largest Abelian subgroup         C1      NOp   1
 Largest concise Abelian subgroup C1      NOp   1
                         Standard orientation:                         
 ---------------------------------------------------------------------
 Center     Atomic      Atomic             Coordinates (Angstroms)
 Number     Number       Type             X           Y           Z
 ---------------------------------------------------------------------
      1          6           0        2.473535    0.039309   -0.001121
      2          8           0        1.976591    1.037967    0.462573
      3          8           0        1.864924   -0.992235   -0.525687
      4          1           0        0.867772   -0.872016   -0.500929
      5          6           0        4.010622   -0.160286   -0.030821
      6          9           0        4.637608    0.894126    0.486293
      7          9           0        4.442293   -0.330531   -1.289510
      8          9           0        4.357872   -1.245328    0.678767
      9          8           0       -0.698511   -0.640025   -0.391784
     10          1           0       -1.275502   -1.098406    0.249131
     11          1           0       -1.282194   -0.238943   -1.078925
     12          8           0       -3.201341    1.095891    1.604716
     13          1           0       -2.390512    1.587062    1.366140
     14          1           0       -3.823906    1.231552    0.874050
     15          8           0       -4.732433    0.742897   -0.757897
     16          1           0       -4.860608   -0.231099   -0.658342
     17          1           0       -5.568458    1.117611   -1.045013
     18          8           0       -2.640838   -1.447496    1.452829
     19          1           0       -2.506543   -1.879636    2.300038
     20          1           0       -2.858882   -0.484590    1.636292
     21          8           0       -2.265322    0.825468   -2.023435
     22          1           0       -1.872766    1.702813   -2.000381
     23          1           0       -3.167519    0.902624   -1.661603
     24          8           0       -4.714490   -1.890202   -0.267996
     25          1           0       -4.492705   -2.541204   -0.937212
     26          1           0       -3.993100   -1.914347    0.395317
     27          8           0       -0.843737    2.014760    0.586685
     28          1           0       -0.069537    2.464256    0.937063
     29          1           0       -0.509185    1.139570    0.316063
 ---------------------------------------------------------------------
 Rotational constants (GHZ):           0.9228439           0.1691977           0.1647880
 Standard basis: 6-31++G(d,p) (6D, 7F)
 There are   356 symmetry adapted cartesian basis functions of A   symmetry.
 There are   356 symmetry adapted basis functions of A   symmetry.
   356 basis functions,   568 primitive gaussians,   356 cartesian basis functions
    63 alpha electrons       63 beta electrons
       nuclear repulsion energy      1085.3063713630 Hartrees.
 NAtoms=   29 NActive=   29 NUniq=   29 SFac= 1.00D+00 NAtFMM=   60 NAOKFM=F Big=F
 Integral buffers will be    131072 words long.
 Raffenetti 2 integral format.
 Two-electron integral symmetry is turned on.
 Nuclear repulsion after empirical dispersion term =     1085.2903963902 Hartrees.
 One-electron integrals computed using PRISM.
 NBasis=   356 RedAO= T EigKep=  3.37D-05  NBF=   356
 NBsUse=   356 1.00D-06 EigRej= -1.00D+00 NBFU=   356
 Lowest energy guess from the checkpoint file:  "/local_scratch/slurm.6305350/Gau-1521628.chk"
 B after Tr=     0.000000    0.000000    0.000000
         Rot=    0.994371   -0.105868    0.003896    0.001820 Ang= -12.16 deg.
 B after Tr=     0.000000   -0.000000   -0.000000
         Rot=    0.995500   -0.094403    0.007261    0.003935 Ang= -10.88 deg.
 Requested convergence on RMS density matrix=1.00D-10 within 128 cycles.
 Requested convergence on MAX density matrix=1.00D-08.
 Requested convergence on             energy=1.00D-08.
 No special actions if energy rises.
 SCF Done:  E(RwB97XD) =  -1061.67573986     A.U. after   16 cycles
            NFock= 16  Conv=0.76D-10     -V/T= 2.0083
 Calling FoFJK, ICntrl=      2127 FMM=F ISym2X=0 I1Cent= 0 IOpClX= 0 NMat=1 NMatS=1 NMatT=0.
 ***** Axes restored to original set *****
 -------------------------------------------------------------------
 Center     Atomic                   Forces (Hartrees/Bohr)
 Number     Number              X              Y              Z
 -------------------------------------------------------------------
      1        6          -0.000699323    0.001066018   -0.000244646
      2        8           0.000209029   -0.000689236    0.000472533
      3        8           0.000570805    0.000165811   -0.001279783
      4        1          -0.000517158   -0.000330844    0.001437684
      5        6           0.000187596    0.000138392   -0.000241936
      6        9           0.000028212   -0.000122605    0.000082415
      7        9          -0.000035227   -0.000076301    0.000175062
      8        9          -0.000124393   -0.000054035    0.000102733
      9        8          -0.000716208   -0.000390292    0.001466772
     10        1           0.000853117    0.000050727   -0.000755047
     11        1          -0.000260552    0.000433234   -0.000758048
     12        8          -0.001325300   -0.001265082   -0.000426376
     13        1           0.000854405    0.000356672   -0.001122838
     14        1          -0.000196805    0.000769900    0.001704649
     15        8           0.000190136   -0.000025279    0.000510108
     16        1          -0.000016471   -0.000148727   -0.000362589
     17        1           0.000037759    0.000025049   -0.000011315
     18        8           0.000789166   -0.000804193   -0.000245160
     19        1          -0.000201732    0.000240279   -0.000158852
     20        1          -0.000218948    0.000739224   -0.000002999
     21        8          -0.000697543    0.003490974   -0.000467590
     22        1          -0.000600683   -0.002182236    0.000064980
     23        1           0.000799705   -0.001047632    0.000549163
     24        8          -0.000288603   -0.000488263   -0.000673364
     25        1           0.000343837    0.000872158    0.000645303
     26        1           0.000121914   -0.000285530    0.000168393
     27        8           0.000134456    0.001905003   -0.000828295
     28        1           0.000242157   -0.000596264   -0.000220881
     29        1           0.000536654   -0.001746921    0.000419926
 -------------------------------------------------------------------
 Cartesian Forces:  Max     0.003490974 RMS     0.000789819

 GradGradGradGradGradGradGradGradGradGradGradGradGradGradGradGradGradGrad
 Berny optimization.
 Using GEDIIS/GDIIS optimizer.
 FormGI is forming the generalized inverse of G from B-inverse, IUseBI=4.
 Internal  Forces:  Max     0.001785163 RMS     0.000417237
 Search for a local minimum.
 Step number   6 out of a maximum of  174
 All quantities printed in internal units (Hartrees-Bohrs-Radians)
 Mixed Optimization -- En-DIIS/RFO-DIIS
 Update second derivatives using D2CorX and points    4    6
 DE= -3.02D-04 DEPred=-1.99D-04 R= 1.52D+00
 TightC=F SS=  1.41D+00  RLast= 9.31D-01 DXNew= 2.4000D+00 2.7921D+00
 Trust test= 1.52D+00 RLast= 9.31D-01 DXMaxT set to 2.40D+00
 ITU=  1  0  1  1  1  0
 Use linear search instead of GDIIS.
     Eigenvalues ---    0.00000   0.00036   0.00038   0.00044   0.00060
     Eigenvalues ---    0.00137   0.00166   0.00286   0.00342   0.00373
     Eigenvalues ---    0.00409   0.00510   0.00571   0.00693   0.00761
     Eigenvalues ---    0.00823   0.00836   0.00932   0.01048   0.01071
     Eigenvalues ---    0.01196   0.01282   0.01305   0.01329   0.01459
     Eigenvalues ---    0.01520   0.01600   0.01617   0.01820   0.01828
     Eigenvalues ---    0.01942   0.01975   0.02150   0.02277   0.02433
     Eigenvalues ---    0.02471   0.02696   0.02934   0.03027   0.03166
     Eigenvalues ---    0.03261   0.03300   0.03525   0.03865   0.04830
     Eigenvalues ---    0.04880   0.05045   0.05103   0.05388   0.07457
     Eigenvalues ---    0.08605   0.11396   0.11685   0.13574   0.19416
     Eigenvalues ---    0.21482   0.21810   0.23920   0.27758   0.33586
     Eigenvalues ---    0.37346   0.37630   0.38135   0.38825   0.42671
     Eigenvalues ---    0.43945   0.45093   0.46234   0.46837   0.48675
     Eigenvalues ---    0.50938   0.53421   0.55142   0.56200   0.56836
     Eigenvalues ---    0.57607   0.57715   0.57978   0.58814   0.91734
     Eigenvalues ---    1.26092
 RFO step:  Lambda=-2.32358996D-04 EMin= 2.85751672D-07
 Quartic linear search produced a step of  0.84677.
 Iteration  1 RMS(Cart)=  0.09775692 RMS(Int)=  0.00944749
 Iteration  2 RMS(Cart)=  0.01065277 RMS(Int)=  0.00275059
 Iteration  3 RMS(Cart)=  0.00023347 RMS(Int)=  0.00274390
 Iteration  4 RMS(Cart)=  0.00000171 RMS(Int)=  0.00274390
 Iteration  5 RMS(Cart)=  0.00000002 RMS(Int)=  0.00274390
 Variable       Old X    -DE/DX   Delta X   Delta X   Delta X     New X
                                 (Linear)    (Quad)   (Total)
    R1        2.28280   0.00081   0.00015   0.00053   0.00050   2.28331
    R2        2.47089  -0.00060  -0.00108  -0.00183  -0.00314   2.46775
    R3        2.92960  -0.00015   0.00028   0.00024   0.00052   2.93012
    R4        1.89857   0.00103  -0.00241  -0.00267  -0.00511   1.89346
    R5        2.99924  -0.00046   0.00568   0.00757   0.01322   3.01246
    R6        2.51575   0.00004   0.00025   0.00012   0.00037   2.51612
    R7        2.53507  -0.00007  -0.00059  -0.00083  -0.00142   2.53364
    R8        2.53633   0.00006  -0.00033  -0.00033  -0.00066   2.53567
    R9        1.84556  -0.00135  -0.00060  -0.00150  -0.00100   1.84456
   R10        1.86473  -0.00074   0.00067  -0.00217  -0.00020   1.86453
   R11        3.63685   0.00086   0.07034   0.08664   0.15868   3.79553
   R12        3.50232  -0.00038   0.05170   0.05162   0.10422   3.60654
   R13        3.26852  -0.00011  -0.00198   0.00549   0.00436   3.27288
   R14        1.84731   0.00179  -0.00193   0.00224  -0.00146   1.84585
   R15        1.83202   0.00160  -0.00074   0.00332   0.00032   1.83235
   R16        3.05657   0.00002   0.01243   0.02470   0.03643   3.09300
   R17        3.37145   0.00034   0.01055   0.03850   0.04782   3.41927
   R18        3.64842  -0.00019  -0.00099   0.01338   0.00982   3.65824
   R19        1.86596  -0.00014  -0.00293  -0.00634  -0.00827   1.85769
   R20        1.81432  -0.00001  -0.00020  -0.00015  -0.00035   1.81397
   R21        3.42825   0.00002   0.00738   0.02268   0.03080   3.45905
   R22        3.23267  -0.00005   0.01157   0.01478   0.02703   3.25970
   R23        1.81506   0.00013  -0.00005  -0.00010  -0.00015   1.81491
   R24        1.89764  -0.00061  -0.00088   0.00046  -0.00099   1.89664
   R25        3.36185   0.00033  -0.00751   0.00565  -0.00233   3.35952
   R26        1.81686   0.00028   0.00037   0.00129   0.00166   1.81852
   R27        1.84269   0.00084  -0.00185   0.00129   0.00026   1.84295
   R28        1.81339   0.00081  -0.00100  -0.00060  -0.00160   1.81179
   R29        1.85248   0.00026  -0.00005  -0.00160  -0.00189   1.85059
   R30        1.81669   0.00046  -0.00020   0.00109   0.00089   1.81758
   R31        1.84296  -0.00116  -0.00242  -0.00980  -0.01092   1.83204
    A1        2.23282  -0.00052  -0.00051  -0.00087  -0.00162   2.23120
    A2        2.11960   0.00017   0.00006   0.00089   0.00106   2.12066
    A3        1.93076   0.00035   0.00045  -0.00003   0.00054   1.93130
    A4        1.93659  -0.00103  -0.00060   0.00045  -0.00041   1.93618
    A5        1.93643  -0.00015   0.00016   0.00098   0.00114   1.93758
    A6        1.93196  -0.00023   0.00103  -0.00023   0.00080   1.93276
    A7        1.92888  -0.00020  -0.00064  -0.00075  -0.00139   1.92749
    A8        1.88959   0.00022  -0.00024  -0.00001  -0.00025   1.88934
    A9        1.88924   0.00019  -0.00028  -0.00001  -0.00029   1.88894
   A10        1.88621   0.00021  -0.00005   0.00001  -0.00004   1.88616
   A11        2.16466  -0.00024   0.03363  -0.00881   0.02045   2.18511
   A12        2.20839   0.00002   0.00625   0.01745   0.01491   2.22331
   A13        1.63421  -0.00023  -0.02534  -0.01906  -0.04513   1.58909
   A14        1.87370   0.00017  -0.00231   0.00128  -0.00630   1.86740
   A15        1.82425   0.00015   0.01491  -0.00884   0.00667   1.83093
   A16        1.50922   0.00035  -0.09687  -0.00142  -0.09745   1.41176
   A17        1.85293   0.00011   0.00068   0.00925   0.00780   1.86073
   A18        1.89664  -0.00019   0.01241   0.00682   0.01843   1.91507
   A19        1.86232  -0.00024   0.00082  -0.00111  -0.00037   1.86195
   A20        2.81205  -0.00011   0.00034   0.00301   0.00303   2.81508
   A21        2.69947   0.00023  -0.00950   0.00621  -0.00834   2.69112
   A22        1.79827  -0.00020   0.01713   0.00173   0.02292   1.82119
   A23        2.16973   0.00005   0.01294  -0.00752   0.00340   2.17313
   A24        1.56365  -0.00015  -0.08046  -0.01427  -0.09615   1.46751
   A25        1.87769   0.00022  -0.00257   0.00284  -0.00164   1.87605
   A26        1.82249  -0.00035   0.05295   0.00564   0.05496   1.87745
   A27        2.17464   0.00026   0.00873   0.01108   0.01880   2.19344
   A28        2.15870  -0.00011   0.00420   0.00465   0.01021   2.16890
   A29        1.66896   0.00012  -0.00055  -0.00272  -0.00378   1.66518
   A30        1.79602  -0.00015   0.01470   0.00772   0.02102   1.81705
   A31        1.87615   0.00003  -0.00614  -0.00393  -0.01069   1.86546
   A32        2.10894   0.00016  -0.01221  -0.00678  -0.01857   2.09037
   A33        1.76725  -0.00003   0.00023   0.00009   0.00013   1.76738
   A34        1.89273  -0.00027  -0.03040  -0.01652  -0.04830   1.84443
   A35        1.95192   0.00060   0.01631   0.02110   0.02873   1.98066
   A36        1.87200  -0.00098   0.00431  -0.00441   0.00549   1.87749
   A37        2.11597  -0.00051   0.05742   0.02915   0.08651   2.20249
   A38        1.81434   0.00009   0.00064   0.00606   0.00151   1.81586
   A39        1.85990   0.00038   0.00437   0.00633   0.00560   1.86550
   A40        2.84089   0.00011   0.01190   0.00518   0.01352   2.85441
   A41        2.27978  -0.00012   0.03140  -0.01513   0.01068   2.29045
   A42        1.77574  -0.00075   0.01968  -0.01923   0.00288   1.77862
   A43        1.81777   0.00063   0.00203   0.01076   0.01063   1.82840
   A44        3.09786  -0.00093   0.00995   0.00858   0.01968   3.11754
   A45        2.84300   0.00006  -0.01514  -0.01251  -0.02631   2.81669
   A46        2.96202  -0.00014  -0.00376   0.00533  -0.00383   2.95818
   A47        2.91470  -0.00019   0.01723  -0.00359   0.01162   2.92633
   A48        3.07499   0.00006   0.00276   0.01089   0.01124   3.08623
   A49        3.00505  -0.00025  -0.01941  -0.03252  -0.05241   2.95265
   A50        3.59461  -0.00038   0.06891   0.00136   0.06363   3.65824
   A51        3.17101  -0.00013   0.00622  -0.00966  -0.00323   3.16778
   A52        3.02963  -0.00003  -0.00367  -0.00545  -0.01138   3.01825
   A53        2.95440   0.00013  -0.04068   0.01095  -0.02253   2.93187
   A54        3.03323   0.00029  -0.04665  -0.00353  -0.04883   2.98441
   A55        3.33574  -0.00015  -0.00630   0.00441  -0.00336   3.33238
   A56        2.91141  -0.00042   0.02261   0.03249   0.04515   2.95656
   A57        3.09508  -0.00038  -0.08392  -0.00033  -0.08608   3.00900
    D1       -0.00675   0.00011  -0.00076   0.00665   0.00672  -0.00002
    D2        3.13204   0.00010  -0.00257   0.00463   0.00253   3.13457
    D3       -0.01656   0.00000  -0.00845  -0.00430  -0.01292  -0.02948
    D4       -2.11485  -0.00002  -0.00893  -0.00478  -0.01389  -2.12873
    D5        2.07924   0.00001  -0.00912  -0.00416  -0.01345   2.06579
    D6        3.12763   0.00001  -0.00678  -0.00243  -0.00903   3.11860
    D7        1.02934  -0.00001  -0.00726  -0.00291  -0.01000   1.01934
    D8       -1.05975   0.00002  -0.00744  -0.00229  -0.00957  -1.06932
    D9       -1.82529   0.00035  -0.08595   0.09547   0.01237  -1.81291
   D10        1.61476   0.00006  -0.21206   0.05831  -0.15448   1.46028
   D11        0.08532   0.00007  -0.07391   0.07129  -0.00163   0.08368
   D12        0.15034  -0.00018  -0.02140  -0.02030  -0.04344   0.10690
   D13        2.10736  -0.00004  -0.03085  -0.02816  -0.06131   2.04605
   D14       -2.40519  -0.00003  -0.03100  -0.02910  -0.06284  -2.46804
   D15       -3.12118  -0.00036   0.09752   0.02559   0.12226  -2.99892
   D16       -1.16416  -0.00021   0.08807   0.01773   0.10439  -1.05977
   D17        0.60647  -0.00020   0.08792   0.01679   0.10286   0.70933
   D18       -1.59743   0.00004  -0.00258   0.02107   0.01948  -1.57795
   D19        0.35960   0.00019  -0.01203   0.01321   0.00161   0.36120
   D20        2.13023   0.00019  -0.01217   0.01227   0.00007   2.13030
   D21       -0.99575  -0.00094  -0.05844  -0.00814  -0.07237  -1.06812
   D22       -3.00381   0.00010  -0.05109  -0.00617  -0.06427  -3.06808
   D23        2.24856  -0.00076  -0.20218  -0.03970  -0.23896   2.00960
   D24        0.24050   0.00028  -0.19482  -0.03773  -0.23086   0.00964
   D25        0.48033  -0.00101  -0.18228  -0.03235  -0.21812   0.26221
   D26       -1.52773   0.00004  -0.17493  -0.03037  -0.21002  -1.73775
   D27       -2.64030   0.00021  -0.00179  -0.00805  -0.00550  -2.64580
   D28       -0.22738   0.00002   0.07094  -0.02827   0.05016  -0.17722
   D29       -0.39754  -0.00006   0.03913  -0.02568   0.01134  -0.38620
   D30        2.01538  -0.00024   0.11185  -0.04590   0.06700   2.08238
   D31        1.45258   0.00011   0.01688  -0.02609  -0.01649   1.43609
   D32       -2.41768  -0.00007   0.08961  -0.04631   0.03917  -2.37851
   D33       -1.34532   0.00004   0.01470  -0.04182  -0.02551  -1.37082
   D34        0.65211  -0.00027   0.02175  -0.03522  -0.01295   0.63916
   D35        1.71626  -0.00013  -0.03514   0.03126  -0.00355   1.71270
   D36       -0.30452   0.00015  -0.05000   0.01959  -0.02829  -0.33281
   D37       -0.42967   0.00001   0.03200  -0.00765   0.02475  -0.40491
   D38        1.80486  -0.00004   0.03664  -0.00306   0.03399   1.83886
   D39       -2.22922   0.00013   0.01648  -0.01533   0.00310  -2.22612
   D40        1.52387  -0.00002   0.03899   0.00544   0.04246   1.56633
   D41       -2.52478  -0.00007   0.04363   0.01003   0.05170  -2.47308
   D42       -0.27568   0.00011   0.02347  -0.00225   0.02081  -0.25488
   D43       -2.50783  -0.00013  -0.15828   0.05027  -0.10712  -2.61495
   D44       -0.40503  -0.00010  -0.11322   0.03378  -0.07931  -0.48434
   D45        0.63940  -0.00008   0.02788  -0.01747   0.00967   0.64907
   D46        2.77286   0.00007   0.04882  -0.01714   0.03215   2.80501
   D47       -1.18819   0.00032  -0.00918  -0.01998  -0.02436  -1.21255
   D48        0.95103  -0.00036   0.15127   0.01347   0.15940   1.11043
   D49       -1.08943   0.00020   0.19550   0.03569   0.22567  -0.86376
   D50       -0.84370  -0.00010   0.14490   0.01639   0.16285  -0.68085
   D51       -2.88416   0.00045   0.18913   0.03861   0.22912  -2.65504
   D52       -2.99806  -0.00024   0.07808  -0.01295   0.06533  -2.93273
   D53        1.24467   0.00031   0.12231   0.00927   0.13160   1.37627
   D54       -2.37481  -0.00009  -0.06683  -0.04045  -0.10730  -2.48211
   D55       -0.34561   0.00020  -0.02919  -0.01143  -0.03951  -0.38511
   D56        1.59359  -0.00021  -0.07806  -0.03056  -0.10938   1.48421
   D57       -2.66039   0.00007  -0.04042  -0.00154  -0.04158  -2.70197
   D58       -0.79534  -0.00032  -0.14173  -0.05509  -0.20043  -0.99576
   D59        1.23387  -0.00003  -0.10410  -0.02607  -0.13263   1.10124
   D60       -1.16003  -0.00025  -0.09307  -0.05333  -0.14623  -1.30626
   D61        2.62607  -0.00006  -0.10480  -0.06307  -0.16860   2.45747
   D62        0.55943  -0.00016  -0.09015  -0.05436  -0.14519   0.41424
   D63       -0.14893  -0.00009   0.10730   0.05953   0.16689   0.01796
   D64        2.10520  -0.00043   0.17714   0.10119   0.27595   2.38114
         Item               Value     Threshold  Converged?
 Maximum Force            0.001785     0.000015     NO 
 RMS     Force            0.000417     0.000010     NO 
 Maximum Displacement     0.696429     0.000060     NO 
 RMS     Displacement     0.102678     0.000040     NO 
 Predicted change in Energy=-3.431571D-04
 GradGradGradGradGradGradGradGradGradGradGradGradGradGradGradGradGradGrad

                          Input orientation:                          
 ---------------------------------------------------------------------
 Center     Atomic      Atomic             Coordinates (Angstroms)
 Number     Number       Type             X           Y           Z
 ---------------------------------------------------------------------
      1          6           0        1.152691   -0.173395   -1.394528
      2          8           0        1.661635   -1.218873   -1.066075
      3          8           0        0.382053    0.601757   -0.679981
      4          1           0        0.240921    0.220419    0.235781
      5          6           0        1.358531    0.417557   -2.813195
      6          9           0        2.166350   -0.352971   -3.538823
      7          9           0        1.898027    1.642983   -2.743368
      8          9           0        0.184128    0.515797   -3.454763
      9          8           0        0.006877   -0.435253    1.669851
     10          1           0       -0.810591   -0.885372    1.956051
     11          1           0        0.591885   -0.368919    2.461603
     12          8           0        0.073023   -3.724398    3.325464
     13          1           0        0.783879   -3.532005    2.683773
     14          1           0        0.388571   -3.416845    4.189196
     15          8           0        0.519401   -2.149245    5.646460
     16          1           0       -0.380732   -1.759547    5.711877
     17          1           0        0.803160   -2.370916    6.536275
     18          8           0       -1.961164   -2.138253    2.821407
     19          1           0       -2.700789   -2.577667    2.394492
     20          1           0       -1.252271   -2.834055    2.965163
     21          8           0        1.799956   -0.655512    3.669089
     22          1           0        2.470177   -1.198647    3.242629
     23          1           0        1.467910   -1.149948    4.441350
     24          8           0       -1.992614   -1.231825    5.397498
     25          1           0       -2.325911   -0.338641    5.499259
     26          1           0       -2.149556   -1.489574    4.465861
     27          8           0        1.867464   -2.637831    1.543502
     28          1           0        2.332791   -2.926997    0.752959
     29          1           0        1.290943   -1.919176    1.241780
 ---------------------------------------------------------------------
                    Distance matrix (angstroms):
                    1          2          3          4          5
     1  C    0.000000
     2  O    1.208275   0.000000
     3  O    1.305880   2.258560   0.000000
     4  H    1.909011   2.405165   1.001977   0.000000
     5  C    1.550552   2.412924   2.353305   3.253332   0.000000
     6  F    2.378603   2.668146   3.502599   4.275943   1.331473
     7  F    2.382042   3.325570   2.764036   3.693916   1.340746
     8  F    2.378585   3.301202   2.783160   3.702781   1.341820
     9  O    3.282054   3.292048   2.595738   1.594126   4.759407
    10  H    3.948135   3.918721   3.253094   2.299518   5.398928
    11  H    3.901599   3.783028   3.294812   2.329115   5.387929
    12  O    6.004468   5.299713   5.903787   5.013573   7.516080
    13  H    5.296114   4.492482   5.344557   4.513109   6.793079
    14  H    6.502447   5.836921   6.313326   5.374102   8.042198
    15  O    7.340337   6.872293   6.900052   5.913400   8.880224
    16  H    7.440985   7.099594   6.856635   5.856137   8.968928
    17  H    8.237045   7.736919   7.815911   6.835741   9.772237
    18  O    5.597398   5.392814   5.025738   4.134970   7.021487
    19  H    5.914940   5.731718   5.391200   4.598150   7.250480
    20  H    5.645339   5.229774   5.269050   4.359926   7.125917
    21  O    5.127534   4.770565   4.744005   3.871104   6.585313
    22  H    4.928502   4.383958   4.794641   4.003057   6.365601
    23  H    5.925411   5.511263   5.520470   4.590231   7.422767
    24  O    7.559421   7.425058   6.777671   5.808702   9.020317
    25  H    7.723489   7.731685   6.811786   5.882634   9.123807
    26  H    6.854292   6.723152   6.104293   5.150925   8.302317
    27  O    3.900816   2.977533   4.200625   3.539119   5.345579
    28  H    3.686008   2.583993   4.279112   3.814396   4.985246
    29  H    3.164962   2.440089   3.297628   2.586976   4.680568
                    6          7          8          9         10
     6  F    0.000000
     7  F    2.165313   0.000000
     8  F    2.165878   2.171192   0.000000
     9  O    5.639182   5.231827   5.215129   0.000000
    10  H    6.272103   5.984458   5.677116   0.976101   0.000000
    11  H    6.203572   5.731097   5.996029   0.986664   1.577735
    12  O    7.928869   8.304826   7.997692   3.682921   3.273551
    13  H    7.123073   7.581272   7.377399   3.349872   3.174363
    14  H    8.501182   8.714400   8.598696   3.922077   3.582357
    15  O    9.503076   9.309716   9.489315   4.360490   4.121331
    16  H    9.697502   9.394739   9.461688   4.271062   3.880102
    17  H   10.365230  10.169656  10.418117   5.297447   5.078335
    18  O    7.789488   7.756147   7.143988   2.845958   1.908499
    19  H    7.990153   8.084590   7.218452   3.527960   2.574673
    20  H    7.755293   7.909208   7.382425   3.002922   2.238471
    21  O    7.223557   6.812658   7.398117   2.694551   3.130861
    22  H    6.840729   6.650893   7.281510   3.020637   3.537918
    23  H    8.050227   7.720469   8.171377   3.213505   3.382053
    24  O    9.895818   9.469705   9.281967   4.304399   3.655238
    25  H   10.092946   9.471504   9.338355   4.485042   3.892227
    26  H    9.164817   8.841313   8.497286   3.685033   2.908097
    27  O    5.580317   6.058346   6.145050   2.886018   3.226963
    28  H    5.007265   5.770445   5.845896   3.529781   3.936561
    29  H    5.106222   5.379492   5.404780   2.008506   2.448546
                   11         12         13         14         15
    11  H    0.000000
    12  O    3.503529   0.000000
    13  H    3.176686   0.976780   0.000000
    14  H    3.509383   0.969636   1.560715   0.000000
    15  O    3.649401   2.840314   3.280166   1.935857   0.000000
    16  H    3.666622   3.124341   3.696937   2.378450   0.983049
    17  H    4.544842   3.560102   4.023714   2.602812   0.959911
    18  O    3.126989   2.628278   3.081679   3.004480   3.759554
    19  H    3.965448   3.142568   3.624549   3.670059   4.596571
    20  H    3.119516   1.636744   2.170765   2.128442   3.285900
    21  O    1.731934   3.538141   3.205850   3.144436   2.789454
    22  H    2.196914   3.483193   2.932658   3.185824   3.238451
    23  H    2.301484   3.133482   3.038285   2.523366   1.830451
    24  O    4.005462   3.843580   4.512655   3.450268   2.685864
    25  H    4.212103   4.684402   5.272128   4.308134   3.375760
    26  H    3.576090   3.351835   3.994045   3.198907   2.992041
    27  O    2.760068   2.752460   1.809398   3.129486   4.346292
    28  H    3.534682   3.515705   2.548177   3.978400   5.276328
    29  H    2.092832   3.013950   2.222088   3.427032   4.477656
                   16         17         18         19         20
    16  H    0.000000
    17  H    1.566846   0.000000
    18  O    3.316021   4.636363   0.000000
    19  H    4.130016   5.429068   0.960410   0.000000
    20  H    3.075482   4.146340   1.003661   1.577849   0.000000
    21  O    3.185479   3.486685   4.130752   5.057271   3.815449
    22  H    3.813067   3.873147   4.549403   5.418480   4.075311
    23  H    2.324506   2.514233   3.919121   4.858607   3.523454
    24  O    1.724960   3.226561   2.731089   3.366133   3.005247
    25  H    2.418243   3.872548   3.246927   3.846213   3.715029
    26  H    2.180408   3.712399   1.777780   2.403825   2.205639
    27  O    4.816755   5.111925   4.067064   4.647229   3.434002
    28  H    5.772090   6.007974   4.831008   5.305995   4.213686
    29  H    4.775117   5.336073   3.622073   4.206694   3.205462
                   21         22         23         24         25
    21  O    0.000000
    22  H    0.962319   0.000000
    23  H    0.975248   1.563279   0.000000
    24  O    4.207509   4.955912   3.591121   0.000000
    25  H    4.524678   5.369772   4.021252   0.958759   0.000000
    26  H    4.114505   4.787783   3.633456   0.979293   1.556812
    27  O    2.907278   2.306848   3.281915   5.632970   6.206343
    28  H    3.734618   3.033897   4.184514   6.569207   7.136558
    29  H    2.783481   2.431697   3.295493   5.340804   5.805674
                   26         27         28         29
    26  H    0.000000
    27  O    5.098541   0.000000
    28  H    5.995269   0.961823   0.000000
    29  H    4.734583   0.969473   1.529738   0.000000
 Stoichiometry    C2H15F3O9
 Framework group  C1[X(C2H15F3O9)]
 Deg. of freedom    81
 Full point group                 C1      NOp   1
 Largest Abelian subgroup         C1      NOp   1
 Largest concise Abelian subgroup C1      NOp   1
                         Standard orientation:                         
 ---------------------------------------------------------------------
 Center     Atomic      Atomic             Coordinates (Angstroms)
 Number     Number       Type             X           Y           Z
 ---------------------------------------------------------------------
      1          6           0        2.492336    0.016501    0.002535
      2          8           0        1.980501    0.980614    0.520647
      3          8           0        1.897940   -0.991858   -0.576454
      4          1           0        0.902146   -0.884086   -0.549335
      5          6           0        4.032169   -0.161764   -0.034184
      6          9           0        4.646596    0.876371    0.529355
      7          9           0        4.467347   -0.272076   -1.297533
      8          9           0        4.391213   -1.272129    0.628128
      9          8           0       -0.678248   -0.698725   -0.453238
     10          1           0       -1.265614   -1.184255    0.156708
     11          1           0       -1.257867   -0.175629   -1.056495
     12          8           0       -3.208922    1.022521    1.595399
     13          1           0       -2.396581    1.519079    1.377151
     14          1           0       -3.841205    1.197828    0.881481
     15          8           0       -4.767151    0.783216   -0.767235
     16          1           0       -4.909786   -0.188668   -0.728732
     17          1           0       -5.594086    1.185472   -1.042548
     18          8           0       -2.710996   -1.546392    1.349225
     19          1           0       -2.618514   -2.006870    2.186956
     20          1           0       -2.899200   -0.584357    1.564640
     21          8           0       -2.190489    1.084615   -1.792429
     22          1           0       -1.813287    1.909245   -1.470308
     23          1           0       -3.131533    1.071594   -1.536743
     24          8           0       -4.818932   -1.870590   -0.356749
     25          1           0       -4.712190   -2.584917   -0.987274
     26          1           0       -4.072836   -1.934383    0.274350
     27          8           0       -0.822953    1.979617    0.611959
     28          1           0       -0.076963    2.483674    0.950382
     29          1           0       -0.451929    1.114209    0.381117
 ---------------------------------------------------------------------
 Rotational constants (GHZ):           0.9376171           0.1678251           0.1620759
 Standard basis: 6-31++G(d,p) (6D, 7F)
 There are   356 symmetry adapted cartesian basis functions of A   symmetry.
 There are   356 symmetry adapted basis functions of A   symmetry.
   356 basis functions,   568 primitive gaussians,   356 cartesian basis functions
    63 alpha electrons       63 beta electrons
       nuclear repulsion energy      1084.1934429027 Hartrees.
 NAtoms=   29 NActive=   29 NUniq=   29 SFac= 1.00D+00 NAtFMM=   60 NAOKFM=F Big=F
 Integral buffers will be    131072 words long.
 Raffenetti 2 integral format.
 Two-electron integral symmetry is turned on.
 Nuclear repulsion after empirical dispersion term =     1084.1773768008 Hartrees.
 One-electron integrals computed using PRISM.
 NBasis=   356 RedAO= T EigKep=  3.31D-05  NBF=   356
 NBsUse=   356 1.00D-06 EigRej= -1.00D+00 NBFU=   356
 Initial guess from the checkpoint file:  "/local_scratch/slurm.6305350/Gau-1521628.chk"
 B after Tr=     0.000000    0.000000    0.000000
         Rot=    0.999560   -0.029573    0.001283    0.002088 Ang=  -3.40 deg.
 ExpMin= 3.60D-02 ExpMax= 7.00D+03 ExpMxC= 1.05D+03 IAcc=3 IRadAn=         5 AccDes= 0.00D+00
 Harris functional with IExCor= 4639 and IRadAn=       5 diagonalized for initial guess.
 HarFok:  IExCor= 4639 AccDes= 0.00D+00 IRadAn=         5 IDoV= 1 UseB2=F ITyADJ=14
 ICtDFT=  3500011 ScaDFX=  1.000000  1.000000  1.000000  1.000000
 FoFCou: FMM=F IPFlag=           0 FMFlag=      100000 FMFlg1=           0
         NFxFlg=           0 DoJE=T BraDBF=F KetDBF=T FulRan=T
         wScrn=  0.000000 ICntrl=       500 IOpCl=  0 I1Cent=   200000004 NGrid=           0
         NMat0=    1 NMatS0=      1 NMatT0=    0 NMatD0=    1 NMtDS0=    0 NMtDT0=    0
 Petite list used in FoFCou.
 Requested convergence on RMS density matrix=1.00D-10 within 128 cycles.
 Requested convergence on MAX density matrix=1.00D-08.
 Requested convergence on             energy=1.00D-08.
 No special actions if energy rises.
 SCF Done:  E(RwB97XD) =  -1061.67596264     A.U. after   16 cycles
            NFock= 16  Conv=0.67D-10     -V/T= 2.0083
 Calling FoFJK, ICntrl=      2127 FMM=F ISym2X=0 I1Cent= 0 IOpClX= 0 NMat=1 NMatS=1 NMatT=0.
 ***** Axes restored to original set *****
 -------------------------------------------------------------------
 Center     Atomic                   Forces (Hartrees/Bohr)
 Number     Number              X              Y              Z
 -------------------------------------------------------------------
      1        6          -0.000578904    0.000627168   -0.000984472
      2        8           0.000690228   -0.001057604    0.000755348
      3        8           0.000411801    0.001267201   -0.002006534
      4        1          -0.001095912   -0.000592432    0.003222807
      5        6           0.000327574   -0.000051960   -0.000279978
      6        9           0.000027527   -0.000263081    0.000297488
      7        9           0.000123952    0.000237614    0.000304001
      8        9          -0.000439133   -0.000112248    0.000008405
      9        8          -0.001859491   -0.002603646    0.001608977
     10        1           0.001993578    0.000547611   -0.001209417
     11        1          -0.000027765    0.001027271   -0.000162133
     12        8          -0.000926904   -0.001306586   -0.001333918
     13        1           0.000037435    0.000329468    0.000051762
     14        1          -0.000445873    0.001038443    0.001314929
     15        8           0.002543325   -0.001028363    0.000329409
     16        1          -0.002364003    0.000656568   -0.000468155
     17        1           0.000164648    0.000084286    0.000010384
     18        8           0.003060408   -0.002328014   -0.000414764
     19        1          -0.000616559    0.000499556   -0.000363575
     20        1          -0.001114328    0.002385073    0.000000701
     21        8          -0.001386795    0.004892113    0.002348018
     22        1          -0.001013434   -0.003449797   -0.000627343
     23        1           0.001338512   -0.000190994   -0.000859189
     24        8          -0.000097632   -0.000772875   -0.000028477
     25        1           0.000582091    0.001397228    0.000722776
     26        1          -0.000142786   -0.000729115   -0.000499972
     27        8           0.003510059   -0.002238353    0.000910983
     28        1          -0.000746234   -0.000021689   -0.000176385
     29        1          -0.001955386    0.001757157   -0.002471677
 -------------------------------------------------------------------
 Cartesian Forces:  Max     0.004892113 RMS     0.001394720

 GradGradGradGradGradGradGradGradGradGradGradGradGradGradGradGradGradGrad
 Berny optimization.
 Using GEDIIS/GDIIS optimizer.
 FormGI is forming the generalized inverse of G from B-inverse, IUseBI=4.
 Internal  Forces:  Max     0.003285975 RMS     0.000781580
 Search for a local minimum.
 Step number   7 out of a maximum of  174
 All quantities printed in internal units (Hartrees-Bohrs-Radians)
 Mixed Optimization -- En-DIIS/RFO-DIIS
 Swapping is turned off.
 Update second derivatives using D2CorX and points    6    7
 DE= -2.23D-04 DEPred=-3.43D-04 R= 6.49D-01
 TightC=F SS=  1.41D+00  RLast= 9.25D-01 DXNew= 4.0363D+00 2.7763D+00
 Trust test= 6.49D-01 RLast= 9.25D-01 DXMaxT set to 2.78D+00
 ITU=  1  1  0  1  1  1  0
     Eigenvalues ---    0.00000   0.00032   0.00037   0.00044   0.00049
     Eigenvalues ---    0.00129   0.00169   0.00224   0.00303   0.00342
     Eigenvalues ---    0.00416   0.00457   0.00532   0.00700   0.00786
     Eigenvalues ---    0.00795   0.00826   0.00884   0.01013   0.01063
     Eigenvalues ---    0.01214   0.01287   0.01301   0.01359   0.01438
     Eigenvalues ---    0.01498   0.01571   0.01626   0.01760   0.01819
     Eigenvalues ---    0.01902   0.01962   0.02128   0.02260   0.02384
     Eigenvalues ---    0.02448   0.02670   0.02915   0.02996   0.03147
     Eigenvalues ---    0.03235   0.03249   0.03483   0.03851   0.04775
     Eigenvalues ---    0.04859   0.05003   0.05101   0.05320   0.07680
     Eigenvalues ---    0.08523   0.10655   0.11685   0.13574   0.19416
     Eigenvalues ---    0.21478   0.21810   0.23918   0.27785   0.33494
     Eigenvalues ---    0.37561   0.37746   0.38219   0.38834   0.42595
     Eigenvalues ---    0.43753   0.44874   0.45992   0.46763   0.48545
     Eigenvalues ---    0.50860   0.54980   0.55093   0.56250   0.56899
     Eigenvalues ---    0.57606   0.57723   0.58037   0.61378   0.89840
     Eigenvalues ---    1.19430
 Eigenvalue     1 is   2.16D-06 Eigenvector:
                          D10       D9        D43       D11       D30
   1                    0.35380   0.32110   0.24375   0.24140  -0.21163
                          R11       D25       D32       D26       D49
   1                    0.19405   0.18214  -0.18074   0.17656  -0.17368
 En-DIIS/RFO-DIIS/Sim-DIIS IScMMF=       -3 using points:     7    6
 RFO step:  Lambda=-6.48124670D-04.
 DidBck=F Rises=F RFO-DIIS coefs:    1.22590   -0.22590
 Iteration  1 RMS(Cart)=  0.07386041 RMS(Int)=  0.00288611
 Iteration  2 RMS(Cart)=  0.00434956 RMS(Int)=  0.00067334
 Iteration  3 RMS(Cart)=  0.00001086 RMS(Int)=  0.00067329
 Iteration  4 RMS(Cart)=  0.00000001 RMS(Int)=  0.00067329
 Variable       Old X    -DE/DX   Delta X   Delta X   Delta X     New X
                                 (Linear)    (Quad)   (Total)
    R1        2.28331   0.00140   0.00011   0.00029   0.00035   2.28366
    R2        2.46775   0.00038  -0.00071  -0.00397  -0.00473   2.46302
    R3        2.93012  -0.00037   0.00012   0.00024   0.00035   2.93047
    R4        1.89346   0.00207  -0.00115   0.00128   0.00013   1.89359
    R5        3.01246  -0.00124   0.00299   0.00197   0.00497   3.01743
    R6        2.51612   0.00001   0.00008  -0.00001   0.00008   2.51620
    R7        2.53364   0.00028  -0.00032  -0.00113  -0.00145   2.53219
    R8        2.53567   0.00037  -0.00015  -0.00034  -0.00049   2.53518
    R9        1.84456  -0.00329  -0.00023  -0.00421  -0.00409   1.84047
   R10        1.86453  -0.00006  -0.00005  -0.00929  -0.00910   1.85543
   R11        3.79553   0.00066   0.03584   0.18687   0.22296   4.01849
   R12        3.60654  -0.00102   0.02354   0.06670   0.09052   3.69706
   R13        3.27288  -0.00023   0.00098   0.02098   0.02216   3.29504
   R14        1.84585   0.00046  -0.00033   0.00657   0.00610   1.85195
   R15        1.83235   0.00160   0.00007   0.01129   0.01104   1.84339
   R16        3.09300  -0.00005   0.00823   0.03295   0.04088   3.13388
   R17        3.41927   0.00024   0.01080   0.06786   0.07861   3.49788
   R18        3.65824   0.00005   0.00222   0.04222   0.04406   3.70230
   R19        1.85769   0.00178  -0.00187  -0.00863  -0.01007   1.84762
   R20        1.81397   0.00004  -0.00008  -0.00000  -0.00008   1.81389
   R21        3.45905  -0.00009   0.00696   0.05168   0.05848   3.51753
   R22        3.25970  -0.00058   0.00611   0.02815   0.03457   3.29428
   R23        1.81491   0.00041  -0.00003  -0.00031  -0.00035   1.81457
   R24        1.89664  -0.00240  -0.00022  -0.00776  -0.00818   1.88846
   R25        3.35952   0.00033  -0.00053   0.02320   0.02235   3.38187
   R26        1.81852   0.00152   0.00038   0.00350   0.00388   1.82240
   R27        1.84295  -0.00110   0.00006   0.00420   0.00420   1.84715
   R28        1.81179   0.00118  -0.00036   0.00061   0.00025   1.81204
   R29        1.85059   0.00095  -0.00043  -0.00596  -0.00660   1.84399
   R30        1.81758  -0.00021   0.00020   0.00099   0.00119   1.81877
   R31        1.83204   0.00309  -0.00247  -0.00925  -0.01141   1.82063
    A1        2.23120  -0.00068  -0.00037  -0.00201  -0.00243   2.22877
    A2        2.12066   0.00004   0.00024   0.00075   0.00101   2.12167
    A3        1.93130   0.00065   0.00012   0.00124   0.00138   1.93268
    A4        1.93618  -0.00249  -0.00009   0.00088   0.00076   1.93694
    A5        1.93758  -0.00057   0.00026   0.00123   0.00149   1.93906
    A6        1.93276  -0.00031   0.00018   0.00027   0.00045   1.93321
    A7        1.92749  -0.00025  -0.00031  -0.00138  -0.00170   1.92579
    A8        1.88934   0.00044  -0.00006   0.00002  -0.00004   1.88929
    A9        1.88894   0.00038  -0.00007  -0.00005  -0.00012   1.88883
   A10        1.88616   0.00037  -0.00001  -0.00009  -0.00010   1.88606
   A11        2.18511  -0.00020   0.00462  -0.03635  -0.03291   2.15220
   A12        2.22331  -0.00011   0.00337   0.02128   0.02370   2.24700
   A13        1.58909  -0.00082  -0.01019  -0.02150  -0.03256   1.55653
   A14        1.86740   0.00024  -0.00142   0.01042   0.00861   1.87601
   A15        1.83093   0.00026   0.00151  -0.02526  -0.02512   1.80580
   A16        1.41176   0.00131  -0.02201   0.09673   0.07464   1.48641
   A17        1.86073  -0.00010   0.00176   0.02905   0.03091   1.89164
   A18        1.91507   0.00003   0.00416  -0.00411  -0.00087   1.91420
   A19        1.86195  -0.00024  -0.00008  -0.00272  -0.00311   1.85884
   A20        2.81508   0.00034   0.00068   0.01059   0.01133   2.82641
   A21        2.69112   0.00046  -0.00188   0.02857   0.02548   2.71661
   A22        1.82119  -0.00066   0.00518  -0.03141  -0.02548   1.79571
   A23        2.17313   0.00011   0.00077  -0.02731  -0.02759   2.14554
   A24        1.46751   0.00040  -0.02172   0.07236   0.04935   1.51685
   A25        1.87605   0.00043  -0.00037  -0.00012  -0.00123   1.87481
   A26        1.87745  -0.00082   0.01242  -0.05276  -0.04077   1.83668
   A27        2.19344   0.00024   0.00425   0.03262   0.03717   2.23061
   A28        2.16890  -0.00011   0.00231   0.01724   0.02012   2.18902
   A29        1.66518   0.00020  -0.00085  -0.00038  -0.00147   1.66371
   A30        1.81705  -0.00013   0.00475  -0.01360  -0.00917   1.80788
   A31        1.86546   0.00012  -0.00241  -0.00075  -0.00339   1.86207
   A32        2.09037   0.00000  -0.00419  -0.00371  -0.00783   2.08254
   A33        1.76738   0.00003   0.00003   0.00017  -0.00004   1.76734
   A34        1.84443  -0.00088  -0.01091  -0.04465  -0.05543   1.78900
   A35        1.98066   0.00082   0.00649   0.02068   0.02511   2.00576
   A36        1.87749  -0.00118   0.00124  -0.01829  -0.01581   1.86168
   A37        2.20249  -0.00098   0.01954   0.00631   0.02520   2.22769
   A38        1.81586  -0.00006   0.00034   0.00681   0.00543   1.82129
   A39        1.86550   0.00078   0.00127   0.02348   0.02365   1.88915
   A40        2.85441   0.00002   0.00305   0.01106   0.01241   2.86681
   A41        2.29045   0.00052   0.00241   0.01699   0.01811   2.30856
   A42        1.77862  -0.00111   0.00065  -0.00064   0.00008   1.77870
   A43        1.82840   0.00009   0.00240   0.00642   0.00841   1.83681
   A44        3.11754  -0.00273   0.00444   0.02163   0.02649   3.14403
   A45        2.81669   0.00015  -0.00594   0.00368  -0.00246   2.81424
   A46        2.95818  -0.00047  -0.00087   0.02997   0.02796   2.98614
   A47        2.92633  -0.00050   0.00263  -0.01561  -0.01323   2.91310
   A48        3.08623   0.00025   0.00254   0.00722   0.00870   3.09493
   A49        2.95265  -0.00022  -0.01184  -0.02247  -0.03482   2.91783
   A50        3.65824   0.00057   0.01437   0.03780   0.05142   3.70967
   A51        3.16778  -0.00001  -0.00073  -0.02133  -0.02201   3.14576
   A52        3.01825  -0.00009  -0.00257  -0.01357  -0.01670   3.00156
   A53        2.93187  -0.00001  -0.00509   0.05099   0.04698   2.97885
   A54        2.98441   0.00051  -0.01103   0.03288   0.02262   3.00703
   A55        3.33238  -0.00068  -0.00076   0.01429   0.01324   3.34562
   A56        2.95656  -0.00032   0.01020   0.04565   0.05335   3.00991
   A57        3.00900  -0.00001  -0.01945   0.01125  -0.00828   3.00072
    D1       -0.00002  -0.00030   0.00152   0.01279   0.01442   0.01440
    D2        3.13457  -0.00009   0.00057   0.00905   0.00970  -3.13892
    D3       -0.02948   0.00009  -0.00292  -0.01026  -0.01321  -0.04269
    D4       -2.12873   0.00013  -0.00314  -0.01128  -0.01444  -2.14317
    D5        2.06579   0.00004  -0.00304  -0.01044  -0.01351   2.05228
    D6        3.11860  -0.00010  -0.00204  -0.00679  -0.00881   3.10979
    D7        1.01934  -0.00006  -0.00226  -0.00781  -0.01004   1.00930
    D8       -1.06932  -0.00015  -0.00216  -0.00697  -0.00911  -1.07843
    D9       -1.81291   0.00051   0.00280   0.07681   0.08027  -1.73264
   D10        1.46028  -0.00033  -0.03490   0.13808   0.10270   1.56298
   D11        0.08368  -0.00054  -0.00037   0.02769   0.02759   0.11127
   D12        0.10690  -0.00046  -0.00981  -0.01784  -0.02803   0.07888
   D13        2.04605  -0.00007  -0.01385  -0.01104  -0.02554   2.02052
   D14       -2.46804   0.00004  -0.01420  -0.01089  -0.02607  -2.49411
   D15       -2.99892  -0.00099   0.02762  -0.06148  -0.03389  -3.03280
   D16       -1.05977  -0.00059   0.02358  -0.05468  -0.03139  -1.09116
   D17        0.70933  -0.00048   0.02323  -0.05453  -0.03193   0.67740
   D18       -1.57795   0.00040   0.00440   0.03529   0.03952  -1.53842
   D19        0.36120   0.00079   0.00036   0.04208   0.04201   0.40322
   D20        2.13030   0.00090   0.00002   0.04223   0.04148   2.17178
   D21       -1.06812  -0.00136  -0.01635   0.00996  -0.00806  -1.07618
   D22       -3.06808   0.00031  -0.01452   0.04052   0.02388  -3.04419
   D23        2.00960  -0.00101  -0.05398   0.08108   0.02815   2.03775
   D24        0.00964   0.00065  -0.05215   0.11163   0.06009   0.06973
   D25        0.26221  -0.00156  -0.04927   0.07644   0.02656   0.28877
   D26       -1.73775   0.00010  -0.04744   0.10700   0.05850  -1.67925
   D27       -2.64580   0.00018  -0.00124  -0.00649  -0.00738  -2.65318
   D28       -0.17722  -0.00021   0.01133   0.01865   0.03097  -0.14625
   D29       -0.38620  -0.00016   0.00256  -0.06169  -0.05915  -0.44535
   D30        2.08238  -0.00055   0.01514  -0.03655  -0.02081   2.06158
   D31        1.43609   0.00018  -0.00372  -0.03298  -0.03788   1.39821
   D32       -2.37851  -0.00021   0.00885  -0.00784   0.00047  -2.37804
   D33       -1.37082   0.00017  -0.00576   0.00584   0.00015  -1.37068
   D34        0.63916  -0.00016  -0.00293   0.01618   0.01293   0.65209
   D35        1.71270   0.00030  -0.00080   0.04468   0.04400   1.75671
   D36       -0.33281   0.00044  -0.00639   0.03651   0.03113  -0.30169
   D37       -0.40491  -0.00026   0.00559  -0.04919  -0.04396  -0.44887
   D38        1.83886  -0.00024   0.00768  -0.02762  -0.02014   1.81871
   D39       -2.22612  -0.00019   0.00070  -0.03476  -0.03404  -2.26017
   D40        1.56633  -0.00033   0.00959  -0.01975  -0.01080   1.55554
   D41       -2.47308  -0.00031   0.01168   0.00182   0.01302  -2.46006
   D42       -0.25488  -0.00027   0.00470  -0.00532  -0.00089  -0.25576
   D43       -2.61495   0.00050  -0.02420  -0.00063  -0.02449  -2.63944
   D44       -0.48434  -0.00025  -0.01792   0.02214   0.00386  -0.48048
   D45        0.64907   0.00013   0.00219  -0.01758  -0.01594   0.63313
   D46        2.80501   0.00017   0.00726  -0.06980  -0.06117   2.74384
   D47       -1.21255   0.00086  -0.00550   0.01884   0.01437  -1.19819
   D48        1.11043  -0.00112   0.03601  -0.13523  -0.10048   1.00995
   D49       -0.86376   0.00024   0.05098  -0.07711  -0.02728  -0.89103
   D50       -0.68085  -0.00057   0.03679  -0.12089  -0.08410  -0.76495
   D51       -2.65504   0.00079   0.05176  -0.06277  -0.01089  -2.66593
   D52       -2.93273  -0.00059   0.01476  -0.10005  -0.08486  -3.01759
   D53        1.37627   0.00077   0.02973  -0.04193  -0.01165   1.36462
   D54       -2.48211  -0.00012  -0.02424  -0.05267  -0.07656  -2.55867
   D55       -0.38511   0.00014  -0.00892  -0.00912  -0.01706  -0.40217
   D56        1.48421  -0.00017  -0.02471  -0.00313  -0.02796   1.45625
   D57       -2.70197   0.00009  -0.00939   0.04042   0.03154  -2.67043
   D58       -0.99576   0.00009  -0.04528   0.01263  -0.03349  -1.02926
   D59        1.10124   0.00035  -0.02996   0.05618   0.02601   1.12725
   D60       -1.30626  -0.00047  -0.03303  -0.08817  -0.12083  -1.42709
   D61        2.45747  -0.00011  -0.03809  -0.09452  -0.13287   2.32460
   D62        0.41424  -0.00028  -0.03280  -0.09179  -0.12458   0.28965
   D63        0.01796  -0.00006   0.03770   0.08706   0.12492   0.14288
   D64        2.38114  -0.00080   0.06234   0.11513   0.17758   2.55872
         Item               Value     Threshold  Converged?
 Maximum Force            0.003286     0.000015     NO 
 RMS     Force            0.000782     0.000010     NO 
 Maximum Displacement     0.276140     0.000060     NO 
 RMS     Displacement     0.075628     0.000040     NO 
 Predicted change in Energy=-4.156582D-04
 GradGradGradGradGradGradGradGradGradGradGradGradGradGradGradGradGradGrad

                          Input orientation:                          
 ---------------------------------------------------------------------
 Center     Atomic      Atomic             Coordinates (Angstroms)
 Number     Number       Type             X           Y           Z
 ---------------------------------------------------------------------
      1          6           0        1.125724   -0.187157   -1.440640
      2          8           0        1.558270   -1.279056   -1.155960
      3          8           0        0.431817    0.617017   -0.685272
      4          1           0        0.290473    0.221820    0.224638
      5          6           0        1.344329    0.431465   -2.845741
      6          9           0        2.085825   -0.367015   -3.610949
      7          9           0        1.963272    1.616236   -2.752130
      8          9           0        0.166652    0.624651   -3.458553
      9          8           0        0.057971   -0.407398    1.673654
     10          1           0       -0.765880   -0.855562    1.936270
     11          1           0        0.618757   -0.327181    2.475599
     12          8           0        0.078476   -3.737202    3.335167
     13          1           0        0.786328   -3.575967    2.676860
     14          1           0        0.387292   -3.417509    4.203493
     15          8           0        0.516316   -2.158937    5.699388
     16          1           0       -0.387336   -1.789365    5.751980
     17          1           0        0.769486   -2.426233    6.585845
     18          8           0       -1.959746   -2.137449    2.807447
     19          1           0       -2.705086   -2.576174    2.390284
     20          1           0       -1.258714   -2.835337    2.949457
     21          8           0        1.766469   -0.521337    3.773833
     22          1           0        2.458576   -1.052520    3.362927
     23          1           0        1.438926   -1.032018    4.540230
     24          8           0       -2.008052   -1.251424    5.401493
     25          1           0       -2.381522   -0.381139    5.551807
     26          1           0       -2.142373   -1.483544    4.463269
     27          8           0        1.905623   -2.733800    1.466850
     28          1           0        2.374857   -3.052011    0.689113
     29          1           0        1.350015   -2.013204    1.150229
 ---------------------------------------------------------------------
                    Distance matrix (angstroms):
                    1          2          3          4          5
     1  C    0.000000
     2  O    1.208462   0.000000
     3  O    1.303374   2.255113   0.000000
     4  H    1.907369   2.401247   1.002045   0.000000
     5  C    1.550739   2.413920   2.352602   3.252966   0.000000
     6  F    2.379997   2.671536   3.501949   4.275715   1.331513
     7  F    2.381957   3.330840   2.759655   3.688332   1.339976
     8  F    2.377147   3.295851   2.785940   3.707222   1.341560
     9  O    3.299611   3.319247   2.598792   1.596754   4.773190
    10  H    3.927907   3.891389   3.236580   2.281737   5.383034
    11  H    3.951398   3.870009   3.304173   2.340085   5.423897
    12  O    6.042176   5.329400   5.937003   5.039266   7.561997
    13  H    5.343504   4.534557   5.386161   4.547797   6.846167
    14  H    6.544975   5.887946   6.338723   5.393087   8.088401
    15  O    7.432314   6.989682   6.962538   5.974270   8.967442
    16  H    7.522646   7.194820   6.920976   5.920795   9.047186
    17  H    8.340553   7.865987   7.889520   6.906997   9.871763
    18  O    5.600894   5.368601   5.050321   4.159392   7.033830
    19  H    5.921021   5.695135   5.430992   4.635965   7.270462
    20  H    5.654322   5.216499   5.290359   4.378451   7.143679
    21  O    5.264309   4.992028   4.791739   3.915052   6.701104
    22  H    5.059605   4.613265   4.825248   4.021626   6.480071
    23  H    6.048362   5.702793   5.571306   4.638468   7.530159
    24  O    7.600526   7.464557   6.818558   5.852649   9.060212
    25  H    7.825134   7.830859   6.914647   5.990147   9.222858
    26  H    6.871478   6.731442   6.127502   5.176196   8.321417
    27  O    3.942985   3.019283   4.246376   3.589915   5.378884
    28  H    3.782005   2.685978   4.373340   3.908754   5.068706
    29  H    3.177634   2.429167   3.336198   2.640963   4.684466
                    6          7          8          9         10
     6  F    0.000000
     7  F    2.164687   0.000000
     8  F    2.165606   2.170281   0.000000
     9  O    5.660464   5.226168   5.236075   0.000000
    10  H    6.256400   5.961473   5.671399   0.973935   0.000000
    11  H    6.260986   5.737050   6.026984   0.981851   1.577112
    12  O    7.977227   8.322677   8.073920   3.721377   3.312657
    13  H    7.177925   7.603821   7.461400   3.402464   3.218451
    14  H    8.558974   8.729433   8.665719   3.945796   3.610218
    15  O    9.610240   9.368766   9.578022   4.414125   4.183763
    16  H    9.787955   9.457451   9.537731   4.329074   3.946508
    17  H   10.485597  10.245216  10.514810   5.358318   5.142266
    18  O    7.790821   7.771044   7.170322   2.889592   1.956399
    19  H    7.990495   8.112601   7.259549   3.584917   2.631949
    20  H    7.766433   7.918699   7.420632   3.042403   2.277924
    21  O    7.393295   6.869945   7.495339   2.709742   3.146607
    22  H    7.017393   6.690404   7.389073   3.005450   3.531467
    23  H    8.203805   7.776033   8.267028   3.242598   3.416564
    24  O    9.938115   9.511912   9.313936   4.344838   3.702359
    25  H   10.193797   9.582386   9.417611   4.581690   3.988419
    26  H    9.182445   8.861543   8.516533   3.712351   2.945304
    27  O    5.605193   6.060192   6.209896   2.978042   3.299252
    28  H    5.077723   5.814127   5.966334   3.651200   4.030387
    29  H    5.091186   5.364450   5.440543   2.126492   2.536732
                   11         12         13         14         15
    11  H    0.000000
    12  O    3.557950   0.000000
    13  H    3.259325   0.980011   0.000000
    14  H    3.548144   0.975479   1.585858   0.000000
    15  O    3.709264   2.876137   3.349112   1.959171   0.000000
    16  H    3.726242   3.138795   3.745103   2.376702   0.977720
    17  H    4.617669   3.572540   4.074597   2.608506   0.959869
    18  O    3.167944   2.644248   3.102791   3.015972   3.807187
    19  H    4.014123   3.160539   3.643033   3.682170   4.636992
    20  H    3.168640   1.658375   2.192040   2.149619   3.342210
    21  O    1.743660   3.658352   3.390397   3.236442   2.819996
    22  H    2.167580   3.587920   3.104011   3.254220   3.233509
    23  H    2.330702   3.258991   3.220203   2.628668   1.861398
    24  O    4.039209   3.847388   4.542652   3.444532   2.699029
    25  H    4.297400   4.714683   5.339244   4.324792   3.402913
    26  H    3.593305   3.359130   4.018306   3.194825   3.008783
    27  O    2.909539   2.799266   1.850997   3.203436   4.491661
    28  H    3.701367   3.569939   2.597902   4.053995   5.417990
    29  H    2.265837   3.059892   2.256230   3.495902   4.627217
                   16         17         18         19         20
    16  H    0.000000
    17  H    1.561783   0.000000
    18  O    3.356175   4.669946   0.000000
    19  H    4.158370   5.449575   0.960227   0.000000
    20  H    3.115685   4.183811   0.999331   1.572207   0.000000
    21  O    3.187451   3.539777   4.174973   5.111886   3.896912
    22  H    3.788104   3.889385   4.583362   5.470920   4.143385
    23  H    2.318868   2.564474   3.971837   4.917268   3.613831
    24  O    1.743256   3.239997   2.741614   3.362767   3.013763
    25  H    2.449479   3.896215   3.285427   3.862396   3.749134
    26  H    2.198740   3.724636   1.789606   2.409929   2.213554
    27  O    4.950956   5.252573   4.134479   4.704914   3.495920
    28  H    5.903949   6.143311   4.910453   5.378311   4.284733
    29  H    4.923881   5.482110   3.703556   4.277677   3.273926
                   21         22         23         24         25
    21  O    0.000000
    22  H    0.964371   0.000000
    23  H    0.977468   1.557610   0.000000
    24  O    4.174843   4.913866   3.559715   0.000000
    25  H    4.515161   5.354297   4.005341   0.958890   0.000000
    26  H    4.084141   4.750291   3.610471   0.975800   1.567611
    27  O    3.199458   2.593756   3.543943   5.744189   6.371931
    28  H    4.036081   3.339799   4.448308   6.682704   7.307701
    29  H    3.046703   2.654779   3.530260   5.470847   5.996824
                   26         27         28         29
    26  H    0.000000
    27  O    5.189213   0.000000
    28  H    6.091774   0.962452   0.000000
    29  H    4.842886   0.963435   1.530375   0.000000
 Stoichiometry    C2H15F3O9
 Framework group  C1[X(C2H15F3O9)]
 Deg. of freedom    81
 Full point group                 C1      NOp   1
 Largest Abelian subgroup         C1      NOp   1
 Largest concise Abelian subgroup C1      NOp   1
                         Standard orientation:                         
 ---------------------------------------------------------------------
 Center     Atomic      Atomic             Coordinates (Angstroms)
 Number     Number       Type             X           Y           Z
 ---------------------------------------------------------------------
      1          6           0        2.516340    0.010781    0.028360
      2          8           0        2.013820    0.960151    0.582033
      3          8           0        1.909962   -0.979468   -0.563668
      4          1           0        0.915156   -0.865653   -0.524928
      5          6           0        4.055173   -0.169067   -0.038254
      6          9           0        4.682915    0.858388    0.530255
      7          9           0        4.468056   -0.261602   -1.309672
      8          9           0        4.421718   -1.290251    0.600787
      9          8           0       -0.670656   -0.690780   -0.459800
     10          1           0       -1.233032   -1.148727    0.190251
     11          1           0       -1.264823   -0.232339   -1.092910
     12          8           0       -3.224517    1.122914    1.549418
     13          1           0       -2.409242    1.621186    1.331538
     14          1           0       -3.862445    1.243261    0.821322
     15          8           0       -4.833622    0.736279   -0.802912
     16          1           0       -4.968682   -0.224883   -0.685166
     17          1           0       -5.680416    1.117892   -1.045111
     18          8           0       -2.695987   -1.466061    1.449839
     19          1           0       -2.608678   -1.882077    2.310852
     20          1           0       -2.886427   -0.499258    1.616229
     21          8           0       -2.272963    0.883932   -1.974922
     22          1           0       -1.902331    1.739460   -1.728518
     23          1           0       -3.211371    0.895755   -1.701620
     24          8           0       -4.837285   -1.896219   -0.207344
     25          1           0       -4.792389   -2.666285   -0.776951
     26          1           0       -4.069275   -1.916132    0.394279
     27          8           0       -0.783686    2.095942    0.584300
     28          1           0       -0.057366    2.639355    0.905974
     29          1           0       -0.392492    1.235821    0.396238
 ---------------------------------------------------------------------
 Rotational constants (GHZ):           0.9122303           0.1648738           0.1600410
 Standard basis: 6-31++G(d,p) (6D, 7F)
 There are   356 symmetry adapted cartesian basis functions of A   symmetry.
 There are   356 symmetry adapted basis functions of A   symmetry.
   356 basis functions,   568 primitive gaussians,   356 cartesian basis functions
    63 alpha electrons       63 beta electrons
       nuclear repulsion energy      1075.7482987814 Hartrees.
 NAtoms=   29 NActive=   29 NUniq=   29 SFac= 1.00D+00 NAtFMM=   60 NAOKFM=F Big=F
 Integral buffers will be    131072 words long.
 Raffenetti 2 integral format.
 Two-electron integral symmetry is turned on.
 Nuclear repulsion after empirical dispersion term =     1075.7327632818 Hartrees.
 One-electron integrals computed using PRISM.
 NBasis=   356 RedAO= T EigKep=  3.54D-05  NBF=   356
 NBsUse=   356 1.00D-06 EigRej= -1.00D+00 NBFU=   356
 Initial guess from the checkpoint file:  "/local_scratch/slurm.6305350/Gau-1521628.chk"
 B after Tr=    -0.000000   -0.000000   -0.000000
         Rot=    0.999707    0.024141   -0.001769   -0.000334 Ang=   2.77 deg.
 ExpMin= 3.60D-02 ExpMax= 7.00D+03 ExpMxC= 1.05D+03 IAcc=3 IRadAn=         5 AccDes= 0.00D+00
 Harris functional with IExCor= 4639 and IRadAn=       5 diagonalized for initial guess.
 HarFok:  IExCor= 4639 AccDes= 0.00D+00 IRadAn=         5 IDoV= 1 UseB2=F ITyADJ=14
 ICtDFT=  3500011 ScaDFX=  1.000000  1.000000  1.000000  1.000000
 FoFCou: FMM=F IPFlag=           0 FMFlag=      100000 FMFlg1=           0
         NFxFlg=           0 DoJE=T BraDBF=F KetDBF=T FulRan=T
         wScrn=  0.000000 ICntrl=       500 IOpCl=  0 I1Cent=   200000004 NGrid=           0
         NMat0=    1 NMatS0=      1 NMatT0=    0 NMatD0=    1 NMtDS0=    0 NMtDT0=    0
 Petite list used in FoFCou.
 Requested convergence on RMS density matrix=1.00D-10 within 128 cycles.
 Requested convergence on MAX density matrix=1.00D-08.
 Requested convergence on             energy=1.00D-08.
 No special actions if energy rises.
 SCF Done:  E(RwB97XD) =  -1061.67493457     A.U. after   16 cycles
            NFock= 16  Conv=0.40D-10     -V/T= 2.0084
 Calling FoFJK, ICntrl=      2127 FMM=F ISym2X=0 I1Cent= 0 IOpClX= 0 NMat=1 NMatS=1 NMatT=0.
 ***** Axes restored to original set *****
 -------------------------------------------------------------------
 Center     Atomic                   Forces (Hartrees/Bohr)
 Number     Number              X              Y              Z
 -------------------------------------------------------------------
      1        6           0.000200470   -0.001128135   -0.002017632
      2        8           0.001282294   -0.001373666    0.000910166
      3        8          -0.000720754    0.002784157   -0.000739841
      4        1          -0.000873296    0.000009983    0.003770969
      5        6           0.000155683   -0.000471913   -0.000068463
      6        9           0.000047288   -0.000391139    0.000403277
      7        9           0.000492410    0.000755986    0.000345842
      8        9          -0.000768014   -0.000051517   -0.000213734
      9        8          -0.003090130   -0.003698896   -0.002772590
     10        1           0.001718537   -0.000011192    0.000181464
     11        1           0.000593619    0.001013430    0.002483329
     12        8           0.000933833    0.001030647    0.000042787
     13        1          -0.001183433    0.000625575    0.004796977
     14        1           0.000187381   -0.000144677   -0.005324872
     15        8           0.005530959   -0.002205771   -0.001254855
     16        1          -0.006092040    0.002350004   -0.000046308
     17        1           0.000334395    0.000189755   -0.000005313
     18        8           0.002976176   -0.001196401   -0.000640563
     19        1          -0.000808839    0.000629905   -0.000459783
     20        1           0.000133188    0.001633696    0.000530492
     21        8          -0.000280341   -0.000838709    0.000867498
     22        1          -0.001235632   -0.001257475    0.001197248
     23        1           0.001428637    0.000466328   -0.002814320
     24        8           0.001643629   -0.001189725    0.003887501
     25        1           0.000525589    0.000666164   -0.000916845
     26        1          -0.001580519   -0.000081641   -0.003087520
     27        8           0.004122271   -0.004679982    0.004588186
     28        1          -0.001625469    0.000714996    0.000633281
     29        1          -0.004047891    0.005850214   -0.004276377
 -------------------------------------------------------------------
 Cartesian Forces:  Max     0.006092040 RMS     0.002166926

 GradGradGradGradGradGradGradGradGradGradGradGradGradGradGradGradGradGrad
 Berny optimization.
 Using GEDIIS/GDIIS optimizer.
 FormGI is forming the generalized inverse of G from B-inverse, IUseBI=4.
 Internal  Forces:  Max     0.005720515 RMS     0.001403430
 Search for a local minimum.
 Step number   8 out of a maximum of  174
 All quantities printed in internal units (Hartrees-Bohrs-Radians)
 Mixed Optimization -- RFO/linear search
 Update second derivatives using D2CorX and points    8    7
 DE=  1.03D-03 DEPred=-4.16D-04 R=-2.47D+00
 Trust test=-2.47D+00 RLast= 5.45D-01 DXMaxT set to 1.39D+00
 ITU= -1  1  1  0  1  1  1  0
 Use linear search instead of GDIIS.
     Eigenvalues ---    0.00000   0.00037   0.00041   0.00045   0.00077
     Eigenvalues ---    0.00137   0.00177   0.00275   0.00336   0.00377
     Eigenvalues ---    0.00410   0.00496   0.00619   0.00711   0.00752
     Eigenvalues ---    0.00808   0.00851   0.00910   0.01044   0.01168
     Eigenvalues ---    0.01234   0.01269   0.01292   0.01346   0.01436
     Eigenvalues ---    0.01485   0.01587   0.01640   0.01767   0.01821
     Eigenvalues ---    0.01955   0.01958   0.02126   0.02261   0.02395
     Eigenvalues ---    0.02541   0.02680   0.02941   0.03018   0.03167
     Eigenvalues ---    0.03246   0.03361   0.03421   0.04172   0.04781
     Eigenvalues ---    0.04902   0.05009   0.05088   0.05331   0.07410
     Eigenvalues ---    0.08299   0.10361   0.11685   0.13575   0.19389
     Eigenvalues ---    0.21479   0.21810   0.23916   0.27775   0.33560
     Eigenvalues ---    0.37225   0.37602   0.38102   0.38825   0.42475
     Eigenvalues ---    0.43961   0.45700   0.46029   0.47484   0.48837
     Eigenvalues ---    0.50799   0.53161   0.55413   0.56246   0.56854
     Eigenvalues ---    0.57532   0.57610   0.57789   0.58253   0.88257
     Eigenvalues ---    1.11734
 RFO step:  Lambda=-1.10969924D-03 EMin= 3.24615626D-06
 Quartic linear search produced a step of -0.83792.
 Iteration  1 RMS(Cart)=  0.13830125 RMS(Int)=  0.01367701
 Iteration  2 RMS(Cart)=  0.03428449 RMS(Int)=  0.00265669
 Iteration  3 RMS(Cart)=  0.00169714 RMS(Int)=  0.00250838
 Iteration  4 RMS(Cart)=  0.00003515 RMS(Int)=  0.00250837
 Iteration  5 RMS(Cart)=  0.00000065 RMS(Int)=  0.00250837
 Variable       Old X    -DE/DX   Delta X   Delta X   Delta X     New X
                                 (Linear)    (Quad)   (Total)
    R1        2.28366   0.00189  -0.00030  -0.00101  -0.00130   2.28236
    R2        2.46302   0.00274   0.00397   0.00155   0.00585   2.46887
    R3        2.93047  -0.00050  -0.00030  -0.00068  -0.00098   2.92949
    R4        1.89359   0.00140  -0.00011   0.00937   0.00960   1.90319
    R5        3.01743  -0.00214  -0.00416  -0.02384  -0.02773   2.98969
    R6        2.51620   0.00003  -0.00006  -0.00028  -0.00034   2.51585
    R7        2.53219   0.00092   0.00122   0.00094   0.00215   2.53434
    R8        2.53518   0.00076   0.00041   0.00103   0.00144   2.53662
    R9        1.84047  -0.00331   0.00343  -0.00584  -0.00220   1.83827
   R10        1.85543   0.00154   0.00762   0.00016   0.00721   1.86264
   R11        4.01849  -0.00239  -0.18682   0.04304  -0.14232   3.87616
   R12        3.69706  -0.00195  -0.07585  -0.02535  -0.10137   3.59569
   R13        3.29504  -0.00065  -0.01857  -0.01341  -0.03271   3.26233
   R14        1.85195  -0.00517  -0.00512  -0.01102  -0.01727   1.83468
   R15        1.84339  -0.00558  -0.00925   0.00048  -0.00781   1.83558
   R16        3.13388  -0.00042  -0.03425  -0.03045  -0.06756   3.06631
   R17        3.49788  -0.00127  -0.06587  -0.02563  -0.09215   3.40573
   R18        3.70230  -0.00113  -0.03692   0.02815  -0.00745   3.69484
   R19        1.84762   0.00548   0.00844   0.00992   0.01860   1.86623
   R20        1.81389   0.00003   0.00007   0.00056   0.00063   1.81452
   R21        3.51753  -0.00111  -0.04900  -0.01318  -0.06149   3.45605
   R22        3.29428  -0.00097  -0.02897  -0.00068  -0.02944   3.26484
   R23        1.81457   0.00054   0.00029   0.00023   0.00052   1.81509
   R24        1.88846  -0.00134   0.00686  -0.01600  -0.01214   1.87632
   R25        3.38187  -0.00012  -0.01873  -0.00865  -0.02747   3.35440
   R26        1.82240  -0.00070  -0.00325   0.00455   0.00130   1.82370
   R27        1.84715  -0.00401  -0.00352  -0.01443  -0.01748   1.82967
   R28        1.81204   0.00026  -0.00021   0.00064   0.00044   1.81248
   R29        1.84399   0.00302   0.00553   0.00482   0.01032   1.85432
   R30        1.81877  -0.00154  -0.00100  -0.00310  -0.00409   1.81468
   R31        1.82063   0.00572   0.00956   0.03467   0.04628   1.86691
    A1        2.22877  -0.00061   0.00204   0.00204   0.00470   2.23347
    A2        2.12167  -0.00009  -0.00085  -0.00338  -0.00456   2.11712
    A3        1.93268   0.00070  -0.00116   0.00139  -0.00009   1.93259
    A4        1.93694  -0.00460  -0.00064   0.00506   0.00570   1.94264
    A5        1.93906  -0.00092  -0.00124  -0.00224  -0.00349   1.93557
    A6        1.93321  -0.00026  -0.00038   0.00215   0.00177   1.93498
    A7        1.92579  -0.00011   0.00142   0.00016   0.00158   1.92737
    A8        1.88929   0.00051   0.00004   0.00009   0.00013   1.88942
    A9        1.88883   0.00044   0.00010  -0.00012  -0.00002   1.88881
   A10        1.88606   0.00039   0.00008  -0.00003   0.00005   1.88611
   A11        2.15220   0.00040   0.02757   0.04147   0.06681   2.21901
   A12        2.24700  -0.00059  -0.01986  -0.05499  -0.07313   2.17387
   A13        1.55653  -0.00021   0.02728  -0.04651  -0.02199   1.53453
   A14        1.87601   0.00013  -0.00721   0.00675  -0.00094   1.87506
   A15        1.80580   0.00069   0.02105   0.02389   0.05163   1.85744
   A16        1.48641  -0.00013  -0.06254   0.07044   0.00391   1.49032
   A17        1.89164  -0.00217  -0.02590  -0.00046  -0.02532   1.86632
   A18        1.91420   0.00076   0.00073  -0.01566  -0.01608   1.89812
   A19        1.85884   0.00103   0.00261   0.01117   0.01426   1.87310
   A20        2.82641   0.00030  -0.00950   0.02623   0.01872   2.84513
   A21        2.71661   0.00113  -0.02135  -0.00474  -0.02765   2.68895
   A22        1.79571  -0.00041   0.02135  -0.03181  -0.01103   1.78469
   A23        2.14554   0.00020   0.02312   0.01052   0.03420   2.17974
   A24        1.51685   0.00001  -0.04135   0.04644   0.00693   1.52378
   A25        1.87481   0.00045   0.00103   0.00062   0.00215   1.87697
   A26        1.83668  -0.00028   0.03417   0.00536   0.03980   1.87648
   A27        2.23061  -0.00016  -0.03114  -0.03068  -0.06243   2.16818
   A28        2.18902  -0.00022  -0.01686   0.01372  -0.00257   2.18645
   A29        1.66371   0.00002   0.00123  -0.00616  -0.00491   1.65880
   A30        1.80788  -0.00012   0.00768   0.00223   0.00956   1.81744
   A31        1.86207   0.00046   0.00284   0.00959   0.01191   1.87399
   A32        2.08254   0.00014   0.00656  -0.01589  -0.00913   2.07341
   A33        1.76734  -0.00029   0.00003  -0.00455  -0.00451   1.76283
   A34        1.78900   0.00066   0.04644  -0.07882  -0.03372   1.75528
   A35        2.00576  -0.00036  -0.02104  -0.03195  -0.05342   1.95234
   A36        1.86168  -0.00070   0.01325   0.00661   0.01764   1.87932
   A37        2.22769  -0.00047  -0.02112  -0.02662  -0.04779   2.17990
   A38        1.82129   0.00037  -0.00455  -0.00388  -0.00871   1.81258
   A39        1.88915  -0.00020  -0.01981   0.01183  -0.00915   1.88000
   A40        2.86681  -0.00155  -0.01040   0.00314  -0.00723   2.85958
   A41        2.30856   0.00004  -0.01517   0.07843   0.06005   2.36861
   A42        1.77870  -0.00009  -0.00007   0.10876   0.11415   1.89285
   A43        1.83681  -0.00117  -0.00705  -0.04803  -0.06159   1.77522
   A44        3.14403  -0.00505  -0.02220   0.00954  -0.01118   3.13285
   A45        2.81424  -0.00062   0.00206   0.01438   0.01966   2.83390
   A46        2.98614  -0.00079  -0.02343   0.02205  -0.00315   2.98300
   A47        2.91310  -0.00055   0.01108   0.00792   0.01904   2.93214
   A48        3.09493   0.00039  -0.00729  -0.01964  -0.02741   3.06752
   A49        2.91783   0.00039   0.02917  -0.02228   0.00661   2.92444
   A50        3.70967   0.00209  -0.04309   0.14858   0.09579   3.80546
   A51        3.14576   0.00067   0.01844   0.00392   0.02336   3.16913
   A52        3.00156   0.00009   0.01399  -0.00266   0.01235   3.01391
   A53        2.97885  -0.00264  -0.03936  -0.00886  -0.04875   2.93010
   A54        3.00703  -0.00038  -0.01896   0.00382  -0.01482   2.99221
   A55        3.34562  -0.00070  -0.01109   0.00196  -0.01137   3.33424
   A56        3.00991  -0.00078  -0.04471   0.02191  -0.02138   2.98853
   A57        3.00072  -0.00025   0.00694  -0.11780  -0.12285   2.87787
    D1        0.01440  -0.00087  -0.01208  -0.01817  -0.02746  -0.01307
    D2       -3.13892  -0.00039  -0.00813  -0.01338  -0.01992   3.12434
    D3       -0.04269   0.00020   0.01107  -0.00629   0.00421  -0.03848
    D4       -2.14317   0.00035   0.01210  -0.00635   0.00518  -2.13799
    D5        2.05228   0.00009   0.01132  -0.00779   0.00295   2.05524
    D6        3.10979  -0.00024   0.00738  -0.01077  -0.00282   3.10697
    D7        1.00930  -0.00009   0.00841  -0.01083  -0.00184   1.00746
    D8       -1.07843  -0.00035   0.00763  -0.01227  -0.00407  -1.08250
    D9       -1.73264   0.00053  -0.06726  -0.23060  -0.29508  -2.02773
   D10        1.56298  -0.00183  -0.08606  -0.16250  -0.24826   1.31473
   D11        0.11127   0.00001  -0.02312  -0.22417  -0.23993  -0.12866
   D12        0.07888  -0.00028   0.02348   0.02169   0.04866   0.12754
   D13        2.02052   0.00022   0.02140   0.03713   0.06205   2.08257
   D14       -2.49411  -0.00010   0.02185   0.03205   0.05765  -2.43646
   D15       -3.03280  -0.00025   0.02839  -0.03715  -0.00992  -3.04272
   D16       -1.09116   0.00024   0.02631  -0.02171   0.00347  -1.08769
   D17        0.67740  -0.00007   0.02675  -0.02679  -0.00094   0.67647
   D18       -1.53842  -0.00035  -0.03312   0.04010   0.00361  -1.53482
   D19        0.40322   0.00015  -0.03521   0.05555   0.01700   0.42022
   D20        2.17178  -0.00017  -0.03476   0.05047   0.01259   2.18437
   D21       -1.07618  -0.00014   0.00675  -0.12157  -0.10900  -1.18518
   D22       -3.04419   0.00087  -0.02001  -0.07503  -0.08929  -3.13349
   D23        2.03775  -0.00130  -0.02359  -0.05160  -0.07503   1.96272
   D24        0.06973  -0.00029  -0.05035  -0.00505  -0.05533   0.01441
   D25        0.28877  -0.00136  -0.02225  -0.09445  -0.12084   0.16793
   D26       -1.67925  -0.00035  -0.04902  -0.04790  -0.10113  -1.78038
   D27       -2.65318  -0.00004   0.00618  -0.06315  -0.05392  -2.70710
   D28       -0.14625  -0.00078  -0.02595   0.10743   0.08282  -0.06343
   D29       -0.44535   0.00080   0.04957  -0.02030   0.02907  -0.41628
   D30        2.06158   0.00006   0.01743   0.15029   0.16581   2.22738
   D31        1.39821   0.00072   0.03174  -0.00565   0.02702   1.42523
   D32       -2.37804  -0.00002  -0.00039   0.16493   0.16376  -2.21429
   D33       -1.37068  -0.00105  -0.00012   0.02152   0.02484  -1.34584
   D34        0.65209  -0.00062  -0.01084   0.02608   0.01961   0.67170
   D35        1.75671   0.00062  -0.03687  -0.03217  -0.07027   1.68644
   D36       -0.30169   0.00029  -0.02608  -0.01955  -0.04606  -0.34774
   D37       -0.44887   0.00068   0.03683  -0.01418   0.02180  -0.42707
   D38        1.81871   0.00064   0.01688   0.00048   0.01651   1.83522
   D39       -2.26017   0.00076   0.02853  -0.01483   0.01326  -2.24691
   D40        1.55554  -0.00087   0.00905  -0.01711  -0.00805   1.54749
   D41       -2.46006  -0.00091  -0.01091  -0.00246  -0.01334  -2.47341
   D42       -0.25576  -0.00079   0.00074  -0.01777  -0.01659  -0.27236
   D43       -2.63944   0.00032   0.02052  -0.17857  -0.16230  -2.80173
   D44       -0.48048  -0.00162  -0.00323  -0.05394  -0.04481  -0.52528
   D45        0.63313   0.00014   0.01335   0.04461   0.05801   0.69114
   D46        2.74384   0.00050   0.05125   0.02396   0.07375   2.81759
   D47       -1.19819   0.00042  -0.01204   0.02895   0.01585  -1.18234
   D48        1.00995   0.00020   0.08420  -0.04114   0.04287   1.05281
   D49       -0.89103  -0.00005   0.02285   0.07584   0.09899  -0.79204
   D50       -0.76495   0.00060   0.07047  -0.01415   0.05542  -0.70954
   D51       -2.66593   0.00035   0.00913   0.10283   0.11154  -2.55439
   D52       -3.01759   0.00039   0.07111  -0.00749   0.06288  -2.95471
   D53        1.36462   0.00014   0.00977   0.10950   0.11901   1.48362
   D54       -2.55867   0.00048   0.06415  -0.02011   0.04318  -2.51549
   D55       -0.40217  -0.00000   0.01429  -0.02736  -0.01357  -0.41574
   D56        1.45625   0.00046   0.02343  -0.01732   0.00562   1.46187
   D57       -2.67043  -0.00002  -0.02643  -0.02457  -0.05113  -2.72156
   D58       -1.02926   0.00034   0.02806   0.02339   0.05180  -0.97746
   D59        1.12725  -0.00014  -0.02179   0.01614  -0.00495   1.12229
   D60       -1.42709  -0.00023   0.10125   0.01822   0.11966  -1.30743
   D61        2.32460   0.00013   0.11133   0.01170   0.12251   2.44712
   D62        0.28965  -0.00031   0.10439   0.01101   0.11547   0.40512
   D63        0.14288  -0.00001  -0.10467   0.01663  -0.08797   0.05491
   D64        2.55872  -0.00047  -0.14879  -0.01198  -0.16128   2.39744
         Item               Value     Threshold  Converged?
 Maximum Force            0.005721     0.000015     NO 
 RMS     Force            0.001403     0.000010     NO 
 Maximum Displacement     0.684597     0.000060     NO 
 RMS     Displacement     0.165887     0.000040     NO 
 Predicted change in Energy=-6.449147D-04
 GradGradGradGradGradGradGradGradGradGradGradGradGradGradGradGradGradGrad

                          Input orientation:                          
 ---------------------------------------------------------------------
 Center     Atomic      Atomic             Coordinates (Angstroms)
 Number     Number       Type             X           Y           Z
 ---------------------------------------------------------------------
      1          6           0        1.251349   -0.111775   -1.356254
      2          8           0        1.920543   -1.046022   -0.984667
      3          8           0        0.315534    0.518860   -0.697912
      4          1           0        0.180002    0.120568    0.217128
      5          6           0        1.431705    0.495956   -2.770933
      6          9           0        2.413575   -0.116400   -3.429262
      7          9           0        1.727035    1.801984   -2.695677
      8          9           0        0.302405    0.364989   -3.484624
      9          8           0       -0.050780   -0.539677    1.636208
     10          1           0       -0.858968   -0.976200    1.956459
     11          1           0        0.550881   -0.428599    2.408995
     12          8           0        0.005108   -3.747831    3.374613
     13          1           0        0.676114   -3.585209    2.692049
     14          1           0        0.365768   -3.411841    4.211601
     15          8           0        0.592132   -2.070765    5.616302
     16          1           0       -0.319651   -1.701235    5.702220
     17          1           0        0.915483   -2.252308    6.502005
     18          8           0       -2.009088   -2.174025    2.885393
     19          1           0       -2.776818   -2.610705    2.507945
     20          1           0       -1.314060   -2.868341    3.029360
     21          8           0        1.799926   -0.604120    3.587707
     22          1           0        2.395517   -1.207036    3.126079
     23          1           0        1.483591   -1.055491    4.383723
     24          8           0       -1.950485   -1.197231    5.435331
     25          1           0       -2.270650   -0.298767    5.536185
     26          1           0       -2.135446   -1.478432    4.513600
     27          8           0        1.729766   -2.788497    1.466031
     28          1           0        2.266695   -3.082298    0.726072
     29          1           0        1.229560   -2.036902    1.064914
 ---------------------------------------------------------------------
                    Distance matrix (angstroms):
                    1          2          3          4          5
     1  C    0.000000
     2  O    1.207772   0.000000
     3  O    1.306470   2.259897   0.000000
     4  H    1.917628   2.415518   1.007127   0.000000
     5  C    1.550221   2.409855   2.354523   3.261317   0.000000
     6  F    2.376585   2.661451   3.502228   4.282659   1.331332
     7  F    2.383864   3.328084   2.762211   3.702014   1.341116
     8  F    2.378604   3.295316   2.790987   3.711832   1.342321
     9  O    3.291423   3.318356   2.588977   1.582078   4.763737
    10  H    4.021783   4.047318   3.265019   2.303830   5.455517
    11  H    3.842932   3.711351   3.256676   2.289850   5.335008
    12  O    6.095500   5.474668   5.906477   4.996479   7.603463
    13  H    5.365109   4.638353   5.335282   4.483764   6.860831
    14  H    6.532664   5.917401   6.289376   5.335563   8.072353
    15  O    7.272464   6.810842   6.830224   5.841478   8.811280
    16  H    7.403815   7.082530   6.803968   5.801280   8.926882
    17  H    8.151498   7.649545   7.738095   6.758043   9.685392
    18  O    5.733663   5.629543   5.049314   4.144503   7.138759
    19  H    6.115784   6.059024   5.443743   4.631466   7.431660
    20  H    5.780449   5.467716   5.293512   4.367430   7.245766
    21  O    4.998609   4.595262   4.672369   3.809216   6.463595
    22  H    4.753948   4.141227   4.682729   3.890120   6.213201
    23  H    5.821673   5.386152   5.446647   4.521391   7.321120
    24  O    7.586540   7.498274   6.759918   5.788369   9.035977
    25  H    7.742425   7.787554   6.798590   5.871448   9.129470
    26  H    6.913271   6.846091   6.095600   5.135929   8.347886
    27  O    3.919057   3.013061   4.197774   3.524795   5.369202
    28  H    3.767096   2.681953   4.336254   3.856379   5.072490
    29  H    3.093322   2.379093   3.236498   2.544600   4.601082
                    6          7          8          9         10
     6  F    0.000000
     7  F    2.165568   0.000000
     8  F    2.166066   2.171857   0.000000
     9  O    5.649000   5.235383   5.212109   0.000000
    10  H    6.360408   6.004007   5.723020   0.972770   0.000000
    11  H    6.136150   5.693550   5.951997   0.985664   1.578712
    12  O    8.079649   8.403208   8.003300   3.649305   3.231057
    13  H    7.247197   7.691156   7.341322   3.304306   3.115204
    14  H    8.569495   8.760566   8.573234   3.880140   3.538078
    15  O    9.431831   9.239870   9.425693   4.312623   4.086345
    16  H    9.662619   9.326637   9.436861   4.237212   3.853215
    17  H   10.268226  10.084308  10.342092   5.248119   5.043721
    18  O    7.979263   7.804845   7.236484   2.840163   1.902755
    19  H    8.271165   8.175219   7.365274   3.532756   2.579513
    20  H    7.948726   7.989759   7.449790   2.993230   2.222256
    21  O    7.060616   6.728713   7.293806   2.690281   3.141518
    22  H    6.645473   6.587406   7.110118   2.940995   3.465973
    23  H    7.923983   7.638216   8.082318   3.188918   3.374239
    24  O    9.939529   9.414497   9.331755   4.298208   3.652782
    25  H   10.117038   9.389259   9.404051   4.493960   3.907198
    26  H    9.254068   8.812126   8.562295   3.675116   2.901827
    27  O    5.618860   6.196155   6.040763   2.873412   3.197887
    28  H    5.107341   5.987973   5.785515   3.558646   3.964754
    29  H    5.028702   5.396905   5.227523   2.051178   2.506370
                   11         12         13         14         15
    11  H    0.000000
    12  O    3.499656   0.000000
    13  H    3.171749   0.970870   0.000000
    14  H    3.490472   0.971346   1.560579   0.000000
    15  O    3.603503   2.860475   3.294214   1.955226   0.000000
    16  H    3.636312   3.116373   3.688093   2.370215   0.987564
    17  H    4.495730   3.584126   4.043475   2.625387   0.960200
    18  O    3.134791   2.602535   3.039595   2.988472   3.772913
    19  H    3.980573   3.127823   3.592533   3.663346   4.615542
    20  H    3.132923   1.622624   2.142072   2.124832   3.310886
    21  O    1.726350   3.626252   3.309388   3.213931   2.779390
    22  H    2.126700   3.497351   2.966552   3.187382   3.193655
    23  H    2.272113   3.233096   3.148532   2.613722   1.828860
    24  O    4.000793   3.817914   4.486319   3.430313   2.694571
    25  H    4.213931   4.663423   5.251021   4.289109   3.367776
    26  H    3.570415   3.321059   3.957452   3.175743   3.001081
    27  O    2.801440   2.745442   1.802235   3.128451   4.362809
    28  H    3.580275   3.545769   2.578359   3.983847   5.267040
    29  H    2.203133   3.124303   2.313250   3.540937   4.595932
                   16         17         18         19         20
    16  H    0.000000
    17  H    1.571272   0.000000
    18  O    3.318470   4.651788   0.000000
    19  H    4.131367   5.451059   0.960502   0.000000
    20  H    3.081423   4.172484   0.992908   1.574137   0.000000
    21  O    3.188641   3.462932   4.179286   5.112617   3.890419
    22  H    3.775298   3.831445   4.515921   5.394944   4.065741
    23  H    2.325318   2.498446   3.961682   4.907985   3.598275
    24  O    1.727678   3.234928   2.731254   3.354150   2.997724
    25  H    2.408502   3.860126   3.257561   3.843370   3.715097
    26  H    2.181644   3.723011   1.775070   2.390826   2.193055
    27  O    4.829860   5.129483   4.046133   4.628876   3.422755
    28  H    5.775688   5.989663   4.875444   5.369776   4.262948
    29  H    4.900748   5.450413   3.717767   4.296819   3.319690
                   21         22         23         24         25
    21  O    0.000000
    22  H    0.965058   0.000000
    23  H    0.968218   1.560847   0.000000
    24  O    4.222686   4.921430   3.594280   0.000000
    25  H    4.523205   5.329791   3.999390   0.959122   0.000000
    26  H    4.136284   4.746419   3.645981   0.981261   1.567026
    27  O    3.045971   2.387468   3.402476   5.641961   6.226414
    28  H    3.814210   3.048481   4.254364   6.596607   7.174450
    29  H    2.956800   2.509290   3.470187   5.469761   5.938421
                   26         27         28         29
    26  H    0.000000
    27  O    5.093506   0.000000
    28  H    6.024666   0.960287   0.000000
    29  H    4.850627   0.987924   1.511065   0.000000
 Stoichiometry    C2H15F3O9
 Framework group  C1[X(C2H15F3O9)]
 Deg. of freedom    81
 Full point group                 C1      NOp   1
 Largest Abelian subgroup         C1      NOp   1
 Largest concise Abelian subgroup C1      NOp   1
                         Standard orientation:                         
 ---------------------------------------------------------------------
 Center     Atomic      Atomic             Coordinates (Angstroms)
 Number     Number       Type             X           Y           Z
 ---------------------------------------------------------------------
      1          6           0        2.499842    0.045842   -0.037691
      2          8           0        2.021770    1.106261    0.287382
      3          8           0        1.872718   -1.039153   -0.406967
      4          1           0        0.874147   -0.909948   -0.385365
      5          6           0        4.034129   -0.175389   -0.052011
      6          9           0        4.678067    0.940773    0.282609
      7          9           0        4.451106   -0.551991   -1.269752
      8          9           0        4.377241   -1.135663    0.820902
      9          8           0       -0.692936   -0.706711   -0.308433
     10          1           0       -1.318808   -1.178675    0.267601
     11          1           0       -1.222736   -0.192707   -0.961614
     12          8           0       -3.294859    1.009248    1.589699
     13          1           0       -2.456509    1.474753    1.437838
     14          1           0       -3.869640    1.207238    0.832110
     15          8           0       -4.677671    0.829920   -0.907897
     16          1           0       -4.856945   -0.139507   -0.849979
     17          1           0       -5.470677    1.251068   -1.248134
     18          8           0       -2.827000   -1.541404    1.369537
     19          1           0       -2.803163   -2.018187    2.203008
     20          1           0       -3.013757   -0.588799    1.578181
     21          8           0       -2.061329    1.048294   -1.820078
     22          1           0       -1.687197    1.834846   -1.404508
     23          1           0       -3.010812    1.039172   -1.630756
     24          8           0       -4.841679   -1.820955   -0.453281
     25          1           0       -4.724972   -2.532845   -1.085346
     26          1           0       -4.129720   -1.897614    0.217623
     27          8           0       -0.826410    1.932371    0.820248
     28          1           0       -0.112635    2.500828    1.119470
     29          1           0       -0.338941    1.106617    0.582556
 ---------------------------------------------------------------------
 Rotational constants (GHZ):           0.9284988           0.1673327           0.1619774
 Standard basis: 6-31++G(d,p) (6D, 7F)
 There are   356 symmetry adapted cartesian basis functions of A   symmetry.
 There are   356 symmetry adapted basis functions of A   symmetry.
   356 basis functions,   568 primitive gaussians,   356 cartesian basis functions
    63 alpha electrons       63 beta electrons
       nuclear repulsion energy      1082.8012361807 Hartrees.
 NAtoms=   29 NActive=   29 NUniq=   29 SFac= 1.00D+00 NAtFMM=   60 NAOKFM=F Big=F
 Integral buffers will be    131072 words long.
 Raffenetti 2 integral format.
 Two-electron integral symmetry is turned on.
 Nuclear repulsion after empirical dispersion term =     1082.7852529668 Hartrees.
 One-electron integrals computed using PRISM.
 NBasis=   356 RedAO= T EigKep=  3.56D-05  NBF=   356
 NBsUse=   356 1.00D-06 EigRej= -1.00D+00 NBFU=   356
 Lowest energy guess from the checkpoint file:  "/local_scratch/slurm.6305350/Gau-1521628.chk"
 B after Tr=    -0.000000   -0.000000   -0.000000
         Rot=    0.999867    0.015656    0.003547    0.003006 Ang=   1.87 deg.
 B after Tr=    -0.000000   -0.000000    0.000000
         Rot=    0.999938   -0.009168    0.005451    0.003153 Ang=  -1.27 deg.
 Requested convergence on RMS density matrix=1.00D-10 within 128 cycles.
 Requested convergence on MAX density matrix=1.00D-08.
 Requested convergence on             energy=1.00D-08.
 No special actions if energy rises.
 SCF Done:  E(RwB97XD) =  -1061.67527683     A.U. after   17 cycles
            NFock= 17  Conv=0.41D-10     -V/T= 2.0083
 Calling FoFJK, ICntrl=      2127 FMM=F ISym2X=0 I1Cent= 0 IOpClX= 0 NMat=1 NMatS=1 NMatT=0.
 ***** Axes restored to original set *****
 -------------------------------------------------------------------
 Center     Atomic                   Forces (Hartrees/Bohr)
 Number     Number              X              Y              Z
 -------------------------------------------------------------------
      1        6          -0.002227947    0.003290540   -0.000673640
      2        8           0.000347603   -0.003322677    0.002287370
      3        8           0.000811771   -0.000573272   -0.000977461
      4        1          -0.001026056    0.000642474    0.001108546
      5        6           0.000453283    0.000579692   -0.000473538
      6        9           0.000084280   -0.000192697    0.000065514
      7        9          -0.000123188   -0.000278989    0.000324867
      8        9          -0.000220817   -0.000170737    0.000223888
      9        8          -0.000091197   -0.000341769   -0.001491798
     10        1          -0.000521497   -0.000575089   -0.000515897
     11        1           0.000481533    0.000711453    0.000552094
     12        8          -0.003132255   -0.002192979    0.004443561
     13        1           0.003921048    0.001038125   -0.003256315
     14        1          -0.000364511    0.000710860   -0.000639131
     15        8          -0.001389026    0.000185968    0.000483418
     16        1           0.001044281   -0.000544629   -0.000322264
     17        1          -0.000220068    0.000036026   -0.000107115
     18        8          -0.004359521    0.004446761   -0.001565962
     19        1          -0.000153985    0.000470747   -0.000352024
     20        1           0.004230762   -0.003611141    0.001128109
     21        8           0.002114201    0.006082753   -0.006862250
     22        1          -0.001808063   -0.002002187    0.002043301
     23        1          -0.000507393   -0.004797491    0.004289910
     24        8           0.000726520   -0.001813870   -0.000324289
     25        1           0.000376575    0.000728978   -0.000535768
     26        1          -0.000359183    0.000910545    0.000945897
     27        8          -0.005929793    0.014679579   -0.010514325
     28        1           0.003347239   -0.004290833    0.000490805
     29        1           0.004495402   -0.009806143    0.010224495
 -------------------------------------------------------------------
 Cartesian Forces:  Max     0.014679579 RMS     0.003292459

 GradGradGradGradGradGradGradGradGradGradGradGradGradGradGradGradGradGrad
 Berny optimization.
 Using GEDIIS/GDIIS optimizer.
 FormGI is forming the generalized inverse of G from B-inverse, IUseBI=4.
 Internal  Forces:  Max     0.012381663 RMS     0.001805537
 Search for a local minimum.
 Step number   9 out of a maximum of  174
 All quantities printed in internal units (Hartrees-Bohrs-Radians)
 Mixed Optimization -- RFO/linear search
 Update second derivatives using D2CorX and points    8    9    7
 DE=  6.86D-04 DEPred=-6.45D-04 R=-1.06D+00
 Trust test=-1.06D+00 RLast= 6.42D-01 DXMaxT set to 6.94D-01
 ITU= -1 -1  1  1  0  1  1  1  0
 Use linear search instead of GDIIS.
 Energy rises -- skip Quadratic/GDIIS search.
 Quartic linear search produced a step of -0.66245.
 Iteration  1 RMS(Cart)=  0.08274442 RMS(Int)=  0.00375717
 Iteration  2 RMS(Cart)=  0.00497218 RMS(Int)=  0.00068943
 Iteration  3 RMS(Cart)=  0.00001876 RMS(Int)=  0.00068937
 Iteration  4 RMS(Cart)=  0.00000005 RMS(Int)=  0.00068937
 Variable       Old X    -DE/DX   Delta X   Delta X   Delta X     New X
                                 (Linear)    (Quad)   (Total)
    R1        2.28236   0.00343   0.00063   0.00000   0.00055   2.28291
    R2        2.46887  -0.00205  -0.00074   0.00000  -0.00083   2.46804
    R3        2.92949  -0.00013   0.00041   0.00000   0.00041   2.92991
    R4        1.90319  -0.00104  -0.00645   0.00000  -0.00645   1.89674
    R5        2.98969  -0.00195   0.01508   0.00000   0.01509   3.00479
    R6        2.51585   0.00012   0.00018   0.00000   0.00018   2.51603
    R7        2.53434  -0.00028  -0.00046   0.00000  -0.00046   2.53388
    R8        2.53662   0.00008  -0.00063   0.00000  -0.00063   2.53599
    R9        1.83827  -0.00068   0.00417   0.00000   0.00430   1.84257
   R10        1.86264  -0.00001   0.00125   0.00000   0.00139   1.86402
   R11        3.87616   0.00103  -0.05342   0.00000  -0.05407   3.82210
   R12        3.59569  -0.00129   0.00719   0.00000   0.00749   3.60317
   R13        3.26233  -0.00068   0.00699   0.00000   0.00719   3.26952
   R14        1.83468   0.00605   0.00740   0.00000   0.00751   1.84219
   R15        1.83558  -0.00110  -0.00214   0.00000  -0.00236   1.83322
   R16        3.06631   0.00029   0.01768   0.00000   0.01854   3.08485
   R17        3.40573   0.00109   0.00897   0.00000   0.00884   3.41457
   R18        3.69484  -0.00082  -0.02425   0.00000  -0.02450   3.67034
   R19        1.86623  -0.00119  -0.00565   0.00000  -0.00578   1.86044
   R20        1.81452  -0.00018  -0.00036   0.00000  -0.00036   1.81415
   R21        3.45605  -0.00034   0.00199   0.00000   0.00190   3.45794
   R22        3.26484   0.00013  -0.00340   0.00000  -0.00352   3.26132
   R23        1.81509   0.00005  -0.00011   0.00000  -0.00011   1.81497
   R24        1.87632   0.00600   0.01346   0.00000   0.01438   1.89070
   R25        3.35440   0.00035   0.00339   0.00000   0.00348   3.35788
   R26        1.82370  -0.00084  -0.00343   0.00000  -0.00343   1.82027
   R27        1.82967   0.00558   0.00880   0.00000   0.00876   1.83842
   R28        1.81248   0.00050  -0.00045   0.00000  -0.00045   1.81202
   R29        1.85432  -0.00049  -0.00246   0.00000  -0.00241   1.85190
   R30        1.81468   0.00281   0.00192   0.00000   0.00192   1.81660
   R31        1.86691  -0.01238  -0.02310   0.00000  -0.02395   1.84296
    A1        2.23347  -0.00272  -0.00150   0.00000  -0.00158   2.23189
    A2        2.11712   0.00136   0.00235   0.00000   0.00239   2.11950
    A3        1.93259   0.00135  -0.00085   0.00000  -0.00081   1.93178
    A4        1.94264  -0.00701  -0.00428   0.00000  -0.00427   1.93836
    A5        1.93557  -0.00009   0.00133   0.00000   0.00133   1.93690
    A6        1.93498  -0.00046  -0.00147   0.00000  -0.00147   1.93351
    A7        1.92737  -0.00050   0.00008   0.00000   0.00008   1.92745
    A8        1.88942   0.00037  -0.00006   0.00000  -0.00006   1.88937
    A9        1.88881   0.00031   0.00009   0.00000   0.00009   1.88890
   A10        1.88611   0.00041   0.00003   0.00000   0.00003   1.88614
   A11        2.21901  -0.00108  -0.02246   0.00000  -0.02198   2.19703
   A12        2.17387   0.00022   0.03275   0.00000   0.03270   2.20657
   A13        1.53453   0.00003   0.03614   0.00000   0.03635   1.57088
   A14        1.87506   0.00075  -0.00508   0.00000  -0.00521   1.86986
   A15        1.85744   0.00148  -0.01756   0.00000  -0.01890   1.83854
   A16        1.49032  -0.00081  -0.05204   0.00000  -0.05111   1.43921
   A17        1.86632   0.00067  -0.00370   0.00000  -0.00394   1.86238
   A18        1.89812  -0.00079   0.01123   0.00000   0.01160   1.90972
   A19        1.87310  -0.00052  -0.00739   0.00000  -0.00763   1.86547
   A20        2.84513  -0.00055  -0.01991   0.00000  -0.02083   2.82430
   A21        2.68895   0.00074   0.00144   0.00000   0.00210   2.69105
   A22        1.78469   0.00036   0.02418   0.00000   0.02431   1.80900
   A23        2.17974   0.00012  -0.00438   0.00000  -0.00446   2.17528
   A24        1.52378  -0.00070  -0.03728   0.00000  -0.03729   1.48649
   A25        1.87697   0.00013  -0.00061   0.00000  -0.00057   1.87640
   A26        1.87648  -0.00009   0.00064   0.00000   0.00041   1.87689
   A27        2.16818   0.00013   0.01673   0.00000   0.01698   2.18516
   A28        2.18645  -0.00022  -0.01162   0.00000  -0.01188   2.17457
   A29        1.65880  -0.00052   0.00423   0.00000   0.00467   1.66347
   A30        1.81744   0.00004  -0.00026   0.00000  -0.00027   1.81717
   A31        1.87399   0.00051  -0.00565   0.00000  -0.00565   1.86834
   A32        2.07341   0.00047   0.01124   0.00000   0.01123   2.08464
   A33        1.76283  -0.00059   0.00301   0.00000   0.00303   1.76585
   A34        1.75528   0.00083   0.05906   0.00000   0.05977   1.81505
   A35        1.95234  -0.00043   0.01876   0.00000   0.01921   1.97155
   A36        1.87932  -0.00188  -0.00122   0.00000  -0.00065   1.87867
   A37        2.17990  -0.00079   0.01496   0.00000   0.01502   2.19492
   A38        1.81258   0.00137   0.00217   0.00000   0.00227   1.81485
   A39        1.88000  -0.00066  -0.00960   0.00000  -0.00968   1.87031
   A40        2.85958  -0.00108  -0.00343   0.00000  -0.00304   2.85653
   A41        2.36861  -0.00273  -0.05178   0.00000  -0.04998   2.31864
   A42        1.89285  -0.00213  -0.07567   0.00000  -0.07759   1.81526
   A43        1.77522   0.00469   0.03523   0.00000   0.03758   1.81280
   A44        3.13285  -0.00578  -0.01014   0.00000  -0.01005   3.12280
   A45        2.83390  -0.00036  -0.01140   0.00000  -0.01209   2.82181
   A46        2.98300  -0.00043  -0.01644   0.00000  -0.01627   2.96672
   A47        2.93214  -0.00015  -0.00385   0.00000  -0.00388   2.92826
   A48        3.06752  -0.00070   0.01240   0.00000   0.01295   3.08047
   A49        2.92444  -0.00056   0.01869   0.00000   0.01898   2.94342
   A50        3.80546  -0.00362  -0.09752   0.00000  -0.09507   3.71039
   A51        3.16913  -0.00056  -0.00090   0.00000  -0.00117   3.16796
   A52        3.01391   0.00093   0.00288   0.00000   0.00286   3.01677
   A53        2.93010  -0.00006   0.00118   0.00000   0.00139   2.93148
   A54        2.99221   0.00082  -0.00517   0.00000  -0.00537   2.98684
   A55        3.33424   0.00049  -0.00123   0.00000  -0.00070   3.33354
   A56        2.98853  -0.00045  -0.02118   0.00000  -0.02146   2.96707
   A57        2.87787  -0.00037   0.08687   0.00000   0.09037   2.96823
    D1       -0.01307   0.00158   0.00864   0.00000   0.00801  -0.00505
    D2        3.12434   0.00102   0.00677   0.00000   0.00642   3.13076
    D3       -0.03848  -0.00023   0.00596   0.00000   0.00609  -0.03239
    D4       -2.13799  -0.00034   0.00613   0.00000   0.00626  -2.13173
    D5        2.05524  -0.00023   0.00699   0.00000   0.00712   2.06236
    D6        3.10697   0.00029   0.00770   0.00000   0.00758   3.11455
    D7        1.00746   0.00019   0.00787   0.00000   0.00775   1.01521
    D8       -1.08250   0.00030   0.00873   0.00000   0.00860  -1.07389
    D9       -2.02773   0.00211   0.14230   0.00000   0.14176  -1.88597
   D10        1.31473  -0.00014   0.09642   0.00000   0.09623   1.41095
   D11       -0.12866   0.00233   0.14066   0.00000   0.13906   0.01041
   D12        0.12754   0.00009  -0.01367   0.00000  -0.01440   0.11314
   D13        2.08257   0.00004  -0.02419   0.00000  -0.02481   2.05776
   D14       -2.43646  -0.00071  -0.02092   0.00000  -0.02147  -2.45794
   D15       -3.04272  -0.00000   0.02902   0.00000   0.02922  -3.01350
   D16       -1.08769  -0.00005   0.01850   0.00000   0.01880  -1.06889
   D17        0.67647  -0.00080   0.02177   0.00000   0.02214   0.69861
   D18       -1.53482  -0.00056  -0.02857   0.00000  -0.02792  -1.56274
   D19        0.42022  -0.00061  -0.03909   0.00000  -0.03834   0.38187
   D20        2.18437  -0.00136  -0.03582   0.00000  -0.03500   2.14937
   D21       -1.18518  -0.00116   0.07755   0.00000   0.07631  -1.10887
   D22       -3.13349   0.00073   0.04333   0.00000   0.04211  -3.09138
   D23        1.96272  -0.00081   0.03106   0.00000   0.03071   1.99343
   D24        0.01441   0.00108  -0.00316   0.00000  -0.00349   0.01092
   D25        0.16793  -0.00195   0.06246   0.00000   0.06373   0.23166
   D26       -1.78038  -0.00006   0.02824   0.00000   0.02953  -1.75085
   D27       -2.70710   0.00080   0.04061   0.00000   0.04004  -2.66706
   D28       -0.06343   0.00043  -0.07538   0.00000  -0.07598  -0.13942
   D29       -0.41628   0.00010   0.01993   0.00000   0.02011  -0.39618
   D30        2.22738  -0.00027  -0.09606   0.00000  -0.09592   2.13146
   D31        1.42523   0.00018   0.00719   0.00000   0.00722   1.43246
   D32       -2.21429  -0.00019  -0.10879   0.00000  -0.10880  -2.32309
   D33       -1.34584  -0.00068  -0.01655   0.00000  -0.01759  -1.36343
   D34        0.67170  -0.00134  -0.02155   0.00000  -0.02280   0.64890
   D35        1.68644  -0.00114   0.01740   0.00000   0.01777   1.70421
   D36       -0.34774  -0.00030   0.00989   0.00000   0.01006  -0.33768
   D37       -0.42707   0.00049   0.01467   0.00000   0.01478  -0.41229
   D38        1.83522  -0.00007   0.00241   0.00000   0.00265   1.83788
   D39       -2.24691   0.00060   0.01377   0.00000   0.01383  -2.23308
   D40        1.54749   0.00047   0.01249   0.00000   0.01237   1.55986
   D41       -2.47341  -0.00009   0.00022   0.00000   0.00025  -2.47316
   D42       -0.27236   0.00058   0.01158   0.00000   0.01142  -0.26093
   D43       -2.80173  -0.00187   0.12373   0.00000   0.12488  -2.67685
   D44       -0.52528   0.00020   0.02713   0.00000   0.02362  -0.50166
   D45        0.69114  -0.00088  -0.02787   0.00000  -0.02763   0.66351
   D46        2.81759  -0.00028  -0.00834   0.00000  -0.00807   2.80952
   D47       -1.18234  -0.00065  -0.02001   0.00000  -0.01988  -1.20222
   D48        1.05281   0.00051   0.03817   0.00000   0.03824   1.09105
   D49       -0.79204   0.00054  -0.04751   0.00000  -0.04737  -0.83942
   D50       -0.70954   0.00039   0.01900   0.00000   0.01912  -0.69042
   D51       -2.55439   0.00043  -0.06667   0.00000  -0.06650  -2.62089
   D52       -2.95471  -0.00002   0.01456   0.00000   0.01464  -2.94007
   D53        1.48362   0.00001  -0.07112   0.00000  -0.07098   1.41264
   D54       -2.51549   0.00052   0.02211   0.00000   0.02205  -2.49344
   D55       -0.41574   0.00050   0.02029   0.00000   0.02019  -0.39555
   D56        1.46187  -0.00003   0.01480   0.00000   0.01485   1.47672
   D57       -2.72156  -0.00004   0.01298   0.00000   0.01299  -2.70858
   D58       -0.97746  -0.00008  -0.01213   0.00000  -0.01221  -0.98967
   D59        1.12229  -0.00009  -0.01395   0.00000  -0.01408   1.10822
   D60       -1.30743   0.00018   0.00077   0.00000   0.00040  -1.30703
   D61        2.44712  -0.00008   0.00686   0.00000   0.00692   2.45403
   D62        0.40512  -0.00053   0.00604   0.00000   0.00613   0.41124
   D63        0.05491   0.00006  -0.02448   0.00000  -0.02468   0.03023
   D64        2.39744  -0.00042  -0.01080   0.00000  -0.01090   2.38654
         Item               Value     Threshold  Converged?
 Maximum Force            0.012382     0.000015     NO 
 RMS     Force            0.001806     0.000010     NO 
 Maximum Displacement     0.315176     0.000060     NO 
 RMS     Displacement     0.084442     0.000040     NO 
 Predicted change in Energy=-2.915909D-04
 GradGradGradGradGradGradGradGradGradGradGradGradGradGradGradGradGradGrad

                          Input orientation:                          
 ---------------------------------------------------------------------
 Center     Atomic      Atomic             Coordinates (Angstroms)
 Number     Number       Type             X           Y           Z
 ---------------------------------------------------------------------
      1          6           0        1.187498   -0.152711   -1.383103
      2          8           0        1.753759   -1.163758   -1.041704
      3          8           0        0.357517    0.575954   -0.686041
      4          1           0        0.217892    0.187973    0.229061
      5          6           0        1.384737    0.445666   -2.799757
      6          9           0        2.255572   -0.274141   -3.504185
      7          9           0        1.842721    1.703697   -2.725299
      8          9           0        0.220168    0.465455   -3.466332
      9          8           0       -0.014716   -0.469945    1.657818
     10          1           0       -0.829052   -0.915659    1.955989
     11          1           0        0.576451   -0.388835    2.443265
     12          8           0        0.050131   -3.733332    3.342510
     13          1           0        0.747946   -3.551129    2.686629
     14          1           0        0.380960   -3.415506    4.197280
     15          8           0        0.544589   -2.122888    5.637677
     16          1           0       -0.359565   -1.740134    5.710146
     17          1           0        0.842221   -2.331006    6.526339
     18          8           0       -1.978386   -2.151083    2.843866
     19          1           0       -2.727954   -2.589923    2.433971
     20          1           0       -1.273635   -2.846673    2.987103
     21          8           0        1.799200   -0.638099    3.641673
     22          1           0        2.445133   -1.201233    3.201799
     23          1           0        1.473038   -1.117932    4.422582
     24          8           0       -1.978188   -1.220956    5.411900
     25          1           0       -2.307336   -0.326082    5.513468
     26          1           0       -2.144839   -1.486714    4.483476
     27          8           0        1.821257   -2.688615    1.516583
     28          1           0        2.312834   -2.979619    0.743423
     29          1           0        1.266792   -1.960125    1.180449
 ---------------------------------------------------------------------
                    Distance matrix (angstroms):
                    1          2          3          4          5
     1  C    0.000000
     2  O    1.208065   0.000000
     3  O    1.306031   2.258890   0.000000
     4  H    1.911878   2.408507   1.003712   0.000000
     5  C    1.550440   2.411881   2.353709   3.256021   0.000000
     6  F    2.377922   2.665905   3.502457   4.278179   1.331426
     7  F    2.382657   3.326365   2.763368   3.696719   1.340871
     8  F    2.378592   3.299251   2.785873   3.705797   1.341989
     9  O    3.285294   3.300954   2.593480   1.590065   4.760964
    10  H    3.974682   3.964672   3.257787   2.301385   5.419518
    11  H    3.882039   3.759198   3.281967   2.316025   5.370195
    12  O    6.037042   5.359701   5.907085   5.009824   7.548022
    13  H    5.320261   4.540008   5.344171   4.505717   6.817647
    14  H    6.514370   5.865313   6.307070   5.362687   8.054486
    15  O    7.320266   6.855374   6.878093   5.890665   8.859662
    16  H    7.431521   7.098298   6.840299   5.838951   8.957609
    17  H    8.211179   7.711591   7.791263   6.811075   9.745783
    18  O    5.646555   5.477350   5.035217   4.139085   7.064288
    19  H    5.986721   5.848078   5.410858   4.610460   7.315800
    20  H    5.693269   5.313059   5.278922   4.363544   7.168973
    21  O    5.085092   4.713003   4.720327   3.850825   6.545101
    22  H    4.868509   4.299619   4.757293   3.965812   6.313112
    23  H    5.892298   5.471684   5.496515   4.567975   7.390184
    24  O    7.571974   7.455180   6.772687   5.802557   9.028743
    25  H    7.733474   7.756576   6.808011   5.879284   9.128893
    26  H    6.877557   6.769858   6.102482   5.146564   8.320906
    27  O    3.903926   2.979022   4.201369   3.535993   5.352107
    28  H    3.712129   2.607028   4.302177   3.832360   5.014784
    29  H    3.137648   2.410249   3.277539   2.572869   4.652287
                    6          7          8          9         10
     6  F    0.000000
     7  F    2.165399   0.000000
     8  F    2.165942   2.171417   0.000000
     9  O    5.642590   5.233211   5.214121   0.000000
    10  H    6.303962   5.992816   5.692969   0.975043   0.000000
    11  H    6.181000   5.718058   5.981646   0.986399   1.578106
    12  O    7.981679   8.342240   8.001191   3.673158   3.261087
    13  H    7.165038   7.622381   7.366847   3.336736   3.156971
    14  H    8.526131   8.732988   8.591779   3.909189   3.568859
    15  O    9.482562   9.288017   9.470362   4.345610   4.110855
    16  H    9.689787   9.373727   9.455605   4.260712   3.872193
    17  H   10.336327  10.142614  10.395221   5.282081   5.067984
    18  O    7.857929   7.776617   7.176246   2.844105   1.906717
    19  H    8.090740   8.120610   7.269136   3.529644   2.576327
    20  H    7.823684   7.940344   7.405975   3.000119   2.233756
    21  O    7.169661   6.784116   7.364436   2.693371   3.134690
    22  H    6.772419   6.628122   7.224423   2.994915   3.514809
    23  H    8.009868   7.693533   8.143204   3.205810   3.380032
    24  O    9.915531   9.453409   9.300525   4.302601   3.654729
    25  H   10.106477   9.445647   9.362244   4.488077   3.897253
    26  H    9.199819   8.834352   8.520779   3.681791   2.906130
    27  O    5.588061   6.106261   6.110735   2.883269   3.218787
    28  H    5.036374   5.846921   5.828364   3.542890   3.949898
    29  H    5.076024   5.386107   5.345226   2.022568   2.466766
                   11         12         13         14         15
    11  H    0.000000
    12  O    3.503043   0.000000
    13  H    3.176278   0.974845   0.000000
    14  H    3.503644   0.970099   1.560493   0.000000
    15  O    3.634862   2.847071   3.284800   1.942262   0.000000
    16  H    3.657136   3.121921   3.694312   2.375714   0.984504
    17  H    4.529255   3.568009   4.030007   2.610252   0.960009
    18  O    3.129407   2.620503   3.068833   2.999502   3.764516
    19  H    3.970387   3.138565   3.615196   3.668269   4.603412
    20  H    3.124027   1.632433   2.161790   2.127390   3.294746
    21  O    1.730153   3.567801   3.240832   3.167664   2.786158
    22  H    2.174244   3.488174   2.944123   3.186660   3.224130
    23  H    2.291974   3.167260   3.075669   2.553868   1.829866
    24  O    4.003923   3.835164   4.504289   3.443390   2.688654
    25  H    4.212636   4.677613   5.265614   4.301608   3.373043
    26  H    3.573963   3.341705   3.982295   3.190895   2.994983
    27  O    2.774396   2.749969   1.806913   3.128732   4.351247
    28  H    3.551993   3.527486   2.559599   3.981364   5.273936
    29  H    2.130781   3.049432   2.251461   3.464694   4.518291
                   16         17         18         19         20
    16  H    0.000000
    17  H    1.568308   0.000000
    18  O    3.317382   4.642069   0.000000
    19  H    4.130949   5.436972   0.960441   0.000000
    20  H    3.078136   4.155593   1.000517   1.576997   0.000000
    21  O    3.186429   3.478942   4.146779   5.075755   3.840388
    22  H    3.801125   3.859829   4.538486   5.410994   4.072199
    23  H    2.324519   2.509037   3.933455   4.875415   3.548712
    24  O    1.725815   3.229379   2.731289   3.362184   3.003164
    25  H    2.414961   3.868505   3.250479   3.845152   3.715432
    26  H    2.180859   3.715998   1.776912   2.399493   2.201730
    27  O    4.820952   5.117036   4.060530   4.641838   3.430126
    28  H    5.774633   6.002126   4.849010   5.330981   4.232557
    29  H    4.817841   5.375533   3.651657   4.233906   3.240947
                   21         22         23         24         25
    21  O    0.000000
    22  H    0.963244   0.000000
    23  H    0.972852   1.562760   0.000000
    24  O    4.212136   4.944765   3.591702   0.000000
    25  H    4.523782   5.356833   4.013512   0.958882   0.000000
    26  H    4.121192   4.774101   3.637133   0.979985   1.560242
    27  O    2.953153   2.332699   3.321617   5.635894   6.213045
    28  H    3.761169   3.037067   4.208010   6.580307   7.151262
    29  H    2.844088   2.459728   3.356077   5.383442   5.849747
                   26         27         28         29
    26  H    0.000000
    27  O    5.096757   0.000000
    28  H    6.007296   0.961305   0.000000
    29  H    4.772141   0.975251   1.524652   0.000000
 Stoichiometry    C2H15F3O9
 Framework group  C1[X(C2H15F3O9)]
 Deg. of freedom    81
 Full point group                 C1      NOp   1
 Largest Abelian subgroup         C1      NOp   1
 Largest concise Abelian subgroup C1      NOp   1
                         Standard orientation:                         
 ---------------------------------------------------------------------
 Center     Atomic      Atomic             Coordinates (Angstroms)
 Number     Number       Type             X           Y           Z
 ---------------------------------------------------------------------
      1          6           0        2.495883    0.027366   -0.010308
      2          8           0        1.995891    1.029852    0.441853
      3          8           0        1.889840   -1.012730   -0.516895
      4          1           0        0.893104   -0.897479   -0.490971
      5          6           0        4.033862   -0.166477   -0.040478
      6          9           0        4.658851    0.904608    0.444145
      7          9           0        4.463011   -0.371713   -1.294130
      8          9           0        4.386805   -1.228960    0.699452
      9          8           0       -0.682740   -0.705039   -0.401582
     10          1           0       -1.283874   -1.184279    0.198149
     11          1           0       -1.245600   -0.185749   -1.023281
     12          8           0       -3.239044    1.022630    1.591545
     13          1           0       -2.417157    1.508445    1.394550
     14          1           0       -3.851801    1.203682    0.861586
     15          8           0       -4.738722    0.798238   -0.818108
     16          1           0       -4.893958   -0.172777   -0.770372
     17          1           0       -5.554448    1.206810   -1.116899
     18          8           0       -2.752029   -1.541878    1.360995
     19          1           0       -2.683398   -2.006035    2.199026
     20          1           0       -2.939086   -0.581887    1.571854
     21          8           0       -2.147035    1.067318   -1.804736
     22          1           0       -1.768745    1.880388   -1.453095
     23          1           0       -3.091604    1.056918   -1.572095
     24          8           0       -4.829130   -1.853754   -0.384949
     25          1           0       -4.719226   -2.569054   -1.014012
     26          1           0       -4.094488   -1.920616    0.260187
     27          8           0       -0.822707    1.965032    0.677476
     28          1           0       -0.087756    2.493574    1.000893
     29          1           0       -0.413015    1.109957    0.449193
 ---------------------------------------------------------------------
 Rotational constants (GHZ):           0.9349265           0.1675968           0.1619446
 Standard basis: 6-31++G(d,p) (6D, 7F)
 There are   356 symmetry adapted cartesian basis functions of A   symmetry.
 There are   356 symmetry adapted basis functions of A   symmetry.
   356 basis functions,   568 primitive gaussians,   356 cartesian basis functions
    63 alpha electrons       63 beta electrons
       nuclear repulsion energy      1083.6570810752 Hartrees.
 NAtoms=   29 NActive=   29 NUniq=   29 SFac= 1.00D+00 NAtFMM=   60 NAOKFM=F Big=F
 Integral buffers will be    131072 words long.
 Raffenetti 2 integral format.
 Two-electron integral symmetry is turned on.
 Nuclear repulsion after empirical dispersion term =     1083.6410454094 Hartrees.
 One-electron integrals computed using PRISM.
 NBasis=   356 RedAO= T EigKep=  3.36D-05  NBF=   356
 NBsUse=   356 1.00D-06 EigRej= -1.00D+00 NBFU=   356
 Lowest energy guess from the checkpoint file:  "/local_scratch/slurm.6305350/Gau-1521628.chk"
 B after Tr=    -0.000000   -0.000000   -0.000000
         Rot=    0.999976    0.006679    0.001179    0.001064 Ang=   0.79 deg.
 B after Tr=    -0.000000    0.000000   -0.000000
         Rot=    0.999955   -0.009034   -0.002371   -0.001937 Ang=  -1.09 deg.
 Requested convergence on RMS density matrix=1.00D-10 within 128 cycles.
 Requested convergence on MAX density matrix=1.00D-08.
 Requested convergence on             energy=1.00D-08.
 No special actions if energy rises.
 SCF Done:  E(RwB97XD) =  -1061.67616874     A.U. after   14 cycles
            NFock= 14  Conv=0.55D-10     -V/T= 2.0083
 Calling FoFJK, ICntrl=      2127 FMM=F ISym2X=0 I1Cent= 0 IOpClX= 0 NMat=1 NMatS=1 NMatT=0.
 ***** Axes restored to original set *****
 -------------------------------------------------------------------
 Center     Atomic                   Forces (Hartrees/Bohr)
 Number     Number              X              Y              Z
 -------------------------------------------------------------------
      1        6          -0.001029670    0.001626516   -0.000854036
      2        8           0.000559198   -0.001820968    0.001206687
      3        8           0.000458074    0.000651420   -0.001648837
      4        1          -0.001052701   -0.000190887    0.002507968
      5        6           0.000386441    0.000161600   -0.000341725
      6        9           0.000044447   -0.000252454    0.000211665
      7        9           0.000027237    0.000052548    0.000320945
      8        9          -0.000367368   -0.000126970    0.000075176
      9        8          -0.001301894   -0.001901670    0.000595295
     10        1           0.001204498    0.000197255   -0.001002139
     11        1           0.000193553    0.000835451    0.000058269
     12        8          -0.001789616   -0.001634204    0.000426561
     13        1           0.001360871    0.000624372   -0.001008235
     14        1          -0.000362985    0.000988220    0.000764308
     15        8           0.001271031   -0.000609618    0.000352396
     16        1          -0.001262721    0.000239754   -0.000397051
     17        1           0.000035288    0.000074089   -0.000034836
     18        8           0.000898136   -0.000381714   -0.000744320
     19        1          -0.000463191    0.000479596   -0.000350466
     20        1           0.000426225    0.000669905    0.000328264
     21        8          -0.000132399    0.005450360   -0.000742204
     22        1          -0.001420306   -0.003056063    0.000255253
     23        1           0.000725140   -0.001853427    0.000783425
     24        8           0.000168631   -0.001122506   -0.000160931
     25        1           0.000524830    0.001175381    0.000295948
     26        1          -0.000224550   -0.000181305    0.000021436
     27        8          -0.000124777    0.003144100   -0.002091344
     28        1           0.000522231   -0.001199825   -0.000094031
     29        1           0.000726349   -0.002038957    0.001266560
 -------------------------------------------------------------------
 Cartesian Forces:  Max     0.005450360 RMS     0.001171097

 GradGradGradGradGradGradGradGradGradGradGradGradGradGradGradGradGradGrad
 Berny optimization.
 Using GEDIIS/GDIIS optimizer.
 FormGI is forming the generalized inverse of G from B-inverse, IUseBI=4.
 Internal  Forces:  Max     0.003764875 RMS     0.000742686
 Search for a local minimum.
 Step number  10 out of a maximum of  174
 All quantities printed in internal units (Hartrees-Bohrs-Radians)
 Mixed Optimization -- En-DIIS/RFO-DIIS
 Update second derivatives using D2CorX and points    8    9    7   10
 ITU=  0 -1 -1  1  1  0  1  1  1  0
 Use linear search instead of GDIIS.
     Eigenvalues ---    0.00001   0.00037   0.00043   0.00045   0.00086
     Eigenvalues ---    0.00151   0.00194   0.00280   0.00332   0.00386
     Eigenvalues ---    0.00433   0.00521   0.00699   0.00710   0.00796
     Eigenvalues ---    0.00831   0.00857   0.00920   0.01044   0.01157
     Eigenvalues ---    0.01249   0.01281   0.01320   0.01363   0.01430
     Eigenvalues ---    0.01492   0.01596   0.01647   0.01769   0.01812
     Eigenvalues ---    0.01953   0.02009   0.02228   0.02368   0.02415
     Eigenvalues ---    0.02558   0.02669   0.02922   0.02987   0.03125
     Eigenvalues ---    0.03224   0.03259   0.03477   0.04199   0.04802
     Eigenvalues ---    0.04920   0.05040   0.05185   0.05313   0.07437
     Eigenvalues ---    0.08174   0.10362   0.11685   0.13579   0.19359
     Eigenvalues ---    0.21480   0.21810   0.23917   0.27689   0.33802
     Eigenvalues ---    0.37585   0.37614   0.38380   0.38834   0.42615
     Eigenvalues ---    0.43952   0.45878   0.46094   0.47470   0.48205
     Eigenvalues ---    0.51647   0.53219   0.55770   0.56121   0.57200
     Eigenvalues ---    0.57606   0.57639   0.57810   0.58209   0.88800
     Eigenvalues ---    1.10967
 RFO step:  Lambda=-4.08964743D-04 EMin= 6.95676674D-06
 Quartic linear search produced a step of -0.01107.
 Iteration  1 RMS(Cart)=  0.06332370 RMS(Int)=  0.00279111
 Iteration  2 RMS(Cart)=  0.00338033 RMS(Int)=  0.00026358
 Iteration  3 RMS(Cart)=  0.00001368 RMS(Int)=  0.00026353
 Iteration  4 RMS(Cart)=  0.00000002 RMS(Int)=  0.00026353
 Variable       Old X    -DE/DX   Delta X   Delta X   Delta X     New X
                                 (Linear)    (Quad)   (Total)
    R1        2.28291   0.00212   0.00000   0.00118   0.00117   2.28408
    R2        2.46804  -0.00038  -0.00000   0.00035   0.00035   2.46839
    R3        2.92991  -0.00030   0.00000  -0.00035  -0.00034   2.92956
    R4        1.89674   0.00106  -0.00004   0.00408   0.00406   1.90080
    R5        3.00479  -0.00143   0.00008  -0.01484  -0.01474   2.99005
    R6        2.51603   0.00005   0.00000  -0.00010  -0.00010   2.51593
    R7        2.53388   0.00008  -0.00000   0.00026   0.00025   2.53413
    R8        2.53599   0.00028  -0.00000   0.00012   0.00011   2.53611
    R9        1.84257  -0.00244   0.00002  -0.00277  -0.00280   1.83977
   R10        1.86402  -0.00009   0.00001   0.00288   0.00294   1.86696
   R11        3.82210   0.00076  -0.00029   0.04344   0.04303   3.86512
   R12        3.60317  -0.00106   0.00004   0.00055   0.00052   3.60369
   R13        3.26952  -0.00044   0.00004  -0.00859  -0.00848   3.26104
   R14        1.84219   0.00223   0.00004  -0.00089  -0.00070   1.84149
   R15        1.83322   0.00075  -0.00001  -0.00226  -0.00240   1.83082
   R16        3.08485   0.00002   0.00009  -0.00084  -0.00069   3.08416
   R17        3.41457   0.00043   0.00005   0.00242   0.00259   3.41716
   R18        3.67034  -0.00032  -0.00013  -0.00047  -0.00075   3.66960
   R19        1.86044   0.00079  -0.00003   0.00538   0.00533   1.86578
   R20        1.81415  -0.00004  -0.00000   0.00015   0.00015   1.81430
   R21        3.45794  -0.00017   0.00001   0.00053   0.00053   3.45848
   R22        3.26132  -0.00037  -0.00002  -0.00887  -0.00889   3.25243
   R23        1.81497   0.00029  -0.00000   0.00011   0.00011   1.81508
   R24        1.89070  -0.00001   0.00007   0.00487   0.00504   1.89574
   R25        3.35788   0.00035   0.00002   0.00112   0.00121   3.35909
   R26        1.82027   0.00072  -0.00002   0.00262   0.00260   1.82286
   R27        1.83842   0.00114   0.00005  -0.00315  -0.00309   1.83533
   R28        1.81202   0.00095  -0.00000   0.00002   0.00002   1.81204
   R29        1.85190   0.00044  -0.00001   0.00209   0.00214   1.85405
   R30        1.81660   0.00071   0.00001   0.00009   0.00010   1.81670
   R31        1.84296  -0.00203  -0.00012  -0.00112  -0.00131   1.84164
    A1        2.23189  -0.00126  -0.00001   0.00049   0.00049   2.23239
    A2        2.11950   0.00042   0.00001  -0.00164  -0.00163   2.11787
    A3        1.93178   0.00085  -0.00001   0.00115   0.00114   1.93291
    A4        1.93836  -0.00376  -0.00002  -0.00095  -0.00090   1.93747
    A5        1.93690  -0.00041   0.00001  -0.00070  -0.00069   1.93621
    A6        1.93351  -0.00038  -0.00001   0.00027   0.00027   1.93377
    A7        1.92745  -0.00032   0.00000  -0.00012  -0.00012   1.92733
    A8        1.88937   0.00042  -0.00000   0.00019   0.00019   1.88956
    A9        1.88890   0.00036   0.00000   0.00011   0.00011   1.88901
   A10        1.88614   0.00039   0.00000   0.00027   0.00027   1.88642
   A11        2.19703  -0.00048  -0.00013   0.01466   0.01470   2.21173
   A12        2.20657   0.00000   0.00019  -0.02796  -0.02794   2.17863
   A13        1.57088  -0.00048   0.00020  -0.03755  -0.03650   1.53438
   A14        1.86986   0.00040  -0.00003   0.01283   0.01272   1.88257
   A15        1.83854   0.00065  -0.00008   0.01232   0.01142   1.84996
   A16        1.43921   0.00056  -0.00030   0.02978   0.02955   1.46876
   A17        1.86238   0.00009  -0.00002  -0.00532  -0.00535   1.85703
   A18        1.90972  -0.00028   0.00006   0.00639   0.00655   1.91627
   A19        1.86547  -0.00027  -0.00004   0.00445   0.00420   1.86967
   A20        2.82430  -0.00004  -0.00010   0.00779   0.00734   2.83164
   A21        2.69105   0.00055   0.00000   0.00314   0.00344   2.69449
   A22        1.80900  -0.00035   0.00013  -0.01728  -0.01712   1.79188
   A23        2.17528   0.00014  -0.00002  -0.00003  -0.00027   2.17501
   A24        1.48649  -0.00003  -0.00021   0.02404   0.02364   1.51013
   A25        1.87640   0.00034  -0.00000   0.00070   0.00067   1.87707
   A26        1.87689  -0.00056   0.00001  -0.00786  -0.00765   1.86924
   A27        2.18516   0.00022   0.00009  -0.00129  -0.00121   2.18396
   A28        2.17457  -0.00018  -0.00006   0.00251   0.00253   2.17711
   A29        1.66347   0.00002   0.00002  -0.00692  -0.00701   1.65645
   A30        1.81717  -0.00007  -0.00000  -0.00911  -0.00947   1.80770
   A31        1.86834   0.00023  -0.00003   0.00061   0.00063   1.86897
   A32        2.08464   0.00016   0.00006   0.00987   0.01010   2.09474
   A33        1.76585  -0.00018   0.00002  -0.00053  -0.00043   1.76542
   A34        1.81505  -0.00033   0.00033  -0.01042  -0.01018   1.80488
   A35        1.97155   0.00044   0.00010   0.00025   0.00044   1.97199
   A36        1.87867  -0.00141  -0.00001   0.00172   0.00151   1.88018
   A37        2.19492  -0.00090   0.00008  -0.00756  -0.00749   2.18743
   A38        1.81485   0.00040   0.00001   0.02356   0.02358   1.83842
   A39        1.87031   0.00030  -0.00005  -0.00877  -0.00887   1.86145
   A40        2.85653  -0.00031  -0.00002  -0.02994  -0.02983   2.82671
   A41        2.31864  -0.00039  -0.00031  -0.02908  -0.02897   2.28967
   A42        1.81526  -0.00133  -0.00041  -0.00825  -0.00945   1.80581
   A43        1.81280   0.00134   0.00017   0.00589   0.00557   1.81836
   A44        3.12280  -0.00353  -0.00006  -0.01267  -0.01262   3.11018
   A45        2.82181  -0.00004  -0.00006  -0.01980  -0.02004   2.80178
   A46        2.96672  -0.00044  -0.00009   0.02365   0.02380   2.99053
   A47        2.92826  -0.00041  -0.00002   0.00733   0.00731   2.93557
   A48        3.08047  -0.00000   0.00006   0.00143   0.00137   3.08184
   A49        2.94342  -0.00029   0.00010  -0.03708  -0.03770   2.90572
   A50        3.71039  -0.00060  -0.00058   0.03453   0.03415   3.74454
   A51        3.16796  -0.00019  -0.00000  -0.01335  -0.01343   3.15453
   A52        3.01677   0.00022   0.00002  -0.00647  -0.00650   3.01027
   A53        2.93148  -0.00005   0.00000  -0.00369  -0.00370   2.92778
   A54        2.98684   0.00055  -0.00003   0.01655   0.01632   3.00316
   A55        3.33354  -0.00028  -0.00001  -0.00854  -0.00831   3.32523
   A56        2.96707  -0.00041  -0.00012   0.00854   0.00894   2.97601
   A57        2.96823  -0.00030   0.00045   0.01418   0.01571   2.98394
    D1       -0.00505   0.00032   0.00006  -0.00060  -0.00076  -0.00581
    D2        3.13076   0.00028   0.00004  -0.00110  -0.00117   3.12959
    D3       -0.03239  -0.00000   0.00003   0.00016   0.00024  -0.03215
    D4       -2.13173  -0.00001   0.00003   0.00020   0.00028  -2.13146
    D5        2.06236  -0.00004   0.00004  -0.00024  -0.00016   2.06220
    D6        3.11455   0.00004   0.00004   0.00061   0.00061   3.11516
    D7        1.01521   0.00004   0.00005   0.00065   0.00065   1.01586
    D8       -1.07389   0.00001   0.00005   0.00021   0.00022  -1.07367
    D9       -1.88597   0.00100   0.00081   0.11428   0.11532  -1.77065
   D10        1.41095  -0.00025   0.00055   0.11330   0.11401   1.52496
   D11        0.01041   0.00042   0.00081   0.10311   0.10276   0.11316
   D12        0.11314  -0.00025  -0.00007  -0.00231  -0.00247   0.11067
   D13        2.05776   0.00003  -0.00013  -0.01172  -0.01208   2.04568
   D14       -2.45794  -0.00014  -0.00011  -0.01581  -0.01593  -2.47387
   D15       -3.01350  -0.00063   0.00016   0.01040   0.01069  -3.00282
   D16       -1.06889  -0.00036   0.00010   0.00099   0.00108  -1.06780
   D17        0.69861  -0.00053   0.00012  -0.00310  -0.00277   0.69584
   D18       -1.56274   0.00004  -0.00017   0.04156   0.04157  -1.52117
   D19        0.38187   0.00032  -0.00023   0.03215   0.03196   0.41384
   D20        2.14937   0.00015  -0.00021   0.02806   0.02811   2.17748
   D21       -1.10887  -0.00132   0.00045  -0.00017   0.00027  -1.10860
   D22       -3.09138   0.00044   0.00026   0.00022   0.00070  -3.09068
   D23        1.99343  -0.00100   0.00018   0.01610   0.01666   2.01009
   D24        0.01092   0.00075  -0.00001   0.01649   0.01708   0.02800
   D25        0.23166  -0.00172   0.00034   0.00048   0.00063   0.23229
   D26       -1.75085   0.00004   0.00015   0.00087   0.00105  -1.74980
   D27       -2.66706   0.00041   0.00024  -0.03976  -0.03977  -2.70683
   D28       -0.13942   0.00003  -0.00042  -0.08075  -0.08153  -0.22095
   D29       -0.39618  -0.00001   0.00011  -0.02995  -0.03004  -0.42622
   D30        2.13146  -0.00039  -0.00054  -0.07094  -0.07180   2.05966
   D31        1.43246   0.00020   0.00004  -0.01864  -0.01848   1.41398
   D32       -2.32309  -0.00018  -0.00061  -0.05963  -0.06024  -2.38333
   D33       -1.36343  -0.00015  -0.00008  -0.02242  -0.02293  -1.38636
   D34        0.64890  -0.00057  -0.00011  -0.01685  -0.01761   0.63129
   D35        1.70421  -0.00020   0.00009   0.02583   0.02599   1.73020
   D36       -0.33768   0.00022   0.00005   0.01888   0.01902  -0.31866
   D37       -0.41229   0.00003   0.00008  -0.01256  -0.01246  -0.42475
   D38        1.83788  -0.00013   0.00001  -0.01460  -0.01444   1.82343
   D39       -2.23308   0.00010   0.00008  -0.00281  -0.00232  -2.23540
   D40        1.55986  -0.00008   0.00007  -0.01262  -0.01259   1.54727
   D41       -2.47316  -0.00024   0.00000  -0.01466  -0.01457  -2.48773
   D42       -0.26093  -0.00001   0.00007  -0.00287  -0.00245  -0.26338
   D43       -2.67685  -0.00029   0.00069   0.03864   0.03863  -2.63822
   D44       -0.50166  -0.00016   0.00019   0.01024   0.00984  -0.49182
   D45        0.66351  -0.00020  -0.00016  -0.02274  -0.02295   0.64056
   D46        2.80952   0.00005  -0.00005  -0.03871  -0.03877   2.77075
   D47       -1.20222   0.00038  -0.00011  -0.02039  -0.02044  -1.22266
   D48        1.09105  -0.00058   0.00021  -0.02651  -0.02612   1.06493
   D49       -0.83942   0.00035  -0.00027  -0.00298  -0.00325  -0.84266
   D50       -0.69042  -0.00023   0.00011  -0.01195  -0.01160  -0.70201
   D51       -2.62089   0.00071  -0.00038   0.01158   0.01128  -2.60961
   D52       -2.94007  -0.00040   0.00008  -0.01157  -0.01137  -2.95144
   D53        1.41264   0.00054  -0.00040   0.01197   0.01150   1.42415
   D54       -2.49344   0.00012   0.00013  -0.00776  -0.00757  -2.50101
   D55       -0.39555   0.00028   0.00012   0.00147   0.00133  -0.39422
   D56        1.47672  -0.00010   0.00008   0.00154   0.00172   1.47844
   D57       -2.70858   0.00005   0.00007   0.01077   0.01062  -2.69795
   D58       -0.98967  -0.00001  -0.00007   0.01527   0.01502  -0.97465
   D59        1.10822   0.00014  -0.00008   0.02450   0.02392   1.13214
   D60       -1.30703  -0.00029   0.00001  -0.01996  -0.01982  -1.32685
   D61        2.45403  -0.00009   0.00004  -0.02420  -0.02388   2.43015
   D62        0.41124  -0.00033   0.00003  -0.02960  -0.02956   0.38168
   D63        0.03023  -0.00003  -0.00014   0.02031   0.02022   0.05045
   D64        2.38654  -0.00068  -0.00006   0.02131   0.02124   2.40778
         Item               Value     Threshold  Converged?
 Maximum Force            0.003765     0.000015     NO 
 RMS     Force            0.000743     0.000010     NO 
 Maximum Displacement     0.310824     0.000060     NO 
 RMS     Displacement     0.063613     0.000040     NO 
 Predicted change in Energy=-2.219168D-04
 GradGradGradGradGradGradGradGradGradGradGradGradGradGradGradGradGradGrad

                          Input orientation:                          
 ---------------------------------------------------------------------
 Center     Atomic      Atomic             Coordinates (Angstroms)
 Number     Number       Type             X           Y           Z
 ---------------------------------------------------------------------
      1          6           0        1.147123   -0.194740   -1.361231
      2          8           0        1.595324   -1.273427   -1.050637
      3          8           0        0.409166    0.605675   -0.639463
      4          1           0        0.229169    0.210183    0.267698
      5          6           0        1.406402    0.412778   -2.763728
      6          9           0        2.185274   -0.385127   -3.491229
      7          9           0        2.007202    1.607302   -2.661526
      8          9           0        0.249120    0.583458   -3.421499
      9          8           0       -0.043022   -0.460187    1.674853
     10          1           0       -0.859764   -0.907981    1.958117
     11          1           0        0.544060   -0.372520    2.464599
     12          8           0        0.079400   -3.713204    3.316924
     13          1           0        0.771503   -3.521715    2.658192
     14          1           0        0.415104   -3.392867    4.167403
     15          8           0        0.567389   -2.113046    5.619889
     16          1           0       -0.349355   -1.752848    5.688086
     17          1           0        0.860527   -2.328655    6.508342
     18          8           0       -1.988028   -2.171611    2.833835
     19          1           0       -2.724860   -2.627191    2.419007
     20          1           0       -1.263218   -2.850736    2.974612
     21          8           0        1.779555   -0.566870    3.653593
     22          1           0        2.435906   -1.114630    3.206769
     23          1           0        1.476759   -1.050198    4.439703
     24          8           0       -1.972686   -1.256973    5.403265
     25          1           0       -2.309180   -0.366714    5.520231
     26          1           0       -2.161811   -1.509233    4.474185
     27          8           0        1.828458   -2.657830    1.472259
     28          1           0        2.295543   -2.973264    0.693450
     29          1           0        1.255686   -1.945177    1.134890
 ---------------------------------------------------------------------
                    Distance matrix (angstroms):
                    1          2          3          4          5
     1  C    0.000000
     2  O    1.208685   0.000000
     3  O    1.306214   2.259880   0.000000
     4  H    1.913116   2.409458   1.005859   0.000000
     5  C    1.550258   2.411153   2.354611   3.258291   0.000000
     6  F    2.377161   2.663382   3.502687   4.279050   1.331372
     7  F    2.382825   3.326140   2.765089   3.700499   1.341005
     8  F    2.378383   3.298678   2.786725   3.708086   1.342049
     9  O    3.271806   3.282352   2.587777   1.582267   4.750147
    10  H    3.943905   3.900463   3.263243   2.300779   5.401457
    11  H    3.877147   3.778052   3.257340   2.294575   5.356839
    12  O    5.950190   5.227440   5.866383   4.971235   7.467194
    13  H    5.231216   4.414623   5.295390   4.464936   6.729082
    14  H    6.428815   5.754380   6.252545   5.312649   7.969076
    15  O    7.263060   6.801289   6.826123   5.844462   8.795951
    16  H    7.372925   7.030079   6.795282   5.793858   8.899763
    17  H    8.158793   7.667568   7.739840   6.766827   9.684250
    18  O    5.597837   5.360623   5.052094   4.144149   7.038035
    19  H    5.932898   5.703955   5.443140   4.626566   7.291740
    20  H    5.627041   5.182837   5.273061   4.350153   7.120810
    21  O    5.068226   4.760561   4.656518   3.804181   6.502381
    22  H    4.834644   4.342499   4.675534   3.906783   6.248174
    23  H    5.872930   5.496155   5.447898   4.533285   7.350827
    24  O    7.524624   7.374539   6.757013   5.777090   8.994780
    25  H    7.702606   7.696986   6.802703   5.862178   9.112471
    26  H    6.835863   6.685457   6.101815   5.134950   8.295399
    27  O    3.815718   2.887201   4.138142   3.497741   5.248843
    28  H    3.641536   2.534086   4.259563   3.819097   4.920156
    29  H    3.050645   2.311521   3.220523   2.539948   4.558715
                    6          7          8          9         10
     6  F    0.000000
     7  F    2.165616   0.000000
     8  F    2.166036   2.171789   0.000000
     9  O    5.626663   5.223228   5.210311   0.000000
    10  H    6.264264   5.990596   5.691598   0.973564   0.000000
    11  H    6.177833   5.686619   5.970514   0.987953   1.585549
    12  O    7.865223   8.232015   7.993526   3.646026   3.255405
    13  H    7.046439   7.492207   7.354452   3.317131   3.159548
    14  H    8.416331   8.612243   8.569139   3.875989   3.561023
    15  O    9.413593   9.192164   9.440293   4.320632   4.110660
    16  H    9.620542   9.303762   9.423430   4.227393   3.858366
    17  H   10.272471  10.044555  10.366096   5.260246   5.067767
    18  O    7.785525   7.774383   7.191971   2.838179   1.906993
    19  H    8.004196   8.132352   7.298242   3.527312   2.578116
    20  H    7.731650   7.895302   7.415597   2.982109   2.229424
    21  O    7.158639   6.682782   7.329558   2.692319   3.155472
    22  H    6.742267   6.483023   7.183277   2.986662   3.530337
    23  H    7.990243   7.600732   8.122464   3.209711   3.411427
    24  O    9.857016   9.438455   9.284399   4.273117   3.637229
    25  H   10.070097   9.458807   9.348918   4.464431   3.883611
    26  H    9.143772   8.832430   8.516676   3.664154   2.896105
    27  O    5.470713   5.942346   6.078579   2.893634   3.244159
    28  H    4.921600   5.685120   5.811276   3.570377   3.977530
    29  H    4.969795   5.253347   5.307339   2.045336   2.495718
                   11         12         13         14         15
    11  H    0.000000
    12  O    3.478869   0.000000
    13  H    3.163327   0.974475   0.000000
    14  H    3.469677   0.968827   1.556066   0.000000
    15  O    3.603586   2.846452   3.285980   1.941868   0.000000
    16  H    3.618613   3.106322   3.683134   2.363586   0.987326
    17  H    4.503162   3.565428   4.031746   2.609778   0.960086
    18  O    3.128024   2.623765   3.077115   3.007475   3.780963
    19  H    3.971330   3.138400   3.616896   3.674578   4.620487
    20  H    3.109328   1.632070   2.165738   2.129183   3.300425
    21  O    1.725667   3.592115   3.276904   3.179934   2.779627
    22  H    2.163475   3.509678   2.977455   3.193246   3.211128
    23  H    2.286965   3.210116   3.127230   2.586379   1.830147
    24  O    3.968882   3.820595   4.493891   3.433793   2.689195
    25  H    4.180658   4.664640   5.256986   4.290625   3.366638
    26  H    3.557006   3.349593   3.994026   3.206662   3.020888
    27  O    2.803045   2.752418   1.808283   3.130758   4.369202
    28  H    3.601185   3.513035   2.546312   3.972463   5.291153
    29  H    2.178942   3.044806   2.245074   3.463888   4.540612
                   16         17         18         19         20
    16  H    0.000000
    17  H    1.571046   0.000000
    18  O    3.317734   4.651980   0.000000
    19  H    4.134535   5.446722   0.960499   0.000000
    20  H    3.066504   4.155732   1.003184   1.579578   0.000000
    21  O    3.174581   3.478231   4.176347   5.104790   3.864651
    22  H    3.784433   3.854356   4.563713   5.435248   4.092857
    23  H    2.320963   2.508677   3.980091   4.921760   3.591087
    24  O    1.721110   3.224406   2.727410   3.368836   2.990282
    25  H    2.406337   3.856503   3.252309   3.860069   3.707368
    26  H    2.194972   3.734136   1.777552   2.406369   2.203593
    27  O    4.830638   5.138811   4.081159   4.650804   3.442780
    28  H    5.781980   6.023932   4.855190   5.319940   4.228887
    29  H    4.831640   5.401592   3.668701   4.237788   3.247998
                   21         22         23         24         25
    21  O    0.000000
    22  H    0.964618   0.000000
    23  H    0.971216   1.563407   0.000000
    24  O    4.197250   4.927529   3.587461   0.000000
    25  H    4.499129   5.331728   3.996001   0.958890   0.000000
    26  H    4.134706   4.785505   3.667574   0.981118   1.556046
    27  O    3.022040   2.399789   3.393214   5.644812   6.225379
    28  H    3.849600   3.129057   4.289872   6.583752   7.162080
    29  H    2.918567   2.524958   3.430984   5.395835   5.867796
                   26         27         28         29
    26  H    0.000000
    27  O    5.123776   0.000000
    28  H    6.025392   0.961359   0.000000
    29  H    4.797940   0.974556   1.527460   0.000000
 Stoichiometry    C2H15F3O9
 Framework group  C1[X(C2H15F3O9)]
 Deg. of freedom    81
 Full point group                 C1      NOp   1
 Largest Abelian subgroup         C1      NOp   1
 Largest concise Abelian subgroup C1      NOp   1
                         Standard orientation:                         
 ---------------------------------------------------------------------
 Center     Atomic      Atomic             Coordinates (Angstroms)
 Number     Number       Type             X           Y           Z
 ---------------------------------------------------------------------
      1          6           0        2.462837   -0.004932    0.024970
      2          8           0        1.948986    0.930169    0.592828
      3          8           0        1.871174   -0.997075   -0.584769
      4          1           0        0.870689   -0.908470   -0.530633
      5          6           0        4.003970   -0.156542   -0.047295
      6          9           0        4.611249    0.869666    0.544871
      7          9           0        4.417781   -0.211283   -1.321680
      8          9           0        4.392866   -1.285231    0.565827
      9          8           0       -0.697107   -0.737123   -0.403246
     10          1           0       -1.286997   -1.213127    0.207717
     11          1           0       -1.261381   -0.223513   -1.030820
     12          8           0       -3.184469    1.053191    1.571927
     13          1           0       -2.356296    1.524367    1.367661
     14          1           0       -3.791847    1.237747    0.840041
     15          8           0       -4.701930    0.828348   -0.825789
     16          1           0       -4.868077   -0.141861   -0.748967
     17          1           0       -5.519268    1.239899   -1.116220
     18          8           0       -2.747241   -1.527706    1.393192
     19          1           0       -2.677001   -1.970402    2.242689
     20          1           0       -2.916848   -0.556767    1.579983
     21          8           0       -2.129250    1.015324   -1.861492
     22          1           0       -1.732454    1.828748   -1.527751
     23          1           0       -3.073813    1.032988   -1.636217
     24          8           0       -4.831908   -1.813787   -0.342056
     25          1           0       -4.744318   -2.535025   -0.967846
     26          1           0       -4.096838   -1.908506    0.300823
     27          8           0       -0.749656    1.954384    0.657955
     28          1           0       -0.019353    2.470459    1.010849
     29          1           0       -0.352893    1.088145    0.453090
 ---------------------------------------------------------------------
 Rotational constants (GHZ):           0.9349151           0.1693905           0.1643971
 Standard basis: 6-31++G(d,p) (6D, 7F)
 There are   356 symmetry adapted cartesian basis functions of A   symmetry.
 There are   356 symmetry adapted basis functions of A   symmetry.
   356 basis functions,   568 primitive gaussians,   356 cartesian basis functions
    63 alpha electrons       63 beta electrons
       nuclear repulsion energy      1086.2450385378 Hartrees.
 NAtoms=   29 NActive=   29 NUniq=   29 SFac= 1.00D+00 NAtFMM=   60 NAOKFM=F Big=F
 Integral buffers will be    131072 words long.
 Raffenetti 2 integral format.
 Two-electron integral symmetry is turned on.
 Nuclear repulsion after empirical dispersion term =     1086.2289863282 Hartrees.
 One-electron integrals computed using PRISM.
 NBasis=   356 RedAO= T EigKep=  3.29D-05  NBF=   356
 NBsUse=   356 1.00D-06 EigRej= -1.00D+00 NBFU=   356
 Initial guess from the checkpoint file:  "/local_scratch/slurm.6305350/Gau-1521628.chk"
 B after Tr=     0.000000   -0.000000    0.000000
         Rot=    0.999984   -0.005477   -0.000723    0.001319 Ang=  -0.65 deg.
 ExpMin= 3.60D-02 ExpMax= 7.00D+03 ExpMxC= 1.05D+03 IAcc=3 IRadAn=         5 AccDes= 0.00D+00
 Harris functional with IExCor= 4639 and IRadAn=       5 diagonalized for initial guess.
 HarFok:  IExCor= 4639 AccDes= 0.00D+00 IRadAn=         5 IDoV= 1 UseB2=F ITyADJ=14
 ICtDFT=  3500011 ScaDFX=  1.000000  1.000000  1.000000  1.000000
 FoFCou: FMM=F IPFlag=           0 FMFlag=      100000 FMFlg1=           0
         NFxFlg=           0 DoJE=T BraDBF=F KetDBF=T FulRan=T
         wScrn=  0.000000 ICntrl=       500 IOpCl=  0 I1Cent=   200000004 NGrid=           0
         NMat0=    1 NMatS0=      1 NMatT0=    0 NMatD0=    1 NMtDS0=    0 NMtDT0=    0
 Petite list used in FoFCou.
 Requested convergence on RMS density matrix=1.00D-10 within 128 cycles.
 Requested convergence on MAX density matrix=1.00D-08.
 Requested convergence on             energy=1.00D-08.
 No special actions if energy rises.
 SCF Done:  E(RwB97XD) =  -1061.67622308     A.U. after   16 cycles
            NFock= 16  Conv=0.48D-10     -V/T= 2.0084
 Calling FoFJK, ICntrl=      2127 FMM=F ISym2X=0 I1Cent= 0 IOpClX= 0 NMat=1 NMatS=1 NMatT=0.
 ***** Axes restored to original set *****
 -------------------------------------------------------------------
 Center     Atomic                   Forces (Hartrees/Bohr)
 Number     Number              X              Y              Z
 -------------------------------------------------------------------
      1        6          -0.001187068    0.002075804   -0.000612959
      2        8           0.000257578   -0.000759004    0.000514269
      3        8           0.000931039   -0.000201702   -0.001574065
      4        1          -0.001250404   -0.000098357    0.001870968
      5        6           0.000145499    0.000190833   -0.000418960
      6        9           0.000092064   -0.000207076    0.000112871
      7        9          -0.000044683   -0.000075977    0.000312085
      8        9          -0.000191891   -0.000079539    0.000154883
      9        8           0.000723929   -0.000387483    0.000360893
     10        1           0.000834562   -0.000555651   -0.000119547
     11        1          -0.001044538    0.000189706   -0.000780427
     12        8          -0.002226436   -0.001837903   -0.000079506
     13        1           0.001586071    0.000797154   -0.002024109
     14        1          -0.000229131    0.001344751    0.002183976
     15        8          -0.000672794    0.000362974    0.000555577
     16        1           0.000795424   -0.000553128   -0.000403793
     17        1          -0.000169615    0.000048249   -0.000033882
     18        8           0.002109140   -0.001474700   -0.000460308
     19        1          -0.000317948    0.000410048   -0.000258336
     20        1          -0.000977245    0.001783071   -0.000085500
     21        8           0.001362092    0.005262405   -0.003481396
     22        1          -0.002146324   -0.002244188    0.001273142
     23        1           0.000095221   -0.003332624    0.001655337
     24        8          -0.000835497   -0.000604361   -0.001696416
     25        1           0.000628805    0.001429696    0.001050291
     26        1           0.000899055   -0.001086969    0.000985850
     27        8          -0.000242420    0.002360548    0.000445412
     28        1          -0.000079819   -0.000432555   -0.000070595
     29        1           0.001155336   -0.002324023    0.000624247
 -------------------------------------------------------------------
 Cartesian Forces:  Max     0.005262405 RMS     0.001292932

 GradGradGradGradGradGradGradGradGradGradGradGradGradGradGradGradGradGrad
 Berny optimization.
 Using GEDIIS/GDIIS optimizer.
 FormGI is forming the generalized inverse of G from B-inverse, IUseBI=4.
 Internal  Forces:  Max     0.003082944 RMS     0.000690372
 Search for a local minimum.
 Step number  11 out of a maximum of  174
 All quantities printed in internal units (Hartrees-Bohrs-Radians)
 Mixed Optimization -- En-DIIS/RFO-DIIS
 Swapping is turned off.
 Update second derivatives using D2CorX and points    8    7   10   11
 DE= -5.43D-05 DEPred=-2.22D-04 R= 2.45D-01
 Trust test= 2.45D-01 RLast= 2.93D-01 DXMaxT set to 6.94D-01
 ITU=  0  0 -1 -1  1  1  0  1  1  1  0
     Eigenvalues ---    0.00001   0.00037   0.00044   0.00046   0.00087
     Eigenvalues ---    0.00150   0.00240   0.00284   0.00303   0.00377
     Eigenvalues ---    0.00433   0.00529   0.00638   0.00737   0.00786
     Eigenvalues ---    0.00835   0.00881   0.00923   0.01071   0.01151
     Eigenvalues ---    0.01238   0.01279   0.01320   0.01396   0.01445
     Eigenvalues ---    0.01533   0.01615   0.01760   0.01801   0.01901
     Eigenvalues ---    0.01947   0.02016   0.02194   0.02316   0.02454
     Eigenvalues ---    0.02569   0.02667   0.02820   0.03047   0.03094
     Eigenvalues ---    0.03208   0.03250   0.03467   0.04010   0.04792
     Eigenvalues ---    0.04924   0.05056   0.05205   0.05297   0.06746
     Eigenvalues ---    0.09236   0.10291   0.11686   0.13585   0.19334
     Eigenvalues ---    0.21519   0.21809   0.23931   0.28105   0.33960
     Eigenvalues ---    0.37225   0.37596   0.38280   0.38824   0.42465
     Eigenvalues ---    0.44480   0.46035   0.46231   0.47964   0.50838
     Eigenvalues ---    0.51883   0.53359   0.55978   0.56446   0.56993
     Eigenvalues ---    0.57546   0.57611   0.57747   0.59485   0.89817
     Eigenvalues ---    1.07914
 Eigenvalue     1 is   7.26D-06 Eigenvector:
                          D43       D64       D44       D63       D51
   1                   -0.32204   0.28434  -0.23536   0.22849   0.22537
                          D25       D61       D62       D49       D60
   1                   -0.20787  -0.20653  -0.19862   0.19756  -0.18714
 En-DIIS/RFO-DIIS/Sim-DIIS IScMMF=       -3 using points:    11   10
 RFO step:  Lambda=-7.01924049D-04.
 DidBck=T Rises=F RFO-DIIS coefs:    0.75475    0.24525
 Iteration  1 RMS(Cart)=  0.06102098 RMS(Int)=  0.00353609
 Iteration  2 RMS(Cart)=  0.00379216 RMS(Int)=  0.00105336
 Iteration  3 RMS(Cart)=  0.00001983 RMS(Int)=  0.00105326
 Iteration  4 RMS(Cart)=  0.00000009 RMS(Int)=  0.00105326
 Variable       Old X    -DE/DX   Delta X   Delta X   Delta X     New X
                                 (Linear)    (Quad)   (Total)
    R1        2.28408   0.00090  -0.00029   0.00020   0.00014   2.28423
    R2        2.46839  -0.00128  -0.00008   0.00151   0.00168   2.47007
    R3        2.92956  -0.00021   0.00008  -0.00067  -0.00058   2.92898
    R4        1.90080   0.00173  -0.00100   0.00631   0.00531   1.90610
    R5        2.99005  -0.00019   0.00361  -0.02951  -0.02595   2.96410
    R6        2.51593   0.00012   0.00002  -0.00019  -0.00016   2.51577
    R7        2.53413  -0.00006  -0.00006   0.00025   0.00019   2.53432
    R8        2.53611   0.00008  -0.00003   0.00146   0.00143   2.53753
    R9        1.83977  -0.00123   0.00069   0.00137   0.00167   1.84144
   R10        1.86696  -0.00149  -0.00072   0.00342   0.00223   1.86919
   R11        3.86512   0.00087  -0.01055   0.07410   0.06472   3.92985
   R12        3.60369  -0.00069  -0.00013  -0.01144  -0.01233   3.59136
   R13        3.26104  -0.00029   0.00208  -0.01560  -0.01403   3.24700
   R14        1.84149   0.00241   0.00017  -0.01111  -0.01103   1.83046
   R15        1.83082   0.00143   0.00059   0.00049   0.00140   1.83222
   R16        3.08416  -0.00032   0.00017  -0.02689  -0.02835   3.05581
   R17        3.41716  -0.00014  -0.00063  -0.02050  -0.02078   3.39638
   R18        3.66960  -0.00109   0.00018  -0.02304  -0.02249   3.64710
   R19        1.86578  -0.00142  -0.00131   0.00204   0.00119   1.86696
   R20        1.81430  -0.00009  -0.00004   0.00002  -0.00002   1.81428
   R21        3.45848  -0.00007  -0.00013   0.00912   0.00916   3.46764
   R22        3.25243  -0.00041   0.00218  -0.02682  -0.02419   3.22824
   R23        1.81508   0.00016  -0.00003   0.00016   0.00013   1.81521
   R24        1.89574  -0.00218  -0.00124  -0.00302  -0.00601   1.88973
   R25        3.35909   0.00050  -0.00030  -0.00648  -0.00691   3.35218
   R26        1.82286  -0.00077  -0.00064   0.00594   0.00530   1.82817
   R27        1.83533   0.00308   0.00076  -0.00672  -0.00592   1.82941
   R28        1.81204   0.00124  -0.00000  -0.00008  -0.00009   1.81195
   R29        1.85405  -0.00023  -0.00053   0.00519   0.00467   1.85872
   R30        1.81670   0.00016  -0.00002  -0.00205  -0.00208   1.81463
   R31        1.84164  -0.00155   0.00032   0.01816   0.02018   1.86183
    A1        2.23239  -0.00051  -0.00012   0.00171   0.00179   2.23417
    A2        2.11787   0.00019   0.00040  -0.00333  -0.00303   2.11484
    A3        1.93291   0.00031  -0.00028   0.00162   0.00125   1.93416
    A4        1.93747   0.00097   0.00022   0.00037   0.00052   1.93799
    A5        1.93621  -0.00022   0.00017  -0.00218  -0.00201   1.93419
    A6        1.93377  -0.00045  -0.00007   0.00275   0.00269   1.93646
    A7        1.92733  -0.00028   0.00003  -0.00061  -0.00059   1.92674
    A8        1.88956   0.00034  -0.00005   0.00020   0.00015   1.88971
    A9        1.88901   0.00031  -0.00003  -0.00021  -0.00024   1.88877
   A10        1.88642   0.00035  -0.00007   0.00007  -0.00000   1.88642
   A11        2.21173  -0.00061  -0.00360  -0.01059  -0.01533   2.19639
   A12        2.17863   0.00080   0.00685   0.00646   0.01416   2.19279
   A13        1.53438   0.00101   0.00895  -0.02269  -0.01453   1.51985
   A14        1.88257  -0.00023  -0.00312   0.00138  -0.00161   1.88097
   A15        1.84996  -0.00040  -0.00280   0.03179   0.03181   1.88177
   A16        1.46876  -0.00031  -0.00725   0.01580   0.00716   1.47592
   A17        1.85703  -0.00012   0.00131  -0.00749  -0.00563   1.85140
   A18        1.91627  -0.00055  -0.00161  -0.00011  -0.00284   1.91343
   A19        1.86967  -0.00005  -0.00103   0.00619   0.00567   1.87534
   A20        2.83164  -0.00027  -0.00180   0.02791   0.02686   2.85849
   A21        2.69449   0.00046  -0.00084   0.00859   0.00646   2.70095
   A22        1.79188  -0.00019   0.00420  -0.01380  -0.00954   1.78234
   A23        2.17501   0.00016   0.00007   0.01503   0.01504   2.19004
   A24        1.51013  -0.00068  -0.00580  -0.00383  -0.00985   1.50028
   A25        1.87707   0.00020  -0.00016   0.00674   0.00669   1.88376
   A26        1.86924  -0.00035   0.00188   0.00017   0.00288   1.87212
   A27        2.18396   0.00060   0.00030  -0.00800  -0.00823   2.17573
   A28        2.17711  -0.00041  -0.00062   0.01074   0.01056   2.18766
   A29        1.65645   0.00054   0.00172  -0.01158  -0.01092   1.64553
   A30        1.80770  -0.00027   0.00232   0.00011   0.00257   1.81027
   A31        1.86897   0.00002  -0.00015   0.01049   0.01044   1.87940
   A32        2.09474   0.00046  -0.00248  -0.01197  -0.01430   2.08044
   A33        1.76542  -0.00028   0.00011   0.00157   0.00154   1.76697
   A34        1.80488  -0.00021   0.00250  -0.05784  -0.05648   1.74839
   A35        1.97199   0.00054  -0.00011  -0.00759  -0.00776   1.96423
   A36        1.88018  -0.00142  -0.00037  -0.00646  -0.00779   1.87239
   A37        2.18743  -0.00095   0.00184  -0.02883  -0.02709   2.16034
   A38        1.83842  -0.00018  -0.00578   0.01542   0.00953   1.84795
   A39        1.86145   0.00082   0.00217   0.00459   0.00695   1.86840
   A40        2.82671   0.00077   0.00731  -0.00928  -0.00309   2.82361
   A41        2.28967  -0.00070   0.00710  -0.02232  -0.01968   2.26999
   A42        1.80581  -0.00019   0.00232   0.05965   0.06593   1.87174
   A43        1.81836   0.00009  -0.00136  -0.01239  -0.01444   1.80392
   A44        3.11018   0.00144   0.00310  -0.02127  -0.01858   3.09159
   A45        2.80178   0.00037   0.00491  -0.00003   0.00658   2.80836
   A46        2.99053  -0.00016  -0.00584  -0.00195  -0.00843   2.98209
   A47        2.93557  -0.00040  -0.00179  -0.01678  -0.01840   2.91717
   A48        3.08184   0.00042  -0.00034   0.00106  -0.00062   3.08122
   A49        2.90572   0.00037   0.00925  -0.02412  -0.01516   2.89056
   A50        3.74454  -0.00002  -0.00838   0.15938   0.14705   3.89159
   A51        3.15453   0.00033   0.00329   0.01162   0.01531   3.16984
   A52        3.01027   0.00023   0.00159   0.00693   0.00807   3.01834
   A53        2.92778   0.00008   0.00091   0.00953   0.00993   2.93771
   A54        3.00316   0.00015  -0.00400   0.01745   0.01357   3.01673
   A55        3.32523   0.00003   0.00204   0.00715   0.00824   3.33347
   A56        2.97601  -0.00074  -0.00219   0.07616   0.07513   3.05114
   A57        2.98394  -0.00049  -0.00385  -0.08453  -0.09207   2.89188
    D1       -0.00581   0.00008   0.00019  -0.00720  -0.00596  -0.01177
    D2        3.12959   0.00009   0.00029  -0.00626  -0.00538   3.12421
    D3       -0.03215  -0.00003  -0.00006  -0.02112  -0.02139  -0.05355
    D4       -2.13146  -0.00001  -0.00007  -0.02175  -0.02203  -2.15349
    D5        2.06220   0.00003   0.00004  -0.02321  -0.02339   2.03881
    D6        3.11516  -0.00004  -0.00015  -0.02201  -0.02195   3.09321
    D7        1.01586  -0.00002  -0.00016  -0.02264  -0.02258   0.99327
    D8       -1.07367   0.00001  -0.00005  -0.02410  -0.02394  -1.09761
    D9       -1.77065  -0.00029  -0.02828  -0.07219  -0.09987  -1.87052
   D10        1.52496   0.00084  -0.02796  -0.06236  -0.09038   1.43458
   D11        0.11316   0.00025  -0.02520  -0.05807  -0.07981   0.03335
   D12        0.11067   0.00027   0.00061   0.02392   0.02525   0.13591
   D13        2.04568   0.00075   0.00296   0.03080   0.03424   2.07992
   D14       -2.47387   0.00062   0.00391   0.02986   0.03393  -2.43994
   D15       -3.00282  -0.00039  -0.00262  -0.00205  -0.00476  -3.00758
   D16       -1.06780   0.00009  -0.00027   0.00483   0.00423  -1.06357
   D17        0.69584  -0.00004   0.00068   0.00389   0.00392   0.69976
   D18       -1.52117  -0.00075  -0.01019   0.01891   0.00779  -1.51338
   D19        0.41384  -0.00027  -0.00784   0.02579   0.01679   0.43063
   D20        2.17748  -0.00040  -0.00689   0.02485   0.01648   2.19396
   D21       -1.10860  -0.00165  -0.00007  -0.10895  -0.10798  -1.21658
   D22       -3.09068  -0.00006  -0.00017  -0.06806  -0.06716   3.12535
   D23        2.01009  -0.00155  -0.00408  -0.08729  -0.09062   1.91947
   D24        0.02800   0.00004  -0.00419  -0.04640  -0.04979  -0.02179
   D25        0.23229  -0.00110  -0.00015  -0.12897  -0.13029   0.10199
   D26       -1.74980   0.00049  -0.00026  -0.08808  -0.08946  -1.83926
   D27       -2.70683   0.00105   0.00975   0.01934   0.02864  -2.67819
   D28       -0.22095   0.00034   0.02000   0.06112   0.08290  -0.13804
   D29       -0.42622   0.00066   0.00737   0.02479   0.03090  -0.39532
   D30        2.05966  -0.00005   0.01761   0.06657   0.08517   2.14483
   D31        1.41398   0.00042   0.00453   0.01847   0.02194   1.43592
   D32       -2.38333  -0.00030   0.01477   0.06025   0.07621  -2.30712
   D33       -1.38636  -0.00009   0.00562   0.01690   0.02443  -1.36192
   D34        0.63129  -0.00048   0.00432   0.02006   0.02665   0.65794
   D35        1.73020  -0.00033  -0.00637  -0.02346  -0.03124   1.69896
   D36       -0.31866   0.00038  -0.00466  -0.02262  -0.02791  -0.34657
   D37       -0.42475   0.00029   0.00306   0.02299   0.02612  -0.39863
   D38        1.82343   0.00023   0.00354   0.03386   0.03697   1.86040
   D39       -2.23540   0.00049   0.00057   0.02456   0.02519  -2.21021
   D40        1.54727  -0.00004   0.00309   0.01591   0.01949   1.56676
   D41       -2.48773  -0.00010   0.00357   0.02678   0.03034  -2.45739
   D42       -0.26338   0.00015   0.00060   0.01749   0.01856  -0.24482
   D43       -2.63822   0.00007  -0.00947  -0.16290  -0.16995  -2.80817
   D44       -0.49182  -0.00061  -0.00241  -0.13002  -0.13046  -0.62228
   D45        0.64056  -0.00004   0.00563   0.02912   0.03426   0.67482
   D46        2.77075   0.00018   0.00951   0.03587   0.04505   2.81580
   D47       -1.22266   0.00047   0.00501   0.02984   0.03336  -1.18930
   D48        1.06493  -0.00013   0.00641  -0.00596   0.00016   1.06509
   D49       -0.84266   0.00024   0.00080   0.07855   0.07882  -0.76384
   D50       -0.70201   0.00015   0.00284   0.01406   0.01699  -0.68502
   D51       -2.60961   0.00052  -0.00277   0.09856   0.09565  -2.51396
   D52       -2.95144  -0.00008   0.00279  -0.00893  -0.00597  -2.95741
   D53        1.42415   0.00029  -0.00282   0.07557   0.07269   1.49684
   D54       -2.50101   0.00012   0.00186  -0.00666  -0.00471  -2.50573
   D55       -0.39422   0.00037  -0.00033  -0.00947  -0.00948  -0.40370
   D56        1.47844  -0.00013  -0.00042  -0.02632  -0.02673   1.45171
   D57       -2.69795   0.00012  -0.00261  -0.02912  -0.03150  -2.72945
   D58       -0.97465  -0.00070  -0.00368  -0.01401  -0.01758  -0.99223
   D59        1.13214  -0.00045  -0.00587  -0.01682  -0.02235   1.10980
   D60       -1.32685  -0.00060   0.00486  -0.06338  -0.05768  -1.38453
   D61        2.43015  -0.00012   0.00586  -0.06691  -0.06130   2.36885
   D62        0.38168  -0.00017   0.00725  -0.07514  -0.06819   0.31349
   D63        0.05045  -0.00027  -0.00496   0.06374   0.05909   0.10954
   D64        2.40778  -0.00102  -0.00521   0.04163   0.03662   2.44440
         Item               Value     Threshold  Converged?
 Maximum Force            0.003083     0.000015     NO 
 RMS     Force            0.000690     0.000010     NO 
 Maximum Displacement     0.274453     0.000060     NO 
 RMS     Displacement     0.061284     0.000040     NO 
 Predicted change in Energy=-4.517164D-04
 GradGradGradGradGradGradGradGradGradGradGradGradGradGradGradGradGradGrad

                          Input orientation:                          
 ---------------------------------------------------------------------
 Center     Atomic      Atomic             Coordinates (Angstroms)
 Number     Number       Type             X           Y           Z
 ---------------------------------------------------------------------
      1          6           0        1.169627   -0.167596   -1.343946
      2          8           0        1.704692   -1.194834   -0.998128
      3          8           0        0.361095    0.591331   -0.651974
      4          1           0        0.202223    0.207629    0.267232
      5          6           0        1.390484    0.413482   -2.763774
      6          9           0        2.260109   -0.326716   -3.448012
      7          9           0        1.863253    1.666907   -2.700741
      8          9           0        0.233264    0.438224   -3.444476
      9          8           0       -0.029922   -0.469822    1.662751
     10          1           0       -0.850056   -0.907213    1.955357
     11          1           0        0.567793   -0.393236    2.447133
     12          8           0        0.051232   -3.686197    3.303732
     13          1           0        0.743136   -3.482085    2.657306
     14          1           0        0.385573   -3.379779    4.160694
     15          8           0        0.561411   -2.128808    5.619774
     16          1           0       -0.356278   -1.771418    5.698342
     17          1           0        0.871973   -2.342586    6.502720
     18          8           0       -1.994674   -2.144284    2.833584
     19          1           0       -2.747829   -2.585630    2.432757
     20          1           0       -1.277355   -2.828203    2.966685
     21          8           0        1.791097   -0.619685    3.632291
     22          1           0        2.363215   -1.247738    3.169540
     23          1           0        1.460564   -1.063212    4.426782
     24          8           0       -1.957764   -1.252095    5.408743
     25          1           0       -2.258934   -0.351865    5.543881
     26          1           0       -2.150441   -1.483176    4.472298
     27          8           0        1.831642   -2.637556    1.503109
     28          1           0        2.382545   -2.991959    0.800969
     29          1           0        1.295068   -1.949229    1.045959
 ---------------------------------------------------------------------
                    Distance matrix (angstroms):
                    1          2          3          4          5
     1  C    0.000000
     2  O    1.208761   0.000000
     3  O    1.307103   2.261739   0.000000
     4  H    1.916392   2.413597   1.008667   0.000000
     5  C    1.549949   2.408924   2.356050   3.262107   0.000000
     6  F    2.375198   2.657828   3.502412   4.280591   1.331286
     7  F    2.384830   3.333706   2.758766   3.700997   1.341104
     8  F    2.378239   3.288860   2.799616   3.718994   1.342805
     9  O    3.251228   3.258037   2.576217   1.568536   4.732009
    10  H    3.938471   3.915679   3.242021   2.280336   5.388364
    11  H    3.845179   3.715498   3.258307   2.290557   5.336776
    12  O    5.935678   5.238971   5.834456   4.940143   7.444165
    13  H    5.213228   4.417953   5.262130   4.429337   6.706908
    14  H    6.421364   5.755650   6.239558   5.297372   7.959079
    15  O    7.260142   6.780562   6.839160   5.851295   8.799686
    16  H    7.382035   7.030132   6.813496   5.807366   8.912484
    17  H    8.147966   7.633707   7.749743   6.770042   9.681564
    18  O    5.601058   5.410063   5.018202   4.116310   7.023665
    19  H    5.954564   5.790530   5.410551   4.603760   7.288638
    20  H    5.625664   5.223050   5.241415   4.323480   7.103806
    21  O    5.035230   4.666802   4.676151   3.812163   6.491346
    22  H    4.791964   4.219705   4.689844   3.900176   6.237795
    23  H    5.847056   5.431995   5.453449   4.527727   7.340956
    24  O    7.520340   7.380031   6.745934   5.764675   8.987489
    25  H    7.696177   7.695376   6.792849   5.849218   9.106105
    26  H    6.825122   6.698563   6.072031   5.106508   8.276243
    27  O    3.826838   2.890285   4.151217   3.503923   5.264005
    28  H    3.748181   2.631709   4.363173   3.908458   5.028778
    29  H    2.983554   2.217024   3.195267   2.540229   4.483924
                    6          7          8          9         10
     6  F    0.000000
     7  F    2.165743   0.000000
     8  F    2.166390   2.172480   0.000000
     9  O    5.602198   5.214383   5.193995   0.000000
    10  H    6.261510   5.972219   5.669390   0.974449   0.000000
    11  H    6.133604   5.694122   5.959387   0.989133   1.586289
    12  O    7.858199   8.245777   7.910897   3.611713   3.217637
    13  H    7.037931   7.515015   7.270525   3.265039   3.108208
    14  H    8.409963   8.644760   8.511108   3.857486   3.536081
    15  O    9.399886   9.237598   9.426450   4.331274   4.112479
    16  H    9.622288   9.343072   9.424500   4.252840   3.873061
    17  H   10.247328  10.087734  10.348312   5.267443   5.069930
    18  O    7.801613   7.748389   7.144724   2.834594   1.900467
    19  H    8.047706   8.105489   7.250688   3.529387   2.578087
    20  H    7.740764   7.886011   7.352177   2.969561   2.212593
    21  O    7.101865   6.733573   7.323022   2.686569   3.141731
    22  H    6.682134   6.573076   7.150131   2.933031   3.451856
    23  H    7.949470   7.643121   8.106619   3.195860   3.386922
    24  O    9.853369   9.427857   9.275628   4.284972   3.643053
    25  H   10.063624   9.436189   9.360868   4.477229   3.894977
    26  H    9.139018   8.802571   8.488176   3.662928   2.890972
    27  O    5.480617   6.016790   6.041012   2.861813   3.223371
    28  H    5.017206   5.851212   5.865950   3.594974   4.016029
    29  H    4.874385   5.238038   5.195321   2.079586   2.552325
                   11         12         13         14         15
    11  H    0.000000
    12  O    3.441538   0.000000
    13  H    3.100952   0.968638   0.000000
    14  H    3.448033   0.969567   1.548707   0.000000
    15  O    3.616337   2.837216   3.261993   1.929964   0.000000
    16  H    3.650157   3.092992   3.658277   2.345533   0.987954
    17  H    4.510019   3.565450   4.012763   2.607190   0.960075
    18  O    3.127579   2.604663   3.052275   2.992198   3.781093
    19  H    3.974940   3.131228   3.611217   3.665331   4.617016
    20  H    3.098963   1.617065   2.146080   2.120195   3.302892
    21  O    1.718240   3.540986   3.200337   3.142105   2.782026
    22  H    2.115558   3.362938   2.807017   3.072303   3.166453
    23  H    2.272645   3.182375   3.081671   2.567662   1.834994
    24  O    3.985876   3.793677   4.454000   3.402336   2.675705
    25  H    4.193083   4.633886   5.209895   4.251457   3.334311
    26  H    3.560626   3.326592   3.957602   3.182070   3.014578
    27  O    2.743258   2.740757   1.797288   3.115247   4.338115
    28  H    3.571630   3.490101   2.524653   3.927601   5.223259
    29  H    2.216604   3.108332   2.291444   3.546157   4.635762
                   16         17         18         19         20
    16  H    0.000000
    17  H    1.575391   0.000000
    18  O    3.321176   4.660424   0.000000
    19  H    4.128741   5.452214   0.960569   0.000000
    20  H    3.070362   4.166411   1.000004   1.583103   0.000000
    21  O    3.194726   3.471677   4.158653   5.089762   3.838748
    22  H    3.750296   3.812162   4.461822   5.334377   3.974012
    23  H    2.327947   2.508537   3.955460   4.899436   3.569773
    24  O    1.708309   3.223874   2.725584   3.355445   2.985082
    25  H    2.378884   3.832091   3.260109   3.861064   3.706438
    26  H    2.192097   3.741148   1.773897   2.394160   2.199601
    27  O    4.810111   5.099420   4.080952   4.673168   3.441550
    28  H    5.742397   5.934094   4.900012   5.398942   4.255821
    29  H    4.939962   5.487257   3.749140   4.321254   3.328536
                   21         22         23         24         25
    21  O    0.000000
    22  H    0.967424   0.000000
    23  H    0.968083   1.558681   0.000000
    24  O    4.196389   4.866714   3.561585   0.000000
    25  H    4.486497   5.272983   3.948239   0.958843   0.000000
    26  H    4.121523   4.703796   3.635629   0.983592   1.562026
    27  O    2.933746   2.234090   3.341275   5.615432   6.187490
    28  H    3.740839   2.941565   4.209113   6.564830   7.142033
    29  H    2.950059   2.478432   3.498911   5.486420   5.950950
                   26         27         28         29
    26  H    0.000000
    27  O    5.099574   0.000000
    28  H    6.025201   0.960258   0.000000
    29  H    4.881449   0.985236   1.526405   0.000000
 Stoichiometry    C2H15F3O9
 Framework group  C1[X(C2H15F3O9)]
 Deg. of freedom    81
 Full point group                 C1      NOp   1
 Largest Abelian subgroup         C1      NOp   1
 Largest concise Abelian subgroup C1      NOp   1
                         Standard orientation:                         
 ---------------------------------------------------------------------
 Center     Atomic      Atomic             Coordinates (Angstroms)
 Number     Number       Type             X           Y           Z
 ---------------------------------------------------------------------
      1          6           0        2.460968    0.009831   -0.011026
      2          8           0        1.949028    0.982210    0.492462
      3          8           0        1.869347   -1.010135   -0.575094
      4          1           0        0.866138   -0.910903   -0.541428
      5          6           0        4.001273   -0.159743   -0.043401
      6          9           0        4.605720    0.906017    0.477292
      7          9           0        4.439803   -0.319435   -1.300679
      8          9           0        4.368238   -1.239007    0.666281
      9          8           0       -0.684115   -0.708215   -0.415187
     10          1           0       -1.279378   -1.210144    0.170715
     11          1           0       -1.245279   -0.163246   -1.020568
     12          8           0       -3.171892    0.965580    1.598230
     13          1           0       -2.352040    1.438775    1.392834
     14          1           0       -3.790172    1.176134    0.881670
     15          8           0       -4.709032    0.848774   -0.783650
     16          1           0       -4.884139   -0.122395   -0.736533
     17          1           0       -5.517393    1.281407   -1.068474
     18          8           0       -2.737001   -1.588475    1.330014
     19          1           0       -2.678313   -2.075837    2.155681
     20          1           0       -2.904445   -0.628632    1.555117
     21          8           0       -2.124493    1.101753   -1.781562
     22          1           0       -1.758768    1.867519   -1.317065
     23          1           0       -3.070970    1.068757   -1.580871
     24          8           0       -4.828345   -1.797364   -0.405340
     25          1           0       -4.744972   -2.472006   -1.081570
     26          1           0       -4.080615   -1.923058    0.221201
     27          8           0       -0.774067    1.931180    0.687297
     28          1           0       -0.107970    2.535218    1.024270
     29          1           0       -0.264411    1.107251    0.508179
 ---------------------------------------------------------------------
 Rotational constants (GHZ):           0.9441429           0.1700819           0.1644193
 Standard basis: 6-31++G(d,p) (6D, 7F)
 There are   356 symmetry adapted cartesian basis functions of A   symmetry.
 There are   356 symmetry adapted basis functions of A   symmetry.
   356 basis functions,   568 primitive gaussians,   356 cartesian basis functions
    63 alpha electrons       63 beta electrons
       nuclear repulsion energy      1088.4733146937 Hartrees.
 NAtoms=   29 NActive=   29 NUniq=   29 SFac= 1.00D+00 NAtFMM=   60 NAOKFM=F Big=F
 Integral buffers will be    131072 words long.
 Raffenetti 2 integral format.
 Two-electron integral symmetry is turned on.
 Nuclear repulsion after empirical dispersion term =     1088.4571157170 Hartrees.
 One-electron integrals computed using PRISM.
 NBasis=   356 RedAO= T EigKep=  3.36D-05  NBF=   356
 NBsUse=   356 1.00D-06 EigRej= -1.00D+00 NBFU=   356
 Initial guess from the checkpoint file:  "/local_scratch/slurm.6305350/Gau-1521628.chk"
 B after Tr=    -0.000000    0.000000    0.000000
         Rot=    0.999972   -0.007459    0.000219   -0.000337 Ang=  -0.86 deg.
 ExpMin= 3.60D-02 ExpMax= 7.00D+03 ExpMxC= 1.05D+03 IAcc=3 IRadAn=         5 AccDes= 0.00D+00
 Harris functional with IExCor= 4639 and IRadAn=       5 diagonalized for initial guess.
 HarFok:  IExCor= 4639 AccDes= 0.00D+00 IRadAn=         5 IDoV= 1 UseB2=F ITyADJ=14
 ICtDFT=  3500011 ScaDFX=  1.000000  1.000000  1.000000  1.000000
 FoFCou: FMM=F IPFlag=           0 FMFlag=      100000 FMFlg1=           0
         NFxFlg=           0 DoJE=T BraDBF=F KetDBF=T FulRan=T
         wScrn=  0.000000 ICntrl=       500 IOpCl=  0 I1Cent=   200000004 NGrid=           0
         NMat0=    1 NMatS0=      1 NMatT0=    0 NMatD0=    1 NMtDS0=    0 NMtDT0=    0
 Petite list used in FoFCou.
 Requested convergence on RMS density matrix=1.00D-10 within 128 cycles.
 Requested convergence on MAX density matrix=1.00D-08.
 Requested convergence on             energy=1.00D-08.
 No special actions if energy rises.
 SCF Done:  E(RwB97XD) =  -1061.67651408     A.U. after   16 cycles
            NFock= 16  Conv=0.59D-10     -V/T= 2.0083
 Calling FoFJK, ICntrl=      2127 FMM=F ISym2X=0 I1Cent= 0 IOpClX= 0 NMat=1 NMatS=1 NMatT=0.
 ***** Axes restored to original set *****
 -------------------------------------------------------------------
 Center     Atomic                   Forces (Hartrees/Bohr)
 Number     Number              X              Y              Z
 -------------------------------------------------------------------
      1        6          -0.002701883    0.004355980    0.000136153
      2        8          -0.000018058   -0.001832373    0.001496618
      3        8           0.001911620   -0.001356505   -0.002358692
      4        1          -0.000719448   -0.000209387    0.001473435
      5        6           0.000153443    0.000493081   -0.000725260
      6        9           0.000184247   -0.000142661   -0.000142411
      7        9          -0.000281355   -0.000547654    0.000385982
      8        9           0.000108457   -0.000055850    0.000467253
      9        8          -0.000922476    0.000083596    0.000769985
     10        1           0.001526174   -0.000068857   -0.000538713
     11        1          -0.001272246    0.000214701   -0.001145023
     12        8          -0.004776135   -0.003367306    0.004346291
     13        1           0.005085490    0.001675704   -0.006062589
     14        1          -0.000790002    0.000991272    0.002217716
     15        8          -0.000391815    0.000106559    0.000639933
     16        1           0.001060174   -0.000481680   -0.000338568
     17        1          -0.000475095    0.000067462   -0.000059098
     18        8          -0.000943031    0.001565895   -0.000840088
     19        1           0.000221624    0.000151663   -0.000238187
     20        1           0.000468615   -0.000377124    0.000347661
     21        8           0.003371624    0.005046591   -0.006088613
     22        1          -0.002983264   -0.000686725    0.001395255
     23        1          -0.000752897   -0.004403782    0.004068165
     24        8          -0.001355129   -0.001035924   -0.002904222
     25        1           0.000314378    0.001367015    0.000506965
     26        1           0.001244299   -0.000467964    0.002778040
     27        8          -0.004731220    0.008838376   -0.006251315
     28        1           0.001562632   -0.001886443   -0.000294911
     29        1           0.005901277   -0.008037659    0.006958238
 -------------------------------------------------------------------
 Cartesian Forces:  Max     0.008838376 RMS     0.002679405

 GradGradGradGradGradGradGradGradGradGradGradGradGradGradGradGradGradGrad
 Berny optimization.
 Using GEDIIS/GDIIS optimizer.
 FormGI is forming the generalized inverse of G from B-inverse, IUseBI=4.
 Internal  Forces:  Max     0.009349972 RMS     0.001386757
 Search for a local minimum.
 Step number  12 out of a maximum of  174
 All quantities printed in internal units (Hartrees-Bohrs-Radians)
 Mixed Optimization -- RFO/linear search
 Update second derivatives using D2CorX and points    9   10   11   12
 DE= -2.91D-04 DEPred=-4.52D-04 R= 6.44D-01
 TightC=F SS=  1.41D+00  RLast= 5.12D-01 DXNew= 1.1673D+00 1.5346D+00
 Trust test= 6.44D-01 RLast= 5.12D-01 DXMaxT set to 1.17D+00
 ITU=  1  0  0 -1 -1  1  1  0  1  1  1  0
 Use linear search instead of GDIIS.
     Eigenvalues ---    0.00001   0.00037   0.00044   0.00047   0.00090
     Eigenvalues ---    0.00147   0.00212   0.00273   0.00329   0.00394
     Eigenvalues ---    0.00412   0.00518   0.00573   0.00720   0.00775
     Eigenvalues ---    0.00829   0.00854   0.00890   0.01064   0.01139
     Eigenvalues ---    0.01226   0.01298   0.01343   0.01348   0.01446
     Eigenvalues ---    0.01582   0.01716   0.01727   0.01813   0.01886
     Eigenvalues ---    0.01947   0.02055   0.02141   0.02270   0.02355
     Eigenvalues ---    0.02476   0.02654   0.02869   0.02948   0.03035
     Eigenvalues ---    0.03196   0.03233   0.03440   0.04088   0.04780
     Eigenvalues ---    0.04894   0.05086   0.05262   0.05265   0.06926
     Eigenvalues ---    0.08649   0.10044   0.11688   0.13595   0.19365
     Eigenvalues ---    0.21506   0.21808   0.23931   0.28236   0.34527
     Eigenvalues ---    0.37589   0.37643   0.38579   0.38898   0.42482
     Eigenvalues ---    0.44965   0.46098   0.46321   0.48024   0.50771
     Eigenvalues ---    0.51938   0.54015   0.55971   0.56963   0.57420
     Eigenvalues ---    0.57568   0.57617   0.57868   0.61871   0.93533
     Eigenvalues ---    1.02919
 RFO step:  Lambda=-1.04140729D-03 EMin= 1.18820762D-05
 Quartic linear search produced a step of -0.18440.
 Iteration  1 RMS(Cart)=  0.06909770 RMS(Int)=  0.00199720
 Iteration  2 RMS(Cart)=  0.00243024 RMS(Int)=  0.00072078
 Iteration  3 RMS(Cart)=  0.00001125 RMS(Int)=  0.00072077
 Iteration  4 RMS(Cart)=  0.00000003 RMS(Int)=  0.00072077
 Variable       Old X    -DE/DX   Delta X   Delta X   Delta X     New X
                                 (Linear)    (Quad)   (Total)
    R1        2.28423   0.00194  -0.00003   0.00278   0.00247   2.28670
    R2        2.47007  -0.00379  -0.00031  -0.00188  -0.00243   2.46764
    R3        2.92898  -0.00006   0.00011  -0.00056  -0.00046   2.92852
    R4        1.90610   0.00093  -0.00098   0.00687   0.00598   1.91208
    R5        2.96410  -0.00055   0.00478  -0.04835  -0.04344   2.92067
    R6        2.51577   0.00027   0.00003   0.00003   0.00006   2.51583
    R7        2.53432  -0.00059  -0.00003  -0.00014  -0.00017   2.53415
    R8        2.53753  -0.00033  -0.00026   0.00081   0.00054   2.53808
    R9        1.84144  -0.00196  -0.00031   0.00017   0.00002   1.84147
   R10        1.86919  -0.00204  -0.00041   0.00413   0.00385   1.87304
   R11        3.92985   0.00258  -0.01193   0.16570   0.15347   4.08332
   R12        3.59136  -0.00059   0.00227   0.00136   0.00394   3.59530
   R13        3.24700  -0.00038   0.00259  -0.01457  -0.01191   3.23509
   R14        1.83046   0.00854   0.00203  -0.00206   0.00001   1.83047
   R15        1.83222   0.00140  -0.00026  -0.00067  -0.00102   1.83120
   R16        3.05581   0.00018   0.00523  -0.00143   0.00448   3.06029
   R17        3.39638   0.00064   0.00383   0.00560   0.00930   3.40569
   R18        3.64710  -0.00069   0.00415  -0.04913  -0.04523   3.60187
   R19        1.86696  -0.00091  -0.00022   0.00205   0.00164   1.86860
   R20        1.81428  -0.00022   0.00000  -0.00027  -0.00027   1.81401
   R21        3.46764   0.00020  -0.00169   0.03535   0.03366   3.50129
   R22        3.22824   0.00033   0.00446  -0.02661  -0.02237   3.20587
   R23        1.81521  -0.00014  -0.00002  -0.00003  -0.00005   1.81516
   R24        1.88973   0.00090   0.00111   0.00953   0.01142   1.90115
   R25        3.35218   0.00051   0.00127  -0.00010   0.00113   3.35331
   R26        1.82817  -0.00199  -0.00098   0.00552   0.00454   1.83271
   R27        1.82941   0.00592   0.00109  -0.00140  -0.00027   1.82914
   R28        1.81195   0.00126   0.00002  -0.00059  -0.00058   1.81138
   R29        1.85872  -0.00209  -0.00086   0.00222   0.00124   1.85996
   R30        1.81463   0.00181   0.00038   0.00033   0.00072   1.81534
   R31        1.86183  -0.00935  -0.00372  -0.00735  -0.01147   1.85036
    A1        2.23417  -0.00180  -0.00033   0.00042  -0.00001   2.23416
    A2        2.11484   0.00101   0.00056  -0.00291  -0.00230   2.11254
    A3        1.93416   0.00079  -0.00023   0.00249   0.00231   1.93647
    A4        1.93799  -0.00170  -0.00010  -0.00351  -0.00326   1.93473
    A5        1.93419   0.00030   0.00037  -0.00012   0.00025   1.93444
    A6        1.93646  -0.00069  -0.00050  -0.00052  -0.00102   1.93544
    A7        1.92674  -0.00052   0.00011  -0.00002   0.00009   1.92683
    A8        1.88971   0.00029  -0.00003   0.00025   0.00022   1.88993
    A9        1.88877   0.00026   0.00004   0.00021   0.00026   1.88903
   A10        1.88642   0.00040   0.00000   0.00023   0.00023   1.88665
   A11        2.19639  -0.00065   0.00283  -0.02931  -0.02608   2.17032
   A12        2.19279   0.00048  -0.00261   0.02736   0.02400   2.21678
   A13        1.51985   0.00073   0.00268  -0.00454  -0.00064   1.51921
   A14        1.88097   0.00011   0.00030   0.00390   0.00445   1.88541
   A15        1.88177   0.00027  -0.00587   0.02566   0.01778   1.89955
   A16        1.47592  -0.00060  -0.00132  -0.02394  -0.02402   1.45190
   A17        1.85140   0.00072   0.00104  -0.01533  -0.01449   1.83691
   A18        1.91343  -0.00112   0.00052   0.01460   0.01521   1.92864
   A19        1.87534  -0.00056  -0.00105  -0.00368  -0.00488   1.87046
   A20        2.85849  -0.00084  -0.00495   0.01923   0.01272   2.87121
   A21        2.70095   0.00034  -0.00119   0.02230   0.02191   2.72286
   A22        1.78234   0.00009   0.00176  -0.00754  -0.00574   1.77661
   A23        2.19004   0.00000  -0.00277  -0.00103  -0.00342   2.18662
   A24        1.50028  -0.00056   0.00182  -0.00707  -0.00556   1.49471
   A25        1.88376   0.00016  -0.00123   0.00751   0.00599   1.88975
   A26        1.87212  -0.00044  -0.00053  -0.01028  -0.01085   1.86127
   A27        2.17573   0.00055   0.00152   0.01210   0.01377   2.18949
   A28        2.18766  -0.00025  -0.00195   0.00980   0.00786   2.19552
   A29        1.64553   0.00029   0.00201  -0.00879  -0.00646   1.63907
   A30        1.81027  -0.00006  -0.00047  -0.01130  -0.01216   1.79811
   A31        1.87940  -0.00017  -0.00192   0.00496   0.00307   1.88247
   A32        2.08044   0.00045   0.00264   0.00357   0.00622   2.08666
   A33        1.76697  -0.00035  -0.00028  -0.00202  -0.00220   1.76477
   A34        1.74839  -0.00019   0.01042  -0.06277  -0.05252   1.69588
   A35        1.96423   0.00009   0.00143   0.00468   0.00579   1.97002
   A36        1.87239  -0.00116   0.00144  -0.00188  -0.00026   1.87213
   A37        2.16034  -0.00064   0.00500  -0.02264  -0.01769   2.14265
   A38        1.84795   0.00005  -0.00176   0.02609   0.02425   1.87220
   A39        1.86840   0.00042  -0.00128  -0.00285  -0.00402   1.86438
   A40        2.82361   0.00080   0.00057  -0.01747  -0.01652   2.80710
   A41        2.26999  -0.00106   0.00363  -0.05570  -0.05085   2.21914
   A42        1.87174  -0.00117  -0.01216   0.00094  -0.01462   1.85712
   A43        1.80392   0.00184   0.00266   0.00416   0.00557   1.80949
   A44        3.09159   0.00001   0.00343  -0.02991  -0.02569   3.06590
   A45        2.80836   0.00087  -0.00121  -0.00962  -0.01198   2.79638
   A46        2.98209  -0.00013   0.00156  -0.01155  -0.01017   2.97192
   A47        2.91717  -0.00039   0.00339  -0.01658  -0.01313   2.90404
   A48        3.08122  -0.00029   0.00011   0.01270   0.01328   3.09449
   A49        2.89056  -0.00002   0.00280  -0.03660  -0.03410   2.85646
   A50        3.89159  -0.00204  -0.02712   0.10783   0.08128   3.97287
   A51        3.16984  -0.00018  -0.00282   0.00081  -0.00235   3.16749
   A52        3.01834   0.00033  -0.00149   0.00623   0.00537   3.02371
   A53        2.93771   0.00010  -0.00183  -0.00776  -0.00892   2.92880
   A54        3.01673   0.00026  -0.00250   0.01482   0.01237   3.02910
   A55        3.33347   0.00021  -0.00152   0.00394   0.00313   3.33661
   A56        3.05114  -0.00086  -0.01385   0.06743   0.05333   3.10448
   A57        2.89188   0.00035   0.01698   0.02323   0.04357   2.93545
    D1       -0.01177   0.00065   0.00110   0.00819   0.00837  -0.00340
    D2        3.12421   0.00041   0.00099   0.00895   0.00943   3.13364
    D3       -0.05355  -0.00014   0.00395  -0.00645  -0.00231  -0.05586
    D4       -2.15349  -0.00025   0.00406  -0.00634  -0.00209  -2.15557
    D5        2.03881   0.00004   0.00431  -0.00627  -0.00177   2.03704
    D6        3.09321   0.00010   0.00405  -0.00716  -0.00330   3.08992
    D7        0.99327  -0.00001   0.00416  -0.00705  -0.00307   0.99020
    D8       -1.09761   0.00028   0.00441  -0.00698  -0.00276  -1.10037
    D9       -1.87052   0.00021   0.01842   0.06719   0.08474  -1.78579
   D10        1.43458   0.00068   0.01667   0.03592   0.05212   1.48670
   D11        0.03335   0.00097   0.01472   0.08290   0.09547   0.12882
   D12        0.13591   0.00055  -0.00466  -0.00467  -0.00963   0.12628
   D13        2.07992   0.00070  -0.00631  -0.00531  -0.01197   2.06795
   D14       -2.43994   0.00048  -0.00626  -0.01003  -0.01639  -2.45633
   D15       -3.00758  -0.00027   0.00088   0.01072   0.01149  -2.99609
   D16       -1.06357  -0.00012  -0.00078   0.01009   0.00915  -1.05442
   D17        0.69976  -0.00034  -0.00072   0.00537   0.00473   0.70449
   D18       -1.51338  -0.00075  -0.00144  -0.01116  -0.01183  -1.52521
   D19        0.43063  -0.00059  -0.00310  -0.01179  -0.01417   0.41646
   D20        2.19396  -0.00081  -0.00304  -0.01652  -0.01859   2.17537
   D21       -1.21658  -0.00118   0.01991  -0.06266  -0.04318  -1.25976
   D22        3.12535   0.00020   0.01238  -0.02843  -0.01646   3.10888
   D23        1.91947  -0.00094   0.01671  -0.08713  -0.07111   1.84836
   D24       -0.02179   0.00044   0.00918  -0.05291  -0.04439  -0.06618
   D25        0.10199  -0.00105   0.02403  -0.10541  -0.08049   0.02150
   D26       -1.83926   0.00033   0.01650  -0.07118  -0.05378  -1.89304
   D27       -2.67819   0.00084  -0.00528   0.05379   0.04749  -2.63070
   D28       -0.13804   0.00044  -0.01529   0.00519  -0.01107  -0.14911
   D29       -0.39532   0.00025  -0.00570   0.03876   0.03295  -0.36236
   D30        2.14483  -0.00015  -0.01570  -0.00985  -0.02560   2.11923
   D31        1.43592   0.00011  -0.00405   0.02915   0.02438   1.46030
   D32       -2.30712  -0.00029  -0.01405  -0.01946  -0.03417  -2.34129
   D33       -1.36192   0.00011  -0.00451   0.03436   0.02799  -1.33393
   D34        0.65794  -0.00071  -0.00491   0.02903   0.02186   0.67980
   D35        1.69896  -0.00106   0.00576  -0.02233  -0.01666   1.68230
   D36       -0.34657   0.00015   0.00515  -0.02972  -0.02464  -0.37122
   D37       -0.39863   0.00017  -0.00482   0.02802   0.02322  -0.37541
   D38        1.86040  -0.00011  -0.00682   0.03826   0.03183   1.89224
[truncated: 1,686,375 more chars]
