# Supplementary material for: The Hydration of Trifluoroacetic Acid from 0 to 298 K
Source: J Phys Chem A. 2026 Jan 20;130(4):927–35. doi: 10.1021/acs.jpca.5c08151 (PMC12862820; doi:10.1021/acs.jpca.5c08151)
Supplement: Supplementary file 1 [file jp5c08151_si_001.zip › TFA_SI/within1kcal-hightemps/7-H2O/20K-1-601-18531-wb97xd.xyz]

29
20K-1-601-18531-wb97xd.log	Energy: -666218.5268392
C          1.77680       -0.18187        0.05444
O          0.93400        0.70201        0.06717
O          1.59225       -1.45584        0.05663
H          0.58186       -1.73075        0.04467
C          3.28566        0.17813        0.02324
F          3.84423       -0.27692       -1.10791
F          3.92330       -0.37909        1.06121
F          3.46402        1.49598        0.07842
O         -0.78288       -2.20460       -0.00627
H         -1.28233       -1.93192       -0.80363
H         -1.35450       -1.98563        0.75695
O         -1.29767        1.23853        1.83974
H         -1.65861        0.35857        2.05218
H         -0.46961        1.07837        1.36315
O         -2.56096       -1.25134        1.87328
H         -2.99131       -1.74609        2.57465
H         -3.25802       -0.96236        1.22165
O         -4.09985       -0.34522       -0.05819
H         -3.94902        0.61697       -0.07207
H         -3.67534       -0.68459       -0.86547
O         -1.19874        1.29885       -1.84350
H         -0.40066        1.22688       -1.29982
H         -1.83474        1.80686       -1.30548
O         -2.25243       -1.10118       -2.05457
H         -2.35055       -1.43314       -2.95020
H         -1.83491       -0.19830       -2.10251
O         -2.99026        2.23707        0.07142
H         -3.34283        3.11221        0.24856
H         -2.38585        1.98941        0.82006
