# Supplementary material for: The Hydration of Trifluoroacetic Acid from 0 to 298 K
Source: J Phys Chem A. 2026 Jan 20;130(4):927–35. doi: 10.1021/acs.jpca.5c08151 (PMC12862820; doi:10.1021/acs.jpca.5c08151)
Supplement: Supplementary file 1 [file jp5c08151_si_001.zip › TFA_SI/within1kcal-hightemps/7-H2O/PM7-1-144-18660-wb97xd.log]

 Entering Gaussian System, Link 0=g16
 Initial command:
 /software/commercial/MERCURY/GAUSSIAN/AVX2/g16/l1.exe "/local_scratch/slurm.6305372/Gau-1119700.inp" -scrdir="/local_scratch/slurm.6305372/"
 Entering Link 1 = /software/commercial/MERCURY/GAUSSIAN/AVX2/g16/l1.exe PID=   1119702.
  
 Copyright (c) 1988-2019, Gaussian, Inc.  All Rights Reserved.
  
 This is part of the Gaussian(R) 16 program.  It is based on
 the Gaussian(R) 09 system (copyright 2009, Gaussian, Inc.),
 the Gaussian(R) 03 system (copyright 2003, Gaussian, Inc.),
 the Gaussian(R) 98 system (copyright 1998, Gaussian, Inc.),
 the Gaussian(R) 94 system (copyright 1995, Gaussian, Inc.),
 the Gaussian 92(TM) system (copyright 1992, Gaussian, Inc.),
 the Gaussian 90(TM) system (copyright 1990, Gaussian, Inc.),
 the Gaussian 88(TM) system (copyright 1988, Gaussian, Inc.),
 the Gaussian 86(TM) system (copyright 1986, Carnegie Mellon
 University), and the Gaussian 82(TM) system (copyright 1983,
 Carnegie Mellon University). Gaussian is a federally registered
 trademark of Gaussian, Inc.
  
 This software contains proprietary and confidential information,
 including trade secrets, belonging to Gaussian, Inc.
  
 This software is provided under written license and may be
 used, copied, transmitted, or stored only in accord with that
 written license.
  
 The following legend is applicable only to US Government
 contracts under FAR:
  
                    RESTRICTED RIGHTS LEGEND
  
 Use, reproduction and disclosure by the US Government is
 subject to restrictions as set forth in subparagraphs (a)
 and (c) of the Commercial Computer Software - Restricted
 Rights clause in FAR 52.227-19.
  
 Gaussian, Inc.
 340 Quinnipiac St., Bldg. 40, Wallingford CT 06492
  
  
 ---------------------------------------------------------------
 Warning -- This program may not be used in any manner that
 competes with the business of Gaussian, Inc. or will provide
 assistance to any competitor of Gaussian, Inc.  The licensee
 of this program is prohibited from giving any competitor of
 Gaussian, Inc. access to this program.  By using this program,
 the user acknowledges that Gaussian, Inc. is engaged in the
 business of creating and licensing software in the field of
 computational chemistry and represents and warrants to the
 licensee that it is not a competitor of Gaussian, Inc. and that
 it will not use this program in any manner prohibited above.
 ---------------------------------------------------------------
  

 Cite this work as:
 Gaussian 16, Revision C.01,
 M. J. Frisch, G. W. Trucks, H. B. Schlegel, G. E. Scuseria, 
 M. A. Robb, J. R. Cheeseman, G. Scalmani, V. Barone, 
 G. A. Petersson, H. Nakatsuji, X. Li, M. Caricato, A. V. Marenich, 
 J. Bloino, B. G. Janesko, R. Gomperts, B. Mennucci, H. P. Hratchian, 
 J. V. Ortiz, A. F. Izmaylov, J. L. Sonnenberg, D. Williams-Young, 
 F. Ding, F. Lipparini, F. Egidi, J. Goings, B. Peng, A. Petrone, 
 T. Henderson, D. Ranasinghe, V. G. Zakrzewski, J. Gao, N. Rega, 
 G. Zheng, W. Liang, M. Hada, M. Ehara, K. Toyota, R. Fukuda, 
 J. Hasegawa, M. Ishida, T. Nakajima, Y. Honda, O. Kitao, H. Nakai, 
 T. Vreven, K. Throssell, J. A. Montgomery, Jr., J. E. Peralta, 
 F. Ogliaro, M. J. Bearpark, J. J. Heyd, E. N. Brothers, K. N. Kudin, 
 V. N. Staroverov, T. A. Keith, R. Kobayashi, J. Normand, 
 K. Raghavachari, A. P. Rendell, J. C. Burant, S. S. Iyengar, 
 J. Tomasi, M. Cossi, J. M. Millam, M. Klene, C. Adamo, R. Cammi, 
 J. W. Ochterski, R. L. Martin, K. Morokuma, O. Farkas, 
 J. B. Foresman, and D. J. Fox, Gaussian, Inc., Wallingford CT, 2019.
 
 ******************************************
 Gaussian 16:  ES64L-G16RevC.01  3-Jul-2019
                10-Oct-2025 
 ******************************************
 %nproc=20
 Will use up to   20 processors via shared memory.
 %mem=18gb
 ----------------------------------------------------------------------
 # wb97xd/6-31++g** scf(conver=10) opt(tight,maxcycles=300,calcfc) freq
 ----------------------------------------------------------------------
 1/6=300,7=10,10=4,18=20,19=15,26=3,38=1/1,3;
 2/9=110,12=2,17=6,18=5,40=1/2;
 3/5=1,6=6,7=1111,11=2,25=1,30=1,71=2,74=-58,140=1/1,2,3;
 4//1;
 5/5=2,6=10,38=5/2;
 8/6=4,10=90,11=11/1;
 11/6=1,8=1,9=11,15=111,16=1/1,2,10;
 10/6=1,13=1/2;
 6/7=2,8=2,9=2,10=2,28=1/1;
 7/10=1,25=1/1,2,3,16;
 1/6=300,7=10,10=4,18=20,19=15,26=3/3(2);
 2/9=110/2;
 99//99;
 2/9=110/2;
 3/5=1,6=6,7=1111,11=2,25=1,30=1,71=1,74=-58/1,2,3;
 4/5=5,16=3,69=1/1;
 5/5=2,6=10,38=5/2;
 7//1,2,3,16;
 1/6=300,7=10,18=20,19=15,26=3/3(-5);
 2/9=110/2;
 6/7=2,8=2,9=2,10=2,19=2,28=1/1;
 99/9=1/99;
 ---------------
 PM7-1-144-18660
 ---------------
 Symbolic Z-matrix:
 Charge =  0 Multiplicity = 1
 C                     1.02592  -0.26989   0.23642 
 O                    -0.16359  -0.50698   0.11932 
 O                     1.70262   0.61587  -0.39006 
 H                     1.09711   1.23186  -1.16701 
 C                     1.90132  -1.07114   1.23582 
 F                     3.0954   -1.38157   0.75218 
 F                     1.33199  -2.22239   1.5794 
 F                     2.11109  -0.41531   2.36987 
 O                    -1.77232  -1.92676  -1.52968 
 H                    -1.08351  -1.82471  -0.86092 
 H                    -2.58227  -1.62474  -1.08238 
 O                    -1.42275   0.17248  -3.05777 
 H                    -1.48073  -0.1081   -3.96607 
 H                    -1.49902  -0.65594  -2.49766 
 O                    -1.51064   3.18109  -0.80958 
 H                    -2.23906   2.53393  -0.99517 
 H                    -1.78465   3.98308  -1.25286 
 O                    -2.09776  -0.97581   1.92691 
 H                    -1.32498  -0.75782   1.38729 
 H                    -1.91755  -1.82537   2.32402 
 O                    -3.33969   1.42955  -1.65634 
 H                    -3.55799   0.72598  -1.03025 
 H                    -2.74117   1.00362  -2.28416 
 O                    -3.76021  -0.758    -0.15283 
 H                    -3.24921  -0.78256   0.69044 
 H                    -4.65344  -1.01818   0.05674 
 O                     0.39385   1.88268  -2.08159 
 H                    -0.26093   2.45229  -1.55974 
 H                    -0.20275   1.20654  -2.49105 
 
 Add virtual bond connecting atoms H4         and O3         Dist= 2.20D+00.
 Add virtual bond connecting atoms O27        and H4         Dist= 2.50D+00.
 Add virtual bond connecting atoms H14        and O9         Dist= 3.06D+00.
 Add virtual bond connecting atoms H28        and O15        Dist= 3.08D+00.
 Add virtual bond connecting atoms O21        and H16        Dist= 3.20D+00.
 Add virtual bond connecting atoms H23        and O12        Dist= 3.29D+00.
 Add virtual bond connecting atoms H29        and O12        Dist= 3.21D+00.
 Add virtual bond connecting atoms H25        and O18        Dist= 3.21D+00.
 Add virtual bond connecting atoms H19        and O2         Dist= 3.28D+00.
 Add virtual bond connecting atoms O24        and H11        Dist= 3.27D+00.
 Add virtual bond connecting atoms O24        and H22        Dist= 3.28D+00.

 GradGradGradGradGradGradGradGradGradGradGradGradGradGradGradGradGradGrad
 Berny optimization.
 Initialization pass.
                           ----------------------------
                           !    Initial Parameters    !
                           ! (Angstroms and Degrees)  !
 --------------------------                            --------------------------
 ! Name  Definition              Value          Derivative Info.                !
 --------------------------------------------------------------------------------
 ! R1    R(1,2)                  1.2185         calculate D2E/DX2 analytically  !
 ! R2    R(1,3)                  1.2787         calculate D2E/DX2 analytically  !
 ! R3    R(1,5)                  1.5515         calculate D2E/DX2 analytically  !
 ! R4    R(2,19)                 1.7377         calculate D2E/DX2 analytically  !
 ! R5    R(3,4)                  1.1618         calculate D2E/DX2 analytically  !
 ! R6    R(4,27)                 1.3246         calculate D2E/DX2 analytically  !
 ! R7    R(5,6)                  1.3252         calculate D2E/DX2 analytically  !
 ! R8    R(5,7)                  1.3295         calculate D2E/DX2 analytically  !
 ! R9    R(5,8)                  1.3267         calculate D2E/DX2 analytically  !
 ! R10   R(9,10)                 0.9655         calculate D2E/DX2 analytically  !
 ! R11   R(9,11)                 0.9733         calculate D2E/DX2 analytically  !
 ! R12   R(9,14)                 1.6207         calculate D2E/DX2 analytically  !
 ! R13   R(11,24)                1.7329         calculate D2E/DX2 analytically  !
 ! R14   R(12,13)                0.9524         calculate D2E/DX2 analytically  !
 ! R15   R(12,14)                1.0029         calculate D2E/DX2 analytically  !
 ! R16   R(12,23)                1.74           calculate D2E/DX2 analytically  !
 ! R17   R(12,29)                1.6967         calculate D2E/DX2 analytically  !
 ! R18   R(15,16)                0.9919         calculate D2E/DX2 analytically  !
 ! R19   R(15,17)                0.9564         calculate D2E/DX2 analytically  !
 ! R20   R(15,28)                1.6296         calculate D2E/DX2 analytically  !
 ! R21   R(16,21)                1.6936         calculate D2E/DX2 analytically  !
 ! R22   R(18,19)                0.9674         calculate D2E/DX2 analytically  !
 ! R23   R(18,20)                0.9549         calculate D2E/DX2 analytically  !
 ! R24   R(18,25)                1.7006         calculate D2E/DX2 analytically  !
 ! R25   R(21,22)                0.9668         calculate D2E/DX2 analytically  !
 ! R26   R(21,23)                0.9663         calculate D2E/DX2 analytically  !
 ! R27   R(22,24)                1.7358         calculate D2E/DX2 analytically  !
 ! R28   R(24,25)                0.9863         calculate D2E/DX2 analytically  !
 ! R29   R(24,26)                0.9537         calculate D2E/DX2 analytically  !
 ! R30   R(27,28)                1.0127         calculate D2E/DX2 analytically  !
 ! R31   R(27,29)                0.9903         calculate D2E/DX2 analytically  !
 ! A1    A(2,1,3)              127.1799         calculate D2E/DX2 analytically  !
 ! A2    A(2,1,5)              120.8106         calculate D2E/DX2 analytically  !
 ! A3    A(3,1,5)              112.0086         calculate D2E/DX2 analytically  !
 ! A4    A(1,2,19)             127.6182         calculate D2E/DX2 analytically  !
 ! A5    A(1,3,4)              114.779          calculate D2E/DX2 analytically  !
 ! A6    A(1,5,6)              113.2223         calculate D2E/DX2 analytically  !
 ! A7    A(1,5,7)              111.8421         calculate D2E/DX2 analytically  !
 ! A8    A(1,5,8)              112.6149         calculate D2E/DX2 analytically  !
 ! A9    A(6,5,7)              106.1008         calculate D2E/DX2 analytically  !
 ! A10   A(6,5,8)              106.5761         calculate D2E/DX2 analytically  !
 ! A11   A(7,5,8)              105.9534         calculate D2E/DX2 analytically  !
 ! A12   A(10,9,11)            104.0382         calculate D2E/DX2 analytically  !
 ! A13   A(10,9,14)            102.1525         calculate D2E/DX2 analytically  !
 ! A14   A(11,9,14)             99.8749         calculate D2E/DX2 analytically  !
 ! A15   A(13,12,14)           106.5379         calculate D2E/DX2 analytically  !
 ! A16   A(13,12,23)           121.2388         calculate D2E/DX2 analytically  !
 ! A17   A(13,12,29)           122.8096         calculate D2E/DX2 analytically  !
 ! A18   A(14,12,23)            95.0853         calculate D2E/DX2 analytically  !
 ! A19   A(14,12,29)           111.8118         calculate D2E/DX2 analytically  !
 ! A20   A(23,12,29)            96.0393         calculate D2E/DX2 analytically  !
 ! A21   A(16,15,17)           104.4767         calculate D2E/DX2 analytically  !
 ! A22   A(16,15,28)           100.6759         calculate D2E/DX2 analytically  !
 ! A23   A(17,15,28)           112.4181         calculate D2E/DX2 analytically  !
 ! A24   A(19,18,20)           106.3601         calculate D2E/DX2 analytically  !
 ! A25   A(19,18,25)            96.298          calculate D2E/DX2 analytically  !
 ! A26   A(20,18,25)           122.0882         calculate D2E/DX2 analytically  !
 ! A27   A(16,21,22)           111.6219         calculate D2E/DX2 analytically  !
 ! A28   A(16,21,23)            97.9636         calculate D2E/DX2 analytically  !
 ! A29   A(22,21,23)           103.8766         calculate D2E/DX2 analytically  !
 ! A30   A(11,24,22)            94.4313         calculate D2E/DX2 analytically  !
 ! A31   A(11,24,25)            95.3931         calculate D2E/DX2 analytically  !
 ! A32   A(11,24,26)           128.1783         calculate D2E/DX2 analytically  !
 ! A33   A(22,24,25)           113.1477         calculate D2E/DX2 analytically  !
 ! A34   A(22,24,26)           116.965          calculate D2E/DX2 analytically  !
 ! A35   A(25,24,26)           106.893          calculate D2E/DX2 analytically  !
 ! A36   A(4,27,28)            105.2979         calculate D2E/DX2 analytically  !
 ! A37   A(4,27,29)            105.656          calculate D2E/DX2 analytically  !
 ! A38   A(28,27,29)           101.9805         calculate D2E/DX2 analytically  !
 ! A39   L(3,4,27,9,-1)        177.8766         calculate D2E/DX2 analytically  !
 ! A40   L(9,11,24,2,-1)       166.2713         calculate D2E/DX2 analytically  !
 ! A41   L(9,14,12,1,-1)       181.7681         calculate D2E/DX2 analytically  !
 ! A42   L(15,16,21,1,-1)      179.6819         calculate D2E/DX2 analytically  !
 ! A43   L(2,19,18,11,-1)      166.7661         calculate D2E/DX2 analytically  !
 ! A44   L(21,22,24,1,-1)      174.6583         calculate D2E/DX2 analytically  !
 ! A45   L(12,23,21,8,-1)      165.6435         calculate D2E/DX2 analytically  !
 ! A46   L(18,25,24,4,-1)      171.4703         calculate D2E/DX2 analytically  !
 ! A47   L(15,28,27,2,-1)      175.9103         calculate D2E/DX2 analytically  !
 ! A48   L(12,29,27,1,-1)      180.6195         calculate D2E/DX2 analytically  !
 ! A49   L(3,4,27,9,-2)        181.5218         calculate D2E/DX2 analytically  !
 ! A50   L(9,11,24,2,-2)       174.6243         calculate D2E/DX2 analytically  !
 ! A51   L(9,14,12,1,-2)       186.1871         calculate D2E/DX2 analytically  !
 ! A52   L(15,16,21,1,-2)      192.8363         calculate D2E/DX2 analytically  !
 ! A53   L(2,19,18,11,-2)      179.7827         calculate D2E/DX2 analytically  !
 ! A54   L(21,22,24,1,-2)      191.5717         calculate D2E/DX2 analytically  !
 ! A55   L(12,23,21,8,-2)      180.6193         calculate D2E/DX2 analytically  !
 ! A56   L(18,25,24,4,-2)      170.2974         calculate D2E/DX2 analytically  !
 ! A57   L(15,28,27,2,-2)      170.5726         calculate D2E/DX2 analytically  !
 ! A58   L(12,29,27,1,-2)      189.4317         calculate D2E/DX2 analytically  !
 ! D1    D(3,1,2,19)          -134.5015         calculate D2E/DX2 analytically  !
 ! D2    D(5,1,2,19)            45.1097         calculate D2E/DX2 analytically  !
 ! D3    D(2,1,3,4)             -1.4596         calculate D2E/DX2 analytically  !
 ! D4    D(5,1,3,4)            178.9006         calculate D2E/DX2 analytically  !
 ! D5    D(2,1,5,6)            139.1446         calculate D2E/DX2 analytically  !
 ! D6    D(2,1,5,7)             19.3366         calculate D2E/DX2 analytically  !
 ! D7    D(2,1,5,8)            -99.856          calculate D2E/DX2 analytically  !
 ! D8    D(3,1,5,6)            -41.1896         calculate D2E/DX2 analytically  !
 ! D9    D(3,1,5,7)           -160.9975         calculate D2E/DX2 analytically  !
 ! D10   D(3,1,5,8)             79.8099         calculate D2E/DX2 analytically  !
 ! D11   D(1,2,18,20)          -69.1318         calculate D2E/DX2 analytically  !
 ! D12   D(1,2,18,25)          167.497          calculate D2E/DX2 analytically  !
 ! D13   D(1,3,27,28)           68.7705         calculate D2E/DX2 analytically  !
 ! D14   D(1,3,27,29)          -38.5408         calculate D2E/DX2 analytically  !
 ! D15   D(10,9,12,13)         135.929          calculate D2E/DX2 analytically  !
 ! D16   D(10,9,12,23)        -100.4748         calculate D2E/DX2 analytically  !
 ! D17   D(10,9,12,29)          -3.3692         calculate D2E/DX2 analytically  !
 ! D18   D(11,9,12,13)        -117.7331         calculate D2E/DX2 analytically  !
 ! D19   D(11,9,12,23)           5.8631         calculate D2E/DX2 analytically  !
 ! D20   D(11,9,12,29)         102.9687         calculate D2E/DX2 analytically  !
 ! D21   D(10,9,24,22)         100.0637         calculate D2E/DX2 analytically  !
 ! D22   D(10,9,24,25)         -13.1897         calculate D2E/DX2 analytically  !
 ! D23   D(10,9,24,26)        -129.423          calculate D2E/DX2 analytically  !
 ! D24   D(14,9,24,22)          -2.9174         calculate D2E/DX2 analytically  !
 ! D25   D(14,9,24,25)        -116.1709         calculate D2E/DX2 analytically  !
 ! D26   D(14,9,24,26)         127.5959         calculate D2E/DX2 analytically  !
 ! D27   D(13,12,21,16)       -135.8034         calculate D2E/DX2 analytically  !
 ! D28   D(13,12,21,22)        111.8129         calculate D2E/DX2 analytically  !
 ! D29   D(14,12,21,16)        111.6464         calculate D2E/DX2 analytically  !
 ! D30   D(14,12,21,22)         -0.7372         calculate D2E/DX2 analytically  !
 ! D31   D(29,12,21,16)         -0.3536         calculate D2E/DX2 analytically  !
 ! D32   D(29,12,21,22)       -112.7372         calculate D2E/DX2 analytically  !
 ! D33   D(13,12,27,4)        -118.6774         calculate D2E/DX2 analytically  !
 ! D34   D(13,12,27,28)        133.139          calculate D2E/DX2 analytically  !
 ! D35   D(14,12,27,4)          12.7681         calculate D2E/DX2 analytically  !
 ! D36   D(14,12,27,28)        -95.4154         calculate D2E/DX2 analytically  !
 ! D37   D(23,12,27,4)         109.3564         calculate D2E/DX2 analytically  !
 ! D38   D(23,12,27,28)          1.1729         calculate D2E/DX2 analytically  !
 ! D39   D(17,15,21,22)       -148.8721         calculate D2E/DX2 analytically  !
 ! D40   D(17,15,21,23)        103.7077         calculate D2E/DX2 analytically  !
 ! D41   D(28,15,21,22)         96.956          calculate D2E/DX2 analytically  !
 ! D42   D(28,15,21,23)        -10.4642         calculate D2E/DX2 analytically  !
 ! D43   D(16,15,27,4)         -99.9259         calculate D2E/DX2 analytically  !
 ! D44   D(16,15,27,29)          8.4145         calculate D2E/DX2 analytically  !
 ! D45   D(17,15,27,4)         151.0385         calculate D2E/DX2 analytically  !
 ! D46   D(17,15,27,29)       -100.6211         calculate D2E/DX2 analytically  !
 ! D47   D(19,18,24,11)         43.2014         calculate D2E/DX2 analytically  !
 ! D48   D(19,18,24,22)        -50.4909         calculate D2E/DX2 analytically  !
 ! D49   D(19,18,24,26)        173.9155         calculate D2E/DX2 analytically  !
 ! D50   D(20,18,24,11)        -67.6102         calculate D2E/DX2 analytically  !
 ! D51   D(20,18,24,22)       -161.3025         calculate D2E/DX2 analytically  !
 ! D52   D(20,18,24,26)         63.1039         calculate D2E/DX2 analytically  !
 ! D53   D(16,21,24,11)        -95.8982         calculate D2E/DX2 analytically  !
 ! D54   D(16,21,24,25)          0.0563         calculate D2E/DX2 analytically  !
 ! D55   D(16,21,24,26)        128.854          calculate D2E/DX2 analytically  !
 ! D56   D(23,21,24,11)          5.6072         calculate D2E/DX2 analytically  !
 ! D57   D(23,21,24,25)        101.5617         calculate D2E/DX2 analytically  !
 ! D58   D(23,21,24,26)       -129.6406         calculate D2E/DX2 analytically  !
 --------------------------------------------------------------------------------
 Trust Radius=3.00D-01 FncErr=1.00D-07 GrdErr=1.00D-06 EigMax=2.50D+02 EigMin=1.00D-04
 Number of steps in this run=    174 maximum allowed number of steps=    174.
 GradGradGradGradGradGradGradGradGradGradGradGradGradGradGradGradGradGrad

                          Input orientation:                          
 ---------------------------------------------------------------------
 Center     Atomic      Atomic             Coordinates (Angstroms)
 Number     Number       Type             X           Y           Z
 ---------------------------------------------------------------------
      1          6           0        1.025916   -0.269886    0.236415
      2          8           0       -0.163590   -0.506982    0.119316
      3          8           0        1.702620    0.615872   -0.390063
      4          1           0        1.097112    1.231864   -1.167011
      5          6           0        1.901316   -1.071137    1.235817
      6          9           0        3.095401   -1.381573    0.752175
      7          9           0        1.331989   -2.222393    1.579401
      8          9           0        2.111090   -0.415308    2.369875
      9          8           0       -1.772324   -1.926762   -1.529684
     10          1           0       -1.083514   -1.824708   -0.860923
     11          1           0       -2.582268   -1.624737   -1.082380
     12          8           0       -1.422749    0.172476   -3.057769
     13          1           0       -1.480729   -0.108100   -3.966073
     14          1           0       -1.499017   -0.655937   -2.497665
     15          8           0       -1.510643    3.181093   -0.809584
     16          1           0       -2.239064    2.533926   -0.995166
     17          1           0       -1.784655    3.983077   -1.252859
     18          8           0       -2.097759   -0.975811    1.926906
     19          1           0       -1.324983   -0.757823    1.387294
     20          1           0       -1.917546   -1.825368    2.324020
     21          8           0       -3.339695    1.429549   -1.656336
     22          1           0       -3.557986    0.725983   -1.030248
     23          1           0       -2.741174    1.003620   -2.284162
     24          8           0       -3.760211   -0.758002   -0.152827
     25          1           0       -3.249209   -0.782563    0.690437
     26          1           0       -4.653437   -1.018180    0.056744
     27          8           0        0.393847    1.882680   -2.081594
     28          1           0       -0.260930    2.452291   -1.559741
     29          1           0       -0.202746    1.206541   -2.491051
 ---------------------------------------------------------------------
                    Distance matrix (angstroms):
                    1          2          3          4          5
     1  C    0.000000
     2  O    1.218544   0.000000
     3  O    1.278660   2.236740   0.000000
     4  H    2.056678   2.503515   1.161779   0.000000
     5  C    1.551493   2.414267   2.351375   3.424052   0.000000
     6  F    2.405124   3.433138   2.689671   3.808737   1.325186
     7  F    2.389471   2.703930   3.474464   4.419256   1.329501
     8  F    2.397999   3.201185   2.974464   4.031238   1.326727
     9  O    3.700607   2.706104   4.454094   4.282769   4.677149
    10  H    2.841006   1.882426   3.733722   3.767154   3.724701
    11  H    4.073553   2.922919   4.884659   4.658881   5.077700
    12  O    4.128353   3.484396   4.132939   3.323698   5.570535
    13  H    4.895952   4.310958   4.842075   4.034293   6.278959
    14  H    3.741593   2.941792   4.038559   3.474812   5.066907
    15  O    4.408798   4.034761   4.132966   3.275307   5.822936
    16  H    4.476411   3.846659   4.425150   3.585383   5.925919
    17  H    5.310832   4.967025   4.923776   3.985113   6.732382
    18  O    3.621247   2.688530   4.727016   4.965214   4.059470
    19  H    2.662579   1.737677   3.769935   4.043497   3.245014
    20  H    3.929578   3.110503   5.141158   5.533726   4.041876
    21  O    5.052637   4.121982   5.262172   4.468084   6.487386
    22  H    4.858842   3.789937   5.300560   4.684502   6.178080
    23  H    4.708088   3.834392   4.846160   4.004069   6.184463
    24  O    4.826674   3.615627   5.637937   5.346188   5.837746
    25  H    4.329627   3.150107   5.257729   5.137951   5.187353
    26  H    5.731255   4.519289   6.577935   6.295164   6.660166
    27  O    3.225868   3.296244   2.485752   1.324616   4.690705
    28  H    3.506052   3.403822   2.931912   1.867608   4.990491
    29  H    3.335944   3.122772   2.897146   1.855628   4.848138
                    6          7          8          9         10
     6  F    0.000000
     7  F    2.121533   0.000000
     8  F    2.125909   2.120708   0.000000
     9  O    5.403597   4.403472   5.707184   0.000000
    10  H    4.501308   3.456586   4.757095   0.965462   0.000000
    11  H    5.971654   4.771130   5.950495   0.973297   1.528168
    12  O    6.111008   5.901468   6.503293   2.619933   2.988304
    13  H    6.695115   6.567640   7.289703   3.054267   3.570221
    14  H    5.674212   5.204886   6.064958   1.620704   2.053678
    15  O    6.668781   6.556329   6.013318   5.164997   5.024252
    16  H    6.844037   6.481002   6.240618   4.516778   4.511209
    17  H    7.524265   7.499534   6.902667   5.916331   5.863069
    18  O    5.339807   3.665774   4.269050   3.599754   3.085662
    19  H    4.509127   3.039962   3.590177   3.174160   2.500206
    20  H    5.272313   3.357315   4.268522   3.857771   3.292335
    21  O    7.423866   6.755094   7.023170   3.706415   4.038963
    22  H    7.203220   6.278140   6.708338   3.236523   3.557768
    23  H    6.998149   6.474946   6.871527   3.177270   3.573917
    24  O    6.943147   5.574545   6.399503   2.685783   2.967149
    25  H    6.373123   4.883722   5.629227   2.901606   2.860598
    26  H    7.788464   6.292372   7.174459   3.412197   3.773189
    27  O    5.097449   5.579840   5.295776   4.416871   4.173411
    28  H    5.595393   5.851860   5.412160   4.632636   4.411089
    29  H    5.300436   5.539095   5.622528   3.633922   3.552681
                   11         12         13         14         15
    11  H    0.000000
    12  O    2.911464   0.000000
    13  H    3.439369   0.952418   0.000000
    14  H    2.028555   1.002897   1.567380   0.000000
    15  O    4.931410   3.756838   4.558848   4.191962   0.000000
    16  H    4.173712   3.239930   4.047426   3.602832   0.991899
    17  H    5.666818   4.231944   4.918498   4.811608   0.956428
    18  O    3.116354   5.159572   5.988393   4.476342   5.011280
    19  H    2.903722   4.542422   5.394898   3.890189   4.513955
    20  H    3.476445   5.761932   6.534913   4.979094   5.920278
    21  O    3.198716   2.686806   3.339910   2.906059   2.670267
    22  H    2.545708   2.996072   3.691850   2.881383   3.204351
    23  H    2.894441   1.739975   2.377701   2.083906   2.903442
    24  O    1.732874   3.842943   4.489906   3.259092   4.583487
    25  H    2.072909   4.277512   5.026481   3.639121   4.580747
    26  H    2.440340   4.642758   5.203592   4.075119   5.316162
    27  O    4.707193   2.679130   3.320919   3.193842   2.632673
    28  H    4.715787   2.965041   3.719401   3.474715   1.629622
    29  H    3.957602   1.696722   2.353128   2.269182   2.904613
                   16         17         18         19         20
    16  H    0.000000
    17  H    1.540432   0.000000
    18  O    4.569105   5.899110   0.000000
    19  H    4.165005   5.445900   0.967411   0.000000
    20  H    5.488517   6.822738   0.954947   1.538909   0.000000
    21  O    1.693571   3.016861   4.490856   4.255272   5.334813
    22  H    2.238178   3.715228   3.711216   3.610054   4.522339
    23  H    2.062877   3.294796   4.697364   4.311365   5.469632
    24  O    3.722931   5.252687   2.671418   2.881373   3.266413
    25  H    3.854964   5.350948   1.700599   2.046673   2.351459
    26  H    4.421897   5.912490   3.167143   3.593989   3.643788
    27  O    2.921758   3.137569   5.517893   4.686130   6.204966
    28  H    2.058743   2.181563   5.223268   4.485761   6.010519
    29  H    2.854157   3.427055   5.279401   4.489955   5.942888
                   21         22         23         24         25
    21  O    0.000000
    22  H    0.966769   0.000000
    23  H    0.966337   1.522026   0.000000
    24  O    2.687518   1.735793   2.946920   0.000000
    25  H    3.226294   2.309072   3.506678   0.986316   0.000000
    26  H    3.263731   2.328878   3.636518   0.953659   1.558505
    27  O    3.784905   4.249737   3.262229   5.286733   5.297126
    28  H    3.245632   3.759133   2.962271   4.952813   4.945442
    29  H    3.253756   3.690869   2.554916   4.688526   4.833150
                   26         27         28         29
    26  H    0.000000
    27  O    6.201819   0.000000
    28  H    5.826776   1.012680   0.000000
    29  H    5.590107   0.990325   1.556476   0.000000
 Stoichiometry    C2H15F3O9
 Framework group  C1[X(C2H15F3O9)]
 Deg. of freedom    81
 Full point group                 C1      NOp   1
 Largest Abelian subgroup         C1      NOp   1
 Largest concise Abelian subgroup C1      NOp   1
                         Standard orientation:                         
 ---------------------------------------------------------------------
 Center     Atomic      Atomic             Coordinates (Angstroms)
 Number     Number       Type             X           Y           Z
 ---------------------------------------------------------------------
      1          6           0        1.378443   -0.511471    0.038874
      2          8           0        0.457199    0.285839    0.060245
      3          8           0        1.296416   -1.787462    0.048313
      4          1           0        0.214046   -2.205385    0.107881
      5          6           0        2.850363   -0.023855   -0.014174
      6          9           0        3.661612   -0.725474    0.764108
      7          9           0        2.966717    1.241357    0.377328
      8          9           0        3.361120   -0.075455   -1.237558
      9          8           0       -1.159826    1.432542    1.902338
     10          1           0       -0.312398    1.267070    1.470365
     11          1           0       -1.681617    1.900590    1.227080
     12          8           0       -2.371223   -0.883768    1.725497
     13          1           0       -2.777064   -1.071895    2.566331
     14          1           0       -1.865785   -0.024920    1.838254
     15          8           0       -2.345412   -1.850368   -1.904772
     16          1           0       -2.794289   -1.073940   -1.481058
     17          1           0       -3.061039   -2.435218   -2.150907
     18          8           0       -0.008573    2.544242   -1.322095
     19          1           0        0.258696    1.703916   -0.924222
     20          1           0        0.625781    3.194776   -1.028284
     21          8           0       -3.620314    0.012295   -0.478084
     22          1           0       -3.237325    0.898911   -0.521361
     23          1           0       -3.314393   -0.331078    0.371807
     24          8           0       -2.447211    2.418390   -0.238730
     25          1           0       -1.609724    2.520842   -0.749551
     26          1           0       -2.961340    3.207547   -0.388293
     27          8           0       -1.026994   -2.652564    0.228118
     28          1           0       -1.480149   -2.421852   -0.647635
     29          1           0       -1.473759   -2.034452    0.859846
 ---------------------------------------------------------------------
 Rotational constants (GHZ):           0.6097540           0.3085496           0.2608762
 Standard basis: 6-31++G(d,p) (6D, 7F)
 There are   356 symmetry adapted cartesian basis functions of A   symmetry.
 There are   356 symmetry adapted basis functions of A   symmetry.
   356 basis functions,   568 primitive gaussians,   356 cartesian basis functions
    63 alpha electrons       63 beta electrons
       nuclear repulsion energy      1167.3102309877 Hartrees.
 NAtoms=   29 NActive=   29 NUniq=   29 SFac= 1.00D+00 NAtFMM=   60 NAOKFM=F Big=F
 Integral buffers will be    131072 words long.
 Raffenetti 2 integral format.
 Two-electron integral symmetry is turned on.
 Nuclear repulsion after empirical dispersion term =     1167.2925814281 Hartrees.
 One-electron integrals computed using PRISM.
 NBasis=   356 RedAO= T EigKep=  3.25D-05  NBF=   356
 NBsUse=   356 1.00D-06 EigRej= -1.00D+00 NBFU=   356
 ExpMin= 3.60D-02 ExpMax= 7.00D+03 ExpMxC= 1.05D+03 IAcc=3 IRadAn=         5 AccDes= 0.00D+00
 Harris functional with IExCor= 4639 and IRadAn=       5 diagonalized for initial guess.
 HarFok:  IExCor= 4639 AccDes= 0.00D+00 IRadAn=         5 IDoV= 1 UseB2=F ITyADJ=14
 ICtDFT=  3500011 ScaDFX=  1.000000  1.000000  1.000000  1.000000
 FoFCou: FMM=F IPFlag=           0 FMFlag=      100000 FMFlg1=           0
         NFxFlg=           0 DoJE=T BraDBF=F KetDBF=T FulRan=T
         wScrn=  0.000000 ICntrl=       500 IOpCl=  0 I1Cent=   200000004 NGrid=           0
         NMat0=    1 NMatS0=      1 NMatT0=    0 NMatD0=    1 NMtDS0=    0 NMtDT0=    0
 Petite list used in FoFCou.
 Requested convergence on RMS density matrix=1.00D-10 within 128 cycles.
 Requested convergence on MAX density matrix=1.00D-08.
 Requested convergence on             energy=1.00D-08.
 No special actions if energy rises.
 SCF Done:  E(RwB97XD) =  -1061.66570314     A.U. after   18 cycles
            NFock= 18  Conv=0.70D-10     -V/T= 2.0080
 DoSCS=F DFT=T ScalE2(SS,OS)=  1.000000  1.000000
 Range of M.O.s used for correlation:     1   356
 NBasis=   356 NAE=    63 NBE=    63 NFC=     0 NFV=     0
 NROrb=    356 NOA=    63 NOB=    63 NVA=   293 NVB=   293

 **** Warning!!: The largest alpha MO coefficient is  0.35432194D+02

 Symmetrizing basis deriv contribution to polar:
 IMax=3 JMax=2 DiffMx= 0.00D+00
 G2DrvN: will do    30 centers at a time, making    1 passes.
 Calling FoFCou, ICntrl=  3107 FMM=F I1Cent=   0 AccDes= 0.00D+00.
 End of G2Drv F.D. properties file   721 does not exist.
 End of G2Drv F.D. properties file   722 does not exist.
 End of G2Drv F.D. properties file   788 does not exist.
          IDoAtm=11111111111111111111111111111
          Differentiating once with respect to nuclear coordinates.
 CalDSu exits because no D1Ps are significant.
          There are    90 degrees of freedom in the 1st order CPHF.  IDoFFX=6 NUNeed=     0.
     84 vectors produced by pass  0 Test12= 2.05D-14 1.11D-09 XBig12= 1.58D-01 5.50D-02.
 AX will form    84 AO Fock derivatives at one time.
     84 vectors produced by pass  1 Test12= 2.05D-14 1.11D-09 XBig12= 4.03D-02 4.20D-02.
     84 vectors produced by pass  2 Test12= 2.05D-14 1.11D-09 XBig12= 1.11D-03 4.02D-03.
     84 vectors produced by pass  3 Test12= 2.05D-14 1.11D-09 XBig12= 1.03D-05 3.63D-04.
     84 vectors produced by pass  4 Test12= 2.05D-14 1.11D-09 XBig12= 7.08D-08 3.39D-05.
     84 vectors produced by pass  5 Test12= 2.05D-14 1.11D-09 XBig12= 3.74D-10 2.52D-06.
     76 vectors produced by pass  6 Test12= 2.05D-14 1.11D-09 XBig12= 2.02D-12 1.26D-07.
     15 vectors produced by pass  7 Test12= 2.05D-14 1.11D-09 XBig12= 9.52D-15 6.19D-09.
 InvSVY:  IOpt=1 It=  1 EMax= 3.93D-16
 Solved reduced A of dimension   595 with    90 vectors.
 End of Minotr F.D. properties file   721 does not exist.
 End of Minotr F.D. properties file   722 does not exist.
 End of Minotr F.D. properties file   788 does not exist.

 **********************************************************************

            Population analysis using the SCF Density.

 **********************************************************************

 Orbital symmetries:
       Occupied  (A) (A) (A) (A) (A) (A) (A) (A) (A) (A) (A) (A)
                 (A) (A) (A) (A) (A) (A) (A) (A) (A) (A) (A) (A)
                 (A) (A) (A) (A) (A) (A) (A) (A) (A) (A) (A) (A)
                 (A) (A) (A) (A) (A) (A) (A) (A) (A) (A) (A) (A)
                 (A) (A) (A) (A) (A) (A) (A) (A) (A) (A) (A) (A)
                 (A) (A) (A)
       Virtual   (A) (A) (A) (A) (A) (A) (A) (A) (A) (A) (A) (A)
                 (A) (A) (A) (A) (A) (A) (A) (A) (A) (A) (A) (A)
                 (A) (A) (A) (A) (A) (A) (A) (A) (A) (A) (A) (A)
                 (A) (A) (A) (A) (A) (A) (A) (A) (A) (A) (A) (A)
                 (A) (A) (A) (A) (A) (A) (A) (A) (A) (A) (A) (A)
                 (A) (A) (A) (A) (A) (A) (A) (A) (A) (A) (A) (A)
                 (A) (A) (A) (A) (A) (A) (A) (A) (A) (A) (A) (A)
                 (A) (A) (A) (A) (A) (A) (A) (A) (A) (A) (A) (A)
                 (A) (A) (A) (A) (A) (A) (A) (A) (A) (A) (A) (A)
                 (A) (A) (A) (A) (A) (A) (A) (A) (A) (A) (A) (A)
                 (A) (A) (A) (A) (A) (A) (A) (A) (A) (A) (A) (A)
                 (A) (A) (A) (A) (A) (A) (A) (A) (A) (A) (A) (A)
                 (A) (A) (A) (A) (A) (A) (A) (A) (A) (A) (A) (A)
                 (A) (A) (A) (A) (A) (A) (A) (A) (A) (A) (A) (A)
                 (A) (A) (A) (A) (A) (A) (A) (A) (A) (A) (A) (A)
                 (A) (A) (A) (A) (A) (A) (A) (A) (A) (A) (A) (A)
                 (A) (A) (A) (A) (A) (A) (A) (A) (A) (A) (A) (A)
                 (A) (A) (A) (A) (A) (A) (A) (A) (A) (A) (A) (A)
                 (A) (A) (A) (A) (A) (A) (A) (A) (A) (A) (A) (A)
                 (A) (A) (A) (A) (A) (A) (A) (A) (A) (A) (A) (A)
                 (A) (A) (A) (A) (A) (A) (A) (A) (A) (A) (A) (A)
                 (A) (A) (A) (A) (A) (A) (A) (A) (A) (A) (A) (A)
                 (A) (A) (A) (A) (A) (A) (A) (A) (A) (A) (A) (A)
                 (A) (A) (A) (A) (A) (A) (A) (A) (A) (A) (A) (A)
                 (A) (A) (A) (A) (A)
 The electronic state is 1-A.
 Alpha  occ. eigenvalues --  -24.89235 -24.89149 -24.88802 -19.32566 -19.32138
 Alpha  occ. eigenvalues --  -19.31391 -19.31270 -19.30895 -19.30169 -19.29299
 Alpha  occ. eigenvalues --  -19.28742 -19.26801 -10.57637 -10.48280  -1.45785
 Alpha  occ. eigenvalues --   -1.35883  -1.35702  -1.24079  -1.16687  -1.15894
 Alpha  occ. eigenvalues --   -1.15351  -1.14339  -1.13488  -1.12596  -1.12025
 Alpha  occ. eigenvalues --   -1.10231  -0.86460  -0.76617  -0.71402  -0.71255
 Alpha  occ. eigenvalues --   -0.68525  -0.67661  -0.66568  -0.66081  -0.64247
 Alpha  occ. eigenvalues --   -0.63679  -0.63195  -0.62139  -0.61415  -0.58969
 Alpha  occ. eigenvalues --   -0.58436  -0.57192  -0.56268  -0.55859  -0.54860
 Alpha  occ. eigenvalues --   -0.54056  -0.53378  -0.51844  -0.51805  -0.50834
 Alpha  occ. eigenvalues --   -0.50400  -0.49401  -0.48059  -0.46276  -0.44389
 Alpha  occ. eigenvalues --   -0.43443  -0.43259  -0.42942  -0.42112  -0.41955
 Alpha  occ. eigenvalues --   -0.41184  -0.40577  -0.39815
 Alpha virt. eigenvalues --    0.02649   0.02803   0.04281   0.05563   0.05712
 Alpha virt. eigenvalues --    0.07845   0.08814   0.09525   0.09849   0.10199
 Alpha virt. eigenvalues --    0.11007   0.11562   0.11929   0.12457   0.13022
 Alpha virt. eigenvalues --    0.13203   0.14496   0.14760   0.15585   0.16486
 Alpha virt. eigenvalues --    0.17759   0.18690   0.18782   0.19593   0.21108
 Alpha virt. eigenvalues --    0.21321   0.22153   0.22748   0.23463   0.24523
 Alpha virt. eigenvalues --    0.25359   0.25807   0.26286   0.26886   0.27639
 Alpha virt. eigenvalues --    0.27777   0.28753   0.29030   0.29051   0.29622
 Alpha virt. eigenvalues --    0.29999   0.30272   0.30871   0.31226   0.31487
 Alpha virt. eigenvalues --    0.31822   0.32611   0.33099   0.33915   0.34040
 Alpha virt. eigenvalues --    0.34582   0.34967   0.35378   0.35954   0.36320
 Alpha virt. eigenvalues --    0.36624   0.36884   0.37627   0.37725   0.38288
 Alpha virt. eigenvalues --    0.38458   0.38798   0.39067   0.39449   0.40002
 Alpha virt. eigenvalues --    0.40144   0.40604   0.40871   0.41460   0.41883
 Alpha virt. eigenvalues --    0.43111   0.43369   0.44102   0.45253   0.45812
 Alpha virt. eigenvalues --    0.46071   0.46473   0.47204   0.48226   0.48570
 Alpha virt. eigenvalues --    0.49784   0.50632   0.52230   0.52848   0.53830
 Alpha virt. eigenvalues --    0.54280   0.55223   0.57424   0.58445   0.61344
 Alpha virt. eigenvalues --    0.64213   0.65290   0.66269   0.81644   0.86492
 Alpha virt. eigenvalues --    0.87043   0.90914   0.92231   0.92861   1.06189
 Alpha virt. eigenvalues --    1.07437   1.08895   1.10226   1.15880   1.18243
 Alpha virt. eigenvalues --    1.18895   1.19640   1.20466   1.21179   1.21605
 Alpha virt. eigenvalues --    1.22168   1.22941   1.24056   1.24780   1.25314
 Alpha virt. eigenvalues --    1.25856   1.26723   1.27542   1.27970   1.28793
 Alpha virt. eigenvalues --    1.29160   1.29980   1.30960   1.31525   1.32315
 Alpha virt. eigenvalues --    1.32569   1.33215   1.34054   1.34212   1.35466
 Alpha virt. eigenvalues --    1.35675   1.36366   1.36642   1.37971   1.38282
 Alpha virt. eigenvalues --    1.38675   1.40207   1.40917   1.42160   1.43551
 Alpha virt. eigenvalues --    1.43860   1.44872   1.47220   1.49117   1.50187
 Alpha virt. eigenvalues --    1.53440   1.55017   1.56125   1.57478   1.58157
 Alpha virt. eigenvalues --    1.58300   1.58906   1.60912   1.61254   1.62421
 Alpha virt. eigenvalues --    1.62769   1.63438   1.64145   1.64426   1.65846
 Alpha virt. eigenvalues --    1.67443   1.68351   1.68507   1.68896   1.69560
 Alpha virt. eigenvalues --    1.70229   1.71116   1.72166   1.72686   1.73603
 Alpha virt. eigenvalues --    1.73940   1.74345   1.75180   1.76078   1.76734
 Alpha virt. eigenvalues --    1.77987   1.79305   1.80289   1.81660   1.82336
 Alpha virt. eigenvalues --    1.83728   1.84651   1.85945   1.87113   1.88024
 Alpha virt. eigenvalues --    1.88769   1.90901   1.91495   1.92196   1.92364
 Alpha virt. eigenvalues --    1.94727   1.95426   1.97530   1.98803   2.01642
 Alpha virt. eigenvalues --    2.04513   2.12499   2.13821   2.17747   2.18596
 Alpha virt. eigenvalues --    2.19099   2.21263   2.23234   2.28753   2.29732
 Alpha virt. eigenvalues --    2.31400   2.33453   2.34277   2.34836   2.35520
 Alpha virt. eigenvalues --    2.38046   2.39634   2.41708   2.43754   2.44288
 Alpha virt. eigenvalues --    2.45177   2.46006   2.48726   2.49027   2.50193
 Alpha virt. eigenvalues --    2.54296   2.56981   2.58531   2.61158   2.62011
 Alpha virt. eigenvalues --    2.63731   2.65755   2.66948   2.67346   2.68636
 Alpha virt. eigenvalues --    2.69732   2.70165   2.71732   2.74954   2.75419
 Alpha virt. eigenvalues --    2.75784   2.76289   2.78424   2.80347   2.81243
 Alpha virt. eigenvalues --    2.82753   2.83354   2.84436   2.87034   2.88327
 Alpha virt. eigenvalues --    2.90709   2.92062   2.95176   2.95769   2.96997
 Alpha virt. eigenvalues --    2.99116   3.09877   3.12034   3.13122   3.14128
 Alpha virt. eigenvalues --    3.15797   3.19594   3.21605   3.22950   3.24331
 Alpha virt. eigenvalues --    3.25390   3.29525   3.34184   3.37412   3.48635
 Alpha virt. eigenvalues --    3.51184   3.52032   3.54178   3.59408   3.63688
 Alpha virt. eigenvalues --    3.67599   3.75900   3.78737   3.81221   3.81923
 Alpha virt. eigenvalues --    3.83197   3.86161   3.89001   3.90602   4.40256
 Alpha virt. eigenvalues --    4.44273   4.47413   4.48910   4.54617   4.58226
 Alpha virt. eigenvalues --    4.60644   4.64411   4.77005   4.82743   4.87779
 Alpha virt. eigenvalues --    5.73636   5.93345   6.67244
          Condensed to atoms (all electrons):
               1          2          3          4          5          6
     1  C    5.950978   0.201629   0.449464  -0.031244  -0.726142  -0.065736
     2  O    0.201629   8.640033  -0.164898  -0.008471  -0.055329   0.013936
     3  O    0.449464  -0.164898   8.297183   0.117097  -0.214302   0.010195
     4  H   -0.031244  -0.008471   0.117097   0.258027   0.030441  -0.001357
     5  C   -0.726142  -0.055329  -0.214302   0.030441   5.568138   0.179186
     6  F   -0.065736   0.013936   0.010195  -0.001357   0.179186   9.234326
     7  F   -0.088017   0.016808   0.010983   0.000044   0.180951  -0.042911
     8  F   -0.049052   0.005199   0.008917  -0.000176   0.187789  -0.048562
     9  O   -0.019619  -0.020899   0.000665  -0.002819   0.010871   0.000344
    10  H    0.002832   0.022813   0.002400   0.000181  -0.011436  -0.000201
    11  H    0.002323   0.005423  -0.000305   0.000143  -0.002620  -0.000075
    12  O   -0.005990   0.001315  -0.000507  -0.001523  -0.007449   0.000030
    13  H    0.000148  -0.000073  -0.000344   0.000861  -0.002194  -0.000022
    14  H   -0.001582   0.002550   0.001706  -0.001178   0.000606   0.000251
    15  O    0.004215   0.000962   0.002480  -0.003035  -0.004154   0.000003
    16  H   -0.002413  -0.001277   0.000957   0.001276   0.002778   0.000027
    17  H    0.000866   0.000098  -0.000510   0.000622  -0.000829  -0.000007
    18  O   -0.012980  -0.000002  -0.000534  -0.001278   0.008695   0.000064
    19  H   -0.031944   0.041488   0.003684  -0.001204   0.001382   0.001843
    20  H   -0.004366  -0.001103  -0.000227   0.000118   0.004655  -0.000223
    21  O   -0.000308  -0.007453  -0.000141   0.002509   0.000427  -0.000000
    22  H    0.001895   0.000103  -0.000308  -0.000792  -0.002526  -0.000022
    23  H   -0.001488  -0.000597  -0.000051   0.000904   0.003457   0.000014
    24  O    0.001594   0.003266  -0.000224   0.000370  -0.001311  -0.000003
    25  H    0.000915  -0.000328  -0.000466   0.000154   0.005257  -0.000013
    26  H   -0.000546   0.000187   0.000037   0.000010  -0.000376   0.000004
    27  O   -0.010600  -0.002150  -0.043236   0.116970  -0.021849  -0.000009
    28  H    0.000174   0.000671   0.003535  -0.017803  -0.001357   0.000184
    29  H    0.002723   0.001829   0.001869  -0.014385  -0.002429  -0.000041
               7          8          9         10         11         12
     1  C   -0.088017  -0.049052  -0.019619   0.002832   0.002323  -0.005990
     2  O    0.016808   0.005199  -0.020899   0.022813   0.005423   0.001315
     3  O    0.010983   0.008917   0.000665   0.002400  -0.000305  -0.000507
     4  H    0.000044  -0.000176  -0.002819   0.000181   0.000143  -0.001523
     5  C    0.180951   0.187789   0.010871  -0.011436  -0.002620  -0.007449
     6  F   -0.042911  -0.048562   0.000344  -0.000201  -0.000075   0.000030
     7  F    9.275534  -0.043566  -0.001063   0.000911  -0.000146  -0.000036
     8  F   -0.043566   9.216825  -0.000059   0.000116  -0.000047  -0.000015
     9  O   -0.001063  -0.000059   8.394126   0.250372   0.240302  -0.046532
    10  H    0.000911   0.000116   0.250372   0.322171  -0.027936   0.007555
    11  H   -0.000146  -0.000047   0.240302  -0.027936   0.308448   0.005085
    12  O   -0.000036  -0.000015  -0.046532   0.007555   0.005085   8.561725
    13  H   -0.000005  -0.000020   0.002548  -0.000609  -0.000394   0.257148
    14  H   -0.000366   0.000089   0.077530  -0.009908  -0.011720   0.188743
    15  O   -0.000000   0.000018   0.000551   0.000199  -0.000548   0.005697
    16  H    0.000010  -0.000014   0.003005  -0.001500   0.000994   0.003159
    17  H    0.000003  -0.000000  -0.000134   0.000151  -0.000077   0.000006
    18  O   -0.000195  -0.000530  -0.005150  -0.000556   0.001859  -0.000227
    19  H    0.001279   0.000355  -0.004120  -0.000698   0.001698   0.001844
    20  H   -0.000222  -0.000456   0.000874  -0.000501  -0.000436  -0.000034
    21  O    0.000009   0.000000  -0.001587   0.002011  -0.005387  -0.019544
    22  H   -0.000012  -0.000011  -0.006283   0.003078  -0.001229   0.002040
    23  H    0.000044   0.000025   0.002277   0.001579  -0.002600   0.015172
    24  O   -0.000061  -0.000009  -0.037747  -0.002929   0.028058  -0.000830
    25  H    0.000164  -0.000041  -0.001403  -0.000438  -0.009190  -0.002478
    26  H   -0.000023   0.000009   0.006973   0.000699  -0.003448   0.000760
    27  O    0.000203  -0.000067  -0.010616   0.002084   0.000996  -0.038343
    28  H   -0.000149  -0.000007   0.000012  -0.000565   0.000477   0.003146
    29  H    0.000059   0.000046  -0.000286  -0.000580   0.000092   0.028516
              13         14         15         16         17         18
     1  C    0.000148  -0.001582   0.004215  -0.002413   0.000866  -0.012980
     2  O   -0.000073   0.002550   0.000962  -0.001277   0.000098  -0.000002
     3  O   -0.000344   0.001706   0.002480   0.000957  -0.000510  -0.000534
     4  H    0.000861  -0.001178  -0.003035   0.001276   0.000622  -0.001278
     5  C   -0.002194   0.000606  -0.004154   0.002778  -0.000829   0.008695
     6  F   -0.000022   0.000251   0.000003   0.000027  -0.000007   0.000064
     7  F   -0.000005  -0.000366  -0.000000   0.000010   0.000003  -0.000195
     8  F   -0.000020   0.000089   0.000018  -0.000014  -0.000000  -0.000530
     9  O    0.002548   0.077530   0.000551   0.003005  -0.000134  -0.005150
    10  H   -0.000609  -0.009908   0.000199  -0.001500   0.000151  -0.000556
    11  H   -0.000394  -0.011720  -0.000548   0.000994  -0.000077   0.001859
    12  O    0.257148   0.188743   0.005697   0.003159   0.000006  -0.000227
    13  H    0.347445  -0.017209   0.001259  -0.001302   0.000605  -0.000090
    14  H   -0.017209   0.298018  -0.000501   0.002178  -0.000511  -0.000702
    15  O    0.001259  -0.000501   8.427234   0.214724   0.263047   0.000180
    16  H   -0.001302   0.002178   0.214724   0.305275  -0.022342  -0.000417
    17  H    0.000605  -0.000511   0.263047  -0.022342   0.366620  -0.000014
    18  O   -0.000090  -0.000702   0.000180  -0.000417  -0.000014   8.292474
    19  H    0.000297  -0.001326   0.001253  -0.001522  -0.000072   0.240091
    20  H    0.000012   0.000321  -0.000030   0.000123   0.000022   0.276299
    21  O    0.006755  -0.006073  -0.063879   0.057327   0.001317  -0.003297
    22  H    0.000390  -0.003817   0.006552  -0.008785   0.000023   0.001134
    23  H   -0.004410  -0.005249   0.003525  -0.005920  -0.001242  -0.000074
    24  O    0.000197   0.005105  -0.001309   0.001431   0.000393  -0.049577
    25  H   -0.000695   0.002506   0.000476  -0.000268  -0.000252   0.046479
    26  H    0.000571  -0.000831  -0.000250  -0.000001   0.000174   0.001546
    27  O    0.006362  -0.011895  -0.096102   0.004923   0.007773   0.000425
    28  H   -0.000682   0.001947   0.075353  -0.010787  -0.013662   0.000317
    29  H   -0.003304   0.001725   0.001941  -0.000570  -0.000083   0.000214
              19         20         21         22         23         24
     1  C   -0.031944  -0.004366  -0.000308   0.001895  -0.001488   0.001594
     2  O    0.041488  -0.001103  -0.007453   0.000103  -0.000597   0.003266
     3  O    0.003684  -0.000227  -0.000141  -0.000308  -0.000051  -0.000224
     4  H   -0.001204   0.000118   0.002509  -0.000792   0.000904   0.000370
     5  C    0.001382   0.004655   0.000427  -0.002526   0.003457  -0.001311
     6  F    0.001843  -0.000223  -0.000000  -0.000022   0.000014  -0.000003
     7  F    0.001279  -0.000222   0.000009  -0.000012   0.000044  -0.000061
     8  F    0.000355  -0.000456   0.000000  -0.000011   0.000025  -0.000009
     9  O   -0.004120   0.000874  -0.001587  -0.006283   0.002277  -0.037747
    10  H   -0.000698  -0.000501   0.002011   0.003078   0.001579  -0.002929
    11  H    0.001698  -0.000436  -0.005387  -0.001229  -0.002600   0.028058
    12  O    0.001844  -0.000034  -0.019544   0.002040   0.015172  -0.000830
    13  H    0.000297   0.000012   0.006755   0.000390  -0.004410   0.000197
    14  H   -0.001326   0.000321  -0.006073  -0.003817  -0.005249   0.005105
    15  O    0.001253  -0.000030  -0.063879   0.006552   0.003525  -0.001309
    16  H   -0.001522   0.000123   0.057327  -0.008785  -0.005920   0.001431
    17  H   -0.000072   0.000022   0.001317   0.000023  -0.001242   0.000393
    18  O    0.240091   0.276299  -0.003297   0.001134  -0.000074  -0.049577
    19  H    0.303923  -0.021693   0.002636   0.000368  -0.000112   0.001287
    20  H   -0.021693   0.360063   0.000119  -0.000029  -0.000157   0.004919
    21  O    0.002636   0.000119   8.449658   0.262518   0.237572  -0.025024
    22  H    0.000368  -0.000029   0.262518   0.297072  -0.029130   0.000646
    23  H   -0.000112  -0.000157   0.237572  -0.029130   0.325025   0.002429
    24  O    0.001287   0.004919  -0.025024   0.000646   0.002429   8.520247
    25  H   -0.003930  -0.008962  -0.010486  -0.003861   0.003903   0.219182
    26  H    0.000961  -0.000416   0.005443  -0.000176  -0.000574   0.256999
    27  O    0.001216  -0.000006   0.001411   0.002060  -0.004023   0.000629
    28  H    0.001088  -0.000158   0.001370   0.000732  -0.001088  -0.000853
    29  H   -0.000798   0.000103  -0.007191   0.001535  -0.001690  -0.000045
              25         26         27         28         29
     1  C    0.000915  -0.000546  -0.010600   0.000174   0.002723
     2  O   -0.000328   0.000187  -0.002150   0.000671   0.001829
     3  O   -0.000466   0.000037  -0.043236   0.003535   0.001869
     4  H    0.000154   0.000010   0.116970  -0.017803  -0.014385
     5  C    0.005257  -0.000376  -0.021849  -0.001357  -0.002429
     6  F   -0.000013   0.000004  -0.000009   0.000184  -0.000041
     7  F    0.000164  -0.000023   0.000203  -0.000149   0.000059
     8  F   -0.000041   0.000009  -0.000067  -0.000007   0.000046
     9  O   -0.001403   0.006973  -0.010616   0.000012  -0.000286
    10  H   -0.000438   0.000699   0.002084  -0.000565  -0.000580
    11  H   -0.009190  -0.003448   0.000996   0.000477   0.000092
    12  O   -0.002478   0.000760  -0.038343   0.003146   0.028516
    13  H   -0.000695   0.000571   0.006362  -0.000682  -0.003304
    14  H    0.002506  -0.000831  -0.011895   0.001947   0.001725
    15  O    0.000476  -0.000250  -0.096102   0.075353   0.001941
    16  H   -0.000268  -0.000001   0.004923  -0.010787  -0.000570
    17  H   -0.000252   0.000174   0.007773  -0.013662  -0.000083
    18  O    0.046479   0.001546   0.000425   0.000317   0.000214
    19  H   -0.003930   0.000961   0.001216   0.001088  -0.000798
    20  H   -0.008962  -0.000416  -0.000006  -0.000158   0.000103
    21  O   -0.010486   0.005443   0.001411   0.001370  -0.007191
    22  H   -0.003861  -0.000176   0.002060   0.000732   0.001535
    23  H    0.003903  -0.000574  -0.004023  -0.001088  -0.001690
    24  O    0.219182   0.256999   0.000629  -0.000853  -0.000045
    25  H    0.307179  -0.016501  -0.000551   0.000044   0.000139
    26  H   -0.016501   0.336477   0.000043  -0.000131  -0.000129
    27  O   -0.000551   0.000043   8.562958   0.209744   0.226974
    28  H    0.000044  -0.000131   0.209744   0.283851  -0.024401
    29  H    0.000139  -0.000129   0.226974  -0.024401   0.287805
 Mulliken charges:
               1
     1  C    0.432270
     2  O   -0.695731
     3  O   -0.485118
     4  H    0.555539
     5  C    0.869672
     6  F   -0.281225
     7  F   -0.310227
     8  F   -0.276757
     9  O   -0.832135
    10  H    0.438704
    11  H    0.470260
    12  O   -0.958433
    13  H    0.406754
    14  H    0.489594
    15  O   -0.839861
    16  H    0.458929
    17  H    0.398017
    18  O   -0.794154
    19  H    0.460729
    20  H    0.391390
    21  O   -0.880712
    22  H    0.476836
    23  H    0.462480
    24  O   -0.926831
    25  H    0.473464
    26  H    0.412510
    27  O   -0.905325
    28  H    0.488998
    29  H    0.500363
 Sum of Mulliken charges =  -0.00000
 Mulliken charges with hydrogens summed into heavy atoms:
               1
     1  C    0.432270
     2  O   -0.695731
     3  O    0.070421
     5  C    0.869672
     6  F   -0.281225
     7  F   -0.310227
     8  F   -0.276757
     9  O    0.076829
    12  O   -0.062085
    15  O    0.017085
    18  O    0.057965
    21  O    0.058603
    24  O   -0.040857
    27  O    0.084036
 APT charges:
               1
     1  C    0.257943
     2  O   -0.760013
     3  O   -0.360497
     4  H    0.470891
     5  C    0.255173
     6  F    0.027407
     7  F   -0.142339
     8  F   -0.046130
     9  O   -0.549329
    10  H    0.128543
    11  H    0.519283
    12  O   -1.378009
    13  H    1.062394
    14  H    0.246204
    15  O   -1.485830
    16  H    0.267212
    17  H    1.138328
    18  O   -0.806206
    19  H    0.080003
    20  H    0.793560
    21  O   -0.331242
    22  H    0.241719
    23  H    0.164710
    24  O   -1.454924
    25  H    0.216139
    26  H    1.185400
    27  O   -0.463170
    28  H    0.418370
    29  H    0.304408
 Sum of APT charges =  -0.00000
 APT charges with hydrogens summed into heavy atoms:
               1
     1  C    0.257943
     2  O   -0.760013
     3  O    0.110394
     5  C    0.255173
     6  F    0.027407
     7  F   -0.142339
     8  F   -0.046130
     9  O    0.098497
    12  O   -0.069411
    15  O   -0.080289
    18  O    0.067357
    21  O    0.075188
    24  O   -0.053385
    27  O    0.259608
 Electronic spatial extent (au):  <R**2>=           4328.9777
 Charge=             -0.0000 electrons
 Dipole moment (field-independent basis, Debye):
    X=             -2.5420    Y=              2.8905    Z=              1.2477  Tot=              4.0464
 Quadrupole moment (field-independent basis, Debye-Ang):
   XX=            -86.3936   YY=            -74.8611   ZZ=            -86.6183
   XY=              2.5400   XZ=             -2.9485   YZ=             -3.0245
 Traceless Quadrupole moment (field-independent basis, Debye-Ang):
   XX=             -3.7693   YY=              7.7632   ZZ=             -3.9940
   XY=              2.5400   XZ=             -2.9485   YZ=             -3.0245
 Octapole moment (field-independent basis, Debye-Ang**2):
  XXX=             -9.6635  YYY=             72.8131  ZZZ=             20.1980  XYY=            -36.3704
  XXY=              7.7340  XXZ=              7.2503  XZZ=            -14.9057  YZZ=            -24.4525
  YYZ=            -21.6482  XYZ=              2.0325
 Hexadecapole moment (field-independent basis, Debye-Ang**3):
 XXXX=          -2972.6240 YYYY=          -1136.9710 ZZZZ=           -643.4304 XXXY=             24.9070
 XXXZ=            -33.4661 YYYX=            -40.5369 YYYZ=              0.6986 ZZZX=            -40.2963
 ZZZY=            -33.0500 XXYY=           -521.7084 XXZZ=           -494.9125 YYZZ=           -329.2221
 XXYZ=              4.7439 YYXZ=             45.9720 ZZXY=             58.7179
 N-N= 1.167292581428D+03 E-N=-4.842283630058D+03  KE= 1.053236630185D+03
  Exact polarizability:       0.000       0.000       0.000       0.000       0.000       0.000
 Approx polarizability:      93.503      -3.724     100.543      -0.589      -0.487      83.310
 Calling FoFJK, ICntrl=    100127 FMM=F ISym2X=0 I1Cent= 0 IOpClX= 0 NMat=1 NMatS=1 NMatT=0.
 ***** Axes restored to original set *****
 -------------------------------------------------------------------
 Center     Atomic                   Forces (Hartrees/Bohr)
 Number     Number              X              Y              Z
 -------------------------------------------------------------------
      1        6           0.024685867    0.016196504   -0.006935689
      2        8          -0.013126848   -0.004227035    0.002711836
      3        8          -0.007573099    0.002867579   -0.005464614
      4        1           0.000508918   -0.003921636    0.001195382
      5        6           0.007219225   -0.009235514    0.005992055
      6        9           0.009563416    0.002209031   -0.013989268
      7        9          -0.016475494   -0.012313715   -0.001743203
      8        9          -0.003743714    0.017757058    0.009660369
      9        8           0.002001500   -0.001864812   -0.004740715
     10        1           0.001558500   -0.000278272   -0.000607741
     11        1          -0.004592609   -0.003140869   -0.000023643
     12        8           0.002357057   -0.004307124    0.007574380
     13        1           0.000075865   -0.001525320   -0.009540928
     14        1           0.001324038   -0.000568532   -0.003582186
     15        8           0.000281069   -0.005839035    0.000112154
     16        1          -0.001943608    0.002116998    0.001074833
     17        1          -0.000574535    0.005891341   -0.000671516
     18        8          -0.009429134    0.004683803    0.000713214
     19        1           0.008136825    0.000597268   -0.001147724
     20        1           0.000937926   -0.005323541    0.002776713
     21        8          -0.000555560    0.011118300    0.003025786
     22        1          -0.004660284   -0.002662454    0.003739038
     23        1           0.001477473   -0.001127119   -0.007959534
     24        8           0.003481401    0.000504057    0.003964718
     25        1          -0.001847041   -0.001512772    0.003823186
     26        1          -0.007589622   -0.002417467    0.000546737
     27        8          -0.005082678   -0.005826565    0.018743891
     28        1           0.008254179   -0.001390400   -0.006306368
     29        1           0.005330967    0.003540243   -0.002941161
 -------------------------------------------------------------------
 Cartesian Forces:  Max     0.024685867 RMS     0.006796008
 FormGI is forming the generalized inverse of G from B-inverse, IUseBI=4.

 GradGradGradGradGradGradGradGradGradGradGradGradGradGradGradGradGradGrad
 Berny optimization.
 Internal  Forces:  Max     0.017494707 RMS     0.005334934
 Search for a local minimum.
 Step number   1 out of a maximum of  174
 All quantities printed in internal units (Hartrees-Bohrs-Radians)
 Mixed Optimization -- RFO/linear search
 Second derivative matrix not updated -- analytic derivatives used.
 ITU=  0
     Eigenvalues ---   -0.01052  -0.00060   0.00003   0.00105   0.00146
     Eigenvalues ---    0.00212   0.00235   0.00264   0.00376   0.00485
     Eigenvalues ---    0.00522   0.00620   0.00670   0.00747   0.00828
     Eigenvalues ---    0.00921   0.01073   0.01138   0.01195   0.01261
     Eigenvalues ---    0.01325   0.01370   0.01417   0.01584   0.01635
     Eigenvalues ---    0.01776   0.01809   0.02041   0.02091   0.02175
     Eigenvalues ---    0.02184   0.02308   0.02555   0.02755   0.02876
     Eigenvalues ---    0.02922   0.03154   0.03194   0.03218   0.03314
     Eigenvalues ---    0.03447   0.03575   0.03712   0.04686   0.04795
     Eigenvalues ---    0.04991   0.05904   0.06114   0.06364   0.06620
     Eigenvalues ---    0.07397   0.07596   0.12042   0.13832   0.18998
     Eigenvalues ---    0.19746   0.20305   0.22429   0.24134   0.25044
     Eigenvalues ---    0.28365   0.35866   0.37062   0.39209   0.40767
     Eigenvalues ---    0.41244   0.42523   0.45492   0.46483   0.48351
     Eigenvalues ---    0.51729   0.52235   0.52843   0.53981   0.58151
     Eigenvalues ---    0.58745   0.58855   0.59320   0.59829   0.61218
     Eigenvalues ---    0.86500
 RFO step:  Lambda=-1.56147108D-02 EMin=-1.05234489D-02
 Linear search not attempted -- first point.
 Maximum step size (   0.300) exceeded in Quadratic search.
    -- Step size scaled by   0.359
 Iteration  1 RMS(Cart)=  0.04707837 RMS(Int)=  0.00246571
 Iteration  2 RMS(Cart)=  0.00440560 RMS(Int)=  0.00023641
 Iteration  3 RMS(Cart)=  0.00000697 RMS(Int)=  0.00023636
 Iteration  4 RMS(Cart)=  0.00000000 RMS(Int)=  0.00023636
 Variable       Old X    -DE/DX   Delta X   Delta X   Delta X     New X
                                 (Linear)    (Quad)   (Total)
    R1        2.30272   0.01749   0.00000   0.01741   0.01747   2.32018
    R2        2.41632  -0.00920   0.00000  -0.01996  -0.01984   2.39648
    R3        2.93190  -0.00116   0.00000   0.00180   0.00180   2.93370
    R4        3.28373   0.00379   0.00000   0.00078   0.00088   3.28462
    R5        2.19545  -0.01314   0.00000   0.11830   0.11837   2.31381
    R6        2.50316  -0.00995   0.00000  -0.22634  -0.22627   2.27689
    R7        2.50424   0.01321   0.00000   0.00712   0.00712   2.51136
    R8        2.51239   0.01727   0.00000   0.00807   0.00807   2.52046
    R9        2.50715   0.01643   0.00000   0.01146   0.01146   2.51861
   R10        1.82446   0.00066   0.00000   0.00451   0.00451   1.82896
   R11        1.83927   0.00876   0.00000   0.00267   0.00262   1.84188
   R12        3.06269   0.00176   0.00000  -0.02547  -0.02557   3.03712
   R13        3.27466   0.00681   0.00000   0.04554   0.04546   3.32012
   R14        1.79981   0.00954   0.00000   0.00549   0.00549   1.80530
   R15        1.89520  -0.00011   0.00000   0.00366   0.00356   1.89876
   R16        3.28808   0.00533   0.00000   0.05650   0.05646   3.34454
   R17        3.20634   0.00597   0.00000  -0.02199  -0.02214   3.18420
   R18        1.87442   0.00068   0.00000   0.00178   0.00189   1.87630
   R19        1.80739   0.00542   0.00000   0.00314   0.00314   1.81053
   R20        3.07954   0.00251   0.00000  -0.03960  -0.03955   3.03999
   R21        3.20038   0.00083   0.00000  -0.00776  -0.00766   3.19273
   R22        1.82814   0.01160   0.00000   0.00813   0.00824   1.83638
   R23        1.80459   0.00607   0.00000   0.00382   0.00382   1.80841
   R24        3.21367   0.00297   0.00000  -0.00605  -0.00610   3.20757
   R25        1.82693   0.01149   0.00000   0.00673   0.00672   1.83365
   R26        1.82611   0.01168   0.00000   0.00536   0.00535   1.83146
   R27        3.28017   0.00628   0.00000   0.04056   0.04054   3.32071
   R28        1.86387   0.00505   0.00000   0.00336   0.00332   1.86719
   R29        1.80215   0.00789   0.00000   0.00451   0.00451   1.80667
   R30        1.91369  -0.00703   0.00000   0.00212   0.00216   1.91585
   R31        1.87144   0.00165   0.00000   0.00453   0.00440   1.87584
    A1        2.21971   0.00181   0.00000   0.00454   0.00492   2.22463
    A2        2.10854  -0.00643   0.00000  -0.02148  -0.02170   2.08684
    A3        1.95492   0.00462   0.00000   0.01689   0.01670   1.97162
    A4        2.22736   0.00849   0.00000   0.01909   0.01818   2.24553
    A5        2.00327  -0.00321   0.00000   0.00949   0.01011   2.01338
    A6        1.97610  -0.01133   0.00000  -0.00733  -0.00738   1.96873
    A7        1.95201  -0.01258   0.00000  -0.00201  -0.00202   1.94999
    A8        1.96550  -0.01492   0.00000  -0.01647  -0.01652   1.94898
    A9        1.85181   0.01417   0.00000   0.01011   0.01012   1.86192
   A10        1.86010   0.01435   0.00000   0.00937   0.00929   1.86939
   A11        1.84924   0.01447   0.00000   0.00917   0.00913   1.85837
   A12        1.81581  -0.00089   0.00000   0.00222   0.00269   1.81850
   A13        1.78290  -0.00193   0.00000  -0.01059  -0.01061   1.77229
   A14        1.74315   0.00432   0.00000   0.03918   0.03906   1.78221
   A15        1.85944  -0.00116   0.00000   0.00497   0.00497   1.86441
   A16        2.11602   0.00069   0.00000   0.00679   0.00690   2.12291
   A17        2.14343   0.00024   0.00000  -0.00356  -0.00338   2.14005
   A18        1.65955   0.00023   0.00000  -0.00613  -0.00625   1.65330
   A19        1.95148   0.00147   0.00000  -0.00533  -0.00539   1.94609
   A20        1.67620  -0.00124   0.00000   0.00183   0.00163   1.67784
   A21        1.82346  -0.00085   0.00000   0.00837   0.00791   1.83137
   A22        1.75713   0.00284   0.00000   0.02035   0.02021   1.77733
   A23        1.96207   0.00063   0.00000   0.01818   0.01779   1.97986
   A24        1.85633  -0.00206   0.00000  -0.00850  -0.00888   1.84746
   A25        1.68072   0.00670   0.00000   0.03051   0.03088   1.71159
   A26        2.13084   0.00016   0.00000   0.00098   0.00093   2.13177
   A27        1.94817   0.00157   0.00000   0.00850   0.00850   1.95667
   A28        1.70979   0.00068   0.00000   0.01214   0.01229   1.72208
   A29        1.81299   0.00045   0.00000   0.00706   0.00676   1.81975
   A30        1.64814  -0.00161   0.00000  -0.01479  -0.01481   1.63332
   A31        1.66492   0.00367   0.00000   0.01135   0.01138   1.67631
   A32        2.23713  -0.00194   0.00000   0.00036   0.00028   2.23742
   A33        1.97480  -0.00174   0.00000  -0.00348  -0.00343   1.97137
   A34        2.04143   0.00145   0.00000   0.00840   0.00840   2.04982
   A35        1.86563   0.00012   0.00000  -0.00233  -0.00230   1.86333
   A36        1.83780  -0.00011   0.00000   0.02125   0.02086   1.85866
   A37        1.84404   0.00536   0.00000   0.02561   0.02533   1.86938
   A38        1.77990   0.00277   0.00000   0.01533   0.01470   1.79459
   A39        3.10453   0.00831   0.00000   0.03697   0.03710   3.14163
   A40        2.90198  -0.00337   0.00000  -0.01599  -0.01553   2.88645
   A41        3.17245  -0.00203   0.00000  -0.02738  -0.02754   3.14491
   A42        3.13604   0.00151   0.00000  -0.02347  -0.02341   3.11263
   A43        2.91062  -0.00064   0.00000  -0.00450  -0.00354   2.90707
   A44        3.04836  -0.00215   0.00000  -0.01787  -0.01810   3.03026
   A45        2.89103  -0.00208   0.00000  -0.02101  -0.02129   2.86973
   A46        2.99272  -0.00277   0.00000  -0.00401  -0.00383   2.98889
   A47        3.07021  -0.00038   0.00000  -0.00721  -0.00704   3.06317
   A48        3.15240   0.00234   0.00000  -0.00574  -0.00569   3.14672
   A49        3.16815  -0.00208   0.00000  -0.01650  -0.01612   3.15204
   A50        3.04777   0.00061   0.00000  -0.02506  -0.02523   3.02254
   A51        3.24958   0.00099   0.00000   0.01045   0.01055   3.26012
   A52        3.36563   0.00348   0.00000   0.00753   0.00756   3.37318
   A53        3.13780   0.00105   0.00000  -0.01829  -0.01777   3.12003
   A54        3.34356  -0.00002   0.00000  -0.01694  -0.01667   3.32688
   A55        3.15240   0.00159   0.00000  -0.00347  -0.00301   3.14939
   A56        2.97225   0.00813   0.00000   0.01711   0.01736   2.98961
   A57        2.97705   0.00041   0.00000   0.00069   0.00034   2.97739
   A58        3.30621   0.00219   0.00000   0.01067   0.01043   3.31664
    D1       -2.34749  -0.00249   0.00000   0.07977   0.07996  -2.26754
    D2        0.78731  -0.00247   0.00000   0.07088   0.07093   0.85825
    D3       -0.02547   0.00002   0.00000   0.01387   0.01343  -0.01204
    D4        3.12241   0.00004   0.00000   0.02223   0.02208  -3.13870
    D5        2.42853   0.00038   0.00000   0.00308   0.00311   2.43165
    D6        0.33749  -0.00088   0.00000  -0.00341  -0.00333   0.33416
    D7       -1.74282  -0.00033   0.00000  -0.00239  -0.00229  -1.74511
    D8       -0.71889   0.00039   0.00000  -0.00458  -0.00468  -0.72358
    D9       -2.80994  -0.00087   0.00000  -0.01107  -0.01112  -2.82106
   D10        1.39295  -0.00032   0.00000  -0.01005  -0.01009   1.38285
   D11       -1.20658  -0.00048   0.00000  -0.07747  -0.07752  -1.28410
   D12        2.92337  -0.00273   0.00000  -0.08734  -0.08737   2.83600
   D13        1.20027   0.00171   0.00000   0.02029   0.02035   1.22063
   D14       -0.67266  -0.00450   0.00000  -0.01797  -0.01895  -0.69161
   D15        2.37241  -0.00104   0.00000  -0.01567  -0.01557   2.35684
   D16       -1.75362  -0.00041   0.00000  -0.00691  -0.00675  -1.76037
   D17       -0.05880  -0.00189   0.00000  -0.01092  -0.01072  -0.06952
   D18       -2.05483  -0.00136   0.00000  -0.00712  -0.00712  -2.06195
   D19        0.10233  -0.00073   0.00000   0.00163   0.00169   0.10402
   D20        1.79714  -0.00221   0.00000  -0.00237  -0.00227   1.79487
   D21        1.74644  -0.00003   0.00000  -0.00603  -0.00601   1.74043
   D22       -0.23020   0.00171   0.00000  -0.00172  -0.00167  -0.23188
   D23       -2.25886  -0.00084   0.00000  -0.01214  -0.01208  -2.27093
   D24       -0.05092   0.00167   0.00000   0.00130   0.00142  -0.04950
   D25       -2.02756   0.00341   0.00000   0.00561   0.00576  -2.02180
   D26        2.22697   0.00086   0.00000  -0.00481  -0.00464   2.22233
   D27       -2.37022   0.00145   0.00000   0.01878   0.01887  -2.35135
   D28        1.95150  -0.00012   0.00000   0.00961   0.00970   1.96120
   D29        1.94860   0.00208   0.00000   0.01196   0.01199   1.96059
   D30       -0.01287   0.00051   0.00000   0.00279   0.00282  -0.01004
   D31       -0.00617   0.00073   0.00000   0.01814   0.01819   0.01202
   D32       -1.96764  -0.00084   0.00000   0.00897   0.00903  -1.95861
   D33       -2.07131  -0.00047   0.00000   0.01871   0.01888  -2.05243
   D34        2.32371  -0.00250   0.00000  -0.01322  -0.01330   2.31042
   D35        0.22285   0.00073   0.00000   0.01771   0.01779   0.24064
   D36       -1.66531  -0.00130   0.00000  -0.01422  -0.01438  -1.67970
   D37        1.90863   0.00042   0.00000   0.00979   0.00977   1.91840
   D38        0.02047  -0.00161   0.00000  -0.02215  -0.02240  -0.00193
   D39       -2.59831   0.00099   0.00000   0.01732   0.01738  -2.58093
   D40        1.81004  -0.00017   0.00000   0.00582   0.00601   1.81606
   D41        1.69220   0.00017   0.00000  -0.00819  -0.00822   1.68399
   D42       -0.18263  -0.00099   0.00000  -0.01970  -0.01958  -0.20222
   D43       -1.74404  -0.00471   0.00000  -0.02041  -0.02030  -1.76434
   D44        0.14686   0.00191   0.00000   0.01589   0.01616   0.16302
   D45        2.63612  -0.00558   0.00000  -0.04596  -0.04622   2.58990
   D46       -1.75617   0.00105   0.00000  -0.00966  -0.00976  -1.76593
   D47        0.75401   0.00162   0.00000  -0.03301  -0.03267   0.72134
   D48       -0.88123   0.00033   0.00000  -0.02505  -0.02456  -0.90580
   D49        3.03540   0.00342   0.00000  -0.02328  -0.02282   3.01258
   D50       -1.18002  -0.00093   0.00000  -0.04450  -0.04469  -1.22471
   D51       -2.81526  -0.00222   0.00000  -0.03654  -0.03659  -2.85185
   D52        1.10137   0.00087   0.00000  -0.03477  -0.03485   1.06652
   D53       -1.67374  -0.00169   0.00000  -0.00845  -0.00849  -1.68223
   D54        0.00098   0.00106   0.00000  -0.00300  -0.00285  -0.00187
   D55        2.24893   0.00128   0.00000  -0.00593  -0.00578   2.24315
   D56        0.09786  -0.00113   0.00000   0.00793   0.00789   0.10576
   D57        1.77259   0.00163   0.00000   0.01338   0.01353   1.78612
   D58       -2.26266   0.00184   0.00000   0.01045   0.01061  -2.25205
         Item               Value     Threshold  Converged?
 Maximum Force            0.017495     0.000015     NO 
 RMS     Force            0.005335     0.000010     NO 
 Maximum Displacement     0.156156     0.000060     NO 
 RMS     Displacement     0.047578     0.000040     NO 
 Predicted change in Energy=-5.341066D-03
 GradGradGradGradGradGradGradGradGradGradGradGradGradGradGradGradGradGrad

                          Input orientation:                          
 ---------------------------------------------------------------------
 Center     Atomic      Atomic             Coordinates (Angstroms)
 Number     Number       Type             X           Y           Z
 ---------------------------------------------------------------------
      1          6           0        1.060646   -0.295033    0.238549
      2          8           0       -0.126572   -0.589616    0.132722
      3          8           0        1.694044    0.597342   -0.402313
      4          1           0        1.034668    1.219554   -1.225280
      5          6           0        1.947309   -1.045612    1.268379
      6          9           0        3.157696   -1.327144    0.797395
      7          9           0        1.401123   -2.204941    1.637954
      8          9           0        2.115921   -0.334798    2.383118
      9          8           0       -1.805122   -1.910565   -1.585037
     10          1           0       -1.106260   -1.805309   -0.923797
     11          1           0       -2.616446   -1.633333   -1.121462
     12          8           0       -1.428125    0.182137   -3.094843
     13          1           0       -1.473979   -0.075674   -4.013579
     14          1           0       -1.524390   -0.657853   -2.551945
     15          8           0       -1.479888    3.143835   -0.785302
     16          1           0       -2.233823    2.527192   -0.978115
     17          1           0       -1.729799    3.974216   -1.192667
     18          8           0       -2.107595   -0.955566    1.919348
     19          1           0       -1.317744   -0.764868    1.386334
     20          1           0       -1.937124   -1.793664    2.348672
     21          8           0       -3.347750    1.449926   -1.651271
     22          1           0       -3.583489    0.736944   -1.036769
     23          1           0       -2.766079    1.024217   -2.299128
     24          8           0       -3.790710   -0.763580   -0.146041
     25          1           0       -3.268741   -0.789104    0.692520
     26          1           0       -4.683187   -1.024160    0.076691
     27          8           0        0.392657    1.826744   -2.044351
     28          1           0       -0.255541    2.410075   -1.527242
     29          1           0       -0.206638    1.172339   -2.489274
 ---------------------------------------------------------------------
                    Distance matrix (angstroms):
                    1          2          3          4          5
     1  C    0.000000
     2  O    1.227789   0.000000
     3  O    1.268161   2.238253   0.000000
     4  H    2.106524   2.542783   1.224418   0.000000
     5  C    1.552447   2.408035   2.356832   3.490305   0.000000
     6  F    2.403161   3.431057   2.699116   3.883830   1.328955
     7  F    2.392071   2.684929   3.478690   4.478790   1.333772
     8  F    2.390474   3.187160   2.967406   4.075004   1.332790
     9  O    3.761387   2.741009   4.464594   4.241635   4.792794
    10  H    2.885734   1.885187   3.726444   3.718099   3.834979
    11  H    4.142666   2.976876   4.906466   4.634692   5.185038
    12  O    4.187263   3.564663   4.143677   3.261418   5.651428
    13  H    4.955102   4.389927   4.850831   3.968064   6.367502
    14  H    3.821113   3.027539   4.068753   3.439981   5.176672
    15  O    4.396407   4.075891   4.087193   3.196784   5.789193
    16  H    4.505413   3.922876   4.414070   3.529028   5.940836
    17  H    5.297305   5.015531   4.873462   3.902756   6.691528
    18  O    3.646798   2.692657   4.717425   4.949105   4.107812
    19  H    2.682330   1.738144   3.758423   4.036372   3.279223
    20  H    3.960447   3.104556   5.144922   5.539329   4.100663
    21  O    5.103945   4.209317   5.263695   4.409095   6.541385
    22  H    4.925384   3.883008   5.317366   4.647130   6.251476
    23  H    4.777452   3.935143   4.865473   3.954362   6.263172
    24  O    4.889080   3.678842   5.656882   5.327461   5.916502
    25  H    4.381071   3.197874   5.267840   5.121717   5.254007
    26  H    5.792188   4.577631   6.597560   6.278793   6.736769
    27  O    3.187441   3.293637   2.429265   1.204880   4.652049
    28  H    3.488262   3.430782   2.890043   1.781337   4.960829
    29  H    3.346671   3.160026   2.880733   1.772216   4.866082
                    6          7          8          9         10
     6  F    0.000000
     7  F    2.136028   0.000000
     8  F    2.141159   2.136268   0.000000
     9  O    5.535876   4.555692   5.796885   0.000000
    10  H    4.623036   3.606832   4.845672   0.967846   0.000000
    11  H    6.092330   4.907338   6.030221   0.974682   1.532746
    12  O    6.201388   6.008506   6.544887   2.607881   2.960909
    13  H    6.794414   6.688782   7.339773   3.061747   3.560001
    14  H    5.795513   5.339228   6.140935   1.607174   2.035278
    15  O    6.633383   6.540779   5.921960   5.127602   4.965159
    16  H    6.861255   6.515345   6.197512   4.499536   4.477155
    17  H    7.480132   7.483118   6.792893   5.898328   5.819279
    18  O    5.396308   3.735133   4.294010   3.644753   3.131806
    19  H    4.548908   3.086966   3.601193   3.221677   2.542429
    20  H    5.346147   3.437755   4.307743   3.937659   3.376319
    21  O    7.485247   6.835850   7.022338   3.698241   4.018713
    22  H    7.284792   6.376142   6.732573   3.236122   3.551405
    23  H    7.085793   6.579790   6.899585   3.169591   3.557071
    24  O    7.034773   5.675851   6.439627   2.707183   2.982679
    25  H    6.449774   4.970520   5.662075   2.930379   2.884698
    26  H    7.879763   6.391448   7.212676   3.439522   3.795468
    27  O    5.066357   5.552554   5.219616   4.359895   4.085855
    28  H    5.569644   5.836212   5.333768   4.590476   4.342504
    29  H    5.326196   5.570002   5.604101   3.588467   3.482303
                   11         12         13         14         15
    11  H    0.000000
    12  O    2.932963   0.000000
    13  H    3.477913   0.955325   0.000000
    14  H    2.047054   1.004783   1.574118   0.000000
    15  O    4.922001   3.756103   4.559281   4.192354   0.000000
    16  H    4.180540   3.260210   4.070174   3.622809   0.992897
    17  H    5.677659   4.253133   4.942125   4.831758   0.958089
    18  O    3.156710   5.186343   6.031194   4.518985   4.951185
    19  H    2.954640   4.581479   5.445958   3.945148   4.474400
    20  H    3.539635   5.813324   6.606379   5.047422   5.865983
    21  O    3.212786   2.715906   3.379197   2.928922   2.666109
    22  H    2.561358   3.031348   3.737884   2.912233   3.206478
    23  H    2.910646   1.769853   2.412182   2.105959   2.904951
    24  O    1.756932   3.895076   4.560516   3.306925   4.584370
    25  H    2.104458   4.321492   5.086996   3.685993   4.566395
    26  H    2.465376   4.702043   5.284785   4.125761   5.326945
    27  O    4.677452   2.668991   3.313817   3.178985   2.612729
    28  H    4.699753   2.965811   3.720943   3.474504   1.608696
    29  H    3.943334   1.685006   2.342476   2.256103   2.900255
                   16         17         18         19         20
    16  H    0.000000
    17  H    1.547240   0.000000
    18  O    4.532199   5.842098   0.000000
    19  H    4.155416   5.411095   0.971769   0.000000
    20  H    5.461259   6.771448   0.956969   1.538879   0.000000
    21  O    1.689519   3.033170   4.480368   4.272386   5.339503
    22  H    2.242773   3.733685   3.712341   3.641493   4.536046
    23  H    2.070582   3.316719   4.706238   4.345242   5.498152
    24  O    3.734357   5.271574   2.671248   2.909250   3.274210
    25  H    3.854853   5.348970   1.697373   2.070834   2.350572
    26  H    4.441182   5.942855   3.167611   3.620580   3.646217
    27  O    2.919912   3.137168   5.450084   4.627259   6.150926
    28  H    2.056419   2.175296   5.161068   4.438182   5.960022
    29  H    2.868573   3.442633   5.251435   4.472993   5.932747
                   21         22         23         24         25
    21  O    0.000000
    22  H    0.970325   0.000000
    23  H    0.969169   1.531090   0.000000
    24  O    2.713216   1.757245   2.980247   0.000000
    25  H    3.242354   2.327730   3.534227   0.988073   0.000000
    26  H    3.300053   2.355974   3.676366   0.956047   1.560498
    27  O    3.779834   4.244129   3.269032   5.273890   5.266779
    28  H    3.240220   3.757017   2.969716   4.947446   4.923562
    29  H    3.262804   3.701684   2.570765   4.699372   4.831930
                   26         27         28         29
    26  H    0.000000
    27  O    6.196020   0.000000
    28  H    5.828432   1.013823   0.000000
    29  H    5.607876   0.992651   1.568403   0.000000
 Stoichiometry    C2H15F3O9
 Framework group  C1[X(C2H15F3O9)]
 Deg. of freedom    81
 Full point group                 C1      NOp   1
 Largest Abelian subgroup         C1      NOp   1
 Largest concise Abelian subgroup C1      NOp   1
                         Standard orientation:                         
 ---------------------------------------------------------------------
 Center     Atomic      Atomic             Coordinates (Angstroms)
 Number     Number       Type             X           Y           Z
 ---------------------------------------------------------------------
      1          6           0        1.412637   -0.485302    0.075772
      2          8           0        0.503343    0.338228    0.125251
      3          8           0        1.309083   -1.749209    0.068956
      4          1           0        0.165386   -2.181989    0.131063
      5          6           0        2.884061    0.002370   -0.008975
      6          9           0        3.708932   -0.715898    0.745877
      7          9           0        3.007781    1.269741    0.387774
      8          9           0        3.348780   -0.050114   -1.257018
      9          8           0       -1.276827    1.377194    1.932093
     10          1           0       -0.418576    1.219869    1.513309
     11          1           0       -1.784149    1.868289    1.260189
     12          8           0       -2.411593   -0.960670    1.713595
     13          1           0       -2.826313   -1.191999    2.542533
     14          1           0       -1.943688   -0.083193    1.857427
     15          8           0       -2.253030   -1.848102   -1.932723
     16          1           0       -2.754305   -1.093784   -1.525819
     17          1           0       -2.927215   -2.458841   -2.233399
     18          8           0       -0.068383    2.549816   -1.300374
     19          1           0        0.235139    1.722011   -0.891781
     20          1           0        0.555660    3.221198   -1.025406
     21          8           0       -3.636113   -0.049378   -0.532790
     22          1           0       -3.285211    0.855090   -0.551108
     23          1           0       -3.357313   -0.396288    0.328147
     24          8           0       -2.517354    2.405445   -0.243368
     25          1           0       -1.669414    2.520266   -0.737436
     26          1           0       -3.036358    3.192987   -0.399699
     27          8           0       -0.957564   -2.612648    0.203534
     28          1           0       -1.406475   -2.395926   -0.679273
     29          1           0       -1.449295   -2.039057    0.847390
 ---------------------------------------------------------------------
 Rotational constants (GHZ):           0.6103973           0.3038381           0.2587152
 Standard basis: 6-31++G(d,p) (6D, 7F)
 There are   356 symmetry adapted cartesian basis functions of A   symmetry.
 There are   356 symmetry adapted basis functions of A   symmetry.
   356 basis functions,   568 primitive gaussians,   356 cartesian basis functions
    63 alpha electrons       63 beta electrons
       nuclear repulsion energy      1163.5682992399 Hartrees.
 NAtoms=   29 NActive=   29 NUniq=   29 SFac= 1.00D+00 NAtFMM=   60 NAOKFM=F Big=F
 Integral buffers will be    131072 words long.
 Raffenetti 2 integral format.
 Two-electron integral symmetry is turned on.
 Nuclear repulsion after empirical dispersion term =     1163.5509588885 Hartrees.
 One-electron integrals computed using PRISM.
 NBasis=   356 RedAO= T EigKep=  3.37D-05  NBF=   356
 NBsUse=   356 1.00D-06 EigRej= -1.00D+00 NBFU=   356
 Initial guess from the checkpoint file:  "/local_scratch/slurm.6305372/Gau-1119702.chk"
 B after Tr=    -0.000000   -0.000000   -0.000000
         Rot=    0.999953   -0.004878    0.003427   -0.007697 Ang=  -1.12 deg.
 ExpMin= 3.60D-02 ExpMax= 7.00D+03 ExpMxC= 1.05D+03 IAcc=3 IRadAn=         5 AccDes= 0.00D+00
 Harris functional with IExCor= 4639 and IRadAn=       5 diagonalized for initial guess.
 HarFok:  IExCor= 4639 AccDes= 0.00D+00 IRadAn=         5 IDoV= 1 UseB2=F ITyADJ=14
 ICtDFT=  3500011 ScaDFX=  1.000000  1.000000  1.000000  1.000000
 FoFCou: FMM=F IPFlag=           0 FMFlag=      100000 FMFlg1=           0
         NFxFlg=           0 DoJE=T BraDBF=F KetDBF=T FulRan=T
         wScrn=  0.000000 ICntrl=       500 IOpCl=  0 I1Cent=   200000004 NGrid=           0
         NMat0=    1 NMatS0=      1 NMatT0=    0 NMatD0=    1 NMtDS0=    0 NMtDT0=    0
 Petite list used in FoFCou.
 Requested convergence on RMS density matrix=1.00D-10 within 128 cycles.
 Requested convergence on MAX density matrix=1.00D-08.
 Requested convergence on             energy=1.00D-08.
 No special actions if energy rises.
 SCF Done:  E(RwB97XD) =  -1061.67088356     A.U. after   16 cycles
            NFock= 16  Conv=0.78D-10     -V/T= 2.0081
 Calling FoFJK, ICntrl=      2127 FMM=F ISym2X=0 I1Cent= 0 IOpClX= 0 NMat=1 NMatS=1 NMatT=0.
 ***** Axes restored to original set *****
 -------------------------------------------------------------------
 Center     Atomic                   Forces (Hartrees/Bohr)
 Number     Number              X              Y              Z
 -------------------------------------------------------------------
      1        6           0.016355907    0.011634890   -0.004647249
      2        8          -0.008962618   -0.003520498    0.001592898
      3        8          -0.002506005   -0.001509936   -0.000736418
      4        1          -0.000181987    0.000022120   -0.001205429
      5        6           0.004633290   -0.005936151    0.004177287
      6        9           0.006346951    0.001358797   -0.009088472
      7        9          -0.010481330   -0.008485403   -0.000870200
      8        9          -0.002842229    0.011812453    0.005983173
      9        8           0.001478645   -0.000593281   -0.002975680
     10        1           0.001165202    0.000146927   -0.000372066
     11        1          -0.002745100   -0.002802112   -0.000446145
     12        8           0.002214246   -0.003241293    0.004628609
     13        1           0.000340898   -0.000606465   -0.006345836
     14        1           0.000737273   -0.000719867   -0.002560832
     15        8           0.000367683   -0.004436021   -0.001322068
     16        1          -0.001530937    0.001755591    0.000835290
     17        1          -0.000155359    0.004190489    0.000271909
     18        8          -0.006007820    0.003257923   -0.000392740
     19        1           0.005635704    0.000050064   -0.000309333
     20        1           0.000216833   -0.003381850    0.002140570
     21        8           0.000847791    0.007029763    0.002685664
     22        1          -0.003252518   -0.001146524    0.001928713
     23        1          -0.000356650   -0.000332513   -0.005166728
     24        8           0.001906730    0.000200986    0.003925464
     25        1          -0.001365825   -0.001170040    0.002795501
     26        1          -0.005051817   -0.001625810   -0.000029625
     27        8          -0.005511168   -0.003747313    0.012012669
     28        1           0.005017907   -0.000234988   -0.003858872
     29        1           0.003686307    0.002030063   -0.002650054
 -------------------------------------------------------------------
 Cartesian Forces:  Max     0.016355907 RMS     0.004498854

 GradGradGradGradGradGradGradGradGradGradGradGradGradGradGradGradGradGrad
 Berny optimization.
 Using GEDIIS/GDIIS optimizer.
 FormGI is forming the generalized inverse of G from B-inverse, IUseBI=4.
 Internal  Forces:  Max     0.011943655 RMS     0.003443892
 Search for a local minimum.
 Step number   2 out of a maximum of  174
 All quantities printed in internal units (Hartrees-Bohrs-Radians)
 Mixed Optimization -- RFO/linear search
 Update second derivatives using D2CorX and points    1    2
 DE= -5.18D-03 DEPred=-5.34D-03 R= 9.70D-01
 TightC=F SS=  1.41D+00  RLast= 3.61D-01 DXNew= 5.0454D-01 1.0839D+00
 Trust test= 9.70D-01 RLast= 3.61D-01 DXMaxT set to 5.05D-01
 ITU=  1  0
 Use linear search instead of GDIIS.
     Eigenvalues ---   -0.03243  -0.00063   0.00003   0.00105   0.00146
     Eigenvalues ---    0.00213   0.00235   0.00264   0.00376   0.00485
     Eigenvalues ---    0.00522   0.00620   0.00668   0.00747   0.00827
     Eigenvalues ---    0.00913   0.01072   0.01138   0.01187   0.01260
     Eigenvalues ---    0.01312   0.01366   0.01417   0.01571   0.01635
     Eigenvalues ---    0.01778   0.01804   0.01934   0.02053   0.02175
     Eigenvalues ---    0.02180   0.02231   0.02539   0.02586   0.02809
     Eigenvalues ---    0.02907   0.03162   0.03192   0.03245   0.03286
     Eigenvalues ---    0.03450   0.03572   0.03706   0.04685   0.04787
     Eigenvalues ---    0.04974   0.05883   0.06073   0.06371   0.06613
     Eigenvalues ---    0.07300   0.07583   0.11949   0.13831   0.16767
     Eigenvalues ---    0.19812   0.22254   0.23383   0.24605   0.25317
     Eigenvalues ---    0.26464   0.33030   0.36799   0.39205   0.40662
     Eigenvalues ---    0.41145   0.42519   0.44924   0.45523   0.46491
     Eigenvalues ---    0.49432   0.52005   0.52320   0.53978   0.55428
     Eigenvalues ---    0.58181   0.58751   0.59195   0.59645   0.60166
     Eigenvalues ---    0.85524
 RFO step:  Lambda=-3.38068309D-02 EMin=-3.24323508D-02
 I=     1 Eig=   -3.24D-02 Dot1= -3.98D-03
 I=     1 Stepn= -6.00D-01 RXN=   6.00D-01 EDone=F
 I=     2 Eig=   -6.26D-04 Dot1= -1.03D-03
 I=     2 Stepn= -3.00D-01 RXN=   6.71D-01 EDone=F
 Mixed    2 eigenvectors in step.  Raw Step.Grad=  5.01D-03.
 RFO eigenvector is Hessian eigenvector with negative curvature.
 Taking step of  6.00D-01 in eigenvector direction(s).  Step.Grad= -3.00D-04.
 Quartic linear search produced a step of  1.12448.
 Maximum step size (   0.505) exceeded in Quadratic search.
    -- Step size not scaled.
 Iteration  1 RMS(Cart)=  0.06984179 RMS(Int)=  0.00157983
 Iteration  2 RMS(Cart)=  0.00241413 RMS(Int)=  0.00052142
 Iteration  3 RMS(Cart)=  0.00000447 RMS(Int)=  0.00052141
 Iteration  4 RMS(Cart)=  0.00000000 RMS(Int)=  0.00052141
 Variable       Old X    -DE/DX   Delta X   Delta X   Delta X     New X
                                 (Linear)    (Quad)   (Total)
    R1        2.32018   0.01194   0.01964   0.00587   0.02550   2.34568
    R2        2.39648  -0.00603  -0.02231   0.01031  -0.01191   2.38457
    R3        2.93370  -0.00059   0.00203  -0.00127   0.00076   2.93446
    R4        3.28462   0.00245   0.00099   0.06071   0.06185   3.34647
    R5        2.31381  -0.00363   0.13310  -0.25927  -0.12605   2.18776
    R6        2.27689  -0.00458  -0.25443   0.36115   0.10681   2.38371
    R7        2.51136   0.00871   0.00801   0.01103   0.01904   2.53040
    R8        2.52046   0.01143   0.00908   0.01899   0.02807   2.54853
    R9        2.51861   0.01094   0.01288   0.01953   0.03240   2.55101
   R10        1.82896   0.00060   0.00507  -0.00118   0.00389   1.83285
   R11        1.84188   0.00585   0.00294   0.01302   0.01600   1.85789
   R12        3.03712   0.00112  -0.02875   0.07646   0.04781   3.08493
   R13        3.32012   0.00517   0.05112   0.05198   0.10303   3.42315
   R14        1.80530   0.00625   0.00618   0.01401   0.02019   1.82549
   R15        1.89876   0.00011   0.00401  -0.01441  -0.01028   1.88848
   R16        3.34454   0.00443   0.06349   0.06585   0.12925   3.47379
   R17        3.18420   0.00345  -0.02490   0.10832   0.08340   3.26760
   R18        1.87630   0.00047   0.00212  -0.00529  -0.00305   1.87326
   R19        1.81053   0.00356   0.00353   0.00757   0.01110   1.82163
   R20        3.03999   0.00114  -0.04447   0.10924   0.06476   3.10476
   R21        3.19273   0.00057  -0.00861   0.04158   0.03310   3.22583
   R22        1.83638   0.00752   0.00926   0.01426   0.02364   1.86001
   R23        1.80841   0.00396   0.00430   0.00977   0.01406   1.82247
   R24        3.20757   0.00176  -0.00686   0.02213   0.01509   3.22266
   R25        1.83365   0.00757   0.00756   0.01494   0.02230   1.85595
   R26        1.83146   0.00763   0.00602   0.01879   0.02477   1.85623
   R27        3.32071   0.00484   0.04558   0.08300   0.12842   3.44913
   R28        1.86719   0.00324   0.00373   0.00285   0.00640   1.87359
   R29        1.80667   0.00515   0.00508   0.01185   0.01692   1.82359
   R30        1.91585  -0.00430   0.00243  -0.04011  -0.03771   1.87814
   R31        1.87584   0.00112   0.00494  -0.01747  -0.01251   1.86333
    A1        2.22463   0.00108   0.00554   0.00473   0.01073   2.23536
    A2        2.08684  -0.00441  -0.02441  -0.01065  -0.03540   2.05144
    A3        1.97162   0.00332   0.01878   0.00588   0.02443   1.99605
    A4        2.24553   0.00521   0.02044   0.00771   0.02664   2.27218
    A5        2.01338  -0.00215   0.01136  -0.05042  -0.03820   1.97518
    A6        1.96873  -0.00746  -0.00829  -0.01921  -0.02816   1.94056
    A7        1.94999  -0.00809  -0.00227  -0.03085  -0.03385   1.91614
    A8        1.94898  -0.00991  -0.01858  -0.03900  -0.05864   1.89034
    A9        1.86192   0.00919   0.01138   0.03265   0.04372   1.90564
   A10        1.86939   0.00925   0.01045   0.03280   0.04224   1.91164
   A11        1.85837   0.00933   0.01027   0.03158   0.04068   1.89904
   A12        1.81850  -0.00051   0.00303  -0.00070   0.00291   1.82142
   A13        1.77229  -0.00118  -0.01193   0.00879  -0.00300   1.76930
   A14        1.78221   0.00334   0.04392   0.01433   0.05846   1.84066
   A15        1.86441  -0.00064   0.00559  -0.00246   0.00291   1.86732
   A16        2.12291   0.00058   0.00775   0.00207   0.00994   2.13286
   A17        2.14005   0.00004  -0.00380  -0.00451  -0.00814   2.13191
   A18        1.65330   0.00007  -0.00703   0.01320   0.00597   1.65926
   A19        1.94609   0.00095  -0.00607   0.01526   0.00928   1.95536
   A20        1.67784  -0.00085   0.00184  -0.01787  -0.01618   1.66165
   A21        1.83137  -0.00040   0.00889   0.00224   0.00991   1.84128
   A22        1.77733   0.00208   0.02272   0.00327   0.02518   1.80252
   A23        1.97986   0.00062   0.02001  -0.00370   0.01556   1.99541
   A24        1.84746  -0.00147  -0.00998  -0.00678  -0.01778   1.82968
   A25        1.71159   0.00445   0.03472   0.02904   0.06370   1.77529
   A26        2.13177   0.00007   0.00104  -0.00629  -0.00533   2.12643
   A27        1.95667   0.00123   0.00956   0.01217   0.02171   1.97838
   A28        1.72208   0.00057   0.01382   0.00615   0.02010   1.74218
   A29        1.81975   0.00038   0.00760   0.00724   0.01378   1.83353
   A30        1.63332  -0.00128  -0.01666  -0.00592  -0.02245   1.61088
   A31        1.67631   0.00242   0.01280   0.01334   0.02582   1.70212
   A32        2.23742  -0.00113   0.00032  -0.00796  -0.00772   2.22970
   A33        1.97137  -0.00088  -0.00385   0.00702   0.00350   1.97488
   A34        2.04982   0.00096   0.00944  -0.00160   0.00765   2.05747
   A35        1.86333  -0.00007  -0.00259  -0.00118  -0.00380   1.85954
   A36        1.85866   0.00010   0.02346  -0.00276   0.01913   1.87778
   A37        1.86938   0.00350   0.02849   0.01584   0.04341   1.91279
   A38        1.79459   0.00208   0.01653   0.01994   0.03461   1.82920
   A39        3.14163   0.00482   0.04171  -0.00465   0.03703   3.17865
   A40        2.88645  -0.00242  -0.01747  -0.01956  -0.03653   2.84992
   A41        3.14491  -0.00143  -0.03097   0.00132  -0.02986   3.11505
   A42        3.11263   0.00062  -0.02633   0.00402  -0.02207   3.09056
   A43        2.90707  -0.00066  -0.00399  -0.02206  -0.02512   2.88196
   A44        3.03026  -0.00141  -0.02036  -0.00046  -0.02113   3.00913
   A45        2.86973  -0.00162  -0.02394  -0.00163  -0.02574   2.84399
   A46        2.98889  -0.00161  -0.00431  -0.02622  -0.03069   2.95820
   A47        3.06317  -0.00044  -0.00792  -0.01579  -0.02361   3.03957
   A48        3.14672   0.00120  -0.00640  -0.02099  -0.02718   3.11953
   A49        3.15204  -0.00146  -0.01812   0.00021  -0.01682   3.13521
   A50        3.02254   0.00009  -0.02837   0.01671  -0.01193   3.01061
   A51        3.26012   0.00083   0.01186   0.01794   0.02954   3.28966
   A52        3.37318   0.00235   0.00850   0.00758   0.01644   3.38962
   A53        3.12003   0.00069  -0.01999   0.03338   0.01312   3.13315
   A54        3.32688   0.00002  -0.01875   0.00073  -0.01712   3.30976
   A55        3.14939   0.00098  -0.00339   0.01654   0.01431   3.16370
   A56        2.98961   0.00511   0.01952   0.00907   0.02887   3.01848
   A57        2.97739   0.00019   0.00038  -0.00353  -0.00401   2.97338
   A58        3.31664   0.00160   0.01173   0.01174   0.02299   3.33962
    D1       -2.26754  -0.00146   0.08991  -0.14446  -0.05468  -2.32222
    D2        0.85825  -0.00160   0.07976  -0.14797  -0.06849   0.78976
    D3       -0.01204   0.00019   0.01510   0.00158   0.01537   0.00333
    D4       -3.13870   0.00037   0.02483   0.00503   0.02926  -3.10944
    D5        2.43165   0.00029   0.00350   0.00549   0.00880   2.44044
    D6        0.33416  -0.00054  -0.00374  -0.00106  -0.00435   0.32981
    D7       -1.74511  -0.00021  -0.00258   0.00610   0.00356  -1.74155
    D8       -0.72358   0.00017  -0.00527   0.00248  -0.00316  -0.72674
    D9       -2.82106  -0.00066  -0.01251  -0.00407  -0.01631  -2.83737
   D10        1.38285  -0.00033  -0.01135   0.00309  -0.00840   1.37445
   D11       -1.28410  -0.00051  -0.08717   0.12130   0.03390  -1.25020
   D12        2.83600  -0.00191  -0.09825   0.12204   0.02330   2.85930
   D13        1.22063   0.00107   0.02289  -0.02410  -0.00091   1.21971
   D14       -0.69161  -0.00354  -0.02131  -0.05111  -0.07464  -0.76625
   D15        2.35684  -0.00065  -0.01751   0.01274  -0.00454   2.35230
   D16       -1.76037  -0.00013  -0.00759   0.01633   0.00886  -1.75151
   D17       -0.06952  -0.00121  -0.01205  -0.00143  -0.01329  -0.08281
   D18       -2.06195  -0.00075  -0.00801   0.01674   0.00899  -2.05296
   D19        0.10402  -0.00023   0.00190   0.02033   0.02238   0.12641
   D20        1.79487  -0.00131  -0.00255   0.00257   0.00024   1.79511
   D21        1.74043  -0.00011  -0.00676   0.00498  -0.00180   1.73863
   D22       -0.23188   0.00081  -0.00188  -0.00200  -0.00381  -0.23569
   D23       -2.27093  -0.00080  -0.01358  -0.00813  -0.02173  -2.29266
   D24       -0.04950   0.00092   0.00160  -0.00491  -0.00287  -0.05237
   D25       -2.02180   0.00184   0.00648  -0.01190  -0.00488  -2.02669
   D26        2.22233   0.00023  -0.00522  -0.01803  -0.02280   2.19953
   D27       -2.35135   0.00124   0.02121   0.00762   0.02917  -2.32218
   D28        1.96120  -0.00001   0.01091  -0.00738   0.00375   1.96496
   D29        1.96059   0.00150   0.01348   0.00288   0.01654   1.97712
   D30       -0.01004   0.00025   0.00317  -0.01211  -0.00889  -0.01893
   D31        0.01202   0.00063   0.02046  -0.01226   0.00822   0.02024
   D32       -1.95861  -0.00062   0.01015  -0.02725  -0.01721  -1.97581
   D33       -2.05243  -0.00002   0.02123  -0.01321   0.00862  -2.04382
   D34        2.31042  -0.00178  -0.01495  -0.01725  -0.03241   2.27800
   D35        0.24064   0.00078   0.02001  -0.00466   0.01558   0.25622
   D36       -1.67970  -0.00099  -0.01617  -0.00870  -0.02545  -1.70515
   D37        1.91840   0.00045   0.01099   0.00257   0.01380   1.93221
   D38       -0.00193  -0.00131  -0.02519  -0.00146  -0.02723  -0.02916
   D39       -2.58093   0.00094   0.01954   0.01160   0.03123  -2.54970
   D40        1.81606   0.00003   0.00676  -0.00273   0.00429   1.82035
   D41        1.68399   0.00006  -0.00924   0.01555   0.00624   1.69022
   D42       -0.20222  -0.00086  -0.02202   0.00122  -0.02070  -0.22292
   D43       -1.76434  -0.00302  -0.02283  -0.00727  -0.02998  -1.79431
   D44        0.16302   0.00152   0.01817   0.01272   0.03139   0.19441
   D45        2.58990  -0.00407  -0.05197  -0.01111  -0.06374   2.52616
   D46       -1.76593   0.00048  -0.01097   0.00888  -0.00237  -1.76830
   D47        0.72134   0.00076  -0.03673   0.04583   0.00889   0.73023
   D48       -0.90580   0.00030  -0.02762   0.04884   0.02189  -0.88390
   D49        3.01258   0.00208  -0.02566   0.04590   0.02082   3.03339
   D50       -1.22471  -0.00102  -0.05026   0.03873  -0.01236  -1.23707
   D51       -2.85185  -0.00148  -0.04114   0.04174   0.00064  -2.85120
   D52        1.06652   0.00029  -0.03918   0.03880  -0.00043   1.06609
   D53       -1.68223  -0.00113  -0.00955  -0.01180  -0.02144  -1.70367
   D54       -0.00187   0.00066  -0.00321   0.00049  -0.00265  -0.00452
   D55        2.24315   0.00080  -0.00649   0.00402  -0.00233   2.24082
   D56        0.10576  -0.00049   0.00888   0.00023   0.00927   0.11503
   D57        1.78612   0.00131   0.01522   0.01252   0.02806   1.81417
   D58       -2.25205   0.00144   0.01193   0.01605   0.02838  -2.22367
         Item               Value     Threshold  Converged?
 Maximum Force            0.011944     0.000015     NO 
 RMS     Force            0.003444     0.000010     NO 
 Maximum Displacement     0.304648     0.000060     NO 
 RMS     Displacement     0.069991     0.000040     NO 
 Predicted change in Energy=-9.884801D-03
 GradGradGradGradGradGradGradGradGradGradGradGradGradGradGradGradGradGrad

                          Input orientation:                          
 ---------------------------------------------------------------------
 Center     Atomic      Atomic             Coordinates (Angstroms)
 Number     Number       Type             X           Y           Z
 ---------------------------------------------------------------------
      1          6           0        1.125468   -0.267178    0.237577
      2          8           0       -0.075704   -0.568208    0.151853
      3          8           0        1.762229    0.591743   -0.432556
      4          1           0        1.103687    1.143948   -1.208244
      5          6           0        1.972265   -0.993237    1.317909
      6          9           0        3.188617   -1.303301    0.851695
      7          9           0        1.345508   -2.122364    1.706546
      8          9           0        2.092946   -0.173585    2.383710
      9          8           0       -1.864197   -1.932002   -1.667956
     10          1           0       -1.154801   -1.836253   -1.013509
     11          1           0       -2.681401   -1.687035   -1.179332
     12          8           0       -1.446716    0.176890   -3.174510
     13          1           0       -1.493926   -0.050744   -4.112127
     14          1           0       -1.557502   -0.673603   -2.661607
     15          8           0       -1.432054    3.129899   -0.747855
     16          1           0       -2.212324    2.547499   -0.933956
     17          1           0       -1.664201    3.993961   -1.106646
     18          8           0       -2.110221   -0.985599    1.929611
     19          1           0       -1.294116   -0.779329    1.419488
     20          1           0       -1.921515   -1.822955    2.369284
     21          8           0       -3.360790    1.487705   -1.620853
     22          1           0       -3.622720    0.755605   -1.020856
     23          1           0       -2.805929    1.064748   -2.312302
     24          8           0       -3.846588   -0.808063   -0.106429
     25          1           0       -3.312878   -0.851523    0.727992
     26          1           0       -4.745514   -1.068808    0.128467
     27          8           0        0.411600    1.784890   -2.045707
     28          1           0       -0.202907    2.377442   -1.536745
     29          1           0       -0.181252    1.163158   -2.529680
 ---------------------------------------------------------------------
                    Distance matrix (angstroms):
                    1          2          3          4          5
     1  C    0.000000
     2  O    1.241282   0.000000
     3  O    1.261859   2.250559   0.000000
     4  H    2.020433   2.484412   1.157713   0.000000
     5  C    1.552851   2.394685   2.370740   3.421029   0.000000
     6  F    2.388990   3.418469   2.697234   3.818286   1.339032
     7  F    2.376552   2.617693   3.480774   4.384435   1.348625
     8  F    2.355984   3.136870   2.937083   3.951792   1.349935
     9  O    3.916731   2.893155   4.587642   4.298969   4.951274
    10  H    3.037571   2.032353   3.839497   3.744367   3.990580
    11  H    4.303007   3.132648   5.049391   4.726752   5.326742
    12  O    4.296005   3.674171   4.241195   3.362433   5.765454
    13  H    5.082124   4.523344   4.955257   4.075219   6.510612
    14  H    3.970991   3.181570   4.194088   3.535205   5.328974
    15  O    4.364874   4.040440   4.092076   3.253604   5.732105
    16  H    4.520591   3.930872   4.457965   3.611248   5.926086
    17  H    5.267494   4.992046   4.875438   3.974178   6.631327
    18  O    3.721396   2.733843   4.802469   4.970946   4.128066
    19  H    2.741095   1.770876   3.827682   4.043937   3.274954
    20  H    4.030970   3.146174   5.220253   5.545544   4.117687
    21  O    5.163321   4.261579   5.334802   4.496661   6.575171
    22  H    5.017472   3.963465   5.419467   4.746035   6.311271
    23  H    4.871529   4.024020   4.962383   4.063289   6.343886
    24  O    5.013206   3.787322   5.790047   5.434111   5.993504
    25  H    4.503429   3.300227   5.402462   5.218904   5.319852
    26  H    5.926461   4.696623   6.739650   6.395016   6.822686
    27  O    3.151821   3.256349   2.418689   1.261402   4.633313
    28  H    3.450625   3.397704   2.875710   1.826638   4.923606
    29  H    3.378030   3.193648   2.915744   1.843266   4.908321
                    6          7          8          9         10
     6  F    0.000000
     7  F    2.190590   0.000000
     8  F    2.196320   2.194299   0.000000
     9  O    5.681094   4.661084   5.930177   0.000000
    10  H    4.756921   3.705686   4.985320   0.969902   0.000000
    11  H    6.223297   4.973309   6.146558   0.983151   1.542812
    12  O    6.315662   6.075178   6.598927   2.625151   2.967807
    13  H    6.937912   6.797863   7.421363   3.106478   3.592280
    14  H    5.938471   5.441243   6.247479   1.632474   2.056732
    15  O    6.600183   6.428468   5.757198   5.162962   4.980974
    16  H    6.869306   6.437238   6.078367   4.552568   4.510206
    17  H    7.446201   7.374403   6.608114   5.955846   5.853166
    18  O    5.416689   3.644730   4.304902   3.728096   3.209111
    19  H    4.548827   2.975527   3.573351   3.344542   2.656308
    20  H    5.355984   3.346985   4.340106   4.039119   3.468619
    21  O    7.536440   6.800987   6.967039   3.733150   4.035337
    22  H    7.357979   6.356471   6.717388   3.276336   3.578883
    23  H    7.180050   6.598732   6.898186   3.206643   3.581745
    24  O    7.117399   5.654391   6.471585   2.762514   3.020875
    25  H    6.518346   4.926780   5.694201   3.001113   2.942756
    26  H    7.970475   6.379723   7.256175   3.503460   3.845295
    27  O    5.063959   5.497110   5.126625   4.374613   4.078201
    28  H    5.545713   5.758886   5.210436   4.620434   4.351448
    29  H    5.373372   5.574160   5.576760   3.626966   3.499005
                   11         12         13         14         15
    11  H    0.000000
    12  O    2.996564   0.000000
    13  H    3.562139   0.966008   0.000000
    14  H    2.118332   0.999341   1.579875   0.000000
    15  O    4.994987   3.822189   4.630188   4.259673   0.000000
    16  H    4.267495   3.350526   4.167461   3.713363   0.991284
    17  H    5.771801   4.346653   5.041978   4.920919   0.963963
    18  O    3.237867   5.276710   6.144621   4.634881   4.956416
    19  H    3.082589   4.694939   5.582967   4.090951   4.471964
    20  H    3.631608   5.912568   6.732923   5.173333   5.872554
    21  O    3.276505   2.792090   3.472528   3.001045   2.679356
    22  H    2.622534   3.115788   3.839000   2.999971   3.242040
    23  H    2.978496   1.838248   2.490992   2.168514   2.932555
    24  O    1.811456   4.017790   4.706821   3.433210   4.663577
    25  H    2.175942   4.446315   5.232264   3.821306   4.644066
    26  H    2.520536   4.831510   5.439845   4.254894   5.419972
    27  O    4.729854   2.704292   3.357182   3.209499   2.625362
    28  H    4.773955   3.011937   3.767679   3.522658   1.642968
    29  H    4.024647   1.729141   2.387636   2.298947   2.933850
                   16         17         18         19         20
    16  H    0.000000
    17  H    1.556443   0.000000
    18  O    4.548980   5.849257   0.000000
    19  H    4.177270   5.413188   0.984276   0.000000
    20  H    5.486058   6.781210   0.964411   1.544311   0.000000
    21  O    1.707033   3.069876   4.504103   4.319057   5.380815
    22  H    2.282028   3.785513   3.744957   3.705900   4.586515
    23  H    2.109681   3.367111   4.762537   4.428596   5.571200
    24  O    3.823012   5.368676   2.681781   2.973947   3.296220
    25  H    3.940386   5.437164   1.705358   2.135129   2.360807
    26  H    4.541307   6.054058   3.193088   3.696306   3.683065
    27  O    2.950006   3.173448   5.462449   4.635975   6.160529
    28  H    2.104764   2.221148   5.192640   4.460409   5.987822
    29  H    2.930527   3.498229   5.312566   4.539565   5.995434
                   21         22         23         24         25
    21  O    0.000000
    22  H    0.982127   0.000000
    23  H    0.982276   1.559022   0.000000
    24  O    2.792854   1.825199   3.075105   0.000000
    25  H    3.315322   2.395273   3.629392   0.991461   0.000000
    26  H    3.393131   2.431068   3.777751   0.965003   1.568148
    27  O    3.807853   4.287830   3.307895   5.349427   5.340020
    28  H    3.281910   3.819898   3.016684   5.046748   5.022665
    29  H    3.322764   3.779729   2.635502   4.815864   4.947570
                   26         27         28         29
    26  H    0.000000
    27  O    6.282233   0.000000
    28  H    5.940105   0.993870   0.000000
    29  H    5.734100   0.986030   1.568718   0.000000
 Stoichiometry    C2H15F3O9
 Framework group  C1[X(C2H15F3O9)]
 Deg. of freedom    81
 Full point group                 C1      NOp   1
 Largest Abelian subgroup         C1      NOp   1
 Largest concise Abelian subgroup C1      NOp   1
                         Standard orientation:                         
 ---------------------------------------------------------------------
 Center     Atomic      Atomic             Coordinates (Angstroms)
 Number     Number       Type             X           Y           Z
 ---------------------------------------------------------------------
      1          6           0        1.464650   -0.499491    0.109523
      2          8           0        0.535808    0.323529    0.135397
      3          8           0        1.389306   -1.758907    0.131523
      4          1           0        0.300430   -2.149329    0.178645
      5          6           0        2.911462    0.053929    0.000868
      6          9           0        3.752844   -0.634343    0.782765
      7          9           0        2.931849    1.352786    0.363282
      8          9           0        3.307881   -0.045170   -1.285738
      9          8           0       -1.434620    1.339932    1.994076
     10          1           0       -0.556317    1.204857    1.605425
     11          1           0       -1.921894    1.863405    1.319445
     12          8           0       -2.478498   -1.053346    1.722125
     13          1           0       -2.924461   -1.332302    2.532355
     14          1           0       -2.058747   -0.166203    1.910456
     15          8           0       -2.106231   -1.870665   -1.993052
     16          1           0       -2.661911   -1.138267   -1.622299
     17          1           0       -2.730018   -2.502726   -2.368037
     18          8           0       -0.091296    2.596120   -1.248788
     19          1           0        0.251583    1.757596   -0.863937
     20          1           0        0.530359    3.273628   -0.957900
     21          8           0       -3.629306   -0.125399   -0.646487
     22          1           0       -3.322818    0.807536   -0.629975
     23          1           0       -3.405095   -0.483320    0.240355
     24          8           0       -2.581914    2.435719   -0.267439
     25          1           0       -1.714047    2.579601   -0.724715
     26          1           0       -3.115244    3.221985   -0.436481
     27          8           0       -0.872992   -2.611520    0.203032
     28          1           0       -1.287778   -2.424749   -0.680624
     29          1           0       -1.415923   -2.101507    0.849071
 ---------------------------------------------------------------------
 Rotational constants (GHZ):           0.5920186           0.3007302           0.2562957
 Standard basis: 6-31++G(d,p) (6D, 7F)
 There are   356 symmetry adapted cartesian basis functions of A   symmetry.
 There are   356 symmetry adapted basis functions of A   symmetry.
   356 basis functions,   568 primitive gaussians,   356 cartesian basis functions
    63 alpha electrons       63 beta electrons
       nuclear repulsion energy      1153.3190780653 Hartrees.
 NAtoms=   29 NActive=   29 NUniq=   29 SFac= 1.00D+00 NAtFMM=   60 NAOKFM=F Big=F
 Integral buffers will be    131072 words long.
 Raffenetti 2 integral format.
 Two-electron integral symmetry is turned on.
 Nuclear repulsion after empirical dispersion term =     1153.3023063262 Hartrees.
 One-electron integrals computed using PRISM.
 NBasis=   356 RedAO= T EigKep=  3.50D-05  NBF=   356
 NBsUse=   356 1.00D-06 EigRej= -1.00D+00 NBFU=   356
 Initial guess from the checkpoint file:  "/local_scratch/slurm.6305372/Gau-1119702.chk"
 B after Tr=     0.000000   -0.000000    0.000000
         Rot=    0.999913   -0.003170    0.006907   -0.010815 Ang=  -1.51 deg.
 ExpMin= 3.60D-02 ExpMax= 7.00D+03 ExpMxC= 1.05D+03 IAcc=3 IRadAn=         5 AccDes= 0.00D+00
 Harris functional with IExCor= 4639 and IRadAn=       5 diagonalized for initial guess.
 HarFok:  IExCor= 4639 AccDes= 0.00D+00 IRadAn=         5 IDoV= 1 UseB2=F ITyADJ=14
 ICtDFT=  3500011 ScaDFX=  1.000000  1.000000  1.000000  1.000000
 FoFCou: FMM=F IPFlag=           0 FMFlag=      100000 FMFlg1=           0
         NFxFlg=           0 DoJE=T BraDBF=F KetDBF=T FulRan=T
         wScrn=  0.000000 ICntrl=       500 IOpCl=  0 I1Cent=   200000004 NGrid=           0
         NMat0=    1 NMatS0=      1 NMatT0=    0 NMatD0=    1 NMtDS0=    0 NMtDT0=    0
 Petite list used in FoFCou.
 Requested convergence on RMS density matrix=1.00D-10 within 128 cycles.
 Requested convergence on MAX density matrix=1.00D-08.
 Requested convergence on             energy=1.00D-08.
 No special actions if energy rises.
 SCF Done:  E(RwB97XD) =  -1061.67465806     A.U. after   17 cycles
            NFock= 17  Conv=0.41D-10     -V/T= 2.0084
 Calling FoFJK, ICntrl=      2127 FMM=F ISym2X=0 I1Cent= 0 IOpClX= 0 NMat=1 NMatS=1 NMatT=0.
 ***** Axes restored to original set *****
 -------------------------------------------------------------------
 Center     Atomic                   Forces (Hartrees/Bohr)
 Number     Number              X              Y              Z
 -------------------------------------------------------------------
      1        6          -0.014728887   -0.008878184    0.004729379
      2        8           0.009702465    0.003877274   -0.002232533
      3        8           0.002216571    0.003502190   -0.005686341
      4        1           0.001138867    0.001432683   -0.000299146
      5        6          -0.004843875    0.004694707   -0.004810374
      6        9          -0.004564192   -0.000953763    0.007273391
      7        9           0.008647919    0.006241262    0.001393914
      8        9           0.002731988   -0.008785331   -0.002794242
      9        8          -0.002471503    0.001917638    0.004731841
     10        1          -0.001073629    0.000545086   -0.001011790
     11        1           0.004761183   -0.002529584   -0.003665899
     12        8           0.000411018   -0.003674318   -0.006148989
     13        1           0.000568735    0.001946171    0.005082249
     14        1          -0.000386761    0.000082494   -0.001480953
     15        8          -0.002138844    0.002414296   -0.002585450
     16        1           0.000125143    0.001736643    0.000099779
     17        1           0.000891989   -0.002280242    0.002620281
     18        8           0.006847427   -0.002179017   -0.002937095
     19        1          -0.004918933   -0.001141097    0.003676980
     20        1          -0.001874344    0.003105942   -0.000861034
     21        8           0.004131681   -0.008058784    0.000274903
     22        1           0.001672053    0.006063766   -0.005475211
     23        1          -0.006485122    0.003517495    0.005389684
     24        8          -0.003767582   -0.002222551    0.006305198
     25        1          -0.001540588   -0.000033738   -0.001175352
     26        1           0.003865706    0.001207725   -0.002352801
     27        8           0.002725331   -0.005652637    0.002036976
     28        1          -0.002594525    0.002719737    0.000646618
     29        1           0.000950709    0.001384138   -0.000743982
 -------------------------------------------------------------------
 Cartesian Forces:  Max     0.014728887 RMS     0.004186599

 GradGradGradGradGradGradGradGradGradGradGradGradGradGradGradGradGradGrad
 Berny optimization.
 Using GEDIIS/GDIIS optimizer.
 FormGI is forming the generalized inverse of G from B-inverse, IUseBI=4.
 Internal  Forces:  Max     0.009870821 RMS     0.002578642
 Search for a local minimum.
 Step number   3 out of a maximum of  174
 All quantities printed in internal units (Hartrees-Bohrs-Radians)
 Mixed Optimization -- RFO/linear search
 Update second derivatives using D2CorX and points    1    2    3
 ITU=  0  1  0
 Use linear search instead of GDIIS.
     Eigenvalues ---   -0.04485  -0.00063   0.00003   0.00105   0.00146
     Eigenvalues ---    0.00213   0.00236   0.00264   0.00376   0.00485
     Eigenvalues ---    0.00521   0.00620   0.00670   0.00746   0.00827
     Eigenvalues ---    0.00917   0.01070   0.01137   0.01192   0.01260
     Eigenvalues ---    0.01321   0.01367   0.01416   0.01582   0.01635
     Eigenvalues ---    0.01777   0.01808   0.02032   0.02070   0.02173
     Eigenvalues ---    0.02181   0.02286   0.02552   0.02711   0.02861
     Eigenvalues ---    0.02897   0.03151   0.03189   0.03217   0.03295
     Eigenvalues ---    0.03446   0.03573   0.03710   0.04683   0.04793
     Eigenvalues ---    0.04990   0.05892   0.06126   0.06362   0.06619
     Eigenvalues ---    0.07387   0.07589   0.12033   0.13794   0.16559
     Eigenvalues ---    0.20027   0.20123   0.22448   0.24191   0.25095
     Eigenvalues ---    0.28342   0.36197   0.37369   0.39194   0.40800
     Eigenvalues ---    0.41219   0.42525   0.45478   0.46473   0.47725
     Eigenvalues ---    0.51749   0.52293   0.52353   0.53996   0.58159
     Eigenvalues ---    0.58405   0.58779   0.59275   0.59765   0.60269
     Eigenvalues ---    0.86226
 RFO step:  Lambda=-4.48605632D-02 EMin=-4.48474651D-02
 I=     1 Eig=   -4.48D-02 Dot1= -4.53D-04
 I=     1 Stepn= -6.00D-01 RXN=   6.00D-01 EDone=F
 I=     2 Eig=   -6.25D-04 Dot1= -3.98D-05
 I=     2 Stepn= -3.00D-01 RXN=   6.71D-01 EDone=F
 Mixed    2 eigenvectors in step.  Raw Step.Grad=  4.93D-04.
 RFO eigenvector is Hessian eigenvector with negative curvature.
 Taking step of  6.00D-01 in eigenvector direction(s).  Step.Grad=  1.26D-04.
 Quartic linear search produced a step of -0.20388.
 Maximum step size (   0.505) exceeded in Quadratic search.
    -- Step size not scaled.
 Iteration  1 RMS(Cart)=  0.04703351 RMS(Int)=  0.01960218
 Iteration  2 RMS(Cart)=  0.02712912 RMS(Int)=  0.00293130
 Iteration  3 RMS(Cart)=  0.00501420 RMS(Int)=  0.00042701
 Iteration  4 RMS(Cart)=  0.00000423 RMS(Int)=  0.00042700
 Iteration  5 RMS(Cart)=  0.00000000 RMS(Int)=  0.00042700
 Variable       Old X    -DE/DX   Delta X   Delta X   Delta X     New X
                                 (Linear)    (Quad)   (Total)
    R1        2.34568  -0.00987  -0.00520  -0.02717  -0.03187   2.31381
    R2        2.38457   0.00646   0.00243   0.03445   0.03740   2.42197
    R3        2.93446   0.00125  -0.00016  -0.00125  -0.00141   2.93306
    R4        3.34647   0.00064  -0.01261   0.04503   0.03281   3.37928
    R5        2.18776  -0.00159   0.02570  -0.24289  -0.21718   1.97058
    R6        2.38371  -0.00185  -0.02178   0.45965   0.43790   2.82160
    R7        2.53040  -0.00646  -0.00388  -0.00838  -0.01226   2.51814
    R8        2.54853  -0.00884  -0.00572  -0.01529  -0.02101   2.52752
    R9        2.55101  -0.00730  -0.00661  -0.01125  -0.01786   2.53315
   R10        1.83285  -0.00141  -0.00079  -0.00479  -0.00559   1.82726
   R11        1.85789  -0.00548  -0.00326  -0.00719  -0.01056   1.84733
   R12        3.08493   0.00023  -0.00975   0.04141   0.03143   3.11636
   R13        3.42315   0.00097  -0.02101   0.00538  -0.01563   3.40752
   R14        1.82549  -0.00542  -0.00412  -0.00643  -0.01055   1.81494
   R15        1.88848  -0.00061   0.00210  -0.00959  -0.00772   1.88076
   R16        3.47379   0.00286  -0.02635   0.00696  -0.01930   3.45449
   R17        3.26760   0.00051  -0.01700   0.07591   0.05862   3.32622
   R18        1.87326  -0.00088   0.00062  -0.00605  -0.00569   1.86757
   R19        1.82163  -0.00323  -0.00226  -0.00419  -0.00645   1.81517
   R20        3.10476   0.00046  -0.01320   0.10224   0.08880   3.19356
   R21        3.22583   0.00043  -0.00675   0.02807   0.02112   3.24694
   R22        1.86001  -0.00564  -0.00482  -0.01308  -0.01745   1.84256
   R23        1.82247  -0.00346  -0.00287  -0.00373  -0.00660   1.81587
   R24        3.22266  -0.00019  -0.00308   0.01272   0.00985   3.23251
   R25        1.85595  -0.00623  -0.00455  -0.01046  -0.01523   1.84072
   R26        1.85623  -0.00608  -0.00505  -0.00812  -0.01307   1.84316
   R27        3.44913   0.00208  -0.02618   0.02071  -0.00565   3.44347
   R28        1.87359  -0.00210  -0.00131  -0.00643  -0.00757   1.86602
   R29        1.82359  -0.00450  -0.00345  -0.00505  -0.00850   1.81509
   R30        1.87814   0.00403   0.00769  -0.01765  -0.01014   1.86800
   R31        1.86333  -0.00065   0.00255  -0.01453  -0.01227   1.85105
    A1        2.23536  -0.00167  -0.00219  -0.00101  -0.00142   2.23394
    A2        2.05144   0.00408   0.00722   0.02735   0.03369   2.08513
    A3        1.99605  -0.00241  -0.00498  -0.02641  -0.03226   1.96379
    A4        2.27218  -0.00065  -0.00543  -0.02062  -0.02610   2.24607
    A5        1.97518   0.00091   0.00779  -0.00949   0.00044   1.97562
    A6        1.94056   0.00673   0.00574   0.00746   0.01323   1.95380
    A7        1.91614   0.00783   0.00690   0.00259   0.00956   1.92570
    A8        1.89034   0.00825   0.01196   0.00922   0.02126   1.91160
    A9        1.90564  -0.00775  -0.00891  -0.00557  -0.01447   1.89117
   A10        1.91164  -0.00760  -0.00861  -0.00785  -0.01643   1.89521
   A11        1.89904  -0.00769  -0.00829  -0.00608  -0.01426   1.88479
   A12        1.82142   0.00029  -0.00059   0.00855   0.00818   1.82960
   A13        1.76930   0.00016   0.00061   0.02502   0.02582   1.79512
   A14        1.84066   0.00011  -0.01192  -0.00852  -0.02050   1.82016
   A15        1.86732   0.00036  -0.00059   0.00136   0.00097   1.86829
   A16        2.13286   0.00023  -0.00203  -0.00164  -0.00363   2.12923
   A17        2.13191  -0.00024   0.00166   0.00146   0.00336   2.13527
   A18        1.65926  -0.00016  -0.00122   0.01589   0.01462   1.67388
   A19        1.95536  -0.00034  -0.00189  -0.00468  -0.00709   1.94828
   A20        1.66165   0.00011   0.00330  -0.00998  -0.00672   1.65493
   A21        1.84128   0.00064  -0.00202   0.00231   0.00027   1.84155
   A22        1.80252  -0.00054  -0.00513  -0.01572  -0.02109   1.78142
   A23        1.99541   0.00083  -0.00317  -0.00692  -0.01002   1.98540
   A24        1.82968   0.00014   0.00363   0.00433   0.00774   1.83741
   A25        1.77529   0.00091  -0.01299   0.01085  -0.00085   1.77444
   A26        2.12643  -0.00046   0.00109  -0.01013  -0.00985   2.11658
   A27        1.97838   0.00012  -0.00443  -0.00361  -0.00829   1.97008
   A28        1.74218   0.00105  -0.00410   0.00593   0.00220   1.74438
   A29        1.83353  -0.00003  -0.00281   0.00083  -0.00208   1.83144
   A30        1.61088  -0.00007   0.00458   0.00787   0.01273   1.62361
   A31        1.70212  -0.00013  -0.00526   0.00158  -0.00363   1.69849
   A32        2.22970  -0.00008   0.00157  -0.00126   0.00011   2.22981
   A33        1.97488   0.00029  -0.00071  -0.00305  -0.00387   1.97100
   A34        2.05747  -0.00025  -0.00156  -0.00714  -0.00881   2.04866
   A35        1.85954   0.00028   0.00077   0.00280   0.00370   1.86323
   A36        1.87778   0.00090  -0.00390  -0.00567  -0.00928   1.86851
   A37        1.91279   0.00061  -0.00885   0.00633  -0.00272   1.91007
   A38        1.82920  -0.00037  -0.00706   0.00021  -0.00661   1.82259
   A39        3.17865  -0.00019  -0.00755  -0.01471  -0.02096   3.15770
   A40        2.84992   0.00017   0.00745   0.02020   0.02789   2.87781
   A41        3.11505  -0.00102   0.00609   0.00247   0.00784   3.12289
   A42        3.09056  -0.00099   0.00450  -0.00990  -0.00558   3.08498
   A43        2.88196   0.00015   0.00512   0.02342   0.02960   2.91155
   A44        3.00913  -0.00004   0.00431  -0.00255   0.00121   3.01033
   A45        2.84399  -0.00002   0.00525   0.00417   0.00897   2.85297
   A46        2.95820  -0.00014   0.00626  -0.00631   0.00051   2.95871
   A47        3.03957  -0.00057   0.00481  -0.00312   0.00209   3.04166
   A48        3.11953  -0.00125   0.00554   0.00167   0.00643   3.12597
   A49        3.13521  -0.00065   0.00343   0.01906   0.02200   3.15721
   A50        3.01061  -0.00081   0.00243  -0.01551  -0.01286   2.99775
   A51        3.28966   0.00034  -0.00602   0.00463  -0.00124   3.28842
   A52        3.38962  -0.00064  -0.00335  -0.01732  -0.02107   3.36855
   A53        3.13315  -0.00064  -0.00267  -0.02866  -0.03136   3.10178
   A54        3.30976  -0.00132   0.00349  -0.00927  -0.00598   3.30379
   A55        3.16370   0.00008  -0.00292   0.01340   0.01072   3.17442
   A56        3.01848  -0.00105  -0.00589  -0.02510  -0.03167   2.98680
   A57        2.97338  -0.00033   0.00082  -0.00261  -0.00148   2.97190
   A58        3.33962  -0.00004  -0.00469  -0.00195  -0.00611   3.33351
    D1       -2.32222  -0.00004   0.01115   0.11266   0.12378  -2.19844
    D2        0.78976  -0.00028   0.01396   0.10948   0.12368   0.91344
    D3        0.00333   0.00100  -0.00313   0.01213   0.00990   0.01323
    D4       -3.10944   0.00114  -0.00597   0.01447   0.00908  -3.10036
    D5        2.44044  -0.00000  -0.00179  -0.00413  -0.00604   2.43440
    D6        0.32981   0.00012   0.00089  -0.00373  -0.00302   0.32679
    D7       -1.74155   0.00004  -0.00073  -0.00333  -0.00415  -1.74570
    D8       -0.72674  -0.00021   0.00064  -0.00659  -0.00580  -0.73254
    D9       -2.83737  -0.00009   0.00333  -0.00619  -0.00278  -2.84015
   D10        1.37445  -0.00017   0.00171  -0.00579  -0.00391   1.37054
   D11       -1.25020  -0.00001  -0.00691  -0.08153  -0.08772  -1.33792
   D12        2.85930   0.00017  -0.00475  -0.07842  -0.08192   2.77738
   D13        1.21971  -0.00059   0.00019   0.04263   0.04364   1.26335
   D14       -0.76625  -0.00080   0.01522   0.04288   0.05890  -0.70735
   D15        2.35230   0.00001   0.00093  -0.02771  -0.02679   2.32551
   D16       -1.75151   0.00039  -0.00181  -0.02246  -0.02409  -1.77560
   D17       -0.08281   0.00036   0.00271  -0.02823  -0.02551  -0.10831
   D18       -2.05296   0.00028  -0.00183  -0.01331  -0.01534  -2.06830
   D19        0.12641   0.00066  -0.00456  -0.00807  -0.01264   0.11377
   D20        1.79511   0.00063  -0.00005  -0.01384  -0.01405   1.78106
   D21        1.73863  -0.00007   0.00037   0.03318   0.03354   1.77217
   D22       -0.23569  -0.00036   0.00078   0.03567   0.03637  -0.19932
   D23       -2.29266  -0.00074   0.00443   0.02702   0.03141  -2.26125
   D24       -0.05237  -0.00025   0.00059   0.00453   0.00523  -0.04714
   D25       -2.02669  -0.00053   0.00100   0.00702   0.00806  -2.01863
   D26        2.19953  -0.00092   0.00465  -0.00163   0.00310   2.20263
   D27       -2.32218   0.00052  -0.00595   0.00535  -0.00082  -2.32300
   D28        1.96496   0.00020  -0.00076   0.00673   0.00612   1.97108
   D29        1.97712   0.00019  -0.00337  -0.00428  -0.00807   1.96905
   D30       -0.01893  -0.00013   0.00181  -0.00290  -0.00113  -0.02006
   D31        0.02024   0.00052  -0.00168   0.00015  -0.00143   0.01881
   D32       -1.97581   0.00020   0.00351   0.00153   0.00551  -1.97030
   D33       -2.04382   0.00044  -0.00176  -0.00780  -0.00968  -2.05350
   D34        2.27800  -0.00042   0.00661  -0.00273   0.00395   2.28195
   D35        0.25622   0.00010  -0.00318  -0.01135  -0.01464   0.24158
   D36       -1.70515  -0.00076   0.00519  -0.00627  -0.00102  -1.70616
   D37        1.93221  -0.00006  -0.00281   0.00217  -0.00098   1.93123
   D38       -0.02916  -0.00092   0.00555   0.00724   0.01265  -0.01651
   D39       -2.54970   0.00086  -0.00637  -0.00471  -0.01124  -2.56094
   D40        1.82035   0.00039  -0.00088  -0.00819  -0.00898   1.81137
   D41        1.69022  -0.00012  -0.00127   0.00508   0.00362   1.69384
   D42       -0.22292  -0.00059   0.00422   0.00160   0.00588  -0.21704
   D43       -1.79431  -0.00021   0.00611  -0.02087  -0.01458  -1.80889
   D44        0.19441   0.00046  -0.00640  -0.01699  -0.02337   0.17103
   D45        2.52616  -0.00092   0.01299  -0.01235   0.00071   2.52688
   D46       -1.76830  -0.00026   0.00048  -0.00847  -0.00808  -1.77638
   D47        0.73023  -0.00015  -0.00181  -0.02934  -0.03071   0.69952
   D48       -0.88390   0.00021  -0.00446  -0.03271  -0.03709  -0.92099
   D49        3.03339  -0.00051  -0.00424  -0.03572  -0.03991   2.99348
   D50       -1.23707  -0.00066   0.00252  -0.03413  -0.03136  -1.26843
   D51       -2.85120  -0.00030  -0.00013  -0.03750  -0.03774  -2.88894
   D52        1.06609  -0.00102   0.00009  -0.04051  -0.04056   1.02553
   D53       -1.70367  -0.00085   0.00437  -0.01036  -0.00621  -1.70988
   D54       -0.00452  -0.00078   0.00054  -0.00411  -0.00375  -0.00827
   D55        2.24082  -0.00089   0.00047  -0.01320  -0.01286   2.22796
   D56        0.11503   0.00052  -0.00189  -0.00293  -0.00504   0.10998
   D57        1.81417   0.00059  -0.00572   0.00332  -0.00258   1.81159
   D58       -2.22367   0.00048  -0.00579  -0.00577  -0.01170  -2.23536
         Item               Value     Threshold  Converged?
 Maximum Force            0.009871     0.000015     NO 
 RMS     Force            0.002579     0.000010     NO 
 Maximum Displacement     0.276058     0.000060     NO 
 RMS     Displacement     0.061668     0.000040     NO 
 Predicted change in Energy=-7.200854D-03
 GradGradGradGradGradGradGradGradGradGradGradGradGradGradGradGradGradGrad

                          Input orientation:                          
 ---------------------------------------------------------------------
 Center     Atomic      Atomic             Coordinates (Angstroms)
 Number     Number       Type             X           Y           Z
 ---------------------------------------------------------------------
      1          6           0        1.151337   -0.332865    0.264788
      2          8           0       -0.022136   -0.658477    0.137762
      3          8           0        1.790384    0.578669   -0.370316
      4          1           0        1.199587    1.088290   -1.062160
      5          6           0        2.029267   -1.041381    1.330752
      6          9           0        3.257086   -1.292321    0.877810
      7          9           0        1.470631   -2.199974    1.697515
      8          9           0        2.125777   -0.265321    2.419473
      9          8           0       -1.863813   -1.935649   -1.643817
     10          1           0       -1.148094   -1.860245   -0.998026
     11          1           0       -2.669848   -1.676034   -1.155409
     12          8           0       -1.483259    0.173688   -3.181659
     13          1           0       -1.531781   -0.064984   -4.110692
     14          1           0       -1.577032   -0.668031   -2.658930
     15          8           0       -1.512177    3.178884   -0.764714
     16          1           0       -2.273835    2.584002   -0.971305
     17          1           0       -1.745283    4.033289   -1.136612
     18          8           0       -2.101172   -0.938113    1.909927
     19          1           0       -1.293140   -0.770216    1.390700
     20          1           0       -1.941664   -1.769393    2.364781
     21          8           0       -3.401259    1.487768   -1.663711
     22          1           0       -3.646369    0.764443   -1.059118
     23          1           0       -2.836167    1.069623   -2.339842
     24          8           0       -3.845719   -0.784038   -0.119486
     25          1           0       -3.316078   -0.799327    0.713766
     26          1           0       -4.739370   -1.046144    0.115596
     27          8           0        0.381268    1.827320   -2.068948
     28          1           0       -0.237424    2.412251   -1.566735
     29          1           0       -0.204655    1.197990   -2.538125
 ---------------------------------------------------------------------
                    Distance matrix (angstroms):
                    1          2          3          4          5
     1  C    0.000000
     2  O    1.224418   0.000000
     3  O    1.281652   2.252533   0.000000
     4  H    1.944942   2.446144   1.042786   0.000000
     5  C    1.552107   2.403767   2.361199   3.309063   0.000000
     6  F    2.393853   3.420925   2.685077   3.696498   1.332542
     7  F    2.375027   2.652809   3.478366   4.301390   1.337508
     8  F    2.365748   3.158213   2.933894   3.848618   1.340484
     9  O    3.911882   2.863034   4.614841   4.343611   4.980346
    10  H    3.035618   2.000511   3.870010   3.769561   4.023602
    11  H    4.292146   3.117385   5.059024   4.756334   5.354013
    12  O    4.367572   3.721013   4.334097   3.539271   5.846032
    13  H    5.139621   4.547595   5.043955   4.252524   6.575996
    14  H    4.013036   3.199887   4.258110   3.652938   5.390950
    15  O    4.526208   4.214264   4.221797   3.436964   5.894356
    16  H    4.665602   4.100469   4.571698   3.782865   6.079437
    17  H    5.423802   5.158094   5.002254   4.165432   6.788769
    18  O    3.694811   2.746116   4.758608   4.882072   4.172126
    19  H    2.726614   1.788236   3.798524   3.960335   3.333993
    20  H    4.005028   3.142982   5.188674   5.456899   4.167435
    21  O    5.268770   4.389777   5.427014   4.657170   6.697314
    22  H    5.096547   4.073363   5.483360   4.856766   6.417579
    23  H    4.965004   4.128393   5.052231   4.233218   6.449965
    24  O    5.032077   3.834284   5.803925   5.463458   6.056805
    25  H    4.514086   3.346890   5.399080   5.206558   5.386277
    26  H    5.935609   4.733188   6.746392   6.419823   6.876850
    27  O    3.271960   3.348356   2.535761   1.493128   4.743764
    28  H    3.580334   3.518669   2.984199   2.018036   5.045878
    29  H    3.469661   3.261925   3.010504   2.040197   4.997339
                    6          7          8          9         10
     6  F    0.000000
     7  F    2.164987   0.000000
     8  F    2.170556   2.166408   0.000000
     9  O    5.744221   4.727883   5.934404   0.000000
    10  H    4.821505   3.773470   4.994128   0.966946   0.000000
    11  H    6.277719   5.055418   6.145560   0.977565   1.540921
    12  O    6.410877   6.177870   6.677616   2.638008   3.002911
    13  H    7.023158   6.878076   7.487384   3.113697   3.613706
    14  H    6.022206   5.532966   6.297868   1.649107   2.089011
    15  O    6.740581   6.625091   5.936018   5.201434   5.057649
    16  H    7.002585   6.635515   6.242804   4.587770   4.584685
    17  H    7.579163   7.564915   6.790353   5.991621   5.925334
    18  O    5.468241   3.794100   4.310382   3.698717   3.196072
    19  H    4.608709   3.126783   3.605868   3.300332   2.629679
    20  H    5.428230   3.503485   4.336970   4.012799   3.456368
    21  O    7.649953   6.973707   7.091815   3.752855   4.090120
    22  H    7.459200   6.524606   6.817528   3.287837   3.624100
    23  H    7.284216   6.748261   7.003860   3.234438   3.637883
    24  O    7.190466   5.793958   6.509543   2.752770   3.034343
    25  H    6.593667   5.083518   5.727861   2.993075   2.959042
    26  H    8.036472   6.511367   7.283391   3.486485   3.847099
    27  O    5.165837   5.620680   5.250560   4.402393   4.133275
    28  H    5.649005   5.902999   5.352006   4.642771   4.405335
    29  H    5.463873   5.682727   5.670095   3.656814   3.551730
                   11         12         13         14         15
    11  H    0.000000
    12  O    2.989173   0.000000
    13  H    3.553079   0.960427   0.000000
    14  H    2.114448   0.995254   1.572681   0.000000
    15  O    5.006303   3.856639   4.660325   4.288474   0.000000
    16  H    4.282362   3.364564   4.174149   3.729521   0.988275
    17  H    5.783730   4.375774   5.068192   4.944508   0.960549
    18  O    3.203779   5.248063   6.110189   4.606747   4.944723
    19  H    3.032903   4.672641   5.551541   4.060854   4.504351
    20  H    3.595929   5.894803   6.708559   5.155931   5.870574
    21  O    3.286788   2.776634   3.448724   2.994283   2.690111
    22  H    2.630360   3.087591   3.804147   2.982203   3.235888
    23  H    2.994859   1.828037   2.474806   2.169488   2.946686
    24  O    1.803183   3.984390   4.669162   3.407224   4.643973
    25  H    2.163341   4.413652   5.195996   3.796920   4.611521
    26  H    2.509011   4.791883   5.395628   4.223901   5.388930
    27  O    4.734696   2.729301   3.377764   3.226421   2.667000
    28  H    4.774929   3.028407   3.779387   3.532078   1.689959
    29  H    4.031016   1.760159   2.414401   2.319492   2.962860
                   16         17         18         19         20
    16  H    0.000000
    17  H    1.551491   0.000000
    18  O    4.553746   5.841480   0.000000
    19  H    4.218010   5.446595   0.975040   0.000000
    20  H    5.494712   6.780076   0.960917   1.538757   0.000000
    21  O    1.718208   3.082168   4.510655   4.344201   5.382218
    22  H    2.280867   3.782259   3.755204   3.727529   4.587966
    23  H    2.117181   3.379512   4.757285   4.436540   5.567193
    24  O    3.813149   5.352851   2.680616   2.965892   3.281453
    25  H    3.920797   5.407908   1.710572   2.133393   2.357094
    26  H    4.520859   6.027703   3.192394   3.684905   3.661841
    27  O    2.971020   3.202775   5.444407   4.638965   6.163628
    28  H    2.128616   2.255307   5.175488   4.470912   5.987270
    29  H    2.942356   3.518052   5.286291   4.527063   5.988410
                   21         22         23         24         25
    21  O    0.000000
    22  H    0.974069   0.000000
    23  H    0.975360   1.545903   0.000000
    24  O    2.782675   1.822208   3.063534   0.000000
    25  H    3.300070   2.386962   3.612176   0.987453   0.000000
    26  H    3.373008   2.419261   3.758700   0.960507   1.563485
    27  O    3.819296   4.286178   3.316531   5.337323   5.321009
    28  H    3.297563   3.820190   3.025526   5.032950   4.999303
    29  H    3.326687   3.771050   2.642092   4.799541   4.923924
                   26         27         28         29
    26  H    0.000000
    27  O    6.264978   0.000000
    28  H    5.921000   0.988504   0.000000
    29  H    5.713318   0.979535   1.555346   0.000000
 Stoichiometry    C2H15F3O9
 Framework group  C1[X(C2H15F3O9)]
 Deg. of freedom    81
 Full point group                 C1      NOp   1
 Largest Abelian subgroup         C1      NOp   1
 Largest concise Abelian subgroup C1      NOp   1
                         Standard orientation:                         
 ---------------------------------------------------------------------
 Center     Atomic      Atomic             Coordinates (Angstroms)
 Number     Number       Type             X           Y           Z
 ---------------------------------------------------------------------
      1          6           0        1.501550   -0.469583    0.119977
      2          8           0        0.589453    0.343663    0.196845
      3          8           0        1.418790   -1.748407    0.100165
      4          1           0        0.437134   -2.097203    0.145944
      5          6           0        2.964320    0.033433   -0.007755
      6          9           0        3.806382   -0.692084    0.727244
      7          9           0        3.053285    1.308722    0.385500
      8          9           0        3.350423   -0.032397   -1.289740
      9          8           0       -1.400995    1.390913    1.968383
     10          1           0       -0.521405    1.249129    1.592613
     11          1           0       -1.887016    1.893248    1.284952
     12          8           0       -2.514369   -0.991167    1.755836
     13          1           0       -2.946746   -1.242902    2.575652
     14          1           0       -2.068806   -0.116077    1.917767
     15          8           0       -2.248106   -1.877693   -1.988071
     16          1           0       -2.784514   -1.147042   -1.594242
     17          1           0       -2.886016   -2.508310   -2.331652
     18          8           0       -0.114921    2.530901   -1.306820
     19          1           0        0.225771    1.720979   -0.884139
     20          1           0        0.498055    3.226014   -1.052970
     21          8           0       -3.706346   -0.102053   -0.589024
     22          1           0       -3.378395    0.815132   -0.594475
     23          1           0       -3.460587   -0.451663    0.287733
     24          8           0       -2.591457    2.429438   -0.285949
     25          1           0       -1.740228    2.541953   -0.773610
     26          1           0       -3.115073    3.216131   -0.457745
     27          8           0       -0.957122   -2.626007    0.222420
     28          1           0       -1.384833   -2.443165   -0.649803
     29          1           0       -1.472772   -2.094199    0.863336
 ---------------------------------------------------------------------
 Rotational constants (GHZ):           0.5960045           0.2901568           0.2494608
 Standard basis: 6-31++G(d,p) (6D, 7F)
 There are   356 symmetry adapted cartesian basis functions of A   symmetry.
 There are   356 symmetry adapted basis functions of A   symmetry.
   356 basis functions,   568 primitive gaussians,   356 cartesian basis functions
    63 alpha electrons       63 beta electrons
       nuclear repulsion energy      1146.7269726580 Hartrees.
 NAtoms=   29 NActive=   29 NUniq=   29 SFac= 1.00D+00 NAtFMM=   60 NAOKFM=F Big=F
 Integral buffers will be    131072 words long.
 Raffenetti 2 integral format.
 Two-electron integral symmetry is turned on.
 Nuclear repulsion after empirical dispersion term =     1146.7104408620 Hartrees.
 One-electron integrals computed using PRISM.
 NBasis=   356 RedAO= T EigKep=  3.84D-05  NBF=   356
 NBsUse=   356 1.00D-06 EigRej= -1.00D+00 NBFU=   356
 Initial guess from the checkpoint file:  "/local_scratch/slurm.6305372/Gau-1119702.chk"
 B after Tr=    -0.000000    0.000000    0.000000
         Rot=    0.999966    0.004924   -0.004407    0.004960 Ang=   0.95 deg.
 ExpMin= 3.60D-02 ExpMax= 7.00D+03 ExpMxC= 1.05D+03 IAcc=3 IRadAn=         5 AccDes= 0.00D+00
 Harris functional with IExCor= 4639 and IRadAn=       5 diagonalized for initial guess.
 HarFok:  IExCor= 4639 AccDes= 0.00D+00 IRadAn=         5 IDoV= 1 UseB2=F ITyADJ=14
 ICtDFT=  3500011 ScaDFX=  1.000000  1.000000  1.000000  1.000000
 FoFCou: FMM=F IPFlag=           0 FMFlag=      100000 FMFlg1=           0
         NFxFlg=           0 DoJE=T BraDBF=F KetDBF=T FulRan=T
         wScrn=  0.000000 ICntrl=       500 IOpCl=  0 I1Cent=   200000004 NGrid=           0
         NMat0=    1 NMatS0=      1 NMatT0=    0 NMatD0=    1 NMtDS0=    0 NMtDT0=    0
 Petite list used in FoFCou.
 Requested convergence on RMS density matrix=1.00D-10 within 128 cycles.
 Requested convergence on MAX density matrix=1.00D-08.
 Requested convergence on             energy=1.00D-08.
 No special actions if energy rises.
 SCF Done:  E(RwB97XD) =  -1061.67420182     A.U. after   16 cycles
            NFock= 16  Conv=0.90D-10     -V/T= 2.0083
 Calling FoFJK, ICntrl=      2127 FMM=F ISym2X=0 I1Cent= 0 IOpClX= 0 NMat=1 NMatS=1 NMatT=0.
 ***** Axes restored to original set *****
 -------------------------------------------------------------------
 Center     Atomic                   Forces (Hartrees/Bohr)
 Number     Number              X              Y              Z
 -------------------------------------------------------------------
      1        6          -0.000386046    0.000225884    0.000531102
      2        8           0.002593069    0.001406346   -0.000753155
      3        8           0.002090892   -0.001859989    0.001351255
      4        1          -0.004794524    0.003849153   -0.006589168
      5        6          -0.000088004    0.000537490   -0.000267900
      6        9           0.000549635   -0.000145514   -0.000390371
      7        9          -0.000519342   -0.000479750    0.000110083
      8        9           0.000080572    0.000669797    0.000568661
      9        8          -0.000060638    0.000032096    0.001052803
     10        1          -0.000340329    0.000324722   -0.000766025
     11        1           0.000644606   -0.001754675   -0.001485403
     12        8          -0.000264834   -0.003001259   -0.001237850
     13        1           0.000289929    0.000599959   -0.000353448
     14        1          -0.000003702   -0.000398884   -0.001868423
     15        8          -0.001416453    0.000083250   -0.000215441
     16        1          -0.000523813    0.001627690   -0.000054643
     17        1           0.000089827    0.000595727    0.001183922
     18        8           0.001247637   -0.000048875   -0.001355635
     19        1          -0.000636183   -0.000345827    0.001908635
     20        1          -0.000880930    0.000060079    0.000712343
     21        8           0.002080929   -0.000596020    0.000925246
     22        1          -0.000541560    0.001633357   -0.001531173
     23        1          -0.002502665    0.001169123    0.000332035
     24        8          -0.000834349   -0.000897102    0.003999625
     25        1          -0.001227027   -0.000385486    0.000413301
     26        1          -0.000463860   -0.000097340   -0.001182751
     27        8           0.004335962   -0.005721626    0.007641467
     28        1           0.000207141    0.000860917   -0.001558060
     29        1           0.001274058    0.002056757   -0.001121033
 -------------------------------------------------------------------
 Cartesian Forces:  Max     0.007641467 RMS     0.001858816

 GradGradGradGradGradGradGradGradGradGradGradGradGradGradGradGradGradGrad
 Berny optimization.
 Using GEDIIS/GDIIS optimizer.
 FormGI is forming the generalized inverse of G from B-inverse, IUseBI=4.
 Internal  Forces:  Max     0.006017460 RMS     0.001029522
 Search for a local minimum.
 Step number   4 out of a maximum of  174
 All quantities printed in internal units (Hartrees-Bohrs-Radians)
 Mixed Optimization -- RFO/linear search
 Update second derivatives using D2CorX and points    1    2    4    3
 ITU=  0  0  1  0
 Use linear search instead of GDIIS.
     Eigenvalues ---   -0.00066   0.00003   0.00105   0.00146   0.00213
     Eigenvalues ---    0.00235   0.00264   0.00376   0.00485   0.00521
     Eigenvalues ---    0.00620   0.00669   0.00746   0.00825   0.00912
     Eigenvalues ---    0.01069   0.01115   0.01139   0.01253   0.01284
     Eigenvalues ---    0.01335   0.01378   0.01416   0.01587   0.01639
     Eigenvalues ---    0.01806   0.01816   0.02036   0.02075   0.02172
     Eigenvalues ---    0.02184   0.02293   0.02554   0.02725   0.02877
     Eigenvalues ---    0.02934   0.03181   0.03206   0.03293   0.03392
     Eigenvalues ---    0.03483   0.03573   0.03711   0.04679   0.04792
     Eigenvalues ---    0.04996   0.05899   0.06128   0.06365   0.06620
     Eigenvalues ---    0.07392   0.07597   0.12049   0.13812   0.16763
     Eigenvalues ---    0.19872   0.20179   0.22454   0.24160   0.25102
     Eigenvalues ---    0.28880   0.36433   0.38491   0.39224   0.40868
     Eigenvalues ---    0.41272   0.42525   0.45499   0.46477   0.48490
     Eigenvalues ---    0.51930   0.52294   0.53669   0.54024   0.58176
     Eigenvalues ---    0.58749   0.59184   0.59627   0.60148   0.70173
     Eigenvalues ---    0.87195
 RFO step:  Lambda=-3.34264923D-03 EMin=-6.60297164D-04
 Quartic linear search produced a step of -0.55061.
 Iteration  1 RMS(Cart)=  0.15756020 RMS(Int)=  0.03114067
 Iteration  2 RMS(Cart)=  0.05376671 RMS(Int)=  0.00456954
 Iteration  3 RMS(Cart)=  0.00301368 RMS(Int)=  0.00427082
 Iteration  4 RMS(Cart)=  0.00002209 RMS(Int)=  0.00427081
 Iteration  5 RMS(Cart)=  0.00000027 RMS(Int)=  0.00427081
 Variable       Old X    -DE/DX   Delta X   Delta X   Delta X     New X
                                 (Linear)    (Quad)   (Total)
    R1        2.31381  -0.00086   0.01755  -0.00373   0.01505   2.32887
    R2        2.42197  -0.00082  -0.02059   0.00423  -0.01446   2.40751
    R3        2.93306  -0.00023   0.00077   0.00144   0.00223   2.93529
    R4        3.37928   0.00207  -0.01806   0.06071   0.04490   3.42418
    R5        1.97058   0.00298   0.11958   0.01737   0.13786   2.10844
    R6        2.82160  -0.00602  -0.24111  -0.05511  -0.29544   2.52617
    R7        2.51814   0.00067   0.00675   0.00275   0.00951   2.52764
    R8        2.52752   0.00066   0.01157  -0.01273  -0.00116   2.52636
    R9        2.53315   0.00085   0.00983   0.00152   0.01131   2.54446
   R10        1.82726  -0.00074   0.00308   0.00381   0.00688   1.83415
   R11        1.84733  -0.00000   0.00581  -0.01240  -0.00952   1.83781
   R12        3.11636   0.00080  -0.01731  -0.06065  -0.08103   3.03533
   R13        3.40752   0.00203   0.00861   0.07289   0.07877   3.48629
   R14        1.81494   0.00018   0.00581  -0.00424   0.00157   1.81651
   R15        1.88076   0.00009   0.00425   0.00228   0.00387   1.88463
   R16        3.45449   0.00253   0.01063   0.07886   0.08990   3.54439
   R17        3.32622   0.00283  -0.03227   0.03843   0.00390   3.33012
   R18        1.86757  -0.00002   0.00313  -0.00035   0.00479   1.87236
   R19        1.81517   0.00005   0.00355  -0.00322   0.00033   1.81551
   R20        3.19356   0.00198  -0.04889   0.03411  -0.01449   3.17907
   R21        3.24694   0.00067  -0.01163  -0.00731  -0.01691   3.23004
   R22        1.84256   0.00062   0.00961  -0.00744   0.00426   1.84682
   R23        1.81587   0.00014   0.00363  -0.00240   0.00124   1.81711
   R24        3.23251   0.00132  -0.00542   0.01258   0.00653   3.23904
   R25        1.84072   0.00050   0.00838  -0.00620   0.00344   1.84417
   R26        1.84316   0.00035   0.00720  -0.00679   0.00145   1.84462
   R27        3.44347   0.00257   0.00311   0.05619   0.06046   3.50394
   R28        1.86602   0.00085   0.00417  -0.00461  -0.00142   1.86460
   R29        1.81509   0.00017   0.00468  -0.00340   0.00128   1.81637
   R30        1.86800   0.00153   0.00558  -0.00035   0.00511   1.87311
   R31        1.85105   0.00129   0.00676  -0.00465   0.00045   1.85150
    A1        2.23394  -0.00098   0.00078   0.01102   0.01855   2.25249
    A2        2.08513   0.00087  -0.01855   0.00595  -0.01636   2.06877
    A3        1.96379   0.00011   0.01776  -0.01732  -0.00283   1.96096
    A4        2.24607   0.00250   0.01437   0.04265   0.03308   2.27915
    A5        1.97562  -0.00024  -0.00024   0.06373   0.06999   2.04561
    A6        1.95380  -0.00015  -0.00729  -0.00111  -0.00837   1.94543
    A7        1.92570  -0.00035  -0.00526   0.01727   0.01204   1.93774
    A8        1.91160  -0.00018  -0.01171   0.00295  -0.00867   1.90293
    A9        1.89117   0.00026   0.00797  -0.00470   0.00331   1.89448
   A10        1.89521   0.00018   0.00904  -0.01053  -0.00148   1.89374
   A11        1.88479   0.00025   0.00785  -0.00451   0.00338   1.88816
   A12        1.82960  -0.00011  -0.00450   0.02011   0.01822   1.84781
   A13        1.79512  -0.00037  -0.01422   0.01244  -0.00261   1.79251
   A14        1.82016   0.00096   0.01129   0.07708   0.08705   1.90721
   A15        1.86829  -0.00013  -0.00054   0.01768   0.01579   1.88408
   A16        2.12923   0.00033   0.00200   0.03771   0.04073   2.16995
   A17        2.13527   0.00006  -0.00185   0.01349   0.01442   2.14969
   A18        1.67388  -0.00001  -0.00805  -0.00953  -0.01832   1.65556
   A19        1.94828   0.00010   0.00390  -0.05865  -0.05575   1.89252
   A20        1.65493  -0.00035   0.00370  -0.01317  -0.01320   1.64173
   A21        1.84155  -0.00008  -0.00015   0.01681   0.01478   1.85633
   A22        1.78142   0.00019   0.01161  -0.00341   0.00640   1.78782
   A23        1.98540   0.00062   0.00552   0.05433   0.05890   2.04430
   A24        1.83741  -0.00060  -0.00426  -0.00380  -0.00996   1.82746
   A25        1.77444   0.00259   0.00047   0.09373   0.10122   1.87565
   A26        2.11658  -0.00027   0.00543  -0.01011  -0.00843   2.10815
   A27        1.97008   0.00042   0.00457  -0.00125   0.00395   1.97404
   A28        1.74438   0.00091  -0.00121   0.05517   0.05568   1.80006
   A29        1.83144  -0.00009   0.00115   0.01138   0.01003   1.84147
   A30        1.62361  -0.00047  -0.00701  -0.04158  -0.04784   1.57577
   A31        1.69849   0.00098   0.00200   0.02891   0.03029   1.72879
   A32        2.22981  -0.00068  -0.00006   0.00633   0.00447   2.23427
   A33        1.97100  -0.00033   0.00213  -0.01189  -0.00964   1.96136
   A34        2.04866   0.00025   0.00485   0.00822   0.01350   2.06216
   A35        1.86323   0.00026  -0.00203   0.00835   0.00655   1.86978
   A36        1.86851   0.00034   0.00511   0.03144   0.03024   1.89874
   A37        1.91007   0.00209   0.00150   0.08267   0.08547   1.99554
   A38        1.82259  -0.00027   0.00364   0.01022   0.00967   1.83226
   A39        3.15770   0.00268   0.01154   0.10834   0.11956   3.27725
   A40        2.87781  -0.00070  -0.01536   0.00837  -0.00165   2.87616
   A41        3.12289  -0.00137  -0.00431  -0.11581  -0.12105   3.00184
   A42        3.08498  -0.00010   0.00307  -0.08536  -0.08060   3.00439
   A43        2.91155   0.00025  -0.01630   0.05832   0.05803   2.96958
   A44        3.01033  -0.00053  -0.00066  -0.02831  -0.03199   2.97835
   A45        2.85297  -0.00043  -0.00494  -0.04166  -0.04979   2.80317
   A46        2.95871  -0.00045  -0.00028   0.00237   0.00450   2.96321
   A47        3.04166  -0.00047  -0.00115  -0.01190  -0.01561   3.02604
   A48        3.12597  -0.00023  -0.00354   0.01437   0.01316   3.13913
   A49        3.15721  -0.00148  -0.01211  -0.01767  -0.02443   3.13278
   A50        2.99775  -0.00022   0.00708  -0.10056  -0.09155   2.90620
   A51        3.28842   0.00028   0.00068   0.03221   0.02971   3.31813
   A52        3.36855   0.00022   0.01160  -0.03900  -0.02568   3.34287
   A53        3.10178  -0.00030   0.01727  -0.09111  -0.05641   3.04538
   A54        3.30379  -0.00083   0.00329  -0.05867  -0.05121   3.25258
   A55        3.17442   0.00079  -0.00590   0.01515   0.01306   3.18748
   A56        2.98680   0.00174   0.01744   0.00424   0.02172   3.00853
   A57        2.97190  -0.00006   0.00082   0.00702   0.00109   2.97299
   A58        3.33351   0.00018   0.00337   0.00708   0.00243   3.33594
    D1       -2.19844  -0.00088  -0.06815   0.42844   0.36541  -1.83303
    D2        0.91344  -0.00083  -0.06810   0.41250   0.34404   1.25748
    D3        0.01323   0.00032  -0.00545   0.08894   0.07192   0.08515
    D4       -3.10036   0.00026  -0.00500   0.10366   0.09244  -3.00792
    D5        2.43440  -0.00015   0.00333  -0.03410  -0.02867   2.40573
    D6        0.32679  -0.00014   0.00166  -0.03929  -0.03552   0.29127
    D7       -1.74570  -0.00013   0.00229  -0.04607  -0.04158  -1.78728
    D8       -0.73254  -0.00013   0.00320  -0.04729  -0.04621  -0.77875
    D9       -2.84015  -0.00012   0.00153  -0.05248  -0.05306  -2.89321
   D10        1.37054  -0.00011   0.00215  -0.05927  -0.05912   1.31142
   D11       -1.33792  -0.00015   0.04830  -0.43086  -0.37959  -1.71750
   D12        2.77738  -0.00075   0.04511  -0.46189  -0.41653   2.36084
   D13        1.26335  -0.00049  -0.02403   0.09321   0.05775   1.32110
   D14       -0.70735  -0.00162  -0.03243   0.00827  -0.04178  -0.74913
   D15        2.32551  -0.00025   0.01475  -0.07328  -0.06003   2.26548
   D16       -1.77560   0.00022   0.01326  -0.01508  -0.00055  -1.77616
   D17       -0.10831  -0.00026   0.01404  -0.04329  -0.02622  -0.13454
   D18       -2.06830  -0.00031   0.00845  -0.03701  -0.02955  -2.09786
   D19        0.11377   0.00015   0.00696   0.02119   0.02993   0.14370
   D20        1.78106  -0.00032   0.00774  -0.00702   0.00426   1.78532
   D21        1.77217  -0.00010  -0.01847  -0.01525  -0.03377   1.73839
   D22       -0.19932   0.00025  -0.02003   0.00028  -0.01912  -0.21844
   D23       -2.26125  -0.00073  -0.01730  -0.05616  -0.07226  -2.33351
   D24       -0.04714   0.00025  -0.00288  -0.04050  -0.04322  -0.09036
   D25       -2.01863   0.00060  -0.00444  -0.02498  -0.02857  -2.04720
   D26        2.20263  -0.00038  -0.00171  -0.08142  -0.08171   2.12092
   D27       -2.32300   0.00061   0.00045   0.05178   0.05306  -2.26994
   D28        1.97108   0.00006  -0.00337   0.04552   0.04222   2.01330
   D29        1.96905   0.00060   0.00444   0.01807   0.02367   1.99272
   D30       -0.02006   0.00005   0.00062   0.01180   0.01283  -0.00723
   D31        0.01881   0.00053   0.00079   0.07932   0.08151   0.10032
   D32       -1.97030  -0.00002  -0.00303   0.07306   0.07068  -1.89963
   D33       -2.05350   0.00001   0.00533   0.05195   0.05664  -1.99686
   D34        2.28195  -0.00088  -0.00217  -0.01485  -0.01879   2.26316
   D35        0.24158  -0.00004   0.00806   0.02231   0.02772   0.26930
   D36       -1.70616  -0.00093   0.00056  -0.04448  -0.04771  -1.75387
   D37        1.93123  -0.00018   0.00054   0.00337   0.00161   1.93284
   D38       -0.01651  -0.00106  -0.00697  -0.06343  -0.07382  -0.09033
   D39       -2.56094   0.00070   0.00619   0.05381   0.05937  -2.50156
   D40        1.81137   0.00023   0.00494   0.02252   0.02837   1.83974
   D41        1.69384  -0.00000  -0.00199  -0.01566  -0.01863   1.67521
   D42       -0.21704  -0.00047  -0.00324  -0.04695  -0.04964  -0.26668
   D43       -1.80889  -0.00158   0.00803  -0.11847  -0.11043  -1.91933
   D44        0.17103   0.00060   0.01287  -0.01550  -0.00300   0.16804
   D45        2.52688  -0.00189  -0.00039  -0.16261  -0.16352   2.36335
   D46       -1.77638   0.00029   0.00445  -0.05963  -0.05608  -1.83247
   D47        0.69952   0.00043   0.01691  -0.17609  -0.15134   0.54818
   D48       -0.92099   0.00028   0.02042  -0.14344  -0.11564  -1.03663
   D49        2.99348   0.00076   0.02198  -0.14967  -0.12122   2.87226
   D50       -1.26843  -0.00081   0.01727  -0.23820  -0.22043  -1.48886
   D51       -2.88894  -0.00095   0.02078  -0.20554  -0.18473  -3.07368
   D52        1.02553  -0.00047   0.02233  -0.21177  -0.19031   0.83522
   D53       -1.70988  -0.00112   0.00342  -0.02979  -0.02649  -1.73637
   D54       -0.00827  -0.00023   0.00207  -0.01240  -0.01002  -0.01829
   D55        2.22796  -0.00023   0.00708  -0.02197  -0.01302   2.21493
   D56        0.10998  -0.00008   0.00278   0.03948   0.04172   0.15170
   D57        1.81159   0.00081   0.00142   0.05687   0.05819   1.86978
   D58       -2.23536   0.00081   0.00644   0.04731   0.05518  -2.18018
         Item               Value     Threshold  Converged?
 Maximum Force            0.006017     0.000015     NO 
 RMS     Force            0.001030     0.000010     NO 
 Maximum Displacement     0.781071     0.000060     NO 
 RMS     Displacement     0.193598     0.000040     NO 
 Predicted change in Energy=-3.131648D-03
 GradGradGradGradGradGradGradGradGradGradGradGradGradGradGradGradGradGrad

                          Input orientation:                          
 ---------------------------------------------------------------------
 Center     Atomic      Atomic             Coordinates (Angstroms)
 Number     Number       Type             X           Y           Z
 ---------------------------------------------------------------------
      1          6           0        1.272002   -0.491525    0.354922
      2          8           0        0.163576   -1.027855    0.304855
      3          8           0        1.744496    0.444159   -0.369181
      4          1           0        1.055882    0.911101   -1.112582
      5          6           0        2.258184   -0.929161    1.472341
      6          9           0        3.503701   -1.059482    1.002447
      7          9           0        1.883956   -2.092917    2.013557
      8          9           0        2.263248    0.003533    2.443442
      9          8           0       -1.979790   -1.830456   -1.818502
     10          1           0       -1.229297   -1.735577   -1.210389
     11          1           0       -2.774428   -1.635868   -1.292679
     12          8           0       -1.584999    0.223507   -3.343934
     13          1           0       -1.596927    0.048839   -4.289112
     14          1           0       -1.735185   -0.640886   -2.869718
     15          8           0       -1.465137    3.057458   -0.662778
     16          1           0       -2.279891    2.568426   -0.943362
     17          1           0       -1.610344    3.979095   -0.891888
     18          8           0       -2.139059   -0.888392    1.850855
     19          1           0       -1.281167   -0.851578    1.384196
     20          1           0       -2.074397   -1.660736    2.419998
     21          8           0       -3.433741    1.550958   -1.688322
     22          1           0       -3.711417    0.807109   -1.120916
     23          1           0       -2.932326    1.146707   -2.421801
     24          8           0       -3.926060   -0.757782   -0.149775
     25          1           0       -3.373734   -0.771299    0.667742
     26          1           0       -4.816395   -1.014421    0.105794
     27          8           0        0.336719    1.617513   -1.990533
     28          1           0       -0.249754    2.242877   -1.493080
     29          1           0       -0.272655    1.080357   -2.538332
 ---------------------------------------------------------------------
                    Distance matrix (angstroms):
                    1          2          3          4          5
     1  C    0.000000
     2  O    1.232382   0.000000
     3  O    1.274001   2.262843   0.000000
     4  H    2.041479   2.562204   1.115738   0.000000
     5  C    1.553288   2.400030   2.353951   3.393217   0.000000
     6  F    2.392142   3.412341   2.690186   3.787924   1.337572
     7  F    2.385374   2.648344   3.483337   4.413907   1.336895
     8  F    2.364226   3.169532   2.893804   3.863511   1.346470
     9  O    4.134085   3.121991   4.598337   4.150875   5.440809
    10  H    3.202243   2.176449   3.781841   3.498073   4.473239
    11  H    4.516383   3.399068   5.059648   4.603343   5.785495
    12  O    4.728136   4.235219   4.470277   3.525049   6.268588
    13  H    5.485417   5.036186   5.165970   4.227438   7.000907
    14  H    4.411779   3.719268   4.420202   3.645030   5.906232
    15  O    4.595969   4.503199   4.149370   3.341362   5.857899
    16  H    4.864647   4.523474   4.586707   3.728637   6.217947
    17  H    5.463415   5.445047   4.901423   4.070633   6.681771
    18  O    3.745752   2.776993   4.667574   4.714634   4.413692
    19  H    2.776277   1.811996   3.729329   3.847432   3.541298
    20  H    4.102436   3.143706   5.176296   5.375138   4.494942
    21  O    5.521830   4.854248   5.457039   4.571390   6.966979
    22  H    5.357146   4.518350   5.519404   4.768440   6.736152
    23  H    5.298148   4.663473   5.155530   4.204208   6.812853
    24  O    5.229289   4.123681   5.800690   5.341527   6.395741
    25  H    4.664654   3.565118   5.361793   5.061770   5.691291
    26  H    6.115886   4.983965   6.737829   6.298865   7.205857
    27  O    3.289978   3.506673   2.446912   1.336791   4.708404
    28  H    3.634255   3.755143   2.911283   1.903442   5.014509
    29  H    3.636991   3.566311   3.029664   1.956124   5.150612
                    6          7          8          9         10
     6  F    0.000000
     7  F    2.171153   0.000000
     8  F    2.178346   2.173422   0.000000
     9  O    6.214566   5.448128   6.287372   0.000000
    10  H    5.268303   4.495983   5.345358   0.970589   0.000000
    11  H    6.709302   5.730675   6.482624   0.972525   1.550531
    12  O    6.814100   6.789858   6.953496   2.588738   2.918313
    13  H    7.432723   7.511810   7.760817   3.127657   3.577405
    14  H    6.528002   6.249236   6.680749   1.606226   2.051255
    15  O    6.664197   6.701160   5.733752   5.048987   4.829978
    16  H    7.099143   6.914413   6.220067   4.495118   4.438411
    17  H    7.424906   7.584265   6.475665   5.894572   5.736211
    18  O    5.708748   4.202618   4.530672   3.791706   3.304029
    19  H    4.804573   3.457603   3.796853   3.421045   2.741535
    20  H    5.786720   4.002566   4.646019   4.242952   3.728205
    21  O    7.885604   7.433683   7.205670   3.683053   3.986140
    22  H    7.749243   7.038698   7.003356   3.231393   3.554459
    23  H    7.616771   7.305076   7.209121   3.183519   3.560251
    24  O    7.524626   6.341836   6.753658   2.779073   3.058352
    25  H    6.891603   5.585803   5.960624   3.040773   3.009289
    26  H    8.368394   7.049639   7.524770   3.523515   3.888403
    27  O    5.114099   5.673972   5.096722   4.157438   3.782095
    28  H    5.587635   5.970622   5.179386   4.437450   4.107008
    29  H    5.601508   5.953178   5.692840   3.450405   3.257005
                   11         12         13         14         15
    11  H    0.000000
    12  O    3.013248   0.000000
    13  H    3.633642   0.961255   0.000000
    14  H    2.134730   0.997302   1.584144   0.000000
    15  O    4.913078   3.903107   4.713751   4.315236   0.000000
    16  H    4.247667   3.426990   4.243677   3.782490   0.990810
    17  H    5.748351   4.485266   5.195019   5.027089   0.960725
    18  O    3.293057   5.341267   6.234701   4.744280   4.726759
    19  H    3.163953   4.858326   5.752988   4.283259   4.416391
    20  H    3.778179   6.083814   6.939941   5.397802   5.668868
    21  O    3.278275   2.814432   3.520562   3.014129   2.682664
    22  H    2.622134   3.131142   3.883748   3.010065   3.212435
    23  H    3.007087   1.875611   2.544691   2.197559   2.982914
    24  O    1.844864   4.079969   4.817635   3.494523   4.568957
    25  H    2.224836   4.503638   5.329171   3.900702   4.480224
    26  H    2.551774   4.886206   5.550737   4.299658   5.329336
    27  O    4.555296   2.732754   3.388686   3.188435   2.661401
    28  H    4.632365   3.047359   3.800852   3.523880   1.682289
    29  H    3.897230   1.762224   2.425480   2.282868   2.974667
                   16         17         18         19         20
    16  H    0.000000
    17  H    1.562348   0.000000
    18  O    4.447142   5.612006   0.000000
    19  H    4.255750   5.350170   0.977295   0.000000
    20  H    5.407424   6.556800   0.961571   1.535199   0.000000
    21  O    1.709262   3.139257   4.489143   4.454899   5.388979
    22  H    2.276627   3.811622   3.765429   3.864317   4.616077
    23  H    2.152380   3.480042   4.798593   4.604898   5.662226
    24  O    3.795169   5.324592   2.685694   3.058974   3.293587
    25  H    3.865994   5.301720   1.714028   2.213276   2.355797
    26  H    4.513465   6.017419   3.198320   3.762800   3.645794
    27  O    2.974466   3.251945   5.212033   4.483610   6.001098
    28  H    2.128292   2.286283   4.955423   4.349503   5.820626
    29  H    2.964334   3.592057   5.159884   4.487282   5.945158
                   21         22         23         24         25
    21  O    0.000000
    22  H    0.975892   0.000000
    23  H    0.976129   1.553902   0.000000
    24  O    2.817762   1.854203   3.126769   0.000000
    25  H    3.308703   2.409294   3.663177   0.986702   0.000000
    26  H    3.422243   2.458406   3.822162   0.961184   1.567215
    27  O    3.783137   4.219051   3.330811   5.215524   5.151728
    28  H    3.264145   3.766039   3.043075   4.931901   4.849088
    29  H    3.307031   3.729453   2.663050   4.736173   4.829517
                   26         27         28         29
    26  H    0.000000
    27  O    6.154367   0.000000
    28  H    5.832717   0.991207   0.000000
    29  H    5.659070   0.979774   1.563500   0.000000
 Stoichiometry    C2H15F3O9
 Framework group  C1[X(C2H15F3O9)]
 Deg. of freedom    81
 Full point group                 C1      NOp   1
 Largest Abelian subgroup         C1      NOp   1
 Largest concise Abelian subgroup C1      NOp   1
                         Standard orientation:                         
 ---------------------------------------------------------------------
 Center     Atomic      Atomic             Coordinates (Angstroms)
 Number     Number       Type             X           Y           Z
 ---------------------------------------------------------------------
      1          6           0        1.642370   -0.308188    0.249400
      2          8           0        0.838870    0.606848    0.438777
      3          8           0        1.428230   -1.561803    0.174078
      4          1           0        0.365803   -1.900787    0.208861
      5          6           0        3.132520    0.052611    0.000443
      6          9           0        3.952703   -0.770857    0.662484
      7          9           0        3.392142    1.307684    0.380805
      8          9           0        3.395100   -0.050278   -1.316162
      9          8           0       -1.803223    1.144011    2.012826
     10          1           0       -0.899993    1.006990    1.685041
     11          1           0       -2.239752    1.715882    1.358448
     12          8           0       -2.769945   -1.233482    1.674384
     13          1           0       -3.215868   -1.614158    2.436125
     14          1           0       -2.435165   -0.330560    1.933740
     15          8           0       -2.022921   -1.744706   -2.122305
     16          1           0       -2.713491   -1.139040   -1.750840
     17          1           0       -2.490961   -2.398685   -2.647894
     18          8           0       -0.307877    2.556313   -1.172511
     19          1           0        0.152548    1.829450   -0.709063
     20          1           0        0.228931    3.335045   -0.999209
     21          8           0       -3.786219   -0.251343   -0.759464
     22          1           0       -3.539481    0.688987   -0.674229
     23          1           0       -3.643927   -0.639697    0.124709
     24          8           0       -2.829030    2.353169   -0.269476
     25          1           0       -1.955394    2.504081   -0.702566
     26          1           0       -3.368050    3.130291   -0.440980
     27          8           0       -0.850423   -2.453378    0.159380
     28          1           0       -1.238338   -2.291565   -0.738299
     29          1           0       -1.495410   -2.066752    0.787448
 ---------------------------------------------------------------------
 Rotational constants (GHZ):           0.6131145           0.2652611           0.2354017
 Standard basis: 6-31++G(d,p) (6D, 7F)
 There are   356 symmetry adapted cartesian basis functions of A   symmetry.
 There are   356 symmetry adapted basis functions of A   symmetry.
   356 basis functions,   568 primitive gaussians,   356 cartesian basis functions
    63 alpha electrons       63 beta electrons
       nuclear repulsion energy      1130.5844485323 Hartrees.
 NAtoms=   29 NActive=   29 NUniq=   29 SFac= 1.00D+00 NAtFMM=   60 NAOKFM=F Big=F
 Integral buffers will be    131072 words long.
 Raffenetti 2 integral format.
 Two-electron integral symmetry is turned on.
 Nuclear repulsion after empirical dispersion term =     1130.5688053231 Hartrees.
 One-electron integrals computed using PRISM.
 NBasis=   356 RedAO= T EigKep=  5.14D-05  NBF=   356
 NBsUse=   356 1.00D-06 EigRej= -1.00D+00 NBFU=   356
 Lowest energy guess from the checkpoint file:  "/local_scratch/slurm.6305372/Gau-1119702.chk"
 B after Tr=    -0.000000    0.000000    0.000000
         Rot=    0.999773   -0.017086    0.007816   -0.010046 Ang=  -2.44 deg.
 B after Tr=     0.000000   -0.000000   -0.000000
         Rot=    0.999574   -0.022098    0.011957   -0.014883 Ang=  -3.35 deg.
 Requested convergence on RMS density matrix=1.00D-10 within 128 cycles.
 Requested convergence on MAX density matrix=1.00D-08.
 Requested convergence on             energy=1.00D-08.
 No special actions if energy rises.
 SCF Done:  E(RwB97XD) =  -1061.67546807     A.U. after   17 cycles
            NFock= 17  Conv=0.64D-10     -V/T= 2.0084
 Calling FoFJK, ICntrl=      2127 FMM=F ISym2X=0 I1Cent= 0 IOpClX= 0 NMat=1 NMatS=1 NMatT=0.
 ***** Axes restored to original set *****
 -------------------------------------------------------------------
 Center     Atomic                   Forces (Hartrees/Bohr)
 Number     Number              X              Y              Z
 -------------------------------------------------------------------
      1        6          -0.006686501   -0.001556414    0.002775052
      2        8           0.003290077    0.003555040   -0.004444328
      3        8          -0.003259888    0.001698267   -0.005643725
      4        1           0.003059262   -0.001246881    0.002194591
      5        6          -0.000370044    0.001626270   -0.001627058
      6        9          -0.001149473   -0.000513581    0.001986707
      7        9           0.001387707    0.001346431    0.000113139
      8        9           0.000834442   -0.002563135   -0.001067101
      9        8           0.006187398   -0.001060962    0.001158887
     10        1          -0.001915363   -0.001303725    0.001011064
     11        1          -0.001609685    0.000580507    0.002094237
     12        8          -0.000213921   -0.000306482   -0.002693892
     13        1           0.000480516    0.000743110    0.000901816
     14        1          -0.000085629    0.000572710   -0.001136764
     15        8          -0.001901399   -0.000502177   -0.002114879
     16        1           0.001507071    0.001352725    0.000847272
     17        1           0.000219087   -0.000179377    0.001023483
     18        8           0.003469373   -0.001404529   -0.001657757
     19        1          -0.002275020    0.000114660    0.001529814
     20        1          -0.001064833    0.000779839    0.000355121
     21        8           0.001443421   -0.003024007   -0.000520018
     22        1           0.000717592    0.002429951   -0.001584092
     23        1          -0.002534010    0.001742882    0.002379194
     24        8          -0.001396482   -0.000717069    0.001192153
     25        1           0.000098388   -0.000111668    0.000720103
     26        1           0.000672180    0.000197364   -0.000943344
     27        8           0.001447149   -0.003161404    0.005159705
     28        1          -0.000567792    0.001488285    0.000459281
     29        1           0.000216375   -0.000576628   -0.002468662
 -------------------------------------------------------------------
 Cartesian Forces:  Max     0.006686501 RMS     0.002081842

 GradGradGradGradGradGradGradGradGradGradGradGradGradGradGradGradGradGrad
 Berny optimization.
 Using GEDIIS/GDIIS optimizer.
 FormGI is forming the generalized inverse of G from B-inverse, IUseBI=4.
 Internal  Forces:  Max     0.008344203 RMS     0.001530734
 Search for a local minimum.
 Step number   5 out of a maximum of  174
 All quantities printed in internal units (Hartrees-Bohrs-Radians)
 Mixed Optimization -- RFO/linear search
 Update second derivatives using D2CorX and points    3    5
 DE= -8.10D-04 DEPred=-3.13D-03 R= 2.59D-01
 Trust test= 2.59D-01 RLast= 1.22D+00 DXMaxT set to 5.05D-01
 ITU=  0  0  0  1  0
 Use linear search instead of GDIIS.
     Eigenvalues ---   -0.00600   0.00003   0.00102   0.00142   0.00211
     Eigenvalues ---    0.00260   0.00289   0.00402   0.00416   0.00504
     Eigenvalues ---    0.00548   0.00633   0.00686   0.00747   0.00824
     Eigenvalues ---    0.00928   0.01064   0.01131   0.01184   0.01284
     Eigenvalues ---    0.01309   0.01384   0.01434   0.01568   0.01629
     Eigenvalues ---    0.01772   0.01781   0.01848   0.02034   0.02162
     Eigenvalues ---    0.02185   0.02247   0.02556   0.02571   0.02844
     Eigenvalues ---    0.02911   0.03127   0.03175   0.03281   0.03342
     Eigenvalues ---    0.03441   0.03559   0.03754   0.04671   0.04782
     Eigenvalues ---    0.04989   0.05883   0.06094   0.06359   0.06612
     Eigenvalues ---    0.07389   0.07529   0.12032   0.13814   0.15887
     Eigenvalues ---    0.19790   0.20248   0.22458   0.24556   0.25158
     Eigenvalues ---    0.27971   0.34032   0.37447   0.39249   0.40756
     Eigenvalues ---    0.41181   0.42419   0.45472   0.46532   0.47235
     Eigenvalues ---    0.50856   0.51981   0.52469   0.53976   0.56440
     Eigenvalues ---    0.58181   0.58752   0.59178   0.59630   0.60158
     Eigenvalues ---    0.85321
 RFO step:  Lambda=-1.11525453D-02 EMin=-5.99925285D-03
 Quartic linear search produced a step of -0.36523.
 Maximum step size (   0.505) exceeded in Quadratic search.
    -- Step size scaled by   0.650
 Iteration  1 RMS(Cart)=  0.12535306 RMS(Int)=  0.02230811
 Iteration  2 RMS(Cart)=  0.03771947 RMS(Int)=  0.00142194
 Iteration  3 RMS(Cart)=  0.00173797 RMS(Int)=  0.00112066
 Iteration  4 RMS(Cart)=  0.00001205 RMS(Int)=  0.00112065
 Iteration  5 RMS(Cart)=  0.00000007 RMS(Int)=  0.00112065
 Variable       Old X    -DE/DX   Delta X   Delta X   Delta X     New X
                                 (Linear)    (Quad)   (Total)
    R1        2.32887  -0.00500   0.00614  -0.05088  -0.04403   2.28484
    R2        2.40751  -0.00054  -0.00838   0.03618   0.02841   2.43593
    R3        2.93529   0.00004  -0.00030  -0.00033  -0.00063   2.93466
    R4        3.42418   0.00019  -0.02838   0.10237   0.07449   3.49867
    R5        2.10844  -0.00834   0.02897  -0.09998  -0.07110   2.03734
    R6        2.52617  -0.00445  -0.05203   0.17285   0.12077   2.64693
    R7        2.52764  -0.00172   0.00101  -0.01828  -0.01727   2.51037
    R8        2.52636  -0.00151   0.00810  -0.02616  -0.01806   2.50830
    R9        2.54446  -0.00253   0.00239  -0.02796  -0.02557   2.51889
   R10        1.83415  -0.00098  -0.00047  -0.01145  -0.01193   1.82222
   R11        1.83781   0.00293   0.00733  -0.02163  -0.01538   1.82242
   R12        3.03533   0.00320   0.01812   0.14597   0.16297   3.19830
   R13        3.48629   0.00013  -0.02306   0.11336   0.08949   3.57577
   R14        1.81651  -0.00103   0.00328  -0.02215  -0.01887   1.79764
   R15        1.88463   0.00181   0.00141  -0.01429  -0.01400   1.87062
   R16        3.54439   0.00162  -0.02579   0.16899   0.14318   3.68757
   R17        3.33012  -0.00148  -0.02283   0.11231   0.08825   3.41837
   R18        1.87236  -0.00183   0.00033  -0.01977  -0.01877   1.85359
   R19        1.81551  -0.00045   0.00224  -0.01452  -0.01228   1.80322
   R20        3.17907  -0.00011  -0.02714   0.11000   0.08323   3.26230
   R21        3.23004   0.00040  -0.00154   0.06231   0.06135   3.29139
   R22        1.84682  -0.00273   0.00482  -0.04132  -0.03588   1.81094
   R23        1.81711  -0.00049   0.00196  -0.01477  -0.01281   1.80430
   R24        3.23904  -0.00172  -0.00598   0.02680   0.02125   3.26029
   R25        1.84417  -0.00227   0.00430  -0.03702  -0.03196   1.81221
   R26        1.84462  -0.00227   0.00424  -0.03960  -0.03522   1.80940
   R27        3.50394   0.00068  -0.02002   0.14071   0.12136   3.62529
   R28        1.86460  -0.00108   0.00328  -0.01504  -0.01133   1.85326
   R29        1.81637  -0.00093   0.00264  -0.01873  -0.01610   1.80028
   R30        1.87311   0.00140   0.00184   0.00894   0.01103   1.88414
   R31        1.85150  -0.00002   0.00432  -0.00306   0.00026   1.85177
    A1        2.25249   0.00200  -0.00626  -0.01493  -0.02083   2.23166
    A2        2.06877  -0.00061  -0.00633   0.05457   0.04793   2.11670
    A3        1.96096  -0.00135   0.01282  -0.03883  -0.02633   1.93463
    A4        2.27915  -0.00309  -0.00255  -0.00081  -0.00578   2.27338
    A5        2.04561  -0.00069  -0.02572  -0.04289  -0.06935   1.97626
    A6        1.94543   0.00211  -0.00178   0.03399   0.03162   1.97705
    A7        1.93774   0.00118  -0.00789   0.03015   0.02190   1.95965
    A8        1.90293   0.00179  -0.00460   0.05435   0.04899   1.95192
    A9        1.89448  -0.00193   0.00408  -0.04219  -0.03828   1.85620
   A10        1.89374  -0.00169   0.00654  -0.04067  -0.03503   1.85871
   A11        1.88816  -0.00165   0.00397  -0.03982  -0.03634   1.85182
   A12        1.84781  -0.00028  -0.00964  -0.00748  -0.01762   1.83019
   A13        1.79251   0.00218  -0.00848   0.05568   0.04832   1.84082
   A14        1.90721  -0.00159  -0.02430   0.01953  -0.00458   1.90263
   A15        1.88408   0.00080  -0.00612   0.01992   0.01410   1.89818
   A16        2.16995  -0.00016  -0.01355   0.01979   0.00672   2.17667
   A17        2.14969  -0.00022  -0.00649  -0.00839  -0.01506   2.13463
   A18        1.65556   0.00069   0.00135   0.01026   0.01216   1.66772
   A19        1.89252  -0.00089   0.02295  -0.00427   0.01737   1.90989
   A20        1.64173  -0.00021   0.00728  -0.03658  -0.02948   1.61224
   A21        1.85633   0.00102  -0.00550   0.02390   0.01740   1.87372
   A22        1.78782   0.00011   0.00537   0.00165   0.00720   1.79502
   A23        2.04430   0.00017  -0.01785   0.06766   0.04883   2.09312
   A24        1.82746   0.00237   0.00081   0.04311   0.04332   1.87077
   A25        1.87565  -0.00217  -0.03666   0.01912  -0.01486   1.86080
   A26        2.10815  -0.00120   0.00668  -0.03069  -0.02290   2.08525
   A27        1.97404  -0.00032   0.00159   0.03960   0.04075   2.01479
   A28        1.80006   0.00019  -0.02114   0.05140   0.02881   1.82887
   A29        1.84147   0.00042  -0.00290   0.00830   0.00488   1.84635
   A30        1.57577   0.00089   0.01282  -0.02682  -0.01265   1.56312
   A31        1.72879  -0.00169  -0.00974  -0.00002  -0.00989   1.71890
   A32        2.23427   0.00065  -0.00167   0.00225   0.00020   2.23447
   A33        1.96136   0.00029   0.00494   0.01785   0.02229   1.98365
   A34        2.06216  -0.00069  -0.00171  -0.00546  -0.00736   2.05480
   A35        1.86978   0.00046  -0.00374   0.01255   0.00866   1.87845
   A36        1.89874   0.00163  -0.00765   0.07657   0.06984   1.96859
   A37        1.99554  -0.00156  -0.03022   0.02452  -0.00674   1.98880
   A38        1.83226   0.00063  -0.00112   0.00162   0.00198   1.83425
   A39        3.27725  -0.00203  -0.03601  -0.04910  -0.08603   3.19123
   A40        2.87616   0.00098  -0.00958  -0.01943  -0.03209   2.84407
   A41        3.00184   0.00048   0.04135  -0.02322   0.01640   3.01824
   A42        3.00439  -0.00209   0.03147  -0.08367  -0.05206   2.95232
   A43        2.96958  -0.00105  -0.03200  -0.08032  -0.10829   2.86130
   A44        2.97835   0.00042   0.01124  -0.00124   0.00986   2.98821
   A45        2.80317   0.00039   0.01491  -0.02434  -0.00917   2.79400
   A46        2.96321  -0.00130  -0.00183  -0.02177  -0.02187   2.94133
   A47        3.02604   0.00006   0.00494  -0.01781  -0.01254   3.01351
   A48        3.13913  -0.00232  -0.00716  -0.07651  -0.08486   3.05427
   A49        3.13278   0.00245   0.00089   0.02512   0.02445   3.15723
   A50        2.90620  -0.00055   0.03813   0.00556   0.04527   2.95147
   A51        3.31813   0.00071  -0.01040   0.05334   0.04088   3.35902
   A52        3.34287  -0.00146   0.01707  -0.02226  -0.00540   3.33747
   A53        3.04538   0.00116   0.03206   0.04638   0.08295   3.12833
   A54        3.25258  -0.00049   0.02089  -0.02910  -0.00847   3.24411
   A55        3.18748  -0.00087  -0.00869  -0.01071  -0.01915   3.16833
   A56        3.00853  -0.00404   0.00363  -0.05601  -0.05225   2.95627
   A57        2.97299  -0.00028   0.00014   0.01649   0.01517   2.98816
   A58        3.33594   0.00061   0.00134  -0.00048   0.00100   3.33694
    D1       -1.83303  -0.00130  -0.17867  -0.17936  -0.35572  -2.18875
    D2        1.25748  -0.00035  -0.17083  -0.15881  -0.32802   0.92946
    D3        0.08515  -0.00023  -0.02988   0.03886   0.00813   0.09328
    D4       -3.00792  -0.00115  -0.03708   0.01713  -0.01902  -3.02694
    D5        2.40573  -0.00069   0.01268  -0.01867  -0.00597   2.39975
    D6        0.29127  -0.00050   0.01408  -0.00906   0.00544   0.29671
    D7       -1.78728  -0.00032   0.01670  -0.01268   0.00448  -1.78281
    D8       -0.77875   0.00020   0.01900  -0.00126   0.01716  -0.76159
    D9       -2.89321   0.00039   0.02039   0.00835   0.02857  -2.86463
   D10        1.31142   0.00058   0.02302   0.00473   0.02761   1.33904
   D11       -1.71750   0.00180   0.17067   0.13996   0.30931  -1.40820
   D12        2.36084   0.00319   0.18205   0.15437   0.33899   2.69984
   D13        1.32110   0.00049  -0.03703  -0.05142  -0.09239   1.22871
   D14       -0.74913  -0.00067  -0.00625  -0.12120  -0.12774  -0.87687
   D15        2.26548   0.00032   0.03171   0.01299   0.04502   2.31049
   D16       -1.77616   0.00071   0.00900   0.04444   0.05369  -1.72247
   D17       -0.13454   0.00060   0.01889   0.00203   0.01958  -0.11496
   D18       -2.09786   0.00037   0.01640   0.02586   0.04167  -2.05618
   D19        0.14370   0.00077  -0.00631   0.05731   0.05034   0.19404
   D20        1.78532   0.00065   0.00358   0.01491   0.01623   1.80155
   D21        1.73839   0.00066   0.00009   0.01287   0.01241   1.75081
   D22       -0.21844   0.00028  -0.00630  -0.00334  -0.01009  -0.22854
   D23       -2.33351   0.00070   0.01492  -0.02148  -0.00688  -2.34039
   D24       -0.09036  -0.00148   0.01388  -0.04633  -0.03285  -0.12321
   D25       -2.04720  -0.00187   0.00749  -0.06254  -0.05535  -2.10255
   D26        2.12092  -0.00145   0.02871  -0.08068  -0.05214   2.06879
   D27       -2.26994   0.00044  -0.01908   0.06734   0.04786  -2.22208
   D28        2.01330   0.00061  -0.01766   0.01513  -0.00284   2.01046
   D29        1.99272  -0.00106  -0.00570   0.02172   0.01512   2.00785
   D30       -0.00723  -0.00089  -0.00427  -0.03048  -0.03558  -0.04280
   D31        0.10032  -0.00018  -0.02925   0.02707  -0.00140   0.09892
   D32       -1.89963  -0.00001  -0.02783  -0.02513  -0.05210  -1.95173
   D33       -1.99686   0.00113  -0.01715   0.05433   0.03644  -1.96042
   D34        2.26316   0.00009   0.00542  -0.03596  -0.03049   2.23267
   D35        0.26930   0.00082  -0.00478   0.05404   0.04729   0.31659
   D36       -1.75387  -0.00023   0.01780  -0.03625  -0.01964  -1.77351
   D37        1.93284   0.00134  -0.00023   0.05297   0.05124   1.98408
   D38       -0.09033   0.00030   0.02234  -0.03732  -0.01569  -0.10602
   D39       -2.50156   0.00073  -0.01758   0.08305   0.06615  -2.43542
   D40        1.83974   0.00044  -0.00708   0.04379   0.03658   1.87631
   D41        1.67521   0.00001   0.00548  -0.00393   0.00196   1.67717
   D42       -0.26668  -0.00028   0.01598  -0.04319  -0.02761  -0.29429
   D43       -1.91933   0.00159   0.04566  -0.01284   0.03269  -1.88663
   D44        0.16804   0.00076   0.00963   0.04488   0.05521   0.22325
   D45        2.36335   0.00033   0.05946  -0.07955  -0.02080   2.34256
   D46       -1.83247  -0.00050   0.02344  -0.02183   0.00172  -1.83074
   D47        0.54818  -0.00004   0.06649   0.01222   0.08111   0.62929
   D48       -1.03663   0.00052   0.05578   0.05396   0.11237  -0.92426
   D49        2.87226  -0.00119   0.05885   0.00425   0.06382   2.93608
   D50       -1.48886   0.00036   0.09196  -0.02833   0.06383  -1.42503
   D51       -3.07368   0.00092   0.08125   0.01341   0.09509  -2.97858
   D52        0.83522  -0.00080   0.08432  -0.03629   0.04654   0.88176
   D53       -1.73637   0.00067   0.01194  -0.02832  -0.01592  -1.75229
   D54       -0.01829  -0.00074   0.00503  -0.03515  -0.02983  -0.04812
   D55        2.21493  -0.00048   0.00945  -0.01152  -0.00287   2.21206
   D56        0.15170   0.00118  -0.01339   0.05057   0.03827   0.18997
   D57        1.86978  -0.00023  -0.02031   0.04373   0.02435   1.89413
   D58       -2.18018   0.00003  -0.01588   0.06737   0.05131  -2.12887
         Item               Value     Threshold  Converged?
 Maximum Force            0.008344     0.000015     NO 
 RMS     Force            0.001531     0.000010     NO 
 Maximum Displacement     0.513969     0.000060     NO 
 RMS     Displacement     0.141362     0.000040     NO 
 Predicted change in Energy=-7.625193D-03
 GradGradGradGradGradGradGradGradGradGradGradGradGradGradGradGradGradGrad

                          Input orientation:                          
 ---------------------------------------------------------------------
 Center     Atomic      Atomic             Coordinates (Angstroms)
 Number     Number       Type             X           Y           Z
 ---------------------------------------------------------------------
      1          6           0        1.176950   -0.411414    0.285472
      2          8           0        0.021342   -0.755875    0.197139
      3          8           0        1.793738    0.476570   -0.416433
      4          1           0        1.145974    1.006782   -1.095850
      5          6           0        2.121291   -1.023799    1.355462
      6          9           0        3.331416   -1.307838    0.886796
      7          9           0        1.642238   -2.153176    1.862257
      8          9           0        2.299183   -0.201015    2.388951
      9          8           0       -1.823936   -1.871575   -1.654002
     10          1           0       -1.127810   -1.732815   -1.001327
     11          1           0       -2.644918   -1.685978   -1.183279
     12          8           0       -1.484596    0.163134   -3.340422
     13          1           0       -1.478721   -0.038923   -4.269966
     14          1           0       -1.582363   -0.680510   -2.831904
     15          8           0       -1.553799    3.198598   -0.740311
     16          1           0       -2.342174    2.677257   -1.002598
     17          1           0       -1.733576    4.111834   -0.950611
     18          8           0       -2.142367   -0.942899    1.940456
     19          1           0       -1.309666   -0.819508    1.482481
     20          1           0       -2.069329   -1.749349    2.446356
     21          8           0       -3.424195    1.509163   -1.708572
     22          1           0       -3.684757    0.788136   -1.132491
     23          1           0       -2.921372    1.107500   -2.417537
     24          8           0       -3.902342   -0.801185   -0.080321
     25          1           0       -3.385139   -0.795343    0.752893
     26          1           0       -4.789973   -1.073529    0.133016
     27          8           0        0.359443    1.741215   -1.992473
     28          1           0       -0.264088    2.369792   -1.534005
     29          1           0       -0.211389    1.188452   -2.565913
 ---------------------------------------------------------------------
                    Distance matrix (angstroms):
                    1          2          3          4          5
     1  C    0.000000
     2  O    1.209085   0.000000
     3  O    1.289036   2.244277   0.000000
     4  H    1.979973   2.458369   1.078115   0.000000
     5  C    1.552956   2.413148   2.344783   3.329179   0.000000
     6  F    2.409749   3.425913   2.692019   3.750268   1.328430
     7  F    2.395094   2.711526   3.482950   4.356835   1.327338
     8  F    2.393387   3.209435   2.929979   3.864260   1.332937
     9  O    3.859915   2.841929   4.486973   4.173349   5.033926
    10  H    2.951926   1.926468   3.709302   3.561519   4.076004
    11  H    4.288172   3.143181   4.996633   4.650748   5.440628
    12  O    4.534429   3.953070   4.404025   3.559459   6.038424
    13  H    5.286147   4.766470   5.081775   4.249415   6.750963
    14  H    4.171840   3.428214   4.309454   3.647555   5.600797
    15  O    4.641273   4.358639   4.326701   3.495603   5.977223
    16  H    4.856259   4.337277   4.721481   3.868638   6.259456
    17  H    5.518953   5.300156   5.093373   4.237246   6.822954
    18  O    3.746907   2.784918   4.802369   4.881967   4.304363
    19  H    2.789736   1.851414   3.862229   4.001662   3.439380
    20  H    4.122840   3.227518   5.298449   5.521019   4.390645
    21  O    5.369857   4.542450   5.473820   4.638347   6.823241
    22  H    5.204396   4.229309   5.533871   4.835815   6.571394
    23  H    5.139027   4.355256   5.160887   4.277885   6.648790
    24  O    5.107340   3.933742   5.847303   5.457612   6.196384
    25  H    4.602015   3.451743   5.459474   5.215026   5.544011
    26  H    6.005481   4.822216   6.786012   6.408843   7.018719
    27  O    3.239006   3.338288   2.477989   1.400697   4.685944
    28  H    3.622457   3.584428   3.011297   2.009490   5.055246
    29  H    3.552105   3.386594   3.024496   2.009109   5.070762
                    6          7          8          9         10
     6  F    0.000000
     7  F    2.125898   0.000000
     8  F    2.132377   2.126010   0.000000
     9  O    5.775042   4.945476   6.011352   0.000000
    10  H    4.861101   4.006242   5.058129   0.964278   0.000000
    11  H    6.335990   5.279514   6.277745   0.964385   1.528698
    12  O    6.574732   6.496942   6.875705   2.664433   3.032043
    13  H    7.165176   7.198236   7.657676   3.212640   3.698163
    14  H    6.194149   5.882341   6.523315   1.692467   2.159856
    15  O    6.842570   6.754961   6.016238   5.158920   4.956655
    16  H    7.186126   6.885929   6.428783   4.624367   4.574212
    17  H    7.642189   7.652366   6.783545   6.025289   5.876176
    18  O    5.586204   3.974182   4.525363   3.726120   3.210511
    19  H    4.704566   3.261386   3.772004   3.347961   2.652641
    20  H    5.638723   3.778885   4.635140   4.109512   3.573968
    21  O    7.765932   7.199465   7.243719   3.740748   4.035344
    22  H    7.595874   6.782087   7.013310   3.287658   3.593101
    23  H    7.473274   7.055153   7.215867   3.265309   3.645532
    24  O    7.315686   6.028586   6.701971   2.818151   3.068259
    25  H    6.737410   5.324370   5.944866   3.064112   3.008601
    26  H    8.159659   6.747536   7.490437   3.553546   3.890094
    27  O    5.139993   5.627680   5.170273   4.234850   3.906811
    28  H    5.684442   5.968745   5.344997   4.520699   4.226245
    29  H    5.541130   5.849025   5.725754   3.577101   3.438249
                   11         12         13         14         15
    11  H    0.000000
    12  O    3.069011   0.000000
    13  H    3.687877   0.951268   0.000000
    14  H    2.204076   0.989891   1.578099   0.000000
    15  O    5.024524   3.997426   4.790160   4.407160   0.000000
    16  H    4.377456   3.538598   4.335767   3.898497   0.980880
    17  H    5.873611   4.622275   5.320888   5.150602   0.954225
    18  O    3.249991   5.435407   6.310858   4.812263   4.968392
    19  H    3.104826   4.925097   5.807627   4.325229   4.598433
    20  H    3.675536   6.122606   6.955814   5.407363   5.907859
    21  O    3.330485   2.869978   3.569618   3.073905   2.700019
    22  H    2.684229   3.179040   3.923565   3.076522   3.241159
    23  H    3.066486   1.951377   2.612856   2.271922   3.009324
    24  O    1.892218   4.171770   4.899806   3.601121   4.685029
    25  H    2.256086   4.613673   5.425469   4.014220   4.640585
    26  H    2.590171   4.951730   5.605448   4.385656   5.430156
    27  O    4.628891   2.776291   3.425596   3.215588   2.711526
    28  H    4.715998   3.101956   3.842229   3.567455   1.726333
    29  H    4.011993   1.808922   2.452830   2.333097   3.029121
                   16         17         18         19         20
    16  H    0.000000
    17  H    1.559200   0.000000
    18  O    4.669799   5.837440   0.000000
    19  H    4.412376   5.515231   0.958310   0.000000
    20  H    5.618236   6.782741   0.954794   1.539723   0.000000
    21  O    1.741727   3.194777   4.579421   4.480710   5.451329
    22  H    2.321246   3.858388   3.849474   3.881193   4.675103
    23  H    2.191269   3.548063   4.878841   4.639084   5.704824
    24  O    3.922280   5.440469   2.683493   3.027318   3.262368
    25  H    4.028459   5.450685   1.725271   2.200107   2.347190
    26  H    4.620578   6.115865   3.208383   3.741406   3.634581
    27  O    3.025684   3.329571   5.378796   4.628016   6.147045
    28  H    2.166880   2.352542   5.154972   4.512655   6.005788
    29  H    3.033272   3.670480   5.345904   4.650549   6.099627
                   21         22         23         24         25
    21  O    0.000000
    22  H    0.958979   0.000000
    23  H    0.957494   1.528428   0.000000
    24  O    2.866624   1.918423   3.173004   0.000000
    25  H    3.372104   2.480293   3.726596   0.980703   0.000000
    26  H    3.453563   2.507750   3.841078   0.952667   1.560511
    27  O    3.801364   4.243051   3.368386   5.318170   5.290847
    28  H    3.279853   3.789964   3.071672   5.040356   4.998894
    29  H    3.340661   3.778788   2.715249   4.874418   5.002260
                   26         27         28         29
    26  H    0.000000
    27  O    6.241553   0.000000
    28  H    5.926134   0.997043   0.000000
    29  H    5.776176   0.979913   1.569451   0.000000
 Stoichiometry    C2H15F3O9
 Framework group  C1[X(C2H15F3O9)]
 Deg. of freedom    81
 Full point group                 C1      NOp   1
 Largest Abelian subgroup         C1      NOp   1
 Largest concise Abelian subgroup C1      NOp   1
                         Standard orientation:                         
 ---------------------------------------------------------------------
 Center     Atomic      Atomic             Coordinates (Angstroms)
 Number     Number       Type             X           Y           Z
 ---------------------------------------------------------------------
      1          6           0        1.532165   -0.408332    0.145081
      2          8           0        0.651456    0.414004    0.245087
      3          8           0        1.417401   -1.692088    0.124734
      4          1           0        0.392775   -2.027380    0.117391
      5          6           0        3.017748    0.016242   -0.011293
      6          9           0        3.851759   -0.711151    0.723589
      7          9           0        3.218929    1.281196    0.336908
      8          9           0        3.433703   -0.090469   -1.273162
      9          8           0       -1.441386    1.219615    1.990814
     10          1           0       -0.590496    1.076789    1.560211
     11          1           0       -1.928671    1.796129    1.390628
     12          8           0       -2.616382   -1.165033    1.811816
     13          1           0       -3.016241   -1.513101    2.601673
     14          1           0       -2.189693   -0.298017    2.026532
     15          8           0       -2.278107   -1.777666   -2.123875
     16          1           0       -2.894524   -1.133043   -1.715689
     17          1           0       -2.802005   -2.382899   -2.643268
     18          8           0       -0.179518    2.633578   -1.217358
     19          1           0        0.231444    1.855010   -0.838807
     20          1           0        0.373600    3.379978   -0.996953
     21          8           0       -3.778519   -0.129860   -0.599538
     22          1           0       -3.486962    0.782125   -0.545504
     23          1           0       -3.604525   -0.510449    0.261666
     24          8           0       -2.663176    2.482372   -0.212513
     25          1           0       -1.827750    2.618570   -0.707783
     26          1           0       -3.196693    3.263367   -0.326439
     27          8           0       -0.914244   -2.530544    0.095455
     28          1           0       -1.379378   -2.359790   -0.769754
     29          1           0       -1.500086   -2.145950    0.780368
 ---------------------------------------------------------------------
 Rotational constants (GHZ):           0.5921453           0.2769806           0.2413424
 Standard basis: 6-31++G(d,p) (6D, 7F)
 There are   356 symmetry adapted cartesian basis functions of A   symmetry.
 There are   356 symmetry adapted basis functions of A   symmetry.
   356 basis functions,   568 primitive gaussians,   356 cartesian basis functions
    63 alpha electrons       63 beta electrons
       nuclear repulsion energy      1136.0957317512 Hartrees.
 NAtoms=   29 NActive=   29 NUniq=   29 SFac= 1.00D+00 NAtFMM=   60 NAOKFM=F Big=F
 Integral buffers will be    131072 words long.
 Raffenetti 2 integral format.
 Two-electron integral symmetry is turned on.
 Nuclear repulsion after empirical dispersion term =     1136.0799664765 Hartrees.
 One-electron integrals computed using PRISM.
 NBasis=   356 RedAO= T EigKep=  4.28D-05  NBF=   356
 NBsUse=   356 1.00D-06 EigRej= -1.00D+00 NBFU=   356
 Initial guess from the checkpoint file:  "/local_scratch/slurm.6305372/Gau-1119702.chk"
 B after Tr=    -0.000000    0.000000    0.000000
         Rot=    0.999850    0.002577   -0.011485    0.012728 Ang=   1.99 deg.
 ExpMin= 3.60D-02 ExpMax= 7.00D+03 ExpMxC= 1.05D+03 IAcc=3 IRadAn=         5 AccDes= 0.00D+00
 Harris functional with IExCor= 4639 and IRadAn=       5 diagonalized for initial guess.
 HarFok:  IExCor= 4639 AccDes= 0.00D+00 IRadAn=         5 IDoV= 1 UseB2=F ITyADJ=14
 ICtDFT=  3500011 ScaDFX=  1.000000  1.000000  1.000000  1.000000
 FoFCou: FMM=F IPFlag=           0 FMFlag=      100000 FMFlg1=           0
         NFxFlg=           0 DoJE=T BraDBF=F KetDBF=T FulRan=T
         wScrn=  0.000000 ICntrl=       500 IOpCl=  0 I1Cent=   200000004 NGrid=           0
         NMat0=    1 NMatS0=      1 NMatT0=    0 NMatD0=    1 NMtDS0=    0 NMtDT0=    0
 Petite list used in FoFCou.
 Requested convergence on RMS density matrix=1.00D-10 within 128 cycles.
 Requested convergence on MAX density matrix=1.00D-08.
 Requested convergence on             energy=1.00D-08.
 No special actions if energy rises.
 SCF Done:  E(RwB97XD) =  -1061.67403702     A.U. after   17 cycles
            NFock= 17  Conv=0.92D-10     -V/T= 2.0081
 Calling FoFJK, ICntrl=      2127 FMM=F ISym2X=0 I1Cent= 0 IOpClX= 0 NMat=1 NMatS=1 NMatT=0.
 ***** Axes restored to original set *****
 -------------------------------------------------------------------
 Center     Atomic                   Forces (Hartrees/Bohr)
 Number     Number              X              Y              Z
 -------------------------------------------------------------------
      1        6           0.028292733    0.015431535   -0.004540578
      2        8          -0.019215436   -0.008070529    0.002664113
      3        8          -0.006543056   -0.001751218    0.001030660
      4        1           0.001031451   -0.001790502    0.000267831
      5        6           0.009079068   -0.006240431    0.009180570
      6        9           0.006674174    0.001308310   -0.013225768
      7        9          -0.014359907   -0.011639459   -0.000680183
      8        9          -0.004954420    0.014989810    0.004170878
      9        8           0.004590201   -0.002998204   -0.007021403
     10        1           0.002479322    0.001544390    0.001109238
     11        1          -0.007948391    0.001907673    0.003613063
     12        8          -0.000217509    0.003632329    0.009238220
     13        1           0.000103163   -0.002884149   -0.008957906
     14        1          -0.000183601   -0.000712527    0.000384242
     15        8           0.004918739   -0.004425751    0.001227396
     16        1          -0.002619267   -0.002151218   -0.000903763
     17        1          -0.001319291    0.005625351   -0.001083688
     18        8          -0.013698848    0.004254393    0.004052126
     19        1           0.011890593   -0.000065619   -0.005774909
     20        1           0.001879138   -0.004675135    0.002988396
     21        8          -0.003617546    0.014874358    0.002179776
     22        1          -0.003236903   -0.009396121    0.008393501
     23        1           0.007307964   -0.005658633   -0.010114694
     24        8           0.005042919    0.003000701   -0.005112651
     25        1           0.001515265   -0.000611993    0.002466414
     26        1          -0.007439680   -0.002254701    0.001513101
     27        8          -0.005458710    0.003775459    0.004561761
     28        1           0.004975195   -0.004751632   -0.002506778
     29        1           0.001032639   -0.000266487    0.000881033
 -------------------------------------------------------------------
 Cartesian Forces:  Max     0.028292733 RMS     0.007043618

 GradGradGradGradGradGradGradGradGradGradGradGradGradGradGradGradGradGrad
 Berny optimization.
 Using GEDIIS/GDIIS optimizer.
 FormGI is forming the generalized inverse of G from B-inverse, IUseBI=4.
 Internal  Forces:  Max     0.021041124 RMS     0.004578655
 Search for a local minimum.
 Step number   6 out of a maximum of  174
 All quantities printed in internal units (Hartrees-Bohrs-Radians)
 Mixed Optimization -- RFO/linear search
 Update second derivatives using D2CorX and points    6    5
 DE=  1.43D-03 DEPred=-7.63D-03 R=-1.88D-01
 Trust test=-1.88D-01 RLast= 8.73D-01 DXMaxT set to 2.52D-01
 ITU= -1  0  0  0  1  0
 Use linear search instead of GDIIS.
     Eigenvalues ---    0.00003   0.00099   0.00141   0.00201   0.00252
     Eigenvalues ---    0.00271   0.00329   0.00415   0.00507   0.00548
     Eigenvalues ---    0.00639   0.00687   0.00749   0.00830   0.00918
     Eigenvalues ---    0.01078   0.01134   0.01187   0.01287   0.01309
     Eigenvalues ---    0.01406   0.01516   0.01549   0.01629   0.01698
     Eigenvalues ---    0.01808   0.01811   0.02032   0.02040   0.02175
     Eigenvalues ---    0.02265   0.02319   0.02577   0.02648   0.02876
     Eigenvalues ---    0.02950   0.03175   0.03194   0.03319   0.03367
     Eigenvalues ---    0.03476   0.03573   0.03854   0.04689   0.04789
     Eigenvalues ---    0.05006   0.05889   0.06128   0.06447   0.06614
     Eigenvalues ---    0.07429   0.07666   0.12050   0.13857   0.17468
     Eigenvalues ---    0.19926   0.20710   0.22483   0.24758   0.25718
     Eigenvalues ---    0.32458   0.37075   0.38393   0.39634   0.40875
     Eigenvalues ---    0.41275   0.42504   0.45468   0.46690   0.49476
     Eigenvalues ---    0.52042   0.52992   0.54071   0.54404   0.58184
     Eigenvalues ---    0.58761   0.59167   0.59611   0.60175   0.67211
     Eigenvalues ---    0.89139
 RFO step:  Lambda=-1.88531534D-03 EMin= 3.40315036D-05
 Quartic linear search produced a step of -0.59962.
 Iteration  1 RMS(Cart)=  0.06301728 RMS(Int)=  0.00221587
 Iteration  2 RMS(Cart)=  0.00224211 RMS(Int)=  0.00172939
 Iteration  3 RMS(Cart)=  0.00000785 RMS(Int)=  0.00172939
 Iteration  4 RMS(Cart)=  0.00000004 RMS(Int)=  0.00172939
 Variable       Old X    -DE/DX   Delta X   Delta X   Delta X     New X
                                 (Linear)    (Quad)   (Total)
    R1        2.28484   0.02104   0.02640   0.01037   0.03541   2.32025
    R2        2.43593  -0.00751  -0.01704  -0.01141  -0.02981   2.40612
    R3        2.93466  -0.00192   0.00038   0.00004   0.00041   2.93507
    R4        3.49867  -0.00006  -0.04467  -0.03186  -0.07815   3.42052
    R5        2.03734  -0.00364   0.04263   0.01752   0.06012   2.09747
    R6        2.64693  -0.00204  -0.07241  -0.10729  -0.17976   2.46717
    R7        2.51037   0.01047   0.01036   0.00442   0.01478   2.52515
    R8        2.50830   0.01483   0.01083   0.00954   0.02037   2.52868
    R9        2.51889   0.01182   0.01533   0.00317   0.01851   2.53740
   R10        1.82222   0.00276   0.00715   0.00119   0.00834   1.83056
   R11        1.82242   0.00988   0.00922   0.00950   0.02027   1.84269
   R12        3.19830  -0.00065  -0.09772   0.01120  -0.08493   3.11337
   R13        3.57577   0.00099  -0.05366  -0.00345  -0.05570   3.52007
   R14        1.79764   0.00937   0.01132   0.00487   0.01618   1.81382
   R15        1.87062   0.00021   0.00840   0.00259   0.01243   1.88306
   R16        3.68757  -0.00187  -0.08585   0.01772  -0.06824   3.61933
   R17        3.41837   0.00099  -0.05291  -0.02727  -0.07876   3.33961
   R18        1.85359   0.00348   0.01125   0.00310   0.01381   1.86740
   R19        1.80322   0.00587   0.00736   0.00281   0.01017   1.81340
   R20        3.26230   0.00004  -0.04991  -0.05353  -0.10332   3.15898
   R21        3.29139  -0.00040  -0.03679  -0.02408  -0.06147   3.22992
   R22        1.81094   0.01325   0.02151   0.00892   0.02878   1.83972
   R23        1.80430   0.00568   0.00768   0.00260   0.01028   1.81458
   R24        3.26029   0.00154  -0.01274  -0.01244  -0.02550   3.23479
   R25        1.81221   0.01218   0.01916   0.00741   0.02613   1.83834
   R26        1.80940   0.01181   0.02112   0.00650   0.02714   1.83654
   R27        3.62529  -0.00087  -0.07277  -0.00812  -0.08135   3.54394
   R28        1.85326   0.00455   0.00680   0.00489   0.01165   1.86491
   R29        1.80028   0.00792   0.00965   0.00382   0.01347   1.81375
   R30        1.88414  -0.00723  -0.00661   0.00113  -0.00527   1.87887
   R31        1.85177   0.00017  -0.00016   0.00369   0.00461   1.85637
    A1        2.23166   0.00053   0.01249  -0.00575   0.00233   2.23399
    A2        2.11670  -0.00565  -0.02874  -0.00837  -0.03476   2.08194
    A3        1.93463   0.00512   0.01579   0.01442   0.03247   1.96709
    A4        2.27338   0.00354   0.00346   0.03904   0.05069   2.32406
    A5        1.97626   0.00010   0.04158  -0.01132   0.02624   2.00250
    A6        1.97705  -0.01141  -0.01896  -0.00920  -0.02821   1.94885
    A7        1.95965  -0.01259  -0.01313  -0.00833  -0.02153   1.93812
    A8        1.95192  -0.01325  -0.02937  -0.00519  -0.03456   1.91735
    A9        1.85620   0.01373   0.02295   0.00686   0.02970   1.88590
   A10        1.85871   0.01361   0.02100   0.00972   0.03076   1.88947
   A11        1.85182   0.01376   0.02179   0.00854   0.03034   1.88216
   A12        1.83019  -0.00040   0.01057  -0.01320  -0.00295   1.82724
   A13        1.84082  -0.00114  -0.02897   0.00593  -0.02339   1.81743
   A14        1.90263   0.00197   0.00274  -0.01049  -0.00732   1.89531
   A15        1.89818  -0.00071  -0.00845  -0.00286  -0.01097   1.88721
   A16        2.17667   0.00019  -0.00403   0.02537   0.02057   2.19724
   A17        2.13463   0.00034   0.00903  -0.00224   0.00520   2.13983
   A18        1.66772  -0.00024  -0.00729  -0.00386  -0.01118   1.65655
   A19        1.90989   0.00065  -0.01041  -0.01713  -0.02674   1.88315
   A20        1.61224  -0.00018   0.01768  -0.00178   0.01674   1.62898
   A21        1.87372  -0.00117  -0.01043   0.00262  -0.00692   1.86680
   A22        1.79502   0.00121  -0.00432   0.00163  -0.00193   1.79309
   A23        2.09312   0.00006  -0.02928   0.02526  -0.00383   2.08930
   A24        1.87077  -0.00138  -0.02597   0.00607  -0.01872   1.85206
   A25        1.86080   0.00012   0.00891  -0.00406  -0.00110   1.85970
   A26        2.08525   0.00197   0.01373   0.00822   0.02307   2.10832
   A27        2.01479   0.00070  -0.02443  -0.00198  -0.02635   1.98844
   A28        1.82887  -0.00088  -0.01728   0.00681  -0.01053   1.81834
   A29        1.84635  -0.00017  -0.00292  -0.00017  -0.00227   1.84408
   A30        1.56312  -0.00151   0.00758  -0.00164   0.00485   1.56797
   A31        1.71890   0.00137   0.00593  -0.00307   0.00339   1.72229
   A32        2.23447  -0.00014  -0.00012  -0.00982  -0.00940   2.22507
   A33        1.98365  -0.00074  -0.01336   0.01025  -0.00348   1.98017
   A34        2.05480   0.00132   0.00441   0.00151   0.00657   2.06137
   A35        1.87845  -0.00047  -0.00519   0.00297  -0.00241   1.87604
   A36        1.96859  -0.00105  -0.04188   0.00984  -0.03100   1.93759
   A37        1.98880   0.00120   0.00404   0.00025   0.00432   1.99311
   A38        1.83425   0.00091  -0.00119   0.00891   0.00707   1.84132
   A39        3.19123   0.00285   0.05158  -0.01220   0.03856   3.22979
   A40        2.84407  -0.00167   0.01924  -0.01447   0.00479   2.84886
   A41        3.01824  -0.00001  -0.00984  -0.00318  -0.01178   3.00646
   A42        2.95232   0.00144   0.03122  -0.00358   0.02682   2.97914
   A43        2.86130  -0.00082   0.06493  -0.03283   0.02356   2.88486
   A44        2.98821  -0.00036  -0.00591   0.02419   0.01912   3.00733
   A45        2.79400  -0.00088   0.00550  -0.01510  -0.00879   2.78521
   A46        2.94133   0.00023   0.01312  -0.00679   0.00367   2.94501
   A47        3.01351   0.00061   0.00752  -0.00043   0.00806   3.02157
   A48        3.05427   0.00274   0.05089  -0.01321   0.03776   3.09203
   A49        3.15723  -0.00035  -0.01466  -0.00775  -0.02269   3.13455
   A50        2.95147   0.00134  -0.02714   0.02013  -0.00833   2.94314
   A51        3.35902  -0.00004  -0.02451  -0.00026  -0.02267   3.33635
   A52        3.33747   0.00208   0.00324  -0.00305  -0.00009   3.33738
   A53        3.12833   0.00108  -0.04974   0.07710   0.02260   3.15093
   A54        3.24411   0.00151   0.00508   0.01990   0.02374   3.26785
   A55        3.16833   0.00023   0.01148  -0.00836   0.00207   3.17040
   A56        2.95627   0.00463   0.03133   0.01404   0.04664   3.00291
   A57        2.98816   0.00086  -0.00910   0.00493  -0.00189   2.98627
   A58        3.33694  -0.00027  -0.00060   0.00470   0.00672   3.34366
    D1       -2.18875  -0.00090   0.21330  -0.18869   0.02182  -2.16693
    D2        0.92946  -0.00083   0.19669  -0.17129   0.02443   0.95389
    D3        0.09328  -0.00052  -0.00487  -0.00408  -0.00567   0.08761
    D4       -3.02694  -0.00047   0.01140  -0.01976  -0.00741  -3.03435
    D5        2.39975  -0.00006   0.00358  -0.05305  -0.05009   2.34966
    D6        0.29671  -0.00041  -0.00326  -0.04916  -0.05316   0.24354
    D7       -1.78281  -0.00021  -0.00268  -0.05078  -0.05419  -1.83700
    D8       -0.76159  -0.00003  -0.01029  -0.03855  -0.04809  -0.80967
    D9       -2.86463  -0.00038  -0.01713  -0.03466  -0.05116  -2.91579
   D10        1.33904  -0.00018  -0.01656  -0.03628  -0.05218   1.28685
   D11       -1.40820  -0.00060  -0.18547   0.14462  -0.04143  -1.44963
   D12        2.69984  -0.00265  -0.20327   0.13330  -0.07207   2.62776
   D13        1.22871   0.00066   0.05540  -0.06435  -0.00360   1.22511
   D14       -0.87687  -0.00131   0.07659  -0.07974   0.00207  -0.87480
   D15        2.31049   0.00006  -0.02699   0.02226  -0.00405   2.30644
   D16       -1.72247  -0.00023  -0.03219   0.04867   0.01569  -1.70678
   D17       -0.11496  -0.00055  -0.01174   0.04583   0.03397  -0.08099
   D18       -2.05618  -0.00018  -0.02499   0.00569  -0.01847  -2.07465
   D19        0.19404  -0.00047  -0.03019   0.03211   0.00128   0.19532
   D20        1.80155  -0.00078  -0.00973   0.02926   0.01956   1.82111
   D21        1.75081  -0.00101  -0.00744  -0.04276  -0.05027   1.70054
   D22       -0.22854  -0.00014   0.00605  -0.05316  -0.04668  -0.27522
   D23       -2.34039  -0.00052   0.00412  -0.04702  -0.04302  -2.38340
   D24       -0.12321   0.00005   0.01970  -0.04240  -0.02306  -0.14626
   D25       -2.10255   0.00092   0.03319  -0.05280  -0.01947  -2.12202
   D26        2.06879   0.00054   0.03126  -0.04666  -0.01581   2.05297
   D27       -2.22208   0.00012  -0.02870  -0.00615  -0.03478  -2.25685
   D28        2.01046  -0.00034   0.00170  -0.00327  -0.00173   2.00874
   D29        2.00785   0.00071  -0.00907  -0.01263  -0.02126   1.98659
   D30       -0.04280   0.00026   0.02133  -0.00975   0.01179  -0.03101
   D31        0.09892   0.00010   0.00084   0.00466   0.00508   0.10400
   D32       -1.95173  -0.00035   0.03124   0.00754   0.03813  -1.91360
   D33       -1.96042   0.00042  -0.02185   0.04214   0.02127  -1.93914
   D34        2.23267  -0.00005   0.01828   0.02742   0.04625   2.27892
   D35        0.31659   0.00077  -0.02836   0.01391  -0.01232   0.30426
   D36       -1.77351   0.00030   0.01177  -0.00081   0.01265  -1.76086
   D37        1.98408   0.00051  -0.03072   0.00841  -0.02047   1.96361
   D38       -0.10602   0.00004   0.00941  -0.00632   0.00450  -0.10152
   D39       -2.43542  -0.00019  -0.03966   0.02675  -0.01273  -2.44814
   D40        1.87631   0.00021  -0.02193   0.02458   0.00260   1.87891
   D41        1.67717  -0.00008  -0.00118  -0.00688  -0.00738   1.66979
   D42       -0.29429   0.00032   0.01655  -0.00904   0.00795  -0.28634
   D43       -1.88663  -0.00164  -0.01960  -0.00124  -0.02029  -1.90693
   D44        0.22325   0.00012  -0.03311   0.00990  -0.02313   0.20012
   D45        2.34256  -0.00133   0.01247  -0.02025  -0.00719   2.33537
   D46       -1.83074   0.00043  -0.00103  -0.00911  -0.01002  -1.84076
   D47        0.62929  -0.00034  -0.04863   0.01412  -0.03770   0.59159
   D48       -0.92426  -0.00032  -0.06738   0.01590  -0.05408  -0.97834
   D49        2.93608   0.00149  -0.03827   0.00472  -0.03494   2.90114
   D50       -1.42503  -0.00057  -0.03827   0.00363  -0.03522  -1.46025
   D51       -2.97858  -0.00055  -0.05702   0.00541  -0.05159  -3.03018
   D52        0.88176   0.00125  -0.02790  -0.00578  -0.03245   0.84930
   D53       -1.75229   0.00078   0.00955   0.02601   0.03560  -1.71669
   D54       -0.04812   0.00135   0.01789   0.02138   0.03969  -0.00844
   D55        2.21206   0.00178   0.00172   0.04322   0.04534   2.25740
   D56        0.18997  -0.00035  -0.02295   0.03811   0.01460   0.20457
   D57        1.89413   0.00022  -0.01460   0.03348   0.01869   1.91282
   D58       -2.12887   0.00065  -0.03077   0.05532   0.02434  -2.10453
         Item               Value     Threshold  Converged?
 Maximum Force            0.021041     0.000015     NO 
 RMS     Force            0.004579     0.000010     NO 
 Maximum Displacement     0.288633     0.000060     NO 
 RMS     Displacement     0.063183     0.000040     NO 
 Predicted change in Energy=-2.360989D-03
 GradGradGradGradGradGradGradGradGradGradGradGradGradGradGradGradGradGrad

                          Input orientation:                          
 ---------------------------------------------------------------------
 Center     Atomic      Atomic             Coordinates (Angstroms)
 Number     Number       Type             X           Y           Z
 ---------------------------------------------------------------------
      1          6           0        1.189774   -0.393452    0.301369
      2          8           0        0.028117   -0.788045    0.252376
      3          8           0        1.753920    0.476576   -0.437544
      4          1           0        1.077681    0.983878   -1.156773
      5          6           0        2.140540   -0.963380    1.389290
      6          9           0        3.332246   -1.290201    0.880768
      7          9           0        1.618870   -2.056127    1.958784
      8          9           0        2.331125   -0.048277    2.353238
      9          8           0       -1.845607   -1.838772   -1.717725
     10          1           0       -1.139419   -1.683830   -1.073011
     11          1           0       -2.670105   -1.656674   -1.229990
     12          8           0       -1.519288    0.198391   -3.345151
     13          1           0       -1.510259   -0.005123   -4.283116
     14          1           0       -1.629060   -0.655637   -2.843616
     15          8           0       -1.474813    3.104121   -0.698789
     16          1           0       -2.282423    2.601230   -0.965961
     17          1           0       -1.643917    4.028639   -0.892484
     18          8           0       -2.164072   -0.951588    1.925793
     19          1           0       -1.308559   -0.856840    1.470935
     20          1           0       -2.091882   -1.741093    2.467569
     21          8           0       -3.403880    1.522773   -1.673505
     22          1           0       -3.662103    0.785551   -1.093695
     23          1           0       -2.914038    1.118690   -2.409218
     24          8           0       -3.893151   -0.798840   -0.117298
     25          1           0       -3.373647   -0.822677    0.721427
     26          1           0       -4.788441   -1.075779    0.089983
     27          8           0        0.349473    1.673892   -1.992306
     28          1           0       -0.254210    2.297975   -1.507924
     29          1           0       -0.237809    1.128319   -2.560164
 ---------------------------------------------------------------------
                    Distance matrix (angstroms):
                    1          2          3          4          5
     1  C    0.000000
     2  O    1.227824   0.000000
     3  O    1.273263   2.248032   0.000000
     4  H    2.008925   2.495396   1.109931   0.000000
     5  C    1.553173   2.405337   2.358022   3.376969   0.000000
     6  F    2.393751   3.400633   2.711191   3.795533   1.336252
     7  F    2.386554   2.655250   3.489299   4.386481   1.338118
     8  F    2.373182   3.203861   2.897775   3.867383   1.342733
     9  O    3.921636   2.914818   4.467246   4.102150   5.129251
    10  H    2.996521   1.980460   3.666412   3.469758   4.164145
    11  H    4.340445   3.198801   4.975010   4.585170   5.521195
    12  O    4.581092   4.038530   4.386964   3.485719   6.095817
    13  H    5.334649   4.852861   5.067082   4.177269   6.813426
    14  H    4.231489   3.514105   4.302980   3.586070   5.676449
    15  O    4.509252   4.279307   4.170966   3.349687   5.828843
    16  H    4.757142   4.279033   4.591889   3.733970   6.149492
    17  H    5.386091   5.225595   4.936539   4.092372   6.666998
    18  O    3.768097   2.762746   4.793294   4.874137   4.337933
    19  H    2.797192   1.810061   3.846955   3.998405   3.451709
    20  H    4.156661   3.210884   5.305462   5.532401   4.436318
    21  O    5.354783   4.563715   5.406017   4.543325   6.804576
    22  H    5.184300   4.231529   5.464367   4.744351   6.549400
    23  H    5.145399   4.401818   5.107802   4.185764   6.656759
    24  O    5.116225   3.938670   5.798159   5.382171   6.221118
    25  H    4.602771   3.434124   5.415091   5.158062   5.556266
    26  H    6.020740   4.827877   6.744670   6.340976   7.050646
    27  O    3.200150   3.347088   2.413156   1.305573   4.647398
    28  H    3.549987   3.563970   2.914755   1.903705   4.976456
    29  H    3.541489   3.413730   2.982829   1.928958   5.062601
                    6          7          8          9         10
     6  F    0.000000
     7  F    2.164352   0.000000
     8  F    2.170895   2.166648   0.000000
     9  O    5.819214   5.056339   6.101123   0.000000
    10  H    4.895710   4.115646   5.143821   0.968692   0.000000
    11  H    6.373211   5.359398   6.359149   0.975112   1.538955
    12  O    6.603914   6.562211   6.881727   2.627743   2.974841
    13  H    7.194927   7.277320   7.668069   3.171113   3.641477
    14  H    6.236045   5.964349   6.561954   1.647522   2.105224
    15  O    6.701707   6.577364   5.808411   5.060425   4.814250
    16  H    7.076591   6.742788   6.270709   4.524331   4.436176
    17  H    7.496444   7.469932   6.554152   5.928593   5.737544
    18  O    5.605020   3.941033   4.604941   3.763474   3.252525
    19  H    4.698209   3.200957   3.831388   3.379373   2.680333
    20  H    5.669427   3.758695   4.737266   4.193672   3.666903
    21  O    7.733855   7.157518   7.181444   3.705422   3.971231
    22  H    7.558317   6.729148   6.963864   3.252098   3.530185
    23  H    7.459412   7.050260   7.180149   3.219672   3.576149
    24  O    7.310536   6.022729   6.738583   2.799154   3.046250
    25  H    6.724059   5.289393   5.983889   3.052347   2.992218
    26  H    8.161916   6.745898   7.540975   3.536982   3.877840
    27  O    5.092870   5.579921   5.077062   4.151214   3.786317
    28  H    5.607452   5.872367   5.205519   4.437255   4.102135
    29  H    5.516751   5.831710   5.667920   3.478268   3.306464
                   11         12         13         14         15
    11  H    0.000000
    12  O    3.039664   0.000000
    13  H    3.659842   0.959832   0.000000
    14  H    2.165557   0.996470   1.584123   0.000000
    15  O    4.937212   3.930455   4.745108   4.331265   0.000000
    16  H    4.283662   3.466491   4.288686   3.815712   0.988186
    17  H    5.787033   4.549935   5.271194   5.074405   0.959609
    18  O    3.272947   5.433328   6.314572   4.808439   4.879782
    19  H    3.128664   4.934836   5.820242   4.331115   4.519353
    20  H    3.743450   6.154444   6.994543   5.440690   5.820884
    21  O    3.293024   2.846063   3.567959   3.043783   2.678065
    22  H    2.639526   3.163143   3.927850   3.045080   3.211846
    23  H    3.025347   1.915268   2.597123   2.233408   2.989795
    24  O    1.862741   4.129012   4.864381   3.546749   4.628130
    25  H    2.235744   4.584571   5.402413   3.972533   4.587191
    26  H    2.562638   4.910297   5.569271   4.331767   5.392017
    27  O    4.559786   2.738532   3.394923   3.172700   2.654574
    28  H    4.642525   3.063344   3.818849   3.521095   1.671658
    29  H    3.929582   1.767246   2.423300   2.280006   2.983067
                   16         17         18         19         20
    16  H    0.000000
    17  H    1.565434   0.000000
    18  O    4.582441   5.745947   0.000000
    19  H    4.341097   5.437474   0.973538   0.000000
    20  H    5.539062   6.691819   0.960235   1.545567   0.000000
    21  O    1.709198   3.160195   4.540322   4.465471   5.433475
    22  H    2.283972   3.825073   3.791972   3.848889   4.640272
    23  H    2.163297   3.518735   4.862183   4.640676   5.712911
    24  O    3.856832   5.381870   2.680908   3.034133   3.288457
    25  H    3.970036   5.397401   1.711779   2.197162   2.352748
    26  H    4.573351   6.075225   3.205142   3.750273   3.656090
    27  O    2.973250   3.275370   5.344395   4.598664   6.124771
    28  H    2.121163   2.303312   5.098788   4.465211   5.957823
    29  H    2.981844   3.629070   5.306629   4.619212   6.078587
                   21         22         23         24         25
    21  O    0.000000
    22  H    0.972808   0.000000
    23  H    0.971854   1.549575   0.000000
    24  O    2.837437   1.875374   3.144596   0.000000
    25  H    3.352275   2.442186   3.712288   0.986870   0.000000
    26  H    3.432108   2.476747   3.817733   0.959794   1.569849
    27  O    3.769898   4.205876   3.336551   5.256417   5.240117
    28  H    3.247887   3.751366   3.045936   4.976544   4.943618
    29  H    3.311459   3.740831   2.680501   4.800319   4.940517
                   26         27         28         29
    26  H    0.000000
    27  O    6.188277   0.000000
    28  H    5.873224   0.994253   0.000000
    29  H    5.708728   0.982350   1.573395   0.000000
 Stoichiometry    C2H15F3O9
 Framework group  C1[X(C2H15F3O9)]
 Deg. of freedom    81
 Full point group                 C1      NOp   1
 Largest Abelian subgroup         C1      NOp   1
 Largest concise Abelian subgroup C1      NOp   1
                         Standard orientation:                         
 ---------------------------------------------------------------------
 Center     Atomic      Atomic             Coordinates (Angstroms)
 Number     Number       Type             X           Y           Z
 ---------------------------------------------------------------------
      1          6           0        1.548944   -0.390804    0.161020
      2          8           0        0.682512    0.473035    0.264120
      3          8           0        1.397636   -1.654959    0.146273
      4          1           0        0.341528   -1.996366    0.151035
      5          6           0        3.033286    0.037261    0.000289
      6          9           0        3.840112   -0.672696    0.794368
      7          9           0        3.194706    1.332226    0.296211
      8          9           0        3.425828   -0.146309   -1.270595
      9          8           0       -1.558285    1.128647    2.009162
     10          1           0       -0.697096    0.985530    1.589358
     11          1           0       -2.035650    1.720609    1.398795
     12          8           0       -2.673906   -1.233406    1.724339
     13          1           0       -3.085314   -1.605519    2.507636
     14          1           0       -2.275557   -0.354060    1.971362
     15          8           0       -2.095680   -1.730458   -2.131445
     16          1           0       -2.753290   -1.105984   -1.738899
     17          1           0       -2.585637   -2.339352   -2.688256
     18          8           0       -0.218422    2.666387   -1.153727
     19          1           0        0.224982    1.895826   -0.756984
     20          1           0        0.331379    3.425986   -0.946898
     21          8           0       -3.732456   -0.171843   -0.694882
     22          1           0       -3.447939    0.754642   -0.611042
     23          1           0       -3.593321   -0.569244    0.181026
     24          8           0       -2.708077    2.425409   -0.188940
     25          1           0       -1.852317    2.603142   -0.647195
     26          1           0       -3.259297    3.203914   -0.295196
     27          8           0       -0.866059   -2.489472    0.095367
     28          1           0       -1.285826   -2.305919   -0.787040
     29          1           0       -1.483946   -2.117657    0.762436
 ---------------------------------------------------------------------
 Rotational constants (GHZ):           0.6000904           0.2789281           0.2435174
 Standard basis: 6-31++G(d,p) (6D, 7F)
 There are   356 symmetry adapted cartesian basis functions of A   symmetry.
 There are   356 symmetry adapted basis functions of A   symmetry.
   356 basis functions,   568 primitive gaussians,   356 cartesian basis functions
    63 alpha electrons       63 beta electrons
       nuclear repulsion energy      1139.1568577721 Hartrees.
 NAtoms=   29 NActive=   29 NUniq=   29 SFac= 1.00D+00 NAtFMM=   60 NAOKFM=F Big=F
 Integral buffers will be    131072 words long.
 Raffenetti 2 integral format.
 Two-electron integral symmetry is turned on.
 Nuclear repulsion after empirical dispersion term =     1139.1409175932 Hartrees.
 One-electron integrals computed using PRISM.
 NBasis=   356 RedAO= T EigKep=  4.21D-05  NBF=   356
 NBsUse=   356 1.00D-06 EigRej= -1.00D+00 NBFU=   356
 Lowest energy guess from the checkpoint file:  "/local_scratch/slurm.6305372/Gau-1119702.chk"
 B after Tr=    -0.000000    0.000000    0.000000
         Rot=    0.999967   -0.003245   -0.004260    0.006103 Ang=  -0.93 deg.
 B after Tr=     0.000000    0.000000   -0.000000
         Rot=    0.999933   -0.006000    0.007454   -0.006473 Ang=  -1.32 deg.
 Requested convergence on RMS density matrix=1.00D-10 within 128 cycles.
 Requested convergence on MAX density matrix=1.00D-08.
 Requested convergence on             energy=1.00D-08.
 No special actions if energy rises.
 SCF Done:  E(RwB97XD) =  -1061.67780271     A.U. after   16 cycles
            NFock= 16  Conv=0.88D-10     -V/T= 2.0083
 Calling FoFJK, ICntrl=      2127 FMM=F ISym2X=0 I1Cent= 0 IOpClX= 0 NMat=1 NMatS=1 NMatT=0.
 ***** Axes restored to original set *****
 -------------------------------------------------------------------
 Center     Atomic                   Forces (Hartrees/Bohr)
 Number     Number              X              Y              Z
 -------------------------------------------------------------------
      1        6           0.000958893    0.000816060   -0.000264372
      2        8          -0.001648341   -0.001160166   -0.000172153
      3        8           0.002164679   -0.001310573    0.000951810
      4        1           0.000257830    0.000386853   -0.000133766
      5        6           0.000635252   -0.000094101    0.001081598
      6        9          -0.000323473    0.000141313   -0.000505162
      7        9          -0.000682785    0.000161105   -0.000259719
      8        9          -0.000302224    0.000216155   -0.000386344
      9        8          -0.000194700   -0.000096411    0.000456210
     10        1           0.000668334    0.000587152    0.000473124
     11        1           0.000259710   -0.000113131   -0.000598339
     12        8          -0.000249754   -0.001042575    0.000488563
     13        1           0.000150334    0.000000377   -0.000368905
     14        1           0.000078672    0.000909581   -0.000576843
     15        8          -0.000126082   -0.000314884   -0.000759773
     16        1           0.000219501    0.000125903    0.000335361
     17        1           0.000046342    0.000428680    0.000355599
     18        8          -0.000948876    0.000091811    0.000275670
     19        1           0.000906041   -0.000515591   -0.000053178
     20        1           0.000261673   -0.000016899    0.000363363
     21        8           0.000228212    0.000107645   -0.000114834
     22        1          -0.000034199   -0.000062657    0.000046857
     23        1          -0.000460659    0.000097897    0.000191355
     24        8           0.000145637    0.000213453    0.000206407
     25        1          -0.000306998   -0.000246260    0.000048580
     26        1          -0.000349321   -0.000066664   -0.000203168
     27        8          -0.002928988    0.000786287   -0.000647901
     28        1           0.000690989   -0.000352881   -0.000219755
     29        1           0.000884301    0.000322519   -0.000010282
 -------------------------------------------------------------------
 Cartesian Forces:  Max     0.002928988 RMS     0.000642453

 GradGradGradGradGradGradGradGradGradGradGradGradGradGradGradGradGradGrad
 Berny optimization.
 Using GEDIIS/GDIIS optimizer.
 FormGI is forming the generalized inverse of G from B-inverse, IUseBI=4.
 Internal  Forces:  Max     0.001856286 RMS     0.000449541
 Search for a local minimum.
 Step number   7 out of a maximum of  174
 All quantities printed in internal units (Hartrees-Bohrs-Radians)
 Mixed Optimization -- En-DIIS/RFO-DIIS
 Update second derivatives using D2CorX and points    6    5    7
 DE= -2.33D-03 DEPred=-2.36D-03 R= 9.89D-01
 TightC=F SS=  1.41D+00  RLast= 7.16D-01 DXNew= 4.2426D-01 2.1470D+00
 Trust test= 9.89D-01 RLast= 7.16D-01 DXMaxT set to 4.24D-01
 ITU=  1 -1  0  0  0  1  0
 Use linear search instead of GDIIS.
     Eigenvalues ---    0.00003   0.00099   0.00141   0.00205   0.00255
     Eigenvalues ---    0.00265   0.00343   0.00412   0.00506   0.00562
     Eigenvalues ---    0.00641   0.00686   0.00749   0.00832   0.00931
     Eigenvalues ---    0.01077   0.01126   0.01177   0.01285   0.01310
     Eigenvalues ---    0.01408   0.01516   0.01574   0.01627   0.01695
     Eigenvalues ---    0.01788   0.01808   0.01988   0.02038   0.02169
     Eigenvalues ---    0.02268   0.02346   0.02577   0.02666   0.02877
     Eigenvalues ---    0.02946   0.03168   0.03203   0.03317   0.03367
     Eigenvalues ---    0.03476   0.03572   0.03862   0.04692   0.04781
     Eigenvalues ---    0.05006   0.05888   0.06124   0.06457   0.06613
     Eigenvalues ---    0.07394   0.07688   0.12048   0.13832   0.17923
     Eigenvalues ---    0.20001   0.21358   0.22516   0.24822   0.25872
     Eigenvalues ---    0.32019   0.37079   0.38086   0.40030   0.40828
     Eigenvalues ---    0.41276   0.42473   0.45475   0.46627   0.49279
     Eigenvalues ---    0.52044   0.52968   0.53962   0.54412   0.58173
     Eigenvalues ---    0.58749   0.59181   0.59619   0.60147   0.66734
     Eigenvalues ---    0.88955
 RFO step:  Lambda=-6.88213575D-04 EMin= 3.35969193D-05
 Quartic linear search produced a step of  0.16769.
 Iteration  1 RMS(Cart)=  0.10057664 RMS(Int)=  0.00815024
 Iteration  2 RMS(Cart)=  0.00995742 RMS(Int)=  0.00057422
 Iteration  3 RMS(Cart)=  0.00014380 RMS(Int)=  0.00056615
 Iteration  4 RMS(Cart)=  0.00000004 RMS(Int)=  0.00056615
 Variable       Old X    -DE/DX   Delta X   Delta X   Delta X     New X
                                 (Linear)    (Quad)   (Total)
    R1        2.32025   0.00157  -0.00144   0.00198   0.00097   2.32122
    R2        2.40612   0.00033  -0.00023  -0.00071  -0.00043   2.40568
    R3        2.93507  -0.00062  -0.00004  -0.00158  -0.00162   2.93345
    R4        3.42052  -0.00006  -0.00061  -0.00965  -0.00967   3.41085
    R5        2.09747   0.00186  -0.00184   0.01125   0.00953   2.10700
    R6        2.46717   0.00174  -0.00989  -0.00069  -0.01049   2.45669
    R7        2.52515  -0.00013  -0.00042   0.00322   0.00281   2.52796
    R8        2.52868   0.00002   0.00039   0.00033   0.00071   2.52939
    R9        2.53740  -0.00017  -0.00118  -0.00650  -0.00768   2.52972
   R10        1.83056   0.00090  -0.00060   0.00134   0.00074   1.83131
   R11        1.84269  -0.00005   0.00082   0.00057   0.00072   1.84342
   R12        3.11337   0.00030   0.01309   0.00459   0.01702   3.13038
   R13        3.52007   0.00033   0.00567   0.00323   0.00829   3.52836
   R14        1.81382   0.00036  -0.00045   0.00051   0.00006   1.81388
   R15        1.88306  -0.00087  -0.00026  -0.00068  -0.00155   1.88150
   R16        3.61933   0.00029   0.01257   0.01112   0.02374   3.64307
   R17        3.33961  -0.00022   0.00159  -0.00791  -0.00680   3.33281
   R18        1.86740   0.00001  -0.00083  -0.00293  -0.00352   1.86388
   R19        1.81340   0.00033  -0.00035   0.00041   0.00006   1.81345
   R20        3.15898   0.00012  -0.00337  -0.01782  -0.02119   3.13779
   R21        3.22992   0.00032  -0.00002   0.01015   0.01038   3.24029
   R22        1.83972   0.00058  -0.00119   0.00220   0.00160   1.84132
   R23        1.81458   0.00024  -0.00042   0.00005  -0.00037   1.81421
   R24        3.23479   0.00005  -0.00071   0.01214   0.01147   3.24627
   R25        1.83834   0.00028  -0.00098  -0.00051  -0.00123   1.83711
   R26        1.83654  -0.00012  -0.00135   0.00045  -0.00075   1.83579
   R27        3.54394   0.00016   0.00671  -0.00473   0.00221   3.54616
   R28        1.86491  -0.00000   0.00005   0.00036   0.00033   1.86524
   R29        1.81375   0.00030  -0.00044   0.00046   0.00002   1.81377
   R30        1.87887  -0.00064   0.00097  -0.00135  -0.00041   1.87846
   R31        1.85637  -0.00098   0.00082  -0.00011   0.00037   1.85674
    A1        2.23399   0.00137  -0.00310   0.00554   0.00370   2.23769
    A2        2.08194  -0.00122   0.00221   0.00108   0.00259   2.08453
    A3        1.96709  -0.00016   0.00103  -0.00645  -0.00613   1.96096
    A4        2.32406  -0.00092   0.00753  -0.04132  -0.03630   2.28776
    A5        2.00250  -0.00069  -0.00723  -0.00261  -0.00871   1.99379
    A6        1.94885  -0.00066   0.00057  -0.01380  -0.01323   1.93561
    A7        1.93812  -0.00098   0.00006  -0.00070  -0.00068   1.93744
    A8        1.91735  -0.00056   0.00242   0.00889   0.01130   1.92865
    A9        1.88590   0.00090  -0.00144   0.00027  -0.00122   1.88468
   A10        1.88947   0.00072  -0.00072   0.00263   0.00194   1.89140
   A11        1.88216   0.00068  -0.00101   0.00321   0.00217   1.88432
   A12        1.82724   0.00016  -0.00345  -0.00379  -0.00736   1.81988
   A13        1.81743   0.00012   0.00418  -0.01173  -0.00760   1.80983
   A14        1.89531   0.00013  -0.00200  -0.01138  -0.01388   1.88143
   A15        1.88721   0.00020   0.00052  -0.00238  -0.00214   1.88507
   A16        2.19724   0.00007   0.00458   0.01702   0.02183   2.21907
   A17        2.13983  -0.00021  -0.00165  -0.00719  -0.00880   2.13102
   A18        1.65655  -0.00003   0.00017  -0.00065  -0.00034   1.65620
   A19        1.88315  -0.00007  -0.00157  -0.02076  -0.02307   1.86008
   A20        1.62898   0.00004  -0.00214   0.01149   0.00892   1.63790
   A21        1.86680   0.00021   0.00176   0.00172   0.00308   1.86988
   A22        1.79309   0.00016   0.00088   0.00054   0.00129   1.79438
   A23        2.08930   0.00011   0.00755   0.01113   0.01872   2.10802
   A24        1.85206   0.00002   0.00412  -0.00285   0.00124   1.85330
   A25        1.85970  -0.00080  -0.00268  -0.01946  -0.02046   1.83923
   A26        2.10832   0.00063   0.00003   0.03458   0.03464   2.14295
   A27        1.98844   0.00011   0.00241   0.00308   0.00536   1.99380
   A28        1.81834  -0.00012   0.00307  -0.00946  -0.00616   1.81217
   A29        1.84408   0.00010   0.00044  -0.00179  -0.00128   1.84280
   A30        1.56797  -0.00037  -0.00131  -0.00068  -0.00169   1.56628
   A31        1.72229  -0.00001  -0.00109   0.00608   0.00464   1.72693
   A32        2.22507   0.00037  -0.00154  -0.01037  -0.01236   2.21271
   A33        1.98017   0.00035   0.00315   0.01943   0.02228   2.00246
   A34        2.06137   0.00008  -0.00013  -0.00784  -0.00813   2.05324
   A35        1.87604  -0.00033   0.00105  -0.00159  -0.00011   1.87593
   A36        1.93759   0.00021   0.00651  -0.01579  -0.00968   1.92791
   A37        1.99311  -0.00030  -0.00041   0.01341   0.01301   2.00612
   A38        1.84132   0.00040   0.00152   0.00585   0.00775   1.84907
   A39        3.22979  -0.00087  -0.00796   0.00328  -0.00475   3.22504
   A40        2.84886   0.00013  -0.00458  -0.00076  -0.00563   2.84322
   A41        3.00646   0.00025   0.00078  -0.00856  -0.00863   2.99783
   A42        2.97914  -0.00031  -0.00423   0.02122   0.01722   2.99637
   A43        2.88486  -0.00066  -0.01421   0.00237  -0.00926   2.87560
   A44        3.00733   0.00017   0.00486   0.02532   0.02977   3.03710
   A45        2.78521  -0.00001  -0.00301  -0.00283  -0.00621   2.77900
   A46        2.94501   0.00014  -0.00305  -0.01541  -0.01858   2.92643
   A47        3.02157  -0.00003  -0.00075  -0.01104  -0.01212   3.00945
   A48        3.09203  -0.00034  -0.00790  -0.00608  -0.01442   3.07761
   A49        3.13455  -0.00011   0.00030  -0.03143  -0.03096   3.10359
   A50        2.94314  -0.00003   0.00619   0.00691   0.01340   2.95654
   A51        3.33635   0.00020   0.00305  -0.00421  -0.00185   3.33449
   A52        3.33738   0.00012  -0.00092   0.01475   0.01376   3.35114
   A53        3.15093   0.00006   0.01770   0.06256   0.08193   3.23285
   A54        3.26785   0.00011   0.00256   0.01841   0.02093   3.28878
   A55        3.17040  -0.00028  -0.00286   0.00810   0.00512   3.17552
   A56        3.00291  -0.00027  -0.00094   0.00843   0.00763   3.01054
   A57        2.98627  -0.00006   0.00223   0.00955   0.01107   2.99734
   A58        3.34366   0.00006   0.00129   0.02015   0.02045   3.36411
    D1       -2.16693  -0.00026  -0.05599  -0.14633  -0.20144  -2.36837
    D2        0.95389  -0.00043  -0.05091  -0.13540  -0.18609   0.76780
    D3        0.08761   0.00036   0.00041   0.04152   0.04074   0.12834
    D4       -3.03435   0.00053  -0.00443   0.03113   0.02620  -3.00815
    D5        2.34966  -0.00009  -0.00940  -0.20721  -0.21632   2.13334
    D6        0.24354  -0.00011  -0.00800  -0.19765  -0.20539   0.03815
    D7       -1.83700   0.00001  -0.00834  -0.20691  -0.21500  -2.05200
    D8       -0.80967  -0.00022  -0.00519  -0.19776  -0.20318  -1.01285
    D9       -2.91579  -0.00024  -0.00379  -0.18820  -0.19226  -3.10805
   D10        1.28685  -0.00012  -0.00412  -0.19745  -0.20187   1.08499
   D11       -1.44963   0.00006   0.04492   0.04520   0.09008  -1.35955
   D12        2.62776  -0.00011   0.04476   0.00554   0.05035   2.67811
   D13        1.22511   0.00005  -0.01610  -0.00083  -0.01892   1.20620
   D14       -0.87480  -0.00018  -0.02107   0.00084  -0.02204  -0.89684
   D15        2.30644   0.00004   0.00687   0.01993   0.02656   2.33300
   D16       -1.70678   0.00011   0.01163   0.03902   0.05088  -1.65590
   D17       -0.08099   0.00013   0.00898   0.05079   0.05968  -0.02131
   D18       -2.07465   0.00032   0.00389   0.00743   0.01101  -2.06363
   D19        0.19532   0.00039   0.00866   0.02652   0.03534   0.23065
   D20        1.82111   0.00041   0.00600   0.03830   0.04413   1.86524
   D21        1.70054  -0.00016  -0.00635  -0.05319  -0.05971   1.64083
   D22       -0.27522  -0.00049  -0.00952  -0.07233  -0.08178  -0.35699
   D23       -2.38340  -0.00021  -0.00837  -0.07259  -0.08084  -2.46425
   D24       -0.14626  -0.00037  -0.00937  -0.03758  -0.04707  -0.19334
   D25       -2.12202  -0.00069  -0.01255  -0.05672  -0.06913  -2.19116
   D26        2.05297  -0.00042  -0.01139  -0.05698  -0.06820   1.98477
   D27       -2.25685   0.00016   0.00219  -0.00249  -0.00051  -2.25736
   D28        2.00874   0.00005  -0.00076  -0.00236  -0.00327   2.00547
   D29        1.98659  -0.00011  -0.00103  -0.00655  -0.00787   1.97871
   D30       -0.03101  -0.00022  -0.00399  -0.00642  -0.01064  -0.04165
   D31        0.10400  -0.00005   0.00062   0.01398   0.01504   0.11904
   D32       -1.91360  -0.00016  -0.00234   0.01411   0.01228  -1.90132
   D33       -1.93914   0.00034   0.00968  -0.01526  -0.00605  -1.94519
   D34        2.27892   0.00007   0.00264   0.00016   0.00241   2.28133
   D35        0.30426   0.00032   0.00586  -0.04338  -0.03815   0.26612
   D36       -1.76086   0.00006  -0.00117  -0.02796  -0.02969  -1.79055
   D37        1.96361   0.00030   0.00516  -0.04324  -0.03862   1.92499
   D38       -0.10152   0.00003  -0.00188  -0.02782  -0.03016  -0.13168
   D39       -2.44814   0.00020   0.00896  -0.01063  -0.00173  -2.44987
   D40        1.87891   0.00017   0.00657  -0.00608   0.00034   1.87925
   D41        1.66979  -0.00005  -0.00091  -0.02210  -0.02314   1.64665
   D42       -0.28634  -0.00007  -0.00330  -0.01755  -0.02107  -0.30741
   D43       -1.90693   0.00027   0.00208   0.02343   0.02554  -1.88139
   D44        0.20012   0.00022   0.00538   0.03473   0.04004   0.24016
   D45        2.33537  -0.00014  -0.00469   0.01320   0.00839   2.34376
   D46       -1.84076  -0.00020  -0.00139   0.02451   0.02289  -1.81787
   D47        0.59159  -0.00056   0.00728  -0.01829  -0.01000   0.58159
   D48       -0.97834  -0.00012   0.00978  -0.01877  -0.00811  -0.98645
   D49        2.90114  -0.00038   0.00484  -0.02558  -0.02029   2.88084
   D50       -1.46025  -0.00023   0.00480  -0.01831  -0.01329  -1.47354
   D51       -3.03018   0.00021   0.00729  -0.01878  -0.01140  -3.04158
   D52        0.84930  -0.00005   0.00236  -0.02560  -0.02359   0.82572
   D53       -1.71669   0.00031   0.00330   0.03471   0.03818  -1.67850
   D54       -0.00844   0.00013   0.00165   0.04089   0.04255   0.03411
   D55        2.25740   0.00013   0.00712   0.05561   0.06258   2.31998
   D56        0.20457   0.00030   0.00887   0.02771   0.03661   0.24118
   D57        1.91282   0.00013   0.00722   0.03389   0.04098   1.95380
   D58       -2.10453   0.00013   0.01269   0.04861   0.06101  -2.04352
         Item               Value     Threshold  Converged?
 Maximum Force            0.001856     0.000015     NO 
 RMS     Force            0.000450     0.000010     NO 
 Maximum Displacement     0.493554     0.000060     NO 
 RMS     Displacement     0.103542     0.000040     NO 
 Predicted change in Energy=-4.564016D-04
 GradGradGradGradGradGradGradGradGradGradGradGradGradGradGradGradGradGrad

                          Input orientation:                          
 ---------------------------------------------------------------------
 Center     Atomic      Atomic             Coordinates (Angstroms)
 Number     Number       Type             X           Y           Z
 ---------------------------------------------------------------------
      1          6           0        1.137584   -0.362644    0.285443
      2          8           0       -0.024041   -0.754138    0.206875
      3          8           0        1.741753    0.466553   -0.468232
      4          1           0        1.083937    0.970440   -1.214253
      5          6           0        2.046745   -0.895500    1.425258
      6          9           0        3.140455   -1.483694    0.927899
      7          9           0        1.398602   -1.794950    2.175238
      8          9           0        2.433060    0.106717    2.224229
      9          8           0       -1.801956   -1.821208   -1.737953
     10          1           0       -1.098881   -1.630158   -1.098959
     11          1           0       -2.626904   -1.652771   -1.245329
     12          8           0       -1.553582    0.232018   -3.371540
     13          1           0       -1.560191    0.030825   -4.310058
     14          1           0       -1.636485   -0.625451   -2.872354
     15          8           0       -1.404235    3.105395   -0.707000
     16          1           0       -2.221509    2.602198   -0.934346
     17          1           0       -1.584405    4.031500   -0.882425
     18          8           0       -2.135326   -1.081193    1.945401
     19          1           0       -1.287489   -0.981187    1.475724
     20          1           0       -2.051497   -1.871761    2.483589
     21          8           0       -3.382512    1.532958   -1.604389
     22          1           0       -3.616920    0.786183   -1.027789
     23          1           0       -2.924670    1.140808   -2.366182
     24          8           0       -3.853169   -0.829532   -0.103089
     25          1           0       -3.347258   -0.899741    0.741530
     26          1           0       -4.752612   -1.113213    0.075109
     27          8           0        0.360038    1.661327   -2.044136
     28          1           0       -0.226000    2.294379   -1.550262
     29          1           0       -0.237470    1.129540   -2.614735
 ---------------------------------------------------------------------
                    Distance matrix (angstroms):
                    1          2          3          4          5
     1  C    0.000000
     2  O    1.228338   0.000000
     3  O    1.273033   2.250308   0.000000
     4  H    2.007257   2.494271   1.114976   0.000000
     5  C    1.552317   2.406781   2.352342   3.372796   0.000000
     6  F    2.383484   3.326585   2.776511   3.852384   1.337737
     7  F    2.385572   2.642283   3.495723   4.385778   1.338495
     8  F    2.378540   3.293651   2.802986   3.793325   1.338669
     9  O    3.855182   2.842881   4.404987   4.049189   5.067083
    10  H    2.919749   1.904703   3.586533   3.397219   4.099556
    11  H    4.263691   3.113090   4.917375   4.544506   5.435852
    12  O    4.579249   4.014605   4.398117   3.486496   6.102698
    13  H    5.343354   4.835142   5.084518   4.178312   6.838268
    14  H    4.211437   3.478244   4.287746   3.563265   5.666442
    15  O    4.412832   4.199535   4.113118   3.317580   5.697626
    16  H    4.643456   4.170880   4.526112   3.696885   6.001635
    17  H    5.299212   5.150111   4.893233   4.074340   6.541099
    18  O    3.739480   2.754444   4.822124   4.955428   4.218382
    19  H    2.771343   1.804946   3.879590   4.082706   3.335716
    20  H    4.156864   3.247012   5.345063   5.619883   4.343816
    21  O    5.253193   4.448686   5.355946   4.518605   6.674803
    22  H    5.064552   4.099483   5.397281   4.708160   6.397077
    23  H    5.078720   4.315679   5.082553   4.174314   6.575450
    24  O    5.027580   3.842393   5.754678   5.371182   6.095013
    25  H    4.539856   3.369099   5.406322   5.192124   5.437165
    26  H    5.941549   4.744014   6.705792   6.330036   6.935528
    27  O    3.182448   3.324009   2.412487   1.300023   4.628071
    28  H    3.505560   3.524454   2.895477   1.892525   4.918782
    29  H    3.539550   3.399305   2.994053   1.932040   5.063592
                    6          7          8          9         10
     6  F    0.000000
     7  F    2.164898   0.000000
     8  F    2.170319   2.165373   0.000000
     9  O    5.625665   5.055425   6.111558   0.000000
    10  H    4.701232   4.121280   5.151206   0.969085   0.000000
    11  H    6.165544   5.284429   6.382544   0.975494   1.535184
    12  O    6.592635   6.602328   6.871801   2.635533   2.973059
    13  H    7.199031   7.358463   7.658245   3.178711   3.644561
    14  H    6.164224   6.004803   6.562958   1.656526   2.107933
    15  O    6.662345   6.338499   5.684101   5.049006   4.761548
    16  H    6.993793   6.489194   6.153783   4.515344   4.381807
    17  H    7.484580   7.224622   6.418352   5.918906   5.686563
    18  O    5.388059   3.612606   4.728533   3.771717   3.262470
    19  H    4.489912   2.892510   3.947946   3.361254   2.661904
    20  H    5.433887   3.464703   4.908451   4.229213   3.714902
    21  O    7.619828   6.944034   7.107275   3.710313   3.933921
    22  H    7.391832   6.486686   6.902141   3.255290   3.490601
    23  H    7.384086   6.923428   7.130673   3.229349   3.552128
    24  O    7.099412   5.805507   6.768283   2.804225   3.036258
    25  H    6.516606   5.037867   6.051730   3.063478   2.996016
    26  H    7.947642   6.535498   7.598738   3.534801   3.872392
    27  O    5.143430   5.552259   4.993313   4.110476   3.722321
    28  H    5.634549   5.765527   5.109134   4.411000   4.045688
    29  H    5.548840   5.845786   5.620807   3.453009   3.264282
                   11         12         13         14         15
    11  H    0.000000
    12  O    3.037306   0.000000
    13  H    3.655809   0.959864   0.000000
    14  H    2.164145   0.995648   1.582250   0.000000
    15  O    4.942152   3.921527   4.739128   4.319944   0.000000
    16  H    4.285536   3.464650   4.294734   3.809967   0.986322
    17  H    5.790461   4.542324   5.268269   5.064556   0.959638
    18  O    3.278583   5.507524   6.379509   4.864905   5.009715
    19  H    3.106315   5.003863   5.879950   4.376543   4.634444
    20  H    3.779402   6.241502   7.072118   5.514675   5.947343
    21  O    3.293742   2.856616   3.591365   3.052061   2.681687
    22  H    2.641203   3.171378   3.946390   3.052418   3.221432
    23  H    3.024741   1.927830   2.621549   2.243948   2.987342
    24  O    1.867126   4.134945   4.867911   3.553050   4.673932
    25  H    2.243563   4.627689   5.438576   4.007760   4.681313
    26  H    2.559944   4.891097   5.543471   4.316908   5.442424
    27  O    4.532456   2.732556   3.388247   3.146649   2.643090
    28  H    4.630045   3.054973   3.810541   3.501829   1.660445
    29  H    3.914833   1.763646   2.414723   2.259115   2.984091
                   16         17         18         19         20
    16  H    0.000000
    17  H    1.565727   0.000000
    18  O    4.676295   5.868539   0.000000
    19  H    4.418312   5.547618   0.974385   0.000000
    20  H    5.632716   6.811513   0.960037   1.546810   0.000000
    21  O    1.714689   3.161824   4.581513   4.494123   5.484093
    22  H    2.292120   3.832014   3.810784   3.849341   4.673862
    23  H    2.163389   3.514818   4.914275   4.684386   5.775663
    24  O    3.889740   5.420728   2.685262   3.016350   3.320115
    25  H    4.042209   5.482885   1.717850   2.188224   2.378778
    26  H    4.607576   6.117391   3.217017   3.739817   3.697592
    27  O    2.963319   3.278437   5.446527   4.699642   6.228844
    28  H    2.110963   2.304096   5.221080   4.583960   6.079565
    29  H    2.988117   3.638201   5.411472   4.721182   6.188004
                   21         22         23         24         25
    21  O    0.000000
    22  H    0.972156   0.000000
    23  H    0.971458   1.547988   0.000000
    24  O    2.838447   1.876545   3.141010   0.000000
    25  H    3.379735   2.458770   3.741698   0.987045   0.000000
    26  H    3.420542   2.472627   3.792345   0.959805   1.569938
    27  O    3.770482   4.197026   3.341251   5.265278   5.297457
    28  H    3.247500   3.747796   3.046190   5.000949   5.019658
    29  H    3.327887   3.749263   2.698694   4.818673   5.005325
                   26         27         28         29
    26  H    0.000000
    27  O    6.190998   0.000000
    28  H    5.894381   0.994036   0.000000
    29  H    5.714167   0.982546   1.578001   0.000000
 Stoichiometry    C2H15F3O9
 Framework group  C1[X(C2H15F3O9)]
 Deg. of freedom    81
 Full point group                 C1      NOp   1
 Largest Abelian subgroup         C1      NOp   1
 Largest concise Abelian subgroup C1      NOp   1
                         Standard orientation:                         
 ---------------------------------------------------------------------
 Center     Atomic      Atomic             Coordinates (Angstroms)
 Number     Number       Type             X           Y           Z
 ---------------------------------------------------------------------
      1          6           0        1.495901   -0.420694    0.188170
      2          8           0        0.625797    0.440199    0.291106
      3          8           0        1.358929   -1.686022    0.216382
      4          1           0        0.298879   -2.031605    0.222566
      5          6           0        2.974340    0.008839   -0.010342
      6          9           0        3.749752   -0.486461    0.960717
      7          9           0        3.092972    1.341971    0.005593
      8          9           0        3.437077   -0.432809   -1.186290
      9          8           0       -1.545100    1.103147    2.002736
     10          1           0       -0.693067    0.921158    1.578418
     11          1           0       -1.993425    1.714941    1.389303
     12          8           0       -2.764649   -1.209400    1.669781
     13          1           0       -3.212278   -1.567793    2.439535
     14          1           0       -2.335456   -0.351106    1.935185
     15          8           0       -2.010828   -1.743180   -2.141414
     16          1           0       -2.652519   -1.081324   -1.790684
     17          1           0       -2.498822   -2.328713   -2.724440
     18          8           0       -0.063908    2.742820   -1.053961
     19          1           0        0.342436    1.957858   -0.643905
     20          1           0        0.501952    3.485183   -0.829529
     21          8           0       -3.652005   -0.095233   -0.806403
     22          1           0       -3.333612    0.817372   -0.702162
     23          1           0       -3.580947   -0.498661    0.074464
     24          8           0       -2.597683    2.471143   -0.207317
     25          1           0       -1.724816    2.674972   -0.620614
     26          1           0       -3.150157    3.250364   -0.301189
     27          8           0       -0.909233   -2.504137    0.137479
     28          1           0       -1.290282   -2.323823   -0.762741
     29          1           0       -1.548091   -2.126699    0.781527
 ---------------------------------------------------------------------
 Rotational constants (GHZ):           0.5936492           0.2874920           0.2481594
 Standard basis: 6-31++G(d,p) (6D, 7F)
 There are   356 symmetry adapted cartesian basis functions of A   symmetry.
 There are   356 symmetry adapted basis functions of A   symmetry.
   356 basis functions,   568 primitive gaussians,   356 cartesian basis functions
    63 alpha electrons       63 beta electrons
       nuclear repulsion energy      1144.3431553797 Hartrees.
 NAtoms=   29 NActive=   29 NUniq=   29 SFac= 1.00D+00 NAtFMM=   60 NAOKFM=F Big=F
 Integral buffers will be    131072 words long.
 Raffenetti 2 integral format.
 Two-electron integral symmetry is turned on.
 Nuclear repulsion after empirical dispersion term =     1144.3269708465 Hartrees.
 One-electron integrals computed using PRISM.
 NBasis=   356 RedAO= T EigKep=  4.17D-05  NBF=   356
 NBsUse=   356 1.00D-06 EigRej= -1.00D+00 NBFU=   356
 Initial guess from the checkpoint file:  "/local_scratch/slurm.6305372/Gau-1119702.chk"
 B after Tr=     0.000000   -0.000000   -0.000000
         Rot=    0.999924    0.006773    0.007550    0.007009 Ang=   1.41 deg.
 ExpMin= 3.60D-02 ExpMax= 7.00D+03 ExpMxC= 1.05D+03 IAcc=3 IRadAn=         5 AccDes= 0.00D+00
 Harris functional with IExCor= 4639 and IRadAn=       5 diagonalized for initial guess.
 HarFok:  IExCor= 4639 AccDes= 0.00D+00 IRadAn=         5 IDoV= 1 UseB2=F ITyADJ=14
 ICtDFT=  3500011 ScaDFX=  1.000000  1.000000  1.000000  1.000000
 FoFCou: FMM=F IPFlag=           0 FMFlag=      100000 FMFlg1=           0
         NFxFlg=           0 DoJE=T BraDBF=F KetDBF=T FulRan=T
         wScrn=  0.000000 ICntrl=       500 IOpCl=  0 I1Cent=   200000004 NGrid=           0
         NMat0=    1 NMatS0=      1 NMatT0=    0 NMatD0=    1 NMtDS0=    0 NMtDT0=    0
 Petite list used in FoFCou.
 Requested convergence on RMS density matrix=1.00D-10 within 128 cycles.
 Requested convergence on MAX density matrix=1.00D-08.
 Requested convergence on             energy=1.00D-08.
 No special actions if energy rises.
 SCF Done:  E(RwB97XD) =  -1061.67832058     A.U. after   17 cycles
            NFock= 17  Conv=0.42D-10     -V/T= 2.0083
 Calling FoFJK, ICntrl=      2127 FMM=F ISym2X=0 I1Cent= 0 IOpClX= 0 NMat=1 NMatS=1 NMatT=0.
 ***** Axes restored to original set *****
 -------------------------------------------------------------------
 Center     Atomic                   Forces (Hartrees/Bohr)
 Number     Number              X              Y              Z
 -------------------------------------------------------------------
      1        6           0.001906676    0.000839721    0.000358174
      2        8          -0.000460316   -0.000431723    0.000190930
      3        8           0.000490749   -0.001074455    0.000291938
      4        1           0.000007978    0.000187079   -0.000082569
      5        6          -0.000235068   -0.000014927    0.000605803
      6        9           0.000402445   -0.000215626   -0.000658829
      7        9          -0.000740920   -0.000292173    0.000253907
      8        9           0.000106769    0.000441931    0.000229381
      9        8          -0.001639243    0.000279129   -0.000266726
     10        1           0.000769613    0.000716435    0.000247228
     11        1           0.000607945   -0.000451016   -0.001034033
     12        8           0.000078598   -0.000899897    0.000350775
     13        1          -0.000016460    0.000069758   -0.000399796
     14        1          -0.000171469    0.000116955   -0.000066004
     15        8           0.000813051    0.000418778    0.000024927
     16        1          -0.001185954   -0.000328883   -0.000139289
     17        1           0.000008641    0.000196978    0.000231775
     18        8          -0.000597221   -0.000113585    0.000006579
     19        1           0.000703587   -0.000008855    0.000073891
     20        1          -0.000043297   -0.000068565    0.000383867
     21        8           0.000751354    0.000608709   -0.000408768
     22        1          -0.000368087   -0.000633421    0.000431512
     23        1          -0.000362819    0.000030364    0.000047806
     24        8           0.000376732    0.000149782    0.000765456
     25        1          -0.000441519   -0.000257883   -0.000395458
     26        1          -0.000317517   -0.000050590   -0.000109873
     27        8          -0.000938443    0.000432141   -0.001256922
     28        1           0.000091139   -0.000170531   -0.000268799
     29        1           0.000403055    0.000524372    0.000593119
 -------------------------------------------------------------------
 Cartesian Forces:  Max     0.001906676 RMS     0.000541635

 GradGradGradGradGradGradGradGradGradGradGradGradGradGradGradGradGradGrad
 Berny optimization.
 Using GEDIIS/GDIIS optimizer.
 FormGI is forming the generalized inverse of G from B-inverse, IUseBI=4.
 Internal  Forces:  Max     0.001924077 RMS     0.000441493
 Search for a local minimum.
 Step number   8 out of a maximum of  174
 All quantities printed in internal units (Hartrees-Bohrs-Radians)
 Mixed Optimization -- En-DIIS/RFO-DIIS
 Swapping is turned off.
 Update second derivatives using D2CorX and points    7    8
 DE= -5.18D-04 DEPred=-4.56D-04 R= 1.13D+00
 TightC=F SS=  1.41D+00  RLast= 6.53D-01 DXNew= 7.1352D-01 1.9581D+00
 Trust test= 1.13D+00 RLast= 6.53D-01 DXMaxT set to 7.14D-01
 ITU=  1  1 -1  0  0  0  1  0
     Eigenvalues ---    0.00005   0.00093   0.00137   0.00157   0.00216
     Eigenvalues ---    0.00265   0.00347   0.00410   0.00528   0.00560
     Eigenvalues ---    0.00639   0.00681   0.00753   0.00841   0.00928
     Eigenvalues ---    0.01076   0.01151   0.01177   0.01282   0.01309
     Eigenvalues ---    0.01412   0.01486   0.01571   0.01618   0.01648
     Eigenvalues ---    0.01784   0.01810   0.01972   0.02047   0.02180
     Eigenvalues ---    0.02274   0.02338   0.02579   0.02663   0.02873
     Eigenvalues ---    0.03024   0.03177   0.03201   0.03339   0.03391
     Eigenvalues ---    0.03468   0.03582   0.03862   0.04694   0.04769
     Eigenvalues ---    0.05006   0.05900   0.06146   0.06451   0.06612
     Eigenvalues ---    0.07436   0.07663   0.12064   0.13820   0.17925
     Eigenvalues ---    0.19448   0.21213   0.22555   0.24757   0.25791
     Eigenvalues ---    0.33822   0.37188   0.37792   0.39900   0.40818
     Eigenvalues ---    0.41276   0.42389   0.45544   0.46701   0.49674
     Eigenvalues ---    0.52091   0.53329   0.53815   0.54897   0.58172
     Eigenvalues ---    0.58742   0.59179   0.59628   0.60212   0.66976
     Eigenvalues ---    0.88377
 Eigenvalue     1 is   4.91D-05 Eigenvector:
                          D7        D5        D10       D6        D8
   1                    0.42220   0.41687   0.40403   0.39959   0.39871
                          D9        D2        D14       D4        D13
   1                    0.38143  -0.04212  -0.04152   0.03638  -0.03450
 En-DIIS/RFO-DIIS/Sim-DIIS IScMMF=       -3 using points:     8    7
 RFO step:  Lambda=-3.88589890D-04.
 DidBck=F Rises=F RFO-DIIS coefs:    1.93362   -0.93362
 Iteration  1 RMS(Cart)=  0.09778020 RMS(Int)=  0.01649632
 Iteration  2 RMS(Cart)=  0.02521111 RMS(Int)=  0.00093823
 Iteration  3 RMS(Cart)=  0.00095703 RMS(Int)=  0.00042677
 Iteration  4 RMS(Cart)=  0.00000135 RMS(Int)=  0.00042677
 Iteration  5 RMS(Cart)=  0.00000000 RMS(Int)=  0.00042677
 Variable       Old X    -DE/DX   Delta X   Delta X   Delta X     New X
                                 (Linear)    (Quad)   (Total)
    R1        2.32122   0.00098   0.00091  -0.00213  -0.00089   2.32033
    R2        2.40568   0.00021  -0.00041  -0.00090  -0.00101   2.40467
    R3        2.93345   0.00007  -0.00151   0.00126  -0.00026   2.93319
    R4        3.41085   0.00031  -0.00902   0.01095   0.00231   3.41316
    R5        2.10700   0.00192   0.00890  -0.00925  -0.00034   2.10666
    R6        2.45669   0.00176  -0.00979   0.01354   0.00374   2.46043
    R7        2.52796   0.00067   0.00262   0.00374   0.00636   2.53432
    R8        2.52939   0.00070   0.00067  -0.00122  -0.00055   2.52884
    R9        2.52972   0.00050  -0.00717  -0.00100  -0.00814   2.52158
   R10        1.83131   0.00086   0.00069   0.00290   0.00359   1.83490
   R11        1.84342  -0.00093   0.00067  -0.00231  -0.00242   1.84100
   R12        3.13038  -0.00067   0.01589  -0.04599  -0.03046   3.09992
   R13        3.52836   0.00024   0.00774  -0.00057   0.00656   3.53492
   R14        1.81388   0.00038   0.00006  -0.00030  -0.00024   1.81364
   R15        1.88150  -0.00076  -0.00145   0.00476   0.00295   1.88445
   R16        3.64307   0.00026   0.02216   0.00187   0.02455   3.66762
   R17        3.33281   0.00061  -0.00635   0.00311  -0.00349   3.32932
   R18        1.86388   0.00111  -0.00329   0.00416   0.00087   1.86475
   R19        1.81345   0.00015   0.00005  -0.00022  -0.00017   1.81328
   R20        3.13779   0.00028  -0.01978   0.00751  -0.01245   3.12534
   R21        3.24029  -0.00002   0.00969  -0.01117  -0.00145   3.23884
   R22        1.84132   0.00093   0.00149  -0.00179   0.00010   1.84142
   R23        1.81421   0.00027  -0.00035   0.00009  -0.00026   1.81395
   R24        3.24627   0.00062   0.01071  -0.00375   0.00703   3.25329
   R25        1.83711   0.00101  -0.00115   0.00180   0.00084   1.83795
   R26        1.83579   0.00007  -0.00070   0.00020  -0.00006   1.83573
   R27        3.54616   0.00018   0.00207  -0.00214   0.00007   3.54623
   R28        1.86524   0.00006   0.00031  -0.00085  -0.00055   1.86470
   R29        1.81377   0.00029   0.00002  -0.00012  -0.00011   1.81366
   R30        1.87846  -0.00002  -0.00038   0.00104   0.00051   1.87896
   R31        1.85674  -0.00025   0.00035   0.00003   0.00016   1.85690
    A1        2.23769  -0.00066   0.00345  -0.00350   0.00057   2.23826
    A2        2.08453  -0.00065   0.00242   0.00064   0.00267   2.08720
    A3        1.96096   0.00131  -0.00573   0.00291  -0.00339   1.95757
    A4        2.28776   0.00118  -0.03389   0.05760   0.02308   2.31084
    A5        1.99379   0.00036  -0.00813   0.01291   0.00547   1.99926
    A6        1.93561  -0.00061  -0.01236  -0.00652  -0.01889   1.91673
    A7        1.93744  -0.00062  -0.00063   0.00083   0.00008   1.93752
    A8        1.92865   0.00007   0.01055   0.00758   0.01808   1.94673
    A9        1.88468   0.00061  -0.00114  -0.00078  -0.00205   1.88262
   A10        1.89140   0.00034   0.00181  -0.00147   0.00046   1.89187
   A11        1.88432   0.00027   0.00202   0.00029   0.00222   1.88654
   A12        1.81988   0.00007  -0.00688   0.00207  -0.00475   1.81512
   A13        1.80983  -0.00041  -0.00709   0.00780   0.00122   1.81106
   A14        1.88143   0.00055  -0.01296   0.02852   0.01387   1.89530
   A15        1.88507  -0.00002  -0.00199   0.00773   0.00554   1.89061
   A16        2.21907   0.00012   0.02038   0.00624   0.02666   2.24573
   A17        2.13102  -0.00002  -0.00822   0.00531  -0.00362   2.12740
   A18        1.65620  -0.00024  -0.00032  -0.01777  -0.01760   1.63860
   A19        1.86008   0.00010  -0.02154  -0.01559  -0.03782   1.82226
   A20        1.63790   0.00002   0.00833   0.00496   0.01221   1.65011
   A21        1.86988  -0.00014   0.00287   0.00028   0.00278   1.87266
   A22        1.79438   0.00004   0.00121   0.00694   0.00782   1.80220
   A23        2.10802   0.00017   0.01748  -0.00729   0.01042   2.11844
   A24        1.85330  -0.00043   0.00116   0.00265   0.00374   1.85704
   A25        1.83923   0.00064  -0.01911   0.02289   0.00442   1.84365
   A26        2.14295   0.00015   0.03234  -0.01955   0.01256   2.15552
   A27        1.99380   0.00012   0.00501  -0.00291   0.00198   1.99578
   A28        1.81217   0.00014  -0.00575   0.00197  -0.00393   1.80824
   A29        1.84280  -0.00002  -0.00120   0.00546   0.00491   1.84771
   A30        1.56628  -0.00046  -0.00158  -0.02416  -0.02587   1.54042
   A31        1.72693   0.00054   0.00434   0.00027   0.00505   1.73198
   A32        2.21271  -0.00013  -0.01154   0.01843   0.00601   2.21872
   A33        2.00246   0.00007   0.02081   0.00136   0.02146   2.02391
   A34        2.05324   0.00021  -0.00759   0.00565  -0.00138   2.05186
   A35        1.87593  -0.00018  -0.00010  -0.00286  -0.00292   1.87301
   A36        1.92791  -0.00023  -0.00903   0.00136  -0.00779   1.92012
   A37        2.00612   0.00052   0.01215   0.01004   0.02218   2.02830
   A38        1.84907  -0.00019   0.00724  -0.00801  -0.00061   1.84846
   A39        3.22504   0.00052  -0.00444   0.01649   0.01225   3.23729
   A40        2.84322  -0.00026  -0.00526  -0.02218  -0.02693   2.81630
   A41        2.99783  -0.00031  -0.00805  -0.03556  -0.04386   2.95397
   A42        2.99637   0.00018   0.01608  -0.00964   0.00656   3.00293
   A43        2.87560  -0.00019  -0.00864  -0.02004  -0.02768   2.84792
   A44        3.03710  -0.00025   0.02779  -0.00452   0.02271   3.05981
   A45        2.77900  -0.00019  -0.00580  -0.00098  -0.00749   2.77150
   A46        2.92643   0.00047  -0.01735   0.02288   0.00509   2.93152
   A47        3.00945  -0.00011  -0.01131   0.00575  -0.00600   3.00345
   A48        3.07761   0.00039  -0.01346   0.00672  -0.00744   3.07017
   A49        3.10359  -0.00048  -0.02890   0.01494  -0.01421   3.08938
   A50        2.95654   0.00003   0.01251  -0.02333  -0.01181   2.94473
   A51        3.33449  -0.00013  -0.00173   0.01246   0.01076   3.34525
   A52        3.35114   0.00047   0.01285  -0.00304   0.00970   3.36084
   A53        3.23285  -0.00043   0.07649  -0.02431   0.05287   3.28572
   A54        3.28878  -0.00003   0.01954  -0.01237   0.00669   3.29547
   A55        3.17552   0.00013   0.00478  -0.00122   0.00189   3.17741
   A56        3.01054   0.00090   0.00712   0.01027   0.01771   3.02825
   A57        2.99734  -0.00002   0.01034  -0.00602   0.00406   3.00140
   A58        3.36411  -0.00028   0.01909  -0.00049   0.01846   3.38256
    D1       -2.36837  -0.00038  -0.18807   0.03983  -0.14802  -2.51639
    D2        0.76780  -0.00027  -0.17374   0.05211  -0.12147   0.64634
    D3        0.12834   0.00029   0.03803  -0.00833   0.02961   0.15795
    D4       -3.00815   0.00020   0.02447  -0.01988   0.00466  -3.00349
    D5        2.13334  -0.00016  -0.20196  -0.07478  -0.27656   1.85678
    D6        0.03815  -0.00012  -0.19176  -0.07001  -0.26172  -0.22357
    D7       -2.05200  -0.00009  -0.20073  -0.07589  -0.27665  -2.32865
    D8       -1.01285  -0.00008  -0.18969  -0.06437  -0.25404  -1.26689
    D9       -3.10805  -0.00003  -0.17950  -0.05960  -0.23919   2.93595
   D10        1.08499  -0.00001  -0.18847  -0.06548  -0.25412   0.83086
   D11       -1.35955  -0.00006   0.08410  -0.03338   0.05091  -1.30864
   D12        2.67811  -0.00040   0.04701  -0.01685   0.03027   2.70838
   D13        1.20620  -0.00031  -0.01766  -0.02448  -0.04272   1.16348
   D14       -0.89684  -0.00025  -0.02057  -0.03000  -0.05082  -0.94765
   D15        2.33300  -0.00003   0.02479   0.02332   0.04796   2.38095
   D16       -1.65590   0.00002   0.04750   0.02838   0.07573  -1.58017
   D17       -0.02131   0.00000   0.05572   0.02953   0.08546   0.06415
   D18       -2.06363   0.00005   0.01028   0.03171   0.04173  -2.02190
   D19        0.23065   0.00010   0.03299   0.03678   0.06951   0.30016
   D20        1.86524   0.00009   0.04120   0.03793   0.07923   1.94447
   D21        1.64083  -0.00020  -0.05575  -0.01896  -0.07503   1.56580
   D22       -0.35699  -0.00023  -0.07635  -0.01850  -0.09462  -0.45161
   D23       -2.46425  -0.00035  -0.07548  -0.02527  -0.10116  -2.56541
   D24       -0.19334   0.00020  -0.04395  -0.02664  -0.07086  -0.26419
   D25       -2.19116   0.00017  -0.06455  -0.02618  -0.09044  -2.28160
   D26        1.98477   0.00005  -0.06367  -0.03296  -0.09699   1.88778
   D27       -2.25736   0.00009  -0.00047  -0.00090  -0.00187  -2.25923
   D28        2.00547  -0.00004  -0.00305   0.00086  -0.00258   2.00288
   D29        1.97871   0.00027  -0.00735   0.00173  -0.00598   1.97273
   D30       -0.04165   0.00014  -0.00993   0.00348  -0.00669  -0.04833
   D31        0.11904   0.00017   0.01404   0.01709   0.03155   0.15059
   D32       -1.90132   0.00003   0.01146   0.01884   0.03084  -1.87048
   D33       -1.94519  -0.00013  -0.00564   0.00934   0.00312  -1.94207
   D34        2.28133  -0.00013   0.00225   0.00622   0.00806   2.28939
   D35        0.26612  -0.00007  -0.03561   0.00820  -0.02763   0.23848
   D36       -1.79055  -0.00007  -0.02771   0.00508  -0.02270  -1.81325
   D37        1.92499  -0.00027  -0.03605  -0.00896  -0.04505   1.87994
   D38       -0.13168  -0.00027  -0.02815  -0.01208  -0.04011  -0.17179
   D39       -2.44987   0.00008  -0.00161  -0.00712  -0.00871  -2.45858
   D40        1.87925  -0.00000   0.00032  -0.01205  -0.01213   1.86712
   D41        1.64665  -0.00001  -0.02161  -0.00348  -0.02516   1.62148
   D42       -0.30741  -0.00009  -0.01968  -0.00842  -0.02859  -0.33600
   D43       -1.88139  -0.00040   0.02384  -0.00710   0.01684  -1.86456
   D44        0.24016  -0.00003   0.03738   0.00112   0.03837   0.27853
   D45        2.34376  -0.00039   0.00783  -0.00901  -0.00126   2.34249
   D46       -1.81787  -0.00002   0.02137  -0.00080   0.02027  -1.79760
   D47        0.58159  -0.00004  -0.00933  -0.00735  -0.01607   0.56552
   D48       -0.98645   0.00001  -0.00757   0.01325   0.00618  -0.98027
   D49        2.88084   0.00032  -0.01895   0.01546  -0.00348   2.87737
   D50       -1.47354  -0.00037  -0.01241  -0.02563  -0.03780  -1.51134
   D51       -3.04158  -0.00033  -0.01065  -0.00504  -0.01555  -3.05713
   D52        0.82572  -0.00002  -0.02202  -0.00283  -0.02521   0.80051
   D53       -1.67850  -0.00031   0.03565  -0.00271   0.03284  -1.64567
   D54        0.03411   0.00004   0.03973  -0.01257   0.02697   0.06108
   D55        2.31998   0.00008   0.05843  -0.01299   0.04499   2.36497
   D56        0.24118  -0.00018   0.03418   0.00266   0.03631   0.27749
   D57        1.95380   0.00017   0.03826  -0.00720   0.03044   1.98424
   D58       -2.04352   0.00021   0.05696  -0.00762   0.04846  -1.99506
         Item               Value     Threshold  Converged?
 Maximum Force            0.001924     0.000015     NO 
 RMS     Force            0.000441     0.000010     NO 
 Maximum Displacement     0.658798     0.000060     NO 
 RMS     Displacement     0.115617     0.000040     NO 
 Predicted change in Energy=-2.679590D-04
 GradGradGradGradGradGradGradGradGradGradGradGradGradGradGradGradGradGrad

                          Input orientation:                          
 ---------------------------------------------------------------------
 Center     Atomic      Atomic             Coordinates (Angstroms)
 Number     Number       Type             X           Y           Z
 ---------------------------------------------------------------------
      1          6           0        1.113697   -0.339955    0.314757
      2          8           0       -0.049597   -0.727912    0.252334
      3          8           0        1.726882    0.442197   -0.479905
      4          1           0        1.075996    0.934269   -1.239496
      5          6           0        2.027747   -0.840255    1.465176
      6          9           0        2.913052   -1.728085    0.989204
      7          9           0        1.310680   -1.446329    2.418737
      8          9           0        2.700708    0.164848    2.028572
      9          8           0       -1.749453   -1.736544   -1.762798
     10          1           0       -1.072287   -1.472432   -1.118976
     11          1           0       -2.588996   -1.622892   -1.281818
     12          8           0       -1.586600    0.277817   -3.423497
     13          1           0       -1.594646    0.084802   -4.363588
     14          1           0       -1.652867   -0.583859   -2.925952
     15          8           0       -1.372909    3.081412   -0.713724
     16          1           0       -2.199592    2.583529   -0.919756
     17          1           0       -1.552910    4.010724   -0.870914
     18          8           0       -2.146231   -1.191691    1.965639
     19          1           0       -1.286668   -1.077414    1.521092
     20          1           0       -2.072870   -1.987787    2.496921
     21          8           0       -3.381902    1.525227   -1.567576
     22          1           0       -3.596713    0.766923   -0.997678
     23          1           0       -2.949076    1.152657   -2.353405
     24          8           0       -3.832249   -0.867372   -0.105958
     25          1           0       -3.335144   -0.973559    0.739794
     26          1           0       -4.732080   -1.161013    0.052782
     27          8           0        0.359961    1.632290   -2.073327
     28          1           0       -0.217098    2.270464   -1.574951
     29          1           0       -0.243772    1.123641   -2.658425
 ---------------------------------------------------------------------
                    Distance matrix (angstroms):
                    1          2          3          4          5
     1  C    0.000000
     2  O    1.227868   0.000000
     3  O    1.272496   2.249713   0.000000
     4  H    2.010167   2.501072   1.114794   0.000000
     5  C    1.552177   2.408104   2.349159   3.371946   0.000000
     6  F    2.370541   3.212571   2.876701   3.928105   1.341104
     7  F    2.385288   2.657024   3.484521   4.370926   1.338203
     8  F    2.389685   3.393556   2.705128   3.729875   1.334363
     9  O    3.803199   2.822695   4.298561   3.923040   5.048801
    10  H    2.848968   1.865663   3.451024   3.228290   4.085058
    11  H    4.231420   3.098897   4.851233   4.469120   5.428887
    12  O    4.652718   4.109210   4.435191   3.505739   6.181643
    13  H    5.422402   4.935019   5.122818   4.196888   6.924735
    14  H    4.267969   3.562686   4.296352   3.549019   5.735387
    15  O    4.352784   4.146730   4.077846   3.299060   5.629524
    16  H    4.587882   4.118485   4.493993   3.681273   5.939747
    17  H    5.238799   5.096696   4.862541   4.063444   6.466098
    18  O    3.752065   2.747067   4.863259   5.017504   4.218537
    19  H    2.785828   1.806168   3.923607   4.153300   3.323359
    20  H    4.198976   3.274002   5.404113   5.693381   4.381368
    21  O    5.218476   4.415084   5.334384   4.508849   6.637574
    22  H    5.013544   4.047110   5.358564   4.681954   6.346906
    23  H    5.084594   4.328209   5.087174   4.182068   6.581947
    24  O    4.991748   3.802141   5.723526   5.349924   6.067021
    25  H    4.513790   3.330583   5.395938   5.197649   5.413368
    26  H    5.908965   4.706702   6.676243   6.308243   6.913248
    27  O    3.187603   3.338711   2.413252   1.302003   4.627742
    28  H    3.486588   3.515294   2.884570   1.889455   4.894719
    29  H    3.581152   3.455210   3.015592   1.947052   5.101057
                    6          7          8          9         10
     6  F    0.000000
     7  F    2.165768   0.000000
     8  F    2.169925   2.163400   0.000000
     9  O    5.414106   5.189786   6.147659   0.000000
    10  H    4.515829   4.265516   5.179116   0.970987   0.000000
    11  H    5.953247   5.378918   6.491200   0.974214   1.532828
    12  O    6.613807   6.745266   6.936774   2.615739   2.939168
    13  H    7.228989   7.535597   7.701700   3.178894   3.636667
    14  H    6.122525   6.171885   6.637883   1.640407   2.095662
    15  O    6.663384   6.124900   5.711470   4.945203   4.581713
    16  H    6.955090   6.301373   6.209315   4.424520   4.214419
    17  H    7.505917   6.985799   6.425811   5.819379   5.509768
    18  O    5.180491   3.495765   5.033585   3.788871   3.278265
    19  H    4.282981   2.772739   4.207127   3.381207   2.678051
    20  H    5.215370   3.427493   5.257399   4.279361   3.787013
    21  O    7.533101   6.836751   7.195906   3.652691   3.810712
    22  H    7.249125   6.375962   7.012717   3.203923   3.376707
    23  H    7.337319   6.904607   7.217863   3.183613   3.455032
    24  O    6.887619   5.758385   6.949908   2.799753   3.001615
    25  H    6.298530   4.962464   6.276021   3.059336   2.970593
    26  H    7.723115   6.495699   7.804357   3.538874   3.855396
    27  O    5.214354   5.528146   4.945509   3.986865   3.549848
    28  H    5.688684   5.665528   5.092405   4.294125   3.866334
    29  H    5.603845   5.899038   5.617579   3.354084   3.129847
                   11         12         13         14         15
    11  H    0.000000
    12  O    3.033856   0.000000
    13  H    3.660909   0.959735   0.000000
    14  H    2.158495   0.997210   1.586598   0.000000
    15  O    4.892041   3.904955   4.727615   4.290284   0.000000
    16  H    4.239894   3.458437   4.297624   3.788941   0.986783
    17  H    5.742817   4.522324   5.254843   5.034220   0.959547
    18  O    3.305746   5.613860   6.480185   4.953840   5.102590
    19  H    3.138457   5.135715   6.006252   4.489310   4.722041
    20  H    3.831241   6.357733   7.182681   5.617381   6.041106
    21  O    3.258989   2.867678   3.617566   3.046800   2.680825
    22  H    2.609108   3.188162   3.975288   3.053095   3.222234
    23  H    2.996936   1.940820   2.648703   2.241306   2.982105
    24  O    1.870597   4.166588   4.903153   3.575255   4.691548
    25  H    2.250619   4.685759   5.494904   4.052112   4.733483
    26  H    2.566573   4.903956   5.558764   4.322905   5.465320
    27  O    4.463076   2.728856   3.385336   3.112838   2.636535
    28  H    4.568375   3.043567   3.801480   3.468976   1.653859
    29  H    3.865044   1.761800   2.410731   2.229949   2.981557
                   16         17         18         19         20
    16  H    0.000000
    17  H    1.567632   0.000000
    18  O    4.751909   5.955098   0.000000
    19  H    4.493737   5.628653   0.974438   0.000000
    20  H    5.708474   6.898899   0.959901   1.548914   0.000000
    21  O    1.713923   3.163581   4.625164   4.550123   5.529464
    22  H    2.293050   3.836072   3.836837   3.883567   4.703482
    23  H    2.159739   3.509361   4.979425   4.769544   5.844295
    24  O    3.903403   5.438416   2.690606   3.028431   3.335525
    25  H    4.086130   5.532976   1.721567   2.194873   2.389454
    26  H    4.623950   6.140619   3.216610   3.746170   3.705235
    27  O    2.964270   3.280522   5.528934   4.793092   6.317499
    28  H    2.111297   2.304033   5.314495   4.683776   6.177114
    29  H    2.996577   3.639270   5.510180   4.837421   6.293185
                   21         22         23         24         25
    21  O    0.000000
    22  H    0.972602   0.000000
    23  H    0.971429   1.551200   0.000000
    24  O    2.839660   1.876582   3.148257   0.000000
    25  H    3.401481   2.473156   3.773291   0.986755   0.000000
    26  H    3.415322   2.471732   3.784429   0.959749   1.567978
    27  O    3.777405   4.190603   3.355327   5.262459   5.325214
    28  H    3.251372   3.743753   3.052735   5.007322   5.060034
    29  H    3.346502   3.758662   2.722599   4.832844   5.050022
                   26         27         28         29
    26  H    0.000000
    27  O    6.184801   0.000000
    28  H    5.899967   0.994305   0.000000
    29  H    5.719719   0.982628   1.577920   0.000000
 Stoichiometry    C2H15F3O9
 Framework group  C1[X(C2H15F3O9)]
 Deg. of freedom    81
 Full point group                 C1      NOp   1
 Largest Abelian subgroup         C1      NOp   1
 Largest concise Abelian subgroup C1      NOp   1
                         Standard orientation:                         
 ---------------------------------------------------------------------
 Center     Atomic      Atomic             Coordinates (Angstroms)
 Number     Number       Type             X           Y           Z
 ---------------------------------------------------------------------
      1          6           0        1.480497   -0.422669    0.179092
      2          8           0        0.622432    0.451003    0.268984
      3          8           0        1.329724   -1.684496    0.244710
      4          1           0        0.268118   -2.024727    0.244785
      5          6           0        2.966868   -0.019946   -0.015250
      6          9           0        3.645267   -0.221407    1.123937
      7          9           0        3.075342    1.275172   -0.334139
      8          9           0        3.545680   -0.734620   -0.982071
      9          8           0       -1.564511    0.983081    1.972446
     10          1           0       -0.743801    0.773023    1.497970
     11          1           0       -2.000341    1.646203    1.407280
     12          8           0       -2.869769   -1.253693    1.604704
     13          1           0       -3.338115   -1.627230    2.354512
     14          1           0       -2.424791   -0.411809    1.900768
     15          8           0       -1.958597   -1.693831   -2.166863
     16          1           0       -2.598159   -1.019569   -1.835092
     17          1           0       -2.431766   -2.256904   -2.783135
     18          8           0        0.009718    2.847393   -0.926121
     19          1           0        0.421464    2.049366   -0.547773
     20          1           0        0.567003    3.586430   -0.671822
     21          8           0       -3.614463   -0.025773   -0.877477
     22          1           0       -3.275428    0.874499   -0.734231
     23          1           0       -3.600584   -0.456440   -0.006841
     24          8           0       -2.547229    2.506351   -0.161221
     25          1           0       -1.662432    2.738261   -0.531409
     26          1           0       -3.099758    3.288016   -0.230715
     27          8           0       -0.939943   -2.496251    0.128737
     28          1           0       -1.295171   -2.302327   -0.779475
     29          1           0       -1.605927   -2.143683    0.759386
 ---------------------------------------------------------------------
 Rotational constants (GHZ):           0.5931645           0.2893985           0.2478807
 Standard basis: 6-31++G(d,p) (6D, 7F)
 There are   356 symmetry adapted cartesian basis functions of A   symmetry.
 There are   356 symmetry adapted basis functions of A   symmetry.
   356 basis functions,   568 primitive gaussians,   356 cartesian basis functions
    63 alpha electrons       63 beta electrons
       nuclear repulsion energy      1145.5964809644 Hartrees.
 NAtoms=   29 NActive=   29 NUniq=   29 SFac= 1.00D+00 NAtFMM=   60 NAOKFM=F Big=F
 Integral buffers will be    131072 words long.
 Raffenetti 2 integral format.
 Two-electron integral symmetry is turned on.
 Nuclear repulsion after empirical dispersion term =     1145.5801854380 Hartrees.
 One-electron integrals computed using PRISM.
 NBasis=   356 RedAO= T EigKep=  4.05D-05  NBF=   356
 NBsUse=   356 1.00D-06 EigRej= -1.00D+00 NBFU=   356
 Initial guess from the checkpoint file:  "/local_scratch/slurm.6305372/Gau-1119702.chk"
 B after Tr=    -0.000000   -0.000000    0.000000
         Rot=    0.999965   -0.000555    0.007362    0.004042 Ang=  -0.96 deg.
 ExpMin= 3.60D-02 ExpMax= 7.00D+03 ExpMxC= 1.05D+03 IAcc=3 IRadAn=         5 AccDes= 0.00D+00
 Harris functional with IExCor= 4639 and IRadAn=       5 diagonalized for initial guess.
 HarFok:  IExCor= 4639 AccDes= 0.00D+00 IRadAn=         5 IDoV= 1 UseB2=F ITyADJ=14
 ICtDFT=  3500011 ScaDFX=  1.000000  1.000000  1.000000  1.000000
 FoFCou: FMM=F IPFlag=           0 FMFlag=      100000 FMFlg1=           0
         NFxFlg=           0 DoJE=T BraDBF=F KetDBF=T FulRan=T
         wScrn=  0.000000 ICntrl=       500 IOpCl=  0 I1Cent=   200000004 NGrid=           0
         NMat0=    1 NMatS0=      1 NMatT0=    0 NMatD0=    1 NMtDS0=    0 NMtDT0=    0
 Petite list used in FoFCou.
 Requested convergence on RMS density matrix=1.00D-10 within 128 cycles.
 Requested convergence on MAX density matrix=1.00D-08.
 Requested convergence on             energy=1.00D-08.
 No special actions if energy rises.
 SCF Done:  E(RwB97XD) =  -1061.67847211     A.U. after   17 cycles
            NFock= 17  Conv=0.88D-10     -V/T= 2.0083
 Calling FoFJK, ICntrl=      2127 FMM=F ISym2X=0 I1Cent= 0 IOpClX= 0 NMat=1 NMatS=1 NMatT=0.
 ***** Axes restored to original set *****
 -------------------------------------------------------------------
 Center     Atomic                   Forces (Hartrees/Bohr)
 Number     Number              X              Y              Z
 -------------------------------------------------------------------
      1        6           0.003130119    0.001559219    0.000649853
      2        8          -0.000796952   -0.001104088    0.000570012
      3        8           0.000225930    0.000058793   -0.000798975
      4        1          -0.000033569   -0.000134759   -0.000163147
      5        6          -0.000699400   -0.000539841    0.000105703
      6        9           0.000604649   -0.000424720   -0.000597092
      7        9          -0.001182340   -0.000517439    0.000739947
      8        9           0.000288113    0.000553870    0.000261004
      9        8          -0.000919393    0.000084105   -0.000291049
     10        1           0.000607067   -0.000158070    0.000283920
     11        1          -0.000100779   -0.000382854   -0.000505429
     12        8           0.000020155   -0.000971764    0.000346867
     13        1          -0.000112531    0.000005585   -0.000412855
     14        1           0.000047522    0.000786501   -0.000356495
     15        8           0.000470337    0.000346792    0.000371215
     16        1          -0.000869906   -0.000074146   -0.000196380
     17        1          -0.000088747    0.000152151    0.000139945
     18        8          -0.000873379   -0.000403818   -0.000037400
     19        1           0.000644707    0.000569873    0.000040924
     20        1          -0.000065192   -0.000018078    0.000332586
     21        8           0.000820438    0.000519115   -0.000321817
     22        1          -0.000278562   -0.000463436   -0.000012656
     23        1          -0.000408274   -0.000091712    0.000260634
     24        8           0.000249621   -0.000057990    0.000874159
     25        1          -0.000156801   -0.000077437   -0.000207744
     26        1          -0.000427400    0.000009002   -0.000216020
     27        8          -0.000541578    0.000392378   -0.001058784
     28        1           0.000084503   -0.000192631   -0.000407600
     29        1           0.000361639    0.000575397    0.000606673
 -------------------------------------------------------------------
 Cartesian Forces:  Max     0.003130119 RMS     0.000608298

 GradGradGradGradGradGradGradGradGradGradGradGradGradGradGradGradGradGrad
 Berny optimization.
 Using GEDIIS/GDIIS optimizer.
 FormGI is forming the generalized inverse of G from B-inverse, IUseBI=4.
 Internal  Forces:  Max     0.002912632 RMS     0.000512598
 Search for a local minimum.
 Step number   9 out of a maximum of  174
 All quantities printed in internal units (Hartrees-Bohrs-Radians)
 Mixed Optimization -- En-DIIS/RFO-DIIS
 Swapping is turned off.
 Update second derivatives using D2CorX and points    8    9
 DE= -1.52D-04 DEPred=-2.68D-04 R= 5.66D-01
 TightC=F SS=  1.41D+00  RLast= 7.53D-01 DXNew= 1.2000D+00 2.2599D+00
 Trust test= 5.66D-01 RLast= 7.53D-01 DXMaxT set to 1.20D+00
 ITU=  1  1  1 -1  0  0  0  1  0
     Eigenvalues ---    0.00008   0.00109   0.00136   0.00149   0.00227
     Eigenvalues ---    0.00266   0.00352   0.00401   0.00520   0.00581
     Eigenvalues ---    0.00633   0.00674   0.00730   0.00841   0.00915
     Eigenvalues ---    0.01073   0.01152   0.01177   0.01278   0.01307
     Eigenvalues ---    0.01410   0.01464   0.01565   0.01594   0.01646
     Eigenvalues ---    0.01787   0.01810   0.01967   0.02041   0.02174
     Eigenvalues ---    0.02281   0.02326   0.02586   0.02694   0.02860
     Eigenvalues ---    0.02997   0.03167   0.03204   0.03325   0.03376
     Eigenvalues ---    0.03504   0.03563   0.03896   0.04693   0.04756
     Eigenvalues ---    0.05012   0.05903   0.06141   0.06432   0.06607
     Eigenvalues ---    0.07412   0.07627   0.12019   0.13825   0.17830
     Eigenvalues ---    0.19137   0.21571   0.22548   0.24718   0.25728
     Eigenvalues ---    0.32391   0.36961   0.37750   0.39289   0.40851
     Eigenvalues ---    0.41270   0.42368   0.45504   0.46641   0.49519
     Eigenvalues ---    0.51926   0.52805   0.53780   0.54415   0.58174
     Eigenvalues ---    0.58743   0.59196   0.59637   0.60247   0.65894
     Eigenvalues ---    0.88071
 Eigenvalue     1 is   8.03D-05 Eigenvector:
                          D7        D5        D10       D8        D6
   1                    0.39553   0.38843   0.38408   0.37699   0.37416
                          D9        D2        D1        D14       D26
   1                    0.36271  -0.12655  -0.11293  -0.07784  -0.07597
 En-DIIS/RFO-DIIS/Sim-DIIS IScMMF=       -3 using points:     9    8    7
 RFO step:  Lambda=-3.09631210D-04.
 DidBck=T Rises=F RFO-DIIS coefs:    0.35175    1.66379   -1.01554
 Iteration  1 RMS(Cart)=  0.02794523 RMS(Int)=  0.00062915
 Iteration  2 RMS(Cart)=  0.00051883 RMS(Int)=  0.00053675
 Iteration  3 RMS(Cart)=  0.00000054 RMS(Int)=  0.00053675
 Variable       Old X    -DE/DX   Delta X   Delta X   Delta X     New X
                                 (Linear)    (Quad)   (Total)
    R1        2.32033   0.00174   0.00156  -0.00157   0.00040   2.32073
    R2        2.40467   0.00119   0.00022  -0.00002   0.00065   2.40532
    R3        2.93319   0.00009  -0.00147   0.00118  -0.00031   2.93288
    R4        3.41316   0.00061  -0.01131   0.02572   0.01492   3.42808
    R5        2.10666   0.00145   0.00991  -0.01409  -0.00403   2.10263
    R6        2.46043   0.00136  -0.01308   0.02977   0.01683   2.47726
    R7        2.53432   0.00089  -0.00128   0.00160   0.00033   2.53464
    R8        2.52884   0.00140   0.00108  -0.00096   0.00012   2.52896
    R9        2.52158   0.00067  -0.00253   0.00108  -0.00141   2.52017
   R10        1.83490   0.00057  -0.00157   0.00428   0.00271   1.83760
   R11        1.84100  -0.00008   0.00230  -0.00411  -0.00270   1.83830
   R12        3.09992   0.00017   0.03703  -0.04597  -0.00958   3.09034
   R13        3.53492   0.00027   0.00416   0.00637   0.00974   3.54466
   R14        1.81364   0.00040   0.00022  -0.00035  -0.00013   1.81351
   R15        1.88445  -0.00063  -0.00349   0.00337  -0.00075   1.88371
   R16        3.66762   0.00016   0.00819   0.01000   0.01848   3.68609
   R17        3.32932   0.00073  -0.00465   0.00714   0.00205   3.33137
   R18        1.86475   0.00071  -0.00414   0.00491   0.00098   1.86573
   R19        1.81328   0.00014   0.00017  -0.00036  -0.00019   1.81310
   R20        3.12534   0.00049  -0.01345   0.01377   0.00035   3.12569
   R21        3.23884  -0.00004   0.01148  -0.01443  -0.00276   3.23609
   R22        1.84142   0.00131   0.00156  -0.00175   0.00031   1.84173
   R23        1.81395   0.00019  -0.00021   0.00004  -0.00018   1.81377
   R24        3.25329   0.00037   0.00710  -0.00276   0.00437   3.25766
   R25        1.83795   0.00062  -0.00180   0.00232   0.00083   1.83878
   R26        1.83573  -0.00020  -0.00072  -0.00003  -0.00043   1.83530
   R27        3.54623   0.00020   0.00220  -0.00222   0.00023   3.54645
   R28        1.86470   0.00008   0.00069  -0.00161  -0.00099   1.86371
   R29        1.81366   0.00036   0.00009  -0.00017  -0.00008   1.81358
   R30        1.87896   0.00011  -0.00075  -0.00062  -0.00134   1.87762
   R31        1.85690  -0.00014   0.00028  -0.00116  -0.00121   1.85568
    A1        2.23826  -0.00079   0.00339  -0.00223   0.00185   2.24011
    A2        2.08720  -0.00212   0.00090  -0.01080  -0.01031   2.07688
    A3        1.95757   0.00291  -0.00403   0.01285   0.00827   1.96584
    A4        2.31084   0.00109  -0.05183   0.08072   0.02762   2.33846
    A5        1.99926   0.00012  -0.01240   0.01453   0.00267   2.00193
    A6        1.91673  -0.00030  -0.00120   0.00102  -0.00019   1.91654
    A7        1.93752  -0.00083  -0.00074  -0.00352  -0.00436   1.93316
    A8        1.94673   0.00010  -0.00024   0.00467   0.00439   1.95112
    A9        1.88262   0.00057   0.00009   0.00074   0.00070   1.88332
   A10        1.89187   0.00016   0.00167  -0.00189  -0.00013   1.89174
   A11        1.88654   0.00035   0.00076  -0.00113  -0.00043   1.88611
   A12        1.81512   0.00008  -0.00440   0.00494   0.00021   1.81533
   A13        1.81106  -0.00010  -0.00851   0.01616   0.00752   1.81858
   A14        1.89530   0.00026  -0.02308   0.03116   0.00734   1.90264
   A15        1.89061  -0.00013  -0.00576   0.01044   0.00428   1.89489
   A16        2.24573   0.00004   0.00489   0.01080   0.01575   2.26148
   A17        2.12740  -0.00002  -0.00660   0.00750   0.00015   2.12755
   A18        1.63860  -0.00006   0.01106  -0.02330  -0.01168   1.62692
   A19        1.82226   0.00028   0.00109  -0.02262  -0.02281   1.79946
   A20        1.65011  -0.00004   0.00114   0.00310   0.00348   1.65359
   A21        1.87266  -0.00018   0.00132   0.00133   0.00205   1.87471
   A22        1.80220  -0.00008  -0.00376   0.00563   0.00173   1.80394
   A23        2.11844   0.00015   0.01225  -0.00186   0.01055   2.12899
   A24        1.85704  -0.00030  -0.00117   0.00132   0.00011   1.85714
   A25        1.84365   0.00076  -0.02365   0.03587   0.01271   1.85636
   A26        2.15552  -0.00004   0.02703  -0.01576   0.01115   2.16667
   A27        1.99578   0.00027   0.00416  -0.00231   0.00158   1.99736
   A28        1.80824   0.00014  -0.00371   0.01025   0.00667   1.81491
   A29        1.84771  -0.00014  -0.00448   0.00468   0.00089   1.84860
   A30        1.54042  -0.00016   0.01505  -0.02976  -0.01459   1.52583
   A31        1.73198   0.00035   0.00144   0.00177   0.00302   1.73501
   A32        2.21872  -0.00029  -0.01645   0.02265   0.00541   2.22413
   A33        2.02391  -0.00014   0.00872  -0.00689   0.00125   2.02516
   A34        2.05186   0.00004  -0.00736   0.01120   0.00384   2.05570
   A35        1.87301   0.00015   0.00178  -0.00229  -0.00003   1.87299
   A36        1.92012  -0.00012  -0.00478   0.00242  -0.00255   1.91757
   A37        2.02830   0.00038  -0.00116   0.01085   0.00957   2.03787
   A38        1.84846  -0.00021   0.00826  -0.00770   0.00100   1.84946
   A39        3.23729   0.00051  -0.01277   0.01864   0.00557   3.24286
   A40        2.81630  -0.00022   0.01174  -0.02710  -0.01597   2.80033
   A41        2.95397   0.00022   0.01968  -0.03341  -0.01504   2.93893
   A42        3.00293   0.00023   0.01324  -0.01562  -0.00231   3.00062
   A43        2.84792   0.00008   0.00854  -0.02646  -0.01645   2.83147
   A44        3.05981   0.00020   0.01550  -0.01165   0.00328   3.06309
   A45        2.77150  -0.00001  -0.00145  -0.00740  -0.00915   2.76236
   A46        2.93152  -0.00005  -0.02217   0.02070  -0.00242   2.92910
   A47        3.00345  -0.00007  -0.00842   0.00515  -0.00356   2.99989
   A48        3.07017   0.00039  -0.00982   0.00269  -0.00822   3.06195
   A49        3.08938  -0.00035  -0.02222   0.01733  -0.00509   3.08429
   A50        2.94473  -0.00003   0.02126  -0.03357  -0.01235   2.93238
   A51        3.34525  -0.00023  -0.00886   0.01682   0.00712   3.35238
   A52        3.36084   0.00036   0.00769  -0.00712   0.00037   3.36121
   A53        3.28572  -0.00036   0.04893  -0.04683   0.00414   3.28986
   A54        3.29547  -0.00001   0.01692  -0.02053  -0.00416   3.29131
   A55        3.17741  -0.00002   0.00397  -0.00670  -0.00410   3.17331
   A56        3.02825   0.00096  -0.00373   0.01872   0.01545   3.04371
   A57        3.00140   0.00008   0.00861  -0.00669   0.00140   3.00280
   A58        3.38256  -0.00013   0.00880  -0.00272   0.00552   3.38808
    D1       -2.51639  -0.00006  -0.10861   0.06537  -0.04244  -2.55883
    D2        0.64634   0.00018  -0.11024   0.07713  -0.03270   0.61364
    D3        0.15795   0.00016   0.02218  -0.00041   0.02118   0.17913
    D4       -3.00349  -0.00011   0.02359  -0.01167   0.01176  -2.99172
    D5        1.85678  -0.00006  -0.04040   0.04141   0.00137   1.85815
    D6       -0.22357  -0.00006  -0.03893   0.04206   0.00335  -0.22022
    D7       -2.32865  -0.00001  -0.03901   0.04274   0.00392  -2.32473
    D8       -1.26689   0.00017  -0.04166   0.05150   0.00968  -1.25721
    D9        2.93595   0.00017  -0.04019   0.05215   0.01167   2.94761
   D10        0.83086   0.00023  -0.04027   0.05283   0.01223   0.84309
   D11       -1.30864   0.00013   0.05848  -0.01650   0.04206  -1.26657
   D12        2.70838  -0.00025   0.03151  -0.00973   0.02157   2.72995
   D13        1.16348  -0.00016   0.00849  -0.04651  -0.03962   1.12386
   D14       -0.94765  -0.00008   0.01056  -0.05570  -0.04608  -0.99373
   D15        2.38095  -0.00008  -0.00412   0.03126   0.02690   2.40785
   D16       -1.58017  -0.00016   0.00257   0.03856   0.04135  -1.53882
   D17        0.06415  -0.00022   0.00521   0.03949   0.04442   0.10857
   D18       -2.02190   0.00008  -0.01587   0.04621   0.02998  -1.99193
   D19        0.30016   0.00001  -0.00917   0.05351   0.04443   0.34459
   D20        1.94447  -0.00005  -0.00654   0.05444   0.04751   1.99198
   D21        1.56580   0.00018  -0.01200  -0.02113  -0.03356   1.53224
   D22       -0.45161   0.00035  -0.02171  -0.01256  -0.03387  -0.48548
   D23       -2.56541  -0.00009  -0.01652  -0.02518  -0.04167  -2.60708
   D24       -0.26419   0.00028  -0.00187  -0.03606  -0.03838  -0.30258
   D25       -2.28160   0.00045  -0.01158  -0.02749  -0.03869  -2.32029
   D26        1.88778   0.00001  -0.00639  -0.04011  -0.04649   1.84130
   D27       -2.25923   0.00012   0.00070  -0.01682  -0.01667  -2.27591
   D28        2.00288  -0.00018  -0.00165  -0.01660  -0.01871   1.98417
   D29        1.97273   0.00034  -0.00412  -0.01371  -0.01838   1.95436
   D30       -0.04833   0.00004  -0.00647  -0.01349  -0.02042  -0.06875
   D31        0.15059   0.00005  -0.00518   0.00869   0.00428   0.15486
   D32       -1.87048  -0.00024  -0.00753   0.00892   0.00224  -1.86824
   D33       -1.94207  -0.00017  -0.00816   0.02945   0.02057  -1.92151
   D34        2.28939  -0.00018  -0.00277   0.02438   0.02098   2.31037
   D35        0.23848  -0.00005  -0.02082   0.02431   0.00297   0.24146
   D36       -1.81325  -0.00006  -0.01543   0.01924   0.00339  -1.80986
   D37        1.87994  -0.00010  -0.01001   0.00113  -0.00904   1.87090
   D38       -0.17179  -0.00010  -0.00462  -0.00394  -0.00863  -0.18041
   D39       -2.45858   0.00004   0.00389   0.01422   0.01813  -2.44045
   D40        1.86712   0.00004   0.00821   0.00548   0.01327   1.88039
   D41        1.62148   0.00004  -0.00719   0.00983   0.00265   1.62414
   D42       -0.33600   0.00004  -0.00287   0.00109  -0.00222  -0.33821
   D43       -1.86456  -0.00042   0.01502  -0.02101  -0.00573  -1.87029
   D44        0.27853  -0.00015   0.01579  -0.01151   0.00422   0.28275
   D45        2.34249  -0.00025   0.00934  -0.02752  -0.01831   2.32419
   D46       -1.79760   0.00003   0.01011  -0.01802  -0.00836  -1.80596
   D47        0.56552   0.00028   0.00027  -0.01315  -0.01195   0.55357
   D48       -0.98027   0.00013  -0.01224   0.01179   0.00068  -0.97959
   D49        2.87737   0.00052  -0.01835   0.01789  -0.00010   2.87727
   D50       -1.51134  -0.00021   0.01101  -0.04632  -0.03520  -1.54653
   D51       -3.05713  -0.00036  -0.00150  -0.02139  -0.02256  -3.07969
   D52        0.80051   0.00003  -0.00761  -0.01528  -0.02334   0.77717
   D53       -1.64567  -0.00040   0.01749  -0.00042   0.01745  -1.62821
   D54        0.06108  -0.00008   0.02573  -0.01135   0.01442   0.07550
   D55        2.36497   0.00004   0.03439  -0.01552   0.01859   2.38355
   D56        0.27749  -0.00017   0.01365   0.01427   0.02787   0.30536
   D57        1.98424   0.00015   0.02188   0.00334   0.02483   2.00907
   D58       -1.99506   0.00027   0.03054  -0.00083   0.02900  -1.96605
         Item               Value     Threshold  Converged?
 Maximum Force            0.002913     0.000015     NO 
 RMS     Force            0.000513     0.000010     NO 
 Maximum Displacement     0.154368     0.000060     NO 
 RMS     Displacement     0.028041     0.000040     NO 
 Predicted change in Energy=-5.295741D-05
 GradGradGradGradGradGradGradGradGradGradGradGradGradGradGradGradGradGrad

                          Input orientation:                          
 ---------------------------------------------------------------------
 Center     Atomic      Atomic             Coordinates (Angstroms)
 Number     Number       Type             X           Y           Z
 ---------------------------------------------------------------------
      1          6           0        1.119253   -0.337712    0.319843
      2          8           0       -0.048248   -0.716884    0.283162
      3          8           0        1.732260    0.412460   -0.505742
      4          1           0        1.079401    0.903610   -1.261100
      5          6           0        2.033393   -0.827375    1.474541
      6          9           0        2.903969   -1.736284    1.010855
      7          9           0        1.309429   -1.406093    2.439901
      8          9           0        2.722788    0.175733    2.019554
      9          8           0       -1.725536   -1.690897   -1.764122
     10          1           0       -1.068243   -1.390745   -1.113374
     11          1           0       -2.574512   -1.609025   -1.296309
     12          8           0       -1.603433    0.292034   -3.453671
     13          1           0       -1.610334    0.095137   -4.392895
     14          1           0       -1.659521   -0.565802   -2.949081
     15          8           0       -1.357866    3.053632   -0.701909
     16          1           0       -2.190463    2.565063   -0.908904
     17          1           0       -1.534284    3.988171   -0.828623
     18          8           0       -2.163748   -1.199567    1.975161
     19          1           0       -1.295038   -1.080683    1.549650
     20          1           0       -2.091023   -1.982282    2.525886
     21          8           0       -3.381752    1.519555   -1.557190
     22          1           0       -3.595904    0.755203   -0.994423
     23          1           0       -2.964805    1.154558   -2.354787
     24          8           0       -3.835695   -0.883803   -0.112284
     25          1           0       -3.343856   -0.995223    0.735263
     26          1           0       -4.734905   -1.183716    0.037752
     27          8           0        0.357213    1.614437   -2.092760
     28          1           0       -0.213610    2.250369   -1.585823
     29          1           0       -0.249868    1.119829   -2.685307
 ---------------------------------------------------------------------
                    Distance matrix (angstroms):
                    1          2          3          4          5
     1  C    0.000000
     2  O    1.228078   0.000000
     3  O    1.272842   2.251221   0.000000
     4  H    2.010435   2.506460   1.112663   0.000000
     5  C    1.552015   2.401005   2.355715   3.374929   0.000000
     6  F    2.370382   3.206914   2.879248   3.931904   1.341276
     7  F    2.381648   2.640041   3.487511   4.368644   1.338267
     8  F    2.392482   3.389759   2.722922   3.740751   1.333615
     9  O    3.777147   2.820171   4.238394   3.853851   5.036284
    10  H    2.819242   1.856015   3.385791   3.146150   4.078583
    11  H    4.227539   3.110089   4.822829   4.434597   5.433358
    12  O    4.695637   4.171383   4.453272   3.518378   6.226303
    13  H    5.463323   4.996498   5.136495   4.206714   6.968112
    14  H    4.296449   3.614751   4.293143   3.536968   5.768403
    15  O    4.322189   4.111235   4.069785   3.297812   5.594622
    16  H    4.570574   4.096497   4.492660   3.684628   5.918649
    17  H    5.203220   5.057856   4.853892   4.066067   6.420465
    18  O    3.776370   2.751579   4.892074   5.041306   4.243247
    19  H    2.809490   1.814064   3.952043   4.180395   3.338901
    20  H    4.228133   3.286939   5.435351   5.720247   4.410209
    21  O    5.218404   4.415972   5.337070   4.513197   6.635004
    22  H    5.015423   4.047855   5.361494   4.685256   6.347388
    23  H    5.104904   4.355155   5.102166   4.196990   6.601045
    24  O    5.003645   3.811692   5.730378   5.354698   6.080082
    25  H    4.530368   3.338098   5.411896   5.211164   5.430425
    26  H    5.921694   4.716239   6.683366   6.312694   6.928290
    27  O    3.195660   3.353276   2.419530   1.310911   4.636557
    28  H    3.479404   3.510704   2.886329   1.895015   4.887470
    29  H    3.609687   3.496566   3.029803   1.960120   5.129251
                    6          7          8          9         10
     6  F    0.000000
     7  F    2.166507   0.000000
     8  F    2.169357   2.162510   0.000000
     9  O    5.397673   5.192873   6.130913   0.000000
    10  H    4.517766   4.275432   5.161493   0.972419   0.000000
    11  H    5.945835   5.393092   6.499361   0.972785   1.532957
    12  O    6.660536   6.789888   6.977528   2.607969   2.931751
    13  H    7.275544   7.580620   7.739635   3.180194   3.641011
    14  H    6.154394   6.209821   6.666472   1.635336   2.097609
    15  O    6.636271   6.072444   5.686862   4.875862   4.472770
    16  H    6.938321   6.263691   6.198774   4.365862   4.116990
    17  H    7.473363   6.918673   6.385096   5.758780   5.406571
    18  O    5.186493   3.510213   5.076579   3.796798   3.282641
    19  H    4.283896   2.771585   4.235837   3.396877   2.690590
    20  H    5.225492   3.449994   5.299639   4.315397   3.826252
    21  O    7.530314   6.822267   7.201692   3.618408   3.744215
    22  H    7.244101   6.366166   7.024651   3.173975   3.317878
    23  H    7.357107   6.914842   7.241662   3.159317   3.408316
    24  O    6.885582   5.767038   6.977181   2.798703   2.986296
    25  H    6.297653   4.972691   6.310682   3.057751   2.958430
    26  H    7.720405   6.507975   7.835357   3.544049   3.848683
    27  O    5.229314   5.529496   4.957514   3.920596   3.467310
    28  H    5.688184   5.647638   5.091689   4.225078   3.769790
    29  H    5.636105   5.922790   5.644796   3.305504   3.073059
                   11         12         13         14         15
    11  H    0.000000
    12  O    3.035001   0.000000
    13  H    3.663694   0.959666   0.000000
    14  H    2.158050   0.996815   1.588665   0.000000
    15  O    4.855298   3.906267   4.737068   4.270958   0.000000
    16  H    4.209583   3.462239   4.309904   3.774459   0.987302
    17  H    5.712216   4.533992   5.278781   5.025007   0.959449
    18  O    3.322484   5.657830   6.521860   4.990398   5.089779
    19  H    3.164757   5.197373   6.065955   4.542746   4.708081
    20  H    3.870692   6.416023   7.239907   5.671673   6.026326
    21  O    3.241560   2.875042   3.634296   3.041736   2.679741
    22  H    2.593059   3.198807   3.990963   3.052102   3.221360
    23  H    2.984979   1.950596   2.666617   2.239775   2.986761
    24  O    1.875753   4.186938   4.922823   3.589468   4.689423
    25  H    2.257416   4.715217   5.521955   4.073792   4.733165
    26  H    2.574472   4.916705   5.570372   4.331395   5.468694
    27  O    4.429452   2.728545   3.386758   3.090945   2.635763
    28  H    4.533498   3.042291   3.804670   3.446730   1.654043
    29  H    3.844467   1.762885   2.411787   2.213153   2.983475
                   16         17         18         19         20
    16  H    0.000000
    17  H    1.569156   0.000000
    18  O    4.742467   5.930434   0.000000
    19  H    4.487510   5.604168   0.974603   0.000000
    20  H    5.699651   6.870880   0.959807   1.549034   0.000000
    21  O    1.712463   3.168282   4.621111   4.557200   5.531759
    22  H    2.293071   3.837949   3.832835   3.890601   4.706492
    23  H    2.163263   3.522063   4.993200   4.798860   5.867216
    24  O    3.903341   5.435601   2.693054   3.042323   3.348205
    25  H    4.087694   5.527613   1.723879   2.206396   2.397959
    26  H    4.628573   6.143532   3.219418   3.758874   3.717342
    27  O    2.965781   3.287920   5.551742   4.822940   6.345245
    28  H    2.113102   2.310300   5.327824   4.700701   6.192428
    29  H    3.001703   3.650259   5.546395   4.885642   6.337939
                   21         22         23         24         25
    21  O    0.000000
    22  H    0.973038   0.000000
    23  H    0.971200   1.551890   0.000000
    24  O    2.840765   1.876701   3.153123   0.000000
    25  H    3.403071   2.473729   3.783338   0.986233   0.000000
    26  H    3.417973   2.474290   3.784841   0.959707   1.567504
    27  O    3.778319   4.191869   3.363919   5.267254   5.339096
    28  H    3.251466   3.745022   3.059605   5.011372   5.071464
    29  H    3.352779   3.766696   2.735202   4.846972   5.074101
                   26         27         28         29
    26  H    0.000000
    27  O    6.188570   0.000000
    28  H    5.905171   0.993596   0.000000
    29  H    5.730351   0.981986   1.577435   0.000000
 Stoichiometry    C2H15F3O9
 Framework group  C1[X(C2H15F3O9)]
 Deg. of freedom    81
 Full point group                 C1      NOp   1
 Largest Abelian subgroup         C1      NOp   1
 Largest concise Abelian subgroup C1      NOp   1
                         Standard orientation:                         
 ---------------------------------------------------------------------
 Center     Atomic      Atomic             Coordinates (Angstroms)
 Number     Number       Type             X           Y           Z
 ---------------------------------------------------------------------
      1          6           0        1.484763   -0.426234    0.176450
      2          8           0        0.634155    0.456048    0.255327
      3          8           0        1.325653   -1.686335    0.259831
      4          1           0        0.265278   -2.023099    0.245204
      5          6           0        2.971536   -0.023151   -0.012712
      6          9           0        3.644541   -0.218664    1.130905
      7          9           0        3.074737    1.271709   -0.334654
      8          9           0        3.559402   -0.736462   -0.974029
      9          8           0       -1.570697    0.901497    1.956376
     10          1           0       -0.768687    0.694428    1.446964
     11          1           0       -2.010499    1.593120    1.432409
     12          8           0       -2.912620   -1.301368    1.571498
     13          1           0       -3.382265   -1.687722    2.313874
     14          1           0       -2.458799   -0.469611    1.881122
     15          8           0       -1.922109   -1.636121   -2.192243
     16          1           0       -2.571493   -0.971737   -1.858091
     17          1           0       -2.373446   -2.175849   -2.844570
     18          8           0        0.004337    2.886057   -0.871425
     19          1           0        0.431143    2.083223   -0.520504
     20          1           0        0.566485    3.622985   -0.622112
     21          8           0       -3.604183   -0.000563   -0.897411
     22          1           0       -3.268327    0.896338   -0.725441
     23          1           0       -3.615633   -0.450266   -0.036677
     24          8           0       -2.551656    2.517071   -0.107693
     25          1           0       -1.666931    2.763950   -0.466814
     26          1           0       -3.106990    3.298396   -0.154302
     27          8           0       -0.948855   -2.496041    0.101348
     28          1           0       -1.289199   -2.281956   -0.807259
     29          1           0       -1.628756   -2.167104    0.728908
 ---------------------------------------------------------------------
 Rotational constants (GHZ):           0.5941079           0.2891348           0.2472750
 Standard basis: 6-31++G(d,p) (6D, 7F)
 There are   356 symmetry adapted cartesian basis functions of A   symmetry.
 There are   356 symmetry adapted basis functions of A   symmetry.
   356 basis functions,   568 primitive gaussians,   356 cartesian basis functions
    63 alpha electrons       63 beta electrons
       nuclear repulsion energy      1145.4052509231 Hartrees.
 NAtoms=   29 NActive=   29 NUniq=   29 SFac= 1.00D+00 NAtFMM=   60 NAOKFM=F Big=F
 Integral buffers will be    131072 words long.
 Raffenetti 2 integral format.
 Two-electron integral symmetry is turned on.
 Nuclear repulsion after empirical dispersion term =     1145.3889331714 Hartrees.
 One-electron integrals computed using PRISM.
 NBasis=   356 RedAO= T EigKep=  3.99D-05  NBF=   356
 NBsUse=   356 1.00D-06 EigRej= -1.00D+00 NBFU=   356
 Initial guess from the checkpoint file:  "/local_scratch/slurm.6305372/Gau-1119702.chk"
 B after Tr=     0.000000    0.000000   -0.000000
         Rot=    0.999958   -0.008905    0.002071   -0.000193 Ang=  -1.05 deg.
 ExpMin= 3.60D-02 ExpMax= 7.00D+03 ExpMxC= 1.05D+03 IAcc=3 IRadAn=         5 AccDes= 0.00D+00
 Harris functional with IExCor= 4639 and IRadAn=       5 diagonalized for initial guess.
 HarFok:  IExCor= 4639 AccDes= 0.00D+00 IRadAn=         5 IDoV= 1 UseB2=F ITyADJ=14
 ICtDFT=  3500011 ScaDFX=  1.000000  1.000000  1.000000  1.000000
 FoFCou: FMM=F IPFlag=           0 FMFlag=      100000 FMFlg1=           0
         NFxFlg=           0 DoJE=T BraDBF=F KetDBF=T FulRan=T
         wScrn=  0.000000 ICntrl=       500 IOpCl=  0 I1Cent=   200000004 NGrid=           0
         NMat0=    1 NMatS0=      1 NMatT0=    0 NMatD0=    1 NMtDS0=    0 NMtDT0=    0
 Petite list used in FoFCou.
 Requested convergence on RMS density matrix=1.00D-10 within 128 cycles.
 Requested convergence on MAX density matrix=1.00D-08.
 Requested convergence on             energy=1.00D-08.
 No special actions if energy rises.
 SCF Done:  E(RwB97XD) =  -1061.67847328     A.U. after   15 cycles
            NFock= 15  Conv=0.49D-10     -V/T= 2.0083
 Calling FoFJK, ICntrl=      2127 FMM=F ISym2X=0 I1Cent= 0 IOpClX= 0 NMat=1 NMatS=1 NMatT=0.
 ***** Axes restored to original set *****
 -------------------------------------------------------------------
 Center     Atomic                   Forces (Hartrees/Bohr)
 Number     Number              X              Y              Z
 -------------------------------------------------------------------
      1        6           0.001850566   -0.000279803    0.000753784
      2        8          -0.000766861    0.000107914   -0.000370470
      3        8           0.000001424    0.000881763   -0.000730990
      4        1          -0.000030704   -0.000280650    0.000042952
      5        6          -0.000673516   -0.000672509   -0.000197666
      6        9           0.000498734   -0.000370217   -0.000515884
      7        9          -0.000787795   -0.000589455    0.000867168
      8        9           0.000573508    0.001241484    0.000164753
      9        8           0.000271314    0.000180324   -0.000284322
     10        1           0.000274743   -0.000820683    0.000067697
     11        1          -0.000850438   -0.000301298    0.000192400
     12        8          -0.000027175   -0.000306544    0.000136972
     13        1          -0.000154050   -0.000129759   -0.000331213
     14        1           0.000137330    0.000487925   -0.000368600
     15        8           0.000060728    0.000126901    0.000469584
     16        1          -0.000390522    0.000151534   -0.000121109
     17        1          -0.000131365    0.000142723    0.000036519
     18        8          -0.000282206   -0.000372383   -0.000115523
     19        1           0.000201263    0.000661973   -0.000065018
     20        1          -0.000160592   -0.000096285    0.000305673
     21        8           0.000568756    0.000096731   -0.000141246
     22        1          -0.000221257   -0.000116429   -0.000194655
     23        1          -0.000236118    0.000012887    0.000205175
     24        8           0.000115511   -0.000156133    0.000668083
     25        1           0.000051913    0.000042654    0.000011017
     26        1          -0.000444032    0.000040426   -0.000204245
     27        8           0.000555249   -0.000105514   -0.000344952
     28        1          -0.000104254   -0.000011825   -0.000287896
     29        1           0.000099846    0.000434246    0.000352013
 -------------------------------------------------------------------
 Cartesian Forces:  Max     0.001850566 RMS     0.000446075

 GradGradGradGradGradGradGradGradGradGradGradGradGradGradGradGradGradGrad
 Berny optimization.
 Using GEDIIS/GDIIS optimizer.
 FormGI is forming the generalized inverse of G from B-inverse, IUseBI=4.
 Internal  Forces:  Max     0.001306978 RMS     0.000350104
 Search for a local minimum.
 Step number  10 out of a maximum of  174
 All quantities printed in internal units (Hartrees-Bohrs-Radians)
 Mixed Optimization -- En-DIIS/RFO-DIIS
 Swapping is turned off.
 Update second derivatives using D2CorX and points    9   10
 DE= -1.17D-06 DEPred=-5.30D-05 R= 2.20D-02
 Trust test= 2.20D-02 RLast= 2.07D-01 DXMaxT set to 6.00D-01
 ITU= -1  1  1  1 -1  0  0  0  1  0
     Eigenvalues ---    0.00009   0.00110   0.00142   0.00175   0.00244
     Eigenvalues ---    0.00266   0.00358   0.00412   0.00538   0.00580
     Eigenvalues ---    0.00621   0.00685   0.00733   0.00873   0.00896
     Eigenvalues ---    0.01066   0.01166   0.01187   0.01276   0.01304
     Eigenvalues ---    0.01399   0.01418   0.01549   0.01587   0.01640
     Eigenvalues ---    0.01787   0.01809   0.01960   0.02043   0.02170
     Eigenvalues ---    0.02289   0.02309   0.02584   0.02714   0.02847
     Eigenvalues ---    0.03059   0.03155   0.03201   0.03346   0.03384
     Eigenvalues ---    0.03543   0.03643   0.03929   0.04703   0.04784
     Eigenvalues ---    0.05015   0.05899   0.06130   0.06435   0.06603
     Eigenvalues ---    0.07384   0.07670   0.12239   0.13973   0.18009
     Eigenvalues ---    0.20676   0.22235   0.23176   0.24701   0.25718
     Eigenvalues ---    0.30856   0.37063   0.37809   0.39164   0.40944
     Eigenvalues ---    0.41286   0.42367   0.45478   0.46670   0.49457
     Eigenvalues ---    0.51809   0.52509   0.53744   0.54178   0.58173
     Eigenvalues ---    0.58734   0.59141   0.59583   0.60135   0.64950
     Eigenvalues ---    0.87366
 Eigenvalue     1 is   9.49D-05 Eigenvector:
                          D7        D5        D6        D10       D8
   1                    0.42467   0.42165   0.40241   0.39678   0.39376
                          D9        D2        D1        D39       D50
   1                    0.37452  -0.07396  -0.04107  -0.03444   0.03226
 En-DIIS/RFO-DIIS/Sim-DIIS IScMMF=       -3 using points:    10    9    8    7
 RFO step:  Lambda=-2.84746137D-04.
 DidBck=T Rises=F RFO-DIIS coefs:    0.74073    0.23019   -0.45408    0.48315
 Iteration  1 RMS(Cart)=  0.06535055 RMS(Int)=  0.00265909
 Iteration  2 RMS(Cart)=  0.00297333 RMS(Int)=  0.00024624
 Iteration  3 RMS(Cart)=  0.00000892 RMS(Int)=  0.00024619
 Iteration  4 RMS(Cart)=  0.00000000 RMS(Int)=  0.00024619
 Variable       Old X    -DE/DX   Delta X   Delta X   Delta X     New X
                                 (Linear)    (Quad)   (Total)
    R1        2.32073   0.00127  -0.00055   0.00074   0.00004   2.32077
    R2        2.40532   0.00094   0.00007   0.00371   0.00364   2.40896
    R3        2.93288   0.00013   0.00087  -0.00111  -0.00023   2.93265
    R4        3.42808   0.00056   0.00073   0.01619   0.01675   3.44484
    R5        2.10263   0.00012  -0.00355  -0.00574  -0.00933   2.09330
    R6        2.47726   0.00025   0.00059   0.02234   0.02290   2.50016
    R7        2.53464   0.00075  -0.00163   0.00011  -0.00152   2.53313
    R8        2.52896   0.00131  -0.00036   0.00131   0.00095   2.52991
    R9        2.52017   0.00129   0.00431   0.00061   0.00491   2.52508
   R10        1.83760  -0.00002  -0.00117  -0.00033  -0.00150   1.83611
   R11        1.83830   0.00089   0.00042  -0.00008   0.00071   1.83901
   R12        3.09034   0.00058  -0.00485   0.03211   0.02749   3.11783
   R13        3.54466   0.00024  -0.00672   0.01340   0.00698   3.55164
   R14        1.81351   0.00035   0.00001   0.00028   0.00029   1.81380
   R15        1.88371   0.00002   0.00086  -0.00595  -0.00487   1.87884
   R16        3.68609   0.00015  -0.01697   0.00708  -0.01007   3.67602
   R17        3.33137   0.00067   0.00286   0.01201   0.01501   3.34637
   R18        1.86573   0.00019   0.00142   0.00026   0.00166   1.86739
   R19        1.81310   0.00016   0.00003  -0.00003  -0.00000   1.81309
   R20        3.12569   0.00048   0.01051   0.01221   0.02270   3.14839
   R21        3.23609  -0.00003  -0.00426  -0.00061  -0.00489   3.23120
   R22        1.84173   0.00090  -0.00086   0.00098  -0.00004   1.84169
   R23        1.81377   0.00024   0.00023  -0.00004   0.00019   1.81397
   R24        3.25766   0.00011  -0.00688   0.00217  -0.00474   3.25292
   R25        1.83878   0.00019   0.00036   0.00003   0.00026   1.83904
   R26        1.83530  -0.00016   0.00048  -0.00227  -0.00196   1.83334
   R27        3.54645   0.00017  -0.00113   0.00477   0.00356   3.55001
   R28        1.86371   0.00008   0.00011  -0.00107  -0.00096   1.86275
   R29        1.81358   0.00037   0.00001   0.00013   0.00014   1.81373
   R30        1.87762   0.00039   0.00053  -0.00146  -0.00096   1.87667
   R31        1.85568   0.00018   0.00013  -0.00263  -0.00240   1.85329
    A1        2.24011  -0.00081  -0.00228   0.00062  -0.00191   2.23819
    A2        2.07688  -0.00007   0.00135  -0.00440  -0.00287   2.07402
    A3        1.96584   0.00088   0.00092   0.00379   0.00498   1.97082
    A4        2.33846   0.00026   0.00971  -0.02110  -0.01092   2.32754
    A5        2.00193  -0.00005   0.00336  -0.00858  -0.00552   1.99641
    A6        1.91654  -0.00031   0.00699   0.00055   0.00756   1.92410
    A7        1.93316   0.00010   0.00146  -0.00119   0.00033   1.93349
    A8        1.95112  -0.00073  -0.00712  -0.00047  -0.00757   1.94354
    A9        1.88332   0.00027   0.00047   0.00094   0.00150   1.88482
   A10        1.89174   0.00030  -0.00092   0.00029  -0.00069   1.89105
   A11        1.88611   0.00042  -0.00100  -0.00005  -0.00102   1.88509
   A12        1.81533   0.00006   0.00364   0.00283   0.00642   1.82175
   A13        1.81858   0.00012   0.00168   0.00621   0.00784   1.82643
   A14        1.90264   0.00003   0.00440  -0.00384   0.00118   1.90382
   A15        1.89489  -0.00021  -0.00024  -0.00069  -0.00090   1.89399
   A16        2.26148  -0.00005  -0.01541  -0.00261  -0.01801   2.24347
   A17        2.12755   0.00003   0.00432   0.00448   0.00943   2.13699
   A18        1.62692   0.00008   0.00371   0.00064   0.00412   1.63103
   A19        1.79946   0.00027   0.01816   0.00714   0.02581   1.82526
   A20        1.65359  -0.00003  -0.00557  -0.00722  -0.01235   1.64124
   A21        1.87471  -0.00013  -0.00210   0.00023  -0.00134   1.87336
   A22        1.80394  -0.00009  -0.00130  -0.00289  -0.00402   1.79992
   A23        2.12899   0.00006  -0.01208   0.01267   0.00051   2.12950
   A24        1.85714   0.00001  -0.00074  -0.00287  -0.00353   1.85361
   A25        1.85636   0.00054   0.00646   0.00313   0.00949   1.86586
   A26        2.16667  -0.00025  -0.01999   0.02480   0.00536   2.17203
   A27        1.99736   0.00024  -0.00306   0.01124   0.00821   2.00557
   A28        1.81491   0.00013   0.00136   0.00920   0.01062   1.82553
   A29        1.84860  -0.00014   0.00024  -0.00316  -0.00331   1.84529
   A30        1.52583   0.00016   0.00535   0.00541   0.01076   1.53658
   A31        1.73501   0.00005  -0.00317   0.00117  -0.00215   1.73285
   A32        2.22413  -0.00031   0.00440  -0.00213   0.00268   2.22681
   A33        2.02516  -0.00028  -0.01172  -0.01385  -0.02535   1.99981
   A34        2.05570  -0.00011   0.00297   0.00112   0.00390   2.05960
   A35        1.87299   0.00039   0.00014   0.00566   0.00581   1.87880
   A36        1.91757  -0.00003   0.00556  -0.00065   0.00499   1.92256
   A37        2.03787   0.00022  -0.00941  -0.00657  -0.01587   2.02201
   A38        1.84946  -0.00023  -0.00399   0.00421  -0.00007   1.84939
   A39        3.24286   0.00044   0.00050  -0.00976  -0.00933   3.23353
   A40        2.80033  -0.00017   0.00764  -0.00040   0.00725   2.80757
   A41        2.93893   0.00035   0.00934   0.02636   0.03610   2.97503
   A42        3.00062   0.00015  -0.00791  -0.00717  -0.01530   2.98533
   A43        2.83147   0.00051   0.00954   0.01058   0.01962   2.85109
   A44        3.06309   0.00034  -0.01589  -0.00449  -0.02010   3.04299
   A45        2.76236   0.00013   0.00559   0.00106   0.00669   2.76905
   A46        2.92910  -0.00056   0.00946  -0.02466  -0.01508   2.91402
   A47        2.99989   0.00001   0.00695  -0.00880  -0.00167   2.99823
   A48        3.06195   0.00021   0.00931  -0.00728   0.00262   3.06457
   A49        3.08429  -0.00029   0.01669  -0.00801   0.00875   3.09304
   A50        2.93238  -0.00007  -0.00293   0.00672   0.00406   2.93643
   A51        3.35238  -0.00019  -0.00126  -0.00512  -0.00625   3.34613
   A52        3.36121   0.00013  -0.00703  -0.00090  -0.00798   3.35323
   A53        3.28986  -0.00020  -0.04219  -0.01155  -0.05458   3.23528
   A54        3.29131   0.00003  -0.00923  -0.00414  -0.01323   3.27809
   A55        3.17331   0.00013  -0.00147   0.00160   0.00098   3.17429
   A56        3.04371   0.00063  -0.00821   0.01035   0.00181   3.04552
   A57        3.00280   0.00015  -0.00583   0.00632   0.00054   3.00334
   A58        3.38808   0.00004  -0.01185  -0.00305  -0.01460   3.37348
    D1       -2.55883   0.00010   0.11263   0.01694   0.12927  -2.42956
    D2        0.61364   0.00002   0.10192   0.01680   0.11853   0.73217
    D3        0.17913  -0.00001  -0.02603   0.01329  -0.01268   0.16645
    D4       -2.99172   0.00005  -0.01585   0.01330  -0.00257  -2.99429
    D5        1.85815   0.00022   0.11220  -0.00551   0.10654   1.96468
    D6       -0.22022   0.00002   0.10597  -0.00628   0.09963  -0.12059
    D7       -2.32473  -0.00008   0.11090  -0.00508   0.10579  -2.21894
    D8       -1.25721   0.00019   0.10304  -0.00560   0.09747  -1.15975
    D9        2.94761  -0.00002   0.09682  -0.00637   0.09056   3.03817
   D10        0.84309  -0.00012   0.10175  -0.00517   0.09672   0.93981
   D11       -1.26657   0.00025  -0.05591   0.04963  -0.00677  -1.27334
   D12        2.72995   0.00001  -0.03080   0.01415  -0.01628   2.71367
   D13        1.12386   0.00001   0.02065  -0.00548   0.01559   1.13945
   D14       -0.99373   0.00015   0.02407  -0.00147   0.02284  -0.97089
   D15        2.40785  -0.00012  -0.02120  -0.00007  -0.02130   2.38655
   D16       -1.53882  -0.00028  -0.03750  -0.00788  -0.04539  -1.58421
   D17        0.10857  -0.00033  -0.04283  -0.01619  -0.05902   0.04955
   D18       -1.99193   0.00005  -0.01431   0.00778  -0.00643  -1.99836
   D19        0.34459  -0.00011  -0.03061  -0.00004  -0.03053   0.31407
   D20        1.99198  -0.00016  -0.03594  -0.00834  -0.04415   1.94783
   D21        1.53224   0.00037   0.03973   0.01836   0.05824   1.59048
   D22       -0.48548   0.00066   0.05104   0.03221   0.08301  -0.40247
   D23       -2.60708   0.00012   0.05280   0.02382   0.07676  -2.53032
   D24       -0.30258   0.00023   0.03475   0.01034   0.04528  -0.25730
   D25       -2.32029   0.00052   0.04606   0.02420   0.07004  -2.25024
   D26        1.84130  -0.00002   0.04782   0.01581   0.06379   1.90509
   D27       -2.27591   0.00006   0.00462  -0.01325  -0.00833  -2.28424
   D28        1.98417  -0.00023   0.00651  -0.02728  -0.02050   1.96368
   D29        1.95436   0.00027   0.00874  -0.00986  -0.00095   1.95340
   D30       -0.06875  -0.00001   0.01063  -0.02390  -0.01312  -0.08187
   D31        0.15486   0.00000  -0.00929  -0.01704  -0.02672   0.12815
   D32       -1.86824  -0.00028  -0.00741  -0.03107  -0.03888  -1.90713
   D33       -1.92151  -0.00017  -0.00250   0.00428   0.00202  -1.91949
   D34        2.31037  -0.00013  -0.00684   0.00642  -0.00021   2.31015
   D35        0.24146  -0.00012   0.01846   0.01171   0.03034   0.27180
   D36       -1.80986  -0.00008   0.01412   0.01384   0.02811  -1.78174
   D37        1.87090  -0.00003   0.02231   0.01107   0.03331   1.90421
   D38       -0.18041   0.00001   0.01797   0.01321   0.03107  -0.14934
   D39       -2.44045   0.00004  -0.00361   0.03941   0.03584  -2.40461
   D40        1.88039   0.00004  -0.00325   0.03438   0.03140   1.91178
   D41        1.62414   0.00010   0.01123   0.02479   0.03603   1.66017
   D42       -0.33821   0.00009   0.01159   0.01976   0.03159  -0.30663
   D43       -1.87029  -0.00027  -0.01134  -0.01186  -0.02330  -1.89359
   D44        0.28275  -0.00012  -0.02155  -0.01891  -0.04043   0.24231
   D45        2.32419  -0.00008   0.00073  -0.02027  -0.01936   2.30482
   D46       -1.80596   0.00006  -0.00948  -0.02731  -0.03649  -1.84246
   D47        0.55357   0.00041   0.00840  -0.00293   0.00507   0.55863
   D48       -0.97959   0.00020   0.00356  -0.00650  -0.00344  -0.98303
   D49        2.87727   0.00048   0.00993   0.00173   0.01156   2.88883
   D50       -1.54653  -0.00005   0.01664  -0.01816  -0.00163  -1.54816
   D51       -3.07969  -0.00026   0.01181  -0.02173  -0.01014  -3.08983
   D52        0.77717   0.00002   0.01818  -0.01350   0.00487   0.78204
   D53       -1.62821  -0.00036  -0.02393  -0.00620  -0.03023  -1.65845
   D54        0.07550  -0.00019  -0.02508  -0.00153  -0.02663   0.04886
   D55        2.38355  -0.00005  -0.03636  -0.00816  -0.04435   2.33920
   D56        0.30536  -0.00011  -0.02597   0.00668  -0.01921   0.28615
   D57        2.00907   0.00005  -0.02712   0.01134  -0.01561   1.99346
   D58       -1.96605   0.00019  -0.03841   0.00472  -0.03333  -1.99939
         Item               Value     Threshold  Converged?
 Maximum Force            0.001307     0.000015     NO 
 RMS     Force            0.000350     0.000010     NO 
 Maximum Displacement     0.327076     0.000060     NO 
 RMS     Displacement     0.065470     0.000040     NO 
 Predicted change in Energy=-1.268081D-04
 GradGradGradGradGradGradGradGradGradGradGradGradGradGradGradGradGradGrad

                          Input orientation:                          
 ---------------------------------------------------------------------
 Center     Atomic      Atomic             Coordinates (Angstroms)
 Number     Number       Type             X           Y           Z
 ---------------------------------------------------------------------
      1          6           0        1.148781   -0.349267    0.299977
      2          8           0       -0.016832   -0.732772    0.250036
      3          8           0        1.756563    0.434409   -0.500952
      4          1           0        1.099058    0.933037   -1.239949
      5          6           0        2.058337   -0.866401    1.446121
      6          9           0        3.021092   -1.658046    0.952900
      7          9           0        1.349412   -1.579174    2.330249
      8          9           0        2.638584    0.143909    2.100376
      9          8           0       -1.758494   -1.748673   -1.752709
     10          1           0       -1.087661   -1.503488   -1.093980
     11          1           0       -2.605711   -1.643138   -1.285662
     12          8           0       -1.572427    0.262451   -3.428501
     13          1           0       -1.580998    0.060306   -4.366756
     14          1           0       -1.638795   -0.590049   -2.921203
     15          8           0       -1.391409    3.054975   -0.670342
     16          1           0       -2.217895    2.566238   -0.903910
     17          1           0       -1.572104    3.990876   -0.779771
     18          8           0       -2.171025   -1.096349    1.949908
     19          1           0       -1.307197   -0.983165    1.513101
     20          1           0       -2.077703   -1.850193    2.536796
     21          8           0       -3.380465    1.511576   -1.581996
     22          1           0       -3.617726    0.750068   -1.024425
     23          1           0       -2.945267    1.138841   -2.364866
     24          8           0       -3.868887   -0.878723   -0.122743
     25          1           0       -3.373005   -0.958573    0.725419
     26          1           0       -4.768922   -1.170861    0.037809
     27          8           0        0.358770    1.647619   -2.071662
     28          1           0       -0.223145    2.270846   -1.562555
     29          1           0       -0.239866    1.137422   -2.657444
 ---------------------------------------------------------------------
                    Distance matrix (angstroms):
                    1          2          3          4          5
     1  C    0.000000
     2  O    1.228098   0.000000
     3  O    1.274768   2.251938   0.000000
     4  H    2.004531   2.498036   1.107727   0.000000
     5  C    1.551891   2.398916   2.360989   3.372412   0.000000
     6  F    2.375870   3.252558   2.844484   3.900835   1.340473
     7  F    2.382212   2.628747   3.497998   4.372665   1.338769
     8  F    2.388341   3.353142   2.762112   3.761733   1.336212
     9  O    3.824148   2.841905   4.323004   3.952226   5.057580
    10  H    2.876981   1.883363   3.492383   3.277148   4.093323
    11  H    4.276046   3.144747   4.895039   4.512658   5.460705
    12  O    4.656256   4.116063   4.436472   3.517993   6.182126
    13  H    5.421977   4.938659   5.120908   4.209665   6.920482
    14  H    4.266680   3.564813   4.293668   3.555593   5.728758
    15  O    4.356942   4.133229   4.099485   3.321068   5.635366
    16  H    4.613461   4.130344   4.528066   3.712472   5.965887
    17  H    5.235066   5.078605   4.879162   4.086227   6.459709
    18  O    3.781735   2.768086   4.876052   4.998704   4.265464
    19  H    2.811641   1.822930   3.930973   4.128096   3.368225
    20  H    4.203135   3.274919   5.398974   5.665861   4.389105
    21  O    5.245820   4.439310   5.358918   4.529661   6.663695
    22  H    5.067758   4.097500   5.408941   4.725249   6.397988
    23  H    5.106572   4.349297   5.106623   4.202898   6.601565
    24  O    5.063201   3.872802   5.789045   5.404729   6.131351
    25  H    4.582446   3.397186   5.454984   5.238340   5.479724
    26  H    5.980214   4.776957   6.741595   6.363351   6.977642
    27  O    3.199428   3.346284   2.427516   1.323027   4.645817
    28  H    3.495168   3.514225   2.901507   1.908410   4.909135
    29  H    3.589558   3.464219   3.021657   1.960557   5.112366
                    6          7          8          9         10
     6  F    0.000000
     7  F    2.167447   0.000000
     8  F    2.170266   2.164214   0.000000
     9  O    5.492993   5.134040   6.145114   0.000000
    10  H    4.592979   4.203618   5.177135   0.971625   0.000000
    11  H    6.055766   5.359283   6.493183   0.973164   1.536464
    12  O    6.632149   6.715053   6.950910   2.624408   2.967074
    13  H    7.240905   7.491667   7.722412   3.183889   3.660586
    14  H    6.153360   6.122541   6.637087   1.649883   2.115860
    15  O    6.657150   6.163683   5.691399   4.937742   4.588171
    16  H    6.981354   6.353732   6.203128   4.421534   4.228029
    17  H    7.483978   7.016620   6.389390   5.824412   5.524622
    18  O    5.316729   3.573690   4.969228   3.782205   3.256484
    19  H    4.416263   2.842628   4.145404   3.384551   2.667546
    20  H    5.342599   3.444014   5.139092   4.302564   3.779275
    21  O    7.579719   6.872419   7.187443   3.645429   3.819125
    22  H    7.333671   6.430527   7.019489   3.198569   3.388891
    23  H    7.377506   6.919248   7.218564   3.181337   3.470987
    24  O    7.016848   5.808481   6.952353   2.804881   3.011453
    25  H    6.436264   5.026117   6.264598   3.061375   2.971521
    26  H    7.858693   6.546451   7.800894   3.549999   3.865652
    27  O    5.211848   5.547107   4.986441   4.014889   3.602430
    28  H    5.682322   5.696448   5.111792   4.306969   3.900327
    29  H    5.610978   5.897694   5.648840   3.384424   3.183958
                   11         12         13         14         15
    11  H    0.000000
    12  O    3.048066   0.000000
    13  H    3.666728   0.959822   0.000000
    14  H    2.172307   0.994240   1.586167   0.000000
    15  O    4.891361   3.929172   4.761035   4.291127   0.000000
    16  H    4.244407   3.478165   4.321648   3.790380   0.988179
    17  H    5.750338   4.573503   5.321271   5.057179   0.959446
    18  O    3.310112   5.579600   6.448738   4.926188   4.970614
    19  H    3.155120   5.103071   5.978002   4.464029   4.591414
    20  H    3.864305   6.348491   7.180233   5.618751   5.900628
    21  O    3.261944   2.870348   3.619275   3.040349   2.677599
    22  H    2.611485   3.193839   3.974319   3.051205   3.224044
    23  H    3.003230   1.945268   2.651798   2.237285   2.992900
    24  O    1.879448   4.183784   4.912012   3.589990   4.680998
    25  H    2.258720   4.689140   5.493600   4.054769   4.688650
    26  H    2.579554   4.928211   5.574838   4.346354   5.455892
    27  O    4.498336   2.736645   3.398488   3.117554   2.647162
    28  H    4.590486   3.055481   3.820182   3.469108   1.666056
    29  H    3.900068   1.770825   2.424987   2.238466   2.991928
                   16         17         18         19         20
    16  H    0.000000
    17  H    1.569092   0.000000
    18  O    4.643384   5.804284   0.000000
    19  H    4.389712   5.483477   0.974582   0.000000
    20  H    5.600265   6.735973   0.959910   1.547052   0.000000
    21  O    1.709878   3.171855   4.553939   4.483503   5.473859
    22  H    2.296198   3.840217   3.787988   3.844695   4.670687
    23  H    2.168162   3.540086   4.920650   4.714320   5.806314
    24  O    3.899199   5.424011   2.688117   3.041241   3.350409
    25  H    4.051332   5.477764   1.721369   2.211020   2.398725
    26  H    4.621740   6.126305   3.226567   3.767659   3.734847
    27  O    2.974341   3.299714   5.486551   4.748367   6.277657
    28  H    2.121344   2.321841   5.241149   4.606888   6.101396
    29  H    3.004829   3.666431   5.472367   4.798910   6.267665
                   21         22         23         24         25
    21  O    0.000000
    22  H    0.973177   0.000000
    23  H    0.970162   1.549235   0.000000
    24  O    2.842799   1.878583   3.154482   0.000000
    25  H    3.380216   2.457905   3.759251   0.985724   0.000000
    26  H    3.427397   2.478620   3.799117   0.959783   1.570495
    27  O    3.773613   4.208898   3.355813   5.296581   5.342475
    28  H    3.247390   3.758395   3.055337   5.028348   5.058221
    29  H    3.340650   3.771835   2.721176   4.864088   5.064931
                   26         27         28         29
    26  H    0.000000
    27  O    6.219880   0.000000
    28  H    5.922043   0.993089   0.000000
    29  H    5.753686   0.980717   1.575979   0.000000
 Stoichiometry    C2H15F3O9
 Framework group  C1[X(C2H15F3O9)]
 Deg. of freedom    81
 Full point group                 C1      NOp   1
 Largest Abelian subgroup         C1      NOp   1
 Largest concise Abelian subgroup C1      NOp   1
                         Standard orientation:                         
 ---------------------------------------------------------------------
 Center     Atomic      Atomic             Coordinates (Angstroms)
 Number     Number       Type             X           Y           Z
 ---------------------------------------------------------------------
      1          6           0        1.505977   -0.422271    0.177652
      2          8           0        0.639991    0.443312    0.272832
      3          8           0        1.365280   -1.688190    0.229475
      4          1           0        0.312537   -2.032436    0.212538
      5          6           0        2.983679    0.014548   -0.006609
      6          9           0        3.700680   -0.304868    1.080015
      7          9           0        3.068969    1.338801   -0.183758
      8          9           0        3.538483   -0.580590   -1.066546
      9          8           0       -1.567987    0.956858    1.986754
     10          1           0       -0.739836    0.788105    1.507437
     11          1           0       -2.028347    1.622838    1.446766
     12          8           0       -2.832664   -1.312403    1.614513
     13          1           0       -3.287800   -1.695346    2.367815
     14          1           0       -2.394837   -0.468575    1.905673
     15          8           0       -1.938169   -1.638468   -2.197567
     16          1           0       -2.601806   -0.998558   -1.841762
     17          1           0       -2.384266   -2.177615   -2.853963
     18          8           0       -0.093688    2.809075   -0.962960
     19          1           0        0.339575    2.014567   -0.601227
     20          1           0        0.489656    3.545490   -0.765908
     21          8           0       -3.626753   -0.061754   -0.843982
     22          1           0       -3.323264    0.849120   -0.684994
     23          1           0       -3.597503   -0.503169    0.019448
     24          8           0       -2.622932    2.494256   -0.108684
     25          1           0       -1.750478    2.729129   -0.502779
     26          1           0       -3.186415    3.269057   -0.166598
     27          8           0       -0.912218   -2.514903    0.079878
     28          1           0       -1.270489   -2.296254   -0.820155
     29          1           0       -1.574731   -2.182348    0.721977
 ---------------------------------------------------------------------
 Rotational constants (GHZ):           0.5936250           0.2866573           0.2468959
 Standard basis: 6-31++G(d,p) (6D, 7F)
 There are   356 symmetry adapted cartesian basis functions of A   symmetry.
 There are   356 symmetry adapted basis functions of A   symmetry.
   356 basis functions,   568 primitive gaussians,   356 cartesian basis functions
    63 alpha electrons       63 beta electrons
       nuclear repulsion energy      1143.2655257336 Hartrees.
 NAtoms=   29 NActive=   29 NUniq=   29 SFac= 1.00D+00 NAtFMM=   60 NAOKFM=F Big=F
 Integral buffers will be    131072 words long.
 Raffenetti 2 integral format.
 Two-electron integral symmetry is turned on.
 Nuclear repulsion after empirical dispersion term =     1143.2493432114 Hartrees.
 One-electron integrals computed using PRISM.
 NBasis=   356 RedAO= T EigKep=  4.06D-05  NBF=   356
 NBsUse=   356 1.00D-06 EigRej= -1.00D+00 NBFU=   356
 Initial guess from the checkpoint file:  "/local_scratch/slurm.6305372/Gau-1119702.chk"
 B after Tr=    -0.000000   -0.000000   -0.000000
         Rot=    0.999969   -0.000720   -0.004231   -0.006558 Ang=  -0.90 deg.
 ExpMin= 3.60D-02 ExpMax= 7.00D+03 ExpMxC= 1.05D+03 IAcc=3 IRadAn=         5 AccDes= 0.00D+00
 Harris functional with IExCor= 4639 and IRadAn=       5 diagonalized for initial guess.
 HarFok:  IExCor= 4639 AccDes= 0.00D+00 IRadAn=         5 IDoV= 1 UseB2=F ITyADJ=14
 ICtDFT=  3500011 ScaDFX=  1.000000  1.000000  1.000000  1.000000
 FoFCou: FMM=F IPFlag=           0 FMFlag=      100000 FMFlg1=           0
         NFxFlg=           0 DoJE=T BraDBF=F KetDBF=T FulRan=T
         wScrn=  0.000000 ICntrl=       500 IOpCl=  0 I1Cent=   200000004 NGrid=           0
         NMat0=    1 NMatS0=      1 NMatT0=    0 NMatD0=    1 NMtDS0=    0 NMtDT0=    0
 Petite list used in FoFCou.
 Requested convergence on RMS density matrix=1.00D-10 within 128 cycles.
 Requested convergence on MAX density matrix=1.00D-08.
 Requested convergence on             energy=1.00D-08.
 No special actions if energy rises.
 SCF Done:  E(RwB97XD) =  -1061.67860772     A.U. after   16 cycles
            NFock= 16  Conv=0.42D-10     -V/T= 2.0083
 Calling FoFJK, ICntrl=      2127 FMM=F ISym2X=0 I1Cent= 0 IOpClX= 0 NMat=1 NMatS=1 NMatT=0.
 ***** Axes restored to original set *****
 -------------------------------------------------------------------
 Center     Atomic                   Forces (Hartrees/Bohr)
 Number     Number              X              Y              Z
 -------------------------------------------------------------------
      1        6          -0.000007367   -0.000365538   -0.000287647
      2        8          -0.000430738    0.000580603   -0.000281649
      3        8          -0.000344091    0.000024691    0.000501950
      4        1          -0.000031061   -0.000323859    0.000087413
      5        6           0.000612902    0.000007953    0.000195537
      6        9          -0.000027700   -0.000098630   -0.000329414
      7        9          -0.000212866   -0.000125564    0.000077644
      8        9           0.000109016    0.000658639   -0.000013165
      9        8           0.000463642   -0.000016918    0.000115532
     10        1          -0.000159741    0.000045997   -0.000737224
     11        1          -0.000371537   -0.000020498    0.000061779
     12        8          -0.000032154    0.000667654    0.000016598
     13        1          -0.000039965   -0.000240820   -0.000063471
     14        1          -0.000077310   -0.000740569   -0.000012851
     15        8          -0.000552963   -0.000266158   -0.000053265
     16        1           0.000520134    0.000239427    0.000221548
     17        1          -0.000011962    0.000190473    0.000020474
     18        8           0.000436480   -0.000103104   -0.000145994
     19        1           0.000008951    0.000118069    0.000004227
     20        1          -0.000220821   -0.000137086    0.000277667
     21        8          -0.000393260   -0.000061649    0.000644739
     22        1          -0.000057657    0.000197298    0.000015324
     23        1           0.000382617   -0.000141879   -0.000790036
     24        8           0.000001509   -0.000002490   -0.000076002
     25        1          -0.000099405    0.000017504    0.000195887
     26        1          -0.000162247   -0.000006286    0.000050948
     27        8           0.000799342    0.000166166    0.000627097
     28        1           0.000126539   -0.000287046   -0.000255189
     29        1          -0.000228287    0.000023619   -0.000068457
 -------------------------------------------------------------------
 Cartesian Forces:  Max     0.000799342 RMS     0.000308905

 GradGradGradGradGradGradGradGradGradGradGradGradGradGradGradGradGradGrad
 Berny optimization.
 Using GEDIIS/GDIIS optimizer.
 FormGI is forming the generalized inverse of G from B-inverse, IUseBI=4.
 Internal  Forces:  Max     0.001266666 RMS     0.000266492
 Search for a local minimum.
 Step number  11 out of a maximum of  174
 All quantities printed in internal units (Hartrees-Bohrs-Radians)
 Mixed Optimization -- En-DIIS/RFO-DIIS
 Swapping is turned off.
 Update second derivatives using D2CorX and points    8    9   10   11
 DE= -1.34D-04 DEPred=-1.27D-04 R= 1.06D+00
 TightC=F SS=  1.41D+00  RLast= 4.01D-01 DXNew= 1.0091D+00 1.2018D+00
 Trust test= 1.06D+00 RLast= 4.01D-01 DXMaxT set to 1.01D+00
 ITU=  1 -1  1  1  1 -1  0  0  0  1  0
     Eigenvalues ---    0.00013   0.00114   0.00144   0.00172   0.00241
     Eigenvalues ---    0.00267   0.00357   0.00402   0.00534   0.00563
     Eigenvalues ---    0.00594   0.00686   0.00739   0.00869   0.00895
     Eigenvalues ---    0.01069   0.01165   0.01193   0.01276   0.01300
     Eigenvalues ---    0.01354   0.01411   0.01541   0.01602   0.01650
     Eigenvalues ---    0.01786   0.01808   0.01955   0.02045   0.02184
     Eigenvalues ---    0.02290   0.02294   0.02577   0.02702   0.02870
     Eigenvalues ---    0.03053   0.03140   0.03196   0.03351   0.03369
     Eigenvalues ---    0.03554   0.03626   0.03951   0.04690   0.04828
     Eigenvalues ---    0.05060   0.05951   0.06078   0.06475   0.06616
     Eigenvalues ---    0.07390   0.07702   0.12211   0.13963   0.17638
     Eigenvalues ---    0.20984   0.22460   0.23337   0.24744   0.25722
     Eigenvalues ---    0.29561   0.36899   0.37824   0.39587   0.40892
     Eigenvalues ---    0.41275   0.42669   0.45511   0.46723   0.49359
     Eigenvalues ---    0.52102   0.52291   0.53753   0.54040   0.58173
     Eigenvalues ---    0.58740   0.59260   0.59772   0.60153   0.64932
     Eigenvalues ---    0.86592
 En-DIIS/RFO-DIIS/Sim-DIIS IScMMF=       -3 using points:    11   10    9    8    7
 RFO step:  Lambda=-7.71713988D-05.
 DidBck=F Rises=F RFO-DIIS coefs:    0.97671   -0.09855    0.33584   -0.26807    0.05406
 Iteration  1 RMS(Cart)=  0.02050425 RMS(Int)=  0.00036524
 Iteration  2 RMS(Cart)=  0.00038357 RMS(Int)=  0.00009073
 Iteration  3 RMS(Cart)=  0.00000016 RMS(Int)=  0.00009073
 Variable       Old X    -DE/DX   Delta X   Delta X   Delta X     New X
                                 (Linear)    (Quad)   (Total)
    R1        2.32077   0.00029  -0.00029   0.00044   0.00014   2.32091
    R2        2.40896  -0.00076  -0.00036   0.00018  -0.00021   2.40875
    R3        2.93265   0.00009   0.00007   0.00035   0.00043   2.93308
    R4        3.44484  -0.00001  -0.00119   0.00170   0.00049   3.44533
    R5        2.09330  -0.00053   0.00012  -0.00434  -0.00427   2.08903
    R6        2.50016  -0.00036  -0.00122   0.00249   0.00123   2.50139
    R7        2.53313   0.00016   0.00121   0.00016   0.00136   2.53449
    R8        2.52991   0.00023  -0.00019   0.00071   0.00052   2.53043
    R9        2.52508   0.00053  -0.00127   0.00055  -0.00072   2.52436
   R10        1.83611  -0.00060   0.00043  -0.00080  -0.00037   1.83574
   R11        1.83901   0.00055  -0.00024   0.00093   0.00068   1.83969
   R12        3.11783  -0.00027  -0.00691   0.00215  -0.00470   3.11313
   R13        3.55164   0.00028  -0.00039   0.00440   0.00402   3.55566
   R14        1.81380   0.00011  -0.00005   0.00020   0.00015   1.81395
   R15        1.87884   0.00038   0.00092   0.00043   0.00140   1.88024
   R16        3.67602  -0.00005   0.00195   0.00025   0.00230   3.67833
   R17        3.34637   0.00040  -0.00098   0.00836   0.00742   3.35380
   R18        1.86739  -0.00047   0.00022  -0.00184  -0.00169   1.86570
   R19        1.81309   0.00019  -0.00002   0.00017   0.00015   1.81324
   R20        3.14839   0.00020  -0.00209   0.00772   0.00555   3.15394
   R21        3.23120   0.00014  -0.00042   0.00636   0.00590   3.23710
   R22        1.84169   0.00001  -0.00010   0.00001  -0.00011   1.84159
   R23        1.81397   0.00026  -0.00002   0.00009   0.00007   1.81404
   R24        3.25292   0.00028   0.00046   0.00195   0.00242   3.25534
   R25        1.83904  -0.00002   0.00014  -0.00073  -0.00060   1.83844
   R26        1.83334   0.00081   0.00013   0.00090   0.00110   1.83444
   R27        3.55001   0.00012  -0.00022   0.00312   0.00289   3.55290
   R28        1.86275   0.00039   0.00001   0.00005   0.00007   1.86282
   R29        1.81373   0.00016  -0.00002   0.00017   0.00015   1.81388
   R30        1.87667  -0.00019   0.00032  -0.00142  -0.00117   1.87549
   R31        1.85329   0.00060   0.00022   0.00011   0.00035   1.85363
    A1        2.23819  -0.00011  -0.00026   0.00010  -0.00015   2.23804
    A2        2.07402   0.00127   0.00175   0.00046   0.00219   2.07621
    A3        1.97082  -0.00115  -0.00152  -0.00056  -0.00210   1.96872
    A4        2.32754   0.00022   0.00379  -0.00783  -0.00392   2.32362
    A5        1.99641   0.00007   0.00145   0.00005   0.00152   1.99793
    A6        1.92410  -0.00042  -0.00348  -0.00057  -0.00405   1.92005
    A7        1.93349   0.00002   0.00058  -0.00036   0.00022   1.93371
    A8        1.94354  -0.00056   0.00290  -0.00053   0.00237   1.94591
    A9        1.88482   0.00023  -0.00049   0.00046  -0.00004   1.88478
   A10        1.89105   0.00042   0.00003   0.00050   0.00053   1.89158
   A11        1.88509   0.00036   0.00043   0.00056   0.00100   1.88609
   A12        1.82175   0.00009  -0.00079   0.00223   0.00154   1.82329
   A13        1.82643  -0.00027  -0.00043  -0.00388  -0.00419   1.82224
   A14        1.90382   0.00015   0.00280   0.00573   0.00818   1.91200
   A15        1.89399  -0.00019   0.00080  -0.00174  -0.00089   1.89310
   A16        2.24347   0.00003   0.00302  -0.00033   0.00270   2.24616
   A17        2.13699   0.00018  -0.00054   0.00357   0.00291   2.13989
   A18        1.63103   0.00001  -0.00242  -0.00203  -0.00449   1.62655
   A19        1.82526   0.00003  -0.00467   0.00377  -0.00080   1.82446
   A20        1.64124  -0.00008   0.00199  -0.00345  -0.00157   1.63967
   A21        1.87336  -0.00005   0.00021   0.00003   0.00022   1.87358
   A22        1.79992   0.00007   0.00149  -0.00317  -0.00178   1.79814
   A23        2.12950  -0.00001  -0.00008   0.00412   0.00404   2.13354
   A24        1.85361   0.00007   0.00080   0.00335   0.00400   1.85761
   A25        1.86586   0.00014   0.00028  -0.00040  -0.00013   1.86573
   A26        2.17203  -0.00006  -0.00067   0.00245   0.00160   2.17363
   A27        2.00557  -0.00002  -0.00025   0.00070   0.00047   2.00603
   A28        1.82553   0.00004  -0.00157   0.00190   0.00033   1.82586
   A29        1.84529   0.00004   0.00109   0.00123   0.00228   1.84757
   A30        1.53658  -0.00005  -0.00392  -0.00409  -0.00805   1.52853
   A31        1.73285   0.00024   0.00051   0.00440   0.00504   1.73790
   A32        2.22681  -0.00013   0.00123   0.00111   0.00227   2.22909
   A33        1.99981  -0.00012   0.00382   0.00030   0.00414   2.00395
   A34        2.05960   0.00011  -0.00041  -0.00193  -0.00220   2.05740
   A35        1.87880  -0.00005  -0.00075   0.00063  -0.00028   1.87852
   A36        1.92256  -0.00015  -0.00095  -0.00250  -0.00345   1.91910
   A37        2.02201   0.00027   0.00325   0.00127   0.00450   2.02651
   A38        1.84939  -0.00016  -0.00067  -0.00068  -0.00135   1.84804
   A39        3.23353   0.00050   0.00242   0.00556   0.00808   3.24161
   A40        2.80757  -0.00015  -0.00368   0.00458   0.00125   2.80882
   A41        2.97503  -0.00042  -0.00793  -0.00443  -0.01209   2.96294
   A42        2.98533   0.00025   0.00111   0.00338   0.00456   2.98989
   A43        2.85109   0.00006  -0.00387   0.00054  -0.00338   2.84771
   A44        3.04299  -0.00017   0.00332   0.00183   0.00509   3.04808
   A45        2.76905  -0.00008  -0.00031   0.00137   0.00102   2.77007
   A46        2.91402   0.00006   0.00274  -0.00340  -0.00049   2.91353
   A47        2.99823   0.00001  -0.00016  -0.00529  -0.00548   2.99274
   A48        3.06457   0.00014   0.00013  -0.00148  -0.00132   3.06325
   A49        3.09304  -0.00035  -0.00095  -0.00335  -0.00433   3.08871
   A50        2.93643   0.00006  -0.00184  -0.00198  -0.00412   2.93231
   A51        3.34613   0.00005   0.00168   0.00008   0.00200   3.34813
   A52        3.35323   0.00003   0.00147   0.00278   0.00425   3.35748
   A53        3.23528  -0.00006   0.00765   0.00281   0.01016   3.24544
   A54        3.27809  -0.00010   0.00111  -0.00308  -0.00190   3.27619
   A55        3.17429   0.00028   0.00060   0.00151   0.00212   3.17641
   A56        3.04552   0.00031   0.00145  -0.00110   0.00034   3.04585
   A57        3.00334   0.00005   0.00009   0.00288   0.00302   3.00636
   A58        3.37348   0.00003   0.00251  -0.00178   0.00074   3.37421
    D1       -2.42956  -0.00017  -0.01863  -0.00149  -0.02022  -2.44978
    D2        0.73217  -0.00031  -0.01471  -0.00165  -0.01641   0.71575
    D3        0.16645  -0.00017   0.00185  -0.00148   0.00050   0.16694
    D4       -2.99429  -0.00001  -0.00179  -0.00131  -0.00308  -2.99737
    D5        1.96468   0.00007  -0.05014   0.00029  -0.04987   1.91481
    D6       -0.12059   0.00005  -0.04763   0.00031  -0.04736  -0.16795
    D7       -2.21894  -0.00004  -0.05052   0.00020  -0.05036  -2.26930
    D8       -1.15975  -0.00006  -0.04683   0.00015  -0.04664  -1.20639
    D9        3.03817  -0.00008  -0.04432   0.00017  -0.04413   2.99404
   D10        0.93981  -0.00017  -0.04721   0.00006  -0.04712   0.89269
   D11       -1.27334  -0.00006   0.00106  -0.00060   0.00056  -1.27278
   D12        2.71367  -0.00014   0.00151  -0.00610  -0.00459   2.70908
   D13        1.13945  -0.00019  -0.00366   0.00639   0.00291   1.14236
   D14       -0.97089  -0.00009  -0.00460   0.00798   0.00354  -0.96736
   D15        2.38655  -0.00012   0.00605  -0.00357   0.00253   2.38908
   D16       -1.58421  -0.00012   0.00948  -0.00569   0.00366  -1.58055
   D17        0.04955  -0.00020   0.01102  -0.00967   0.00149   0.05104
   D18       -1.99836  -0.00014   0.00483  -0.00124   0.00366  -1.99470
   D19        0.31407  -0.00014   0.00826  -0.00337   0.00479   0.31885
   D20        1.94783  -0.00022   0.00981  -0.00735   0.00262   1.95045
   D21        1.59048  -0.00020  -0.01010  -0.00197  -0.01202   1.57845
   D22       -0.40247  -0.00006  -0.01363  -0.00152  -0.01515  -0.41762
   D23       -2.53032  -0.00016  -0.01399  -0.01031  -0.02443  -2.55475
   D24       -0.25730   0.00006  -0.00900   0.00016  -0.00879  -0.26608
   D25       -2.25024   0.00020  -0.01254   0.00062  -0.01191  -2.26216
   D26        1.90509   0.00011  -0.01289  -0.00817  -0.02119   1.88390
   D27       -2.28424  -0.00011   0.00185  -0.00110   0.00074  -2.28350
   D28        1.96368  -0.00009   0.00238  -0.00286  -0.00050   1.96318
   D29        1.95340   0.00011   0.00141   0.00398   0.00547   1.95887
   D30       -0.08187   0.00012   0.00194   0.00221   0.00423  -0.07764
   D31        0.12815   0.00008   0.00604   0.00016   0.00617   0.13432
   D32       -1.90713   0.00009   0.00657  -0.00161   0.00493  -1.90219
   D33       -1.91949  -0.00014  -0.00156  -0.00894  -0.01047  -1.92995
   D34        2.31015  -0.00002  -0.00096  -0.00610  -0.00702   2.30314
   D35        0.27180  -0.00020  -0.00492  -0.00514  -0.01001   0.26179
   D36       -1.78174  -0.00008  -0.00432  -0.00229  -0.00656  -1.78830
   D37        1.90421  -0.00021  -0.00723  -0.00786  -0.01506   1.88914
   D38       -0.14934  -0.00009  -0.00663  -0.00501  -0.01161  -0.16095
   D39       -2.40461   0.00007  -0.00482   0.00604   0.00121  -2.40340
   D40        1.91178  -0.00005  -0.00496   0.00272  -0.00224   1.90954
   D41        1.66017   0.00007  -0.00530   0.00364  -0.00169   1.65848
   D42       -0.30663  -0.00006  -0.00544   0.00032  -0.00513  -0.31176
   D43       -1.89359  -0.00012   0.00346   0.00508   0.00852  -1.88507
   D44        0.24231   0.00005   0.00647   0.00413   0.01060   0.25292
   D45        2.30482  -0.00014   0.00196   0.00428   0.00622   2.31104
   D46       -1.84246   0.00003   0.00497   0.00333   0.00831  -1.83415
   D47        0.55863   0.00017  -0.00156  -0.00224  -0.00386   0.55478
   D48       -0.98303   0.00007   0.00176   0.00124   0.00294  -0.98010
   D49        2.88883   0.00025   0.00010   0.00228   0.00229   2.89112
   D50       -1.54816  -0.00011  -0.00304  -0.00791  -0.01096  -1.55912
   D51       -3.08983  -0.00021   0.00027  -0.00443  -0.00417  -3.09400
   D52        0.78204  -0.00003  -0.00139  -0.00339  -0.00481   0.77723
   D53       -1.65845  -0.00015   0.00354  -0.00438  -0.00099  -1.65944
   D54        0.04886   0.00009   0.00234  -0.00083   0.00145   0.05031
   D55        2.33920  -0.00002   0.00501  -0.00276   0.00216   2.34136
   D56        0.28615  -0.00013   0.00284   0.00002   0.00276   0.28890
   D57        1.99346   0.00011   0.00164   0.00357   0.00520   1.99865
   D58       -1.99939   0.00000   0.00432   0.00164   0.00590  -1.99348
         Item               Value     Threshold  Converged?
 Maximum Force            0.001267     0.000015     NO 
 RMS     Force            0.000266     0.000010     NO 
 Maximum Displacement     0.120641     0.000060     NO 
 RMS     Displacement     0.020525     0.000040     NO 
 Predicted change in Energy=-3.386800D-05
 GradGradGradGradGradGradGradGradGradGradGradGradGradGradGradGradGradGrad

                          Input orientation:                          
 ---------------------------------------------------------------------
 Center     Atomic      Atomic             Coordinates (Angstroms)
 Number     Number       Type             X           Y           Z
 ---------------------------------------------------------------------
      1          6           0        1.142261   -0.345540    0.306317
      2          8           0       -0.021256   -0.735189    0.253314
      3          8           0        1.750069    0.435092   -0.497379
      4          1           0        1.096386    0.925036   -1.242172
      5          6           0        2.052652   -0.851862    1.456923
      6          9           0        2.982073   -1.688658    0.972413
      7          9           0        1.336131   -1.515333    2.373135
      8          9           0        2.674553    0.159043    2.069917
      9          8           0       -1.759782   -1.738043   -1.767226
     10          1           0       -1.085164   -1.485926   -1.115300
     11          1           0       -2.604539   -1.639940   -1.293401
     12          8           0       -1.579440    0.269881   -3.442435
     13          1           0       -1.592974    0.072168   -4.381659
     14          1           0       -1.648057   -0.585728   -2.939232
     15          8           0       -1.380547    3.053468   -0.669446
     16          1           0       -2.206847    2.563368   -0.896963
     17          1           0       -1.564570    3.989216   -0.775278
     18          8           0       -2.168471   -1.118957    1.955894
     19          1           0       -1.304146   -1.005737    1.520206
     20          1           0       -2.079832   -1.873091    2.543194
     21          8           0       -3.374853    1.508880   -1.573854
     22          1           0       -3.609380    0.745587   -1.018123
     23          1           0       -2.944703    1.140705   -2.362374
     24          8           0       -3.864879   -0.885053   -0.117809
     25          1           0       -3.370117   -0.971303    0.730425
     26          1           0       -4.766454   -1.173724    0.040840
     27          8           0        0.362435    1.641482   -2.078918
     28          1           0       -0.216589    2.267365   -1.570987
     29          1           0       -0.238898    1.136496   -2.666757
 ---------------------------------------------------------------------
                    Distance matrix (angstroms):
                    1          2          3          4          5
     1  C    0.000000
     2  O    1.228173   0.000000
     3  O    1.274655   2.251820   0.000000
     4  H    2.003568   2.498389   1.105469   0.000000
     5  C    1.552117   2.400705   2.359472   3.370004   0.000000
     6  F    2.373301   3.232058   2.861545   3.910447   1.341194
     7  F    2.382800   2.635292   3.495047   4.368446   1.339045
     8  F    2.390148   3.371511   2.742606   3.747972   1.335834
     9  O    3.828904   2.847942   4.319037   3.940224   5.071007
    10  H    2.878003   1.889077   3.480041   3.253919   4.106612
    11  H    4.274703   3.143923   4.888969   4.503173   5.465783
    12  O    4.673280   4.134811   4.448177   3.525681   6.201138
    13  H    5.443630   4.960352   5.137633   4.220950   6.945031
    14  H    4.286859   3.586248   4.307201   3.562919   5.752587
    15  O    4.343954   4.129537   4.084881   3.315635   5.617820
    16  H    4.596320   4.120731   4.510699   3.703329   5.945411
    17  H    5.223686   5.075414   4.867839   4.085080   6.442287
    18  O    3.778918   2.767054   4.877353   5.006478   4.258895
    19  H    2.809679   1.823189   3.933811   4.137774   3.360919
    20  H    4.209384   3.282698   5.407489   5.678632   4.393212
    21  O    5.232422   4.429560   5.345713   4.521379   6.649551
    22  H    5.052009   4.084591   5.393633   4.714513   6.382500
    23  H    5.102364   4.348257   5.100684   4.199019   6.597796
    24  O    5.053950   3.864405   5.780528   5.399515   6.123566
    25  H    4.575260   3.390907   5.449931   5.238023   5.472521
    26  H    5.972377   4.770153   6.733724   6.357971   6.972022
    27  O    3.200895   3.351878   2.425318   1.323678   4.644972
    28  H    3.492566   3.518744   2.894408   1.906271   4.903802
    29  H    3.597666   3.475254   3.025583   1.963960   5.119522
                    6          7          8          9         10
     6  F    0.000000
     7  F    2.168223   0.000000
     8  F    2.170964   2.164914   0.000000
     9  O    5.476610   5.174637   6.163273   0.000000
    10  H    4.576250   4.246494   5.194902   0.971432   0.000000
    11  H    6.028808   5.384040   6.512838   0.973524   1.537511
    12  O    6.643355   6.745991   6.963819   2.621184   2.956809
    13  H    7.259315   7.531736   7.735772   3.184328   3.654398
    14  H    6.160806   6.163667   6.658170   1.647395   2.110434
    15  O    6.649505   6.124670   5.685564   4.930266   4.570791
    16  H    6.964136   6.315223   6.197679   4.411277   4.207448
    17  H    7.480952   6.973280   6.382439   5.815803   5.506598
    18  O    5.274457   3.551540   5.010106   3.796303   3.277263
    19  H    4.374716   2.821035   4.181979   3.398689   2.687830
    20  H    5.303230   3.438853   5.192084   4.324395   3.811016
    21  O    7.557661   6.849668   7.189885   3.631577   3.797605
    22  H    7.303084   6.408624   7.026225   3.185998   3.370572
    23  H    7.365648   6.914125   7.223912   3.169452   3.451415
    24  O    6.979622   5.801082   6.974271   2.807063   3.013778
    25  H    6.397146   5.014302   6.293644   3.069093   2.982037
    26  H    7.821295   6.542005   7.827005   3.553538   3.871179
    27  O    5.221394   5.543856   4.975575   4.002767   3.578376
    28  H    5.687745   5.681183   5.104891   4.296888   3.879338
    29  H    5.621362   5.908758   5.646211   3.374199   3.162322
                   11         12         13         14         15
    11  H    0.000000
    12  O    3.052309   0.000000
    13  H    3.673134   0.959903   0.000000
    14  H    2.176001   0.994982   1.586334   0.000000
    15  O    4.890353   3.934131   4.765899   4.297353   0.000000
    16  H    4.240651   3.483267   4.327357   3.794722   0.987286
    17  H    5.747816   4.576833   5.324477   5.061599   0.959526
    18  O    3.319563   5.605157   6.474145   4.951507   4.992230
    19  H    3.163798   5.131354   6.006439   4.492357   4.612760
    20  H    3.879322   6.377341   7.209344   5.648073   5.922924
    21  O    3.253783   2.872320   3.622568   3.038661   2.679732
    22  H    2.603118   3.197537   3.979040   3.051204   3.227319
    23  H    2.998399   1.946486   2.654515   2.234866   2.995205
    24  O    1.881576   4.196456   4.925266   3.600601   4.689153
    25  H    2.264742   4.707422   5.511848   4.071921   4.702851
    26  H    2.582912   4.937029   5.584059   4.353271   5.462419
    27  O    4.493072   2.740684   3.404260   3.121327   2.649208
    28  H    4.587634   3.057715   3.822721   3.472943   1.668992
    29  H    3.897559   1.774754   2.430474   2.241881   2.994561
                   16         17         18         19         20
    16  H    0.000000
    17  H    1.568556   0.000000
    18  O    4.658303   5.823867   0.000000
    19  H    4.404099   5.503329   0.974525   0.000000
    20  H    5.615424   6.756064   0.959946   1.549353   0.000000
    21  O    1.712999   3.172841   4.562895   4.492698   5.483146
    22  H    2.299154   3.842051   3.794406   3.850240   4.677603
    23  H    2.171597   3.540856   4.935185   4.730018   5.821990
    24  O    3.904838   5.429750   2.689378   3.042205   3.353140
    25  H    4.061464   5.489435   1.722652   2.212052   2.400872
    26  H    4.625681   6.129768   3.227994   3.768861   3.737489
    27  O    2.974575   3.305250   5.505017   4.768538   6.299270
    28  H    2.122040   2.327011   5.264590   4.631571   6.127114
    29  H    3.006818   3.670574   5.493562   4.822300   6.292078
                   21         22         23         24         25
    21  O    0.000000
    22  H    0.972860   0.000000
    23  H    0.970745   1.550783   0.000000
    24  O    2.844487   1.880114   3.160458   0.000000
    25  H    3.385415   2.462190   3.769213   0.985764   0.000000
    26  H    3.426391   2.478704   3.801420   0.959863   1.570433
    27  O    3.773592   4.207520   3.356826   5.300897   5.352662
    28  H    3.248067   3.759322   3.055857   5.035820   5.072495
    29  H    3.341754   3.772394   2.722875   4.871503   5.078208
                   26         27         28         29
    26  H    0.000000
    27  O    6.222882   0.000000
    28  H    5.927929   0.992467   0.000000
    29  H    5.759077   0.980901   1.574825   0.000000
 Stoichiometry    C2H15F3O9
 Framework group  C1[X(C2H15F3O9)]
 Deg. of freedom    81
 Full point group                 C1      NOp   1
 Largest Abelian subgroup         C1      NOp   1
 Largest concise Abelian subgroup C1      NOp   1
                         Standard orientation:                         
 ---------------------------------------------------------------------
 Center     Atomic      Atomic             Coordinates (Angstroms)
 Number     Number       Type             X           Y           Z
 ---------------------------------------------------------------------
      1          6           0        1.501699   -0.421057    0.180519
      2          8           0        0.638536    0.447018    0.279531
      3          8           0        1.357509   -1.686435    0.233190
      4          1           0        0.306366   -2.028492    0.220722
      5          6           0        2.981562    0.008433   -0.005525
      6          9           0        3.681422   -0.262989    1.105928
      7          9           0        3.069003    1.324183   -0.238327
      8          9           0        3.552086   -0.632227   -1.029492
      9          8           0       -1.588190    0.942148    1.984614
     10          1           0       -0.760153    0.762503    1.509470
     11          1           0       -2.036725    1.616993    1.445031
     12          8           0       -2.858785   -1.318339    1.602000
     13          1           0       -3.324453   -1.702275    2.348432
     14          1           0       -2.424098   -0.474992    1.901671
     15          8           0       -1.919399   -1.635381   -2.205154
     16          1           0       -2.579950   -0.990774   -1.854603
     17          1           0       -2.363656   -2.168447   -2.867851
     18          8           0       -0.071403    2.826628   -0.941136
     19          1           0        0.359275    2.030879   -0.579197
     20          1           0        0.508849    3.564544   -0.740428
     21          8           0       -3.612260   -0.050206   -0.862617
     22          1           0       -3.306173    0.858310   -0.697193
     23          1           0       -3.596891   -0.496385   -0.000623
     24          8           0       -2.609488    2.503784   -0.112490
     25          1           0       -1.733639    2.742289   -0.496850
     26          1           0       -3.174249    3.277502   -0.173666
     27          8           0       -0.916698   -2.515734    0.083485
     28          1           0       -1.268576   -2.298574   -0.818742
     29          1           0       -1.586669   -2.185904    0.719502
 ---------------------------------------------------------------------
 Rotational constants (GHZ):           0.5922591           0.2870238           0.2468644
 Standard basis: 6-31++G(d,p) (6D, 7F)
 There are   356 symmetry adapted cartesian basis functions of A   symmetry.
 There are   356 symmetry adapted basis functions of A   symmetry.
   356 basis functions,   568 primitive gaussians,   356 cartesian basis functions
    63 alpha electrons       63 beta electrons
       nuclear repulsion energy      1143.1014432969 Hartrees.
 NAtoms=   29 NActive=   29 NUniq=   29 SFac= 1.00D+00 NAtFMM=   60 NAOKFM=F Big=F
 Integral buffers will be    131072 words long.
 Raffenetti 2 integral format.
 Two-electron integral symmetry is turned on.
 Nuclear repulsion after empirical dispersion term =     1143.0852646732 Hartrees.
 One-electron integrals computed using PRISM.
 NBasis=   356 RedAO= T EigKep=  4.07D-05  NBF=   356
 NBsUse=   356 1.00D-06 EigRej= -1.00D+00 NBFU=   356
 Initial guess from the checkpoint file:  "/local_scratch/slurm.6305372/Gau-1119702.chk"
 B after Tr=    -0.000000    0.000000    0.000000
         Rot=    0.999997    0.000426    0.002134    0.000966 Ang=   0.27 deg.
 ExpMin= 3.60D-02 ExpMax= 7.00D+03 ExpMxC= 1.05D+03 IAcc=3 IRadAn=         5 AccDes= 0.00D+00
 Harris functional with IExCor= 4639 and IRadAn=       5 diagonalized for initial guess.
 HarFok:  IExCor= 4639 AccDes= 0.00D+00 IRadAn=         5 IDoV= 1 UseB2=F ITyADJ=14
 ICtDFT=  3500011 ScaDFX=  1.000000  1.000000  1.000000  1.000000
 FoFCou: FMM=F IPFlag=           0 FMFlag=      100000 FMFlg1=           0
         NFxFlg=           0 DoJE=T BraDBF=F KetDBF=T FulRan=T
         wScrn=  0.000000 ICntrl=       500 IOpCl=  0 I1Cent=   200000004 NGrid=           0
         NMat0=    1 NMatS0=      1 NMatT0=    0 NMatD0=    1 NMtDS0=    0 NMtDT0=    0
 Petite list used in FoFCou.
 Requested convergence on RMS density matrix=1.00D-10 within 128 cycles.
 Requested convergence on MAX density matrix=1.00D-08.
 Requested convergence on             energy=1.00D-08.
 No special actions if energy rises.
 SCF Done:  E(RwB97XD) =  -1061.67864814     A.U. after   15 cycles
            NFock= 15  Conv=0.49D-10     -V/T= 2.0083
 Calling FoFJK, ICntrl=      2127 FMM=F ISym2X=0 I1Cent= 0 IOpClX= 0 NMat=1 NMatS=1 NMatT=0.
 ***** Axes restored to original set *****
 -------------------------------------------------------------------
 Center     Atomic                   Forces (Hartrees/Bohr)
 Number     Number              X              Y              Z
 -------------------------------------------------------------------
      1        6          -0.000075397   -0.000286537   -0.000072671
      2        8          -0.000120998    0.000384877   -0.000246324
      3        8           0.000026016   -0.000155189    0.000443944
      4        1           0.000017937   -0.000079580    0.000069424
      5        6           0.000289191   -0.000010491    0.000063039
      6        9          -0.000071019    0.000015295   -0.000096012
      7        9          -0.000058870   -0.000006084   -0.000029567
      8        9          -0.000004670    0.000248620   -0.000068660
      9        8           0.000143926   -0.000119277    0.000015449
     10        1          -0.000201861   -0.000049137   -0.000146901
     11        1           0.000050582    0.000057700    0.000002852
     12        8          -0.000064417    0.000115784    0.000120222
     13        1          -0.000019242   -0.000094332   -0.000020607
     14        1          -0.000026311   -0.000079433   -0.000133347
     15        8          -0.000047844   -0.000002011    0.000061273
     16        1          -0.000028840    0.000023564    0.000018640
     17        1          -0.000002801    0.000064737    0.000008300
     18        8           0.000018751   -0.000038092   -0.000107994
     19        1           0.000083611   -0.000017548    0.000069638
     20        1           0.000015744   -0.000020313    0.000107330
     21        8          -0.000018506    0.000109867    0.000077354
     22        1          -0.000070847   -0.000068532    0.000064317
     23        1           0.000078976   -0.000026106   -0.000216611
     24        8          -0.000000528   -0.000053883   -0.000020592
     25        1          -0.000041826    0.000019357    0.000093118
     26        1          -0.000073554    0.000012133    0.000020824
     27        8           0.000173734   -0.000018169   -0.000062486
     28        1           0.000030011   -0.000014937   -0.000019121
     29        1          -0.000000947    0.000087716    0.000005170
 -------------------------------------------------------------------
 Cartesian Forces:  Max     0.000443944 RMS     0.000112186

 GradGradGradGradGradGradGradGradGradGradGradGradGradGradGradGradGradGrad
 Berny optimization.
 Using GEDIIS/GDIIS optimizer.
 FormGI is forming the generalized inverse of G from B-inverse, IUseBI=4.
 Internal  Forces:  Max     0.000571119 RMS     0.000103895
 Search for a local minimum.
 Step number  12 out of a maximum of  174
 All quantities printed in internal units (Hartrees-Bohrs-Radians)
 Mixed Optimization -- En-DIIS/RFO-DIIS
 Swapping is turned off.
 Update second derivatives using D2CorX and points    9   10   11   12
 DE= -4.04D-05 DEPred=-3.39D-05 R= 1.19D+00
 TightC=F SS=  1.41D+00  RLast= 1.36D-01 DXNew= 1.6971D+00 4.0781D-01
 Trust test= 1.19D+00 RLast= 1.36D-01 DXMaxT set to 1.01D+00
 ITU=  1  1 -1  1  1  1 -1  0  0  0  1  0
     Eigenvalues ---    0.00016   0.00112   0.00138   0.00169   0.00241
     Eigenvalues ---    0.00263   0.00356   0.00401   0.00534   0.00566
     Eigenvalues ---    0.00594   0.00686   0.00740   0.00868   0.00896
     Eigenvalues ---    0.01068   0.01161   0.01192   0.01238   0.01278
     Eigenvalues ---    0.01330   0.01412   0.01547   0.01608   0.01649
     Eigenvalues ---    0.01787   0.01810   0.01955   0.02045   0.02190
     Eigenvalues ---    0.02280   0.02300   0.02580   0.02700   0.02861
     Eigenvalues ---    0.03024   0.03132   0.03211   0.03269   0.03410
     Eigenvalues ---    0.03544   0.03625   0.03928   0.04670   0.04744
     Eigenvalues ---    0.05009   0.05934   0.06113   0.06508   0.06606
     Eigenvalues ---    0.07384   0.07715   0.12234   0.13983   0.17329
     Eigenvalues ---    0.20975   0.22267   0.22986   0.24691   0.25761
     Eigenvalues ---    0.29011   0.36916   0.37967   0.39445   0.40913
     Eigenvalues ---    0.41270   0.42542   0.45507   0.46722   0.48629
     Eigenvalues ---    0.52177   0.52287   0.53541   0.53769   0.58173
     Eigenvalues ---    0.58723   0.59072   0.59524   0.60112   0.62630
     Eigenvalues ---    0.86778
 En-DIIS/RFO-DIIS/Sim-DIIS IScMMF=       -3 using points:    12   11   10    9    8    7
 RFO step:  Lambda=-2.13736064D-05.
 DidBck=F Rises=F RFO-DIIS coefs:    1.67832   -0.58673   -0.11833    0.01287    0.15111
                  RFO-DIIS coefs:   -0.13725
 Iteration  1 RMS(Cart)=  0.02200245 RMS(Int)=  0.00033177
 Iteration  2 RMS(Cart)=  0.00039954 RMS(Int)=  0.00008198
 Iteration  3 RMS(Cart)=  0.00000016 RMS(Int)=  0.00008198
 Variable       Old X    -DE/DX   Delta X   Delta X   Delta X     New X
                                 (Linear)    (Quad)   (Total)
    R1        2.32091   0.00002   0.00023  -0.00037  -0.00007   2.32084
    R2        2.40875  -0.00040   0.00013   0.00011   0.00030   2.40904
    R3        2.93308  -0.00009   0.00006  -0.00032  -0.00027   2.93281
    R4        3.44533   0.00002   0.00011   0.00038   0.00056   3.44589
    R5        2.08903  -0.00002  -0.00233  -0.00272  -0.00504   2.08399
    R6        2.50139   0.00007   0.00099   0.00810   0.00909   2.51048
    R7        2.53449  -0.00002   0.00107  -0.00031   0.00076   2.53525
    R8        2.53043   0.00001   0.00054   0.00005   0.00060   2.53102
    R9        2.52436   0.00015  -0.00094  -0.00019  -0.00112   2.52324
   R10        1.83574  -0.00025  -0.00041  -0.00013  -0.00054   1.83521
   R11        1.83969   0.00005   0.00073  -0.00076  -0.00017   1.83952
   R12        3.11313   0.00003   0.00234   0.00098   0.00326   3.11638
   R13        3.55566   0.00011   0.00415   0.00256   0.00660   3.56227
   R14        1.81395   0.00004   0.00015   0.00000   0.00015   1.81410
   R15        1.88024   0.00004   0.00027  -0.00049  -0.00028   1.87996
   R16        3.67833  -0.00001   0.00306  -0.00432  -0.00118   3.67715
   R17        3.35380   0.00020   0.00547   0.00438   0.00978   3.36358
   R18        1.86570   0.00003  -0.00151   0.00127  -0.00024   1.86546
   R19        1.81324   0.00006   0.00012  -0.00002   0.00010   1.81334
   R20        3.15394   0.00011   0.00310   0.00435   0.00743   3.16137
   R21        3.23710   0.00003   0.00507  -0.00241   0.00266   3.23976
   R22        1.84159   0.00005   0.00013   0.00011   0.00032   1.84191
   R23        1.81404   0.00008   0.00002  -0.00002   0.00000   1.81404
   R24        3.25534   0.00009   0.00257   0.00043   0.00302   3.25836
   R25        1.83844   0.00015  -0.00058   0.00061   0.00005   1.83848
   R26        1.83444   0.00020   0.00048   0.00001   0.00056   1.83500
   R27        3.55290   0.00005   0.00259   0.00215   0.00475   3.55765
   R28        1.86282   0.00014   0.00004  -0.00013  -0.00008   1.86275
   R29        1.81388   0.00007   0.00012   0.00002   0.00014   1.81402
   R30        1.87549   0.00007  -0.00091   0.00047  -0.00045   1.87504
   R31        1.85363   0.00015   0.00010  -0.00063  -0.00059   1.85304
    A1        2.23804   0.00001   0.00017  -0.00038  -0.00011   2.23793
    A2        2.07621   0.00056   0.00182   0.00105   0.00280   2.07901
    A3        1.96872  -0.00057  -0.00199  -0.00066  -0.00274   1.96598
    A4        2.32362  -0.00005  -0.00970  -0.00837  -0.01812   2.30549
    A5        1.99793  -0.00005  -0.00082  -0.00147  -0.00218   1.99576
    A6        1.92005  -0.00014  -0.00360   0.00024  -0.00337   1.91668
    A7        1.93371  -0.00001   0.00020  -0.00042  -0.00024   1.93347
    A8        1.94591  -0.00031   0.00210  -0.00011   0.00198   1.94790
    A9        1.88478   0.00010  -0.00005   0.00011   0.00004   1.88482
   A10        1.89158   0.00020   0.00056   0.00023   0.00082   1.89240
   A11        1.88609   0.00018   0.00086  -0.00004   0.00081   1.88690
   A12        1.82329  -0.00006   0.00068  -0.00191  -0.00120   1.82209
   A13        1.82224  -0.00004  -0.00338  -0.00050  -0.00383   1.81841
   A14        1.91200   0.00002   0.00336  -0.00288   0.00033   1.91233
   A15        1.89310  -0.00009  -0.00117  -0.00076  -0.00196   1.89114
   A16        2.24616  -0.00001   0.00238  -0.00403  -0.00166   2.24450
   A17        2.13989   0.00002   0.00167  -0.00147   0.00006   2.13995
   A18        1.62655   0.00003  -0.00216   0.00300   0.00096   1.62750
   A19        1.82446   0.00006  -0.00021   0.00407   0.00367   1.82813
   A20        1.63967   0.00000  -0.00123   0.00165   0.00027   1.63994
   A21        1.87358  -0.00002   0.00035  -0.00033  -0.00010   1.87348
   A22        1.79814   0.00001  -0.00155   0.00269   0.00111   1.79925
   A23        2.13354   0.00000   0.00493  -0.00270   0.00226   2.13579
   A24        1.85761  -0.00004   0.00250  -0.00128   0.00115   1.85876
   A25        1.86573   0.00011  -0.00243   0.00088  -0.00153   1.86420
   A26        2.17363   0.00001   0.00586   0.00567   0.01135   2.18498
   A27        2.00603   0.00000   0.00174   0.00351   0.00520   2.01123
   A28        1.82586   0.00004   0.00023  -0.00164  -0.00146   1.82440
   A29        1.84757  -0.00002   0.00097  -0.00059   0.00051   1.84809
   A30        1.52853   0.00000  -0.00396   0.00142  -0.00254   1.52599
   A31        1.73790   0.00006   0.00371   0.00048   0.00427   1.74217
   A32        2.22909  -0.00004  -0.00014   0.00304   0.00269   2.23178
   A33        2.00395  -0.00005   0.00321  -0.00314  -0.00001   2.00393
   A34        2.05740  -0.00000  -0.00233  -0.00075  -0.00300   2.05440
   A35        1.87852   0.00002   0.00037  -0.00089  -0.00052   1.87801
   A36        1.91910  -0.00005  -0.00304  -0.00285  -0.00587   1.91324
   A37        2.02651   0.00009   0.00282  -0.00058   0.00217   2.02867
   A38        1.84804  -0.00004   0.00012  -0.00132  -0.00113   1.84691
   A39        3.24161   0.00011   0.00365  -0.00148   0.00220   3.24381
   A40        2.80882  -0.00002   0.00154  -0.00471  -0.00317   2.80565
   A41        2.96294  -0.00008  -0.00507   0.00031  -0.00492   2.95802
   A42        2.98989   0.00004   0.00403  -0.00148   0.00259   2.99248
   A43        2.84771   0.00003  -0.00094  -0.00157  -0.00238   2.84533
   A44        3.04808  -0.00004   0.00530  -0.00070   0.00449   3.05257
   A45        2.77007  -0.00002   0.00080   0.00212   0.00286   2.77294
   A46        2.91353  -0.00008  -0.00427   0.00079  -0.00357   2.90996
   A47        2.99274   0.00000  -0.00536  -0.00164  -0.00701   2.98574
   A48        3.06325   0.00001  -0.00231   0.00123  -0.00132   3.06194
   A49        3.08871  -0.00014  -0.00605  -0.00070  -0.00682   3.08189
   A50        2.93231   0.00007  -0.00009   0.00381   0.00366   2.93597
   A51        3.34813  -0.00002   0.00019   0.00056   0.00063   3.34877
   A52        3.35748   0.00002   0.00390   0.00017   0.00399   3.36147
   A53        3.24544  -0.00002   0.01229   0.00225   0.01474   3.26018
   A54        3.27619  -0.00000   0.00039   0.00179   0.00206   3.27824
   A55        3.17641   0.00011   0.00231   0.00042   0.00241   3.17882
   A56        3.04585   0.00010   0.00078   0.00118   0.00199   3.04785
   A57        3.00636   0.00001   0.00352  -0.00022   0.00329   3.00965
   A58        3.37421   0.00003   0.00156   0.00077   0.00232   3.37654
    D1       -2.44978  -0.00009  -0.02633  -0.00389  -0.03017  -2.47994
    D2        0.71575  -0.00016  -0.02326  -0.00446  -0.02765   0.68810
    D3        0.16694  -0.00001   0.00379  -0.00054   0.00329   0.17023
    D4       -2.99737   0.00006   0.00089   0.00002   0.00097  -2.99640
    D5        1.91481   0.00005  -0.04996   0.00093  -0.04900   1.86581
    D6       -0.16795   0.00001  -0.04765   0.00090  -0.04675  -0.21470
    D7       -2.26930  -0.00000  -0.05025   0.00131  -0.04894  -2.31824
    D8       -1.20639  -0.00001  -0.04733   0.00044  -0.04688  -1.25327
    D9        2.99404  -0.00005  -0.04502   0.00041  -0.04463   2.94941
   D10        0.89269  -0.00006  -0.04762   0.00082  -0.04682   0.84587
   D11       -1.27278   0.00007   0.01030   0.01033   0.02076  -1.25202
   D12        2.70908  -0.00002   0.00131   0.00300   0.00428   2.71336
   D13        1.14236   0.00002   0.00246   0.00431   0.00670   1.14906
   D14       -0.96736   0.00006   0.00340   0.00951   0.01294  -0.95442
   D15        2.38908   0.00002   0.00203   0.00815   0.01015   2.39923
   D16       -1.58055   0.00000   0.00315   0.00450   0.00767  -1.57288
   D17        0.05104   0.00001   0.00142   0.00623   0.00767   0.05871
   D18       -1.99470  -0.00007   0.00203   0.00487   0.00681  -1.98789
   D19        0.31885  -0.00008   0.00315   0.00122   0.00433   0.32318
   D20        1.95045  -0.00007   0.00142   0.00295   0.00432   1.95477
   D21        1.57845  -0.00001  -0.00908  -0.00023  -0.00939   1.56906
   D22       -0.41762   0.00005  -0.01168   0.00271  -0.00889  -0.42651
   D23       -2.55475  -0.00002  -0.01812   0.00287  -0.01528  -2.57004
   D24       -0.26608   0.00005  -0.00626   0.00184  -0.00453  -0.27062
   D25       -2.26216   0.00010  -0.00887   0.00477  -0.00403  -2.26618
   D26        1.88390   0.00004  -0.01531   0.00494  -0.01042   1.87347
   D27       -2.28350  -0.00003   0.00014   0.00481   0.00484  -2.27866
   D28        1.96318  -0.00004  -0.00213   0.00120  -0.00101   1.96217
   D29        1.95887   0.00006   0.00312   0.00452   0.00752   1.96639
   D30       -0.07764   0.00005   0.00085   0.00090   0.00167  -0.07596
   D31        0.13432   0.00000   0.00325   0.00055   0.00389   0.13821
   D32       -1.90219  -0.00001   0.00098  -0.00307  -0.00195  -1.90415
   D33       -1.92995  -0.00004  -0.00834  -0.01093  -0.01938  -1.94933
   D34        2.30314   0.00001  -0.00512  -0.00608  -0.01128   2.29185
   D35        0.26179  -0.00008  -0.00894  -0.00801  -0.01702   0.24477
   D36       -1.78830  -0.00003  -0.00572  -0.00316  -0.00893  -1.79723
   D37        1.88914  -0.00005  -0.01160  -0.00458  -0.01617   1.87297
   D38       -0.16095   0.00000  -0.00838   0.00027  -0.00808  -0.16903
   D39       -2.40340   0.00000   0.00350  -0.00082   0.00268  -2.40072
   D40        1.90954  -0.00001   0.00122  -0.00015   0.00098   1.91053
   D41        1.65848   0.00001  -0.00074   0.00091   0.00017   1.65865
   D42       -0.31176  -0.00000  -0.00302   0.00159  -0.00153  -0.31329
   D43       -1.88507  -0.00006   0.00707   0.00023   0.00733  -1.87774
   D44        0.25292   0.00001   0.00834  -0.00297   0.00537   0.25828
   D45        2.31104  -0.00005   0.00410  -0.00018   0.00389   2.31493
   D46       -1.83415   0.00001   0.00538  -0.00338   0.00192  -1.83223
   D47        0.55478   0.00005  -0.00298   0.00091  -0.00195   0.55283
   D48       -0.98010   0.00002   0.00046  -0.00115  -0.00059  -0.98069
   D49        2.89112   0.00009  -0.00012   0.00513   0.00507   2.89619
   D50       -1.55912  -0.00003  -0.00794  -0.00280  -0.01071  -1.56983
   D51       -3.09400  -0.00006  -0.00450  -0.00486  -0.00935  -3.10334
   D52        0.77723   0.00001  -0.00508   0.00143  -0.00369   0.77353
   D53       -1.65944  -0.00006   0.00088  -0.00239  -0.00150  -1.66094
   D54        0.05031   0.00000   0.00363  -0.00139   0.00216   0.05247
   D55        2.34136  -0.00002   0.00487  -0.00655  -0.00176   2.33960
   D56        0.28890  -0.00004   0.00389  -0.00394  -0.00008   0.28882
   D57        1.99865   0.00003   0.00663  -0.00294   0.00358   2.00223
   D58       -1.99348   0.00001   0.00788  -0.00810  -0.00034  -1.99383
         Item               Value     Threshold  Converged?
 Maximum Force            0.000571     0.000015     NO
[truncated: 659,660 more chars]
