# Supplementary material for: The Hydration of Trifluoroacetic Acid from 0 to 298 K
Source: J Phys Chem A. 2026 Jan 20;130(4):927–35. doi: 10.1021/acs.jpca.5c08151 (PMC12862820; doi:10.1021/acs.jpca.5c08151)
Supplement: Supplementary file 1 [file jp5c08151_si_001.zip › TFA_SI/within1kcal-hightemps/7-H2O/20K-1-34-17483-wb97xd.log]

 Entering Gaussian System, Link 0=g16
 Initial command:
 /software/commercial/MERCURY/GAUSSIAN/AVX2/g16/l1.exe "/local_scratch/slurm.6277425/Gau-3443902.inp" -scrdir="/local_scratch/slurm.6277425/"
 Entering Link 1 = /software/commercial/MERCURY/GAUSSIAN/AVX2/g16/l1.exe PID=   3443903.
  
 Copyright (c) 1988-2019, Gaussian, Inc.  All Rights Reserved.
  
 This is part of the Gaussian(R) 16 program.  It is based on
 the Gaussian(R) 09 system (copyright 2009, Gaussian, Inc.),
 the Gaussian(R) 03 system (copyright 2003, Gaussian, Inc.),
 the Gaussian(R) 98 system (copyright 1998, Gaussian, Inc.),
 the Gaussian(R) 94 system (copyright 1995, Gaussian, Inc.),
 the Gaussian 92(TM) system (copyright 1992, Gaussian, Inc.),
 the Gaussian 90(TM) system (copyright 1990, Gaussian, Inc.),
 the Gaussian 88(TM) system (copyright 1988, Gaussian, Inc.),
 the Gaussian 86(TM) system (copyright 1986, Carnegie Mellon
 University), and the Gaussian 82(TM) system (copyright 1983,
 Carnegie Mellon University). Gaussian is a federally registered
 trademark of Gaussian, Inc.
  
 This software contains proprietary and confidential information,
 including trade secrets, belonging to Gaussian, Inc.
  
 This software is provided under written license and may be
 used, copied, transmitted, or stored only in accord with that
 written license.
  
 The following legend is applicable only to US Government
 contracts under FAR:
  
                    RESTRICTED RIGHTS LEGEND
  
 Use, reproduction and disclosure by the US Government is
 subject to restrictions as set forth in subparagraphs (a)
 and (c) of the Commercial Computer Software - Restricted
 Rights clause in FAR 52.227-19.
  
 Gaussian, Inc.
 340 Quinnipiac St., Bldg. 40, Wallingford CT 06492
  
  
 ---------------------------------------------------------------
 Warning -- This program may not be used in any manner that
 competes with the business of Gaussian, Inc. or will provide
 assistance to any competitor of Gaussian, Inc.  The licensee
 of this program is prohibited from giving any competitor of
 Gaussian, Inc. access to this program.  By using this program,
 the user acknowledges that Gaussian, Inc. is engaged in the
 business of creating and licensing software in the field of
 computational chemistry and represents and warrants to the
 licensee that it is not a competitor of Gaussian, Inc. and that
 it will not use this program in any manner prohibited above.
 ---------------------------------------------------------------
  

 Cite this work as:
 Gaussian 16, Revision C.01,
 M. J. Frisch, G. W. Trucks, H. B. Schlegel, G. E. Scuseria, 
 M. A. Robb, J. R. Cheeseman, G. Scalmani, V. Barone, 
 G. A. Petersson, H. Nakatsuji, X. Li, M. Caricato, A. V. Marenich, 
 J. Bloino, B. G. Janesko, R. Gomperts, B. Mennucci, H. P. Hratchian, 
 J. V. Ortiz, A. F. Izmaylov, J. L. Sonnenberg, D. Williams-Young, 
 F. Ding, F. Lipparini, F. Egidi, J. Goings, B. Peng, A. Petrone, 
 T. Henderson, D. Ranasinghe, V. G. Zakrzewski, J. Gao, N. Rega, 
 G. Zheng, W. Liang, M. Hada, M. Ehara, K. Toyota, R. Fukuda, 
 J. Hasegawa, M. Ishida, T. Nakajima, Y. Honda, O. Kitao, H. Nakai, 
 T. Vreven, K. Throssell, J. A. Montgomery, Jr., J. E. Peralta, 
 F. Ogliaro, M. J. Bearpark, J. J. Heyd, E. N. Brothers, K. N. Kudin, 
 V. N. Staroverov, T. A. Keith, R. Kobayashi, J. Normand, 
 K. Raghavachari, A. P. Rendell, J. C. Burant, S. S. Iyengar, 
 J. Tomasi, M. Cossi, J. M. Millam, M. Klene, C. Adamo, R. Cammi, 
 J. W. Ochterski, R. L. Martin, K. Morokuma, O. Farkas, 
 J. B. Foresman, and D. J. Fox, Gaussian, Inc., Wallingford CT, 2019.
 
 ******************************************
 Gaussian 16:  ES64L-G16RevC.01  3-Jul-2019
                 6-Oct-2025 
 ******************************************
 %nproc=20
 Will use up to   20 processors via shared memory.
 %mem=18gb
 ----------------------------------------------------------------------
 # wb97xd/6-31++g** scf(conver=10) opt(tight,maxcycles=300,calcfc) freq
 ----------------------------------------------------------------------
 1/6=300,7=10,10=4,18=20,19=15,26=3,38=1/1,3;
 2/9=110,12=2,17=6,18=5,40=1/2;
 3/5=1,6=6,7=1111,11=2,25=1,30=1,71=2,74=-58,140=1/1,2,3;
 4//1;
 5/5=2,6=10,38=5/2;
 8/6=4,10=90,11=11/1;
 11/6=1,8=1,9=11,15=111,16=1/1,2,10;
 10/6=1,13=1/2;
 6/7=2,8=2,9=2,10=2,28=1/1;
 7/10=1,25=1/1,2,3,16;
 1/6=300,7=10,10=4,18=20,19=15,26=3/3(2);
 2/9=110/2;
 99//99;
 2/9=110/2;
 3/5=1,6=6,7=1111,11=2,25=1,30=1,71=1,74=-58/1,2,3;
 4/5=5,16=3,69=1/1;
 5/5=2,6=10,38=5/2;
 7//1,2,3,16;
 1/6=300,7=10,18=20,19=15,26=3/3(-5);
 2/9=110/2;
 6/7=2,8=2,9=2,10=2,19=2,28=1/1;
 99/9=1/99;
 --------------
 20K-1-34-17483
 --------------
 Symbolic Z-matrix:
 Charge =  0 Multiplicity = 1
 C                    -0.06392  -1.67879   0.19014 
 O                    -0.24155  -1.20038   1.28054 
 O                    -0.89026  -1.78087  -0.78241 
 H                    -1.81078  -1.24225  -0.6177 
 C                     1.31508  -2.32492  -0.16057 
 F                     1.69583  -2.06178  -1.41832 
 F                     1.27907  -3.65747  -0.02976 
 F                     2.28557  -1.87084   0.64063 
 O                    -1.82773   3.19175  -0.08036 
 H                    -1.80987   2.72612  -0.92843 
 H                    -2.38694   2.64976   0.50447 
 O                    -1.46201   1.30687  -2.13182 
 H                    -1.3924    1.0885   -3.06208 
 H                    -0.62908   1.00184  -1.70835 
 O                     0.79198   0.6262   -0.808 
 H                     0.80777   1.31306  -0.111 
 H                     1.67442   0.58299  -1.18059 
 O                    -2.93051  -0.33825  -0.55157 
 H                    -2.96894   0.1511    0.29888 
 H                    -2.62237   0.31517  -1.21046 
 O                    -2.96989   1.31389   1.57719 
 H                    -3.688     1.33579   2.21017 
 H                    -2.12857   1.2058    2.11012 
 O                     0.53273   2.68468   0.94493 
 H                    -0.34896   2.96468   0.56943 
 H                     1.02301   3.48898   1.11958 
 O                    -0.69619   1.06762   2.83103 
 H                    -0.1273    1.65545   2.30531 
 H                    -0.44634   0.16997   2.57344 
 
 Add virtual bond connecting atoms O18        and H4         Dist= 2.72D+00.
 Add virtual bond connecting atoms O27        and H23        Dist= 3.04D+00.
 Add virtual bond connecting atoms H25        and O9         Dist= 3.08D+00.
 Add virtual bond connecting atoms O15        and H14        Dist= 3.26D+00.
 Add virtual bond connecting atoms O21        and H19        Dist= 3.27D+00.
 Add virtual bond connecting atoms H10        and O12        Dist= 3.58D+00.
 Add virtual bond connecting atoms O24        and H16        Dist= 3.31D+00.
 Add virtual bond connecting atoms H20        and O12        Dist= 3.37D+00.
 Add virtual bond connecting atoms O21        and H11        Dist= 3.42D+00.
 Add virtual bond connecting atoms H28        and O24        Dist= 3.46D+00.

 GradGradGradGradGradGradGradGradGradGradGradGradGradGradGradGradGradGrad
 Berny optimization.
 Initialization pass.
                           ----------------------------
                           !    Initial Parameters    !
                           ! (Angstroms and Degrees)  !
 --------------------------                            --------------------------
 ! Name  Definition              Value          Derivative Info.                !
 --------------------------------------------------------------------------------
 ! R1    R(1,2)                  1.2039         calculate D2E/DX2 analytically  !
 ! R2    R(1,3)                  1.2803         calculate D2E/DX2 analytically  !
 ! R3    R(1,5)                  1.5627         calculate D2E/DX2 analytically  !
 ! R4    R(3,4)                  1.0792         calculate D2E/DX2 analytically  !
 ! R5    R(4,18)                 1.4406         calculate D2E/DX2 analytically  !
 ! R6    R(5,6)                  1.3402         calculate D2E/DX2 analytically  !
 ! R7    R(5,7)                  1.3394         calculate D2E/DX2 analytically  !
 ! R8    R(5,8)                  1.3379         calculate D2E/DX2 analytically  !
 ! R9    R(9,10)                 0.9677         calculate D2E/DX2 analytically  !
 ! R10   R(9,11)                 0.9739         calculate D2E/DX2 analytically  !
 ! R11   R(9,25)                 1.6311         calculate D2E/DX2 analytically  !
 ! R12   R(10,12)                1.893          calculate D2E/DX2 analytically  !
 ! R13   R(11,21)                1.8097         calculate D2E/DX2 analytically  !
 ! R14   R(12,13)                0.9581         calculate D2E/DX2 analytically  !
 ! R15   R(12,14)                0.9829         calculate D2E/DX2 analytically  !
 ! R16   R(12,20)                1.7829         calculate D2E/DX2 analytically  !
 ! R17   R(14,15)                1.7237         calculate D2E/DX2 analytically  !
 ! R18   R(15,16)                0.9787         calculate D2E/DX2 analytically  !
 ! R19   R(15,17)                0.9589         calculate D2E/DX2 analytically  !
 ! R20   R(16,24)                1.7527         calculate D2E/DX2 analytically  !
 ! R21   R(18,19)                0.9819         calculate D2E/DX2 analytically  !
 ! R22   R(18,20)                0.9778         calculate D2E/DX2 analytically  !
 ! R23   R(19,21)                1.728          calculate D2E/DX2 analytically  !
 ! R24   R(21,22)                0.9575         calculate D2E/DX2 analytically  !
 ! R25   R(21,23)                1.0018         calculate D2E/DX2 analytically  !
 ! R26   R(23,27)                1.6095         calculate D2E/DX2 analytically  !
 ! R27   R(24,25)                0.9984         calculate D2E/DX2 analytically  !
 ! R28   R(24,26)                0.958          calculate D2E/DX2 analytically  !
 ! R29   R(24,28)                1.8291         calculate D2E/DX2 analytically  !
 ! R30   R(27,28)                0.9724         calculate D2E/DX2 analytically  !
 ! R31   R(27,29)                0.9667         calculate D2E/DX2 analytically  !
 ! A1    A(2,1,3)              128.6432         calculate D2E/DX2 analytically  !
 ! A2    A(2,1,5)              119.8522         calculate D2E/DX2 analytically  !
 ! A3    A(3,1,5)              111.4758         calculate D2E/DX2 analytically  !
 ! A4    A(1,3,4)              113.2544         calculate D2E/DX2 analytically  !
 ! A5    A(1,5,6)              112.3416         calculate D2E/DX2 analytically  !
 ! A6    A(1,5,7)              111.4505         calculate D2E/DX2 analytically  !
 ! A7    A(1,5,8)              111.4309         calculate D2E/DX2 analytically  !
 ! A8    A(6,5,7)              107.1348         calculate D2E/DX2 analytically  !
 ! A9    A(6,5,8)              106.8153         calculate D2E/DX2 analytically  !
 ! A10   A(7,5,8)              107.3781         calculate D2E/DX2 analytically  !
 ! A11   A(10,9,11)            105.6101         calculate D2E/DX2 analytically  !
 ! A12   A(10,9,25)            105.3921         calculate D2E/DX2 analytically  !
 ! A13   A(11,9,25)            101.7634         calculate D2E/DX2 analytically  !
 ! A14   A(9,10,12)            157.118          calculate D2E/DX2 analytically  !
 ! A15   A(9,11,21)            162.1201         calculate D2E/DX2 analytically  !
 ! A16   A(10,12,13)           143.2722         calculate D2E/DX2 analytically  !
 ! A17   A(10,12,14)            96.5751         calculate D2E/DX2 analytically  !
 ! A18   A(10,12,20)            88.2181         calculate D2E/DX2 analytically  !
 ! A19   A(13,12,14)           106.6198         calculate D2E/DX2 analytically  !
 ! A20   A(13,12,20)           114.9783         calculate D2E/DX2 analytically  !
 ! A21   A(14,12,20)            98.9893         calculate D2E/DX2 analytically  !
 ! A22   A(14,15,16)           103.4356         calculate D2E/DX2 analytically  !
 ! A23   A(14,15,17)           124.442          calculate D2E/DX2 analytically  !
 ! A24   A(16,15,17)           107.0687         calculate D2E/DX2 analytically  !
 ! A25   A(4,18,19)            112.5132         calculate D2E/DX2 analytically  !
 ! A26   A(4,18,20)             98.2483         calculate D2E/DX2 analytically  !
 ! A27   A(19,18,20)           105.2443         calculate D2E/DX2 analytically  !
 ! A28   A(12,20,18)           157.675          calculate D2E/DX2 analytically  !
 ! A29   A(11,21,19)            93.3276         calculate D2E/DX2 analytically  !
 ! A30   A(11,21,22)           128.0648         calculate D2E/DX2 analytically  !
 ! A31   A(11,21,23)            97.1495         calculate D2E/DX2 analytically  !
 ! A32   A(19,21,22)           120.3197         calculate D2E/DX2 analytically  !
 ! A33   A(19,21,23)           108.6917         calculate D2E/DX2 analytically  !
 ! A34   A(22,21,23)           106.2981         calculate D2E/DX2 analytically  !
 ! A35   A(16,24,25)            97.5548         calculate D2E/DX2 analytically  !
 ! A36   A(16,24,26)           133.3564         calculate D2E/DX2 analytically  !
 ! A37   A(16,24,28)            93.6894         calculate D2E/DX2 analytically  !
 ! A38   A(25,24,26)           106.5624         calculate D2E/DX2 analytically  !
 ! A39   A(25,24,28)            96.8269         calculate D2E/DX2 analytically  !
 ! A40   A(26,24,28)           121.4329         calculate D2E/DX2 analytically  !
 ! A41   A(23,27,28)           103.0964         calculate D2E/DX2 analytically  !
 ! A42   A(23,27,29)           100.9751         calculate D2E/DX2 analytically  !
 ! A43   A(28,27,29)           105.4293         calculate D2E/DX2 analytically  !
 ! A44   A(24,28,27)           162.4344         calculate D2E/DX2 analytically  !
 ! A45   L(3,4,18,13,-1)       169.7837         calculate D2E/DX2 analytically  !
 ! A46   L(12,14,15,3,-1)      183.425          calculate D2E/DX2 analytically  !
 ! A47   L(15,16,24,2,-1)      183.4042         calculate D2E/DX2 analytically  !
 ! A48   L(18,19,21,1,-1)      183.4527         calculate D2E/DX2 analytically  !
 ! A49   L(21,23,27,1,-1)      177.0222         calculate D2E/DX2 analytically  !
 ! A50   L(9,25,24,1,-1)       171.6927         calculate D2E/DX2 analytically  !
 ! A51   L(3,4,18,13,-2)       182.5711         calculate D2E/DX2 analytically  !
 ! A52   L(12,14,15,3,-2)      187.1439         calculate D2E/DX2 analytically  !
 ! A53   L(15,16,24,2,-2)      192.717          calculate D2E/DX2 analytically  !
 ! A54   L(18,19,21,1,-2)      167.0714         calculate D2E/DX2 analytically  !
 ! A55   L(21,23,27,1,-2)      174.8755         calculate D2E/DX2 analytically  !
 ! A56   L(9,25,24,1,-2)       180.2149         calculate D2E/DX2 analytically  !
 ! D1    D(2,1,3,4)              8.8882         calculate D2E/DX2 analytically  !
 ! D2    D(5,1,3,4)           -173.0981         calculate D2E/DX2 analytically  !
 ! D3    D(2,1,5,6)           -141.1411         calculate D2E/DX2 analytically  !
 ! D4    D(2,1,5,7)             98.6127         calculate D2E/DX2 analytically  !
 ! D5    D(2,1,5,8)            -21.3188         calculate D2E/DX2 analytically  !
 ! D6    D(3,1,5,6)             40.6476         calculate D2E/DX2 analytically  !
 ! D7    D(3,1,5,7)            -79.5986         calculate D2E/DX2 analytically  !
 ! D8    D(3,1,5,8)            160.4699         calculate D2E/DX2 analytically  !
 ! D9    D(1,3,18,19)           -3.8999         calculate D2E/DX2 analytically  !
 ! D10   D(1,3,18,20)          104.5163         calculate D2E/DX2 analytically  !
 ! D11   D(11,9,10,12)         -61.6386         calculate D2E/DX2 analytically  !
 ! D12   D(25,9,10,12)          45.6071         calculate D2E/DX2 analytically  !
 ! D13   D(10,9,11,21)          73.122          calculate D2E/DX2 analytically  !
 ! D14   D(25,9,11,21)         -36.7355         calculate D2E/DX2 analytically  !
 ! D15   D(10,9,24,16)         -18.4967         calculate D2E/DX2 analytically  !
 ! D16   D(10,9,24,26)         121.2093         calculate D2E/DX2 analytically  !
 ! D17   D(10,9,24,28)        -112.4484         calculate D2E/DX2 analytically  !
 ! D18   D(11,9,24,16)          90.3742         calculate D2E/DX2 analytically  !
 ! D19   D(11,9,24,26)        -129.9197         calculate D2E/DX2 analytically  !
 ! D20   D(11,9,24,28)          -3.5775         calculate D2E/DX2 analytically  !
 ! D21   D(9,10,12,13)        -164.0477         calculate D2E/DX2 analytically  !
 ! D22   D(9,10,12,14)         -34.5585         calculate D2E/DX2 analytically  !
 ! D23   D(9,10,12,20)          64.2873         calculate D2E/DX2 analytically  !
 ! D24   D(9,11,21,19)         -65.8715         calculate D2E/DX2 analytically  !
 ! D25   D(9,11,21,22)         160.6713         calculate D2E/DX2 analytically  !
 ! D26   D(9,11,21,23)          43.4474         calculate D2E/DX2 analytically  !
 ! D27   D(10,12,15,16)         -1.8344         calculate D2E/DX2 analytically  !
 ! D28   D(10,12,15,17)       -122.3144         calculate D2E/DX2 analytically  !
 ! D29   D(13,12,15,16)        148.6808         calculate D2E/DX2 analytically  !
 ! D30   D(13,12,15,17)         28.2008         calculate D2E/DX2 analytically  !
 ! D31   D(20,12,15,16)        -90.298          calculate D2E/DX2 analytically  !
 ! D32   D(20,12,15,17)        149.222          calculate D2E/DX2 analytically  !
 ! D33   D(10,12,20,18)        -96.5782         calculate D2E/DX2 analytically  !
 ! D34   D(13,12,20,18)        112.9491         calculate D2E/DX2 analytically  !
 ! D35   D(14,12,20,18)         -0.2015         calculate D2E/DX2 analytically  !
 ! D36   D(14,15,24,25)          4.8134         calculate D2E/DX2 analytically  !
 ! D37   D(14,15,24,26)       -112.3458         calculate D2E/DX2 analytically  !
 ! D38   D(14,15,24,28)        101.9534         calculate D2E/DX2 analytically  !
 ! D39   D(17,15,24,25)        135.3399         calculate D2E/DX2 analytically  !
 ! D40   D(17,15,24,26)         18.1807         calculate D2E/DX2 analytically  !
 ! D41   D(17,15,24,28)       -127.5201         calculate D2E/DX2 analytically  !
 ! D42   D(4,18,21,11)         102.4551         calculate D2E/DX2 analytically  !
 ! D43   D(4,18,21,22)        -121.2073         calculate D2E/DX2 analytically  !
 ! D44   D(4,18,21,23)           5.2719         calculate D2E/DX2 analytically  !
 ! D45   D(20,18,21,11)         -0.365          calculate D2E/DX2 analytically  !
 ! D46   D(20,18,21,22)        135.9726         calculate D2E/DX2 analytically  !
 ! D47   D(20,18,21,23)        -97.5483         calculate D2E/DX2 analytically  !
 ! D48   D(4,18,20,12)         -33.5635         calculate D2E/DX2 analytically  !
 ! D49   D(19,18,20,12)         82.5733         calculate D2E/DX2 analytically  !
 ! D50   D(11,21,27,28)         -7.8252         calculate D2E/DX2 analytically  !
 ! D51   D(11,21,27,29)       -116.0603         calculate D2E/DX2 analytically  !
 ! D52   D(19,21,27,28)         86.9601         calculate D2E/DX2 analytically  !
 ! D53   D(19,21,27,29)        -21.2749         calculate D2E/DX2 analytically  !
 ! D54   D(22,21,27,28)       -140.9466         calculate D2E/DX2 analytically  !
 ! D55   D(22,21,27,29)        110.8183         calculate D2E/DX2 analytically  !
 ! D56   D(16,24,28,27)        -67.1599         calculate D2E/DX2 analytically  !
 ! D57   D(25,24,28,27)         30.9115         calculate D2E/DX2 analytically  !
 ! D58   D(26,24,28,27)        145.0939         calculate D2E/DX2 analytically  !
 ! D59   D(23,27,28,24)        -19.9402         calculate D2E/DX2 analytically  !
 ! D60   D(29,27,28,24)         85.5446         calculate D2E/DX2 analytically  !
 --------------------------------------------------------------------------------
 Trust Radius=3.00D-01 FncErr=1.00D-07 GrdErr=1.00D-06 EigMax=2.50D+02 EigMin=1.00D-04
 Number of steps in this run=    174 maximum allowed number of steps=    174.
 GradGradGradGradGradGradGradGradGradGradGradGradGradGradGradGradGradGrad

                          Input orientation:                          
 ---------------------------------------------------------------------
 Center     Atomic      Atomic             Coordinates (Angstroms)
 Number     Number       Type             X           Y           Z
 ---------------------------------------------------------------------
      1          6           0       -0.063917   -1.678791    0.190141
      2          8           0       -0.241552   -1.200382    1.280536
      3          8           0       -0.890255   -1.780869   -0.782412
      4          1           0       -1.810782   -1.242248   -0.617698
      5          6           0        1.315082   -2.324922   -0.160568
      6          9           0        1.695831   -2.061781   -1.418324
      7          9           0        1.279075   -3.657471   -0.029760
      8          9           0        2.285571   -1.870837    0.640627
      9          8           0       -1.827728    3.191752   -0.080360
     10          1           0       -1.809873    2.726122   -0.928428
     11          1           0       -2.386941    2.649756    0.504472
     12          8           0       -1.462005    1.306870   -2.131824
     13          1           0       -1.392397    1.088501   -3.062077
     14          1           0       -0.629085    1.001841   -1.708355
     15          8           0        0.791980    0.626196   -0.807997
     16          1           0        0.807771    1.313059   -0.110995
     17          1           0        1.674420    0.582986   -1.180592
     18          8           0       -2.930510   -0.338249   -0.551569
     19          1           0       -2.968944    0.151097    0.298878
     20          1           0       -2.622368    0.315170   -1.210460
     21          8           0       -2.969892    1.313889    1.577186
     22          1           0       -3.687997    1.335788    2.210171
     23          1           0       -2.128574    1.205800    2.110118
     24          8           0        0.532728    2.684676    0.944928
     25          1           0       -0.348960    2.964683    0.569426
     26          1           0        1.023012    3.488978    1.119580
     27          8           0       -0.696195    1.067620    2.831033
     28          1           0       -0.127304    1.655453    2.305306
     29          1           0       -0.446336    0.169975    2.573440
 ---------------------------------------------------------------------
                    Distance matrix (angstroms):
                    1          2          3          4          5
     1  C    0.000000
     2  O    1.203906   0.000000
     3  O    1.280279   2.239092   0.000000
     4  H    1.973502   2.463235   1.079172   0.000000
     5  C    1.562729   2.400933   2.355037   3.339488   0.000000
     6  F    2.414654   3.432099   2.677898   3.689034   1.340210
     7  F    2.401490   3.172769   2.965487   3.965626   1.339438
     8  F    2.399982   2.691717   3.481236   4.331121   1.337892
     9  O    5.187136   4.864035   5.108687   4.466471   6.349596
    10  H    4.868554   4.770387   4.602172   3.980516   5.988990
    11  H    4.922556   4.475325   4.850420   4.091322   6.236559
    12  O    4.032411   4.406815   3.417885   2.985334   4.978752
    13  H    4.472100   5.041995   3.698959   3.403296   5.234563
    14  H    3.333090   3.732752   2.944326   2.760774   4.152443
    15  O    2.653640   2.960835   2.936755   3.209620   3.066251
    16  H    3.130765   3.058565   3.592559   3.693664   3.673516
    17  H    3.164863   3.592840   3.510543   3.974287   3.102499
    18  O    3.250314   3.366063   2.509398   1.440617   4.703701
    19  H    3.435040   3.198253   3.036878   2.030483   4.969371
    20  H    3.533162   3.764339   2.752602   1.853534   4.855499
    21  O    4.395988   3.722015   4.412495   3.562988   5.884023
    22  H    5.128563   4.378854   5.147471   4.262282   6.637168
    23  H    4.033607   3.168402   4.338243   3.678982   5.429621
    24  O    4.468281   3.975654   4.994965   4.832656   5.189439
    25  H    4.667650   4.226699   4.963943   4.609170   5.593018
    26  H    5.362006   4.859540   5.920257   5.782129   5.960328
    27  O    3.862235   2.784704   4.605272   4.297853   4.950177
    28  H    3.949066   3.036281   4.682350   4.446877   4.899428
    29  H    3.040443   1.895103   3.906993   3.746924   4.099012
                    6          7          8          9         10
     6  F    0.000000
     7  F    2.155927   0.000000
     8  F    2.150240   2.157432   0.000000
     9  O    6.465696   7.521079   6.562686   0.000000
    10  H    5.954324   7.148389   6.353474   0.967651   0.000000
    11  H    6.524167   7.314792   6.502819   0.973914   1.546623
    12  O    4.672132   6.047881   5.641687   2.809811   1.893001
    13  H    4.707797   6.233454   5.999595   3.674753   2.721865
    14  H    3.856830   5.307348   4.718603   2.980405   2.230625
    15  O    2.900805   4.380949   3.250307   3.738234   3.345718
    16  H    3.726567   4.993484   3.589710   3.236708   3.084965
    17  H    2.655516   4.411596   3.116343   4.503466   4.098404
    18  O    5.012470   5.386104   5.565758   3.728146   3.284543
    19  H    5.441116   5.714793   5.640473   3.269828   3.079039
    20  H    4.933553   5.691852   5.682694   3.191128   2.559761
    21  O    6.491317   6.734271   6.216068   2.752883   3.101314
    22  H    7.327691   7.390651   6.959125   3.485934   3.912951
    23  H    6.144352   6.312095   5.577613   2.971988   3.412582
    24  O    5.428317   6.459867   4.890578   2.622993   2.999827
    25  H    5.779071   6.845615   5.507093   1.631115   2.105883
    26  H    6.140405   7.242809   5.527302   3.107236   3.577922
    27  O    5.794133   5.866200   4.724757   3.777369   4.257283
    28  H    5.568399   5.971397   4.585612   3.308030   3.799264
    29  H    5.050128   4.939942   3.919693   4.252297   4.544909
                   11         12         13         14         15
    11  H    0.000000
    12  O    3.099824   0.000000
    13  H    4.018321   0.958071   0.000000
    14  H    3.271434   0.982916   1.556508   0.000000
    15  O    3.990351   2.701163   3.172712   1.723711   0.000000
    16  H    3.517350   3.039025   3.687824   2.170937   0.978693
    17  H    4.858563   3.356488   3.633303   2.400022   0.958851
    18  O    3.215410   2.712955   3.271705   2.903541   3.853938
    19  H    2.573770   3.084637   3.828870   3.198076   3.949106
    20  H    2.906322   1.782924   2.353583   2.166239   3.452026
    21  O    1.809720   4.003814   4.905308   4.046174   4.507071
    22  H    2.515684   4.879426   5.755652   4.982299   5.448215
    23  H    2.174825   4.295184   5.225641   4.107408   4.169049
    24  O    2.952912   3.917105   4.723343   3.349873   2.716118
    25  H    2.063193   3.359161   4.218605   3.019851   2.944072
    26  H    3.565169   4.637729   5.392842   4.112479   3.458966
    27  O    3.282478   5.027291   5.934128   4.540360   3.956268
    28  H    3.055749   4.646618   5.543527   4.097373   3.405452
    29  H    3.767743   4.946071   5.787725   4.365680   3.629831
                   16         17         18         19         20
    16  H    0.000000
    17  H    1.558244   0.000000
    18  O    4.110434   4.738114   0.000000
    19  H    3.972623   4.892463   0.981935   0.000000
    20  H    3.737708   4.305229   0.977776   1.557285   0.000000
    21  O    4.137716   5.450613   2.694941   1.728050   2.981473
    22  H    5.059670   6.389014   3.317136   2.360841   3.725311
    23  H    3.683337   5.067488   3.179900   2.258143   3.473225
    24  O    1.752700   3.199750   4.834418   4.370139   4.496096
    25  H    2.128113   3.581775   4.339400   3.854060   3.918711
    26  H    2.509037   3.762966   5.750717   5.267895   5.365718
    27  O    3.313259   4.684850   4.290761   3.523807   4.539823
    28  H    2.613448   4.067908   4.471526   3.789955   4.514677
    29  H    3.175786   4.331390   4.024313   3.396696   4.367390
                   21         22         23         24         25
    21  O    0.000000
    22  H    0.957510   0.000000
    23  H    1.001756   1.568026   0.000000
    24  O    3.814073   4.608129   3.259950   0.000000
    25  H    3.257297   4.061344   2.938440   0.998388   0.000000
    26  H    4.569868   5.293319   4.015789   0.958010   1.568395
    27  O    2.608156   3.067289   1.609510   2.771735   2.972254
    28  H    2.954172   3.576279   2.060429   1.829090   2.185520
    29  H    2.944383   3.464022   2.029168   3.151879   3.440341
                   26         27         28         29
    26  H    0.000000
    27  O    3.427495   0.000000
    28  H    2.467993   0.972406   0.000000
    29  H    3.910048   0.966721   1.542829   0.000000
 Stoichiometry    C2H15F3O9
 Framework group  C1[X(C2H15F3O9)]
 Deg. of freedom    81
 Full point group                 C1      NOp   1
 Largest Abelian subgroup         C1      NOp   1
 Largest concise Abelian subgroup C1      NOp   1
                         Standard orientation:                         
 ---------------------------------------------------------------------
 Center     Atomic      Atomic             Coordinates (Angstroms)
 Number     Number       Type             X           Y           Z
 ---------------------------------------------------------------------
      1          6           0        1.384170    0.151500   -0.700031
      2          8           0        0.739128   -0.745096   -1.179017
      3          8           0        1.144382    1.408942   -0.721387
      4          1           0        0.166822    1.649737   -1.109982
      5          6           0        2.731963   -0.161666    0.026261
      6          9           0        2.907990    0.591710    1.120611
      7          9           0        3.782557    0.055724   -0.775667
      8          9           0        2.788810   -1.438404    0.422066
      9          8           0       -3.543415    0.212267    0.919103
     10          1           0       -3.032423    0.995904    1.166385
     11          1           0       -3.495587    0.164047   -0.052440
     12          8           0       -1.507229    2.106707    1.319206
     13          1           0       -1.157795    2.872586    1.776617
     14          1           0       -0.853030    1.383413    1.441655
     15          8           0        0.119522   -0.027737    1.625984
     16          1           0       -0.532082   -0.757611    1.602833
     17          1           0        0.700371   -0.192537    2.370867
     18          8           0       -1.206618    1.994640   -1.374714
     19          1           0       -1.748824    1.214780   -1.623766
     20          1           0       -1.475174    2.213028   -0.460257
     21          8           0       -2.881343   -0.085561   -1.736330
     22          1           0       -3.390000   -0.215601   -2.537069
     23          1           0       -2.398981   -0.946990   -1.566677
     24          8           0       -1.956745   -1.777396    1.554560
     25          1           0       -2.624526   -1.060923    1.360878
     26          1           0       -2.365298   -2.367091    2.189483
     27          8           0       -1.588747   -2.273030   -1.147557
     28          1           0       -1.677033   -2.288375   -0.179289
     29          1           0       -0.678928   -1.994529   -1.318482
 ---------------------------------------------------------------------
 Rotational constants (GHZ):           0.6948936           0.3140578           0.3026678
 Standard basis: 6-31++G(d,p) (6D, 7F)
 There are   356 symmetry adapted cartesian basis functions of A   symmetry.
 There are   356 symmetry adapted basis functions of A   symmetry.
   356 basis functions,   568 primitive gaussians,   356 cartesian basis functions
    63 alpha electrons       63 beta electrons
       nuclear repulsion energy      1201.1371995225 Hartrees.
 NAtoms=   29 NActive=   29 NUniq=   29 SFac= 1.00D+00 NAtFMM=   60 NAOKFM=F Big=F
 Integral buffers will be    131072 words long.
 Raffenetti 2 integral format.
 Two-electron integral symmetry is turned on.
 Nuclear repulsion after empirical dispersion term =     1201.1175746179 Hartrees.
 One-electron integrals computed using PRISM.
 NBasis=   356 RedAO= T EigKep=  3.96D-05  NBF=   356
 NBsUse=   356 1.00D-06 EigRej= -1.00D+00 NBFU=   356
 ExpMin= 3.60D-02 ExpMax= 7.00D+03 ExpMxC= 1.05D+03 IAcc=3 IRadAn=         5 AccDes= 0.00D+00
 Harris functional with IExCor= 4639 and IRadAn=       5 diagonalized for initial guess.
 HarFok:  IExCor= 4639 AccDes= 0.00D+00 IRadAn=         5 IDoV= 1 UseB2=F ITyADJ=14
 ICtDFT=  3500011 ScaDFX=  1.000000  1.000000  1.000000  1.000000
 FoFCou: FMM=F IPFlag=           0 FMFlag=      100000 FMFlg1=           0
         NFxFlg=           0 DoJE=T BraDBF=F KetDBF=T FulRan=T
         wScrn=  0.000000 ICntrl=       500 IOpCl=  0 I1Cent=   200000004 NGrid=           0
         NMat0=    1 NMatS0=      1 NMatT0=    0 NMatD0=    1 NMtDS0=    0 NMtDT0=    0
 Petite list used in FoFCou.
 Requested convergence on RMS density matrix=1.00D-10 within 128 cycles.
 Requested convergence on MAX density matrix=1.00D-08.
 Requested convergence on             energy=1.00D-08.
 No special actions if energy rises.
 SCF Done:  E(RwB97XD) =  -1061.67536153     A.U. after   18 cycles
            NFock= 18  Conv=0.92D-10     -V/T= 2.0081
 DoSCS=F DFT=T ScalE2(SS,OS)=  1.000000  1.000000
 Range of M.O.s used for correlation:     1   356
 NBasis=   356 NAE=    63 NBE=    63 NFC=     0 NFV=     0
 NROrb=    356 NOA=    63 NOB=    63 NVA=   293 NVB=   293

 **** Warning!!: The largest alpha MO coefficient is  0.41396337D+02

 Symmetrizing basis deriv contribution to polar:
 IMax=3 JMax=2 DiffMx= 0.00D+00
 G2DrvN: will do    30 centers at a time, making    1 passes.
 Calling FoFCou, ICntrl=  3107 FMM=F I1Cent=   0 AccDes= 0.00D+00.
 End of G2Drv F.D. properties file   721 does not exist.
 End of G2Drv F.D. properties file   722 does not exist.
 End of G2Drv F.D. properties file   788 does not exist.
          IDoAtm=11111111111111111111111111111
          Differentiating once with respect to nuclear coordinates.
 CalDSu exits because no D1Ps are significant.
          There are    90 degrees of freedom in the 1st order CPHF.  IDoFFX=6 NUNeed=     0.
     84 vectors produced by pass  0 Test12= 2.05D-14 1.11D-09 XBig12= 1.69D-01 8.20D-02.
 AX will form    84 AO Fock derivatives at one time.
     84 vectors produced by pass  1 Test12= 2.05D-14 1.11D-09 XBig12= 4.75D-02 6.10D-02.
     84 vectors produced by pass  2 Test12= 2.05D-14 1.11D-09 XBig12= 1.29D-03 4.04D-03.
     84 vectors produced by pass  3 Test12= 2.05D-14 1.11D-09 XBig12= 1.42D-05 6.20D-04.
     84 vectors produced by pass  4 Test12= 2.05D-14 1.11D-09 XBig12= 1.06D-07 3.46D-05.
     84 vectors produced by pass  5 Test12= 2.05D-14 1.11D-09 XBig12= 6.34D-10 1.82D-06.
     75 vectors produced by pass  6 Test12= 2.05D-14 1.11D-09 XBig12= 3.58D-12 1.37D-07.
     16 vectors produced by pass  7 Test12= 2.05D-14 1.11D-09 XBig12= 1.77D-14 1.13D-08.
 InvSVY:  IOpt=1 It=  1 EMax= 2.22D-16
 Solved reduced A of dimension   595 with    90 vectors.
 End of Minotr F.D. properties file   721 does not exist.
 End of Minotr F.D. properties file   722 does not exist.
 End of Minotr F.D. properties file   788 does not exist.

 **********************************************************************

            Population analysis using the SCF Density.

 **********************************************************************

 Orbital symmetries:
       Occupied  (A) (A) (A) (A) (A) (A) (A) (A) (A) (A) (A) (A)
                 (A) (A) (A) (A) (A) (A) (A) (A) (A) (A) (A) (A)
                 (A) (A) (A) (A) (A) (A) (A) (A) (A) (A) (A) (A)
                 (A) (A) (A) (A) (A) (A) (A) (A) (A) (A) (A) (A)
                 (A) (A) (A) (A) (A) (A) (A) (A) (A) (A) (A) (A)
                 (A) (A) (A)
       Virtual   (A) (A) (A) (A) (A) (A) (A) (A) (A) (A) (A) (A)
                 (A) (A) (A) (A) (A) (A) (A) (A) (A) (A) (A) (A)
                 (A) (A) (A) (A) (A) (A) (A) (A) (A) (A) (A) (A)
                 (A) (A) (A) (A) (A) (A) (A) (A) (A) (A) (A) (A)
                 (A) (A) (A) (A) (A) (A) (A) (A) (A) (A) (A) (A)
                 (A) (A) (A) (A) (A) (A) (A) (A) (A) (A) (A) (A)
                 (A) (A) (A) (A) (A) (A) (A) (A) (A) (A) (A) (A)
                 (A) (A) (A) (A) (A) (A) (A) (A) (A) (A) (A) (A)
                 (A) (A) (A) (A) (A) (A) (A) (A) (A) (A) (A) (A)
                 (A) (A) (A) (A) (A) (A) (A) (A) (A) (A) (A) (A)
                 (A) (A) (A) (A) (A) (A) (A) (A) (A) (A) (A) (A)
                 (A) (A) (A) (A) (A) (A) (A) (A) (A) (A) (A) (A)
                 (A) (A) (A) (A) (A) (A) (A) (A) (A) (A) (A) (A)
                 (A) (A) (A) (A) (A) (A) (A) (A) (A) (A) (A) (A)
                 (A) (A) (A) (A) (A) (A) (A) (A) (A) (A) (A) (A)
                 (A) (A) (A) (A) (A) (A) (A) (A) (A) (A) (A) (A)
                 (A) (A) (A) (A) (A) (A) (A) (A) (A) (A) (A) (A)
                 (A) (A) (A) (A) (A) (A) (A) (A) (A) (A) (A) (A)
                 (A) (A) (A) (A) (A) (A) (A) (A) (A) (A) (A) (A)
                 (A) (A) (A) (A) (A) (A) (A) (A) (A) (A) (A) (A)
                 (A) (A) (A) (A) (A) (A) (A) (A) (A) (A) (A) (A)
                 (A) (A) (A) (A) (A) (A) (A) (A) (A) (A) (A) (A)
                 (A) (A) (A) (A) (A) (A) (A) (A) (A) (A) (A) (A)
                 (A) (A) (A) (A) (A) (A) (A) (A) (A) (A) (A) (A)
                 (A) (A) (A) (A) (A)
 The electronic state is 1-A.
 Alpha  occ. eigenvalues --  -24.87916 -24.87883 -24.87694 -19.31796 -19.31594
 Alpha  occ. eigenvalues --  -19.31359 -19.30918 -19.30750 -19.29485 -19.29345
 Alpha  occ. eigenvalues --  -19.28490 -19.28425 -10.56211 -10.46054  -1.43527
 Alpha  occ. eigenvalues --   -1.34270  -1.34134  -1.22614  -1.16270  -1.15281
 Alpha  occ. eigenvalues --   -1.14902  -1.14092  -1.13841  -1.12629  -1.12337
 Alpha  occ. eigenvalues --   -1.11380  -0.84780  -0.75265  -0.69809  -0.69656
 Alpha  occ. eigenvalues --   -0.67601  -0.67141  -0.66667  -0.65585  -0.64664
 Alpha  occ. eigenvalues --   -0.64038  -0.63665  -0.63355  -0.59440  -0.57693
 Alpha  occ. eigenvalues --   -0.57002  -0.56193  -0.56093  -0.54695  -0.53613
 Alpha  occ. eigenvalues --   -0.52789  -0.52661  -0.51969  -0.51000  -0.50743
 Alpha  occ. eigenvalues --   -0.50013  -0.49062  -0.47468  -0.46356  -0.44396
 Alpha  occ. eigenvalues --   -0.43947  -0.43401  -0.42995  -0.42062  -0.41590
 Alpha  occ. eigenvalues --   -0.41261  -0.40861  -0.38263
 Alpha virt. eigenvalues --    0.02524   0.04420   0.04635   0.05828   0.06478
 Alpha virt. eigenvalues --    0.08255   0.09083   0.09389   0.09676   0.09971
 Alpha virt. eigenvalues --    0.10893   0.12056   0.12199   0.12597   0.12850
 Alpha virt. eigenvalues --    0.13349   0.13775   0.14455   0.15299   0.15878
 Alpha virt. eigenvalues --    0.17363   0.18438   0.19485   0.20342   0.20951
 Alpha virt. eigenvalues --    0.21314   0.21803   0.22717   0.23043   0.24085
 Alpha virt. eigenvalues --    0.25730   0.26492   0.26696   0.27487   0.28108
 Alpha virt. eigenvalues --    0.28156   0.28506   0.29172   0.29592   0.29746
 Alpha virt. eigenvalues --    0.30816   0.31120   0.31489   0.31637   0.32024
 Alpha virt. eigenvalues --    0.32618   0.32851   0.33606   0.34057   0.34294
 Alpha virt. eigenvalues --    0.34751   0.35003   0.35084   0.35277   0.35965
 Alpha virt. eigenvalues --    0.36246   0.36788   0.37172   0.37376   0.38007
 Alpha virt. eigenvalues --    0.38240   0.38381   0.38713   0.39145   0.39553
 Alpha virt. eigenvalues --    0.39856   0.40690   0.41400   0.41734   0.42206
 Alpha virt. eigenvalues --    0.43438   0.43718   0.44293   0.44377   0.45844
 Alpha virt. eigenvalues --    0.47991   0.48222   0.49400   0.49616   0.50662
 Alpha virt. eigenvalues --    0.51213   0.51289   0.52693   0.54341   0.56731
 Alpha virt. eigenvalues --    0.57640   0.58921   0.60638   0.61969   0.63121
 Alpha virt. eigenvalues --    0.64545   0.65042   0.67687   0.84464   0.87142
 Alpha virt. eigenvalues --    0.90909   0.92271   0.93843   0.94631   1.04100
 Alpha virt. eigenvalues --    1.06436   1.08363   1.12713   1.15605   1.16353
 Alpha virt. eigenvalues --    1.17604   1.19525   1.21037   1.21831   1.22220
 Alpha virt. eigenvalues --    1.23577   1.23820   1.24320   1.25665   1.25880
 Alpha virt. eigenvalues --    1.26587   1.27584   1.27988   1.29009   1.29214
 Alpha virt. eigenvalues --    1.30661   1.31181   1.31513   1.32333   1.32901
 Alpha virt. eigenvalues --    1.33223   1.33801   1.34197   1.34443   1.35655
 Alpha virt. eigenvalues --    1.36484   1.36724   1.38304   1.38393   1.38945
 Alpha virt. eigenvalues --    1.39586   1.40229   1.40984   1.41872   1.44203
 Alpha virt. eigenvalues --    1.45184   1.45835   1.47197   1.48280   1.52786
 Alpha virt. eigenvalues --    1.55059   1.55233   1.56752   1.57483   1.59267
 Alpha virt. eigenvalues --    1.59944   1.60187   1.61779   1.62667   1.63938
 Alpha virt. eigenvalues --    1.64565   1.65003   1.65744   1.66008   1.67304
 Alpha virt. eigenvalues --    1.68388   1.68984   1.69371   1.70114   1.70430
 Alpha virt. eigenvalues --    1.71057   1.72206   1.72936   1.74301   1.75459
 Alpha virt. eigenvalues --    1.76002   1.76354   1.76740   1.78010   1.78168
 Alpha virt. eigenvalues --    1.79728   1.81463   1.82158   1.83248   1.85047
 Alpha virt. eigenvalues --    1.85426   1.86284   1.87420   1.89319   1.90339
 Alpha virt. eigenvalues --    1.91914   1.92866   1.93689   1.94729   1.95701
 Alpha virt. eigenvalues --    1.96515   1.97148   1.97511   2.00430   2.06059
 Alpha virt. eigenvalues --    2.13150   2.15241   2.16195   2.17471   2.19493
 Alpha virt. eigenvalues --    2.19786   2.23635   2.24322   2.30237   2.32323
 Alpha virt. eigenvalues --    2.32669   2.33971   2.34828   2.35872   2.38188
 Alpha virt. eigenvalues --    2.39557   2.40357   2.41169   2.42472   2.43549
 Alpha virt. eigenvalues --    2.45914   2.48173   2.49879   2.51772   2.53429
 Alpha virt. eigenvalues --    2.54729   2.57054   2.58143   2.61185   2.63341
 Alpha virt. eigenvalues --    2.64309   2.65462   2.66459   2.66724   2.69073
 Alpha virt. eigenvalues --    2.70402   2.70877   2.71855   2.73680   2.73887
 Alpha virt. eigenvalues --    2.74966   2.75405   2.77028   2.78420   2.79766
 Alpha virt. eigenvalues --    2.81671   2.83575   2.83758   2.85607   2.87422
 Alpha virt. eigenvalues --    2.88412   2.89589   2.92662   2.94989   3.00635
 Alpha virt. eigenvalues --    3.07127   3.10590   3.12688   3.14982   3.15265
 Alpha virt. eigenvalues --    3.15937   3.17893   3.18881   3.20560   3.25733
 Alpha virt. eigenvalues --    3.28012   3.32664   3.34681   3.41404   3.48363
 Alpha virt. eigenvalues --    3.51988   3.53748   3.57389   3.58573   3.63507
 Alpha virt. eigenvalues --    3.64173   3.76083   3.78373   3.79508   3.80595
 Alpha virt. eigenvalues --    3.81980   3.82407   3.83534   3.88621   4.41085
 Alpha virt. eigenvalues --    4.42484   4.49085   4.53754   4.59939   4.62417
 Alpha virt. eigenvalues --    4.65712   4.74374   4.79772   4.82960   4.89780
 Alpha virt. eigenvalues --    5.82982   6.09367   6.67023
          Condensed to atoms (all electrons):
               1          2          3          4          5          6
     1  C    5.457348   0.567401   0.427360  -0.054072  -0.295637  -0.048453
     2  O    0.567401   8.178192  -0.189918  -0.000288  -0.120625   0.008289
     3  O    0.427360  -0.189918   8.323180   0.180508  -0.256916   0.005573
     4  H   -0.054072  -0.000288   0.180508   0.268493   0.011820   0.000554
     5  C   -0.295637  -0.120625  -0.256916   0.011820   5.076214   0.165325
     6  F   -0.048453   0.008289   0.005573   0.000554   0.165325   9.264523
     7  F   -0.061657  -0.000451   0.014915   0.001284   0.185733  -0.043792
     8  F   -0.042277  -0.006280   0.010111   0.000358   0.183413  -0.043229
     9  O   -0.001622  -0.000689  -0.000503   0.000329   0.002726   0.000029
    10  H    0.001883  -0.000100   0.001077   0.001725  -0.001516  -0.000021
    11  H   -0.001043  -0.000221  -0.000238   0.001261   0.000297   0.000027
    12  O    0.006546  -0.004078   0.006050   0.001081  -0.002272  -0.000819
    13  H    0.004180  -0.000375  -0.000470  -0.000283  -0.004637   0.000225
    14  H   -0.029411   0.001857  -0.008512   0.002402   0.020745  -0.000432
    15  O   -0.040014  -0.003015  -0.033067  -0.001900   0.020865  -0.005021
    16  H   -0.014921  -0.007740   0.003770   0.000274   0.007220  -0.001383
    17  H    0.019164   0.001586   0.003422  -0.000226  -0.014800   0.000907
    18  O    0.008790  -0.003011  -0.034207   0.089069  -0.031594  -0.000755
    19  H    0.012676  -0.002184   0.003407  -0.011747  -0.011779  -0.000048
    20  H   -0.011459   0.003017  -0.001427  -0.015164   0.014487  -0.000058
    21  O   -0.007309   0.005028  -0.002215  -0.000742   0.001590  -0.000018
    22  H   -0.000326   0.001008  -0.000785   0.000336   0.001005  -0.000017
    23  H   -0.004271   0.001624   0.003454   0.000385  -0.003903   0.000044
    24  O   -0.014938   0.003806   0.000337   0.000492   0.008377   0.000099
    25  H    0.004502  -0.000672  -0.000615  -0.001704  -0.001690  -0.000022
    26  H   -0.001109   0.000342   0.000127   0.000133   0.000830   0.000033
    27  O   -0.029580  -0.010415   0.000557  -0.001069   0.005100   0.000092
    28  H    0.005113  -0.000729  -0.001506   0.000357   0.002141  -0.000107
    29  H    0.013768   0.024269   0.000232  -0.001342  -0.007024   0.000272
               7          8          9         10         11         12
     1  C   -0.061657  -0.042277  -0.001622   0.001883  -0.001043   0.006546
     2  O   -0.000451  -0.006280  -0.000689  -0.000100  -0.000221  -0.004078
     3  O    0.014915   0.010111  -0.000503   0.001077  -0.000238   0.006050
     4  H    0.001284   0.000358   0.000329   0.001725   0.001261   0.001081
     5  C    0.185733   0.183413   0.002726  -0.001516   0.000297  -0.002272
     6  F   -0.043792  -0.043229   0.000029  -0.000021   0.000027  -0.000819
     7  F    9.229314  -0.038376  -0.000000   0.000001   0.000000   0.000015
     8  F   -0.038376   9.237918   0.000021   0.000014   0.000014   0.000024
     9  O   -0.000000   0.000021   8.383230   0.253297   0.247405   0.011948
    10  H    0.000001   0.000014   0.253297   0.306768  -0.021632   0.021298
    11  H    0.000000   0.000014   0.247405  -0.021632   0.300742  -0.003124
    12  O    0.000015   0.000024   0.011948   0.021298  -0.003124   8.456404
    13  H   -0.000027   0.000012   0.006374   0.000107  -0.000926   0.259166
    14  H    0.000051  -0.000049  -0.017392  -0.003466   0.003339   0.209875
    15  O    0.002088  -0.001786   0.001632   0.000333  -0.000130  -0.029572
    16  H    0.000071  -0.000632  -0.003868  -0.001069   0.001551   0.001851
    17  H    0.000031  -0.002453   0.001065   0.000684  -0.000291   0.004677
    18  O    0.000204   0.000147  -0.004232  -0.000955  -0.000303  -0.015623
    19  H    0.000152   0.000024  -0.004518  -0.000335  -0.001772   0.000417
    20  H   -0.000069  -0.000185  -0.002459  -0.004340  -0.001461   0.021273
    21  O   -0.000006   0.000025  -0.015162  -0.001290   0.023902   0.001833
    22  H   -0.000015   0.000010   0.006049  -0.000902  -0.002062   0.000439
    23  H    0.000096  -0.000069  -0.012883   0.003303  -0.003510  -0.001223
    24  O    0.000021   0.000041  -0.036516   0.005284   0.003890  -0.003128
    25  H   -0.000016  -0.000201   0.054844  -0.010274  -0.006820   0.004517
    26  H    0.000005   0.000112   0.005516  -0.000710  -0.000996   0.000051
    27  O    0.000054  -0.000696  -0.013699   0.001344   0.000142   0.000299
    28  H   -0.000007  -0.000184  -0.001680   0.001133  -0.001041   0.000039
    29  H   -0.000137  -0.000217   0.003541  -0.000993   0.000318   0.000106
              13         14         15         16         17         18
     1  C    0.004180  -0.029411  -0.040014  -0.014921   0.019164   0.008790
     2  O   -0.000375   0.001857  -0.003015  -0.007740   0.001586  -0.003011
     3  O   -0.000470  -0.008512  -0.033067   0.003770   0.003422  -0.034207
     4  H   -0.000283   0.002402  -0.001900   0.000274  -0.000226   0.089069
     5  C   -0.004637   0.020745   0.020865   0.007220  -0.014800  -0.031594
     6  F    0.000225  -0.000432  -0.005021  -0.001383   0.000907  -0.000755
     7  F   -0.000027   0.000051   0.002088   0.000071   0.000031   0.000204
     8  F    0.000012  -0.000049  -0.001786  -0.000632  -0.002453   0.000147
     9  O    0.006374  -0.017392   0.001632  -0.003868   0.001065  -0.004232
    10  H    0.000107  -0.003466   0.000333  -0.001069   0.000684  -0.000955
    11  H   -0.000926   0.003339  -0.000130   0.001551  -0.000291  -0.000303
    12  O    0.259166   0.209875  -0.029572   0.001851   0.004677  -0.015623
    13  H    0.323967  -0.014493   0.001530   0.000011  -0.000120   0.007270
    14  H   -0.014493   0.305904   0.035101  -0.006424  -0.010230  -0.013982
    15  O    0.001530   0.035101   8.496083   0.212839   0.266194  -0.001479
    16  H    0.000011  -0.006424   0.212839   0.307777  -0.018210   0.001008
    17  H   -0.000120  -0.010230   0.266194  -0.018210   0.346282   0.000782
    18  O    0.007270  -0.013982  -0.001479   0.001008   0.000782   8.449997
    19  H    0.000351  -0.000749   0.000703   0.000182   0.000121   0.250956
    20  H   -0.004864   0.002197   0.001282   0.000277  -0.000638   0.225894
    21  O    0.000289  -0.000005  -0.001373  -0.001411   0.000060  -0.034953
    22  H    0.000220  -0.000330  -0.000293  -0.000223   0.000014   0.004481
    23  H   -0.000551   0.001862   0.001780   0.001833  -0.000274  -0.006415
    24  O    0.000034   0.002798  -0.014285   0.019610   0.001840  -0.000656
    25  H    0.000578  -0.004961  -0.005819  -0.002747   0.001081   0.001315
    26  H    0.000063   0.001191   0.005893  -0.004041  -0.001010  -0.000258
    27  O   -0.000335   0.003766   0.001665  -0.003699   0.000140  -0.004875
    28  H    0.000059  -0.000435  -0.003136  -0.000580   0.000219   0.001419
    29  H    0.000115  -0.001516  -0.002787  -0.000394   0.000627  -0.000596
              19         20         21         22         23         24
     1  C    0.012676  -0.011459  -0.007309  -0.000326  -0.004271  -0.014938
     2  O   -0.002184   0.003017   0.005028   0.001008   0.001624   0.003806
     3  O    0.003407  -0.001427  -0.002215  -0.000785   0.003454   0.000337
     4  H   -0.011747  -0.015164  -0.000742   0.000336   0.000385   0.000492
     5  C   -0.011779   0.014487   0.001590   0.001005  -0.003903   0.008377
     6  F   -0.000048  -0.000058  -0.000018  -0.000017   0.000044   0.000099
     7  F    0.000152  -0.000069  -0.000006  -0.000015   0.000096   0.000021
     8  F    0.000024  -0.000185   0.000025   0.000010  -0.000069   0.000041
     9  O   -0.004518  -0.002459  -0.015162   0.006049  -0.012883  -0.036516
    10  H   -0.000335  -0.004340  -0.001290  -0.000902   0.003303   0.005284
    11  H   -0.001772  -0.001461   0.023902  -0.002062  -0.003510   0.003890
    12  O    0.000417   0.021273   0.001833   0.000439  -0.001223  -0.003128
    13  H    0.000351  -0.004864   0.000289   0.000220  -0.000551   0.000034
    14  H   -0.000749   0.002197  -0.000005  -0.000330   0.001862   0.002798
    15  O    0.000703   0.001282  -0.001373  -0.000293   0.001780  -0.014285
    16  H    0.000182   0.000277  -0.001411  -0.000223   0.001833   0.019610
    17  H    0.000121  -0.000638   0.000060   0.000014  -0.000274   0.001840
    18  O    0.250956   0.225894  -0.034953   0.004481  -0.006415  -0.000656
    19  H    0.275543  -0.028053   0.025916  -0.003698  -0.001160  -0.001336
    20  H   -0.028053   0.330839   0.002741  -0.000361   0.002052  -0.000791
    21  O    0.025916   0.002741   8.548997   0.255650   0.183991  -0.000139
    22  H   -0.003698  -0.000361   0.255650   0.340820  -0.013505   0.000809
    23  H   -0.001160   0.002052   0.183991  -0.013505   0.298541   0.001211
    24  O   -0.001336  -0.000791  -0.000139   0.000809   0.001211   8.506015
    25  H    0.002005   0.001493   0.002302  -0.000473  -0.002831   0.204448
    26  H   -0.000450  -0.000011   0.000669   0.000491  -0.000131   0.253303
    27  O   -0.003929   0.001413  -0.033526   0.004684   0.075366  -0.005015
    28  H    0.000249  -0.000102   0.003592  -0.000404  -0.013664   0.015988
    29  H   -0.000309   0.000176   0.006485  -0.000550  -0.008796   0.000196
              25         26         27         28         29
     1  C    0.004502  -0.001109  -0.029580   0.005113   0.013768
     2  O   -0.000672   0.000342  -0.010415  -0.000729   0.024269
     3  O   -0.000615   0.000127   0.000557  -0.001506   0.000232
     4  H   -0.001704   0.000133  -0.001069   0.000357  -0.001342
     5  C   -0.001690   0.000830   0.005100   0.002141  -0.007024
     6  F   -0.000022   0.000033   0.000092  -0.000107   0.000272
     7  F   -0.000016   0.000005   0.000054  -0.000007  -0.000137
     8  F   -0.000201   0.000112  -0.000696  -0.000184  -0.000217
     9  O    0.054844   0.005516  -0.013699  -0.001680   0.003541
    10  H   -0.010274  -0.000710   0.001344   0.001133  -0.000993
    11  H   -0.006820  -0.000996   0.000142  -0.001041   0.000318
    12  O    0.004517   0.000051   0.000299   0.000039   0.000106
    13  H    0.000578   0.000063  -0.000335   0.000059   0.000115
    14  H   -0.004961   0.001191   0.003766  -0.000435  -0.001516
    15  O   -0.005819   0.005893   0.001665  -0.003136  -0.002787
    16  H   -0.002747  -0.004041  -0.003699  -0.000580  -0.000394
    17  H    0.001081  -0.001010   0.000140   0.000219   0.000627
    18  O    0.001315  -0.000258  -0.004875   0.001419  -0.000596
    19  H    0.002005  -0.000450  -0.003929   0.000249  -0.000309
    20  H    0.001493  -0.000011   0.001413  -0.000102   0.000176
    21  O    0.002302   0.000669  -0.033526   0.003592   0.006485
    22  H   -0.000473   0.000491   0.004684  -0.000404  -0.000550
    23  H   -0.002831  -0.000131   0.075366  -0.013664  -0.008796
    24  O    0.204448   0.253303  -0.005015   0.015988   0.000196
    25  H    0.298753  -0.013235  -0.013365  -0.004162   0.003488
    26  H   -0.013235   0.341442   0.006536  -0.002066  -0.001255
    27  O   -0.013365   0.006536   8.373370   0.243795   0.244174
    28  H   -0.004162  -0.002066   0.243795   0.310527  -0.018105
    29  H    0.003488  -0.001255   0.244174  -0.018105   0.295584
 Mulliken charges:
               1
     1  C    0.129371
     2  O   -0.445627
     3  O   -0.453701
     4  H    0.527677
     5  C    1.044505
     6  F   -0.301816
     7  F   -0.289480
     8  F   -0.295611
     9  O   -0.862781
    10  H    0.449356
    11  H    0.462683
    12  O   -0.948072
    13  H    0.422528
    14  H    0.521297
    15  O   -0.904310
    16  H    0.509067
    17  H    0.399357
    18  O   -0.887438
    19  H    0.499364
    20  H    0.464303
    21  O   -0.964920
    22  H    0.407927
    23  H    0.497646
    24  O   -0.951796
    25  H    0.490280
    26  H    0.408534
    27  O   -0.842291
    28  H    0.463277
    29  H    0.450669
 Sum of Mulliken charges =  -0.00000
 Mulliken charges with hydrogens summed into heavy atoms:
               1
     1  C    0.129371
     2  O   -0.445627
     3  O    0.073976
     5  C    1.044505
     6  F   -0.301816
     7  F   -0.289480
     8  F   -0.295611
     9  O    0.049259
    12  O   -0.004247
    15  O    0.004114
    18  O    0.076230
    21  O   -0.059348
    24  O   -0.052982
    27  O    0.071655
 APT charges:
               1
     1  C    0.026199
     2  O   -0.485634
     3  O   -0.366635
     4  H    0.467963
     5  C    0.412952
     6  F   -0.142498
     7  F    0.026733
     8  F   -0.132403
     9  O   -0.335777
    10  H    0.168774
    11  H    0.247335
    12  O   -1.024776
    13  H    0.886181
    14  H    0.168881
    15  O   -1.288729
    16  H    0.541170
    17  H    0.777171
    18  O   -0.617582
    19  H    0.418412
    20  H    0.337180
    21  O   -1.430350
    22  H    1.110992
    23  H    0.228093
    24  O   -1.591611
    25  H    0.384431
    26  H    1.104008
    27  O   -0.379566
    28  H    0.343272
    29  H    0.145811
 Sum of APT charges =  -0.00000
 APT charges with hydrogens summed into heavy atoms:
               1
     1  C    0.026199
     2  O   -0.485634
     3  O    0.101329
     5  C    0.412952
     6  F   -0.142498
     7  F    0.026733
     8  F   -0.132403
     9  O    0.080333
    12  O    0.030287
    15  O    0.029612
    18  O    0.138011
    21  O   -0.091265
    24  O   -0.103172
    27  O    0.109517
 Electronic spatial extent (au):  <R**2>=           3949.9481
 Charge=              0.0000 electrons
 Dipole moment (field-independent basis, Debye):
    X=             -2.8248    Y=              0.2973    Z=              3.2906  Tot=              4.3469
 Quadrupole moment (field-independent basis, Debye-Ang):
   XX=            -91.7199   YY=            -84.0366   ZZ=            -72.7266
   XY=              2.1072   XZ=              4.2778   YZ=             -0.5843
 Traceless Quadrupole moment (field-independent basis, Debye-Ang):
   XX=             -8.8922   YY=             -1.2089   ZZ=             10.1011
   XY=              2.1072   XZ=              4.2778   YZ=             -0.5843
 Octapole moment (field-independent basis, Debye-Ang**2):
  XXX=              0.4522  YYY=             17.3108  ZZZ=             20.5532  XYY=             -6.9040
  XXY=            -15.3671  XXZ=            -23.6519  XZZ=            -17.9941  YZZ=            -10.0447
  YYZ=             48.0103  XYZ=              8.5022
 Hexadecapole moment (field-independent basis, Debye-Ang**3):
 XXXX=          -2800.5154 YYYY=           -883.9800 ZZZZ=           -669.2723 XXXY=             42.9765
 XXXZ=            148.4452 YYYX=            -15.7429 YYYZ=             13.6099 ZZZX=             61.7169
 ZZZY=             -6.0819 XXYY=           -588.7312 XXZZ=           -483.0284 YYZZ=           -253.4398
 XXYZ=            -33.6889 YYXZ=            -72.9465 ZZXY=             31.1567
 N-N= 1.201117574618D+03 E-N=-4.910515045911D+03  KE= 1.053104535688D+03
  Exact polarizability:       0.000       0.000       0.000       0.000       0.000       0.000
 Approx polarizability:      90.275       2.487      99.373       4.413       2.739      87.353
 Calling FoFJK, ICntrl=    100127 FMM=F ISym2X=0 I1Cent= 0 IOpClX= 0 NMat=1 NMatS=1 NMatT=0.
 ***** Axes restored to original set *****
 -------------------------------------------------------------------
 Center     Atomic                   Forces (Hartrees/Bohr)
 Number     Number              X              Y              Z
 -------------------------------------------------------------------
      1        6           0.013812977   -0.007525545   -0.006623645
      2        8          -0.003428391    0.004567711    0.017817500
      3        8          -0.023193770    0.003200593   -0.009944835
      4        1           0.013811880   -0.007694422    0.001965768
      5        6           0.003797489    0.001762595    0.001138358
      6        9          -0.001587566    0.001420707   -0.004825759
      7        9          -0.004358517   -0.002971524    0.001617120
      8        9          -0.002131093    0.001963952    0.002854241
      9        8           0.003782917   -0.000050764    0.002789177
     10        1          -0.001896257    0.000810999   -0.004935691
     11        1          -0.004739309    0.000737659    0.000473487
     12        8          -0.001586696    0.000794789    0.002391409
     13        1          -0.000461782    0.000954232   -0.003001188
     14        1           0.005342959   -0.001444203   -0.002698589
     15        8          -0.002798465    0.003105358    0.000016545
     16        1           0.005409766    0.000712584   -0.000411309
     17        1           0.001288795    0.000203835   -0.001306173
     18        8           0.003682925   -0.002575700   -0.001976451
     19        1          -0.002578312   -0.000991375    0.000259510
     20        1          -0.002775450    0.000060793   -0.000329697
     21        8           0.003585734    0.000309651    0.000750851
     22        1          -0.003989678    0.000777593    0.000870678
     23        1          -0.000531645   -0.000605542    0.002184806
     24        8          -0.004347446   -0.000744067    0.000729351
     25        1           0.000402672    0.003118363   -0.001080694
     26        1           0.003342524    0.000971359    0.000560070
     27        8          -0.004050617    0.001153719    0.001104063
     28        1           0.003564789    0.000509604    0.001085738
     29        1           0.002629567   -0.002532955   -0.001474642
 -------------------------------------------------------------------
 Cartesian Forces:  Max     0.023193770 RMS     0.004777278
 FormGI is forming the generalized inverse of G from B-inverse, IUseBI=4.

 GradGradGradGradGradGradGradGradGradGradGradGradGradGradGradGradGradGrad
 Berny optimization.
 Internal  Forces:  Max     0.018489951 RMS     0.003929515
 Search for a local minimum.
 Step number   1 out of a maximum of  174
 All quantities printed in internal units (Hartrees-Bohrs-Radians)
 Mixed Optimization -- RFO/linear search
 Second derivative matrix not updated -- analytic derivatives used.
 ITU=  0
     Eigenvalues ---    0.00002   0.00009   0.00045   0.00094   0.00117
     Eigenvalues ---    0.00160   0.00222   0.00274   0.00316   0.00386
     Eigenvalues ---    0.00435   0.00506   0.00593   0.00665   0.00758
     Eigenvalues ---    0.00797   0.00946   0.00972   0.01138   0.01188
     Eigenvalues ---    0.01327   0.01407   0.01478   0.01562   0.01596
     Eigenvalues ---    0.01705   0.01824   0.01918   0.01974   0.02096
     Eigenvalues ---    0.02198   0.02373   0.02469   0.02593   0.02794
     Eigenvalues ---    0.02832   0.02932   0.03183   0.03283   0.03694
     Eigenvalues ---    0.03802   0.04114   0.05087   0.05272   0.05578
     Eigenvalues ---    0.05681   0.06166   0.06373   0.06434   0.10237
     Eigenvalues ---    0.12019   0.13624   0.17419   0.19947   0.20939
     Eigenvalues ---    0.22588   0.24784   0.26838   0.28251   0.33193
     Eigenvalues ---    0.37375   0.37819   0.37891   0.39333   0.41415
     Eigenvalues ---    0.43966   0.46005   0.47587   0.48291   0.49558
     Eigenvalues ---    0.51445   0.53266   0.55634   0.56293   0.57375
     Eigenvalues ---    0.57510   0.57542   0.57758   0.61566   0.93839
     Eigenvalues ---    1.27645
 RFO step:  Lambda=-9.23804110D-03 EMin= 1.89554652D-05
 Linear search not attempted -- first point.
 Maximum step size (   0.300) exceeded in Quadratic search.
    -- Step size scaled by   0.770
 Iteration  1 RMS(Cart)=  0.05445072 RMS(Int)=  0.00102725
 Iteration  2 RMS(Cart)=  0.00159784 RMS(Int)=  0.00036011
 Iteration  3 RMS(Cart)=  0.00000181 RMS(Int)=  0.00036010
 Iteration  4 RMS(Cart)=  0.00000000 RMS(Int)=  0.00036010
 Variable       Old X    -DE/DX   Delta X   Delta X   Delta X     New X
                                 (Linear)    (Quad)   (Total)
    R1        2.27505   0.01849   0.00000   0.01058   0.01058   2.28564
    R2        2.41938   0.01307   0.00000   0.02306   0.02305   2.44242
    R3        2.95313  -0.00485   0.00000  -0.01909  -0.01909   2.93404
    R4        2.03934  -0.01615   0.00000  -0.09818  -0.09814   1.94120
    R5        2.72237   0.00079   0.00000   0.14006   0.14007   2.86244
    R6        2.53263   0.00436   0.00000   0.00217   0.00217   2.53480
    R7        2.53117   0.00323   0.00000   0.00501   0.00501   2.53618
    R8        2.52825   0.00083   0.00000  -0.00503  -0.00503   2.52322
    R9        1.82860   0.00366   0.00000   0.00586   0.00576   1.83436
   R10        1.84043   0.00201   0.00000   0.00377   0.00341   1.84384
   R11        3.08236  -0.00029   0.00000   0.01806   0.01782   3.10018
   R12        3.57725   0.00049   0.00000   0.02981   0.02984   3.60710
   R13        3.41988   0.00044   0.00000   0.04186   0.04159   3.46146
   R14        1.81049   0.00281   0.00000   0.00314   0.00314   1.81364
   R15        1.85744   0.00389   0.00000   0.00450   0.00483   1.86227
   R16        3.36924   0.00768   0.00000   0.07335   0.07366   3.44290
   R17        3.25734   0.00028   0.00000   0.01173   0.01204   3.26938
   R18        1.84946   0.00081   0.00000   0.00246   0.00229   1.85175
   R19        1.81197   0.00168   0.00000   0.00246   0.00246   1.81442
   R20        3.31212   0.00063   0.00000   0.03744   0.03723   3.34935
   R21        1.85559   0.00349   0.00000  -0.00478  -0.00456   1.85103
   R22        1.84773   0.00686   0.00000  -0.00355  -0.00332   1.84441
   R23        3.26554   0.00460   0.00000   0.07160   0.07177   3.33731
   R24        1.80943   0.00359   0.00000   0.00397   0.00397   1.81340
   R25        1.89304   0.00376   0.00000  -0.00318  -0.00326   1.88979
   R26        3.04153   0.00331   0.00000   0.02856   0.02849   3.07002
   R27        1.88668   0.00038   0.00000   0.00067   0.00037   1.88705
   R28        1.81038   0.00263   0.00000   0.00310   0.00310   1.81348
   R29        3.45648   0.00368   0.00000   0.04286   0.04290   3.49938
   R30        1.83758   0.00576   0.00000   0.00277   0.00277   1.84035
   R31        1.82684   0.00342   0.00000   0.00488   0.00488   1.83172
    A1        2.24525   0.00025   0.00000  -0.00397  -0.00400   2.24125
    A2        2.09182  -0.00063   0.00000   0.00314   0.00311   2.09493
    A3        1.94562   0.00030   0.00000   0.00039   0.00035   1.94597
    A4        1.97666  -0.00135   0.00000  -0.01345  -0.01342   1.96325
    A5        1.96073  -0.00207   0.00000  -0.00033  -0.00036   1.96038
    A6        1.94518  -0.00642   0.00000  -0.02235  -0.02246   1.92272
    A7        1.94484  -0.00454   0.00000  -0.00833  -0.00840   1.93644
    A8        1.86985   0.00418   0.00000   0.00859   0.00854   1.87839
    A9        1.86428   0.00501   0.00000   0.01401   0.01402   1.87829
   A10        1.87410   0.00488   0.00000   0.01092   0.01078   1.88488
   A11        1.84324  -0.00142   0.00000   0.00775   0.00655   1.84980
   A12        1.83944   0.00210   0.00000   0.02046   0.02028   1.85972
   A13        1.77611   0.00261   0.00000   0.03839   0.03838   1.81449
   A14        2.74223  -0.00104   0.00000  -0.02054  -0.02089   2.72134
   A15        2.82953   0.00394   0.00000  -0.01712  -0.01751   2.81202
   A16        2.50057  -0.00168   0.00000  -0.04832  -0.04896   2.45161
   A17        1.68555   0.00039   0.00000   0.03496   0.03581   1.72137
   A18        1.53970   0.00079   0.00000   0.00512   0.00466   1.54436
   A19        1.86087  -0.00031   0.00000   0.00729   0.00731   1.86818
   A20        2.00675  -0.00047   0.00000   0.00312   0.00244   2.00919
   A21        1.72769   0.00343   0.00000   0.02130   0.02090   1.74859
   A22        1.80529   0.00360   0.00000   0.03315   0.03337   1.83866
   A23        2.17192   0.00047   0.00000  -0.02078  -0.02155   2.15037
   A24        1.86870  -0.00133   0.00000  -0.00458  -0.00472   1.86398
   A25        1.96373   0.00306   0.00000   0.02852   0.02860   1.99233
   A26        1.71476   0.00798   0.00000   0.03539   0.03490   1.74966
   A27        1.83686  -0.00294   0.00000  -0.00307  -0.00365   1.83320
   A28        2.75195   0.00779   0.00000   0.03075   0.03017   2.78212
   A29        1.62887   0.00282   0.00000   0.00982   0.00954   1.63841
   A30        2.23515  -0.00263   0.00000  -0.01576  -0.01613   2.21902
   A31        1.69558   0.00036   0.00000   0.01314   0.01331   1.70889
   A32        2.09997  -0.00344   0.00000  -0.01080  -0.01032   2.08965
   A33        1.89703   0.00155   0.00000  -0.01333  -0.01353   1.88350
   A34        1.85525   0.00233   0.00000   0.01805   0.01809   1.87335
   A35        1.70265  -0.00007   0.00000   0.02821   0.02742   1.73007
   A36        2.32751  -0.00240   0.00000  -0.05835  -0.05844   2.26907
   A37        1.63519   0.00274   0.00000   0.01929   0.01903   1.65422
   A38        1.85987   0.00064   0.00000   0.01263   0.01286   1.87273
   A39        1.68995  -0.00111   0.00000   0.01813   0.01817   1.70812
   A40        2.11940   0.00016   0.00000   0.00536   0.00476   2.12416
   A41        1.79937   0.00367   0.00000   0.03942   0.03899   1.83836
   A42        1.76235   0.00062   0.00000   0.03102   0.03096   1.79331
   A43        1.84009   0.00088   0.00000  -0.00569  -0.00628   1.83381
   A44        2.83502   0.00049   0.00000  -0.02088  -0.02124   2.81378
   A45        2.96328   0.00989   0.00000  -0.03999  -0.04025   2.92303
   A46        3.20137  -0.00148   0.00000  -0.04043  -0.04124   3.16013
   A47        3.20101  -0.00239   0.00000  -0.03777  -0.03780   3.16320
   A48        3.20185   0.00215   0.00000  -0.03914  -0.03888   3.16297
   A49        3.08962   0.00004   0.00000  -0.04256  -0.04256   3.04706
   A50        2.99660  -0.00171   0.00000  -0.04068  -0.04097   2.95563
   A51        3.18647  -0.00952   0.00000  -0.03478  -0.03471   3.15175
   A52        3.26628   0.00404   0.00000   0.07322   0.07231   3.33859
   A53        3.36355   0.00194   0.00000   0.03842   0.03851   3.40205
   A54        2.91595  -0.00205   0.00000  -0.02390  -0.02385   2.89210
   A55        3.05215  -0.00775   0.00000  -0.03448  -0.03500   3.01715
   A56        3.14534   0.00012   0.00000   0.01461   0.01378   3.15913
    D1        0.15513   0.00197   0.00000   0.02106   0.02103   0.17616
    D2       -3.02113  -0.00056   0.00000   0.00601   0.00603  -3.01510
    D3       -2.46338  -0.00208   0.00000  -0.02120  -0.02118  -2.48456
    D4        1.72112  -0.00149   0.00000  -0.01625  -0.01622   1.70489
    D5       -0.37208  -0.00025   0.00000  -0.00929  -0.00936  -0.38144
    D6        0.70943   0.00019   0.00000  -0.00749  -0.00746   0.70198
    D7       -1.38926   0.00077   0.00000  -0.00254  -0.00250  -1.39175
    D8        2.80073   0.00201   0.00000   0.00442   0.00437   2.80510
    D9       -0.06807   0.00404   0.00000  -0.04206  -0.04293  -0.11100
   D10        1.82415   0.00810   0.00000  -0.02288  -0.02207   1.80209
   D11       -1.07580  -0.00254   0.00000  -0.06536  -0.06501  -1.14081
   D12        0.79599   0.00060   0.00000  -0.01234  -0.01164   0.78436
   D13        1.27622   0.00214   0.00000   0.04229   0.04252   1.31874
   D14       -0.64116  -0.00066   0.00000   0.00325   0.00294  -0.63822
   D15       -0.32283   0.00212   0.00000   0.02300   0.02314  -0.29969
   D16        2.11550   0.00007   0.00000  -0.01666  -0.01648   2.09903
   D17       -1.96260  -0.00045   0.00000   0.00274   0.00319  -1.95940
   D18        1.57733   0.00174   0.00000   0.04369   0.04343   1.62075
   D19       -2.26753  -0.00032   0.00000   0.00403   0.00381  -2.26371
   D20       -0.06244  -0.00084   0.00000   0.02343   0.02348  -0.03896
   D21       -2.86317  -0.00078   0.00000  -0.04057  -0.03966  -2.90283
   D22       -0.60316  -0.00281   0.00000  -0.02188  -0.02203  -0.62519
   D23        1.12202   0.00072   0.00000  -0.00033  -0.00057   1.12145
   D24       -1.14967  -0.00132   0.00000   0.00010   0.00034  -1.14933
   D25        2.80424   0.00285   0.00000   0.01827   0.01814   2.82238
   D26        0.75830   0.00072   0.00000  -0.01052  -0.01036   0.74794
   D27       -0.03202   0.00199   0.00000  -0.01710  -0.01763  -0.04965
   D28       -2.13479   0.00031   0.00000  -0.03476  -0.03524  -2.17003
   D29        2.59497   0.00008   0.00000  -0.03589  -0.03550   2.55947
   D30        0.49220  -0.00161   0.00000  -0.05355  -0.05310   0.43910
   D31       -1.57600   0.00138   0.00000  -0.02318  -0.02306  -1.59906
   D32        2.60442  -0.00031   0.00000  -0.04084  -0.04066   2.56375
   D33       -1.68561  -0.00144   0.00000   0.00048   0.00002  -1.68559
   D34        1.97133   0.00047   0.00000   0.05826   0.05872   2.03005
   D35       -0.00352  -0.00096   0.00000   0.03638   0.03697   0.03346
   D36        0.08401  -0.00289   0.00000  -0.01090  -0.01148   0.07253
   D37       -1.96080  -0.00212   0.00000  -0.02804  -0.02801  -1.98881
   D38        1.77942  -0.00393   0.00000   0.00916   0.00870   1.78812
   D39        2.36213  -0.00072   0.00000  -0.01221  -0.01222   2.34991
   D40        0.31731   0.00006   0.00000  -0.02935  -0.02875   0.28856
   D41       -2.22564  -0.00176   0.00000   0.00786   0.00796  -2.21769
   D42        1.78818   0.00992   0.00000   0.02017   0.02022   1.80840
   D43       -2.11547   0.00647   0.00000   0.00488   0.00455  -2.11091
   D44        0.09201   0.00881   0.00000   0.00482   0.00496   0.09697
   D45       -0.00637   0.00230   0.00000  -0.01469  -0.01422  -0.02059
   D46        2.37317  -0.00115   0.00000  -0.02998  -0.02988   2.34329
   D47       -1.70254   0.00118   0.00000  -0.03004  -0.02947  -1.73201
   D48       -0.58579  -0.00367   0.00000   0.00948   0.00964  -0.57615
   D49        1.44118   0.00174   0.00000   0.05257   0.05309   1.49426
   D50       -0.13658   0.00138   0.00000   0.02533   0.02543  -0.11115
   D51       -2.02563  -0.00013   0.00000   0.01889   0.01889  -2.00674
   D52        1.51774   0.00328   0.00000   0.03016   0.03016   1.54790
   D53       -0.37132   0.00177   0.00000   0.02372   0.02362  -0.34769
   D54       -2.45998   0.00389   0.00000   0.02417   0.02378  -2.43621
   D55        1.93414   0.00238   0.00000   0.01773   0.01724   1.95138
   D56       -1.17216  -0.00058   0.00000  -0.03499  -0.03504  -1.20720
   D57        0.53951  -0.00038   0.00000  -0.00249  -0.00282   0.53669
   D58        2.53237  -0.00033   0.00000   0.02847   0.02874   2.56110
   D59       -0.34802  -0.00043   0.00000  -0.01953  -0.01972  -0.36774
   D60        1.49304   0.00181   0.00000   0.02615   0.02604   1.51907
         Item               Value     Threshold  Converged?
 Maximum Force            0.018490     0.000015     NO 
 RMS     Force            0.003930     0.000010     NO 
 Maximum Displacement     0.164995     0.000060     NO 
 RMS     Displacement     0.054752     0.000040     NO 
 Predicted change in Energy=-4.981064D-03
 GradGradGradGradGradGradGradGradGradGradGradGradGradGradGradGradGradGrad

                          Input orientation:                          
 ---------------------------------------------------------------------
 Center     Atomic      Atomic             Coordinates (Angstroms)
 Number     Number       Type             X           Y           Z
 ---------------------------------------------------------------------
      1          6           0       -0.026358   -1.742525    0.222854
      2          8           0       -0.196955   -1.279142    1.326974
      3          8           0       -0.875382   -1.841188   -0.746639
      4          1           0       -1.742225   -1.321078   -0.564193
      5          6           0        1.338778   -2.381814   -0.149113
      6          9           0        1.696089   -2.119478   -1.415111
      7          9           0        1.277690   -3.715504   -0.012190
      8          9           0        2.310527   -1.929471    0.647080
      9          8           0       -1.836686    3.223440   -0.066179
     10          1           0       -1.833084    2.773683   -0.926390
     11          1           0       -2.416277    2.692702    0.512109
     12          8           0       -1.469711    1.353454   -2.148848
     13          1           0       -1.447851    1.175812   -3.091746
     14          1           0       -0.605398    1.057721   -1.779174
     15          8           0        0.808252    0.677868   -0.856953
     16          1           0        0.852111    1.361340   -0.156126
     17          1           0        1.686160    0.617542   -1.241044
     18          8           0       -2.910870   -0.357748   -0.537664
     19          1           0       -3.002181    0.138543    0.301875
     20          1           0       -2.607107    0.301755   -1.189892
     21          8           0       -3.018536    1.342627    1.593687
     22          1           0       -3.758186    1.375559    2.204168
     23          1           0       -2.188282    1.221378    2.137784
     24          8           0        0.532550    2.709603    0.949075
     25          1           0       -0.341019    3.016990    0.575494
     26          1           0        1.055243    3.492860    1.134097
     27          8           0       -0.719162    1.046205    2.808816
     28          1           0       -0.134194    1.641415    2.306852
     29          1           0       -0.464078    0.152110    2.534820
 ---------------------------------------------------------------------
                    Distance matrix (angstroms):
                    1          2          3          4          5
     1  C    0.000000
     2  O    1.209507   0.000000
     3  O    1.292475   2.253005   0.000000
     4  H    1.934234   2.442567   1.027238   0.000000
     5  C    1.552625   2.398581   2.356229   3.284818   0.000000
     6  F    2.406626   3.436395   2.671472   3.630910   1.341358
     7  F    2.376643   3.147030   2.947574   3.893312   1.342091
     8  F    2.382425   2.678180   3.478543   4.273421   1.335228
     9  O    5.293547   4.990275   5.199769   4.572700   6.442773
    10  H    4.998115   4.917312   4.716624   4.111752   6.102787
    11  H    5.046446   4.622222   4.951259   4.209893   6.347311
    12  O    4.158525   4.542226   3.539090   3.120660   5.083186
    13  H    4.639387   5.207362   3.863876   3.565057   5.392688
    14  H    3.490671   3.908441   3.089125   2.902971   4.274028
    15  O    2.778644   3.099979   3.031903   3.253679   3.184988
    16  H    3.247971   3.205038   3.686343   3.753993   3.774665
    17  H    3.262765   3.706514   3.584870   3.996273   3.210782
    18  O    3.288830   3.419236   2.527346   1.514740   4.723062
    19  H    3.521390   3.306048   3.089012   2.113778   5.039793
    20  H    3.582624   3.826576   2.790618   1.942448   4.884134
    21  O    4.511150   3.860846   4.495210   3.657969   5.991244
    22  H    5.251152   4.527613   5.231184   4.358873   6.755355
    23  H    4.138308   3.297787   4.407144   3.736807   5.536519
    24  O    4.545461   4.072477   5.056423   4.869391   5.270535
    25  H    4.782923   4.363740   5.063149   4.699053   5.700338
    26  H    5.423052   4.937328   5.976333   5.820998   6.019868
    27  O    3.865772   2.806385   4.582871   4.245925   4.973507
    28  H    3.975642   3.081194   4.690596   4.427756   4.938399
    29  H    3.020997   1.891753   3.861396   3.661669   4.107865
                    6          7          8          9         10
     6  F    0.000000
     7  F    2.165767   0.000000
     8  F    2.160155   2.165942   0.000000
     9  O    6.545754   7.605998   6.652864   0.000000
    10  H    6.052845   7.254118   6.462582   0.970700   0.000000
    11  H    6.616858   7.415213   6.612516   0.975718   1.554334
    12  O    4.756251   6.148810   5.734546   2.822947   1.908793
    13  H    4.853287   6.390400   6.143859   3.673967   2.718522
    14  H    3.940048   5.426963   4.828317   3.023370   2.275737
    15  O    2.987464   4.498413   3.364099   3.755124   3.372523
    16  H    3.796503   5.096683   3.688028   3.271871   3.130222
    17  H    2.742567   4.522413   3.231427   4.536679   4.139206
    18  O    5.009758   5.393949   5.580046   3.768432   3.334455
    19  H    5.488209   5.767982   5.711455   3.318197   3.133590
    20  H    4.942731   5.711130   5.704030   3.223744   2.603646
    21  O    6.577745   6.827964   6.324682   2.772974   3.131135
    22  H    7.420484   7.496080   7.083574   3.501614   3.932069
    23  H    6.234799   6.403761   5.691162   2.998220   3.453256
    24  O    5.501201   6.539209   4.977288   2.628317   3.019553
    25  H    5.873297   6.949249   5.612779   1.640544   2.130988
    26  H    6.197377   7.302326   5.587002   3.142690   3.620118
    27  O    5.804872   5.883823   4.765161   3.775554   4.263421
    28  H    5.598862   6.005660   4.634946   3.321529   3.823886
    29  H    5.042656   4.947672   3.949047   4.252330   4.552669
                   11         12         13         14         15
    11  H    0.000000
    12  O    3.125742   0.000000
    13  H    4.028222   0.959735   0.000000
    14  H    3.347002   0.985472   1.564134   0.000000
    15  O    4.041222   2.704538   3.214381   1.730082   0.000000
    16  H    3.591855   3.059716   3.733913   2.202454   0.979906
    17  H    4.920348   3.365294   3.682226   2.394698   0.960150
    18  O    3.263723   2.757003   3.318970   2.976592   3.873798
    19  H    2.628917   3.135365   3.874084   3.304576   4.019098
    20  H    2.941063   1.821905   2.392676   2.219364   3.452099
    21  O    1.831728   4.050376   4.944508   4.156994   4.592586
    22  H    2.529555   4.917962   5.781371   5.090001   5.541623
    23  H    2.204448   4.348448   5.281883   4.227868   4.271190
    24  O    2.981075   3.930053   4.754233   3.386293   2.732342
    25  H    2.101399   3.385754   4.250136   3.074588   2.973923
    26  H    3.616431   4.661564   5.430648   4.144246   3.456800
    27  O    3.296363   5.023560   5.946798   4.589414   3.988299
    28  H    3.087751   4.660449   5.575601   4.154315   3.438937
    29  H    3.789069   4.938752   5.802931   4.410288   3.660515
                   16         17         18         19         20
    16  H    0.000000
    17  H    1.557537   0.000000
    18  O    4.154619   4.751696   0.000000
    19  H    4.069467   4.958889   0.979524   0.000000
    20  H    3.762656   4.305169   0.976021   1.551802   0.000000
    21  O    4.247835   5.540362   2.728649   1.766031   3.000167
    22  H    5.179385   6.487294   3.352602   2.391751   3.741348
    23  H    3.811246   5.176137   3.189638   2.281562   3.477722
    24  O    1.772399   3.241011   4.845222   4.418545   4.497817
    25  H    2.167949   3.628583   4.385443   3.929645   3.952751
    26  H    2.499863   3.782433   5.775121   5.329796   5.384875
    27  O    3.370324   4.729766   4.239528   3.510097   4.484217
    28  H    2.667864   4.116985   4.449477   3.808399   4.487449
    29  H    3.230445   4.370045   3.960669   3.380561   4.299819
                   21         22         23         24         25
    21  O    0.000000
    22  H    0.959611   0.000000
    23  H    1.000032   1.578853   0.000000
    24  O    3.859322   4.665335   3.321260   0.000000
    25  H    3.318028   4.126004   3.012865   0.998586   0.000000
    26  H    4.629298   5.366294   4.085030   0.959653   1.577351
    27  O    2.617542   3.116046   1.624587   2.791471   3.002451
    28  H    2.986186   3.635181   2.103400   1.851791   2.220942
    29  H    2.971248   3.529491   2.067330   3.169956   3.472987
                   26         27         28         29
    26  H    0.000000
    27  O    3.455332   0.000000
    28  H    2.493585   0.973874   0.000000
    29  H    3.928228   0.969303   1.542343   0.000000
 Stoichiometry    C2H15F3O9
 Framework group  C1[X(C2H15F3O9)]
 Deg. of freedom    81
 Full point group                 C1      NOp   1
 Largest Abelian subgroup         C1      NOp   1
 Largest concise Abelian subgroup C1      NOp   1
                         Standard orientation:                         
 ---------------------------------------------------------------------
 Center     Atomic      Atomic             Coordinates (Angstroms)
 Number     Number       Type             X           Y           Z
 ---------------------------------------------------------------------
      1          6           0        1.446315    0.097211   -0.707358
      2          8           0        0.824574   -0.833684   -1.165375
      3          8           0        1.186756    1.359911   -0.800689
      4          1           0        0.255659    1.541522   -1.194762
      5          6           0        2.775881   -0.155597    0.053555
      6          9           0        2.924989    0.664034    1.104846
      7          9           0        3.821548    0.039006   -0.764932
      8          9           0        2.835129   -1.409920    0.507426
      9          8           0       -3.602301    0.227804    0.878852
     10          1           0       -3.116323    1.037494    1.103542
     11          1           0       -3.562308    0.151362   -0.093045
     12          8           0       -1.584986    2.168054    1.246140
     13          1           0       -1.301909    2.980773    1.670927
     14          1           0       -0.913019    1.480248    1.461867
     15          8           0        0.058541    0.068628    1.699742
     16          1           0       -0.572450   -0.680926    1.715121
     17          1           0        0.644070   -0.046088    2.451994
     18          8           0       -1.186286    1.914908   -1.470111
     19          1           0       -1.756281    1.157520   -1.716966
     20          1           0       -1.474851    2.166941   -0.572433
     21          8           0       -2.927198   -0.162922   -1.782154
     22          1           0       -3.443764   -0.301957   -2.578824
     23          1           0       -2.440727   -1.015248   -1.589931
     24          8           0       -2.004835   -1.720994    1.626075
     25          1           0       -2.690990   -1.027633    1.412496
     26          1           0       -2.385111   -2.305118    2.285713
     27          8           0       -1.573709   -2.288158   -1.072955
     28          1           0       -1.673890   -2.291578   -0.104254
     29          1           0       -0.660723   -2.003440   -1.230883
 ---------------------------------------------------------------------
 Rotational constants (GHZ):           0.6863483           0.3044088           0.2960419
 Standard basis: 6-31++G(d,p) (6D, 7F)
 There are   356 symmetry adapted cartesian basis functions of A   symmetry.
 There are   356 symmetry adapted basis functions of A   symmetry.
   356 basis functions,   568 primitive gaussians,   356 cartesian basis functions
    63 alpha electrons       63 beta electrons
       nuclear repulsion energy      1189.9622371614 Hartrees.
 NAtoms=   29 NActive=   29 NUniq=   29 SFac= 1.00D+00 NAtFMM=   60 NAOKFM=F Big=F
 Integral buffers will be    131072 words long.
 Raffenetti 2 integral format.
 Two-electron integral symmetry is turned on.
 Nuclear repulsion after empirical dispersion term =     1189.9432783858 Hartrees.
 One-electron integrals computed using PRISM.
 NBasis=   356 RedAO= T EigKep=  4.03D-05  NBF=   356
 NBsUse=   356 1.00D-06 EigRej= -1.00D+00 NBFU=   356
 Initial guess from the checkpoint file:  "/local_scratch/slurm.6277425/Gau-3443903.chk"
 B after Tr=    -0.000000    0.000000   -0.000000
         Rot=    0.999744    0.022001    0.004991   -0.001744 Ang=   2.59 deg.
 ExpMin= 3.60D-02 ExpMax= 7.00D+03 ExpMxC= 1.05D+03 IAcc=3 IRadAn=         5 AccDes= 0.00D+00
 Harris functional with IExCor= 4639 and IRadAn=       5 diagonalized for initial guess.
 HarFok:  IExCor= 4639 AccDes= 0.00D+00 IRadAn=         5 IDoV= 1 UseB2=F ITyADJ=14
 ICtDFT=  3500011 ScaDFX=  1.000000  1.000000  1.000000  1.000000
 FoFCou: FMM=F IPFlag=           0 FMFlag=      100000 FMFlg1=           0
         NFxFlg=           0 DoJE=T BraDBF=F KetDBF=T FulRan=T
         wScrn=  0.000000 ICntrl=       500 IOpCl=  0 I1Cent=   200000004 NGrid=           0
         NMat0=    1 NMatS0=      1 NMatT0=    0 NMatD0=    1 NMtDS0=    0 NMtDT0=    0
 Petite list used in FoFCou.
 Requested convergence on RMS density matrix=1.00D-10 within 128 cycles.
 Requested convergence on MAX density matrix=1.00D-08.
 Requested convergence on             energy=1.00D-08.
 No special actions if energy rises.
 SCF Done:  E(RwB97XD) =  -1061.68023656     A.U. after   16 cycles
            NFock= 16  Conv=0.65D-10     -V/T= 2.0083
 Calling FoFJK, ICntrl=      2127 FMM=F ISym2X=0 I1Cent= 0 IOpClX= 0 NMat=1 NMatS=1 NMatT=0.
 ***** Axes restored to original set *****
 -------------------------------------------------------------------
 Center     Atomic                   Forces (Hartrees/Bohr)
 Number     Number              X              Y              Z
 -------------------------------------------------------------------
      1        6           0.003579496   -0.001728683   -0.001817683
      2        8          -0.001152071    0.000900095    0.004823319
      3        8          -0.001981910   -0.002456806   -0.003477263
      4        1          -0.000065843    0.000179957    0.001524396
      5        6           0.001012481    0.000428183    0.000281030
      6        9          -0.000458163    0.000276704   -0.001204235
      7        9          -0.001048209   -0.000879903    0.000463965
      8        9          -0.000385597    0.000503369    0.000731720
      9        8           0.002130828   -0.000748234    0.001053558
     10        1          -0.001490855    0.000692875   -0.001337215
     11        1          -0.002157230    0.000586273   -0.000834384
     12        8           0.000714088   -0.000304152    0.001331614
     13        1          -0.000497627    0.001138348   -0.000845645
     14        1           0.001325598   -0.000554019   -0.001887437
     15        8          -0.000519442    0.001958063    0.000774789
     16        1           0.002465632    0.000338157   -0.000661059
     17        1           0.000103674   -0.000386642   -0.000728494
     18        8           0.001471580   -0.000042107   -0.000188812
     19        1          -0.001602301   -0.000879916   -0.000298902
     20        1          -0.001436733   -0.000583220   -0.000342307
     21        8           0.001251272    0.000587278    0.001242394
     22        1          -0.001100411    0.000582284    0.000014933
     23        1          -0.000683823   -0.000351831    0.001063020
     24        8          -0.002276618    0.000226201    0.000274475
     25        1           0.000446524    0.001316636   -0.000338131
     26        1           0.001366597   -0.000153232    0.000145761
     27        8          -0.000982637   -0.000206388   -0.000575498
     28        1           0.000995524    0.000129580    0.001205113
     29        1           0.000976172   -0.000568870   -0.000393024
 -------------------------------------------------------------------
 Cartesian Forces:  Max     0.004823319 RMS     0.001282215

 GradGradGradGradGradGradGradGradGradGradGradGradGradGradGradGradGradGrad
 Berny optimization.
 Using GEDIIS/GDIIS optimizer.
 FormGI is forming the generalized inverse of G from B-inverse, IUseBI=4.
 Internal  Forces:  Max     0.004923691 RMS     0.001327607
 Search for a local minimum.
 Step number   2 out of a maximum of  174
 All quantities printed in internal units (Hartrees-Bohrs-Radians)
 Mixed Optimization -- RFO/linear search
 Update second derivatives using D2CorX and points    1    2
 DE= -4.88D-03 DEPred=-4.98D-03 R= 9.79D-01
 TightC=F SS=  1.41D+00  RLast= 3.63D-01 DXNew= 5.0454D-01 1.0887D+00
 Trust test= 9.79D-01 RLast= 3.63D-01 DXMaxT set to 5.05D-01
 ITU=  1  0
 Use linear search instead of GDIIS.
     Eigenvalues ---    0.00002   0.00009   0.00045   0.00094   0.00117
     Eigenvalues ---    0.00160   0.00222   0.00274   0.00315   0.00385
     Eigenvalues ---    0.00435   0.00506   0.00592   0.00666   0.00761
     Eigenvalues ---    0.00796   0.00948   0.00971   0.01151   0.01212
     Eigenvalues ---    0.01331   0.01407   0.01480   0.01589   0.01652
     Eigenvalues ---    0.01723   0.01860   0.01926   0.01976   0.02100
     Eigenvalues ---    0.02206   0.02371   0.02467   0.02586   0.02792
     Eigenvalues ---    0.02836   0.02935   0.03186   0.03249   0.03677
     Eigenvalues ---    0.03805   0.04114   0.05085   0.05272   0.05589
     Eigenvalues ---    0.05665   0.06162   0.06373   0.06429   0.10046
     Eigenvalues ---    0.12048   0.13621   0.17422   0.19936   0.20971
     Eigenvalues ---    0.22611   0.24829   0.27495   0.29745   0.32012
     Eigenvalues ---    0.37367   0.37839   0.38038   0.39213   0.41393
     Eigenvalues ---    0.43800   0.45882   0.47566   0.48282   0.49415
     Eigenvalues ---    0.51289   0.53203   0.54578   0.55900   0.57248
     Eigenvalues ---    0.57508   0.57552   0.57731   0.60671   0.92077
     Eigenvalues ---    1.27106
 RFO step:  Lambda=-1.21047630D-03 EMin= 1.89541234D-05
 Quartic linear search produced a step of  0.47778.
 Iteration  1 RMS(Cart)=  0.07173058 RMS(Int)=  0.00209277
 Iteration  2 RMS(Cart)=  0.00293651 RMS(Int)=  0.00076818
 Iteration  3 RMS(Cart)=  0.00000760 RMS(Int)=  0.00076817
 Iteration  4 RMS(Cart)=  0.00000002 RMS(Int)=  0.00076817
 Variable       Old X    -DE/DX   Delta X   Delta X   Delta X     New X
                                 (Linear)    (Quad)   (Total)
    R1        2.28564   0.00492   0.00506   0.00245   0.00751   2.29315
    R2        2.44242   0.00347   0.01101  -0.00679   0.00420   2.44662
    R3        2.93404  -0.00098  -0.00912   0.00362  -0.00550   2.92853
    R4        1.94120   0.00114  -0.04689   0.06491   0.01812   1.95932
    R5        2.86244   0.00142   0.06692  -0.09580  -0.02885   2.83360
    R6        2.53480   0.00107   0.00104   0.00141   0.00245   2.53725
    R7        2.53618   0.00097   0.00240   0.00012   0.00252   2.53870
    R8        2.52322   0.00033  -0.00240   0.00142  -0.00099   2.52223
    R9        1.83436   0.00080   0.00275  -0.00020   0.00221   1.83657
   R10        1.84384   0.00033   0.00163  -0.00182  -0.00067   1.84317
   R11        3.10018  -0.00012   0.00851   0.01019   0.01820   3.11837
   R12        3.60710   0.00032   0.01426  -0.00799   0.00614   3.61323
   R13        3.46146   0.00029   0.01987   0.02802   0.04761   3.50907
   R14        1.81364   0.00070   0.00150  -0.00052   0.00097   1.81461
   R15        1.86227   0.00090   0.00231   0.00093   0.00393   1.86620
   R16        3.44290   0.00332   0.03519  -0.01558   0.02002   3.46292
   R17        3.26938   0.00034   0.00575  -0.01128  -0.00485   3.26453
   R18        1.85175   0.00003   0.00110  -0.00042   0.00056   1.85231
   R19        1.81442   0.00041   0.00117  -0.00065   0.00053   1.81495
   R20        3.34935   0.00031   0.01779   0.01827   0.03578   3.38513
   R21        1.85103   0.00123  -0.00218   0.00110  -0.00060   1.85044
   R22        1.84441   0.00261  -0.00158   0.00250   0.00120   1.84561
   R23        3.33731   0.00224   0.03429   0.01322   0.04788   3.38519
   R24        1.81340   0.00088   0.00190  -0.00045   0.00144   1.81485
   R25        1.88979   0.00130  -0.00156   0.00237   0.00065   1.89044
   R26        3.07002   0.00146   0.01361  -0.01709  -0.00363   3.06640
   R27        1.88705  -0.00011   0.00018  -0.00280  -0.00325   1.88381
   R28        1.81348   0.00065   0.00148  -0.00033   0.00115   1.81463
   R29        3.49938   0.00172   0.02050   0.02660   0.04710   3.54647
   R30        1.84035   0.00187   0.00132  -0.00131  -0.00007   1.84028
   R31        1.83172   0.00089   0.00233   0.00177   0.00410   1.83582
    A1        2.24125  -0.00021  -0.00191   0.00639   0.00443   2.24568
    A2        2.09493  -0.00005   0.00149  -0.00751  -0.00603   2.08890
    A3        1.94597   0.00022   0.00017   0.00124   0.00141   1.94738
    A4        1.96325  -0.00042  -0.00641   0.01631   0.00986   1.97311
    A5        1.96038  -0.00056  -0.00017  -0.00266  -0.00285   1.95752
    A6        1.92272  -0.00159  -0.01073   0.00435  -0.00644   1.91629
    A7        1.93644  -0.00101  -0.00401   0.00242  -0.00163   1.93481
    A8        1.87839   0.00099   0.00408  -0.00052   0.00352   1.88191
    A9        1.87829   0.00123   0.00670  -0.00283   0.00387   1.88216
   A10        1.88488   0.00112   0.00515  -0.00095   0.00412   1.88900
   A11        1.84980  -0.00051   0.00313  -0.00521  -0.00400   1.84579
   A12        1.85972   0.00084   0.00969   0.00113   0.01057   1.87029
   A13        1.81449   0.00112   0.01834   0.02179   0.04045   1.85494
   A14        2.72134  -0.00048  -0.00998  -0.00670  -0.01791   2.70343
   A15        2.81202   0.00146  -0.00836  -0.02200  -0.03155   2.78047
   A16        2.45161  -0.00101  -0.02339  -0.08740  -0.11095   2.34066
   A17        1.72137   0.00045   0.01711   0.04100   0.05933   1.78069
   A18        1.54436   0.00035   0.00223   0.01359   0.01471   1.55907
   A19        1.86818  -0.00011   0.00349   0.01153   0.01456   1.88274
   A20        2.00919  -0.00021   0.00117   0.03284   0.03207   2.04126
   A21        1.74859   0.00142   0.00999   0.01455   0.02308   1.77167
   A22        1.83866   0.00147   0.01594   0.02139   0.03686   1.87552
   A23        2.15037   0.00005  -0.01030   0.00982  -0.00371   2.14666
   A24        1.86398  -0.00043  -0.00226   0.01237   0.00931   1.87329
   A25        1.99233   0.00147   0.01366   0.03054   0.04394   2.03627
   A26        1.74966   0.00325   0.01668   0.02224   0.03794   1.78760
   A27        1.83320  -0.00135  -0.00175   0.00615   0.00222   1.83543
   A28        2.78212   0.00313   0.01441   0.01706   0.03027   2.81239
   A29        1.63841   0.00107   0.00456   0.01040   0.01446   1.65287
   A30        2.21902  -0.00111  -0.00771  -0.01831  -0.02678   2.19224
   A31        1.70889   0.00020   0.00636   0.00971   0.01653   1.72542
   A32        2.08965  -0.00124  -0.00493   0.01772   0.01396   2.10361
   A33        1.88350   0.00047  -0.00647  -0.03593  -0.04277   1.84073
   A34        1.87335   0.00095   0.00864   0.00858   0.01765   1.89099
   A35        1.73007   0.00004   0.01310   0.02387   0.03524   1.76532
   A36        2.26907  -0.00123  -0.02792  -0.04877  -0.07644   2.19262
   A37        1.65422   0.00119   0.00909   0.02557   0.03451   1.68873
   A38        1.87273   0.00028   0.00615   0.00676   0.01323   1.88596
   A39        1.70812  -0.00035   0.00868   0.00145   0.01004   1.71817
   A40        2.12416   0.00016   0.00227   0.00501   0.00655   2.13071
   A41        1.83836   0.00145   0.01863   0.01775   0.03531   1.87367
   A42        1.79331   0.00042   0.01479   0.03096   0.04559   1.83890
   A43        1.83381   0.00048  -0.00300  -0.00485  -0.00883   1.82498
   A44        2.81378   0.00008  -0.01015  -0.01129  -0.02217   2.79160
   A45        2.92303   0.00407  -0.01923  -0.00866  -0.02846   2.89457
   A46        3.16013  -0.00064  -0.01971  -0.02067  -0.04190   3.11822
   A47        3.16320  -0.00105  -0.01806  -0.04342  -0.06126   3.10194
   A48        3.16297   0.00068  -0.01858  -0.03154  -0.04984   3.11313
   A49        3.04706  -0.00016  -0.02034  -0.03533  -0.05607   2.99099
   A50        2.95563  -0.00083  -0.01957  -0.01175  -0.03214   2.92349
   A51        3.15175  -0.00366  -0.01659  -0.04875  -0.06504   3.08672
   A52        3.33859   0.00167   0.03455   0.05111   0.08384   3.42243
   A53        3.40205   0.00079   0.01840   0.03814   0.05722   3.45927
   A54        2.89210  -0.00108  -0.01139  -0.02288  -0.03465   2.85745
   A55        3.01715  -0.00336  -0.01672  -0.00974  -0.02738   2.98977
   A56        3.15913  -0.00007   0.00659   0.00262   0.00786   3.16699
    D1        0.17616   0.00066   0.01005   0.03337   0.04341   0.21957
    D2       -3.01510  -0.00022   0.00288   0.03594   0.03883  -2.97627
    D3       -2.48456  -0.00073  -0.01012   0.00211  -0.00799  -2.49255
    D4        1.70489  -0.00053  -0.00775   0.00154  -0.00619   1.69870
    D5       -0.38144  -0.00024  -0.00447  -0.00164  -0.00614  -0.38758
    D6        0.70198   0.00008  -0.00356  -0.00064  -0.00419   0.69779
    D7       -1.39175   0.00028  -0.00119  -0.00121  -0.00239  -1.39414
    D8        2.80510   0.00056   0.00209  -0.00439  -0.00233   2.80276
    D9       -0.11100   0.00117  -0.02051  -0.05628  -0.07869  -0.18969
   D10        1.80209   0.00303  -0.01054  -0.02486  -0.03361   1.76848
   D11       -1.14081  -0.00128  -0.03106  -0.05195  -0.08229  -1.22310
   D12        0.78436   0.00011  -0.00556  -0.02921  -0.03388   0.75047
   D13        1.31874   0.00101   0.02031   0.01939   0.03941   1.35814
   D14       -0.63822  -0.00019   0.00140   0.01120   0.01213  -0.62609
   D15       -0.29969   0.00103   0.01105   0.05030   0.06169  -0.23800
   D16        2.09903  -0.00004  -0.00787   0.01397   0.00642   2.10544
   D17       -1.95940  -0.00009   0.00152   0.02327   0.02545  -1.93395
   D18        1.62075   0.00102   0.02075   0.05105   0.07098   1.69173
   D19       -2.26371  -0.00005   0.00182   0.01472   0.01570  -2.24801
   D20       -0.03896  -0.00010   0.01122   0.02402   0.03474  -0.00422
   D21       -2.90283  -0.00050  -0.01895  -0.00576  -0.02324  -2.92608
   D22       -0.62519  -0.00118  -0.01052  -0.01996  -0.03095  -0.65614
   D23        1.12145   0.00031  -0.00027  -0.00321  -0.00388   1.11757
   D24       -1.14933  -0.00049   0.00016   0.01679   0.01721  -1.13212
   D25        2.82238   0.00106   0.00867  -0.00639   0.00221   2.82459
   D26        0.74794   0.00019  -0.00495  -0.01682  -0.02170   0.72624
   D27       -0.04965   0.00076  -0.00843  -0.00956  -0.01876  -0.06841
   D28       -2.17003  -0.00006  -0.01684  -0.05800  -0.07535  -2.24538
   D29        2.55947  -0.00020  -0.01696  -0.07737  -0.09442   2.46506
   D30        0.43910  -0.00101  -0.02537  -0.12581  -0.15100   0.28809
   D31       -1.59906   0.00044  -0.01102  -0.02549  -0.03570  -1.63476
   D32        2.56375  -0.00038  -0.01943  -0.07393  -0.09229   2.47146
   D33       -1.68559  -0.00060   0.00001   0.02917   0.02810  -1.65749
   D34        2.03005   0.00056   0.02805   0.10897   0.13819   2.16825
   D35        0.03346  -0.00008   0.01766   0.07325   0.09169   0.12515
   D36        0.07253  -0.00128  -0.00548  -0.02182  -0.02864   0.04390
   D37       -1.98881  -0.00099  -0.01338  -0.03231  -0.04644  -2.03526
   D38        1.78812  -0.00158   0.00416  -0.01846  -0.01548   1.77265
   D39        2.34991  -0.00039  -0.00584   0.02173   0.01657   2.36648
   D40        0.28856  -0.00010  -0.01374   0.01124  -0.00123   0.28733
   D41       -2.21769  -0.00068   0.00380   0.02509   0.02973  -2.18795
   D42        1.80840   0.00393   0.00966   0.00841   0.01788   1.82627
   D43       -2.11091   0.00258   0.00217   0.00749   0.00921  -2.10171
   D44        0.09697   0.00345   0.00237  -0.00236   0.00005   0.09702
   D45       -0.02059   0.00083  -0.00679  -0.01975  -0.02574  -0.04633
   D46        2.34329  -0.00052  -0.01428  -0.02067  -0.03441   2.30888
   D47       -1.73201   0.00035  -0.01408  -0.03051  -0.04357  -1.77558
   D48       -0.57615  -0.00142   0.00461  -0.01924  -0.01457  -0.59072
   D49        1.49426   0.00103   0.02536   0.02534   0.05135   1.54561
   D50       -0.11115   0.00077   0.01215   0.02757   0.04021  -0.07094
   D51       -2.00674  -0.00002   0.00903   0.02257   0.03187  -1.97487
   D52        1.54790   0.00150   0.01441   0.03480   0.04909   1.59699
   D53       -0.34769   0.00071   0.01129   0.02980   0.04074  -0.30695
   D54       -2.43621   0.00174   0.01136   0.03255   0.04327  -2.39294
   D55        1.95138   0.00095   0.00824   0.02755   0.03493   1.98631
   D56       -1.20720  -0.00042  -0.01674  -0.01753  -0.03401  -1.24120
   D57        0.53669  -0.00024  -0.00135   0.01083   0.00895   0.54564
   D58        2.56110  -0.00007   0.01373   0.02273   0.03659   2.59769
   D59       -0.36774  -0.00042  -0.00942  -0.04359  -0.05316  -0.42090
   D60        1.51907   0.00076   0.01244  -0.00468   0.00761   1.52668
         Item               Value     Threshold  Converged?
 Maximum Force            0.004924     0.000015     NO 
 RMS     Force            0.001328     0.000010     NO 
 Maximum Displacement     0.240260     0.000060     NO 
 RMS     Displacement     0.071964     0.000040     NO 
 Predicted change in Energy=-1.499587D-03
 GradGradGradGradGradGradGradGradGradGradGradGradGradGradGradGradGradGrad

                          Input orientation:                          
 ---------------------------------------------------------------------
 Center     Atomic      Atomic             Coordinates (Angstroms)
 Number     Number       Type             X           Y           Z
 ---------------------------------------------------------------------
      1          6           0        0.041353   -1.801951    0.274287
      2          8           0       -0.069815   -1.349178    1.394632
      3          8           0       -0.854856   -1.887785   -0.656134
      4          1           0       -1.705839   -1.331515   -0.452670
      5          6           0        1.381087   -2.446045   -0.163739
      6          9           0        1.675866   -2.179166   -1.446159
      7          9           0        1.310389   -3.780636   -0.027158
      8          9           0        2.390171   -2.002152    0.588689
      9          8           0       -1.845429    3.261734   -0.065624
     10          1           0       -1.852606    2.812360   -0.927334
     11          1           0       -2.459247    2.758082    0.500853
     12          8           0       -1.471073    1.381833   -2.137262
     13          1           0       -1.507417    1.286363   -3.092062
     14          1           0       -0.575826    1.092075   -1.837543
     15          8           0        0.829419    0.721278   -0.903673
     16          1           0        0.910938    1.408467   -0.209467
     17          1           0        1.699562    0.602816   -1.292569
     18          8           0       -2.857171   -0.371715   -0.493202
     19          1           0       -3.030184    0.141830    0.322389
     20          1           0       -2.559316    0.286022   -1.150862
     21          8           0       -3.094096    1.399686    1.596246
     22          1           0       -3.852292    1.462328    2.182365
     23          1           0       -2.276013    1.256424    2.153894
     24          8           0        0.518121    2.712533    0.954144
     25          1           0       -0.341627    3.051626    0.580522
     26          1           0        1.074287    3.469088    1.155153
     27          8           0       -0.793175    1.006629    2.763685
     28          1           0       -0.182851    1.605695    2.297871
     29          1           0       -0.538503    0.117937    2.465149
 ---------------------------------------------------------------------
                    Distance matrix (angstroms):
                    1          2          3          4          5
     1  C    0.000000
     2  O    1.213481   0.000000
     3  O    1.294697   2.260980   0.000000
     4  H    1.949989   2.467673   1.036826   0.000000
     5  C    1.549713   2.395152   2.356596   3.294658   0.000000
     6  F    2.402885   3.436041   2.667133   3.625116   1.342654
     7  F    2.369918   3.136628   2.943939   3.908565   1.343423
     8  F    2.378208   2.669728   3.477479   4.279191   1.334706
     9  O    5.414462   5.152249   5.277072   4.611641   6.557346
    10  H    5.130579   5.088052   4.812528   4.173553   6.220183
    11  H    5.205597   4.835061   5.049433   4.266337   6.501752
    12  O    4.270771   4.679341   3.641960   3.202378   5.165488
    13  H    4.823762   5.398444   4.053985   3.722774   5.554223
    14  H    3.635399   4.082000   3.217632   3.011411   4.376005
    15  O    2.894015   3.221431   3.115328   3.293159   3.299057
    16  H    3.361098   3.337606   3.766008   3.796599   3.883348
    17  H    3.314755   3.763247   3.623975   4.005475   3.266686
    18  O    3.322056   3.505525   2.516800   1.499475   4.730140
    19  H    3.635237   3.483763   3.131917   2.127288   5.137386
    20  H    3.626867   3.918040   2.806311   1.957632   4.895445
    21  O    4.672162   4.091843   4.571092   3.685752   6.157472
    22  H    5.427408   4.778308   5.316480   4.399571   6.940306
    23  H    4.272794   3.497564   4.449943   3.717082   5.696848
    24  O    4.590216   4.127614   5.063693   4.824878   5.348392
    25  H    4.878285   4.483719   5.117666   4.705367   5.809135
    26  H    5.443045   4.958025   5.974818   5.775810   6.068147
    27  O    3.844694   2.819111   4.480692   4.079805   5.021772
    28  H    3.969536   3.091908   4.624083   4.302577   4.992196
    29  H    2.970199   1.875660   3.723628   3.460816   4.143655
                    6          7          8          9         10
     6  F    0.000000
     7  F    2.170678   0.000000
     8  F    2.163833   2.169839   0.000000
     9  O    6.626371   7.717230   6.788000   0.000000
    10  H    6.134707   7.367662   6.593862   0.971871   0.000000
    11  H    6.728034   7.565961   6.795910   0.975364   1.552635
    12  O    4.802246   6.232187   5.813035   2.822385   1.912041
    13  H    4.985196   6.558059   6.289153   3.629831   2.670930
    14  H    3.990529   5.529793   4.925239   3.075550   2.327666
    15  O    3.069747   4.611598   3.475653   3.782995   3.400947
    16  H    3.871128   5.207646   3.802303   3.324583   3.181733
    17  H    2.786320   4.579014   3.286629   4.598065   4.199212
    18  O    4.972267   5.404303   5.600305   3.795839   3.366891
    19  H    5.537301   5.860759   5.835052   3.359762   3.174937
    20  H    4.909290   5.724948   5.723565   3.246881   2.632828
    21  O    6.694547   6.990755   6.531834   2.790736   3.147285
    22  H    7.548987   7.682703   7.315106   3.509817   3.935932
    23  H    6.354606   6.556770   5.902665   3.022074   3.477668
    24  O    5.570507   6.614520   5.085900   2.632095   3.028246
    25  H    5.961451   7.055369   5.744864   1.650173   2.148007
    26  H    6.247519   7.349292   5.655696   3.171441   3.651678
    27  O    5.828229   5.927199   4.890508   3.767987   4.243428
    28  H    5.638951   6.053766   4.749559   3.330577   3.827019
    29  H    5.047618   4.982856   4.073452   4.242209   4.527221
                   11         12         13         14         15
    11  H    0.000000
    12  O    3.135314   0.000000
    13  H    3.997621   0.960249   0.000000
    14  H    3.433795   0.987552   1.574620   0.000000
    15  O    4.115408   2.692646   3.251025   1.727517   0.000000
    16  H    3.699211   3.064487   3.764665   2.227375   0.980202
    17  H    5.015698   3.372433   3.740337   2.390348   0.960429
    18  O    3.307886   2.774731   3.365283   3.025635   3.867049
    19  H    2.683764   3.165172   3.909891   3.404724   4.090907
    20  H    2.974769   1.832501   2.423929   2.248441   3.425503
    21  O    1.856922   4.071069   4.950820   4.269334   4.701468
    22  H    2.539101   4.933139   5.774858   5.199228   5.656077
    23  H    2.240780   4.367799   5.302045   4.341568   4.390763
    24  O    3.012021   3.909533   4.744317   3.408243   2.741073
    25  H    2.139353   3.383815   4.238289   3.121174   3.000784
    26  H    3.663264   4.655694   5.428473   4.162846   3.442264
    27  O    3.311162   4.961815   5.905773   4.607151   4.020417
    28  H    3.120777   4.623855   5.559481   4.185676   3.472285
    29  H    3.810261   4.863056   5.760782   4.411745   3.685674
                   16         17         18         19         20
    16  H    0.000000
    17  H    1.563366   0.000000
    18  O    4.177103   4.727845   0.000000
    19  H    4.173689   5.019074   0.979209   0.000000
    20  H    3.766798   4.272995   0.976654   1.553375   0.000000
    21  O    4.393287   5.653266   2.749506   1.791367   3.012115
    22  H    5.330302   6.605832   3.393027   2.424683   3.763759
    23  H    3.970547   5.301934   3.161597   2.272774   3.455915
    24  O    1.791335   3.300671   4.795831   4.426974   4.448553
    25  H    2.212006   3.697512   4.381792   3.970123   3.945173
    26  H    2.476899   3.820710   5.738049   5.348909   5.352820
    27  O    3.450377   4.778075   4.094780   3.422282   4.354561
    28  H    2.742629   4.176183   4.341915   3.762013   4.391228
    29  H    3.304529   4.400510   3.790491   3.286407   4.145777
                   21         22         23         24         25
    21  O    0.000000
    22  H    0.960375   0.000000
    23  H    1.000378   1.589926   0.000000
    24  O    3.896662   4.708721   3.371474   0.000000
    25  H    3.366999   4.173312   3.072473   0.996868   0.000000
    26  H    4.674656   5.417881   4.137376   0.960261   1.584074
    27  O    2.609913   3.147029   1.622668   2.811413   3.025244
    28  H    3.001678   3.674057   2.126981   1.876713   2.250603
    29  H    2.988132   3.587277   2.100470   3.183005   3.492436
                   26         27         28         29
    26  H    0.000000
    27  O    3.484034   0.000000
    28  H    2.521594   0.973837   0.000000
    29  H    3.943019   0.971471   1.538797   0.000000
 Stoichiometry    C2H15F3O9
 Framework group  C1[X(C2H15F3O9)]
 Deg. of freedom    81
 Full point group                 C1      NOp   1
 Largest Abelian subgroup         C1      NOp   1
 Largest concise Abelian subgroup C1      NOp   1
                         Standard orientation:                         
 ---------------------------------------------------------------------
 Center     Atomic      Atomic             Coordinates (Angstroms)
 Number     Number       Type             X           Y           Z
 ---------------------------------------------------------------------
      1          6           0        1.505172   -0.077000   -0.715432
      2          8           0        0.928077   -1.111343   -0.979309
      3          8           0        1.197841    1.131957   -1.062147
      4          1           0        0.242652    1.210456   -1.457697
      5          6           0        2.833457   -0.121059    0.081642
      6          9           0        2.941134    0.902934    0.943364
      7          9           0        3.874487   -0.057202   -0.765096
      8          9           0        2.931594   -1.254652    0.779336
      9          8           0       -3.661960    0.357158    0.842981
     10          1           0       -3.186289    1.201015    0.921552
     11          1           0       -3.660299    0.139719   -0.107836
     12          8           0       -1.643720    2.329847    0.875496
     13          1           0       -1.463401    3.227361    1.165379
     14          1           0       -0.947458    1.742487    1.256925
     15          8           0        0.017149    0.387241    1.722926
     16          1           0       -0.591518   -0.361314    1.896087
     17          1           0        0.646557    0.417773    2.447728
     18          8           0       -1.179745    1.580027   -1.755403
     19          1           0       -1.802182    0.840712   -1.912995
     20          1           0       -1.471624    1.985183   -0.916053
     21          8           0       -3.034846   -0.449353   -1.754032
     22          1           0       -3.581480   -0.696833   -2.503875
     23          1           0       -2.534785   -1.259857   -1.447799
     24          8           0       -2.030415   -1.428199    1.881482
     25          1           0       -2.738139   -0.793136    1.582203
     26          1           0       -2.370056   -1.919626    2.633309
     27          8           0       -1.585300   -2.364001   -0.731981
     28          1           0       -1.680228   -2.248631    0.230326
     29          1           0       -0.675089   -2.083349   -0.923048
 ---------------------------------------------------------------------
 Rotational constants (GHZ):           0.6897104           0.2932706           0.2887702
 Standard basis: 6-31++G(d,p) (6D, 7F)
 There are   356 symmetry adapted cartesian basis functions of A   symmetry.
 There are   356 symmetry adapted basis functions of A   symmetry.
   356 basis functions,   568 primitive gaussians,   356 cartesian basis functions
    63 alpha electrons       63 beta electrons
       nuclear repulsion energy      1180.8279850669 Hartrees.
 NAtoms=   29 NActive=   29 NUniq=   29 SFac= 1.00D+00 NAtFMM=   60 NAOKFM=F Big=F
 Integral buffers will be    131072 words long.
 Raffenetti 2 integral format.
 Two-electron integral symmetry is turned on.
 Nuclear repulsion after empirical dispersion term =     1180.8095708551 Hartrees.
 One-electron integrals computed using PRISM.
 NBasis=   356 RedAO= T EigKep=  4.30D-05  NBF=   356
 NBsUse=   356 1.00D-06 EigRej= -1.00D+00 NBFU=   356
 Initial guess from the checkpoint file:  "/local_scratch/slurm.6277425/Gau-3443903.chk"
 B after Tr=     0.000000   -0.000000   -0.000000
         Rot=    0.996231    0.086678    0.001096   -0.002932 Ang=   9.95 deg.
 ExpMin= 3.60D-02 ExpMax= 7.00D+03 ExpMxC= 1.05D+03 IAcc=3 IRadAn=         5 AccDes= 0.00D+00
 Harris functional with IExCor= 4639 and IRadAn=       5 diagonalized for initial guess.
 HarFok:  IExCor= 4639 AccDes= 0.00D+00 IRadAn=         5 IDoV= 1 UseB2=F ITyADJ=14
 ICtDFT=  3500011 ScaDFX=  1.000000  1.000000  1.000000  1.000000
 FoFCou: FMM=F IPFlag=           0 FMFlag=      100000 FMFlg1=           0
         NFxFlg=           0 DoJE=T BraDBF=F KetDBF=T FulRan=T
         wScrn=  0.000000 ICntrl=       500 IOpCl=  0 I1Cent=   200000004 NGrid=           0
         NMat0=    1 NMatS0=      1 NMatT0=    0 NMatD0=    1 NMtDS0=    0 NMtDT0=    0
 Petite list used in FoFCou.
 Requested convergence on RMS density matrix=1.00D-10 within 128 cycles.
 Requested convergence on MAX density matrix=1.00D-08.
 Requested convergence on             energy=1.00D-08.
 No special actions if energy rises.
 SCF Done:  E(RwB97XD) =  -1061.68164889     A.U. after   16 cycles
            NFock= 16  Conv=0.43D-10     -V/T= 2.0083
 Calling FoFJK, ICntrl=      2127 FMM=F ISym2X=0 I1Cent= 0 IOpClX= 0 NMat=1 NMatS=1 NMatT=0.
 ***** Axes restored to original set *****
 -------------------------------------------------------------------
 Center     Atomic                   Forces (Hartrees/Bohr)
 Number     Number              X              Y              Z
 -------------------------------------------------------------------
      1        6          -0.000863264    0.000252547    0.000909146
      2        8          -0.000312087    0.000285679   -0.000759729
      3        8          -0.002609009    0.001726206    0.000770358
      4        1           0.003384140   -0.002524068   -0.000845051
      5        6          -0.000278232   -0.000267888   -0.000030839
      6        9           0.000107109   -0.000162852    0.000331277
      7        9           0.000338809    0.000188133   -0.000105166
      8        9           0.000110166   -0.000231392   -0.000207454
      9        8           0.000288568   -0.000166683   -0.000277902
     10        1          -0.000171600    0.000185063    0.000091460
     11        1          -0.000333753    0.000054844   -0.000210412
     12        8           0.000967775   -0.000562408    0.000267259
     13        1           0.000146942    0.000527788    0.000146231
     14        1          -0.001256812    0.000335082   -0.000670843
     15        8           0.000774695    0.001283599    0.000188988
     16        1           0.000094767   -0.000153825   -0.000299194
     17        1          -0.000080934   -0.000450820   -0.000093894
     18        8           0.000426994    0.001316754    0.000759200
     19        1          -0.000436761   -0.000622626   -0.000419301
     20        1          -0.000386692   -0.001022617   -0.000169862
     21        8          -0.000467725    0.000543802    0.000526688
     22        1           0.000490965    0.000166210    0.000120510
     23        1          -0.000719143   -0.000221167   -0.000069009
     24        8           0.000488489   -0.000045092    0.000121464
     25        1          -0.000089624    0.000289362   -0.000125281
     26        1          -0.000191280   -0.000095423    0.000033468
     27        8           0.000824692   -0.000886114   -0.001210640
     28        1          -0.000349169    0.000520341    0.000793851
     29        1           0.000101973   -0.000262437    0.000434676
 -------------------------------------------------------------------
 Cartesian Forces:  Max     0.003384140 RMS     0.000753969

 GradGradGradGradGradGradGradGradGradGradGradGradGradGradGradGradGradGrad
 Berny optimization.
 Using GEDIIS/GDIIS optimizer.
 FormGI is forming the generalized inverse of G from B-inverse, IUseBI=4.
 Internal  Forces:  Max     0.003951986 RMS     0.000599740
 Search for a local minimum.
 Step number   3 out of a maximum of  174
 All quantities printed in internal units (Hartrees-Bohrs-Radians)
 Mixed Optimization -- En-DIIS/RFO-DIIS
 Update second derivatives using D2CorX and points    2    3
 DE= -1.41D-03 DEPred=-1.50D-03 R= 9.42D-01
 TightC=F SS=  1.41D+00  RLast= 4.68D-01 DXNew= 8.4853D-01 1.4036D+00
 Trust test= 9.42D-01 RLast= 4.68D-01 DXMaxT set to 8.49D-01
 ITU=  1  1  0
 Use linear search instead of GDIIS.
     Eigenvalues ---    0.00002   0.00009   0.00045   0.00093   0.00117
     Eigenvalues ---    0.00160   0.00218   0.00279   0.00313   0.00389
     Eigenvalues ---    0.00433   0.00518   0.00600   0.00705   0.00761
     Eigenvalues ---    0.00837   0.00930   0.00979   0.01162   0.01261
     Eigenvalues ---    0.01356   0.01424   0.01459   0.01507   0.01623
     Eigenvalues ---    0.01662   0.01853   0.01914   0.01974   0.02090
     Eigenvalues ---    0.02197   0.02372   0.02486   0.02586   0.02782
     Eigenvalues ---    0.02836   0.02932   0.03179   0.03254   0.03700
     Eigenvalues ---    0.03800   0.04084   0.05076   0.05289   0.05592
     Eigenvalues ---    0.05655   0.06158   0.06378   0.06415   0.09856
     Eigenvalues ---    0.12076   0.13620   0.17523   0.19925   0.20990
     Eigenvalues ---    0.22599   0.24839   0.27094   0.29907   0.31181
     Eigenvalues ---    0.37358   0.37855   0.38261   0.38998   0.41363
     Eigenvalues ---    0.43476   0.45799   0.47565   0.48277   0.49015
     Eigenvalues ---    0.51204   0.52931   0.53640   0.55919   0.57219
     Eigenvalues ---    0.57507   0.57568   0.57780   0.60769   0.92835
     Eigenvalues ---    1.27633
 RFO step:  Lambda=-7.57134667D-04 EMin= 1.90814539D-05
 Quartic linear search produced a step of  0.14153.
 Iteration  1 RMS(Cart)=  0.04955660 RMS(Int)=  0.00123306
 Iteration  2 RMS(Cart)=  0.00290913 RMS(Int)=  0.00034598
 Iteration  3 RMS(Cart)=  0.00000331 RMS(Int)=  0.00034597
 Iteration  4 RMS(Cart)=  0.00000000 RMS(Int)=  0.00034597
 Variable       Old X    -DE/DX   Delta X   Delta X   Delta X     New X
                                 (Linear)    (Quad)   (Total)
    R1        2.29315  -0.00056   0.00106  -0.00401  -0.00296   2.29019
    R2        2.44662  -0.00049   0.00059   0.00678   0.00738   2.45401
    R3        2.92853   0.00044  -0.00078  -0.00022  -0.00100   2.92754
    R4        1.95932  -0.00395   0.00256  -0.04754  -0.04491   1.91440
    R5        2.83360   0.00043  -0.00408   0.10804   0.10400   2.93760
    R6        2.53725  -0.00032   0.00035  -0.00113  -0.00078   2.53646
    R7        2.53870  -0.00022   0.00036  -0.00088  -0.00052   2.53818
    R8        2.52223  -0.00011  -0.00014  -0.00117  -0.00131   2.52092
    R9        1.83657  -0.00019   0.00031  -0.00014  -0.00023   1.83634
   R10        1.84317  -0.00003  -0.00009   0.00125   0.00090   1.84407
   R11        3.11837   0.00001   0.00258   0.00294   0.00537   3.12374
   R12        3.61323   0.00005   0.00087  -0.02286  -0.02231   3.59092
   R13        3.50907  -0.00002   0.00674   0.00485   0.01135   3.52042
   R14        1.81461  -0.00022   0.00014  -0.00094  -0.00080   1.81381
   R15        1.86620  -0.00105   0.00056  -0.00609  -0.00540   1.86081
   R16        3.46292   0.00099   0.00283   0.06566   0.06876   3.53168
   R17        3.26453   0.00034  -0.00069   0.04580   0.04530   3.30984
   R18        1.85231  -0.00051   0.00008  -0.00052  -0.00022   1.85210
   R19        1.81495   0.00002   0.00007  -0.00046  -0.00038   1.81456
   R20        3.38513  -0.00017   0.00506   0.00957   0.01478   3.39992
   R21        1.85044  -0.00028  -0.00008  -0.00630  -0.00613   1.84431
   R22        1.84561   0.00028   0.00017  -0.00636  -0.00591   1.83970
   R23        3.38519   0.00040   0.00678   0.08201   0.08895   3.47414
   R24        1.81485  -0.00030   0.00020  -0.00050  -0.00030   1.81455
   R25        1.89044   0.00016   0.00009  -0.00854  -0.00853   1.88191
   R26        3.06640   0.00085  -0.00051   0.05793   0.05733   3.12372
   R27        1.88381   0.00023  -0.00046   0.00163   0.00105   1.88486
   R28        1.81463  -0.00018   0.00016  -0.00026  -0.00010   1.81453
   R29        3.54647   0.00055   0.00667   0.01692   0.02356   3.57003
   R30        1.84028   0.00035  -0.00001  -0.00204  -0.00211   1.83817
   R31        1.83582   0.00013   0.00058  -0.00257  -0.00199   1.83382
    A1        2.24568  -0.00063   0.00063  -0.00878  -0.00810   2.23758
    A2        2.08890   0.00041  -0.00085   0.00905   0.00817   2.09706
    A3        1.94738   0.00022   0.00020  -0.00024  -0.00007   1.94731
    A4        1.97311  -0.00240   0.00140  -0.03633  -0.03478   1.93833
    A5        1.95752   0.00017  -0.00040  -0.00008  -0.00049   1.95704
    A6        1.91629   0.00046  -0.00091  -0.00014  -0.00105   1.91524
    A7        1.93481   0.00039  -0.00023  -0.00109  -0.00132   1.93349
    A8        1.88191  -0.00033   0.00050   0.00010   0.00060   1.88251
    A9        1.88216  -0.00033   0.00055   0.00134   0.00189   1.88405
   A10        1.88900  -0.00042   0.00058  -0.00009   0.00049   1.88949
   A11        1.84579   0.00009  -0.00057  -0.00204  -0.00317   1.84262
   A12        1.87029  -0.00012   0.00150   0.00444   0.00592   1.87621
   A13        1.85494   0.00016   0.00573   0.00940   0.01520   1.87014
   A14        2.70343  -0.00033  -0.00253   0.00228  -0.00060   2.70283
   A15        2.78047   0.00041  -0.00447   0.00167  -0.00301   2.77746
   A16        2.34066  -0.00018  -0.01570  -0.05955  -0.07540   2.26526
   A17        1.78069   0.00012   0.00840   0.00478   0.01286   1.79356
   A18        1.55907   0.00007   0.00208   0.01136   0.01359   1.57266
   A19        1.88274  -0.00021   0.00206  -0.00095  -0.00077   1.88197
   A20        2.04126   0.00017   0.00454   0.05210   0.05668   2.09794
   A21        1.77167   0.00015   0.00327   0.00551   0.00825   1.77992
   A22        1.87552   0.00044   0.00522   0.00420   0.01006   1.88558
   A23        2.14666   0.00019  -0.00053   0.01335   0.01145   2.15811
   A24        1.87329   0.00003   0.00132   0.00542   0.00596   1.87925
   A25        2.03627  -0.00062   0.00622   0.01133   0.01741   2.05368
   A26        1.78760   0.00102   0.00537  -0.00626  -0.00090   1.78670
   A27        1.83543  -0.00017   0.00031   0.00316   0.00346   1.83889
   A28        2.81239   0.00065   0.00428  -0.03100  -0.02661   2.78578
   A29        1.65287   0.00015   0.00205   0.00596   0.00781   1.66069
   A30        2.19224  -0.00025  -0.00379  -0.01466  -0.01860   2.17364
   A31        1.72542   0.00010   0.00234   0.00660   0.00897   1.73439
   A32        2.10361  -0.00001   0.00198   0.01695   0.01929   2.12290
   A33        1.84073  -0.00020  -0.00605  -0.00818  -0.01421   1.82652
   A34        1.89099   0.00020   0.00250  -0.00767  -0.00510   1.88589
   A35        1.76532  -0.00000   0.00499  -0.00206   0.00314   1.76846
   A36        2.19262  -0.00009  -0.01082   0.00452  -0.00628   2.18635
   A37        1.68873  -0.00004   0.00488   0.00800   0.01246   1.70119
   A38        1.88596  -0.00008   0.00187  -0.00177   0.00009   1.88605
   A39        1.71817   0.00001   0.00142  -0.00260  -0.00109   1.71708
   A40        2.13071   0.00019   0.00093  -0.00725  -0.00633   2.12439
   A41        1.87367   0.00009   0.00500  -0.00882  -0.00398   1.86969
   A42        1.83890   0.00047   0.00645  -0.00019   0.00637   1.84527
   A43        1.82498   0.00053  -0.00125   0.01134   0.00989   1.83487
   A44        2.79160   0.00006  -0.00314   0.00902   0.00560   2.79720
   A45        2.89457   0.00299  -0.00403   0.01992   0.01568   2.91025
   A46        3.11822  -0.00054  -0.00593   0.02946   0.02326   3.14148
   A47        3.10194  -0.00093  -0.00867  -0.05235  -0.06131   3.04063
   A48        3.11313  -0.00062  -0.00705   0.01247   0.00537   3.11850
   A49        2.99099   0.00017  -0.00794   0.02893   0.02115   3.01214
   A50        2.92349   0.00002  -0.00455   0.00100  -0.00353   2.91996
   A51        3.08672   0.00115  -0.00920   0.05198   0.04277   3.12948
   A52        3.42243  -0.00027   0.01187   0.00465   0.01531   3.43774
   A53        3.45927  -0.00005   0.00810   0.01183   0.01888   3.47815
   A54        2.85745   0.00004  -0.00490  -0.02441  -0.02909   2.82836
   A55        2.98977  -0.00095  -0.00387  -0.01316  -0.01707   2.97270
   A56        3.16699  -0.00041   0.00111  -0.00103   0.00015   3.16714
    D1        0.21957  -0.00074   0.00614  -0.04521  -0.03906   0.18051
    D2       -2.97627  -0.00069   0.00550  -0.04437  -0.03887  -3.01514
    D3       -2.49255   0.00002  -0.00113   0.00412   0.00299  -2.48956
    D4        1.69870   0.00001  -0.00088   0.00413   0.00326   1.70196
    D5       -0.38758  -0.00001  -0.00087   0.00502   0.00415  -0.38343
    D6        0.69779   0.00001  -0.00059   0.00396   0.00336   0.70115
    D7       -1.39414  -0.00000  -0.00034   0.00397   0.00363  -1.39051
    D8        2.80276  -0.00002  -0.00033   0.00485   0.00452   2.80728
    D9       -0.18969  -0.00032  -0.01114   0.04299   0.03118  -0.15852
   D10        1.76848   0.00043  -0.00476   0.04195   0.03786   1.80634
   D11       -1.22310  -0.00015  -0.01165   0.00273  -0.00919  -1.23230
   D12        0.75047   0.00002  -0.00480   0.01441   0.00924   0.75971
   D13        1.35814  -0.00005   0.00558   0.02977   0.03522   1.39336
   D14       -0.62609  -0.00003   0.00172   0.02156   0.02325  -0.60285
   D15       -0.23800   0.00009   0.00873   0.00280   0.01138  -0.22662
   D16        2.10544   0.00007   0.00091   0.00671   0.00785   2.11329
   D17       -1.93395   0.00013   0.00360  -0.00494  -0.00108  -1.93503
   D18        1.69173   0.00022   0.01005   0.00588   0.01539   1.70712
   D19       -2.24801   0.00019   0.00222   0.00979   0.01186  -2.23615
   D20       -0.00422   0.00025   0.00492  -0.00187   0.00293  -0.00129
   D21       -2.92608   0.00022  -0.00329   0.06773   0.06289  -2.86319
   D22       -0.65614  -0.00018  -0.00438   0.00784   0.00378  -0.65236
   D23        1.11757  -0.00001  -0.00055   0.01608   0.01580   1.13337
   D24       -1.13212  -0.00005   0.00244  -0.03762  -0.03518  -1.16730
   D25        2.82459   0.00001   0.00031  -0.05717  -0.05677   2.76782
   D26        0.72624  -0.00020  -0.00307  -0.04399  -0.04698   0.67927
   D27       -0.06841   0.00056  -0.00266  -0.03239  -0.03475  -0.10316
   D28       -2.24538  -0.00009  -0.01066  -0.05151  -0.06192  -2.30730
   D29        2.46506   0.00020  -0.01336  -0.12306  -0.13682   2.32823
   D30        0.28809  -0.00045  -0.02137  -0.14218  -0.16399   0.12410
   D31       -1.63476   0.00045  -0.00505  -0.04452  -0.04936  -1.68412
   D32        2.47146  -0.00019  -0.01306  -0.06364  -0.07653   2.39493
   D33       -1.65749   0.00038   0.00398   0.00845   0.01230  -1.64519
   D34        2.16825   0.00045   0.01956   0.04386   0.06352   2.23177
   D35        0.12515   0.00052   0.01298   0.01585   0.02867   0.15382
   D36        0.04390  -0.00060  -0.00405   0.00040  -0.00397   0.03992
   D37       -2.03526  -0.00028  -0.00657  -0.00274  -0.00955  -2.04481
   D38        1.77265  -0.00060  -0.00219  -0.00319  -0.00558   1.76706
   D39        2.36648  -0.00018   0.00235   0.03717   0.03977   2.40625
   D40        0.28733   0.00015  -0.00017   0.03403   0.03419   0.32152
   D41       -2.18795  -0.00018   0.00421   0.03359   0.03815  -2.14980
   D42        1.82627   0.00090   0.00253  -0.02089  -0.01856   1.80772
   D43       -2.10171   0.00087   0.00130  -0.02966  -0.02848  -2.13019
   D44        0.09702   0.00078   0.00001  -0.02718  -0.02735   0.06967
   D45       -0.04633   0.00015  -0.00364  -0.01030  -0.01386  -0.06019
   D46        2.30888   0.00012  -0.00487  -0.01907  -0.02379   2.28509
   D47       -1.77558   0.00003  -0.00617  -0.01658  -0.02265  -1.79824
   D48       -0.59072   0.00060  -0.00206  -0.03618  -0.03837  -0.62909
   D49        1.54561   0.00030   0.00727  -0.02498  -0.01766   1.52795
   D50       -0.07094   0.00057   0.00569   0.01364   0.01919  -0.05174
   D51       -1.97487  -0.00016   0.00451   0.00111   0.00564  -1.96924
   D52        1.59699   0.00067   0.00695   0.02007   0.02668   1.62367
   D53       -0.30695  -0.00006   0.00577   0.00754   0.01313  -0.29383
   D54       -2.39294   0.00077   0.00612   0.04124   0.04712  -2.34582
   D55        1.98631   0.00005   0.00494   0.02871   0.03356   2.01987
   D56       -1.24120  -0.00015  -0.00481   0.02815   0.02305  -1.21816
   D57        0.54564  -0.00015   0.00127   0.02707   0.02832   0.57396
   D58        2.59769  -0.00015   0.00518   0.01918   0.02449   2.62218
   D59       -0.42090  -0.00052  -0.00752  -0.02173  -0.02952  -0.45042
   D60        1.52668   0.00027   0.00108  -0.02053  -0.01963   1.50705
         Item               Value     Threshold  Converged?
 Maximum Force            0.003952     0.000015     NO 
 RMS     Force            0.000600     0.000010     NO 
 Maximum Displacement     0.214463     0.000060     NO 
 RMS     Displacement     0.050246     0.000040     NO 
 Predicted change in Energy=-4.534538D-04
 GradGradGradGradGradGradGradGradGradGradGradGradGradGradGradGradGradGrad

                          Input orientation:                          
 ---------------------------------------------------------------------
 Center     Atomic      Atomic             Coordinates (Angstroms)
 Number     Number       Type             X           Y           Z
 ---------------------------------------------------------------------
      1          6           0        0.008312   -1.812147    0.251596
      2          8           0       -0.173574   -1.346108    1.355435
      3          8           0       -0.840523   -1.917627   -0.725506
      4          1           0       -1.688017   -1.398536   -0.529076
      5          6           0        1.374105   -2.448060   -0.109234
      6          9           0        1.733335   -2.189321   -1.376362
      7          9           0        1.305856   -3.781645    0.035463
      8          9           0        2.336419   -1.989313    0.692701
      9          8           0       -1.848545    3.259360   -0.053345
     10          1           0       -1.864525    2.817062   -0.918452
     11          1           0       -2.461467    2.752043    0.511649
     12          8           0       -1.494672    1.405867   -2.136082
     13          1           0       -1.520394    1.399852   -3.095543
     14          1           0       -0.599186    1.106490   -1.856606
     15          8           0        0.841218    0.747737   -0.926955
     16          1           0        0.947641    1.448260   -0.249818
     17          1           0        1.702696    0.589320   -1.320393
     18          8           0       -2.882304   -0.403684   -0.507773
     19          1           0       -3.046109    0.090102    0.317971
     20          1           0       -2.607423    0.266126   -1.158579
     21          8           0       -3.084924    1.389214    1.618219
     22          1           0       -3.826136    1.474831    2.222614
     23          1           0       -2.263349    1.229954    2.158024
     24          8           0        0.534575    2.732994    0.940060
     25          1           0       -0.332271    3.065872    0.575884
     26          1           0        1.082433    3.493941    1.146969
     27          8           0       -0.742228    0.990842    2.759221
     28          1           0       -0.149800    1.604799    2.292025
     29          1           0       -0.477288    0.106438    2.460315
 ---------------------------------------------------------------------
                    Distance matrix (angstroms):
                    1          2          3          4          5
     1  C    0.000000
     2  O    1.211915   0.000000
     3  O    1.298605   2.258710   0.000000
     4  H    1.912603   2.418195   1.013058   0.000000
     5  C    1.549185   2.398930   2.359180   3.264101   0.000000
     6  F    2.401710   3.436572   2.668741   3.612324   1.342239
     7  F    2.368387   3.140523   2.942887   3.867969   1.343147
     8  F    2.376141   2.674509   3.479858   4.247098   1.334015
     9  O    5.409352   5.099071   5.316870   4.684879   6.554635
    10  H    5.128947   5.036055   4.847998   4.237220   6.234185
    11  H    5.196082   4.768780   5.095472   4.348407   6.491393
    12  O    4.279670   4.637818   3.669230   3.237983   5.214475
    13  H    4.884385   5.400503   4.133397   3.800767   5.665916
    14  H    3.651302   4.063691   3.237733   3.036947   4.425157
    15  O    2.938660   3.259339   3.158006   3.340932   3.341520
    16  H    3.429870   3.412104   3.840964   3.889592   3.922110
    17  H    3.333035   3.798200   3.620308   4.009324   3.286420
    18  O    3.303947   3.420076   2.551137   1.554512   4.738705
    19  H    3.598950   3.374979   3.159815   2.185852   5.114984
    20  H    3.626276   3.852686   2.842229   2.003168   4.931582
    21  O    4.656660   4.003374   4.633097   3.785998   6.131208
    22  H    5.421451   4.695839   5.395746   4.516590   6.918750
    23  H    4.248446   3.412829   4.499605   3.802693   5.647948
    24  O    4.627012   4.160899   5.127697   4.916077   5.352490
    25  H    4.900636   4.483130   5.175636   4.794781   5.812449
    26  H    5.487258   5.004706   6.040612   5.866928   6.080337
    27  O    3.835132   2.784836   4.540063   4.173312   4.953074
    28  H    3.982948   3.096064   4.689358   4.398266   4.951162
    29  H    2.965672   1.850105   3.791864   3.559110   4.068869
                    6          7          8          9         10
     6  F    0.000000
     7  F    2.170595   0.000000
     8  F    2.164425   2.169441   0.000000
     9  O    6.653448   7.715821   6.754190   0.000000
    10  H    6.182083   7.382696   6.583690   0.971747   0.000000
    11  H    6.751151   7.557021   6.747811   0.975840   1.551050
    12  O    4.891072   6.282424   5.848634   2.810418   1.900232
    13  H    5.140477   6.681228   6.380615   3.580562   2.620427
    14  H    4.066160   5.577004   4.969984   3.073678   2.325354
    15  O    3.102282   4.653756   3.514307   3.782363   3.406350
    16  H    3.888241   5.249916   3.825436   3.337265   3.198275
    17  H    2.779373   4.593600   3.332191   4.620155   4.224861
    18  O    5.024646   5.407995   5.584839   3.833152   3.402607
    19  H    5.559642   5.831796   5.782387   3.408260   3.218881
    20  H    4.991877   5.755340   5.740716   3.279770   2.667740
    21  O    6.707388   6.965763   6.454611   2.796464   3.156394
    22  H    7.568775   7.664954   7.233119   3.503627   3.939009
    23  H    6.336940   6.508504   5.802475   3.029968   3.484634
    24  O    5.570639   6.622212   5.060436   2.634991   3.035920
    25  H    5.974534   7.061446   5.717557   1.653013   2.154703
    26  H    6.252227   7.363390   5.643130   3.175911   3.661787
    27  O    5.774504   5.864311   4.757089   3.778973   4.256748
    28  H    5.603446   6.018703   4.653683   3.335277   3.836277
    29  H    4.987730   4.916980   3.928559   4.259079   4.548403
                   11         12         13         14         15
    11  H    0.000000
    12  O    3.123678   0.000000
    13  H    3.965587   0.959825   0.000000
    14  H    3.432866   0.984697   1.571513   0.000000
    15  O    4.122445   2.711366   3.271887   1.751490   0.000000
    16  H    3.728498   3.086207   3.767186   2.256379   0.980088
    17  H    5.037261   3.399302   3.767815   2.419431   0.960226
    18  O    3.342893   2.802033   3.435709   3.051656   3.919961
    19  H    2.732260   3.187566   3.961734   3.427720   4.134445
    20  H    2.998458   1.868887   2.493752   2.286148   3.489803
    21  O    1.862927   4.077249   4.966631   4.281733   4.722711
    22  H    2.533967   4.943552   5.796970   5.214299   5.677380
    23  H    2.250901   4.365908   5.308560   4.347636   4.403176
    24  O    3.026577   3.916855   4.720833   3.428158   2.742447
    25  H    2.153158   3.385491   4.203170   3.134874   3.001559
    26  H    3.676040   4.666898   5.399891   4.189180   3.449779
    27  O    3.333045   4.970151   5.920396   4.619490   4.019240
    28  H    3.135237   4.632104   5.562951   4.202547   3.475414
    29  H    3.838423   4.883692   5.799013   4.432919   3.690978
                   16         17         18         19         20
    16  H    0.000000
    17  H    1.566530   0.000000
    18  O    4.262008   4.761158   0.000000
    19  H    4.256409   5.048228   0.975966   0.000000
    20  H    3.855096   4.325247   0.973526   1.550365   0.000000
    21  O    4.444618   5.674203   2.788437   1.838435   3.033141
    22  H    5.376111   6.626085   3.445961   2.480641   3.791925
    23  H    4.019429   5.314066   3.187217   2.301689   3.470909
    24  O    1.799159   3.327084   4.859015   4.493681   4.512414
    25  H    2.221853   3.724281   4.440135   4.035672   4.002907
    26  H    2.480724   3.861272   5.800757   5.414630   5.417507
    27  O    3.481264   4.773061   4.147032   3.475471   4.399241
    28  H    2.773058   4.184794   4.397664   3.818351   4.442818
    29  H    3.343012   4.390814   3.854072   3.344958   4.202305
                   21         22         23         24         25
    21  O    0.000000
    22  H    0.960217   0.000000
    23  H    0.995861   1.583174   0.000000
    24  O    3.920003   4.716325   3.401608   0.000000
    25  H    3.387439   4.177346   3.098842   0.997424   0.000000
    26  H    4.692422   5.415521   4.164387   0.960208   1.584540
    27  O    2.636060   3.167441   1.653004   2.823945   3.039864
    28  H    3.019180   3.679287   2.150709   1.889181   2.261232
    29  H    3.025626   3.625436   2.131592   3.199037   3.511461
                   26         27         28         29
    26  H    0.000000
    27  O    3.492026   0.000000
    28  H    2.529508   0.972720   0.000000
    29  H    3.953832   0.970417   1.542937   0.000000
 Stoichiometry    C2H15F3O9
 Framework group  C1[X(C2H15F3O9)]
 Deg. of freedom    81
 Full point group                 C1      NOp   1
 Largest Abelian subgroup         C1      NOp   1
 Largest concise Abelian subgroup C1      NOp   1
                         Standard orientation:                         
 ---------------------------------------------------------------------
 Center     Atomic      Atomic             Coordinates (Angstroms)
 Number     Number       Type             X           Y           Z
 ---------------------------------------------------------------------
      1          6           0        1.508315    0.075911   -0.710147
      2          8           0        0.895532   -0.871626   -1.152197
      3          8           0        1.241000    1.339416   -0.846064
      4          1           0        0.322634    1.475628   -1.251446
      5          6           0        2.827529   -0.146384    0.071027
      6          9           0        2.957460    0.708506    1.097617
      7          9           0        3.875981    0.032482   -0.749216
      8          9           0        2.885401   -1.386593    0.559009
      9          8           0       -3.672090    0.206712    0.841428
     10          1           0       -3.215384    1.041296    1.039366
     11          1           0       -3.655139    0.122924   -0.130661
     12          8           0       -1.704490    2.186125    1.171465
     13          1           0       -1.603016    3.017738    1.639852
     14          1           0       -0.996270    1.576666    1.482293
     15          8           0       -0.014002    0.162219    1.801988
     16          1           0       -0.612765   -0.607857    1.897052
     17          1           0        0.636552    0.114385    2.506633
     18          8           0       -1.159817    1.832228   -1.554242
     19          1           0       -1.753516    1.107465   -1.827646
     20          1           0       -1.487301    2.119305   -0.683556
     21          8           0       -2.999047   -0.244734   -1.835029
     22          1           0       -3.547537   -0.420022   -2.603437
     23          1           0       -2.477395   -1.068810   -1.633740
     24          8           0       -2.039677   -1.682656    1.683267
     25          1           0       -2.750065   -1.021557    1.452721
     26          1           0       -2.391190   -2.276822    2.350654
     27          8           0       -1.511743   -2.266300   -1.028799
     28          1           0       -1.639433   -2.277550   -0.064562
     29          1           0       -0.600145   -1.960560   -1.160032
 ---------------------------------------------------------------------
 Rotational constants (GHZ):           0.6802628           0.2932919           0.2888455
 Standard basis: 6-31++G(d,p) (6D, 7F)
 There are   356 symmetry adapted cartesian basis functions of A   symmetry.
 There are   356 symmetry adapted basis functions of A   symmetry.
   356 basis functions,   568 primitive gaussians,   356 cartesian basis functions
    63 alpha electrons       63 beta electrons
       nuclear repulsion energy      1178.2124302186 Hartrees.
 NAtoms=   29 NActive=   29 NUniq=   29 SFac= 1.00D+00 NAtFMM=   60 NAOKFM=F Big=F
 Integral buffers will be    131072 words long.
 Raffenetti 2 integral format.
 Two-electron integral symmetry is turned on.
 Nuclear repulsion after empirical dispersion term =     1178.1942266942 Hartrees.
 One-electron integrals computed using PRISM.
 NBasis=   356 RedAO= T EigKep=  4.17D-05  NBF=   356
 NBsUse=   356 1.00D-06 EigRej= -1.00D+00 NBFU=   356
 Initial guess from the checkpoint file:  "/local_scratch/slurm.6277425/Gau-3443903.chk"
 B after Tr=    -0.000000    0.000000    0.000000
         Rot=    0.997464   -0.071040    0.003899   -0.001756 Ang=  -8.16 deg.
 ExpMin= 3.60D-02 ExpMax= 7.00D+03 ExpMxC= 1.05D+03 IAcc=3 IRadAn=         5 AccDes= 0.00D+00
 Harris functional with IExCor= 4639 and IRadAn=       5 diagonalized for initial guess.
 HarFok:  IExCor= 4639 AccDes= 0.00D+00 IRadAn=         5 IDoV= 1 UseB2=F ITyADJ=14
 ICtDFT=  3500011 ScaDFX=  1.000000  1.000000  1.000000  1.000000
 FoFCou: FMM=F IPFlag=           0 FMFlag=      100000 FMFlg1=           0
         NFxFlg=           0 DoJE=T BraDBF=F KetDBF=T FulRan=T
         wScrn=  0.000000 ICntrl=       500 IOpCl=  0 I1Cent=   200000004 NGrid=           0
         NMat0=    1 NMatS0=      1 NMatT0=    0 NMatD0=    1 NMtDS0=    0 NMtDT0=    0
 Petite list used in FoFCou.
 Requested convergence on RMS density matrix=1.00D-10 within 128 cycles.
 Requested convergence on MAX density matrix=1.00D-08.
 Requested convergence on             energy=1.00D-08.
 No special actions if energy rises.
 SCF Done:  E(RwB97XD) =  -1061.68177093     A.U. after   16 cycles
            NFock= 16  Conv=0.39D-10     -V/T= 2.0083
 Calling FoFJK, ICntrl=      2127 FMM=F ISym2X=0 I1Cent= 0 IOpClX= 0 NMat=1 NMatS=1 NMatT=0.
 ***** Axes restored to original set *****
 -------------------------------------------------------------------
 Center     Atomic                   Forces (Hartrees/Bohr)
 Number     Number              X              Y              Z
 -------------------------------------------------------------------
      1        6          -0.000604554    0.000106811    0.000205335
      2        8           0.000526642   -0.001515542   -0.001481848
      3        8           0.004464794   -0.002191406    0.000751982
      4        1          -0.004566679    0.002699118    0.000660536
      5        6          -0.000262591   -0.000125120    0.000027701
      6        9           0.000099031   -0.000023018    0.000278618
      7        9           0.000253343    0.000239059   -0.000128187
      8        9           0.000165491   -0.000095300   -0.000192130
      9        8          -0.000636184    0.000266636    0.000221296
     10        1           0.000372680   -0.000375679    0.000056312
     11        1           0.000600941    0.000127489    0.000024002
     12        8          -0.000038804   -0.000425637   -0.000081164
     13        1           0.000026672    0.000058369   -0.000176023
     14        1          -0.000009885    0.000438962    0.000350949
     15        8           0.000321277    0.000860049   -0.000189420
     16        1          -0.000627759   -0.000591681   -0.000078873
     17        1           0.000040228   -0.000211333    0.000022041
     18        8           0.000126597   -0.000595048   -0.000275641
     19        1          -0.000082171    0.000403925    0.000419538
     20        1           0.000064096    0.000225579   -0.000579983
     21        8          -0.000877659   -0.000013612   -0.000589121
     22        1           0.000326692   -0.000077034    0.000089756
     23        1           0.000928017    0.000009578    0.000587506
     24        8           0.000296077    0.000220290   -0.000328043
     25        1           0.000166711   -0.000367235    0.000232812
     26        1          -0.000321844    0.000044912    0.000034337
     27        8          -0.000508658    0.000069967    0.000143152
     28        1           0.000096375    0.000178762    0.000037517
     29        1          -0.000338877    0.000658138   -0.000042960
 -------------------------------------------------------------------
 Cartesian Forces:  Max     0.004566679 RMS     0.000883607

 GradGradGradGradGradGradGradGradGradGradGradGradGradGradGradGradGradGrad
 Berny optimization.
 Using GEDIIS/GDIIS optimizer.
 FormGI is forming the generalized inverse of G from B-inverse, IUseBI=4.
 Internal  Forces:  Max     0.005698072 RMS     0.000922822
 Search for a local minimum.
 Step number   4 out of a maximum of  174
 All quantities printed in internal units (Hartrees-Bohrs-Radians)
 Mixed Optimization -- En-DIIS/RFO-DIIS
 Swapping is turned off.
 Update second derivatives using D2CorX and points    3    4
 DE= -1.22D-04 DEPred=-4.53D-04 R= 2.69D-01
 Trust test= 2.69D-01 RLast= 3.94D-01 DXMaxT set to 8.49D-01
 ITU=  0  1  1  0
     Eigenvalues ---    0.00002   0.00009   0.00045   0.00099   0.00119
     Eigenvalues ---    0.00164   0.00239   0.00270   0.00305   0.00387
     Eigenvalues ---    0.00446   0.00502   0.00637   0.00709   0.00770
     Eigenvalues ---    0.00837   0.00935   0.01013   0.01160   0.01293
     Eigenvalues ---    0.01370   0.01422   0.01496   0.01552   0.01660
     Eigenvalues ---    0.01708   0.01888   0.01915   0.01987   0.02086
     Eigenvalues ---    0.02192   0.02380   0.02527   0.02592   0.02780
     Eigenvalues ---    0.02832   0.02934   0.03173   0.03282   0.03723
     Eigenvalues ---    0.03803   0.04132   0.05080   0.05286   0.05566
     Eigenvalues ---    0.05656   0.06155   0.06358   0.06417   0.10077
     Eigenvalues ---    0.12103   0.13619   0.18108   0.19945   0.20985
     Eigenvalues ---    0.22591   0.24898   0.27227   0.29668   0.33516
     Eigenvalues ---    0.37374   0.37856   0.38174   0.39129   0.41366
     Eigenvalues ---    0.43558   0.45783   0.47554   0.48268   0.48630
     Eigenvalues ---    0.51200   0.52853   0.53460   0.55734   0.57216
     Eigenvalues ---    0.57510   0.57554   0.57748   0.60881   0.92775
     Eigenvalues ---    1.37611
 Eigenvalue     1 is   1.91D-05 Eigenvector:
                          D24       D13       D26       D25       D14
   1                   -0.35270   0.34412  -0.33829  -0.33477   0.33389
                          D11       D12       D21       D34       D23
   1                    0.20340   0.19928  -0.18864  -0.17808  -0.17756
 Eigenvalue     2 is   9.36D-05 Eigenvector:
                          D60       D59       D56       D57       D58
   1                    0.43088   0.42511  -0.41153  -0.41018  -0.36751
                          A44       D51       D38       D55       D41
   1                   -0.09340  -0.09248   0.08816  -0.08560   0.08220
 En-DIIS/RFO-DIIS/Sim-DIIS IScMMF=       -3 using points:     4    3
 RFO step:  Lambda=-4.14377257D-04.
 DidBck=F Rises=F RFO-DIIS coefs:    0.85251    0.14749
 Iteration  1 RMS(Cart)=  0.04795862 RMS(Int)=  0.00106356
 Iteration  2 RMS(Cart)=  0.00233711 RMS(Int)=  0.00015490
 Iteration  3 RMS(Cart)=  0.00000556 RMS(Int)=  0.00015488
 Iteration  4 RMS(Cart)=  0.00000000 RMS(Int)=  0.00015488
 Variable       Old X    -DE/DX   Delta X   Delta X   Delta X     New X
                                 (Linear)    (Quad)   (Total)
    R1        2.29019  -0.00201   0.00044  -0.00093  -0.00050   2.28969
    R2        2.45401  -0.00102  -0.00109  -0.00381  -0.00488   2.44913
    R3        2.92754   0.00023   0.00015   0.00272   0.00286   2.93040
    R4        1.91440   0.00570   0.00662   0.00981   0.01646   1.93086
    R5        2.93760   0.00056  -0.01534  -0.02073  -0.03605   2.90155
    R6        2.53646  -0.00024   0.00012   0.00056   0.00068   2.53714
    R7        2.53818  -0.00026   0.00008  -0.00112  -0.00104   2.53714
    R8        2.52092  -0.00003   0.00019   0.00033   0.00053   2.52145
    R9        1.83634   0.00003   0.00003   0.00046   0.00041   1.83674
   R10        1.84407  -0.00063  -0.00013  -0.00009  -0.00000   1.84407
   R11        3.12374  -0.00036  -0.00079   0.00535   0.00448   3.12822
   R12        3.59092  -0.00009   0.00329  -0.00559  -0.00240   3.58852
   R13        3.52042  -0.00013  -0.00167   0.01151   0.01004   3.53046
   R14        1.81381   0.00027   0.00012   0.00003   0.00015   1.81395
   R15        1.86081   0.00000   0.00080  -0.00041   0.00043   1.86124
   R16        3.53168   0.00017  -0.01014  -0.01799  -0.02836   3.50332
   R17        3.30984   0.00006  -0.00668  -0.00912  -0.01575   3.29408
   R18        1.85210  -0.00022   0.00003  -0.00261  -0.00251   1.84959
   R19        1.81456   0.00006   0.00006  -0.00025  -0.00020   1.81437
   R20        3.39992   0.00024  -0.00218   0.02075   0.01861   3.41853
   R21        1.84431   0.00110   0.00090   0.00137   0.00229   1.84659
   R22        1.83970   0.00071   0.00087   0.00008   0.00076   1.84046
   R23        3.47414   0.00065  -0.01312  -0.01520  -0.02826   3.44588
   R24        1.81455  -0.00020   0.00004  -0.00047  -0.00043   1.81412
   R25        1.88191   0.00049   0.00126   0.00360   0.00487   1.88677
   R26        3.12372  -0.00061  -0.00846  -0.02348  -0.03193   3.09180
   R27        1.88486  -0.00073  -0.00016  -0.00170  -0.00192   1.88293
   R28        1.81453  -0.00014   0.00001  -0.00017  -0.00016   1.81437
   R29        3.57003   0.00010  -0.00347  -0.00073  -0.00421   3.56582
   R30        1.83817   0.00023   0.00031   0.00029   0.00060   1.83878
   R31        1.83382  -0.00068   0.00029   0.00042   0.00072   1.83454
    A1        2.23758   0.00056   0.00119   0.00704   0.00827   2.24585
    A2        2.09706  -0.00030  -0.00120  -0.00309  -0.00432   2.09275
    A3        1.94731  -0.00028   0.00001  -0.00372  -0.00373   1.94357
    A4        1.93833   0.00510   0.00513   0.02749   0.03271   1.97103
    A5        1.95704   0.00005   0.00007  -0.00260  -0.00253   1.95451
    A6        1.91524   0.00040   0.00015   0.00460   0.00475   1.91999
    A7        1.93349   0.00033   0.00019   0.00098   0.00116   1.93466
    A8        1.88251  -0.00022  -0.00009  -0.00034  -0.00042   1.88209
    A9        1.88405  -0.00033  -0.00028  -0.00232  -0.00260   1.88145
   A10        1.88949  -0.00027  -0.00007  -0.00039  -0.00047   1.88903
   A11        1.84262  -0.00036   0.00047   0.00078   0.00142   1.84404
   A12        1.87621   0.00035  -0.00087  -0.00736  -0.00841   1.86780
   A13        1.87014  -0.00006  -0.00224   0.00533   0.00301   1.87315
   A14        2.70283   0.00068   0.00009   0.01905   0.01891   2.72174
   A15        2.77746   0.00054   0.00044  -0.00657  -0.00624   2.77122
   A16        2.26526  -0.00008   0.01112  -0.01667  -0.00550   2.25976
   A17        1.79356  -0.00036  -0.00190  -0.00505  -0.00667   1.78688
   A18        1.57266  -0.00006  -0.00200  -0.00028  -0.00275   1.56990
   A19        1.88197   0.00023   0.00011  -0.00303  -0.00281   1.87916
   A20        2.09794  -0.00025  -0.00836   0.02359   0.01541   2.11334
   A21        1.77992   0.00065  -0.00122   0.00344   0.00221   1.78213
   A22        1.88558  -0.00038  -0.00148   0.00499   0.00366   1.88924
   A23        2.15811  -0.00010  -0.00169   0.02672   0.02504   2.18316
   A24        1.87925   0.00021  -0.00088   0.00122  -0.00035   1.87890
   A25        2.05368   0.00245  -0.00257   0.01753   0.01489   2.06857
   A26        1.78670   0.00004   0.00013   0.00903   0.00943   1.79614
   A27        1.83889  -0.00060  -0.00051   0.00498   0.00383   1.84272
   A28        2.78578   0.00059   0.00392   0.01400   0.01798   2.80376
   A29        1.66069   0.00019  -0.00115  -0.00732  -0.00852   1.65216
   A30        2.17364  -0.00008   0.00274   0.01523   0.01791   2.19156
   A31        1.73439  -0.00008  -0.00132  -0.00987  -0.01141   1.72298
   A32        2.12290  -0.00017  -0.00284   0.01205   0.00900   2.13189
   A33        1.82652   0.00046   0.00210  -0.01981  -0.01764   1.80888
   A34        1.88589  -0.00021   0.00075   0.00068   0.00154   1.88743
   A35        1.76846  -0.00043  -0.00046  -0.00429  -0.00465   1.76380
   A36        2.18635   0.00011   0.00093   0.01575   0.01667   2.20301
   A37        1.70119   0.00072  -0.00184   0.00582   0.00386   1.70505
   A38        1.88605   0.00008  -0.00001  -0.00414  -0.00419   1.88187
   A39        1.71708  -0.00040   0.00016  -0.01541  -0.01527   1.70181
   A40        2.12439  -0.00027   0.00093  -0.00499  -0.00429   2.12010
   A41        1.86969   0.00030   0.00059   0.00720   0.00766   1.87735
   A42        1.84527  -0.00051  -0.00094   0.02103   0.02012   1.86539
   A43        1.83487  -0.00009  -0.00146  -0.00089  -0.00248   1.83238
   A44        2.79720  -0.00003  -0.00083   0.00186   0.00094   2.79814
   A45        2.91025  -0.00164  -0.00231  -0.01593  -0.01833   2.89192
   A46        3.14148   0.00081  -0.00343  -0.02381  -0.02732   3.11416
   A47        3.04063   0.00143   0.00904   0.02673   0.03545   3.07607
   A48        3.11850   0.00169  -0.00079  -0.03139  -0.03211   3.08640
   A49        3.01214   0.00001  -0.00312  -0.01120  -0.01425   2.99789
   A50        2.91996  -0.00016   0.00052   0.00719   0.00766   2.92762
   A51        3.12948  -0.00414  -0.00631  -0.03999  -0.04633   3.08315
   A52        3.43774   0.00034  -0.00226   0.00160  -0.00085   3.43688
   A53        3.47815   0.00013  -0.00278   0.00821   0.00490   3.48305
   A54        2.82836  -0.00100   0.00429   0.01637   0.02046   2.84882
   A55        2.97270  -0.00042   0.00252   0.00075   0.00319   2.97589
   A56        3.16714   0.00029  -0.00002   0.00161   0.00158   3.16872
    D1        0.18051   0.00108   0.00576   0.02121   0.02696   0.20747
    D2       -3.01514   0.00083   0.00573   0.02605   0.03180  -2.98334
    D3       -2.48956  -0.00001  -0.00044   0.02930   0.02885  -2.46071
    D4        1.70196  -0.00004  -0.00048   0.02831   0.02782   1.72978
    D5       -0.38343  -0.00017  -0.00061   0.02524   0.02462  -0.35881
    D6        0.70115   0.00019  -0.00050   0.02454   0.02405   0.72520
    D7       -1.39051   0.00015  -0.00054   0.02355   0.02302  -1.36749
    D8        2.80728   0.00002  -0.00067   0.02048   0.01982   2.82710
    D9       -0.15852   0.00095  -0.00460  -0.03961  -0.04433  -0.20285
   D10        1.80634   0.00142  -0.00558  -0.01764  -0.02314   1.78320
   D11       -1.23230   0.00006   0.00136  -0.02940  -0.02802  -1.26032
   D12        0.75971  -0.00002  -0.00136  -0.02625  -0.02769   0.73203
   D13        1.39336   0.00006  -0.00519  -0.03882  -0.04421   1.34916
   D14       -0.60285  -0.00014  -0.00343  -0.03318  -0.03664  -0.63948
   D15       -0.22662   0.00049  -0.00168   0.02203   0.02025  -0.20637
   D16        2.11329   0.00018  -0.00116   0.03698   0.03573   2.14902
   D17       -1.93503  -0.00016   0.00016   0.01772   0.01789  -1.91715
   D18        1.70712   0.00016  -0.00227   0.02336   0.02103   1.72815
   D19       -2.23615  -0.00015  -0.00175   0.03831   0.03650  -2.19965
   D20       -0.00129  -0.00049  -0.00043   0.01905   0.01866   0.01737
   D21       -2.86319  -0.00025  -0.00928   0.02284   0.01356  -2.84962
   D22       -0.65236  -0.00039  -0.00056  -0.00310  -0.00364  -0.65600
   D23        1.13337   0.00025  -0.00233   0.00010  -0.00233   1.13105
   D24       -1.16730  -0.00014   0.00519   0.04724   0.05222  -1.11507
   D25        2.76782  -0.00004   0.00837   0.02517   0.03339   2.80121
   D26        0.67927   0.00036   0.00693   0.02414   0.03110   0.71036
   D27       -0.10316  -0.00011   0.00513   0.01902   0.02408  -0.07908
   D28       -2.30730   0.00004   0.00913  -0.01755  -0.00889  -2.31619
   D29        2.32823  -0.00034   0.02018  -0.00438   0.01606   2.34430
   D30        0.12410  -0.00018   0.02419  -0.04096  -0.01691   0.10719
   D31       -1.68412   0.00001   0.00728   0.01987   0.02755  -1.65656
   D32        2.39493   0.00017   0.01129  -0.01671  -0.00542   2.38951
   D33       -1.64519  -0.00093  -0.00181   0.07693   0.07499  -1.57020
   D34        2.23177  -0.00061  -0.00937   0.08402   0.07467   2.30644
   D35        0.15382  -0.00128  -0.00423   0.07187   0.06767   0.22149
   D36        0.03992   0.00021   0.00059  -0.00757  -0.00690   0.03302
   D37       -2.04481   0.00013   0.00141  -0.00245  -0.00090  -2.04571
   D38        1.76706  -0.00013   0.00082  -0.02289  -0.02209   1.74498
   D39        2.40625   0.00026  -0.00587   0.02929   0.02329   2.42954
   D40        0.32152   0.00018  -0.00504   0.03441   0.02929   0.35081
   D41       -2.14980  -0.00008  -0.00563   0.01397   0.00811  -2.14169
   D42        1.80772   0.00077   0.00274   0.00831   0.01080   1.81852
   D43       -2.13019   0.00044   0.00420   0.04060   0.04478  -2.08541
   D44        0.06967   0.00079   0.00403   0.01973   0.02359   0.09326
   D45       -0.06019   0.00028   0.00204  -0.01444  -0.01254  -0.07274
   D46        2.28509  -0.00006   0.00351   0.01785   0.02144   2.30652
   D47       -1.79824   0.00030   0.00334  -0.00302   0.00025  -1.79799
   D48       -0.62909  -0.00264   0.00566  -0.05117  -0.04569  -0.67477
   D49        1.52795  -0.00012   0.00261  -0.02486  -0.02243   1.50552
   D50       -0.05174  -0.00034  -0.00283   0.02064   0.01769  -0.03405
   D51       -1.96924  -0.00010  -0.00083   0.01281   0.01178  -1.95746
   D52        1.62367  -0.00018  -0.00394   0.00916   0.00534   1.62901
   D53       -0.29383   0.00007  -0.00194   0.00132  -0.00057  -0.29440
   D54       -2.34582   0.00001  -0.00695   0.00556  -0.00131  -2.34713
   D55        2.01987   0.00025  -0.00495  -0.00227  -0.00722   2.01265
   D56       -1.21816   0.00054  -0.00340   0.03873   0.03519  -1.18297
   D57        0.57396   0.00016  -0.00418   0.03280   0.02854   0.60250
   D58        2.62218  -0.00018  -0.00361   0.01322   0.00965   2.63183
   D59       -0.45042   0.00050   0.00435  -0.05962  -0.05537  -0.50579
   D60        1.50705   0.00001   0.00290  -0.03332  -0.03051   1.47654
         Item               Value     Threshold  Converged?
 Maximum Force            0.005698     0.000015     NO 
 RMS     Force            0.000923     0.000010     NO 
 Maximum Displacement     0.237005     0.000060     NO 
 RMS     Displacement     0.048293     0.000040     NO 
 Predicted change in Energy=-2.225295D-04
 GradGradGradGradGradGradGradGradGradGradGradGradGradGradGradGradGradGrad

                          Input orientation:                          
 ---------------------------------------------------------------------
 Center     Atomic      Atomic             Coordinates (Angstroms)
 Number     Number       Type             X           Y           Z
 ---------------------------------------------------------------------
      1          6           0        0.059077   -1.827631    0.289580
      2          8           0       -0.048156   -1.362936    1.403428
      3          8           0       -0.839334   -1.918397   -0.640095
      4          1           0       -1.678368   -1.371534   -0.437670
      5          6           0        1.395363   -2.479620   -0.150789
      6          9           0        1.698755   -2.191563   -1.426541
      7          9           0        1.313693   -3.815056   -0.038973
      8          9           0        2.404247   -2.057593    0.613663
      9          8           0       -1.848053    3.266308   -0.064469
     10          1           0       -1.859058    2.807008   -0.920993
     11          1           0       -2.473762    2.778715    0.503867
     12          8           0       -1.489210    1.395988   -2.136846
     13          1           0       -1.515368    1.394684   -3.096392
     14          1           0       -0.587244    1.111379   -1.862012
     15          8           0        0.845083    0.749139   -0.936914
     16          1           0        0.944812    1.434663   -0.245477
     17          1           0        1.714410    0.581779   -1.308525
     18          8           0       -2.855659   -0.386750   -0.479431
     19          1           0       -3.057237    0.133737    0.322649
     20          1           0       -2.572828    0.262301   -1.148217
     21          8           0       -3.128684    1.423108    1.610091
     22          1           0       -3.872537    1.503756    2.211554
     23          1           0       -2.306509    1.259994    2.152585
     24          8           0        0.526135    2.726802    0.949342
     25          1           0       -0.335927    3.059654    0.576672
     26          1           0        1.064487    3.490123    1.171512
     27          8           0       -0.802152    0.995125    2.738765
     28          1           0       -0.198307    1.609454    2.286243
     29          1           0       -0.533813    0.112025    2.437814
 ---------------------------------------------------------------------
                    Distance matrix (angstroms):
                    1          2          3          4          5
     1  C    0.000000
     2  O    1.211651   0.000000
     3  O    1.296023   2.260638   0.000000
     4  H    1.937945   2.459126   1.021769   0.000000
     5  C    1.550701   2.397148   2.355475   3.279935   0.000000
     6  F    2.401262   3.427396   2.671144   3.613208   1.342598
     7  F    2.373155   3.154052   2.931585   3.883579   1.342595
     8  F    2.378599   2.668437   3.480244   4.271266   1.334294
     9  O    5.450753   5.179212   5.313193   4.655926   6.598703
    10  H    5.159904   5.105950   4.842333   4.210281   6.255630
    11  H    5.261142   4.883241   5.103221   4.329400   6.561157
    12  O    4.321627   4.714004   3.694286   3.253023   5.223555
    13  H    4.932241   5.477733   4.179344   3.840226   5.670905
    14  H    3.699305   4.132305   3.276610   3.063358   4.444579
    15  O    2.960040   3.276573   3.168771   3.333812   3.368335
    16  H    3.422481   3.395796   3.818626   3.846134   3.941265
    17  H    3.331565   3.774022   3.635834   4.010581   3.288512
    18  O    3.341138   3.518546   2.537188   1.535434   4.749663
    19  H    3.682319   3.530252   3.171312   2.178349   5.184537
    20  H    3.655407   3.940336   2.831719   1.993578   4.925396
    21  O    4.740556   4.158653   4.633585   3.755897   6.228882
    22  H    5.499974   4.847358   5.389189   4.483309   7.014180
    23  H    4.312797   3.541350   4.478151   3.745520   5.744049
    24  O    4.625613   4.154751   5.095948   4.855923   5.391908
    25  H    4.911620   4.508396   5.149265   4.739880   5.848942
    26  H    5.483353   4.984369   6.013197   5.809339   6.123381
    27  O    3.835125   2.812843   4.461692   4.056916   5.025181
    28  H    3.983273   3.104353   4.628186   4.300764   5.019904
    29  H    2.954437   1.865831   3.699930   3.432107   4.139952
                    6          7          8          9         10
     6  F    0.000000
     7  F    2.170103   0.000000
     8  F    2.162892   2.168851   0.000000
     9  O    6.650071   7.755191   6.847323   0.000000
    10  H    6.156243   7.395677   6.647953   0.971962   0.000000
    11  H    6.770527   7.623470   6.870000   0.975840   1.552059
    12  O    4.851616   6.277923   5.886555   2.814536   1.898964
    13  H    5.097073   6.670291   6.406723   3.578577   2.616323
    14  H    4.040402   5.586304   5.012022   3.076446   2.319092
    15  O    3.101003   4.675229   3.565532   3.788177   3.398155
    16  H    3.887526   5.266712   3.881227   3.344814   3.193953
    17  H    2.775897   4.593962   3.337209   4.630930   4.227469
    18  O    4.989695   5.415790   5.626116   3.812125   3.374653
    19  H    5.575495   5.901590   5.891894   3.380086   3.182555
    20  H    4.934099   5.741106   5.766923   3.274731   2.652665
    21  O    6.752121   7.063461   6.612220   2.800277   3.151748
    22  H    7.611204   7.762191   7.391514   3.519290   3.945303
    23  H    6.384789   6.607944   5.963714   3.025029   3.469919
    24  O    5.586607   6.662801   5.150768   2.637357   3.032116
    25  H    5.977297   7.096611   5.804837   1.655383   2.150990
    26  H    6.279629   7.408982   5.734396   3.171850   3.659554
    27  O    5.810275   5.943944   4.910818   3.756368   4.218269
    28  H    5.641927   6.092461   4.797712   3.315520   3.805074
    29  H    5.022362   4.996970   4.082519   4.235345   4.505640
                   11         12         13         14         15
    11  H    0.000000
    12  O    3.139211   0.000000
    13  H    3.974409   0.959903   0.000000
    14  H    3.454902   0.984926   1.570150   0.000000
    15  O    4.148465   2.703179   3.263710   1.743154   0.000000
    16  H    3.748952   3.082732   3.765873   2.250531   0.978761
    17  H    5.064788   3.407673   3.780046   2.425785   0.960121
    18  O    3.336598   2.791481   3.437786   3.049857   3.898080
    19  H    2.714625   3.178223   3.956916   3.439388   4.146483
    20  H    3.011899   1.853877   2.489156   2.274419   3.458869
    21  O    1.868241   4.090006   4.975397   4.314115   4.767839
    22  H    2.549174   4.959884   5.808824   5.247957   5.721734
    23  H    2.247833   4.368717   5.309972   4.369776   4.442804
    24  O    3.033237   3.918831   4.723372   3.428252   2.751516
    25  H    2.157445   3.385414   4.201738   3.131472   3.004032
    26  H    3.670294   4.674613   5.409392   4.193913   3.465053
    27  O    3.312136   4.940073   5.892146   4.607261   4.035407
    28  H    3.117969   4.612561   5.545587   4.196114   3.495361
    29  H    3.822930   4.846531   5.765076   4.414756   3.700819
                   16         17         18         19         20
    16  H    0.000000
    17  H    1.565172   0.000000
    18  O    4.220883   4.744573   0.000000
    19  H    4.246359   5.062616   0.977176   0.000000
    20  H    3.816171   4.302112   0.973928   1.553907   0.000000
    21  O    4.476229   5.716791   2.777810   1.823482   3.043798
    22  H    5.408200   6.667456   3.442304   2.471766   3.810317
    23  H    4.043797   5.348555   3.152909   2.276118   3.458556
    24  O    1.809007   3.333329   4.813744   4.467358   4.480746
    25  H    2.226391   3.727963   4.397966   4.003879   3.975443
    26  H    2.499419   3.877041   5.755284   5.382796   5.387953
    27  O    3.485796   4.783774   4.059958   3.415408   4.333700
    28  H    2.783322   4.199638   4.323806   3.769207   4.387332
    29  H    3.337028   4.394341   3.761657   3.292728   4.127927
                   21         22         23         24         25
    21  O    0.000000
    22  H    0.959990   0.000000
    23  H    0.998437   1.585983   0.000000
    24  O    3.936230   4.736807   3.409280   0.000000
    25  H    3.397901   4.195387   3.099269   0.996406   0.000000
    26  H    4.695485   5.422319   4.159278   0.960125   1.581233
    27  O    2.621035   3.156568   1.636110   2.822248   3.025606
    28  H    3.013140   3.676509   2.141145   1.886952   2.246031
    29  H    3.022816   3.624250   2.131113   3.190000   3.491637
                   26         27         28         29
    26  H    0.000000
    27  O    3.487927   0.000000
    28  H    2.524716   0.973038   0.000000
    29  H    3.945837   0.970796   1.542022   0.000000
 Stoichiometry    C2H15F3O9
 Framework group  C1[X(C2H15F3O9)]
 Deg. of freedom    81
 Full point group                 C1      NOp   1
 Largest Abelian subgroup         C1      NOp   1
 Largest concise Abelian subgroup C1      NOp   1
                         Standard orientation:                         
 ---------------------------------------------------------------------
 Center     Atomic      Atomic             Coordinates (Angstroms)
 Number     Number       Type             X           Y           Z
 ---------------------------------------------------------------------
      1          6           0        1.528228   -0.120249   -0.710345
      2          8           0        0.949936   -1.165754   -0.911831
      3          8           0        1.218909    1.068917   -1.122514
      4          1           0        0.278974    1.120607   -1.519833
      5          6           0        2.859330   -0.113813    0.085142
      6          9           0        2.946246    0.941196    0.910957
      7          9           0        3.900077   -0.060280   -0.761346
      8          9           0        2.977284   -1.219659    0.822387
      9          8           0       -3.679734    0.383440    0.817445
     10          1           0       -3.202866    1.229939    0.844762
     11          1           0       -3.694402    0.119647   -0.121950
     12          8           0       -1.687343    2.370272    0.750431
     13          1           0       -1.583410    3.273769    1.057522
     14          1           0       -0.986864    1.826443    1.178984
     15          8           0       -0.008142    0.498765    1.742862
     16          1           0       -0.601949   -0.246779    1.965419
     17          1           0        0.656765    0.557442    2.432999
     18          8           0       -1.179116    1.475717   -1.844534
     19          1           0       -1.817491    0.748334   -1.979676
     20          1           0       -1.475086    1.937339   -1.039647
     21          8           0       -3.076268   -0.551236   -1.752333
     22          1           0       -3.628365   -0.859583   -2.474615
     23          1           0       -2.552778   -1.328371   -1.407521
     24          8           0       -2.044059   -1.338943    1.963575
     25          1           0       -2.750190   -0.722552    1.625544
     26          1           0       -2.401520   -1.807989    2.721241
     27          8           0       -1.572879   -2.374797   -0.619076
     28          1           0       -1.688850   -2.223553    0.335115
     29          1           0       -0.660208   -2.102683   -0.807302
 ---------------------------------------------------------------------
 Rotational constants (GHZ):           0.6865750           0.2884055           0.2852315
 Standard basis: 6-31++G(d,p) (6D, 7F)
 There are   356 symmetry adapted cartesian basis functions of A   symmetry.
 There are   356 symmetry adapted basis functions of A   symmetry.
   356 basis functions,   568 primitive gaussians,   356 cartesian basis functions
    63 alpha electrons       63 beta electrons
       nuclear repulsion energy      1175.7322216326 Hartrees.
 NAtoms=   29 NActive=   29 NUniq=   29 SFac= 1.00D+00 NAtFMM=   60 NAOKFM=F Big=F
 Integral buffers will be    131072 words long.
 Raffenetti 2 integral format.
 Two-electron integral symmetry is turned on.
 Nuclear repulsion after empirical dispersion term =     1175.7140947499 Hartrees.
 One-electron integrals computed using PRISM.
 NBasis=   356 RedAO= T EigKep=  4.38D-05  NBF=   356
 NBsUse=   356 1.00D-06 EigRej= -1.00D+00 NBFU=   356
 Initial guess from the checkpoint file:  "/local_scratch/slurm.6277425/Gau-3443903.chk"
 B after Tr=     0.000000    0.000000   -0.000000
         Rot=    0.995366    0.096117   -0.002739    0.000037 Ang=  11.04 deg.
 ExpMin= 3.60D-02 ExpMax= 7.00D+03 ExpMxC= 1.05D+03 IAcc=3 IRadAn=         5 AccDes= 0.00D+00
 Harris functional with IExCor= 4639 and IRadAn=       5 diagonalized for initial guess.
 HarFok:  IExCor= 4639 AccDes= 0.00D+00 IRadAn=         5 IDoV= 1 UseB2=F ITyADJ=14
 ICtDFT=  3500011 ScaDFX=  1.000000  1.000000  1.000000  1.000000
 FoFCou: FMM=F IPFlag=           0 FMFlag=      100000 FMFlg1=           0
         NFxFlg=           0 DoJE=T BraDBF=F KetDBF=T FulRan=T
         wScrn=  0.000000 ICntrl=       500 IOpCl=  0 I1Cent=   200000004 NGrid=           0
         NMat0=    1 NMatS0=      1 NMatT0=    0 NMatD0=    1 NMtDS0=    0 NMtDT0=    0
 Petite list used in FoFCou.
 Requested convergence on RMS density matrix=1.00D-10 within 128 cycles.
 Requested convergence on MAX density matrix=1.00D-08.
 Requested convergence on             energy=1.00D-08.
 No special actions if energy rises.
 SCF Done:  E(RwB97XD) =  -1061.68198791     A.U. after   15 cycles
            NFock= 15  Conv=0.59D-10     -V/T= 2.0083
 Calling FoFJK, ICntrl=      2127 FMM=F ISym2X=0 I1Cent= 0 IOpClX= 0 NMat=1 NMatS=1 NMatT=0.
 ***** Axes restored to original set *****
 -------------------------------------------------------------------
 Center     Atomic                   Forces (Hartrees/Bohr)
 Number     Number              X              Y              Z
 -------------------------------------------------------------------
      1        6          -0.000060545   -0.000328656   -0.000207910
      2        8          -0.000095888    0.000439407    0.000210792
      3        8           0.000791797   -0.000643953   -0.000491165
      4        1          -0.000697913    0.000559295    0.000405791
      5        6          -0.000020803   -0.000021978    0.000045939
      6        9           0.000005952   -0.000077611   -0.000027125
      7        9          -0.000040185    0.000039283    0.000001775
      8        9          -0.000049870   -0.000064659    0.000027847
      9        8          -0.000506987   -0.000115346    0.000429587
     10        1           0.000043849   -0.000169380   -0.000016956
     11        1           0.000552315    0.000211646   -0.000370379
     12        8           0.000359802   -0.000167441   -0.000204815
     13        1          -0.000285225    0.000115623   -0.000132704
     14        1          -0.000038188    0.000055274    0.000391353
     15        8           0.000191704    0.000515479   -0.000068982
     16        1          -0.000201181    0.000195546    0.000295318
     17        1          -0.000008606   -0.000200120   -0.000123893
     18        8          -0.000026470   -0.000347516    0.000872254
     19        1           0.000025657   -0.000051168   -0.000025268
     20        1           0.000080484    0.000298419   -0.000730019
     21        8           0.000022835    0.000092566   -0.000134442
     22        1           0.000081817    0.000013748    0.000124251
     23        1          -0.000170602   -0.000076988   -0.000113322
     24        8           0.000150404   -0.000066149   -0.000081230
     25        1          -0.000305948   -0.000028140    0.000001794
     26        1           0.000085283   -0.000066194   -0.000000059
     27        8          -0.000157985   -0.000012829   -0.000246599
     28        1           0.000241863    0.000089611    0.000133607
     29        1           0.000032634   -0.000187767    0.000034560
 -------------------------------------------------------------------
 Cartesian Forces:  Max     0.000872254 RMS     0.000275428

 GradGradGradGradGradGradGradGradGradGradGradGradGradGradGradGradGradGrad
 Berny optimization.
 Using GEDIIS/GDIIS optimizer.
 FormGI is forming the generalized inverse of G from B-inverse, IUseBI=4.
 Internal  Forces:  Max     0.001270457 RMS     0.000227361
 Search for a local minimum.
 Step number   5 out of a maximum of  174
 All quantities printed in internal units (Hartrees-Bohrs-Radians)
 Mixed Optimization -- En-DIIS/RFO-DIIS
 Swapping is turned off.
 Update second derivatives using D2CorX and points    3    4    5
 DE= -2.17D-04 DEPred=-2.23D-04 R= 9.75D-01
 TightC=F SS=  1.41D+00  RLast= 2.66D-01 DXNew= 1.4270D+00 7.9824D-01
 Trust test= 9.75D-01 RLast= 2.66D-01 DXMaxT set to 8.49D-01
 ITU=  1  0  1  1  0
     Eigenvalues ---    0.00002   0.00010   0.00046   0.00096   0.00121
     Eigenvalues ---    0.00157   0.00229   0.00274   0.00310   0.00397
     Eigenvalues ---    0.00444   0.00497   0.00654   0.00717   0.00762
     Eigenvalues ---    0.00838   0.00930   0.01022   0.01161   0.01287
     Eigenvalues ---    0.01366   0.01434   0.01498   0.01547   0.01663
     Eigenvalues ---    0.01712   0.01886   0.01911   0.01979   0.02085
     Eigenvalues ---    0.02200   0.02384   0.02518   0.02581   0.02772
     Eigenvalues ---    0.02841   0.02936   0.03163   0.03245   0.03687
     Eigenvalues ---    0.03801   0.04157   0.05075   0.05277   0.05514
     Eigenvalues ---    0.05641   0.06155   0.06334   0.06417   0.10324
     Eigenvalues ---    0.12143   0.13621   0.19300   0.20197   0.20982
     Eigenvalues ---    0.22661   0.25110   0.27302   0.28943   0.32956
     Eigenvalues ---    0.37402   0.37858   0.38140   0.39113   0.41456
     Eigenvalues ---    0.43629   0.46125   0.47561   0.47815   0.48295
     Eigenvalues ---    0.51185   0.52661   0.53410   0.55612   0.57207
     Eigenvalues ---    0.57507   0.57557   0.57750   0.60921   0.92936
     Eigenvalues ---    1.33928
 Eigenvalue     1 is   2.14D-05 Eigenvector:
                          D24       D13       D26       D25       D14
   1                    0.35825  -0.35597   0.35299   0.34790  -0.34448
                          D12       D11       D22       D23       D21
   1                   -0.20288  -0.20214   0.19084   0.18834   0.18776
 Eigenvalue     2 is   9.77D-05 Eigenvector:
                          D60       D59       D57       D56       D58
   1                   -0.43164  -0.41290   0.40955   0.40852   0.37645
                          D30       D41       A44       D29       D51
   1                    0.09870  -0.09717   0.09282   0.09269   0.08236
 En-DIIS/RFO-DIIS/Sim-DIIS IScMMF=       -3 using points:     5    4    3
 RFO step:  Lambda=-1.03694004D-04.
 DidBck=F Rises=F RFO-DIIS coefs:    1.03686   -0.30819    0.27133
 Iteration  1 RMS(Cart)=  0.02507119 RMS(Int)=  0.00215913
 Iteration  2 RMS(Cart)=  0.00123031 RMS(Int)=  0.00043110
 Iteration  3 RMS(Cart)=  0.00000638 RMS(Int)=  0.00043106
 Iteration  4 RMS(Cart)=  0.00000001 RMS(Int)=  0.00043106
 Variable       Old X    -DE/DX   Delta X   Delta X   Delta X     New X
                                 (Linear)    (Quad)   (Total)
    R1        2.28969   0.00037   0.00078  -0.00020   0.00058   2.29027
    R2        2.44913  -0.00014  -0.00218   0.00052  -0.00163   2.44750
    R3        2.93040  -0.00005   0.00038  -0.00019   0.00018   2.93058
    R4        1.93086   0.00090   0.01279   0.00094   0.01376   1.94462
    R5        2.90155  -0.00006  -0.02955   0.00160  -0.02793   2.87362
    R6        2.53714   0.00001   0.00024   0.00128   0.00152   2.53866
    R7        2.53714  -0.00004   0.00010  -0.00091  -0.00081   2.53633
    R8        2.52145  -0.00004   0.00037  -0.00077  -0.00040   2.52105
    R9        1.83674   0.00014   0.00008   0.00064   0.00058   1.83732
   R10        1.84407  -0.00075  -0.00024  -0.00132  -0.00236   1.84171
   R11        3.12822  -0.00010  -0.00129   0.00370   0.00218   3.13040
   R12        3.58852   0.00002   0.00597  -0.00742  -0.00147   3.58705
   R13        3.53046  -0.00007  -0.00271   0.00149  -0.00197   3.52849
   R14        1.81395   0.00016   0.00022  -0.00020   0.00003   1.81398
   R15        1.86124   0.00002   0.00148  -0.00171  -0.00018   1.86106
   R16        3.50332   0.00014  -0.01970   0.02300   0.00379   3.50711
   R17        3.29408  -0.00004  -0.01287   0.00736  -0.00547   3.28861
   R18        1.84959  -0.00002  -0.00003  -0.00009  -0.00013   1.84946
   R19        1.81437   0.00007   0.00010  -0.00022  -0.00013   1.81424
   R20        3.41853  -0.00037  -0.00333  -0.00515  -0.00850   3.41003
   R21        1.84659  -0.00014   0.00175  -0.00112   0.00078   1.84737
   R22        1.84046   0.00084   0.00163  -0.00058   0.00155   1.84201
   R23        3.44588  -0.00005  -0.02518   0.02313  -0.00200   3.44388
   R24        1.81412   0.00002   0.00007  -0.00005   0.00002   1.81413
   R25        1.88677  -0.00012   0.00250  -0.00223   0.00035   1.88712
   R26        3.09180   0.00008  -0.01673   0.01341  -0.00317   3.08863
   R27        1.88293   0.00015  -0.00036   0.00085   0.00031   1.88325
   R28        1.81437  -0.00000   0.00002  -0.00019  -0.00016   1.81421
   R29        3.56582   0.00004  -0.00655   0.02264   0.01636   3.58218
   R30        1.83878   0.00020   0.00059  -0.00010   0.00079   1.83957
   R31        1.83454   0.00017   0.00057  -0.00020   0.00036   1.83490
    A1        2.24585  -0.00020   0.00250  -0.00250   0.00005   2.24589
    A2        2.09275   0.00011  -0.00238   0.00237  -0.00003   2.09272
    A3        1.94357   0.00008  -0.00012   0.00028   0.00014   1.94371
    A4        1.97103  -0.00075   0.01064  -0.01486  -0.00414   1.96690
    A5        1.95451   0.00012   0.00004  -0.00203  -0.00199   1.95251
    A6        1.91999  -0.00012   0.00046   0.00137   0.00183   1.92182
    A7        1.93466  -0.00000   0.00040   0.00041   0.00081   1.93547
    A8        1.88209  -0.00003  -0.00018  -0.00013  -0.00031   1.88178
    A9        1.88145   0.00004  -0.00061  -0.00012  -0.00073   1.88072
   A10        1.88903   0.00000  -0.00015   0.00053   0.00038   1.88940
   A11        1.84404  -0.00003   0.00091  -0.00101   0.00012   1.84416
   A12        1.86780   0.00003  -0.00192   0.00055  -0.00116   1.86664
   A13        1.87315  -0.00004  -0.00401  -0.00001  -0.00455   1.86860
   A14        2.72174   0.00006   0.00086   0.01170   0.01189   2.73363
   A15        2.77122   0.00027   0.00059  -0.00594  -0.00457   2.76664
   A16        2.25976  -0.00000   0.02025  -0.04091  -0.02080   2.23896
   A17        1.78688  -0.00018  -0.00374  -0.00557  -0.00904   1.77784
   A18        1.56990  -0.00011  -0.00379   0.01427   0.01042   1.58032
   A19        1.87916   0.00024   0.00011   0.00038   0.00079   1.87995
   A20        2.11334  -0.00006  -0.01481   0.03387   0.01904   2.13238
   A21        1.78213   0.00010  -0.00216   0.00211   0.00016   1.78230
   A22        1.88924   0.00017  -0.00259   0.01039   0.00791   1.89714
   A23        2.18316  -0.00006  -0.00218   0.00869   0.00643   2.18958
   A24        1.87890   0.00007  -0.00163   0.00571   0.00422   1.88313
   A25        2.06857   0.00014  -0.00418   0.00624   0.00196   2.07053
   A26        1.79614   0.00037   0.00059   0.00458   0.00537   1.80151
   A27        1.84272  -0.00033  -0.00080   0.00163   0.00093   1.84365
   A28        2.80376   0.00013   0.00788  -0.02107  -0.01280   2.79096
   A29        1.65216   0.00014  -0.00243   0.01245   0.01023   1.66240
   A30        2.19156  -0.00008   0.00571  -0.00410   0.00107   2.19263
   A31        1.72298   0.00003  -0.00286  -0.00620  -0.00918   1.71380
   A32        2.13189  -0.00010  -0.00490   0.00799   0.00346   2.13535
   A33        1.80888   0.00001   0.00321  -0.00942  -0.00656   1.80232
   A34        1.88743   0.00003   0.00144  -0.00442  -0.00285   1.88458
   A35        1.76380  -0.00007  -0.00102   0.00076  -0.00017   1.76363
   A36        2.20301  -0.00005   0.00232  -0.00027   0.00219   2.20520
   A37        1.70505   0.00003  -0.00324  -0.02020  -0.02473   1.68032
   A38        1.88187   0.00009  -0.00018  -0.00041  -0.00081   1.88106
   A39        1.70181  -0.00007  -0.00027   0.00953   0.00960   1.71141
   A40        2.12010   0.00004   0.00156   0.01256   0.01496   2.13506
   A41        1.87735   0.00001   0.00136   0.02669   0.02867   1.90602
   A42        1.86539   0.00002  -0.00099  -0.00126  -0.00224   1.86315
   A43        1.83238   0.00021  -0.00277   0.00396  -0.00016   1.83223
   A44        2.79814  -0.00012  -0.00148  -0.03515  -0.03769   2.76045
   A45        2.89192   0.00127  -0.00493   0.01495   0.01000   2.90192
   A46        3.11416   0.00004  -0.00732   0.00886   0.00159   3.11575
   A47        3.07607  -0.00016   0.01794  -0.03691  -0.01952   3.05655
   A48        3.08640   0.00018  -0.00264   0.00415   0.00124   3.08763
   A49        2.99789   0.00011  -0.00626   0.01878   0.01219   3.01008
   A50        2.92762  -0.00001   0.00124   0.00016   0.00177   2.92939
   A51        3.08315  -0.00044  -0.01331   0.01352   0.00021   3.08336
   A52        3.43688  -0.00011  -0.00419   0.00778   0.00339   3.44027
   A53        3.48305  -0.00011  -0.00494   0.00921   0.00441   3.48746
   A54        2.84882   0.00012   0.00865  -0.00519   0.00293   2.85175
   A55        2.97589  -0.00020   0.00475   0.00823   0.01294   2.98882
   A56        3.16872  -0.00017   0.00002  -0.01564  -0.01565   3.15307
    D1        0.20747  -0.00058   0.01159  -0.01706  -0.00547   0.20200
    D2       -2.98334  -0.00062   0.01172  -0.01343  -0.00171  -2.98504
    D3       -2.46071  -0.00008   0.00025   0.03142   0.03167  -2.42904
    D4        1.72978  -0.00003   0.00014   0.03199   0.03213   1.76191
    D5       -0.35881   0.00005  -0.00022   0.03017   0.02995  -0.32886
    D6        0.72520  -0.00003  -0.00003   0.02831   0.02828   0.75348
    D7       -1.36749   0.00002  -0.00014   0.02887   0.02874  -1.33875
    D8        2.82710   0.00010  -0.00050   0.02706   0.02656   2.85366
    D9       -0.20285  -0.00025  -0.01009   0.02815   0.01793  -0.18492
   D10        1.78320   0.00001  -0.01113   0.03583   0.02484   1.80804
   D11       -1.26032   0.00003   0.00146   0.01229   0.01414  -1.24618
   D12        0.73203  -0.00001  -0.00353   0.01206   0.00852   0.74055
   D13        1.34916  -0.00005  -0.01119  -0.02267  -0.03374   1.31542
   D14       -0.63948  -0.00005  -0.00766  -0.02283  -0.03046  -0.66994
   D15       -0.20637   0.00006  -0.00234   0.00232   0.00020  -0.20616
   D16        2.14902  -0.00000  -0.00081  -0.00245  -0.00283   2.14620
   D17       -1.91715   0.00004   0.00095   0.02132   0.02382  -1.89333
   D18        1.72815   0.00003  -0.00340   0.00162  -0.00140   1.72675
   D19       -2.19965  -0.00004  -0.00187  -0.00316  -0.00443  -2.20408
   D20        0.01737   0.00000  -0.00011   0.02062   0.02221   0.03958
   D21       -2.84962  -0.00012  -0.01656   0.03679   0.02043  -2.82919
   D22       -0.65600   0.00003  -0.00116  -0.00440  -0.00577  -0.66177
   D23        1.13105   0.00009  -0.00437   0.00070  -0.00377   1.12728
   D24       -1.11507  -0.00006   0.01147   0.00775   0.01921  -1.09586
   D25        2.80121  -0.00000   0.01663  -0.01448   0.00158   2.80279
   D26        0.71036  -0.00002   0.01389  -0.00039   0.01315   0.72351
   D27       -0.07908   0.00013   0.01032  -0.03220  -0.02178  -0.10086
   D28       -2.31619  -0.00012   0.01647  -0.06519  -0.04867  -2.36486
   D29        2.34430   0.00010   0.03772  -0.09504  -0.05722   2.28707
   D30        0.10719  -0.00015   0.04387  -0.12803  -0.08411   0.02308
   D31       -1.65656   0.00025   0.01441  -0.04552  -0.03099  -1.68755
   D32        2.38951   0.00001   0.02057  -0.07851  -0.05787   2.33164
   D33       -1.57020   0.00001  -0.00057   0.04411   0.04344  -1.52676
   D34        2.30644   0.00016  -0.01448   0.06374   0.04910   2.35554
   D35        0.22149  -0.00020  -0.00528   0.04164   0.03648   0.25797
   D36        0.03302  -0.00009   0.00082   0.01766   0.01830   0.05132
   D37       -2.04571  -0.00010   0.00256   0.01374   0.01637  -2.02933
   D38        1.74498  -0.00017   0.00070   0.02433   0.02507   1.77005
   D39        2.42954   0.00001  -0.00993   0.05781   0.04778   2.47732
   D40        0.35081   0.00000  -0.00820   0.05389   0.04585   0.39666
   D41       -2.14169  -0.00006  -0.01005   0.06448   0.05455  -2.08714
   D42        1.81852   0.00036   0.00543  -0.00030   0.00504   1.82356
   D43       -2.08541   0.00035   0.00938   0.01302   0.02214  -2.06327
   D44        0.09326   0.00028   0.00829   0.00377   0.01216   0.10542
   D45       -0.07274   0.00002   0.00330  -0.00701  -0.00372  -0.07646
   D46        2.30652   0.00001   0.00724   0.00631   0.01338   2.31990
   D47       -1.79799  -0.00006   0.00616  -0.00294   0.00339  -1.79460
   D48       -0.67477  -0.00025   0.00873  -0.05548  -0.04681  -0.72158
   D49        1.50552  -0.00006   0.00397  -0.04529  -0.04141   1.46411
   D50       -0.03405   0.00019  -0.00456  -0.00363  -0.00991  -0.04396
   D51       -1.95746  -0.00005  -0.00110  -0.02130  -0.02310  -1.98056
   D52        1.62901   0.00033  -0.00704   0.00904   0.00041   1.62942
   D53       -0.29440   0.00009  -0.00358  -0.00864  -0.01278  -0.30718
   D54       -2.34713   0.00026  -0.01283   0.00971  -0.00426  -2.35139
   D55        2.01265   0.00002  -0.00937  -0.00796  -0.01745   1.99520
   D56       -1.18297  -0.00002  -0.00496  -0.10510  -0.10974  -1.29270
   D57        0.60250  -0.00010  -0.00663  -0.10605  -0.11254   0.48996
   D58        2.63183  -0.00003  -0.00629  -0.09379  -0.09925   2.53257
   D59       -0.50579  -0.00002   0.00597   0.10599   0.11159  -0.39420
   D60        1.47654   0.00011   0.00420   0.11788   0.12156   1.59810
         Item               Value     Threshold  Converged?
 Maximum Force            0.001270     0.000015     NO 
 RMS     Force            0.000227     0.000010     NO 
 Maximum Displacement     0.097973     0.000060     NO 
 RMS     Displacement     0.025631     0.000040     NO 
 Predicted change in Energy=-5.708567D-05
 GradGradGradGradGradGradGradGradGradGradGradGradGradGradGradGradGradGrad

                          Input orientation:                          
 ---------------------------------------------------------------------
 Center     Atomic      Atomic             Coordinates (Angstroms)
 Number     Number       Type             X           Y           Z
 ---------------------------------------------------------------------
      1          6           0        0.049113   -1.842635    0.292761
      2          8           0       -0.068781   -1.376031    1.405069
      3          8           0       -0.837564   -1.927809   -0.647445
      4          1           0       -1.681561   -1.373661   -0.448622
      5          6           0        1.388008   -2.499791   -0.132066
      6          9           0        1.724012   -2.180964   -1.393090
      7          9           0        1.289859   -3.836348   -0.058617
      8          9           0        2.383729   -2.109438    0.665394
      9          8           0       -1.861270    3.273246   -0.064085
     10          1           0       -1.866853    2.807628   -0.917591
     11          1           0       -2.479219    2.782168    0.507583
     12          8           0       -1.499288    1.400135   -2.137005
     13          1           0       -1.515374    1.425137   -3.096461
     14          1           0       -0.595991    1.122657   -1.859596
     15          8           0        0.831728    0.775283   -0.927152
     16          1           0        0.940648    1.472209   -0.248720
     17          1           0        1.698765    0.577743   -1.288990
     18          8           0       -2.848914   -0.399801   -0.484408
     19          1           0       -3.047545    0.123035    0.317380
     20          1           0       -2.577875    0.248307   -1.160151
     21          8           0       -3.115645    1.411575    1.604333
     22          1           0       -3.847751    1.483267    2.221162
     23          1           0       -2.282631    1.252920    2.131746
     24          8           0        0.523978    2.761789    0.942760
     25          1           0       -0.347118    3.082565    0.580198
     26          1           0        1.054747    3.532963    1.155482
     27          8           0       -0.778262    0.993048    2.715451
     28          1           0       -0.155498    1.599358    2.277077
     29          1           0       -0.513590    0.106105    2.422027
 ---------------------------------------------------------------------
                    Distance matrix (angstroms):
                    1          2          3          4          5
     1  C    0.000000
     2  O    1.211960   0.000000
     3  O    1.295160   2.260155   0.000000
     4  H    1.940314   2.457078   1.029050   0.000000
     5  C    1.550797   2.397469   2.354983   3.284910   0.000000
     6  F    2.400385   3.419316   2.679878   3.625147   1.343403
     7  F    2.374407   3.168824   2.918076   3.878952   1.342167
     8  F    2.379174   2.664547   3.483283   4.278899   1.334083
     9  O    5.472581   5.194921   5.332848   4.666252   6.624982
    10  H    5.173086   5.111830   4.853533   4.211584   6.275338
    11  H    5.275169   4.889407   5.119864   4.338375   6.577513
    12  O    4.337841   4.722259   3.705655   3.252353   5.250303
    13  H    4.961127   5.495721   4.207060   3.856415   5.711596
    14  H    3.720451   4.144807   3.291354   3.066090   4.476912
    15  O    2.992351   3.298230   3.189275   3.341193   3.415805
    16  H    3.475087   3.444770   3.857609   3.874908   3.998816
    17  H    3.328891   3.768210   3.622477   3.992593   3.302463
    18  O    3.329312   3.500326   2.531189   1.520656   4.741899
    19  H    3.667937   3.507606   3.165576   2.166281   5.172558
    20  H    3.658423   3.938829   2.833202   1.985052   4.933278
    21  O    4.725018   4.134468   4.627272   3.745498   6.212629
    22  H    5.474112   4.808555   5.378250   4.470141   6.986816
    23  H    4.289680   3.512914   4.464209   3.730752   5.716753
    24  O    4.674261   4.205550   5.135648   4.888997   5.439304
    25  H    4.949466   4.542792   5.181843   4.764153   5.889031
    26  H    5.536482   5.042105   6.054041   5.842558   6.177618
    27  O    3.820350   2.798750   4.454660   4.053223   5.000101
    28  H    3.978277   3.101750   4.632381   4.312440   4.998940
    29  H    2.940747   1.851697   3.696407   3.434310   4.114627
                    6          7          8          9         10
     6  F    0.000000
     7  F    2.170162   0.000000
     8  F    2.162799   2.168631   0.000000
     9  O    6.661000   7.776630   6.893870   0.000000
    10  H    6.164938   7.405747   6.689606   0.972267   0.000000
    11  H    6.775868   7.637492   6.899346   0.974589   1.551374
    12  O    4.875176   6.286476   5.937033   2.817193   1.898187
    13  H    5.138002   6.691865   6.468986   3.567976   2.604284
    14  H    4.063736   5.602828   5.069590   3.074057   2.311188
    15  O    3.122926   4.715016   3.642324   3.773187   3.378292
    16  H    3.907546   5.323427   3.968159   3.335951   3.180062
    17  H    2.760786   4.600568   3.392600   4.630333   4.221843
    18  O    4.990981   5.396350   5.623651   3.826668   3.382262
    19  H    5.567934   5.884825   5.882499   3.387712   3.182173
    20  H    4.945893   5.732115   5.788703   3.296232   2.667305
    21  O    6.731505   7.050856   6.597140   2.796944   3.141424
    22  H    7.585114   7.738910   7.359299   3.517455   3.940769
    23  H    6.345803   6.592497   5.935533   3.013459   3.447962
    24  O    5.597061   6.717496   5.221538   2.639079   3.029700
    25  H    5.990675   7.138567   5.866999   1.656538   2.151408
    26  H    6.292225   7.472353   5.817480   3.171427   3.655063
    27  O    5.763319   5.941014   4.881224   3.754735   4.204370
    28  H    5.594061   6.090273   4.774973   3.345535   3.820282
    29  H    4.979223   4.994893   4.048314   4.245913   4.503620
                   11         12         13         14         15
    11  H    0.000000
    12  O    3.140721   0.000000
    13  H    3.969844   0.959916   0.000000
    14  H    3.450226   0.984832   1.570540   0.000000
    15  O    4.128973   2.699596   3.261457   1.740259   0.000000
    16  H    3.739448   3.086114   3.760836   2.253523   0.978692
    17  H    5.053980   3.409252   3.783612   2.426608   0.960054
    18  O    3.353453   2.791476   3.454208   3.047077   3.888954
    19  H    2.725832   3.170504   3.961986   3.427621   4.125900
    20  H    3.035049   1.855883   2.502626   2.276307   3.457945
    21  O    1.867196   4.075580   4.965734   4.293126   4.732339
    22  H    2.548799   4.951344   5.806933   5.230350   5.684245
    23  H    2.239453   4.342526   5.287012   4.335035   4.391380
    24  O    3.034631   3.928443   4.718146   3.434281   2.745448
    25  H    2.154383   3.397243   4.198775   3.139390   2.997554
    26  H    3.670474   4.681081   5.396987   4.198238   3.462932
    27  O    3.311930   4.922594   5.874382   4.580510   3.988489
    28  H    3.151162   4.618396   5.545676   4.187283   3.452650
    29  H    3.832767   4.840546   5.761695   4.401415   3.670787
                   16         17         18         19         20
    16  H    0.000000
    17  H    1.567474   0.000000
    18  O    4.233291   4.720628   0.000000
    19  H    4.248109   5.031367   0.977588   0.000000
    20  H    3.835185   4.291245   0.974748   1.555437   0.000000
    21  O    4.459932   5.678481   2.777602   1.822421   3.047091
    22  H    5.387876   6.626084   3.444377   2.472841   3.817196
    23  H    4.013008   5.292335   3.145859   2.270167   3.454418
    24  O    1.804510   3.336299   4.838271   4.484407   4.512352
    25  H    2.222316   3.735456   4.418059   4.014997   4.004761
    26  H    2.496299   3.888898   5.778792   5.399891   5.417293
    27  O    3.459850   4.726912   4.057922   3.414281   4.337458
    28  H    2.756330   4.147147   4.344759   3.792608   4.416762
    29  H    3.333758   4.346103   3.762584   3.294048   4.136846
                   21         22         23         24         25
    21  O    0.000000
    22  H    0.959999   0.000000
    23  H    0.998623   1.584506   0.000000
    24  O    3.937971   4.730851   3.401092   0.000000
    25  H    3.392020   4.183892   3.082387   0.996573   0.000000
    26  H    4.700417   5.419540   4.158097   0.960039   1.580833
    27  O    2.621661   3.147443   1.634432   2.822536   3.018488
    28  H    3.041433   3.694501   2.160054   1.895610   2.261862
    29  H    3.023833   3.612970   2.128133   3.212077   3.504192
                   26         27         28         29
    26  H    0.000000
    27  O    3.499227   0.000000
    28  H    2.541947   0.973457   0.000000
    29  H    3.975823   0.970988   1.542415   0.000000
 Stoichiometry    C2H15F3O9
 Framework group  C1[X(C2H15F3O9)]
 Deg. of freedom    81
 Full point group                 C1      NOp   1
 Largest Abelian subgroup         C1      NOp   1
 Largest concise Abelian subgroup C1      NOp   1
                         Standard orientation:                         
 ---------------------------------------------------------------------
 Center     Atomic      Atomic             Coordinates (Angstroms)
 Number     Number       Type             X           Y           Z
 ---------------------------------------------------------------------
      1          6           0        1.541216   -0.017318   -0.714057
      2          8           0        0.962313   -1.023514   -1.062320
      3          8           0        1.234219    1.217655   -0.954957
      4          1           0        0.289996    1.322156   -1.350514
      5          6           0        2.867695   -0.124809    0.082104
      6          9           0        2.932008    0.781087    1.072028
      7          9           0        3.913433    0.082840   -0.733204
      8          9           0        2.997796   -1.334777    0.628755
      9          8           0       -3.704407    0.268230    0.819255
     10          1           0       -3.223607    1.101317    0.961036
     11          1           0       -3.701229    0.123344   -0.144498
     12          8           0       -1.715808    2.252060    1.034823
     13          1           0       -1.635292    3.099053    1.479300
     14          1           0       -1.023081    1.654919    1.400124
     15          8           0       -0.060435    0.260881    1.798211
     16          1           0       -0.656314   -0.503585    1.933704
     17          1           0        0.619501    0.228554    2.475223
     18          8           0       -1.152256    1.704627   -1.643808
     19          1           0       -1.786356    0.997807   -1.876185
     20          1           0       -1.463589    2.068040   -0.794610
     21          8           0       -3.039347   -0.324796   -1.831954
     22          1           0       -3.570339   -0.555108   -2.597853
     23          1           0       -2.512267   -1.131063   -1.568572
     24          8           0       -2.090051   -1.587797    1.775161
     25          1           0       -2.791273   -0.937427    1.495048
     26          1           0       -2.463104   -2.142302    2.464386
     27          8           0       -1.540189   -2.267242   -0.908626
     28          1           0       -1.651537   -2.261486    0.058425
     29          1           0       -0.626426   -1.974656   -1.057784
 ---------------------------------------------------------------------
 Rotational constants (GHZ):           0.6867614           0.2874027           0.2842918
 Standard basis: 6-31++G(d,p) (6D, 7F)
 There are   356 symmetry adapted cartesian basis functions of A   symmetry.
 There are   356 symmetry adapted basis functions of A   symmetry.
   356 basis functions,   568 primitive gaussians,   356 cartesian basis functions
    63 alpha electrons       63 beta electrons
       nuclear repulsion energy      1174.8674622229 Hartrees.
 NAtoms=   29 NActive=   29 NUniq=   29 SFac= 1.00D+00 NAtFMM=   60 NAOKFM=F Big=F
 Integral buffers will be    131072 words long.
 Raffenetti 2 integral format.
 Two-electron integral symmetry is turned on.
 Nuclear repulsion after empirical dispersion term =     1174.8493889540 Hartrees.
 One-electron integrals computed using PRISM.
 NBasis=   356 RedAO= T EigKep=  4.35D-05  NBF=   356
 NBsUse=   356 1.00D-06 EigRej= -1.00D+00 NBFU=   356
 Initial guess from the checkpoint file:  "/local_scratch/slurm.6277425/Gau-3443903.chk"
 B after Tr=    -0.000000    0.000000    0.000000
         Rot=    0.997759   -0.066738    0.004508   -0.001301 Ang=  -7.67 deg.
 ExpMin= 3.60D-02 ExpMax= 7.00D+03 ExpMxC= 1.05D+03 IAcc=3 IRadAn=         5 AccDes= 0.00D+00
 Harris functional with IExCor= 4639 and IRadAn=       5 diagonalized for initial guess.
 HarFok:  IExCor= 4639 AccDes= 0.00D+00 IRadAn=         5 IDoV= 1 UseB2=F ITyADJ=14
 ICtDFT=  3500011 ScaDFX=  1.000000  1.000000  1.000000  1.000000
 FoFCou: FMM=F IPFlag=           0 FMFlag=      100000 FMFlg1=           0
         NFxFlg=           0 DoJE=T BraDBF=F KetDBF=T FulRan=T
         wScrn=  0.000000 ICntrl=       500 IOpCl=  0 I1Cent=   200000004 NGrid=           0
         NMat0=    1 NMatS0=      1 NMatT0=    0 NMatD0=    1 NMtDS0=    0 NMtDT0=    0
 Petite list used in FoFCou.
 Requested convergence on RMS density matrix=1.00D-10 within 128 cycles.
 Requested convergence on MAX density matrix=1.00D-08.
 Requested convergence on             energy=1.00D-08.
 No special actions if energy rises.
 SCF Done:  E(RwB97XD) =  -1061.68199889     A.U. after   15 cycles
            NFock= 15  Conv=0.52D-10     -V/T= 2.0083
 Calling FoFJK, ICntrl=      2127 FMM=F ISym2X=0 I1Cent= 0 IOpClX= 0 NMat=1 NMatS=1 NMatT=0.
 ***** Axes restored to original set *****
 -------------------------------------------------------------------
 Center     Atomic                   Forces (Hartrees/Bohr)
 Number     Number              X              Y              Z
 -------------------------------------------------------------------
      1        6           0.000159292   -0.000285419   -0.000194719
      2        8           0.000021676    0.000047997    0.000139460
      3        8          -0.001655711    0.000981091    0.000258704
      4        1           0.001546468   -0.000910844   -0.000281924
      5        6           0.000152845   -0.000019358    0.000009086
      6        9          -0.000094491    0.000064057   -0.000001754
      7        9          -0.000058194   -0.000052153    0.000009572
      8        9          -0.000088395   -0.000043429    0.000044783
      9        8           0.000405134    0.000451069   -0.000212414
     10        1          -0.000091935   -0.000116923    0.000204555
     11        1          -0.000242988   -0.000402308    0.000062718
     12        8           0.000094774   -0.000039454   -0.000239368
     13        1          -0.000273225    0.000033765   -0.000089672
     14        1           0.000115072   -0.000018783    0.000470535
     15        8           0.000116187    0.000209622   -0.000344486
     16        1          -0.000165792    0.000142717    0.000344308
     17        1           0.000036135   -0.000125246   -0.000028330
     18        8          -0.000040563    0.000096525    0.000166745
     19        1           0.000164200   -0.000066746   -0.000053894
     20        1          -0.000008739    0.000001162   -0.000076353
     21        8           0.000298312   -0.000126529   -0.000041051
     22        1          -0.000024086    0.000005671    0.000024245
     23        1          -0.000147896    0.000160394   -0.000068434
     24        8           0.000230336   -0.000012233   -0.000057851
     25        1          -0.000125562   -0.000158912   -0.000063151
     26        1           0.000124137   -0.000029240    0.000036959
     27        8           0.001074580    0.000000350   -0.000280243
     28        1          -0.001254093    0.000366800    0.000198934
     29        1          -0.000267477   -0.000153645    0.000063040
 -------------------------------------------------------------------
 Cartesian Forces:  Max     0.001655711 RMS     0.000374156

 GradGradGradGradGradGradGradGradGradGradGradGradGradGradGradGradGradGrad
 Berny optimization.
 Using GEDIIS/GDIIS optimizer.
 FormGI is forming the generalized inverse of G from B-inverse, IUseBI=4.
 Internal  Forces:  Max     0.001728879 RMS     0.000260110
 Search for a local minimum.
 Step number   6 out of a maximum of  174
 All quantities printed in internal units (Hartrees-Bohrs-Radians)
 Mixed Optimization -- En-DIIS/RFO-DIIS
 Swapping is turned off.
 Update second derivatives using D2CorX and points    4    5    6
 DE= -1.10D-05 DEPred=-5.71D-05 R= 1.92D-01
 Trust test= 1.92D-01 RLast= 3.43D-01 DXMaxT set to 8.49D-01
 ITU=  0  1  0  1  1  0
     Eigenvalues ---    0.00002   0.00025   0.00044   0.00089   0.00114
     Eigenvalues ---    0.00139   0.00224   0.00261   0.00308   0.00396
     Eigenvalues ---    0.00429   0.00500   0.00650   0.00719   0.00747
     Eigenvalues ---    0.00837   0.00927   0.00999   0.01163   0.01299
     Eigenvalues ---    0.01355   0.01425   0.01475   0.01549   0.01566
     Eigenvalues ---    0.01792   0.01846   0.01964   0.01977   0.02093
     Eigenvalues ---    0.02196   0.02415   0.02506   0.02597   0.02786
     Eigenvalues ---    0.02928   0.02940   0.03190   0.03339   0.03629
     Eigenvalues ---    0.03831   0.04174   0.05035   0.05268   0.05447
     Eigenvalues ---    0.05602   0.06189   0.06346   0.06446   0.10367
     Eigenvalues ---    0.12166   0.13622   0.19291   0.20231   0.20985
     Eigenvalues ---    0.22723   0.25126   0.27185   0.28593   0.36710
     Eigenvalues ---    0.37427   0.37862   0.38142   0.39367   0.41730
     Eigenvalues ---    0.43672   0.46024   0.47246   0.47591   0.48578
     Eigenvalues ---    0.51256   0.52573   0.53442   0.55610   0.57203
     Eigenvalues ---    0.57499   0.57567   0.57755   0.60903   0.92933
     Eigenvalues ---    1.26767
 Eigenvalue     1 is   2.06D-05 Eigenvector:
                          D13       D24       D26       D14       D25
   1                    0.35894  -0.35866  -0.34985   0.34575  -0.34235
                          D12       D11       D21       D22       D23
   1                    0.19861   0.19575  -0.18874  -0.18473  -0.18316
 En-DIIS/RFO-DIIS/Sim-DIIS IScMMF=       -3 using points:     6    5    4    3
 RFO step:  Lambda=-1.23013538D-04.
 DidBck=T Rises=F RFO-DIIS coefs:    0.45993    1.00549   -0.44913   -0.01628
 Iteration  1 RMS(Cart)=  0.00954690 RMS(Int)=  0.00047058
 Iteration  2 RMS(Cart)=  0.00061962 RMS(Int)=  0.00014010
 Iteration  3 RMS(Cart)=  0.00000067 RMS(Int)=  0.00014010
 Variable       Old X    -DE/DX   Delta X   Delta X   Delta X     New X
                                 (Linear)    (Quad)   (Total)
    R1        2.29027   0.00014  -0.00060   0.00050  -0.00010   2.29017
    R2        2.44750   0.00004  -0.00127   0.00196   0.00070   2.44819
    R3        2.93058  -0.00007   0.00122  -0.00155  -0.00033   2.93025
    R4        1.94462  -0.00173  -0.00050  -0.00530  -0.00578   1.93884
    R5        2.87362   0.00011  -0.00000   0.01005   0.01006   2.88368
    R6        2.53866  -0.00001  -0.00052   0.00029  -0.00023   2.53844
    R7        2.53633   0.00006  -0.00006   0.00024   0.00019   2.53651
    R8        2.52105  -0.00005   0.00044  -0.00076  -0.00032   2.52073
    R9        1.83732  -0.00020  -0.00013   0.00017   0.00006   1.83738
   R10        1.84171   0.00017   0.00129  -0.00018   0.00137   1.84308
   R11        3.13040  -0.00025   0.00099  -0.00273  -0.00178   3.12862
   R12        3.58705  -0.00006  -0.00069  -0.00274  -0.00343   3.58362
   R13        3.52849  -0.00018   0.00592  -0.00401   0.00216   3.53065
   R14        1.81398   0.00013   0.00004  -0.00003   0.00001   1.81399
   R15        1.86106   0.00027   0.00021   0.00011   0.00034   1.86140
   R16        3.50711   0.00011  -0.01413   0.01409  -0.00030   3.50682
   R17        3.28861   0.00001  -0.00364   0.00340  -0.00023   3.28839
   R18        1.84946   0.00025  -0.00110   0.00153   0.00047   1.84993
   R19        1.81424   0.00007  -0.00003   0.00001  -0.00002   1.81422
   R20        3.41003  -0.00011   0.01349  -0.01231   0.00119   3.41122
   R21        1.84737  -0.00007   0.00054  -0.00115  -0.00066   1.84671
   R22        1.84201   0.00016  -0.00058   0.00011  -0.00070   1.84131
   R23        3.44388   0.00006  -0.01062   0.01044  -0.00018   3.44370
   R24        1.81413   0.00003  -0.00021   0.00027   0.00005   1.81419
   R25        1.88712  -0.00025   0.00194  -0.00238  -0.00042   1.88670
   R26        3.08863  -0.00007  -0.01221   0.01355   0.00134   3.08997
   R27        1.88325  -0.00017  -0.00105   0.00142   0.00033   1.88358
   R28        1.81421   0.00005   0.00001   0.00006   0.00008   1.81429
   R29        3.58218   0.00006  -0.01041   0.00108  -0.00934   3.57284
   R30        1.83957  -0.00049  -0.00018  -0.00051  -0.00071   1.83886
   R31        1.83490   0.00005   0.00010  -0.00012  -0.00002   1.83488
    A1        2.24589   0.00007   0.00369  -0.00374  -0.00003   2.24586
    A2        2.09272   0.00000  -0.00186   0.00254   0.00068   2.09339
    A3        1.94371  -0.00008  -0.00181   0.00117  -0.00065   1.94306
    A4        1.96690   0.00081   0.01689  -0.01660   0.00033   1.96722
    A5        1.95251  -0.00016  -0.00011  -0.00017  -0.00028   1.95224
    A6        1.92182  -0.00006   0.00120  -0.00169  -0.00049   1.92133
    A7        1.93547  -0.00004   0.00008  -0.00016  -0.00008   1.93539
    A8        1.88178   0.00010  -0.00002   0.00020   0.00018   1.88196
    A9        1.88072   0.00014  -0.00079   0.00131   0.00052   1.88124
   A10        1.88940   0.00004  -0.00041   0.00061   0.00019   1.88959
   A11        1.84416  -0.00021   0.00055  -0.00133  -0.00062   1.84354
   A12        1.86664   0.00020  -0.00319   0.00261  -0.00072   1.86593
   A13        1.86860  -0.00010   0.00410  -0.00088   0.00312   1.87172
   A14        2.73363   0.00015   0.00237  -0.00185   0.00059   2.73422
   A15        2.76664   0.00019  -0.00049   0.00157   0.00081   2.76746
   A16        2.23896  -0.00010   0.00744  -0.00393   0.00353   2.24249
   A17        1.77784  -0.00013   0.00199   0.00071   0.00278   1.78062
   A18        1.58032   0.00002  -0.00669   0.00405  -0.00294   1.57738
   A19        1.87995   0.00027  -0.00175   0.00378   0.00192   1.88188
   A20        2.13238  -0.00014  -0.00219  -0.00417  -0.00621   2.12617
   A21        1.78230   0.00008   0.00108   0.00046   0.00141   1.78370
   A22        1.89714  -0.00002  -0.00240   0.00221  -0.00025   1.89689
   A23        2.18958   0.00004   0.00837  -0.00687   0.00160   2.19119
   A24        1.88313   0.00005  -0.00234   0.00266  -0.00034   1.88279
   A25        2.07053   0.00068   0.00615  -0.00409   0.00202   2.07255
   A26        1.80151   0.00007   0.00147  -0.00399  -0.00238   1.79913
   A27        1.84365  -0.00021   0.00134  -0.00098  -0.00016   1.84349
   A28        2.79096   0.00026   0.01485  -0.01240   0.00229   2.79325
   A29        1.66240   0.00008  -0.00937   0.00726  -0.00220   1.66020
   A30        2.19263  -0.00010   0.00746  -0.00550   0.00200   2.19463
   A31        1.71380   0.00002  -0.00021   0.00459   0.00428   1.71808
   A32        2.13535  -0.00006   0.00263  -0.00536  -0.00301   2.13234
   A33        1.80232   0.00016  -0.00490   0.00362  -0.00116   1.80116
   A34        1.88458  -0.00003   0.00217  -0.00132   0.00093   1.88551
   A35        1.76363  -0.00016  -0.00202   0.00241   0.00034   1.76398
   A36        2.20520   0.00001   0.00647  -0.00945  -0.00299   2.20221
   A37        1.68032   0.00002   0.01536  -0.00026   0.01525   1.69556
   A38        1.88106   0.00011  -0.00151   0.00314   0.00167   1.88273
   A39        1.71141  -0.00015  -0.01231   0.00310  -0.00926   1.70216
   A40        2.13506   0.00009  -0.01018   0.00372  -0.00651   2.12854
   A41        1.90602  -0.00019  -0.01199  -0.00743  -0.01961   1.88641
   A42        1.86315  -0.00016   0.01068  -0.00767   0.00298   1.86613
   A43        1.83223   0.00020  -0.00091   0.00381   0.00290   1.83513
   A44        2.76045   0.00051   0.02089   0.00577   0.02686   2.78731
   A45        2.90192   0.00016  -0.01368   0.01178  -0.00194   2.89998
   A46        3.11575   0.00014  -0.01320   0.01250  -0.00082   3.11494
   A47        3.05655   0.00018   0.02604  -0.01836   0.00757   3.06413
   A48        3.08763   0.00068  -0.01552   0.01692   0.00148   3.08912
   A49        3.01008  -0.00002  -0.01287   0.00696  -0.00582   3.00426
   A50        2.92939  -0.00002   0.00255  -0.00559  -0.00314   2.92625
   A51        3.08336  -0.00127  -0.02098   0.01821  -0.00279   3.08058
   A52        3.44027   0.00007  -0.00198   0.00141  -0.00056   3.43971
   A53        3.48746   0.00005   0.00021   0.00087   0.00078   3.48824
   A54        2.85175  -0.00023   0.00747  -0.00518   0.00215   2.85390
   A55        2.98882  -0.00020  -0.00578  -0.00517  -0.01103   2.97779
   A56        3.15307   0.00013   0.00919   0.00021   0.00938   3.16245
    D1        0.20200  -0.00002   0.01487  -0.01796  -0.00310   0.19890
    D2       -2.98504  -0.00012   0.01509  -0.01838  -0.00328  -2.98832
    D3       -2.42904  -0.00003  -0.00363   0.00785   0.00422  -2.42483
    D4        1.76191  -0.00001  -0.00435   0.00885   0.00450   1.76641
    D5       -0.32886   0.00001  -0.00465   0.00930   0.00464  -0.32422
    D6        0.75348   0.00006  -0.00403   0.00841   0.00439   0.75787
    D7       -1.33875   0.00008  -0.00475   0.00941   0.00467  -1.33408
    D8        2.85366   0.00010  -0.00505   0.00985   0.00481   2.85847
    D9       -0.18492   0.00008  -0.02980   0.02460  -0.00523  -0.19015
   D10        1.80804   0.00045  -0.02357   0.01757  -0.00600   1.80204
   D11       -1.24618   0.00004  -0.02083   0.00618  -0.01467  -1.26085
   D12        0.74055  -0.00008  -0.01734   0.00573  -0.01173   0.72882
   D13        1.31542   0.00010  -0.00178  -0.00325  -0.00513   1.31029
   D14       -0.66994   0.00000  -0.00022  -0.00522  -0.00541  -0.67535
   D15       -0.20616   0.00016   0.00950  -0.00285   0.00652  -0.19965
   D16        2.14620   0.00012   0.01828  -0.01084   0.00729   2.15349
   D17       -1.89333   0.00018  -0.00456  -0.00270  -0.00758  -1.90091
   D18        1.72675  -0.00004   0.01079  -0.00460   0.00613   1.73287
   D19       -2.20408  -0.00008   0.01958  -0.01259   0.00690  -2.19718
   D20        0.03958  -0.00002  -0.00327  -0.00445  -0.00797   0.03161
   D21       -2.82919  -0.00021  -0.00370   0.00400   0.00015  -2.82904
   D22       -0.66177  -0.00002   0.00148   0.00733   0.00895  -0.65282
   D23        1.12728   0.00006   0.00121   0.00873   0.00990   1.13718
   D24       -1.09586  -0.00008   0.01336  -0.00084   0.01240  -1.08346
   D25        2.80279   0.00002   0.01376   0.00394   0.01769   2.82048
   D26        0.72351   0.00011   0.00661   0.00470   0.01140   0.73491
   D27       -0.10086   0.00007   0.02241  -0.01350   0.00890  -0.09197
   D28       -2.36486  -0.00003   0.02114  -0.01163   0.00913  -2.35572
   D29        2.28707   0.00001   0.03615  -0.01910   0.01725   2.30432
   D30        0.02308  -0.00009   0.03488  -0.01723   0.01748   0.04056
   D31       -1.68755   0.00008   0.02876  -0.01759   0.01142  -1.67613
   D32        2.33164  -0.00002   0.02749  -0.01572   0.01166   2.34330
   D33       -1.52676  -0.00032   0.01165  -0.01238  -0.00079  -1.52755
   D34        2.35554  -0.00010   0.00927  -0.00787   0.00143   2.35697
   D35        0.25797  -0.00044   0.01226  -0.01073   0.00148   0.25945
   D36        0.05132  -0.00006  -0.01316   0.00122  -0.01190   0.03943
   D37       -2.02933  -0.00009  -0.00942  -0.00253  -0.01193  -2.04127
   D38        1.77005  -0.00023  -0.02391   0.00416  -0.01971   1.75034
   D39        2.47732   0.00006  -0.01431   0.00073  -0.01375   2.46357
   D40        0.39666   0.00003  -0.01057  -0.00302  -0.01379   0.38287
   D41       -2.08714  -0.00010  -0.02507   0.00367  -0.02157  -2.10871
   D42        1.82356   0.00037   0.00200  -0.00723  -0.00542   1.81814
   D43       -2.06327   0.00015   0.00842  -0.01629  -0.00782  -2.07109
   D44        0.10542   0.00033   0.00397  -0.01334  -0.00946   0.09596
   D45       -0.07646   0.00013  -0.00405   0.00006  -0.00413  -0.08058
   D46        2.31990  -0.00009   0.00237  -0.00900  -0.00653   2.31338
   D47       -1.79460   0.00009  -0.00209  -0.00605  -0.00817  -1.80276
   D48       -0.72158  -0.00077   0.00339  -0.00108   0.00219  -0.71939
   D49        1.46411  -0.00006   0.01164  -0.00827   0.00322   1.46733
   D50       -0.04396  -0.00011   0.01390  -0.00394   0.01023  -0.03373
   D51       -1.98056  -0.00016   0.01805  -0.00252   0.01549  -1.96507
   D52        1.62942  -0.00003   0.00270   0.00428   0.00731   1.63673
   D53       -0.30718  -0.00009   0.00685   0.00569   0.01257  -0.29461
   D54       -2.35139   0.00004   0.00246   0.00267   0.00546  -2.34593
   D55        1.99520  -0.00002   0.00661   0.00409   0.01072   2.00592
   D56       -1.29270   0.00019   0.07602   0.01152   0.08747  -1.20524
   D57        0.48996   0.00000   0.07452   0.01438   0.08895   0.57891
   D58        2.53257   0.00007   0.05849   0.02262   0.08085   2.61343
   D59       -0.39420   0.00002  -0.08651  -0.00404  -0.09053  -0.48473
   D60        1.59810  -0.00015  -0.08017  -0.01429  -0.09443   1.50367
         Item               Value     Threshold  Converged?
 Maximum Force            0.001729     0.000015     NO 
 RMS     Force            0.000260     0.000010     NO 
 Maximum Displacement     0.054052     0.000060     NO 
 RMS     Displacement     0.009869     0.000040     NO 
 Predicted change in Energy=-3.764437D-05
 GradGradGradGradGradGradGradGradGradGradGradGradGradGradGradGradGradGrad

                          Input orientation:                          
 ---------------------------------------------------------------------
 Center     Atomic      Atomic             Coordinates (Angstroms)
 Number     Number       Type             X           Y           Z
 ---------------------------------------------------------------------
      1          6           0        0.057555   -1.838154    0.291427
      2          8           0       -0.052778   -1.365695    1.401979
      3          8           0       -0.835139   -1.926251   -0.643309
      4          1           0       -1.675621   -1.373405   -0.441806
      5          6           0        1.391900   -2.500637   -0.138767
      6          9           0        1.722869   -2.184368   -1.401637
      7          9           0        1.288465   -3.836786   -0.063377
      8          9           0        2.392441   -2.113371    0.653870
      9          8           0       -1.856598    3.271493   -0.063692
     10          1           0       -1.865257    2.803986   -0.916176
     11          1           0       -2.477391    2.784295    0.509451
     12          8           0       -1.497442    1.398553   -2.135063
     13          1           0       -1.520318    1.418616   -3.094504
     14          1           0       -0.593171    1.120504   -1.860787
     15          8           0        0.837704    0.771635   -0.933981
     16          1           0        0.944239    1.463182   -0.249335
     17          1           0        1.705478    0.580810   -1.297629
     18          8           0       -2.847743   -0.396976   -0.478240
     19          1           0       -3.047693    0.127401    0.321788
     20          1           0       -2.575316    0.249511   -1.154445
     21          8           0       -3.123632    1.417261    1.606847
     22          1           0       -3.862049    1.489001    2.216146
     23          1           0       -2.296276    1.255218    2.141659
     24          8           0        0.524853    2.750913    0.944147
     25          1           0       -0.342205    3.077435    0.576583
     26          1           0        1.059964    3.517683    1.162026
     27          8           0       -0.789996    0.995634    2.722547
     28          1           0       -0.184101    1.613732    2.277869
     29          1           0       -0.518886    0.113441    2.420831
 ---------------------------------------------------------------------
                    Distance matrix (angstroms):
                    1          2          3          4          5
     1  C    0.000000
     2  O    1.211906   0.000000
     3  O    1.295529   2.260424   0.000000
     4  H    1.938433   2.456262   1.025989   0.000000
     5  C    1.550623   2.397726   2.354610   3.282099   0.000000
     6  F    2.399918   3.418101   2.680502   3.623351   1.343282
     7  F    2.373933   3.170567   2.914817   3.872630   1.342265
     8  F    2.378823   2.664166   3.483526   4.277521   1.333915
     9  O    5.467960   5.187048   5.328779   4.663775   6.623886
    10  H    5.167685   5.103446   4.848788   4.208513   6.273155
    11  H    5.276411   4.888534   5.120067   4.339837   6.581953
    12  O    4.333836   4.715801   3.703822   3.253093   5.247588
    13  H    4.955881   5.488571   4.203090   3.854388   5.707709
    14  H    3.716063   4.137493   3.289912   3.066722   4.474207
    15  O    2.986847   3.289049   3.187708   3.340694   3.412809
    16  H    3.460845   3.423948   3.848332   3.866127   3.990550
    17  H    3.330486   3.764070   3.628805   3.997902   3.307054
    18  O    3.333187   3.505063   2.533082   1.525978   4.745020
    19  H    3.675172   3.516484   3.169273   2.172113   5.179641
    20  H    3.657991   3.937942   2.832563   1.987752   4.932922
    21  O    4.737932   4.149332   4.634595   3.752536   6.227931
    22  H    5.489790   4.829359   5.385408   4.476443   7.004771
    23  H    4.304977   3.528398   4.473558   3.737534   5.736675
    24  O    4.658749   4.182072   5.123032   4.875751   5.431690
    25  H    4.940054   4.528404   5.173780   4.756584   5.885044
    26  H    5.517948   5.014294   6.040453   5.829103   6.166233
    27  O    3.828712   2.804151   4.457402   4.050902   5.017141
    28  H    3.989970   3.108281   4.635581   4.306304   5.025132
    29  H    2.945397   1.855575   3.694498   3.426870   4.127476
                    6          7          8          9         10
     6  F    0.000000
     7  F    2.170284   0.000000
     8  F    2.162979   2.168724   0.000000
     9  O    6.661014   7.772970   6.896810   0.000000
    10  H    6.163927   7.400884   6.691296   0.972299   0.000000
    11  H    6.781007   7.638620   6.908201   0.975315   1.551615
    12  O    4.872950   6.281874   5.936577   2.815577   1.896369
    13  H    5.134740   6.685525   6.467992   3.568201   2.604486
    14  H    4.061655   5.598747   5.069056   3.074500   2.311840
    15  O    3.120925   4.711548   3.641667   3.777030   3.381829
    16  H    3.903676   5.314389   3.962928   3.339033   3.183662
    17  H    2.767188   4.605695   3.396892   4.631497   4.223526
    18  O    4.993789   5.395611   5.629140   3.822550   3.376866
    19  H    5.574292   5.887733   5.892910   3.384172   3.177234
    20  H    4.945631   5.728617   5.790667   3.292214   2.662010
    21  O    6.746205   7.061250   6.618201   2.798974   3.141999
    22  H    7.600876   7.751647   7.384879   3.520905   3.940533
    23  H    6.367043   6.606138   5.961961   3.020307   3.454680
    24  O    5.594188   6.707905   5.218563   2.637812   3.029231
    25  H    5.988694   7.132677   5.867600   1.655596   2.150068
    26  H    6.286907   7.459359   5.808829   3.173220   3.658580
    27  O    5.782369   5.952617   4.906449   3.752373   4.203168
    28  H    5.621465   6.112122   4.813236   3.320893   3.800647
    29  H    4.991659   5.004208   4.068988   4.235047   4.493035
                   11         12         13         14         15
    11  H    0.000000
    12  O    3.142298   0.000000
    13  H    3.971090   0.959923   0.000000
    14  H    3.454926   0.985010   1.571792   0.000000
    15  O    4.138133   2.699728   3.262930   1.740139   0.000000
    16  H    3.745483   3.085766   3.764441   2.253405   0.978942
    17  H    5.061351   3.410087   3.786349   2.427386   0.960045
    18  O    3.351594   2.791469   3.450111   3.049144   3.893055
    19  H    2.723884   3.170997   3.958681   3.431408   4.133800
    20  H    3.033689   1.855727   2.498730   2.277377   3.459757
    21  O    1.868338   4.080041   4.967224   4.302997   4.750244
    22  H    2.551053   4.953036   5.804451   5.238581   5.703121
    23  H    2.243876   4.353049   5.295867   4.351814   4.417606
    24  O    3.033734   3.924294   4.718944   3.431597   2.746412
    25  H    2.156260   3.392085   4.197203   3.135815   2.998450
    26  H    3.671047   4.679939   5.402035   4.197227   3.461708
    27  O    3.308232   4.925362   5.877955   4.589257   4.008712
    28  H    3.123571   4.609245   5.539489   4.187969   3.474074
    29  H    3.823947   4.833762   5.755455   4.399084   3.678086
                   16         17         18         19         20
    16  H    0.000000
    17  H    1.567478   0.000000
    18  O    4.229860   4.728561   0.000000
    19  H    4.248060   5.041897   0.977239   0.000000
    20  H    3.831382   4.295981   0.974380   1.554772   0.000000
    21  O    4.471587   5.697011   2.777617   1.822328   3.047790
    22  H    5.401821   6.645960   3.441721   2.470976   3.814827
    23  H    4.032498   5.319546   3.146067   2.269037   3.457400
    24  O    1.805141   3.335983   4.827711   4.475849   4.502460
    25  H    2.223261   3.733472   4.411566   4.010896   3.997549
    26  H    2.495257   3.884819   5.769333   5.391925   5.409459
    27  O    3.472499   4.749871   4.052002   3.408029   4.333028
    28  H    2.771746   4.173922   4.328288   3.773008   4.399976
    29  H    3.330513   4.358116   3.753494   3.286493   4.126744
                   21         22         23         24         25
    21  O    0.000000
    22  H    0.960027   0.000000
    23  H    0.998399   1.584881   0.000000
    24  O    3.940716   4.738704   3.410265   0.000000
    25  H    3.399112   4.195306   3.096503   0.996749   0.000000
    26  H    4.702352   5.427055   4.164465   0.960079   1.581973
    27  O    2.620766   3.152359   1.635144   2.823568   3.023173
    28  H    3.021542   3.680580   2.146711   1.890665   2.249844
    29  H    3.024437   3.620884   2.130894   3.197850   3.495387
                   26         27         28         29
    26  H    0.000000
    27  O    3.495469   0.000000
    28  H    2.533344   0.973083   0.000000
    29  H    3.958057   0.970978   1.543824   0.000000
 Stoichiometry    C2H15F3O9
 Framework group  C1[X(C2H15F3O9)]
 Deg. of freedom    81
 Full point group                 C1      NOp   1
 Largest Abelian subgroup         C1      NOp   1
 Largest concise Abelian subgroup C1      NOp   1
                         Standard orientation:                         
 ---------------------------------------------------------------------
 Center     Atomic      Atomic             Coordinates (Angstroms)
 Number     Number       Type             X           Y           Z
 ---------------------------------------------------------------------
      1          6           0        1.538814   -0.057707   -0.709863
      2          8           0        0.956793   -1.081021   -0.997604
      3          8           0        1.231303    1.162583   -1.017639
      4          1           0        0.288616    1.245647   -1.413990
      5          6           0        2.870316   -0.121154    0.082290
      6          9           0        2.938823    0.835674    1.022606
      7          9           0        3.910170    0.045360   -0.749969
      8          9           0        3.006226   -1.300580    0.690412
      9          8           0       -3.698366    0.311300    0.817999
     10          1           0       -3.216120    1.150109    0.913945
     11          1           0       -3.703554    0.119114   -0.138180
     12          8           0       -1.708024    2.299745    0.928001
     13          1           0       -1.624428    3.170643    1.322972
     14          1           0       -1.013587    1.722402    1.321291
     15          8           0       -0.048037    0.351749    1.787236
     16          1           0       -0.642174   -0.408124    1.954334
     17          1           0        0.629161    0.351551    2.467742
     18          8           0       -1.158709    1.617959   -1.722607
     19          1           0       -1.796409    0.903638   -1.917749
     20          1           0       -1.464521    2.022719   -0.890703
     21          8           0       -3.056363   -0.408493   -1.809545
     22          1           0       -3.592860   -0.665455   -2.563065
     23          1           0       -2.530769   -1.205758   -1.518133
     24          8           0       -2.078220   -1.496837    1.849416
     25          1           0       -2.781363   -0.857649    1.548520
     26          1           0       -2.444369   -2.022444    2.564554
     27          8           0       -1.557027   -2.308460   -0.804292
     28          1           0       -1.683423   -2.244736    0.158441
     29          1           0       -0.642757   -2.020789   -0.959706
 ---------------------------------------------------------------------
 Rotational constants (GHZ):           0.6871994           0.2870564           0.2840681
 Standard basis: 6-31++G(d,p) (6D, 7F)
 There are   356 symmetry adapted cartesian basis functions of A   symmetry.
 There are   356 symmetry adapted basis functions of A   symmetry.
   356 basis functions,   568 primitive gaussians,   356 cartesian basis functions
    63 alpha electrons       63 beta electrons
       nuclear repulsion energy      1174.7300281423 Hartrees.
 NAtoms=   29 NActive=   29 NUniq=   29 SFac= 1.00D+00 NAtFMM=   60 NAOKFM=F Big=F
 Integral buffers will be    131072 words long.
 Raffenetti 2 integral format.
 Two-electron integral symmetry is turned on.
 Nuclear repulsion after empirical dispersion term =     1174.7119558058 Hartrees.
 One-electron integrals computed using PRISM.
 NBasis=   356 RedAO= T EigKep=  4.35D-05  NBF=   356
 NBsUse=   356 1.00D-06 EigRej= -1.00D+00 NBFU=   356
 Initial guess from the checkpoint file:  "/local_scratch/slurm.6277425/Gau-3443903.chk"
 B after Tr=     0.000000   -0.000000   -0.000000
         Rot=    0.999697    0.024581   -0.001509    0.000443 Ang=   2.82 deg.
 ExpMin= 3.60D-02 ExpMax= 7.00D+03 ExpMxC= 1.05D+03 IAcc=3 IRadAn=         5 AccDes= 0.00D+00
 Harris functional with IExCor= 4639 and IRadAn=       5 diagonalized for initial guess.
 HarFok:  IExCor= 4639 AccDes= 0.00D+00 IRadAn=         5 IDoV= 1 UseB2=F ITyADJ=14
 ICtDFT=  3500011 ScaDFX=  1.000000  1.000000  1.000000  1.000000
 FoFCou: FMM=F IPFlag=           0 FMFlag=      100000 FMFlg1=           0
         NFxFlg=           0 DoJE=T BraDBF=F KetDBF=T FulRan=T
         wScrn=  0.000000 ICntrl=       500 IOpCl=  0 I1Cent=   200000004 NGrid=           0
         NMat0=    1 NMatS0=      1 NMatT0=    0 NMatD0=    1 NMtDS0=    0 NMtDT0=    0
 Petite list used in FoFCou.
 Requested convergence on RMS density matrix=1.00D-10 within 128 cycles.
 Requested convergence on MAX density matrix=1.00D-08.
 Requested convergence on             energy=1.00D-08.
 No special actions if energy rises.
 SCF Done:  E(RwB97XD) =  -1061.68203270     A.U. after   14 cycles
            NFock= 14  Conv=0.93D-10     -V/T= 2.0083
 Calling FoFJK, ICntrl=      2127 FMM=F ISym2X=0 I1Cent= 0 IOpClX= 0 NMat=1 NMatS=1 NMatT=0.
 ***** Axes restored to original set *****
 -------------------------------------------------------------------
 Center     Atomic                   Forces (Hartrees/Bohr)
 Number     Number              X              Y              Z
 -------------------------------------------------------------------
      1        6           0.000077246   -0.000159599   -0.000081644
      2        8           0.000010992    0.000073885    0.000032613
      3        8          -0.000619704    0.000293364    0.000084665
      4        1           0.000538452   -0.000290284   -0.000085013
      5        6           0.000041845   -0.000035354    0.000064243
      6        9          -0.000045315    0.000033257    0.000011568
      7        9           0.000000691   -0.000035113   -0.000007541
      8        9          -0.000018561   -0.000047703    0.000006799
      9        8          -0.000103607    0.000065876    0.000168974
     10        1          -0.000037268   -0.000063350    0.000141385
     11        1           0.000203783   -0.000067344   -0.000302183
     12        8           0.000078732   -0.000082137   -0.000137202
     13        1          -0.000109878    0.000025483   -0.000042861
     14        1          -0.000008614    0.000029267    0.000261141
     15        8           0.000125702    0.000374169   -0.000127569
     16        1          -0.000192807   -0.000014727    0.000168443
     17        1           0.000020786   -0.000128104   -0.000047897
     18        8          -0.000026333   -0.000170497    0.000218970
     19        1           0.000047277    0.000031171    0.000101838
     20        1           0.000046914    0.000188933   -0.000285406
     21        8           0.000031521   -0.000030775   -0.000047556
     22        1           0.000013998    0.000016650    0.000016063
     23        1          -0.000003197    0.000011407   -0.000030901
     24        8           0.000009280   -0.000008275   -0.000076059
     25        1          -0.000055318   -0.000086347    0.000009640
     26        1           0.000037146   -0.000005025    0.000011549
     27        8           0.000064665    0.000125186   -0.000101795
     28        1          -0.000098210   -0.000034851    0.000090932
     29        1          -0.000030218   -0.000009161   -0.000015196
 -------------------------------------------------------------------
 Cartesian Forces:  Max     0.000619704 RMS     0.000143117

 GradGradGradGradGradGradGradGradGradGradGradGradGradGradGradGradGradGrad
 Berny optimization.
 Using GEDIIS/GDIIS optimizer.
 FormGI is forming the generalized inverse of G from B-inverse, IUseBI=4.
 Internal  Forces:  Max     0.000749388 RMS     0.000138416
 Search for a local minimum.
 Step number   7 out of a maximum of  174
 All quantities printed in internal units (Hartrees-Bohrs-Radians)
 Mixed Optimization -- En-DIIS/RFO-DIIS
 Swapping is turned off.
 Update second derivatives using D2CorX and points    3    4    5    6    7
 DE= -3.38D-05 DEPred=-3.76D-05 R= 8.98D-01
 TightC=F SS=  1.41D+00  RLast= 2.16D-01 DXNew= 1.4270D+00 6.4830D-01
 Trust test= 8.98D-01 RLast= 2.16D-01 DXMaxT set to 8.49D-01
 ITU=  1  0  1  0  1  1  0
     Eigenvalues ---    0.00003   0.00039   0.00058   0.00087   0.00113
     Eigenvalues ---    0.00134   0.00224   0.00269   0.00317   0.00397
     Eigenvalues ---    0.00447   0.00500   0.00661   0.00720   0.00755
     Eigenvalues ---    0.00840   0.00924   0.01021   0.01163   0.01293
     Eigenvalues ---    0.01369   0.01441   0.01498   0.01539   0.01673
     Eigenvalues ---    0.01769   0.01886   0.01917   0.01995   0.02133
     Eigenvalues ---    0.02199   0.02418   0.02516   0.02587   0.02773
     Eigenvalues ---    0.02893   0.02942   0.03186   0.03260   0.03655
     Eigenvalues ---    0.03850   0.04193   0.05037   0.05196   0.05474
     Eigenvalues ---    0.05604   0.06237   0.06393   0.06436   0.10347
     Eigenvalues ---    0.12128   0.13621   0.18683   0.20067   0.20985
     Eigenvalues ---    0.22666   0.25109   0.26859   0.28775   0.32167
     Eigenvalues ---    0.37411   0.37857   0.38100   0.39072   0.41371
     Eigenvalues ---    0.43399   0.45647   0.47014   0.47556   0.48512
     Eigenvalues ---    0.51206   0.52337   0.53431   0.55618   0.57195
     Eigenvalues ---    0.57511   0.57565   0.57754   0.60959   0.92789
     Eigenvalues ---    1.32594
 Eigenvalue     1 is   2.59D-05 Eigenvector:
                          D13       D26       D24       D25       D14
   1                   -0.36353   0.36295   0.36016   0.35371  -0.35100
                          D12       D11       D22       D23       D21
   1                   -0.20882  -0.20294   0.20181   0.19542   0.19076
 En-DIIS/RFO-DIIS/Sim-DIIS IScMMF=       -3 using points:     7    6    5    4    3
 RFO step:  Lambda=-5.97102240D-05.
 DidBck=T Rises=F RFO-DIIS coefs:    0.27205    0.06825    1.30784   -0.22078   -0.42737
 Iteration  1 RMS(Cart)=  0.01191256 RMS(Int)=  0.00031968
 Iteration  2 RMS(Cart)=  0.00013084 RMS(Int)=  0.00030059
 Iteration  3 RMS(Cart)=  0.00000003 RMS(Int)=  0.00030059
 Variable       Old X    -DE/DX   Delta X   Delta X   Delta X     New X
                                 (Linear)    (Quad)   (Total)
    R1        2.29017   0.00006  -0.00190   0.00204   0.00013   2.29030
    R2        2.44819   0.00004   0.00056  -0.00118  -0.00062   2.44757
    R3        2.93025  -0.00000   0.00155  -0.00148   0.00007   2.93032
    R4        1.93884  -0.00055  -0.01339   0.01721   0.00383   1.94267
    R5        2.88368   0.00009   0.03218  -0.04096  -0.00877   2.87491
    R6        2.53844  -0.00001  -0.00073   0.00139   0.00066   2.53909
    R7        2.53651   0.00003  -0.00050   0.00011  -0.00039   2.53613
    R8        2.52073  -0.00002   0.00028  -0.00085  -0.00057   2.52016
    R9        1.83738  -0.00011  -0.00026   0.00031  -0.00003   1.83735
   R10        1.84308  -0.00036   0.00094  -0.00140  -0.00036   1.84272
   R11        3.12862  -0.00012   0.00505  -0.00332   0.00155   3.13017
   R12        3.58362  -0.00002  -0.00762   0.00832   0.00062   3.58424
   R13        3.53065  -0.00007   0.01109  -0.01308  -0.00189   3.52876
   R14        1.81399   0.00007  -0.00027   0.00034   0.00007   1.81406
   R15        1.86140   0.00004  -0.00215   0.00200  -0.00000   1.86140
   R16        3.50682   0.00004   0.00872  -0.00693   0.00166   3.50848
   R17        3.28839  -0.00003   0.01292  -0.01597  -0.00290   3.28549
   R18        1.84993  -0.00002  -0.00197   0.00192   0.00006   1.84999
   R19        1.81422   0.00006  -0.00020   0.00006  -0.00014   1.81408
   R20        3.41122  -0.00013   0.02312  -0.02241   0.00073   3.41195
   R21        1.84671   0.00005  -0.00117   0.00118   0.00004   1.84676
   R22        1.84131   0.00038  -0.00255   0.00375   0.00109   1.84240
   R23        3.44370  -0.00001   0.02115  -0.02025   0.00095   3.44465
   R24        1.81419   0.00000  -0.00046   0.00040  -0.00005   1.81413
   R25        1.88670  -0.00005  -0.00042   0.00045   0.00004   1.88674
   R26        3.08997  -0.00003   0.00492  -0.00841  -0.00349   3.08648
   R27        1.88358  -0.00010  -0.00125   0.00161   0.00021   1.88379
   R28        1.81429   0.00002  -0.00009   0.00006  -0.00003   1.81425
   R29        3.57284   0.00002   0.00335  -0.00265   0.00071   3.57355
   R30        1.83886  -0.00009  -0.00052  -0.00004  -0.00055   1.83831
   R31        1.83488   0.00001  -0.00061   0.00085   0.00024   1.83512
    A1        2.24586  -0.00000   0.00189  -0.00128   0.00061   2.24646
    A2        2.09339   0.00001   0.00022   0.00032   0.00054   2.09393
    A3        1.94306  -0.00001  -0.00207   0.00104  -0.00103   1.94203
    A4        1.96722   0.00039   0.00882  -0.00824   0.00060   1.96782
    A5        1.95224  -0.00010  -0.00033  -0.00172  -0.00205   1.95019
    A6        1.92133   0.00002   0.00178  -0.00056   0.00121   1.92254
    A7        1.93539   0.00004  -0.00028   0.00094   0.00065   1.93604
    A8        1.88196   0.00003   0.00006  -0.00007  -0.00001   1.88195
    A9        1.88124   0.00004  -0.00078   0.00068  -0.00010   1.88114
   A10        1.88959  -0.00002  -0.00048   0.00080   0.00031   1.88990
   A11        1.84354  -0.00010  -0.00006  -0.00204  -0.00193   1.84162
   A12        1.86593   0.00008  -0.00164   0.00289   0.00118   1.86711
   A13        1.87172  -0.00003   0.00917  -0.00811   0.00085   1.87257
   A14        2.73422   0.00011   0.00373  -0.00264   0.00121   2.73543
   A15        2.76746   0.00019  -0.00291   0.00962   0.00671   2.77417
   A16        2.24249  -0.00002  -0.02464   0.01905  -0.00586   2.23663
   A17        1.78062  -0.00011   0.00512  -0.01165  -0.00689   1.77373
   A18        1.57738  -0.00002  -0.00071   0.00260   0.00190   1.57928
   A19        1.88188   0.00013  -0.00408   0.00690   0.00114   1.88301
   A20        2.12617  -0.00006   0.02617  -0.02026   0.00627   2.13245
   A21        1.78370   0.00007   0.00383   0.00014   0.00346   1.78716
   A22        1.89689   0.00003   0.00164   0.00594   0.00719   1.90408
   A23        2.19119  -0.00001   0.01572  -0.00611   0.00881   2.19999
   A24        1.88279   0.00006  -0.00022   0.00382   0.00198   1.88477
   A25        2.07255   0.00034   0.01432  -0.00818   0.00603   2.07858
   A26        1.79913   0.00018   0.00392  -0.00092   0.00265   1.80179
   A27        1.84349  -0.00023   0.00346  -0.00130   0.00185   1.84534
   A28        2.79325   0.00018   0.00706  -0.01019  -0.00366   2.78959
   A29        1.66020   0.00009  -0.00734   0.00402  -0.00344   1.65676
   A30        2.19463  -0.00006   0.00150  -0.00202  -0.00082   2.19381
   A31        1.71808  -0.00001  -0.00062   0.00175   0.00100   1.71908
   A32        2.13234  -0.00008   0.01398  -0.00521   0.00852   2.14086
   A33        1.80116   0.00008  -0.01233   0.00445  -0.00775   1.79341
   A34        1.88551   0.00002   0.00002  -0.00058  -0.00026   1.88525
   A35        1.76398  -0.00009  -0.00181  -0.00038  -0.00221   1.76177
   A36        2.20221  -0.00000   0.00885  -0.00935  -0.00047   2.20174
   A37        1.69556   0.00008   0.01304  -0.00755   0.00551   1.70107
   A38        1.88273   0.00005  -0.00336   0.00404   0.00065   1.88338
   A39        1.70216  -0.00006  -0.00996   0.00524  -0.00479   1.69737
   A40        2.12854  -0.00001  -0.01061   0.01023  -0.00048   2.12806
   A41        1.88641   0.00002  -0.00138  -0.00084  -0.00266   1.88375
   A42        1.86613  -0.00006   0.01507  -0.00949   0.00555   1.87168
   A43        1.83513   0.00007   0.00061   0.00171   0.00226   1.83738
   A44        2.78731   0.00002   0.00831  -0.00587   0.00229   2.78960
   A45        2.89998   0.00041  -0.01036   0.01322   0.00277   2.90274
   A46        3.11494   0.00009  -0.00822   0.00578  -0.00260   3.11233
   A47        3.06413   0.00010   0.00414  -0.00320   0.00110   3.06523
   A48        3.08912   0.00037  -0.02041   0.01653  -0.00376   3.08535
   A49        3.00426   0.00004  -0.00400   0.00367  -0.00037   3.00389
   A50        2.92625  -0.00002   0.00457  -0.00645  -0.00208   2.92417
   A51        3.08058  -0.00075  -0.00986   0.00221  -0.00765   3.07293
   A52        3.43971  -0.00000   0.00416  -0.00543  -0.00178   3.43793
   A53        3.48824  -0.00004   0.00777  -0.00310   0.00403   3.49227
   A54        2.85390  -0.00010  -0.00267   0.00097  -0.00165   2.85225
   A55        2.97779  -0.00016  -0.00573   0.00179  -0.00428   2.97351
   A56        3.16245  -0.00002   0.00459  -0.00444   0.00021   3.16266
    D1        0.19890  -0.00011   0.00665  -0.01230  -0.00565   0.19324
    D2       -2.98832  -0.00017   0.00751  -0.01014  -0.00262  -2.99094
    D3       -2.42483  -0.00001  -0.00399   0.03266   0.02866  -2.39616
    D4        1.76641   0.00000  -0.00505   0.03424   0.02919   1.79561
    D5       -0.32422  -0.00000  -0.00541   0.03301   0.02760  -0.29662
    D6        0.75787   0.00004  -0.00483   0.03075   0.02592   0.78379
    D7       -1.33408   0.00006  -0.00589   0.03234   0.02645  -1.30763
    D8        2.85847   0.00005  -0.00625   0.03111   0.02486   2.88333
    D9       -0.19015   0.00001  -0.02343   0.01789  -0.00572  -0.19587
   D10        1.80204   0.00023  -0.01083   0.01384   0.00317   1.80521
   D11       -1.26085   0.00001  -0.02074   0.03483   0.01381  -1.24704
   D12        0.72882  -0.00003  -0.01108   0.02597   0.01441   0.74322
   D13        1.31029   0.00004   0.01239   0.00407   0.01639   1.32668
   D14       -0.67535   0.00000   0.01022   0.00532   0.01556  -0.65979
   D15       -0.19965   0.00008   0.01311  -0.00992   0.00306  -0.19658
   D16        2.15349   0.00003   0.02307  -0.02140   0.00153   2.15502
   D17       -1.90091   0.00002   0.00094  -0.00252  -0.00174  -1.90265
   D18        1.73287  -0.00001   0.01667  -0.01522   0.00135   1.73422
   D19       -2.19718  -0.00006   0.02662  -0.02670  -0.00018  -2.19736
   D20        0.03161  -0.00007   0.00449  -0.00782  -0.00346   0.02815
   D21       -2.82904  -0.00008   0.02208  -0.02926  -0.00870  -2.83773
   D22       -0.65282  -0.00001  -0.00345  -0.01639  -0.01923  -0.67205
   D23        1.13718   0.00005   0.00053  -0.01631  -0.01566   1.12152
   D24       -1.08346  -0.00005  -0.00289  -0.01091  -0.01396  -1.09742
   D25        2.82048   0.00002  -0.01654  -0.00581  -0.02225   2.79822
   D26        0.73491   0.00004  -0.01690  -0.00545  -0.02233   0.71258
   D27       -0.09197   0.00008   0.00865  -0.00160   0.00720  -0.08476
   D28       -2.35572  -0.00004  -0.00677  -0.00960  -0.01670  -2.37242
   D29        2.30432   0.00004  -0.02287   0.01826  -0.00455   2.29977
   D30        0.04056  -0.00008  -0.03829   0.01025  -0.02845   0.01211
   D31       -1.67613   0.00012   0.00889  -0.00325   0.00583  -1.67030
   D32        2.34330  -0.00000  -0.00653  -0.01125  -0.01807   2.32523
   D33       -1.52755  -0.00012   0.02578  -0.01504   0.01078  -1.51678
   D34        2.35697  -0.00004   0.04211  -0.02950   0.01268   2.36965
   D35        0.25945  -0.00023   0.03096  -0.02640   0.00433   0.26379
   D36        0.03943  -0.00005  -0.00958   0.00333  -0.00640   0.03302
   D37       -2.04127  -0.00005  -0.00678   0.00292  -0.00397  -2.04524
   D38        1.75034  -0.00011  -0.01889   0.00794  -0.01116   1.73918
   D39        2.46357   0.00002   0.01059   0.00517   0.01568   2.47924
   D40        0.38287   0.00003   0.01339   0.00477   0.01811   0.40098
   D41       -2.10871  -0.00004   0.00127   0.00978   0.01092  -2.09779
   D42        1.81814   0.00028  -0.00031  -0.00330  -0.00378   1.81436
   D43       -2.07109   0.00018   0.00794  -0.00946  -0.00125  -2.07234
   D44        0.09596   0.00026   0.00247  -0.00616  -0.00373   0.09223
   D45       -0.08058   0.00004  -0.00860  -0.00085  -0.00956  -0.09014
   D46        2.31338  -0.00005  -0.00035  -0.00702  -0.00703   2.30635
   D47       -1.80276   0.00003  -0.00582  -0.00371  -0.00951  -1.81227
   D48       -0.71939  -0.00042  -0.01672   0.00869  -0.00811  -0.72750
   D49        1.46733  -0.00004   0.00289  -0.00176   0.00108   1.46840
   D50       -0.03373   0.00001   0.01876   0.00055   0.01932  -0.01441
   D51       -1.96507  -0.00003   0.01401   0.00227   0.01612  -1.94894
   D52        1.63673   0.00010   0.00927   0.00558   0.01501   1.65174
   D53       -0.29461   0.00005   0.00452   0.00729   0.01182  -0.28279
   D54       -2.34593   0.00009   0.01812   0.00240   0.02078  -2.32514
   D55        2.00592   0.00005   0.01337   0.00412   0.01759   2.02351
   D56       -1.20524   0.00006   0.04138   0.00238   0.04376  -1.16147
   D57        0.57891  -0.00003   0.04009   0.00159   0.04163   0.62054
   D58        2.61343  -0.00002   0.02334   0.01541   0.03858   2.65201
   D59       -0.48473   0.00005  -0.05621   0.00648  -0.04974  -0.53447
   D60        1.50367   0.00002  -0.03962  -0.00390  -0.04350   1.46017
         Item               Value     Threshold  Converged?
 Maximum Force            0.000749     0.000015     NO 
 RMS     Force            0.000138     0.000010     NO 
 Maximum Displacement     0.080990     0.000060     NO 
 RMS     Displacement     0.011962     0.000040     NO 
 Predicted change in Energy=-1.131547D-05
 GradGradGradGradGradGradGradGradGradGradGradGradGradGradGradGradGradGrad

                          Input orientation:                          
 ---------------------------------------------------------------------
 Center     Atomic      Atomic             Coordinates (Angstroms)
 Number     Number       Type             X           Y           Z
 ---------------------------------------------------------------------
      1          6           0        0.066689   -1.841793    0.294282
      2          8           0       -0.033167   -1.359622    1.401722
      3          8           0       -0.831192   -1.929339   -0.635065
      4          1           0       -1.669783   -1.370641   -0.431497
      5          6           0        1.393651   -2.516259   -0.140243
      6          9           0        1.733553   -2.182241   -1.396523
      7          9           0        1.272006   -3.851804   -0.088797
      8          9           0        2.396072   -2.156230    0.662285
      9          8           0       -1.858787    3.270555   -0.065862
     10          1           0       -1.864927    2.803245   -0.918458
     11          1           0       -2.479090    2.780247    0.504832
     12          8           0       -1.501242    1.395575   -2.136511
     13          1           0       -1.524595    1.420679   -3.095857
     14          1           0       -0.594320    1.125631   -1.862893
     15          8           0        0.838992    0.787045   -0.938923
     16          1           0        0.946776    1.475413   -0.251232
     17          1           0        1.707127    0.586339   -1.296139
     18          8           0       -2.840573   -0.399940   -0.469749
     19          1           0       -3.047188    0.126987    0.326929
     20          1           0       -2.574057    0.244489   -1.151088
     21          8           0       -3.129514    1.421182    1.607940
     22          1           0       -3.866136    1.499677    2.218532
     23          1           0       -2.302162    1.255863    2.141793
     24          8           0        0.522868    2.757671    0.947120
     25          1           0       -0.344153    3.082632    0.577790
     26          1           0        1.055897    3.525050    1.167863
     27          8           0       -0.795682    0.994918    2.716326
     28          1           0       -0.195163    1.622333    2.278088
     29          1           0       -0.518043    0.116998    2.407758
 ---------------------------------------------------------------------
                    Distance matrix (angstroms):
                    1          2          3          4          5
     1  C    0.000000
     2  O    1.211974   0.000000
     3  O    1.295199   2.260513   0.000000
     4  H    1.940123   2.457504   1.028017   0.000000
     5  C    1.550660   2.398181   2.353561   3.283581   0.000000
     6  F    2.398575   3.410011   2.687321   3.629417   1.343629
     7  F    2.374802   3.183723   2.901331   3.863643   1.342060
     8  F    2.379143   2.661306   3.485660   4.283070   1.333611
     9  O    5.474784   5.188953   5.330932   4.659410   6.638606
    10  H    5.174771   5.105687   4.852450   4.206725   6.286578
    11  H    5.280964   4.891367   5.118118   4.331462   6.592968
    12  O    4.341395   4.718627   3.709225   3.253832   5.260031
    13  H    4.966785   5.493874   4.214134   3.861522   5.722874
    14  H    3.727726   4.141145   3.300986   3.071951   4.492540
    15  O    3.004669   3.293548   3.203215   3.347692   3.443451
    16  H    3.475053   3.424904   3.860159   3.870258   4.018141
    17  H    3.334112   3.754177   3.634379   3.997611   3.325729
    18  O    3.333895   3.507837   2.530613   1.521339   4.745107
    19  H    3.684208   3.528386   3.172467   2.171484   5.189032
    20  H    3.662677   3.942858   2.833617   1.985992   4.938243
    21  O    4.752727   4.166865   4.641050   3.752918   6.246488
    22  H    5.507747   4.851229   5.395559   4.481668   7.025448
    23  H    4.315116   3.540736   4.474394   3.730985   5.752880
    24  O    4.667908   4.179467   5.128825   4.873526   5.454810
    25  H    4.949660   4.528709   5.179583   4.754745   5.906193
    26  H    5.526725   5.010068   6.046653   5.827099   6.190528
    27  O    3.828435   2.802405   4.447962   4.033449   5.028074
    28  H    4.000528   3.112286   4.637388   4.298169   5.049812
    29  H    2.940333   1.851384   3.680262   3.406016   4.132908
                    6          7          8          9         10
     6  F    0.000000
     7  F    2.170395   0.000000
     8  F    2.162937   2.168553   0.000000
     9  O    6.663974   7.780127   6.934263   0.000000
    10  H    6.167064   7.403942   6.726904   0.972283   0.000000
    11  H    6.781431   7.642462   6.939798   0.975126   1.550316
    12  O    4.879779   6.278456   5.969725   2.816198   1.896696
    13  H    5.146290   6.682998   6.503040   3.565753   2.601612
    14  H    4.071672   5.604056   5.107796   3.070650   2.306683
    15  O    3.134693   4.735941   3.694757   3.769358   3.372930
    16  H    3.912690   5.339607   4.015445   3.335878   3.180252
    17  H    2.770526   4.619970   3.439732   4.629723   4.221005
    18  O    4.995813   5.382731   5.638130   3.820937   3.378405
    19  H    5.581963   5.887193   5.912243   3.383578   3.179794
    20  H    4.950228   5.718415   5.809815   3.293388   2.665374
    21  O    6.757284   7.075074   6.650131   2.799382   3.145149
    22  H    7.614570   7.769339   7.416388   3.519079   3.942694
    23  H    6.373950   6.621063   5.992055   3.021474   3.456979
    24  O    5.600103   6.731975   5.266539   2.638458   3.030515
    25  H    5.994470   7.151414   5.912837   1.656417   2.151643
    26  H    6.293526   7.486246   5.859063   3.175252   3.661277
    27  O    5.779871   5.969486   4.933164   3.748237   4.198212
    28  H    5.630054   6.141735   4.858277   3.313364   3.794808
    29  H    4.982845   5.018810   4.087334   4.226264   4.482603
                   11         12         13         14         15
    11  H    0.000000
    12  O    3.138503   0.000000
    13  H    3.965407   0.959959   0.000000
    14  H    3.449092   0.985009   1.572471   0.000000
    15  O    4.131217   2.698373   3.261963   1.738604   0.000000
    16  H    3.743099   3.090864   3.768629   2.257161   0.978971
    17  H    5.057781   3.413900   3.791983   2.430783   0.959971
    18  O    3.345754   2.792092   3.455849   3.051863   3.894645
    19  H    2.719223   3.172980   3.963256   3.436447   4.140103
    20  H    3.030043   1.856606   2.503381   2.280884   3.462410
    21  O    1.867339   4.083238   4.970057   4.308275   4.757907
    22  H    2.549612   4.956809   5.807907   5.244303   5.711006
    23  H    2.243812   4.354868   5.297618   4.355593   4.424641
    24  O    3.034450   3.932061   4.724967   3.436253   2.745988
    25  H    2.157479   3.398889   4.201335   3.138371   2.994991
    26  H    3.672939   4.689617   5.409864   4.203084   3.461541
    27  O    3.303327   4.920199   5.873164   4.585507   4.009515
    28  H    3.114727   4.609332   5.539616   4.189721   3.480853
    29  H    3.815721   4.822014   5.744781   4.388806   3.672979
                   16         17         18         19         20
    16  H    0.000000
    17  H    1.568571   0.000000
    18  O    4.231869   4.726229   0.000000
    19  H    4.254912   5.044687   0.977261   0.000000
    20  H    3.836819   4.297259   0.974958   1.556341   0.000000
    21  O    4.480581   5.702958   2.777906   1.822829   3.050471
    22  H    5.409663   6.651944   3.447779   2.476512   3.820904
    23  H    4.041085   5.323724   3.138746   2.263439   3.455412
    24  O    1.805528   3.339066   4.826051   4.477771   4.506607
    25  H    2.221921   3.735082   4.411096   4.013125   4.002068
    26  H    2.495346   3.889914   5.767999   5.393451   5.414442
    27  O    3.474686   4.746669   4.034636   3.395850   4.322344
    28  H    2.779042   4.179365   4.317221   3.765253   4.395093
    29  H    3.325840   4.346322   3.733821   3.275137   4.112036
                   21         22         23         24         25
    21  O    0.000000
    22  H    0.959998   0.000000
    23  H    0.998420   1.584724   0.000000
    24  O    3.944969   4.739451   3.415182   0.000000
    25  H    3.402920   4.195491   3.101127   0.996860   0.000000
    26  H    4.705061   5.425169   4.168250   0.960062   1.582422
    27  O    2.618586   3.151233   1.633297   2.824175   3.022543
    28  H    3.016617   3.673505   2.142970   1.891041   2.246260
    29  H    3.026614   3.627305   2.133268   3.192195   3.489127
                   26         27         28         29
    26  H    0.000000
    27  O    3.496806   0.000000
    28  H    2.533393   0.972793   0.000000
    29  H    3.953409   0.971103   1.545024   0.000000
 Stoichiometry    C2H15F3O9
 Framework group  C1[X(C2H15F3O9)]
 Deg. of freedom    81
 Full point group                 C1      NOp   1
 Largest Abelian subgroup         C1      NOp   1
 Largest concise Abelian subgroup C1      NOp   1
                         Standard orientation:                         
 ---------------------------------------------------------------------
 Center     Atomic      Atomic             Coordinates (Angstroms)
 Number     Number       Type             X           Y           Z
 ---------------------------------------------------------------------
      1          6           0        1.544339   -0.073816   -0.702415
      2          8           0        0.960167   -1.103072   -0.963681
      3          8           0        1.234105    1.139744   -1.031907
      4          1           0        0.287999    1.214880   -1.426947
      5          6           0        2.881025   -0.119425    0.082272
      6          9           0        2.938164    0.837328    1.023919
      7          9           0        3.914538    0.064724   -0.753829
      8          9           0        3.037739   -1.297070    0.688170
      9          8           0       -3.702698    0.326547    0.808070
     10          1           0       -3.218845    1.165288    0.896009
     11          1           0       -3.703472    0.124611   -0.145917
     12          8           0       -1.710566    2.315306    0.893015
     13          1           0       -1.631457    3.190547    1.279302
     14          1           0       -1.022249    1.741048    1.301291
     15          8           0       -0.065083    0.376070    1.794663
     16          1           0       -0.656975   -0.384074    1.968531
     17          1           0        0.618742    0.379534    2.468396
     18          8           0       -1.152953    1.585984   -1.743827
     19          1           0       -1.796179    0.874968   -1.932918
     20          1           0       -1.460665    2.008821   -0.920987
     21          8           0       -3.063718   -0.429282   -1.810510
     22          1           0       -3.604031   -0.698338   -2.557014
     23          1           0       -2.536222   -1.221757   -1.509556
     24          8           0       -2.092057   -1.475031    1.867134
     25          1           0       -2.792842   -0.837519    1.556956
     26          1           0       -2.461563   -1.993084    2.586026
     27          8           0       -1.562230   -2.309971   -0.778263
     28          1           0       -1.701419   -2.238830    0.181889
     29          1           0       -0.646712   -2.021847   -0.926087
 ---------------------------------------------------------------------
 Rotational constants (GHZ):           0.6878352           0.2857186           0.2829243
 Standard basis: 6-31++G(d,p) (6D, 7F)
 There are   356 symmetry adapted cartesian basis functions of A   symmetry.
 There are   356 symmetry adapted basis functions of A   symmetry.
   356 basis functions,   568 primitive gaussians,   356 cartesian basis functions
    63 alpha electrons       63 beta electrons
       nuclear repulsion energy      1173.7422241985 Hartrees.
 NAtoms=   29 NActive=   29 NUniq=   29 SFac= 1.00D+00 NAtFMM=   60 NAOKFM=F Big=F
 Integral buffers will be    131072 words long.
 Raffenetti 2 integral format.
 Two-electron integral symmetry is turned on.
 Nuclear repulsion after empirical dispersion term =     1173.7241975883 Hartrees.
 One-electron integrals computed using PRISM.
 NBasis=   356 RedAO= T EigKep=  4.34D-05  NBF=   356
 NBsUse=   356 1.00D-06 EigRej= -1.00D+00 NBFU=   356
 Initial guess from the checkpoint file:  "/local_scratch/slurm.6277425/Gau-3443903.chk"
 B after Tr=    -0.000000    0.000000    0.000000
         Rot=    0.999981    0.006155    0.000488   -0.000062 Ang=   0.71 deg.
 ExpMin= 3.60D-02 ExpMax= 7.00D+03 ExpMxC= 1.05D+03 IAcc=3 IRadAn=         5 AccDes= 0.00D+00
 Harris functional with IExCor= 4639 and IRadAn=       5 diagonalized for initial guess.
 HarFok:  IExCor= 4639 AccDes= 0.00D+00 IRadAn=         5 IDoV= 1 UseB2=F ITyADJ=14
 ICtDFT=  3500011 ScaDFX=  1.000000  1.000000  1.000000  1.000000
 FoFCou: FMM=F IPFlag=           0 FMFlag=      100000 FMFlg1=           0
         NFxFlg=           0 DoJE=T BraDBF=F KetDBF=T FulRan=T
         wScrn=  0.000000 ICntrl=       500 IOpCl=  0 I1Cent=   200000004 NGrid=           0
         NMat0=    1 NMatS0=      1 NMatT0=    0 NMatD0=    1 NMtDS0=    0 NMtDT0=    0
 Petite list used in FoFCou.
 Requested convergence on RMS density matrix=1.00D-10 within 128 cycles.
 Requested convergence on MAX density matrix=1.00D-08.
 Requested convergence on             energy=1.00D-08.
 No special actions if energy rises.
 SCF Done:  E(RwB97XD) =  -1061.68204086     A.U. after   15 cycles
            NFock= 15  Conv=0.40D-10     -V/T= 2.0083
 Calling FoFJK, ICntrl=      2127 FMM=F ISym2X=0 I1Cent= 0 IOpClX= 0 NMat=1 NMatS=1 NMatT=0.
 ***** Axes restored to original set *****
 -------------------------------------------------------------------
 Center     Atomic                   Forces (Hartrees/Bohr)
 Number     Number              X              Y              Z
 -------------------------------------------------------------------
      1        6           0.000166667   -0.000127692   -0.000052371
      2        8           0.000051053    0.000035705    0.000089760
      3        8          -0.001345424    0.000771853    0.000282453
      4        1           0.001162433   -0.000749392   -0.000372330
      5        6           0.000034202   -0.000036337    0.000073281
      6        9          -0.000048203    0.000070518   -0.000029062
      7        9          -0.000000672   -0.000057440   -0.000000846
      8        9           0.000018585   -0.000045097    0.000041956
      9        8          -0.000016345    0.000001798   -0.000009806
     10        1           0.000001001   -0.000023449    0.000034790
     11        1           0.000045652   -0.000013439    0.000051857
     12        8          -0.000050321    0.000043617   -0.000069939
     13        1          -0.000027620   -0.000029423    0.000030811
     14        1           0.000015566   -0.000075480    0.000150445
     15        8           0.000051780    0.000327071   -0.000054363
     16        1          -0.000183365   -0.000116822    0.000068560
     17        1           0.000031625   -0.000070316   -0.000022913
     18        8          -0.000006084    0.000161576   -0.000196079
     19        1           0.000095246    0.000072867    0.000044645
     20        1           0.000005587   -0.000078831    0.000174310
     21        8          -0.000027415   -0.000104682   -0.000124412
     22        1          -0.000060156   -0.000015820   -0.000041764
     23        1           0.000125331    0.000039548   -0.000018273
     24        8          -0.000203239    0.000049938   -0.000073629
     25        1           0.000089981   -0.000106013    0.000020878
     26        1           0.000012618    0.000035268   -0.000014200
     27        8          -0.000284952    0.000215328    0.000171721
     28        1           0.000301456   -0.000219081   -0.000088139
     29        1           0.000045015    0.000044228   -0.000067342
 -------------------------------------------------------------------
 Cartesian Forces:  Max     0.001345424 RMS     0.000248878

 GradGradGradGradGradGradGradGradGradGradGradGradGradGradGradGradGradGrad
 Berny optimization.
 Using GEDIIS/GDIIS optimizer.
 FormGI is forming the generalized inverse of G from B-inverse, IUseBI=4.
 Internal  Forces:  Max     0.001341558 RMS     0.000155430
 Search for a local minimum.
 Step number   8 out of a maximum of  174
 All quantities printed in internal units (Hartrees-Bohrs-Radians)
 Mixed Optimization -- En-DIIS/RFO-DIIS
 Swapping is turned off.
 Update second derivatives using D2CorX and points    4    5    6    7    8
 DE= -8.16D-06 DEPred=-1.13D-05 R= 7.21D-01
 TightC=F SS=  1.41D+00  RLast= 1.50D-01 DXNew= 1.4270D+00 4.4991D-01
 Trust test= 7.21D-01 RLast= 1.50D-01 DXMaxT set to 8.49D-01
 ITU=  1  1  0  1  0  1  1  0
     Eigenvalues ---    0.00003   0.00035   0.00058   0.00073   0.00111
     Eigenvalues ---    0.00138   0.00245   0.00267   0.00322   0.00396
     Eigenvalues ---    0.00441   0.00500   0.00664   0.00718   0.00758
     Eigenvalues ---    0.00840   0.00921   0.01020   0.01163   0.01297
     Eigenvalues ---    0.01380   0.01444   0.01500   0.01536   0.01653
     Eigenvalues ---    0.01792   0.01901   0.01946   0.02059   0.02148
     Eigenvalues ---    0.02204   0.02426   0.02558   0.02593   0.02780
     Eigenvalues ---    0.02904   0.02942   0.03209   0.03356   0.03732
     Eigenvalues ---    0.03857   0.04266   0.04975   0.05179   0.05467
     Eigenvalues ---    0.05593   0.06246   0.06407   0.06536   0.10530
     Eigenvalues ---    0.12181   0.13622   0.18351   0.20038   0.20985
     Eigenvalues ---    0.22715   0.25146   0.26550   0.28633   0.35282
     Eigenvalues ---    0.37385   0.37869   0.38079   0.39928   0.41527
     Eigenvalues ---    0.43597   0.45864   0.47083   0.47569   0.49062
     Eigenvalues ---    0.51230   0.52282   0.53427   0.55636   0.57194
     Eigenvalues ---    0.57521   0.57570   0.57754   0.60968   0.92693
     Eigenvalues ---    1.31491
 Eigenvalue     1 is   2.56D-05 Eigenvector:
                          D24       D13       D14       D26       D25
   1                   -0.35178   0.34822   0.33632  -0.33226  -0.32484
                          D12       D11       D21       D34       D23
   1                    0.18657   0.18317  -0.18030  -0.17816  -0.16718
 En-DIIS/RFO-DIIS/Sim-DIIS IScMMF=       -3 using points:     8    7    6    5    4    3
 RFO step:  Lambda=-5.48556162D-05.
 DidBck=F Rises=F RFO-DIIS coefs:    1.18130   -0.47848    0.50039    0.27757   -0.37586
                  RFO-DIIS coefs:   -0.10492
 Iteration  1 RMS(Cart)=  0.02315337 RMS(Int)=  0.00046575
 Iteration  2 RMS(Cart)=  0.00044167 RMS(Int)=  0.00030004
 Iteration  3 RMS(Cart)=  0.00000023 RMS(Int)=  0.00030004
 Variable       Old X    -DE/DX   Delta X   Delta X   Delta X     New X
                                 (Linear)    (Quad)   (Total)
    R1        2.29030   0.00009  -0.00038  -0.00016  -0.00055   2.28975
    R2        2.44757   0.00022  -0.00222   0.00234   0.00010   2.44767
    R3        2.93032   0.00001   0.00142  -0.00101   0.00041   2.93073
    R4        1.94267  -0.00134   0.00841  -0.01508  -0.00665   1.93602
    R5        2.87491   0.00011  -0.01667   0.02509   0.00842   2.88333
    R6        2.53909   0.00003   0.00074   0.00033   0.00107   2.54016
    R7        2.53613   0.00006  -0.00085   0.00016  -0.00069   2.53544
    R8        2.52016   0.00003   0.00003  -0.00110  -0.00107   2.51909
    R9        1.83735  -0.00008   0.00026  -0.00006   0.00015   1.83750
   R10        1.84272  -0.00013  -0.00086  -0.00018  -0.00068   1.84204
   R11        3.13017  -0.00010   0.00397  -0.00652  -0.00264   3.12753
   R12        3.58424  -0.00005  -0.00266  -0.00248  -0.00523   3.57901
   R13        3.52876  -0.00012   0.00463  -0.00852  -0.00354   3.52521
   R14        1.81406  -0.00002   0.00000  -0.00004  -0.00004   1.81402
   R15        1.86140   0.00002  -0.00049   0.00069   0.00029   1.86169
   R16        3.50848  -0.00004  -0.00526   0.00283  -0.00274   3.50574
   R17        3.28549  -0.00006  -0.00439  -0.00423  -0.00852   3.27696
   R18        1.84999  -0.00011  -0.00138   0.00132   0.00006   1.85005
   R19        1.81408   0.00005  -0.00018   0.00001  -0.00017   1.81391
   R20        3.41195  -0.00008   0.00855  -0.01135  -0.00274   3.40922
   R21        1.84676  -0.00000   0.00082  -0.00117  -0.00039   1.84637
   R22        1.84240  -0.00019   0.00047   0.00002   0.00021   1.84261
   R23        3.44465  -0.00005  -0.00444  -0.00139  -0.00580   3.43885
   R24        1.81413   0.00002  -0.00026   0.00017  -0.00009   1.81404
   R25        1.88674   0.00007   0.00165  -0.00104   0.00062   1.88736
   R26        3.08648  -0.00001  -0.01101   0.00377  -0.00726   3.07922
   R27        1.88379  -0.00021  -0.00081   0.00086  -0.00004   1.88376
   R28        1.81425   0.00003  -0.00015   0.00010  -0.00005   1.81421
   R29        3.57355  -0.00000   0.00668  -0.00551   0.00110   3.57465
   R30        1.83831   0.00007   0.00034  -0.00012   0.00015   1.83846
   R31        1.83512  -0.00001   0.00026  -0.00015   0.00011   1.83523
    A1        2.24646   0.00007   0.00325  -0.00093   0.00232   2.24878
    A2        2.09393  -0.00004  -0.00133   0.00251   0.00118   2.09511
    A3        1.94203  -0.00003  -0.00177  -0.00157  -0.00335   1.93868
    A4        1.96782   0.00059   0.01125  -0.00449   0.00677   1.97460
    A5        1.95019  -0.00015  -0.00196  -0.00160  -0.00357   1.94662
    A6        1.92254   0.00003   0.00291  -0.00063   0.00228   1.92482
    A7        1.93604   0.00005   0.00073  -0.00001   0.00071   1.93675
    A8        1.88195   0.00005  -0.00026   0.00029   0.00004   1.88199
    A9        1.88114   0.00006  -0.00137   0.00130  -0.00008   1.88107
   A10        1.88990  -0.00003  -0.00010   0.00077   0.00066   1.89056
   A11        1.84162  -0.00011   0.00021  -0.00163  -0.00142   1.84019
   A12        1.86711   0.00005  -0.00323   0.00045  -0.00297   1.86414
   A13        1.87257   0.00003   0.00134  -0.00357  -0.00219   1.87038
   A14        2.73543   0.00006   0.01149  -0.00249   0.00921   2.74464
   A15        2.77417   0.00005  -0.00327   0.00126  -0.00245   2.77172
   A16        2.23663  -0.00001  -0.01690   0.00808  -0.00895   2.22768
   A17        1.77373  -0.00003  -0.00577   0.00425  -0.00157   1.77216
   A18        1.57928   0.00003   0.00344  -0.00182   0.00145   1.58073
   A19        1.88301   0.00006  -0.00164   0.00609   0.00368   1.88669
   A20        2.13245  -0.00004   0.02021  -0.01416   0.00629   2.13874
   A21        1.78716  -0.00001   0.00217  -0.00297  -0.00119   1.78597
   A22        1.90408   0.00002   0.00580  -0.00231   0.00312   1.90720
   A23        2.19999  -0.00002   0.01567  -0.00257   0.01259   2.21258
   A24        1.88477   0.00005   0.00178   0.00255   0.00267   1.88744
   A25        2.07858   0.00024   0.00987  -0.00200   0.00777   2.08635
   A26        1.80179   0.00010   0.00672  -0.00328   0.00316   1.80495
   A27        1.84534  -0.00014   0.00277  -0.00126   0.00108   1.84642
   A28        2.78959   0.00018   0.00191   0.00077   0.00208   2.79167
   A29        1.65676   0.00004  -0.00117   0.00021  -0.00122   1.65554
   A30        2.19381  -0.00004   0.00614  -0.00213   0.00402   2.19784
   A31        1.71908  -0.00002  -0.00750   0.00658  -0.00098   1.71810
   A32        2.14086  -0.00007   0.00949  -0.00566   0.00339   2.14425
   A33        1.79341   0.00007  -0.01237   0.00259  -0.00958   1.78383
   A34        1.88525   0.00005  -0.00070   0.00148   0.00092   1.88617
   A35        1.76177  -0.00007  -0.00244   0.00219  -0.00025   1.76151
   A36        2.20174   0.00001   0.00860  -0.01061  -0.00208   2.19966
   A37        1.70107   0.00006  -0.00539   0.00218  -0.00270   1.69837
   A38        1.88338   0.00001  -0.00255   0.00247  -0.00005   1.88333
   A39        1.69737  -0.00000  -0.00362   0.00499   0.00117   1.69854
   A40        2.12806  -0.00003   0.00216   0.00245   0.00417   2.13223
   A41        1.88375   0.00004   0.01443  -0.00814   0.00579   1.88955
   A42        1.87168  -0.00004   0.01001  -0.00250   0.00742   1.87910
   A43        1.83738  -0.00005  -0.00064   0.00018  -0.00014   1.83724
   A44        2.78960  -0.00010  -0.01419   0.00569  -0.00787   2.78172
   A45        2.90274   0.00027  -0.00406   0.00331  -0.00084   2.90191
   A46        3.11233   0.00012  -0.01060   0.00442  -0.00631   3.10602
   A47        3.06523   0.00012   0.00459   0.00151   0.00630   3.07153
   A48        3.08535   0.00029  -0.01574   0.01032  -0.00532   3.08003
   A49        3.00389   0.00004  -0.00049  -0.00491  -0.00529   2.99860
   A50        2.92417   0.00002   0.00423  -0.00028   0.00373   2.92790
   A51        3.07293  -0.00058  -0.01830   0.00428  -0.01403   3.05890
   A52        3.43793   0.00003   0.00173   0.00031   0.00179   3.43972
   A53        3.49227  -0.00004   0.00573  -0.00209   0.00286   3.49513
   A54        2.85225  -0.00004   0.00644   0.00152   0.00815   2.86041
   A55        2.97351  -0.00008   0.00487  -0.00182   0.00285   2.97637
   A56        3.16266  -0.00003  -0.00515   0.00161  -0.00353   3.15913
    D1        0.19324  -0.00002   0.00765  -0.01073  -0.00310   0.19014
    D2       -2.99094  -0.00008   0.01136  -0.01033   0.00105  -2.98989
    D3       -2.39616  -0.00000   0.02456   0.02617   0.05073  -2.34544
    D4        1.79561   0.00001   0.02420   0.02727   0.05148   1.84708
    D5       -0.29662   0.00000   0.02198   0.02673   0.04871  -0.24791
    D6        0.78379   0.00005   0.02106   0.02589   0.04695   0.83074
    D7       -1.30763   0.00006   0.02070   0.02699   0.04770  -1.25992
    D8        2.88333   0.00006   0.01848   0.02646   0.04494   2.92827
    D9       -0.19587   0.00005  -0.01388   0.00606  -0.00801  -0.20388
   D10        1.80521   0.00024   0.00025   0.00137   0.00180   1.80701
   D11       -1.24704  -0.00002  -0.00470  -0.00729  -0.01229  -1.25933
   D12        0.74322  -0.00001  -0.00451  -0.01189  -0.01672   0.72651
   D13        1.32668   0.00003  -0.01992   0.00603  -0.01402   1.31266
   D14       -0.65979   0.00001  -0.01693   0.00785  -0.00903  -0.66882
   D15       -0.19658   0.00005   0.00959   0.00227   0.01172  -0.18486
   D16        2.15502   0.00001   0.01554  -0.00740   0.00791   2.16293
   D17       -1.90265  -0.00001   0.01526  -0.00054   0.01404  -1.88861
   D18        1.73422  -0.00004   0.00986  -0.00088   0.00875   1.74297
   D19       -2.19736  -0.00008   0.01581  -0.01055   0.00494  -2.19242
   D20        0.02815  -0.00009   0.01554  -0.00369   0.01107   0.03923
   D21       -2.83773  -0.00005   0.01565  -0.00702   0.00785  -2.82989
   D22       -0.67205  -0.00001  -0.00867   0.01300   0.00470  -0.66734
   D23        1.12152  -0.00001  -0.00601   0.00981   0.00371   1.12523
   D24       -1.09742  -0.00001   0.01910  -0.00331   0.01572  -1.08171
   D25        2.79822   0.00009   0.00113   0.00695   0.00832   2.80655
   D26        0.71258   0.00007   0.00526   0.00019   0.00563   0.71821
   D27       -0.08476   0.00007   0.00217   0.00180   0.00404  -0.08072
   D28       -2.37242   0.00001  -0.02640   0.00535  -0.02157  -2.39399
   D29        2.29977   0.00002  -0.02421   0.01866  -0.00535   2.29442
   D30        0.01211  -0.00003  -0.05279   0.02221  -0.03096  -0.01885
   D31       -1.67030   0.00005  -0.00056   0.00328   0.00296  -1.66734
   D32        2.32523  -0.00001  -0.02914   0.00683  -0.02266   2.30257
   D33       -1.51678  -0.00010   0.04836  -0.00522   0.04309  -1.47369
   D34        2.36965  -0.00009   0.05442  -0.00475   0.04963   2.41928
   D35        0.26379  -0.00013   0.04330  -0.00144   0.04173   0.30552
   D36        0.03302  -0.00003   0.00236  -0.00325  -0.00087   0.03215
   D37       -2.04524  -0.00001   0.00472  -0.00300   0.00174  -2.04350
   D38        1.73918  -0.00003  -0.00227   0.00236   0.00000   1.73918
   D39        2.47924   0.00001   0.03201  -0.00806   0.02376   2.50300
   D40        0.40098   0.00003   0.03437  -0.00781   0.02637   0.42735
   D41       -2.09779   0.00001   0.02738  -0.00246   0.02464  -2.07315
   D42        1.81436   0.00022   0.00520  -0.00050   0.00455   1.81891
   D43       -2.07234   0.00012   0.02514  -0.01030   0.01508  -2.05726
   D44        0.09223   0.00022   0.01308  -0.00748   0.00551   0.09774
   D45       -0.09014   0.00006  -0.00875   0.00342  -0.00541  -0.09555
   D46        2.30635  -0.00004   0.01119  -0.00639   0.00512   2.31147
   D47       -1.81227   0.00007  -0.00087  -0.00357  -0.00445  -1.81673
   D48       -0.72750  -0.00028  -0.03762  -0.00186  -0.03958  -0.76708
   D49        1.46840  -0.00002  -0.02182  -0.00647  -0.02843   1.43997
   D50       -0.01441  -0.00004   0.00897  -0.00687   0.00285  -0.01156
   D51       -1.94894   0.00002  -0.00012  -0.00197  -0.00195  -1.95089
   D52        1.65174  -0.00001   0.00600  -0.00587   0.00088   1.65262
   D53       -0.28279   0.00005  -0.00309  -0.00097  -0.00392  -0.28672
   D54       -2.32514  -0.00000   0.00559  -0.01034  -0.00403  -2.32917
   D55        2.02351   0.00006  -0.00349  -0.00544  -0.00884   2.01468
   D56       -1.16147   0.00003  -0.02102  -0.01026  -0.03147  -1.19295
   D57        0.62054  -0.00003  -0.02506  -0.00688  -0.03198   0.58857
   D58        2.65201  -0.00003  -0.03000   0.00113  -0.02925   2.62276
   D59       -0.53447   0.00009   0.01085   0.01049   0.02142  -0.51305
   D60        1.46017   0.00004   0.02815   0.00409   0.03245   1.49262
         Item               Value     Threshold  Converged?
 Maximum Force            0.001342     0.000015     NO 
 RMS     Force            0.000155     0.000010     NO 
 Maximum Displacement     0.159381     0.000060     NO 
 RMS     Displacement     0.023177     0.000040     NO 
 Predicted change in Energy=-2.597027D-05
 GradGradGradGradGradGradGradGradGradGradGradGradGradGradGradGradGradGrad

                          Input orientation:                          
 ---------------------------------------------------------------------
 Center     Atomic      Atomic             Coordinates (Angstroms)
 Number     Number       Type             X           Y           Z
 ---------------------------------------------------------------------
      1          6           0        0.088228   -1.854066    0.307692
      2          8           0        0.011319   -1.362865    1.412675
      3          8           0       -0.822081   -1.936082   -0.610073
      4          1           0       -1.651527   -1.370412   -0.406031
      5          6           0        1.400123   -2.546656   -0.144484
      6          9           0        1.752149   -2.173471   -1.386927
      7          9           0        1.246522   -3.879529   -0.143883
      8          9           0        2.407454   -2.240571    0.673196
      9          8           0       -1.868122    3.277242   -0.070854
     10          1           0       -1.872019    2.802046   -0.919185
     11          1           0       -2.488797    2.790602    0.501957
     12          8           0       -1.504904    1.398573   -2.136747
     13          1           0       -1.532930    1.432118   -3.095689
     14          1           0       -0.594748    1.136004   -1.866154
     15          8           0        0.836437    0.804850   -0.944671
     16          1           0        0.942019    1.490664   -0.254049
     17          1           0        1.706299    0.592645   -1.290613
     18          8           0       -2.825702   -0.397403   -0.457193
     19          1           0       -3.041517    0.138950    0.330453
     20          1           0       -2.562324    0.238895   -1.147493
     21          8           0       -3.138399    1.433910    1.605296
     22          1           0       -3.874870    1.509063    2.216415
     23          1           0       -2.309718    1.268533    2.137679
     24          8           0        0.511866    2.767715    0.945455
     25          1           0       -0.356459    3.089100    0.576110
     26          1           0        1.041943    3.537288    1.165565
     27          8           0       -0.806578    0.997261    2.705220
     28          1           0       -0.199708    1.622112    2.271915
     29          1           0       -0.530098    0.118145    2.398840
 ---------------------------------------------------------------------
                    Distance matrix (angstroms):
                    1          2          3          4          5
     1  C    0.000000
     2  O    1.211685   0.000000
     3  O    1.295253   2.261558   0.000000
     4  H    1.941667   2.464307   1.024499   0.000000
     5  C    1.550874   2.398933   2.351119   3.280934   0.000000
     6  F    2.396328   3.394900   2.699355   3.632090   1.344193
     7  F    2.376566   3.206587   2.876358   3.842275   1.341695
     8  F    2.379451   2.656814   3.488465   4.289200   1.333043
     9  O    5.504628   5.221470   5.344503   4.664756   6.678670
    10  H    5.198767   5.131376   4.862899   4.209674   6.317886
    11  H    5.315236   4.932674   5.133819   4.340449   6.635352
    12  O    4.369555   4.745826   3.730537   3.268663   5.288963
    13  H    5.001017   5.524671   4.245983   3.886194   5.757001
    14  H    3.759333   4.166819   3.326730   3.087210   4.528316
    15  O    3.032830   3.307096   3.221078   3.348412   3.491508
    16  H    3.497389   3.433191   3.870580   3.864627   4.064704
    17  H    3.340528   3.742291   3.640096   3.988869   3.355974
    18  O    3.346327   3.532310   2.530890   1.525795   4.751281
    19  H    3.710517   3.570219   3.180605   2.180059   5.212122
    20  H    3.677428   3.967837   2.836863   1.992282   4.946343
    21  O    4.785988   4.216607   4.650810   3.757718   6.285285
    22  H    5.537147   4.898615   5.401627   4.484624   7.060329
    23  H    4.341614   3.582889   4.475797   3.723936   5.790237
    24  O    4.684770   4.186948   5.130769   4.861161   5.497227
    25  H    4.970380   4.544787   5.184234   4.746478   5.946980
    26  H    5.541860   5.013456   6.048575   5.814655   6.233690
    27  O    3.831303   2.812440   4.426726   3.999962   5.054670
    28  H    4.003110   3.113344   4.621033   4.270172   5.077112
    29  H    2.940211   1.859851   3.654950   3.367597   4.158776
                    6          7          8          9         10
     6  F    0.000000
     7  F    2.170588   0.000000
     8  F    2.162876   2.168310   0.000000
     9  O    6.674480   7.805493   7.020002   0.000000
    10  H    6.173261   7.414165   6.802761   0.972364   0.000000
    11  H    6.796729   7.672051   7.022485   0.974766   1.549255
    12  O    4.891843   6.276959   6.037027   2.815890   1.893929
    13  H    5.168354   6.682224   6.574174   3.558998   2.594004
    14  H    4.085365   5.613561   5.182931   3.070746   2.303013
    15  O    3.147144   4.769993   3.789482   3.767084   3.365290
    16  H    3.919899   5.379948   4.114535   3.335014   3.175049
    17  H    2.768171   4.639690   3.517851   4.633720   4.221821
    18  O    4.997554   5.367157   5.662241   3.816967   3.370375
    19  H    5.592488   5.895800   5.955744   3.374430   3.165660
    20  H    4.948890   5.698768   5.844771   3.297366   2.664280
    21  O    6.773777   7.107727   6.717671   2.796597   3.138235
    22  H    7.629448   7.799781   7.477223   3.519246   3.938935
    23  H    6.385061   6.659948   6.058897   3.017870   3.447849
    24  O    5.603002   6.775857   5.361931   2.637583   3.026709
    25  H    5.999533   7.186775   6.004501   1.655019   2.148308
    26  H    6.295425   7.534301   5.957407   3.172512   3.657586
    27  O    5.774625   6.009633   4.994264   3.745902   4.186732
    28  H    5.621683   6.180268   4.926816   3.318377   3.791040
    29  H    4.979176   5.059963   4.143743   4.227244   4.473630
                   11         12         13         14         15
    11  H    0.000000
    12  O    3.141424   0.000000
    13  H    3.962602   0.959938   0.000000
    14  H    3.454426   0.985164   1.574683   0.000000
    15  O    4.134383   2.693591   3.261019   1.734095   0.000000
    16  H    3.745915   3.088764   3.768782   2.255286   0.979003
    17  H    5.063906   3.417205   3.802055   2.433373   0.959879
    18  O    3.346170   2.791225   3.461224   3.051830   3.885139
    19  H    2.714069   3.167792   3.960628   3.435968   4.136168
    20  H    3.039292   1.855158   2.505774   2.278735   3.451523
    21  O    1.865463   4.083189   4.967574   4.313916   4.764175
    22  H    2.550080   4.957718   5.805950   5.250309   5.717061
    23  H    2.241506   4.351476   5.293232   4.357678   4.428788
    24  O    3.033347   3.929616   4.721849   3.433980   2.744224
    25  H    2.154406   3.396528   4.196640   3.136242   2.992252
    26  H    3.669337   4.686768   5.405552   4.199552   3.458547
    27  O    3.301560   4.908498   5.862358   4.578382   4.007271
    28  H    3.120584   4.603238   5.533963   4.185208   3.476771
    29  H    3.817943   4.812618   5.737774   4.385247   3.676689
                   16         17         18         19         20
    16  H    0.000000
    17  H    1.570041   0.000000
    18  O    4.219217   4.713154   0.000000
    19  H    4.247038   5.037405   0.977056   0.000000
    20  H    3.826955   4.285646   0.975068   1.556901   0.000000
    21  O    4.484439   5.706585   2.775851   1.819761   3.055776
    22  H    5.413497   6.654962   3.447252   2.475589   3.827791
    23  H    4.042709   5.323382   3.126491   2.253342   3.452002
    24  O    1.804079   3.340300   4.808821   4.462641   4.497333
    25  H    2.220406   3.737902   4.395519   3.996657   3.995036
    26  H    2.492781   3.891671   5.750984   5.377802   5.405587
    27  O    3.472508   4.737610   4.002850   3.372116   4.301297
    28  H    2.775124   4.169445   4.292122   3.747655   4.380364
    29  H    3.329979   4.340356   3.700340   3.253595   4.089132
                   21         22         23         24         25
    21  O    0.000000
    22  H    0.959950   0.000000
    23  H    0.998746   1.585482   0.000000
    24  O    3.941936   4.737404   3.410320   0.000000
    25  H    3.396773   4.191221   3.093248   0.996841   0.000000
    26  H    4.700300   5.421534   4.162437   0.960037   1.582358
    27  O    2.614935   3.148854   1.629454   2.823044   3.018527
    28  H    3.019222   3.677318   2.143636   1.891624   2.247750
    29  H    3.027240   3.627041   2.135098   3.196598   3.489852
                   26         27         28         29
    26  H    0.000000
    27  O    3.498472   0.000000
    28  H    2.536456   0.972874   0.000000
    29  H    3.960154   0.971161   1.545051   0.000000
 Stoichiometry    C2H15F3O9
 Framework group  C1[X(C2H15F3O9)]
 Deg. of freedom    81
 Full point group                 C1      NOp   1
 Largest Abelian subgroup         C1      NOp   1
 Largest concise Abelian subgroup C1      NOp   1
                         Standard orientation:                         
 ---------------------------------------------------------------------
 Center     Atomic      Atomic             Coordinates (Angstroms)
 Number     Number       Type             X           Y           Z
 ---------------------------------------------------------------------
      1          6           0        1.560507   -0.167608   -0.679040
      2          8           0        0.982646   -1.225138   -0.805084
      3          8           0        1.238243    0.995389   -1.149430
      4          1           0        0.292424    1.022761   -1.542208
      5          6           0        2.903780   -0.104114    0.093486
      6          9           0        2.930474    0.929363    0.952596
      7          9           0        3.925923    0.046673   -0.762453
      8          9           0        3.104681   -1.220611    0.793542
      9          8           0       -3.721442    0.417396    0.756131
     10          1           0       -3.230761    1.256851    0.749893
     11          1           0       -3.722885    0.110852   -0.169178
     12          8           0       -1.724407    2.398674    0.631133
     13          1           0       -1.656221    3.311197    0.921194
     14          1           0       -1.041154    1.873803    1.108860
     15          8           0       -0.092159    0.573475    1.753562
     16          1           0       -0.683807   -0.165475    2.003269
     17          1           0        0.598878    0.640161    2.416425
     18          8           0       -1.149948    1.369564   -1.899058
     19          1           0       -1.804257    0.652603   -2.010791
     20          1           0       -1.454074    1.889215   -1.132098
     21          8           0       -3.079715   -0.620917   -1.760026
     22          1           0       -3.614999   -0.970060   -2.476318
     23          1           0       -2.551975   -1.374750   -1.371801
     24          8           0       -2.117564   -1.260469    2.008807
     25          1           0       -2.815328   -0.660100    1.626215
     26          1           0       -2.492401   -1.696187    2.777779
     27          8           0       -1.572310   -2.368089   -0.529983
     28          1           0       -1.709287   -2.199619    0.418352
     29          1           0       -0.656326   -2.098842   -0.707837
 ---------------------------------------------------------------------
 Rotational constants (GHZ):           0.6908322           0.2827838           0.2802811
 Standard basis: 6-31++G(d,p) (6D, 7F)
 There are   356 symmetry adapted cartesian basis functions of A   symmetry.
 There are   356 symmetry adapted basis functions of A   symmetry.
   356 basis functions,   568 primitive gaussians,   356 cartesian basis functions
    63 alpha electrons       63 beta electrons
       nuclear repulsion energy      1171.8328155148 Hartrees.
 NAtoms=   29 NActive=   29 NUniq=   29 SFac= 1.00D+00 NAtFMM=   60 NAOKFM=F Big=F
 Integral buffers will be    131072 words long.
 Raffenetti 2 integral format.
 Two-electron integral symmetry is turned on.
 Nuclear repulsion after empirical dispersion term =     1171.8148589587 Hartrees.
 One-electron integrals computed using PRISM.
 NBasis=   356 RedAO= T EigKep=  4.37D-05  NBF=   356
 NBsUse=   356 1.00D-06 EigRej= -1.00D+00 NBFU=   356
 Initial guess from the checkpoint file:  "/local_scratch/slurm.6277425/Gau-3443903.chk"
 B after Tr=     0.000000   -0.000000    0.000000
         Rot=    0.998537    0.054062    0.000984   -0.000905 Ang=   6.20 deg.
 ExpMin= 3.60D-02 ExpMax= 7.00D+03 ExpMxC= 1.05D+03 IAcc=3 IRadAn=         5 AccDes= 0.00D+00
 Harris functional with IExCor= 4639 and IRadAn=       5 diagonalized for initial guess.
 HarFok:  IExCor= 4639 AccDes= 0.00D+00 IRadAn=         5 IDoV= 1 UseB2=F ITyADJ=14
 ICtDFT=  3500011 ScaDFX=  1.000000  1.000000  1.000000  1.000000
 FoFCou: FMM=F IPFlag=           0 FMFlag=      100000 FMFlg1=           0
         NFxFlg=           0 DoJE=T BraDBF=F KetDBF=T FulRan=T
         wScrn=  0.000000 ICntrl=       500 IOpCl=  0 I1Cent=   200000004 NGrid=           0
         NMat0=    1 NMatS0=      1 NMatT0=    0 NMatD0=    1 NMtDS0=    0 NMtDT0=    0
 Petite list used in FoFCou.
 Requested convergence on RMS density matrix=1.00D-10 within 128 cycles.
 Requested convergence on MAX density matrix=1.00D-08.
 Requested convergence on             energy=1.00D-08.
 No special actions if energy rises.
 SCF Done:  E(RwB97XD) =  -1061.68206280     A.U. after   15 cycles
            NFock= 15  Conv=0.62D-10     -V/T= 2.0083
 Calling FoFJK, ICntrl=      2127 FMM=F ISym2X=0 I1Cent= 0 IOpClX= 0 NMat=1 NMatS=1 NMatT=0.
 ***** Axes restored to original set *****
 -------------------------------------------------------------------
 Center     Atomic                   Forces (Hartrees/Bohr)
 Number     Number              X              Y              Z
 -------------------------------------------------------------------
      1        6           0.000284927   -0.000362450   -0.000222708
      2        8          -0.000144670    0.000495577    0.000353935
      3        8          -0.000035968   -0.000132944   -0.000177776
      4        1          -0.000125312    0.000145683   -0.000034350
      5        6          -0.000019309   -0.000032744    0.000075044
      6        9          -0.000046242    0.000086837   -0.000097058
      7        9          -0.000011168   -0.000058673    0.000022884
      8        9           0.000092875   -0.000062412    0.000128958
      9        8           0.000168121    0.000038999   -0.000133867
     10        1           0.000017742    0.000059841   -0.000153528
     11        1          -0.000221656   -0.000110953    0.000283129
     12        8          -0.000273177    0.000137384    0.000102658
     13        1           0.000212279   -0.000109212    0.000087304
     14        1          -0.000006264   -0.000104127   -0.000181661
     15        8          -0.000069891    0.000191358    0.000081024
     16        1          -0.000057059   -0.000136096   -0.000039369
     17        1           0.000016721    0.000037796    0.000011187
     18        8           0.000073842    0.000117302   -0.000409409
     19        1          -0.000011508    0.000086380    0.000091902
     20        1          -0.000054743   -0.000068430    0.000385275
     21        8           0.000066272   -0.000035631   -0.000009489
     22        1          -0.000096283   -0.000012308   -0.000030316
     23        1          -0.000066569   -0.000009414   -0.000103291
     24        8          -0.000013599   -0.000095583    0.000076666
     25        1           0.000019886    0.000049687   -0.000061189
     26        1           0.000000831    0.000056737   -0.000017550
     27        8          -0.000014381    0.000028508    0.000161623
     28        1           0.000101774   -0.000114896   -0.000125366
     29        1           0.000212531   -0.000086216   -0.000064661
 -------------------------------------------------------------------
 Cartesian Forces:  Max     0.000495577 RMS     0.000145562

 GradGradGradGradGradGradGradGradGradGradGradGradGradGradGradGradGradGrad
 Berny optimization.
 Using GEDIIS/GDIIS optimizer.
 FormGI is forming the generalized inverse of G from B-inverse, IUseBI=4.
 Internal  Forces:  Max     0.001032374 RMS     0.000180336
 Search for a local minimum.
 Step number   9 out of a maximum of  174
 All quantities printed in internal units (Hartrees-Bohrs-Radians)
 Mixed Optimization -- En-DIIS/RFO-DIIS
 Swapping is turned off.
 Update second derivatives using D2CorX and points    5    6    7    8    9
 DE= -2.19D-05 DEPred=-2.60D-05 R= 8.45D-01
 TightC=F SS=  1.41D+00  RLast= 1.86D-01 DXNew= 1.4270D+00 5.5943D-01
 Trust test= 8.45D-01 RLast= 1.86D-01 DXMaxT set to 8.49D-01
 ITU=  1  1  1  0  1  0  1  1  0
     Eigenvalues ---    0.00003   0.00017   0.00052   0.00065   0.00113
     Eigenvalues ---    0.00155   0.00256   0.00288   0.00333   0.00394
     Eigenvalues ---    0.00456   0.00548   0.00676   0.00747   0.00769
     Eigenvalues ---    0.00855   0.00965   0.01050   0.01205   0.01299
     Eigenvalues ---    0.01382   0.01452   0.01502   0.01537   0.01685
     Eigenvalues ---    0.01795   0.01892   0.01950   0.02060   0.02184
     Eigenvalues ---    0.02227   0.02500   0.02556   0.02600   0.02771
     Eigenvalues ---    0.02930   0.02949   0.03217   0.03392   0.03734
     Eigenvalues ---    0.03886   0.04343   0.04965   0.05153   0.05510
     Eigenvalues ---    0.05679   0.06257   0.06393   0.06790   0.10592
     Eigenvalues ---    0.12212   0.13621   0.18122   0.20151   0.20994
     Eigenvalues ---    0.22740   0.25172   0.26563   0.28639   0.37106
     Eigenvalues ---    0.37612   0.37868   0.38988   0.40227   0.42023
     Eigenvalues ---    0.43613   0.46259   0.46989   0.47643   0.49091
     Eigenvalues ---    0.51263   0.52226   0.53430   0.55698   0.57202
     Eigenvalues ---    0.57538   0.57603   0.57752   0.60995   0.92541
     Eigenvalues ---    1.46912
 Eigenvalue     1 is   3.04D-05 Eigenvector:
                          D24       D13       D26       D14       D25
   1                   -0.35784   0.35326  -0.34535   0.34302  -0.33751
                          D12       D11       D21       D23       D22
   1                    0.19353   0.19200  -0.18369  -0.17619  -0.17592
 En-DIIS/RFO-DIIS/Sim-DIIS IScMMF=       -3 using points:     9    8    7    6    5    4    3
 RFO step:  Lambda=-5.08527160D-05.
 DidBck=F Rises=F RFO-DIIS coefs:    1.32133    0.58074   -0.68777    0.21443   -0.49758
                  RFO-DIIS coefs:    0.01621    0.05264
 Iteration  1 RMS(Cart)=  0.02675888 RMS(Int)=  0.00054124
 Iteration  2 RMS(Cart)=  0.00058103 RMS(Int)=  0.00013844
 Iteration  3 RMS(Cart)=  0.00000039 RMS(Int)=  0.00013844
 Variable       Old X    -DE/DX   Delta X   Delta X   Delta X     New X
                                 (Linear)    (Quad)   (Total)
    R1        2.28975   0.00053   0.00036  -0.00011   0.00025   2.29000
    R2        2.44767   0.00030  -0.00113   0.00085  -0.00030   2.44738
    R3        2.93073   0.00000   0.00006  -0.00004   0.00002   2.93075
    R4        1.93602   0.00014   0.00721  -0.00533   0.00188   1.93790
    R5        2.88333  -0.00004  -0.01801   0.01053  -0.00748   2.87585
    R6        2.54016   0.00010   0.00153   0.00034   0.00187   2.54203
    R7        2.53544   0.00006  -0.00078  -0.00006  -0.00083   2.53460
    R8        2.51909   0.00013  -0.00107  -0.00000  -0.00107   2.51801
    R9        1.83750   0.00009   0.00027  -0.00002   0.00020   1.83771
   R10        1.84204   0.00026  -0.00131   0.00120  -0.00013   1.84191
   R11        3.12753   0.00002   0.00051  -0.00091  -0.00046   3.12708
   R12        3.57901  -0.00001  -0.00115   0.00139   0.00021   3.57922
   R13        3.52521  -0.00009  -0.00451   0.00123  -0.00331   3.52190
   R14        1.81402  -0.00010   0.00009  -0.00010  -0.00001   1.81401
   R15        1.86169  -0.00011   0.00034   0.00006   0.00045   1.86214
   R16        3.50574  -0.00001   0.00052  -0.00400  -0.00347   3.50227
   R17        3.27696  -0.00008  -0.00905  -0.00047  -0.00945   3.26751
   R18        1.85005  -0.00024   0.00030  -0.00067  -0.00031   1.84974
   R19        1.81391   0.00000  -0.00021   0.00009  -0.00012   1.81379
   R20        3.40922  -0.00013  -0.00567   0.00182  -0.00381   3.40540
   R21        1.84637  -0.00003   0.00027   0.00016   0.00043   1.84680
   R22        1.84261  -0.00032   0.00183  -0.00142   0.00041   1.84302
   R23        3.43885  -0.00017  -0.00464   0.00009  -0.00457   3.43428
   R24        1.81404   0.00005  -0.00001   0.00008   0.00007   1.81411
   R25        1.88736   0.00012   0.00041  -0.00066  -0.00024   1.88711
   R26        3.07922   0.00024  -0.00737   0.00874   0.00137   3.08060
   R27        1.88376   0.00005   0.00046  -0.00015   0.00026   1.88402
   R28        1.81421   0.00004  -0.00008   0.00008   0.00000   1.81421
   R29        3.57465  -0.00003   0.00506  -0.00418   0.00088   3.57554
   R30        1.83846   0.00003  -0.00019  -0.00003  -0.00021   1.83826
   R31        1.83523   0.00016   0.00046  -0.00027   0.00019   1.83541
    A1        2.24878  -0.00032   0.00116  -0.00091   0.00022   2.24900
    A2        2.09511   0.00011   0.00086   0.00110   0.00196   2.09707
    A3        1.93868   0.00022  -0.00183  -0.00018  -0.00201   1.93667
    A4        1.97460  -0.00077   0.00059  -0.00018   0.00040   1.97500
    A5        1.94662  -0.00015  -0.00371  -0.00073  -0.00444   1.94218
    A6        1.92482  -0.00002   0.00223   0.00039   0.00262   1.92744
    A7        1.93675   0.00007   0.00113  -0.00011   0.00102   1.93777
    A8        1.88199   0.00007  -0.00009   0.00011   0.00002   1.88201
    A9        1.88107   0.00009  -0.00023   0.00025   0.00001   1.88108
   A10        1.89056  -0.00006   0.00070   0.00011   0.00080   1.89135
   A11        1.84019   0.00002  -0.00221   0.00079  -0.00154   1.83865
   A12        1.86414  -0.00004  -0.00027   0.00167   0.00137   1.86551
   A13        1.87038   0.00002  -0.00223   0.00179  -0.00037   1.87001
   A14        2.74464  -0.00019   0.00800  -0.00528   0.00281   2.74745
   A15        2.77172  -0.00005   0.00407  -0.00140   0.00254   2.77426
   A16        2.22768   0.00007  -0.01197   0.00413  -0.00794   2.21974
   A17        1.77216   0.00004  -0.01022   0.00288  -0.00729   1.76487
   A18        1.58073   0.00008   0.00549  -0.00027   0.00529   1.58602
   A19        1.88669  -0.00017   0.00319  -0.00236   0.00073   1.88742
   A20        2.13874   0.00007   0.01047   0.00046   0.01091   2.14965
   A21        1.78597  -0.00011   0.00252  -0.00616  -0.00377   1.78221
   A22        1.90720   0.00016   0.01004  -0.00204   0.00760   1.91480
   A23        2.21258  -0.00001   0.01276  -0.00366   0.00863   2.22121
   A24        1.88744  -0.00006   0.00409  -0.00146   0.00169   1.88913
   A25        2.08635  -0.00056   0.00727  -0.00923  -0.00203   2.08433
   A26        1.80495   0.00025   0.00460   0.00329   0.00763   1.81259
   A27        1.84642   0.00003   0.00194  -0.00123   0.00082   1.84724
   A28        2.79167   0.00005  -0.00747   0.00643  -0.00135   2.79032
   A29        1.65554  -0.00003   0.00060  -0.00157  -0.00108   1.65446
   A30        2.19784  -0.00004   0.00119  -0.00085   0.00036   2.19820
   A31        1.71810   0.00001  -0.00212   0.00016  -0.00190   1.71620
   A32        2.14425  -0.00004   0.00798  -0.00556   0.00233   2.14658
   A33        1.78383  -0.00003  -0.01117   0.01157   0.00041   1.78424
   A34        1.88617   0.00012  -0.00080  -0.00006  -0.00082   1.88535
   A35        1.76151   0.00000  -0.00192  -0.00232  -0.00425   1.75727
   A36        2.19966   0.00004  -0.00161   0.00550   0.00384   2.20349
   A37        1.69837  -0.00014  -0.00416  -0.00410  -0.00801   1.69036
   A38        1.88333  -0.00004   0.00086  -0.00041   0.00044   1.88376
   A39        1.69854   0.00011  -0.00070   0.00094   0.00016   1.69870
   A40        2.13223   0.00005   0.00655  -0.00071   0.00573   2.13796
   A41        1.88955  -0.00008   0.00723  -0.00562   0.00155   1.89109
   A42        1.87910   0.00017   0.00535  -0.00631  -0.00104   1.87806
   A43        1.83724  -0.00006   0.00219  -0.00024   0.00205   1.83930
   A44        2.78172   0.00003  -0.01123   0.00853  -0.00238   2.77934
   A45        2.90191   0.00103   0.00654   0.00411   0.01063   2.91254
   A46        3.10602  -0.00013  -0.00321  -0.00121  -0.00443   3.10159
   A47        3.07153  -0.00021  -0.00294   0.00266  -0.00000   3.07153
   A48        3.08003  -0.00034  -0.00233   0.00278   0.00037   3.08040
   A49        2.99860   0.00010   0.00181   0.00603   0.00783   3.00643
   A50        2.92790   0.00006  -0.00094   0.00002  -0.00093   2.92697
   A51        3.05890   0.00060  -0.01097   0.00613  -0.00483   3.05407
   A52        3.43972  -0.00004  -0.00044   0.00234   0.00181   3.44153
   A53        3.49513  -0.00008   0.00528  -0.00239   0.00256   3.49769
   A54        2.86041   0.00021   0.00297   0.00283   0.00599   2.86640
   A55        2.97637  -0.00012   0.00092  -0.00130  -0.00043   2.97594
   A56        3.15913  -0.00009  -0.00576   0.00312  -0.00267   3.15645
    D1        0.19014  -0.00034  -0.00891   0.00201  -0.00690   0.18325
    D2       -2.98989  -0.00031  -0.00360   0.00224  -0.00136  -2.99125
    D3       -2.34544   0.00002   0.05450   0.00982   0.06431  -2.28113
    D4        1.84708   0.00004   0.05553   0.00990   0.06543   1.91251
    D5       -0.24791   0.00008   0.05247   0.00957   0.06204  -0.18587
    D6        0.83074  -0.00000   0.04970   0.00965   0.05935   0.89010
    D7       -1.25992   0.00002   0.05074   0.00973   0.06048  -1.19945
    D8        2.92827   0.00005   0.04768   0.00940   0.05708   2.98535
    D9       -0.20388  -0.00014   0.00024  -0.00401  -0.00387  -0.20775
   D10        1.80701  -0.00004   0.01240  -0.00718   0.00534   1.81235
   D11       -1.25933   0.00002   0.01384  -0.00199   0.01172  -1.24761
   D12        0.72651   0.00003   0.01018   0.00111   0.01120   0.73771
   D13        1.31266  -0.00002  -0.00409   0.00420   0.00014   1.31281
   D14       -0.66882   0.00001  -0.00178   0.00117  -0.00055  -0.66937
   D15       -0.18486  -0.00009   0.00602  -0.01351  -0.00742  -0.19228
   D16        2.16293  -0.00002   0.00140  -0.00782  -0.00642   2.15651
   D17       -1.88861   0.00004   0.01035  -0.00922   0.00096  -1.88765
   D18        1.74297  -0.00006   0.00248  -0.01134  -0.00890   1.73408
   D19       -2.19242   0.00001  -0.00213  -0.00565  -0.00789  -2.20031
   D20        0.03923   0.00007   0.00682  -0.00705  -0.00052   0.03871
   D21       -2.82989   0.00016  -0.00077   0.00699   0.00601  -2.82387
   D22       -0.66734   0.00001  -0.01634   0.00973  -0.00652  -0.67386
   D23        1.12523  -0.00008  -0.01310   0.00354  -0.00969   1.11554
   D24       -1.08171  -0.00001   0.00160  -0.00566  -0.00398  -1.08569
   D25        2.80655   0.00011  -0.01224   0.00545  -0.00663   2.79992
   D26        0.71821  -0.00004  -0.00993   0.00587  -0.00398   0.71423
   D27       -0.08072   0.00012   0.00054  -0.00837  -0.00771  -0.08843
   D28       -2.39399   0.00003  -0.03703   0.00084  -0.03633  -2.43032
   D29        2.29442   0.00012  -0.02057  -0.00198  -0.02249   2.27193
   D30       -0.01885   0.00004  -0.05813   0.00723  -0.05111  -0.06996
   D31       -1.66734   0.00003  -0.00393  -0.00800  -0.01192  -1.67927
   D32        2.30257  -0.00005  -0.04149   0.00121  -0.04054   2.26203
   D33       -1.47369   0.00022   0.03621  -0.00780   0.02837  -1.44532
   D34        2.41928  -0.00000   0.04026  -0.01354   0.02655   2.44583
   D35        0.30552   0.00028   0.02711  -0.00525   0.02186   0.32738
   D36        0.03215  -0.00009  -0.00008   0.01002   0.00990   0.04205
   D37       -2.04350  -0.00001   0.00200   0.01039   0.01238  -2.03111
   D38        1.73918   0.00000  -0.00172   0.01054   0.00882   1.74801
   D39        2.50300  -0.00006   0.03561   0.00024   0.03576   2.53877
   D40        0.42735   0.00002   0.03770   0.00061   0.03825   0.46560
   D41       -2.07315   0.00003   0.03397   0.00077   0.03469  -2.03846
   D42        1.81891   0.00012  -0.00071   0.01124   0.01057   1.82948
   D43       -2.05726   0.00011   0.00995   0.00341   0.01346  -2.04379
   D44        0.09774   0.00012   0.00140   0.01090   0.01233   0.11006
   D45       -0.09555   0.00003  -0.01125   0.01041  -0.00076  -0.09631
   D46        2.31147   0.00001  -0.00058   0.00258   0.00214   2.31360
   D47       -1.81673   0.00002  -0.00913   0.01007   0.00100  -1.81573
   D48       -0.76708   0.00053  -0.03447   0.00753  -0.02695  -0.79403
   D49        1.43997   0.00003  -0.02275  -0.00202  -0.02481   1.41516
   D50       -0.01156   0.00005   0.01406  -0.01338   0.00100  -0.01056
   D51       -1.95089   0.00007   0.00623  -0.00886  -0.00253  -1.95342
   D52        1.65262   0.00002   0.01379  -0.01399   0.00000   1.65262
   D53       -0.28672   0.00004   0.00596  -0.00947  -0.00353  -0.29024
   D54       -2.32917   0.00003   0.01441  -0.01115   0.00352  -2.32565
   D55        2.01468   0.00005   0.00657  -0.00663  -0.00001   2.01467
   D56       -1.19295  -0.00004  -0.00257   0.00545   0.00282  -1.19013
   D57        0.58857  -0.00004  -0.00536   0.00258  -0.00275   0.58581
   D58        2.62276   0.00001  -0.00178   0.00245   0.00057   2.62333
   D59       -0.51305  -0.00007  -0.00418   0.00919   0.00507  -0.50798
   D60        1.49262   0.00006   0.00620  -0.00072   0.00559   1.49821
         Item               Value     Threshold  Converged?
 Maximum Force            0.001032     0.000015     NO 
 RMS     Force            0.000180     0.000010     NO 
 Maximum Displacement     0.172538     0.000060     NO 
 RMS     Displacement     0.026804     0.000040     NO 
 Predicted change in Energy=-2.159001D-05
 GradGradGradGradGradGradGradGradGradGradGradGradGradGradGradGradGradGrad

                          Input orientation:                          
 ---------------------------------------------------------------------
 Center     Atomic      Atomic             Coordinates (Angstroms)
 Number     Number       Type             X           Y           Z
 ---------------------------------------------------------------------
      1          6           0        0.091281   -1.866030    0.314926
      2          8           0        0.017381   -1.359280    1.413215
      3          8           0       -0.816551   -1.947439   -0.605121
      4          1           0       -1.642469   -1.372162   -0.408783
      5          6           0        1.396361   -2.576674   -0.128921
      6          9           0        1.790130   -2.159067   -1.345501
      7          9           0        1.209388   -3.903393   -0.190719
      8          9           0        2.388573   -2.331874    0.726111
      9          8           0       -1.880462    3.280059   -0.068391
     10          1           0       -1.882891    2.806815   -0.917941
     11          1           0       -2.494078    2.784812    0.504532
     12          8           0       -1.516182    1.408826   -2.142088
     13          1           0       -1.541305    1.455536   -3.100556
     14          1           0       -0.603822    1.153443   -1.871163
     15          8           0        0.821484    0.829039   -0.947570
     16          1           0        0.932000    1.515774   -0.258872
     17          1           0        1.690523    0.596648   -1.282258
     18          8           0       -2.813560   -0.401820   -0.463204
     19          1           0       -3.029516    0.134684    0.324583
     20          1           0       -2.557577    0.234479   -1.156587
     21          8           0       -3.129200    1.420974    1.604527
     22          1           0       -3.861929    1.489286    2.220981
     23          1           0       -2.296201    1.260206    2.131314
     24          8           0        0.507358    2.792589    0.939814
     25          1           0       -0.365480    3.106388    0.574225
     26          1           0        1.033042    3.566527    1.155107
     27          8           0       -0.789021    1.003828    2.697151
     28          1           0       -0.188214    1.635369    2.265345
     29          1           0       -0.505207    0.127121    2.390264
 ---------------------------------------------------------------------
                    Distance matrix (angstroms):
                    1          2          3          4          5
     1  C    0.000000
     2  O    1.211815   0.000000
     3  O    1.295096   2.261649   0.000000
     4  H    1.942563   2.464741   1.025492   0.000000
     5  C    1.550885   2.400378   2.349400   3.280802   0.000000
     6  F    2.393528   3.375324   2.718039   3.644091   1.345183
     7  F    2.378379   3.235119   2.846387   3.819395   1.341254
     8  F    2.379838   2.653412   3.491817   4.296316   1.332476
     9  O    5.524214   5.226895   5.361596   4.670724   6.711374
    10  H    5.220421   5.138255   4.882403   4.216739   6.352794
    11  H    5.324506   4.930176   5.141947   4.340486   6.654495
    12  O    4.398356   4.759664   3.757161   3.279358   5.331037
    13  H    5.036234   5.543178   4.281670   3.905349   5.806824
    14  H    3.792014   4.181723   3.356126   3.097745   4.577107
    15  O    3.064391   3.317925   3.241799   3.347633   3.549584
    16  H    3.531664   3.449396   3.895017   3.871762   4.120758
    17  H    3.342657   3.727014   3.635425   3.968377   3.389202
    18  O    3.344772   3.528726   2.529253   1.521834   4.750281
    19  H    3.707065   3.563795   3.177546   2.175387   5.210135
    20  H    3.686996   3.971695   2.845356   1.994474   4.959062
    21  O    4.779013   4.203259   4.645115   3.750386   6.282255
    22  H    5.524406   4.880150   5.391869   4.475438   7.050083
    23  H    4.332746   3.567917   4.468380   3.716022   5.784921
    24  O    4.718723   4.207398   5.158238   4.877051   5.546306
    25  H    5.000081   4.559898   5.209173   4.759665   5.991301
    26  H    5.577230   5.036046   6.076447   5.830503   6.286465
    27  O    3.832234   2.807678   4.428966   4.002566   5.057922
    28  H    4.017717   3.120307   4.633669   4.279143   5.097518
    29  H    2.938619   1.853945   3.656921   3.372816   4.156051
                    6          7          8          9         10
     6  F    0.000000
     7  F    2.171050   0.000000
     8  F    2.163232   2.168116   0.000000
     9  O    6.684934   7.820749   7.095751   0.000000
    10  H    6.191435   7.424145   6.881455   0.972472   0.000000
    11  H    6.798456   7.676661   7.076005   0.974698   1.548375
    12  O    4.929108   6.281420   6.120989   2.816813   1.894039
    13  H    5.219582   6.689662   6.665718   3.554988   2.589680
    14  H    4.120685   5.628784   5.277091   3.066316   2.297452
    15  O    3.166291   4.808243   3.904913   3.752462   3.350540
    16  H    3.927036   5.426690   4.230389   3.325496   3.166191
    17  H    2.758240   4.655461   3.618986   4.628834   4.217446
    18  O    5.006029   5.340354   5.674660   3.818741   3.371686
    19  H    5.592805   5.877067   5.966642   3.371667   3.162104
    20  H    4.966619   5.678460   5.881761   3.304272   2.670031
    21  O    6.761595   7.098953   6.730624   2.795388   3.136349
    22  H    7.614200   7.785598   7.476942   3.517713   3.937678
    23  H    6.362214   6.659110   6.068338   3.015186   3.443948
    24  O    5.602417   6.826942   5.463036   2.637382   3.027333
    25  H    6.004749   7.225121   6.097751   1.654777   2.149148
    26  H    6.293540   7.592236   6.067341   3.172935   3.657507
    27  O    5.744473   6.034422   5.010889   3.744421   4.185236
    28  H    5.599089   6.217992   4.974745   3.318890   3.791771
    29  H    4.944813   5.083931   4.146085   4.228159   4.474706
                   11         12         13         14         15
    11  H    0.000000
    12  O    3.139143   0.000000
    13  H    3.958714   0.959934   0.000000
    14  H    3.446500   0.985404   1.575291   0.000000
    15  O    4.114196   2.688440   3.257394   1.729092   0.000000
    16  H    3.732459   3.090556   3.767763   2.255995   0.978839
    17  H    5.048918   3.417879   3.806391   2.433279   0.959818
    18  O    3.345624   2.789315   3.467568   3.046988   3.868226
    19  H    2.709660   3.161975   3.961187   3.426830   4.114694
    20  H    3.044265   1.853323   2.510538   2.274263   3.437331
    21  O    1.863712   4.079106   4.965925   4.304594   4.740411
    22  H    2.548647   4.954329   5.805617   5.241536   5.692979
    23  H    2.238302   4.346548   5.289658   4.346880   4.402885
    24  O    3.032845   3.937974   4.723275   3.438475   2.741610
    25  H    2.153880   3.403555   4.196652   3.138586   2.985140
    26  H    3.670818   4.693156   5.403167   4.202452   3.458302
    27  O    3.299500   4.910298   5.863734   4.574514   3.988518
    28  H    3.120688   4.608719   5.536795   4.185174   3.463017
    29  H    3.817711   4.817370   5.743457   4.384384   3.659773
                   16         17         18         19         20
    16  H    0.000000
    17  H    1.570819   0.000000
    18  O    4.212853   4.685569   0.000000
    19  H    4.235734   5.007407   0.977283   0.000000
    20  H    3.824232   4.265362   0.975286   1.557739   0.000000
    21  O    4.469293   5.678272   2.774477   1.817344   3.059130
    22  H    5.397418   6.625648   3.446768   2.474709   3.831950
    23  H    4.024870   5.290251   3.124342   2.251406   3.454088
    24  O    1.802062   3.340606   4.816763   4.466817   4.509174
    25  H    2.215300   3.737977   4.401917   3.998804   4.006103
    26  H    2.493017   3.897847   5.758737   5.382537   5.416551
    27  O    3.458623   4.706340   4.007799   3.377027   4.309407
    28  H    2.764209   4.146575   4.299716   3.753880   4.391582
    29  H    3.318409   4.304545   3.708174   3.261784   4.099256
                   21         22         23         24         25
    21  O    0.000000
    22  H    0.959986   0.000000
    23  H    0.998618   1.584937   0.000000
    24  O    3.943060   4.736101   3.409957   0.000000
    25  H    3.397100   4.189508   3.092021   0.996981   0.000000
    26  H    4.704214   5.423261   4.166048   0.960039   1.582725
    27  O    2.616156   3.147248   1.630181   2.822853   3.017774
    28  H    3.021927   3.676886   2.145301   1.892092   2.248379
    29  H    3.029319   3.626532   2.135086   3.199033   3.491926
                   26         27         28         29
    26  H    0.000000
    27  O    3.502176   0.000000
    28  H    2.540368   0.972763   0.000000
    29  H    3.965013   0.971259   1.546253   0.000000
 Stoichiometry    C2H15F3O9
 Framework group  C1[X(C2H15F3O9)]
 Deg. of freedom    81
 Full point group                 C1      NOp   1
 Largest Abelian subgroup         C1      NOp   1
 Largest concise Abelian subgroup C1      NOp   1
                         Standard orientation:                         
 ---------------------------------------------------------------------
 Center     Atomic      Atomic             Coordinates (Angstroms)
 Number     Number       Type             X           Y           Z
 ---------------------------------------------------------------------
      1          6           0        1.573912   -0.138483   -0.673471
      2          8           0        0.990372   -1.187972   -0.836415
      3          8           0        1.252756    1.043588   -1.093993
      4          1           0        0.305109    1.089532   -1.483205
      5          6           0        2.920501   -0.107052    0.095266
      6          9           0        2.918491    0.845891    1.044693
      7          9           0        3.933365    0.152326   -0.744847
      8          9           0        3.158038   -1.274814    0.691421
      9          8           0       -3.742761    0.376464    0.735341
     10          1           0       -3.255756    1.217418    0.771740
     11          1           0       -3.723906    0.107780   -0.201402
     12          8           0       -1.756578    2.373781    0.720052
     13          1           0       -1.703711    3.270576    1.058338
     14          1           0       -1.080563    1.829482    1.186704
     15          8           0       -0.141720    0.505403    1.782646
     16          1           0       -0.730805   -0.245393    2.000385
     17          1           0        0.558319    0.537993    2.438491
     18          8           0       -1.131020    1.448780   -1.835986
     19          1           0       -1.781955    0.735017   -1.984000
     20          1           0       -1.447461    1.939890   -1.055052
     21          8           0       -3.049861   -0.554958   -1.807598
     22          1           0       -3.570364   -0.880671   -2.545542
     23          1           0       -2.523791   -1.319661   -1.439197
     24          8           0       -2.157360   -1.345356    1.950917
     25          1           0       -2.850363   -0.732674    1.578980
     26          1           0       -2.542934   -1.808944    2.697974
     27          8           0       -1.558151   -2.346040   -0.619701
     28          1           0       -1.713170   -2.218376    0.332107
     29          1           0       -0.639586   -2.068891   -0.770603
 ---------------------------------------------------------------------
 Rotational constants (GHZ):           0.6910692           0.2810848           0.2783438
 Standard basis: 6-31++G(d,p) (6D, 7F)
 There are   356 symmetry adapted cartesian basis functions of A   symmetry.
 There are   356 symmetry adapted basis functions of A   symmetry.
   356 basis functions,   568 primitive gaussians,   356 cartesian basis functions
    63 alpha electrons       63 beta electrons
       nuclear repulsion energy      1170.3280832834 Hartrees.
 NAtoms=   29 NActive=   29 NUniq=   29 SFac= 1.00D+00 NAtFMM=   60 NAOKFM=F Big=F
 Integral buffers will be    131072 words long.
 Raffenetti 2 integral format.
 Two-electron integral symmetry is turned on.
 Nuclear repulsion after empirical dispersion term =     1170.3101949041 Hartrees.
 One-electron integrals computed using PRISM.
 NBasis=   356 RedAO= T EigKep=  4.33D-05  NBF=   356
 NBsUse=   356 1.00D-06 EigRej= -1.00D+00 NBFU=   356
 Initial guess from the checkpoint file:  "/local_scratch/slurm.6277425/Gau-3443903.chk"
 B after Tr=    -0.000000    0.000000   -0.000000
         Rot=    0.999733   -0.022788    0.003385   -0.001663 Ang=  -2.65 deg.
 ExpMin= 3.60D-02 ExpMax= 7.00D+03 ExpMxC= 1.05D+03 IAcc=3 IRadAn=         5 AccDes= 0.00D+00
 Harris functional with IExCor= 4639 and IRadAn=       5 diagonalized for initial guess.
 HarFok:  IExCor= 4639 AccDes= 0.00D+00 IRadAn=         5 IDoV= 1 UseB2=F ITyADJ=14
 ICtDFT=  3500011 ScaDFX=  1.000000  1.000000  1.000000  1.000000
 FoFCou: FMM=F IPFlag=           0 FMFlag=      100000 FMFlg1=           0
         NFxFlg=           0 DoJE=T BraDBF=F KetDBF=T FulRan=T
         wScrn=  0.000000 ICntrl=       500 IOpCl=  0 I1Cent=   200000004 NGrid=           0
         NMat0=    1 NMatS0=      1 NMatT0=    0 NMatD0=    1 NMtDS0=    0 NMtDT0=    0
 Petite list used in FoFCou.
 Requested convergence on RMS density matrix=1.00D-10 within 128 cycles.
 Requested convergence on MAX density matrix=1.00D-08.
 Requested convergence on             energy=1.00D-08.
 No special actions if energy rises.
 SCF Done:  E(RwB97XD) =  -1061.68208550     A.U. after   15 cycles
            NFock= 15  Conv=0.52D-10     -V/T= 2.0083
 Calling FoFJK, ICntrl=      2127 FMM=F ISym2X=0 I1Cent= 0 IOpClX= 0 NMat=1 NMatS=1 NMatT=0.
 ***** Axes restored to original set *****
 -------------------------------------------------------------------
 Center     Atomic                   Forces (Hartrees/Bohr)
 Number     Number              X              Y              Z
 -------------------------------------------------------------------
      1        6           0.000113447   -0.000212471   -0.000165237
      2        8           0.000068835    0.000219103    0.000141814
      3        8          -0.000048059   -0.000020947   -0.000086948
      4        1          -0.000080663    0.000128393   -0.000107965
      5        6          -0.000065636   -0.000088979    0.000146288
      6        9          -0.000068337    0.000133358   -0.000071595
      7        9           0.000065381    0.000063139    0.000007718
      8        9           0.000158655   -0.000128838    0.000135090
      9        8           0.000204309   -0.000036671   -0.000281636
     10        1           0.000024503    0.000126846   -0.000147163
     11        1          -0.000313881   -0.000062600    0.000419190
     12        8          -0.000232647    0.000212290    0.000099753
     13        1           0.000206645   -0.000140875    0.000112302
     14        1          -0.000087911   -0.000119739   -0.000243839
     15        8          -0.000032937   -0.000004185    0.000019128
     16        1          -0.000012560   -0.000083038   -0.000018097
     17        1           0.000019258   -0.000036097    0.000030596
     18        8           0.000009114    0.000249693   -0.000497749
     19        1           0.000043656   -0.000003649    0.000023368
     20        1          -0.000058483   -0.000137826    0.000555733
     21        8           0.000051549   -0.000068574   -0.000014331
     22        1          -0.000096097   -0.000018655   -0.000087350
     23        1           0.000049403    0.000042973    0.000041255
     24        8          -0.000093472   -0.000038779    0.000097932
     25        1           0.000099746    0.000048785   -0.000040380
     26        1          -0.000023312    0.000033457   -0.000029496
     27        8          -0.000065853    0.000016794    0.000243285
     28        1           0.000083860   -0.000128265   -0.000176434
     29        1           0.000081486    0.000055355   -0.000105230
 -------------------------------------------------------------------
 Cartesian Forces:  Max     0.000555733 RMS     0.000147744

 GradGradGradGradGradGradGradGradGradGradGradGradGradGradGradGradGradGrad
 Berny optimization.
 Using GEDIIS/GDIIS optimizer.
 FormGI is forming the generalized inverse of G from B-inverse, IUseBI=4.
 Internal  Forces:  Max     0.000546772 RMS     0.000112870
 Search for a local minimum.
 Step number  10 out of a maximum of  174
 All quantities printed in internal units (Hartrees-Bohrs-Radians)
 Mixed Optimization -- En-DIIS/RFO-DIIS
 Swapping is turned off.
 Update second derivatives using D2CorX and points    6    7    8    9   10
 DE= -2.27D-05 DEPred=-2.16D-05 R= 1.05D+00
 TightC=F SS=  1.41D+00  RLast= 1.98D-01 DXNew= 1.4270D+00 5.9371D-01
 Trust test= 1.05D+00 RLast= 1.98D-01 DXMaxT set to 8.49D-01
 ITU=  1  1  1  1  0  1  0  1  1  0
     Eigenvalues ---    0.00003   0.00008   0.00055   0.00064   0.00114
     Eigenvalues ---    0.00154   0.00255   0.00287   0.00325   0.00395
     Eigenvalues ---    0.00454   0.00528   0.00679   0.00748   0.00759
     Eigenvalues ---    0.00874   0.00946   0.01045   0.01189   0.01308
     Eigenvalues ---    0.01393   0.01451   0.01502   0.01625   0.01686
     Eigenvalues ---    0.01792   0.01932   0.02006   0.02059   0.02191
     Eigenvalues ---    0.02234   0.02460   0.02571   0.02609   0.02810
     Eigenvalues ---    0.02921   0.02963   0.03194   0.03514   0.03873
     Eigenvalues ---    0.03914   0.04485   0.05093   0.05246   0.05542
     Eigenvalues ---    0.05685   0.06297   0.06455   0.06803   0.10664
     Eigenvalues ---    0.12313   0.13617   0.19371   0.20081   0.21084
     Eigenvalues ---    0.22706   0.25121   0.28254   0.29812   0.37238
     Eigenvalues ---    0.37657   0.38051   0.38625   0.40623   0.41912
     Eigenvalues ---    0.44507   0.46581   0.47596   0.48877   0.50995
     Eigenvalues ---    0.51253   0.53407   0.55232   0.55665   0.57204
     Eigenvalues ---    0.57526   0.57665   0.57800   0.62478   0.92697
     Eigenvalues ---    1.42783
 Eigenvalue     1 is   3.03D-05 Eigenvector:
                          D24       D13       D14       D26       D25
   1                   -0.34742   0.34378   0.33358  -0.33012  -0.32126
                          D21       D12       D11       D34       D22
   1                   -0.18167   0.18158   0.17865  -0.17067  -0.16273
 Eigenvalue     2 is   8.07D-05 Eigenvector:
                          D4        D3        D5        D7        D6
   1                    0.34188   0.33572   0.32382   0.31768   0.31153
                          D8        D30       D40       D32       D39
   1                    0.29962  -0.21169   0.18425  -0.17872   0.17097
 En-DIIS/RFO-DIIS/Sim-DIIS IScMMF=       -3 using points:    10    9    8    7    6    5    4    3
 RFO step:  Lambda=-7.79320652D-05.
 DidBck=F Rises=F RFO-DIIS coefs:    3.00000   -1.02062    0.02088   -0.55415   -0.11220
                  RFO-DIIS coefs:   -0.65654    0.19201    0.13063
 Iteration  1 RMS(Cart)=  0.09182097 RMS(Int)=  0.01218507
 Iteration  2 RMS(Cart)=  0.01820921 RMS(Int)=  0.00070322
 Iteration  3 RMS(Cart)=  0.00047369 RMS(Int)=  0.00056024
 Iteration  4 RMS(Cart)=  0.00000030 RMS(Int)=  0.00056024
 Variable       Old X    -DE/DX   Delta X   Delta X   Delta X     New X
                                 (Linear)    (Quad)   (Total)
    R1        2.29000   0.00022   0.00078  -0.00042   0.00034   2.29034
    R2        2.44738   0.00033  -0.00074  -0.00012  -0.00089   2.44648
    R3        2.93075   0.00002  -0.00037   0.00102   0.00065   2.93140
    R4        1.93790   0.00018   0.00364  -0.00141   0.00224   1.94014
    R5        2.87585   0.00006  -0.02228   0.00303  -0.01925   2.85660
    R6        2.54203   0.00009   0.00573   0.00170   0.00743   2.54945
    R7        2.53460  -0.00007  -0.00251  -0.00113  -0.00365   2.53096
    R8        2.51801   0.00018  -0.00404  -0.00030  -0.00434   2.51367
    R9        1.83771   0.00003   0.00065  -0.00020   0.00028   1.83798
   R10        1.84191   0.00043  -0.00158   0.00150  -0.00052   1.84139
   R11        3.12708   0.00007  -0.00416   0.00212  -0.00250   3.12458
   R12        3.57922  -0.00003  -0.00242   0.00305   0.00056   3.57977
   R13        3.52190  -0.00004  -0.01640   0.00403  -0.01280   3.50911
   R14        1.81401  -0.00013   0.00009  -0.00016  -0.00007   1.81394
   R15        1.86214  -0.00013   0.00185  -0.00045   0.00168   1.86383
   R16        3.50227  -0.00009  -0.00665  -0.00950  -0.01584   3.48644
   R17        3.26751  -0.00000  -0.03292   0.00016  -0.03243   3.23508
   R18        1.84974  -0.00004   0.00050  -0.00143  -0.00059   1.84915
   R19        1.81379   0.00002  -0.00048  -0.00004  -0.00052   1.81327
   R20        3.40540   0.00004  -0.01982   0.00951  -0.01013   3.39528
   R21        1.84680  -0.00006   0.00055   0.00022   0.00072   1.84751
   R22        1.84302  -0.00055   0.00285  -0.00167   0.00148   1.84450
   R23        3.43428  -0.00009  -0.01712  -0.00052  -0.01776   3.41653
   R24        1.81411   0.00002   0.00020  -0.00010   0.00010   1.81421
   R25        1.88711   0.00008  -0.00037   0.00050   0.00024   1.88736
   R26        3.08060   0.00003  -0.00550   0.00115  -0.00421   3.07638
   R27        1.88402   0.00001   0.00144  -0.00088   0.00017   1.88419
   R28        1.81421   0.00001  -0.00003   0.00001  -0.00002   1.81419
   R29        3.57554  -0.00006   0.00313  -0.00314   0.00011   3.57564
   R30        1.83826  -0.00003  -0.00079   0.00004  -0.00061   1.83765
   R31        1.83541   0.00001   0.00086  -0.00006   0.00080   1.83621
    A1        2.24900  -0.00005   0.00170   0.00173   0.00332   2.25232
    A2        2.09707  -0.00012   0.00622   0.00043   0.00657   2.10364
    A3        1.93667   0.00018  -0.00737  -0.00205  -0.00949   1.92717
    A4        1.97500  -0.00005   0.00079   0.00738   0.00817   1.98317
    A5        1.94218  -0.00028  -0.01433  -0.00395  -0.01827   1.92392
    A6        1.92744   0.00009   0.00769   0.00330   0.01096   1.93840
    A7        1.93777   0.00020   0.00342   0.00119   0.00454   1.94231
    A8        1.88201   0.00007   0.00011  -0.00017  -0.00001   1.88200
    A9        1.88108   0.00007   0.00044  -0.00044  -0.00003   1.88106
   A10        1.89135  -0.00015   0.00284   0.00003   0.00277   1.89412
   A11        1.83865   0.00003  -0.00669   0.00222  -0.00472   1.83393
   A12        1.86551  -0.00003   0.00225   0.00134   0.00354   1.86905
   A13        1.87001   0.00001  -0.00511   0.00211  -0.00297   1.86704
   A14        2.74745  -0.00015   0.01407  -0.00499   0.00885   2.75630
   A15        2.77426  -0.00016   0.01064  -0.00286   0.00803   2.78229
   A16        2.21974   0.00004  -0.02425   0.00199  -0.02262   2.19712
   A17        1.76487   0.00013  -0.02433   0.00235  -0.02149   1.74337
   A18        1.58602   0.00007   0.01518  -0.00190   0.01301   1.59903
   A19        1.88742  -0.00016   0.00833  -0.00410   0.00406   1.89148
   A20        2.14965   0.00008   0.02547   0.00826   0.03370   2.18334
   A21        1.78221  -0.00019  -0.00635  -0.00910  -0.01564   1.76657
   A22        1.91480  -0.00003   0.02548   0.00076   0.02429   1.93909
   A23        2.22121   0.00001   0.03168   0.00743   0.03707   2.25828
   A24        1.88913   0.00001   0.00857  -0.00124   0.00277   1.89189
   A25        2.08433  -0.00029   0.00407  -0.00270   0.00095   2.08527
   A26        1.81259  -0.00001   0.01883   0.00822   0.02665   1.83924
   A27        1.84724   0.00015   0.00310  -0.00134   0.00203   1.84926
   A28        2.79032   0.00004  -0.00990   0.01286   0.00228   2.79260
   A29        1.65446  -0.00007  -0.00263  -0.00308  -0.00581   1.64865
   A30        2.19820   0.00000   0.00175  -0.00015   0.00152   2.19972
   A31        1.71620   0.00002  -0.00240   0.00049  -0.00173   1.71447
   A32        2.14658   0.00004   0.01089  -0.00069   0.01052   2.15710
   A33        1.78424  -0.00006  -0.01148   0.00300  -0.00882   1.77541
   A34        1.88535   0.00006  -0.00136   0.00134   0.00004   1.88540
   A35        1.75727   0.00004  -0.00976  -0.00370  -0.01346   1.74381
   A36        2.20349   0.00002   0.00000   0.00896   0.00890   2.21239
   A37        1.69036  -0.00009  -0.01748  -0.00537  -0.02275   1.66761
   A38        1.88376  -0.00005   0.00329  -0.00217   0.00079   1.88455
   A39        1.69870   0.00010   0.00082   0.00050   0.00117   1.69987
   A40        2.13796   0.00001   0.01936  -0.00044   0.01914   2.15710
   A41        1.89109  -0.00004   0.00498  -0.00222   0.00303   1.89412
   A42        1.87806   0.00005   0.00400   0.00070   0.00467   1.88273
   A43        1.83930  -0.00011   0.00698  -0.00101   0.00584   1.84513
   A44        2.77934   0.00002  -0.01183   0.00554  -0.00646   2.77288
   A45        2.91254   0.00027   0.02955   0.00533   0.03485   2.94739
   A46        3.10159  -0.00007  -0.01170  -0.00821  -0.01962   3.08197
   A47        3.07153  -0.00000   0.00070   0.00527   0.00659   3.07812
   A48        3.08040  -0.00016   0.00249  -0.00344  -0.00173   3.07867
   A49        3.00643  -0.00007   0.01341  -0.00208   0.01107   3.01750
   A50        2.92697   0.00001  -0.00310   0.00243  -0.00031   2.92667
   A51        3.05407   0.00030  -0.02287  -0.00666  -0.02953   3.02453
   A52        3.44153   0.00003   0.00275   0.00416   0.00635   3.44788
   A53        3.49769  -0.00001   0.00972   0.00268   0.01084   3.50853
   A54        2.86640   0.00006   0.01745  -0.00041   0.01702   2.88342
   A55        2.97594   0.00003  -0.00174  -0.00167  -0.00344   2.97250
   A56        3.15645   0.00001  -0.01017   0.00369  -0.00692   3.14953
    D1        0.18325  -0.00008  -0.02930   0.00308  -0.02619   0.15706
    D2       -2.99125  -0.00005  -0.01153   0.00698  -0.00457  -2.99582
    D3       -2.28113   0.00005   0.20972   0.04973   0.25943  -2.02169
    D4        1.91251   0.00008   0.21381   0.05033   0.26420   2.17671
    D5       -0.18587   0.00009   0.20297   0.04733   0.25028   0.06441
    D6        0.89010   0.00002   0.19382   0.04619   0.23997   1.13007
    D7       -1.19945   0.00005   0.19791   0.04678   0.24474  -0.95471
    D8        2.98535   0.00005   0.18707   0.04379   0.23082  -3.06701
    D9       -0.20775  -0.00000  -0.00743  -0.01743  -0.02516  -0.23291
   D10        1.81235   0.00005   0.02376  -0.01075   0.01338   1.82573
   D11       -1.24761  -0.00002   0.03363  -0.00397   0.02947  -1.21814
   D12        0.73771  -0.00000   0.02578   0.00000   0.02550   0.76321
   D13        1.31281   0.00003  -0.00094   0.00643   0.00561   1.31842
   D14       -0.66937   0.00005   0.00182   0.00298   0.00502  -0.66434
   D15       -0.19228  -0.00007  -0.00534  -0.00906  -0.01396  -0.20624
   D16        2.15651  -0.00002  -0.01380  -0.00074  -0.01437   2.14215
   D17       -1.88765   0.00002   0.01286  -0.00348   0.00971  -1.87794
   D18        1.73408  -0.00003  -0.01440  -0.00488  -0.01906   1.71502
   D19       -2.20031   0.00001  -0.02286   0.00344  -0.01946  -2.21978
   D20        0.03871   0.00005   0.00381   0.00070   0.00461   0.04332
   D21       -2.82387   0.00008   0.00531   0.00482   0.00924  -2.81464
   D22       -0.67386   0.00002  -0.02492   0.00275  -0.02190  -0.69576
   D23        1.11554  -0.00015  -0.02956  -0.00679  -0.03664   1.07890
   D24       -1.08569   0.00007  -0.00684  -0.00080  -0.00733  -1.09302
   D25        2.79992   0.00010  -0.02230   0.00398  -0.01813   2.78179
   D26        0.71423   0.00001  -0.01921   0.00179  -0.01748   0.69674
   D27       -0.08843  -0.00000  -0.01078  -0.00613  -0.01632  -0.10474
   D28       -2.43032   0.00000  -0.11169  -0.01800  -0.13057  -2.56089
   D29        2.27193   0.00007  -0.05350  -0.00221  -0.05531   2.21662
   D30       -0.06996   0.00007  -0.15441  -0.01408  -0.16957  -0.23953
   D31       -1.67927  -0.00009  -0.02281  -0.00386  -0.02649  -1.70575
   D32        2.26203  -0.00008  -0.12372  -0.01573  -0.14074   2.12129
   D33       -1.44532   0.00009   0.09807  -0.00694   0.09093  -1.35438
   D34        2.44583  -0.00010   0.09903  -0.01386   0.08422   2.53005
   D35        0.32738   0.00023   0.07620  -0.00549   0.07076   0.39815
   D36        0.04205  -0.00001   0.01609   0.00877   0.02469   0.06674
   D37       -2.03111   0.00002   0.02418   0.01165   0.03610  -1.99501
   D38        1.74801   0.00009   0.01392   0.00846   0.02273   1.77074
   D39        2.53877  -0.00002   0.10759   0.02060   0.12724   2.66601
   D40        0.46560   0.00001   0.11569   0.02348   0.13865   0.60425
   D41       -2.03846   0.00008   0.10542   0.02029   0.12528  -1.91319
   D42        1.82948  -0.00004   0.02002   0.01328   0.03346   1.86294
   D43       -2.04379  -0.00006   0.03362   0.01026   0.04381  -1.99998
   D44        0.11006  -0.00004   0.02211   0.01329   0.03544   0.14550
   D45       -0.09631   0.00001  -0.01361   0.00541  -0.00773  -0.10404
   D46        2.31360  -0.00001   0.00000   0.00240   0.00262   2.31622
   D47       -1.81573   0.00001  -0.01151   0.00542  -0.00575  -1.82148
   D48       -0.79403   0.00033  -0.09567   0.01137  -0.08461  -0.87864
   D49        1.41516   0.00007  -0.07924   0.01195  -0.06764   1.34752
   D50       -0.01056  -0.00004   0.01716  -0.00400   0.01306   0.00250
   D51       -1.95342   0.00009   0.00382  -0.00173   0.00218  -1.95124
   D52        1.65262  -0.00011   0.01407  -0.00701   0.00665   1.65927
   D53       -0.29024   0.00002   0.00074  -0.00474  -0.00423  -0.29447
   D54       -2.32565  -0.00011   0.01916  -0.00555   0.01343  -2.31222
   D55        2.01467   0.00002   0.00582  -0.00329   0.00256   2.01722
   D56       -1.19013  -0.00006   0.00659  -0.00006   0.00655  -1.18358
   D57        0.58581  -0.00002  -0.00598  -0.00459  -0.01048   0.57534
   D58        2.62333   0.00001   0.00770  -0.00717   0.00060   2.62393
   D59       -0.50798  -0.00003  -0.00004   0.00244   0.00234  -0.50563
   D60        1.49821  -0.00005   0.01033   0.00174   0.01205   1.51026
         Item               Value     Threshold  Converged?
 Maximum Force            0.000547     0.000015     NO 
 RMS     Force            0.000113     0.000010     NO 
 Maximum Displacement     0.717091     0.000060     NO 
 RMS     Displacement     0.100524     0.000040     NO 
 Predicted change in Energy=-5.544541D-05
 GradGradGradGradGradGradGradGradGradGradGradGradGradGradGradGradGradGrad

                          Input orientation:                          
 ---------------------------------------------------------------------
 Center     Atomic      Atomic             Coordinates (Angstroms)
 Number     Number       Type             X           Y           Z
 ---------------------------------------------------------------------
      1          6           0        0.125956   -1.910365    0.348172
      2          8           0        0.089334   -1.348477    1.421425
      3          8           0       -0.787446   -1.982027   -0.566491
      4          1           0       -1.592844   -1.369523   -0.392601
      5          6           0        1.390424   -2.696559   -0.086945
      6          9           0        1.946540   -2.121470   -1.173275
      7          9           0        1.085377   -3.961673   -0.403522
      8          9           0        2.305723   -2.711342    0.878139
      9          8           0       -1.926660    3.293671   -0.066234
     10          1           0       -1.924735    2.824043   -0.917957
     11          1           0       -2.518526    2.774638    0.508044
     12          8           0       -1.556154    1.441548   -2.159469
     13          1           0       -1.581719    1.522398   -3.115612
     14          1           0       -0.634661    1.214249   -1.891211
     15          8           0        0.773482    0.914429   -0.964953
     16          1           0        0.896662    1.601136   -0.278824
     17          1           0        1.638572    0.614343   -1.251818
     18          8           0       -2.758020   -0.409213   -0.465011
     19          1           0       -2.984954    0.131705    0.317121
     20          1           0       -2.528240    0.223829   -1.171528
     21          8           0       -3.108992    1.396236    1.603298
     22          1           0       -3.832784    1.445099    2.232116
     23          1           0       -2.264260    1.248524    2.115256
     24          8           0        0.481000    2.872175    0.921105
     25          1           0       -0.404050    3.161767    0.564776
     26          1           0        0.990998    3.659914    1.123654
     27          8           0       -0.747504    1.023216    2.661989
     28          1           0       -0.165764    1.676597    2.237355
     29          1           0       -0.442897    0.155791    2.347423
 ---------------------------------------------------------------------
                    Distance matrix (angstroms):
                    1          2          3          4          5
     1  C    0.000000
     2  O    1.211995   0.000000
     3  O    1.294622   2.263170   0.000000
     4  H    1.948212   2.474037   1.026677   0.000000
     5  C    1.551228   2.405273   2.341717   3.279382   0.000000
     6  F    2.381993   3.283169   2.803982   3.701637   1.349113
     7  F    2.386084   3.339360   2.730022   3.727229   1.339324
     8  F    2.381977   2.657995   3.490924   4.314405   1.330179
     9  O    5.609541   5.275121   5.420430   4.686504   6.847359
    10  H    5.312536   5.190290   4.951290   4.239357   6.492912
    11  H    5.382202   4.963394   5.174662   4.340751   6.750400
    12  O    4.511438   4.828527   3.853486   3.320434   5.486493
    13  H    5.166993   5.623082   4.405665   3.972168   5.983817
    14  H    3.918747   4.250328   3.463294   3.136849   4.759281
    15  O    3.181674   3.359107   3.314321   3.338191   3.767061
    16  H    3.649349   3.498977   3.969639   3.877550   4.330219
    17  H    3.349944   3.660468   3.618891   3.887933   3.518605
    18  O    3.351424   3.542356   2.523332   1.511646   4.752313
    19  H    3.721394   3.586318   3.174535   2.166878   5.225541
    20  H    3.729481   4.005901   2.874410   2.005109   5.006088
    21  O    4.793103   4.218509   4.637911   3.732524   6.312894
    22  H    5.520870   4.883062   5.371357   4.452927   7.057852
    23  H    4.337545   3.572845   4.450753   3.687047   5.811203
    24  O    4.829803   4.268211   5.233084   4.900882   5.731842
    25  H    5.104346   4.617313   5.280661   4.781463   6.161563
    26  H    5.690138   5.097612   6.152313   5.854101   6.483042
    27  O    3.837002   2.804323   4.410915   3.971186   5.095498
    28  H    4.064531   3.143548   4.651191   4.269903   5.191202
    29  H    2.930802   1.844876   3.630410   3.340164   4.174100
                    6          7          8          9         10
     6  F    0.000000
     7  F    2.172663   0.000000
     8  F    2.164546   2.166847   0.000000
     9  O    6.749146   7.862960   7.407097   0.000000
    10  H    6.285703   7.441194   7.194667   0.972618   0.000000
    11  H    6.836339   7.693956   7.314802   0.974421   1.545480
    12  O    5.092793   6.265447   6.433323   2.819445   1.894333
    13  H    5.431304   6.674119   6.999058   3.543318   2.577136
    14  H    4.278440   5.653487   5.632532   3.053490   2.280998
    15  O    3.261311   4.918216   4.346374   3.709347   3.305936
    16  H    3.969897   5.567406   4.682038   3.298638   3.140744
    17  H    2.754213   4.686742   4.005245   4.614681   4.206114
    18  O    5.056318   5.234067   5.722355   3.815957   3.369491
    19  H    5.622963   5.817445   6.032323   3.356333   3.146135
    20  H    5.052137   5.582695   6.015277   3.317756   2.681348
    21  O    6.755888   7.094170   6.834998   2.790251   3.130147
    22  H    7.597216   7.769690   7.535949   3.511828   3.932568
    23  H    6.316814   6.686588   6.172175   3.009235   3.434810
    24  O    5.609877   6.987230   5.874276   2.636157   3.028535
    25  H    6.038104   7.341621   6.475684   1.653454   2.150590
    26  H    6.293913   7.773658   6.510121   3.172175   3.656276
    27  O    5.644127   6.132367   5.143077   3.740130   4.176705
    28  H    5.524449   6.350565   5.216294   3.319970   3.790330
    29  H    4.826038   5.182358   4.234874   4.227716   4.469689
                   11         12         13         14         15
    11  H    0.000000
    12  O    3.133515   0.000000
    13  H    3.946720   0.959896   0.000000
    14  H    3.426396   0.986295   1.578301   0.000000
    15  O    4.058006   2.670566   3.246834   1.711931   0.000000
    16  H    3.695913   3.094931   3.767750   2.257082   0.978526
    17  H    5.004543   3.422626   3.829956   2.436451   0.959543
    18  O    3.337828   2.782262   3.484321   3.029575   3.804402
    19  H    2.690557   3.144941   3.960651   3.401839   4.047494
    20  H    3.054125   1.844943   2.522231   2.254887   3.379492
    21  O    1.856938   4.070844   4.961511   4.285676   4.679920
    22  H    2.543102   4.946622   5.802711   5.223323   5.632099
    23  H    2.230875   4.337274   5.282315   4.325337   4.339030
    24  O    3.029404   3.960634   4.729883   3.450005   2.734141
    25  H    2.150371   3.421697   4.197582   3.142909   2.962631
    26  H    3.671437   4.710417   5.399928   4.208735   3.456484
    27  O    3.292943   4.906666   5.858820   4.558602   3.934456
    28  H    3.119567   4.617412   5.539220   4.180751   3.423136
    29  H    3.814434   4.817114   5.745371   4.372999   3.609286
                   16         17         18         19         20
    16  H    0.000000
    17  H    1.571912   0.000000
    18  O    4.175268   4.582221   0.000000
    19  H    4.193008   4.906271   0.977661   0.000000
    20  H    3.797873   4.185841   0.976068   1.559856   0.000000
    21  O    4.430533   5.594855   2.767802   1.807947   3.067812
    22  H    5.356941   6.539394   3.445008   2.472048   3.844233
    23  H    3.980876   5.193406   3.106391   2.236062   3.452916
    24  O    1.796703   3.340564   4.814568   4.459574   4.521987
    25  H    2.199791   3.736534   4.399265   3.987940   4.019752
    26  H    2.492872   3.916340   5.756455   5.376517   5.427667
    27  O    3.418428   4.602001   3.983987   3.361455   4.301847
    28  H    2.732324   4.069193   4.286394   3.744572   4.394577
    29  H    3.283384   4.182979   3.686300   3.253423   4.091002
                   21         22         23         24         25
    21  O    0.000000
    22  H    0.960038   0.000000
    23  H    0.998746   1.585107   0.000000
    24  O    3.941044   4.729061   3.405685   0.000000
    25  H    3.392983   4.181289   3.086238   0.997070   0.000000
    26  H    4.707888   5.422450   4.170705   0.960030   1.583242
    27  O    2.614689   3.143522   1.627953   2.821089   3.014906
    28  H    3.023776   3.674323   2.145190   1.892148   2.249451
    29  H    3.033231   3.628628   2.136663   3.204170   3.495029
                   26         27         28         29
    26  H    0.000000
    27  O    3.512981   0.000000
    28  H    2.551857   0.972441   0.000000
    29  H    3.979012   0.971680   1.549764   0.000000
 Stoichiometry    C2H15F3O9
 Framework group  C1[X(C2H15F3O9)]
 Deg. of freedom    81
 Full point group                 C1      NOp   1
 Largest Abelian subgroup         C1      NOp   1
 Largest concise Abelian subgroup C1      NOp   1
                         Standard orientation:                         
 ---------------------------------------------------------------------
 Center     Atomic      Atomic             Coordinates (Angstroms)
 Number     Number       Type             X           Y           Z
 ---------------------------------------------------------------------
      1          6           0        1.627027   -0.160051   -0.623137
      2          8           0        1.033513   -1.211528   -0.728350
      3          8           0        1.294285    1.011730   -1.061610
      4          1           0        0.338474    1.055639   -1.433852
      5          6           0        2.993683   -0.096331    0.107956
      6          9           0        2.895608    0.669186    1.214514
      7          9           0        3.935996    0.439071   -0.678924
      8          9           0        3.396113   -1.306580    0.485746
      9          8           0       -3.819653    0.361209    0.613357
     10          1           0       -3.342706    1.207385    0.663295
     11          1           0       -3.741044    0.080447   -0.316423
     12          8           0       -1.864673    2.392251    0.660161
     13          1           0       -1.859314    3.286057    1.010137
     14          1           0       -1.215215    1.854233    1.171549
     15          8           0       -0.310187    0.544267    1.800535
     16          1           0       -0.890756   -0.212800    2.018024
     17          1           0        0.422199    0.552134    2.420431
     18          8           0       -1.077647    1.414047   -1.822718
     19          1           0       -1.726192    0.701365   -1.987929
     20          1           0       -1.429941    1.928638   -1.071857
     21          8           0       -2.980574   -0.595273   -1.869906
     22          1           0       -3.457366   -0.943559   -2.626900
     23          1           0       -2.460926   -1.343723   -1.460906
     24          8           0       -2.295073   -1.330861    1.940714
     25          1           0       -2.970283   -0.729546    1.520404
     26          1           0       -2.715175   -1.777576    2.679373
     27          8           0       -1.527721   -2.343651   -0.578011
     28          1           0       -1.739193   -2.213831    0.362238
     29          1           0       -0.604436   -2.059189   -0.681879
 ---------------------------------------------------------------------
 Rotational constants (GHZ):           0.6963538           0.2733747           0.2700256
 Standard basis: 6-31++G(d,p) (6D, 7F)
 There are   356 symmetry adapted cartesian basis functions of A   symmetry.
 There are   356 symmetry adapted basis functions of A   symmetry.
   356 basis functions,   568 primitive gaussians,   356 cartesian basis functions
    63 alpha electrons       63 beta electrons
       nuclear repulsion energy      1164.4956518257 Hartrees.
 NAtoms=   29 NActive=   29 NUniq=   29 SFac= 1.00D+00 NAtFMM=   60 NAOKFM=F Big=F
 Integral buffers will be    131072 words long.
 Raffenetti 2 integral format.
 Two-electron integral symmetry is turned on.
 Nuclear repulsion after empirical dispersion term =     1164.4779754868 Hartrees.
 One-electron integrals computed using PRISM.
 NBasis=   356 RedAO= T EigKep=  4.20D-05  NBF=   356
 NBsUse=   356 1.00D-06 EigRej= -1.00D+00 NBFU=   356
 Initial guess from the checkpoint file:  "/local_scratch/slurm.6277425/Gau-3443903.chk"
 B after Tr=     0.000000    0.000000    0.000000
         Rot=    0.999931   -0.002112    0.010063   -0.005707 Ang=  -1.35 deg.
 ExpMin= 3.60D-02 ExpMax= 7.00D+03 ExpMxC= 1.05D+03 IAcc=3 IRadAn=         5 AccDes= 0.00D+00
 Harris functional with IExCor= 4639 and IRadAn=       5 diagonalized for initial guess.
 HarFok:  IExCor= 4639 AccDes= 0.00D+00 IRadAn=         5 IDoV= 1 UseB2=F ITyADJ=14
 ICtDFT=  3500011 ScaDFX=  1.000000  1.000000  1.000000  1.000000
 FoFCou: FMM=F IPFlag=           0 FMFlag=      100000 FMFlg1=           0
         NFxFlg=           0 DoJE=T BraDBF=F KetDBF=T FulRan=T
         wScrn=  0.000000 ICntrl=       500 IOpCl=  0 I1Cent=   200000004 NGrid=           0
         NMat0=    1 NMatS0=      1 NMatT0=    0 NMatD0=    1 NMtDS0=    0 NMtDT0=    0
 Petite list used in FoFCou.
 Requested convergence on RMS density matrix=1.00D-10 within 128 cycles.
 Requested convergence on MAX density matrix=1.00D-08.
 Requested convergence on             energy=1.00D-08.
 No special actions if energy rises.
 SCF Done:  E(RwB97XD) =  -1061.68214088     A.U. after   16 cycles
            NFock= 16  Conv=0.91D-10     -V/T= 2.0083
 Calling FoFJK, ICntrl=      2127 FMM=F ISym2X=0 I1Cent= 0 IOpClX= 0 NMat=1 NMatS=1 NMatT=0.
 ***** Axes restored to original set *****
 -------------------------------------------------------------------
 Center     Atomic                   Forces (Hartrees/Bohr)
 Number     Number              X              Y              Z
 -------------------------------------------------------------------
      1        6          -0.000544338   -0.001089454   -0.000683423
      2        8           0.000777066   -0.000051884   -0.000132752
      3        8           0.000229296    0.000319527    0.000035844
      4        1          -0.000558113    0.000498134   -0.000111695
      5        6          -0.000486078   -0.000083860    0.000054860
      6        9          -0.000186828    0.000209323    0.000031686
      7        9           0.000574824    0.000420109    0.000174323
      8        9           0.000605329   -0.000282577    0.000645971
      9        8           0.000356696   -0.000177964   -0.000675361
     10        1           0.000029336    0.000283494   -0.000330734
     11        1          -0.000660808    0.000062849    0.000927591
     12        8          -0.000063524    0.000502659    0.000277409
     13        1           0.000308052   -0.000281690    0.000169093
     14        1          -0.000498228   -0.000196872   -0.000688081
     15        8           0.000371098    0.000002607   -0.000084227
     16        1          -0.000068886   -0.000110535    0.000023279
     17        1           0.000018623   -0.000275790    0.000005103
     18        8          -0.000107516    0.000754639   -0.000912083
     19        1           0.000048526   -0.000221959   -0.000048885
     20        1          -0.000123668   -0.000467454    0.001058887
     21        8           0.000029124   -0.000055337    0.000073107
     22        1          -0.000086985   -0.000068479   -0.000202995
     23        1           0.000167273    0.000108372    0.000274737
     24        8          -0.000055668    0.000012726    0.000221662
     25        1           0.000081756    0.000182528   -0.000037602
     26        1          -0.000057388   -0.000022762   -0.000039298
     27        8          -0.000227320   -0.000101032    0.000418605
     28        1           0.000165928   -0.000132733   -0.000304647
     29        1          -0.000037579    0.000263414   -0.000140373
 -------------------------------------------------------------------
 Cartesian Forces:  Max     0.001089454 RMS     0.000375031

 GradGradGradGradGradGradGradGradGradGradGradGradGradGradGradGradGradGrad
 Berny optimization.
 Using GEDIIS/GDIIS optimizer.
 FormGI is forming the generalized inverse of G from B-inverse, IUseBI=4.
 Internal  Forces:  Max     0.001625545 RMS     0.000327200
 Search for a local minimum.
 Step number  11 out of a maximum of  174
 All quantities printed in internal units (Hartrees-Bohrs-Radians)
 Mixed Optimization -- En-DIIS/RFO-DIIS
 Swapping is turned off.
 Update second derivatives using D2CorX and points   10   11
 DE= -5.54D-05 DEPred=-5.54D-05 R= 9.99D-01
 TightC=F SS=  1.41D+00  RLast= 7.42D-01 DXNew= 1.4270D+00 2.2268D+00
 Trust test= 9.99D-01 RLast= 7.42D-01 DXMaxT set to 1.43D+00
 ITU=  1  1  1  1  1  0  1  0  1  1  0
     Eigenvalues ---    0.00003   0.00012   0.00055   0.00063   0.00114
     Eigenvalues ---    0.00154   0.00254   0.00296   0.00325   0.00395
     Eigenvalues ---    0.00454   0.00519   0.00674   0.00735   0.00757
     Eigenvalues ---    0.00873   0.00938   0.01043   0.01179   0.01306
     Eigenvalues ---    0.01392   0.01448   0.01499   0.01621   0.01691
     Eigenvalues ---    0.01801   0.01930   0.01998   0.02055   0.02187
     Eigenvalues ---    0.02239   0.02442   0.02566   0.02607   0.02822
     Eigenvalues ---    0.02913   0.02956   0.03192   0.03534   0.03870
     Eigenvalues ---    0.03919   0.04571   0.05083   0.05253   0.05556
     Eigenvalues ---    0.05701   0.06369   0.06441   0.06761   0.10659
     Eigenvalues ---    0.12376   0.13652   0.19143   0.20996   0.22171
     Eigenvalues ---    0.23247   0.25443   0.28267   0.29495   0.37233
     Eigenvalues ---    0.37706   0.38411   0.38699   0.40786   0.42073
     Eigenvalues ---    0.44587   0.46573   0.47594   0.48836   0.51236
     Eigenvalues ---    0.51393   0.53395   0.55630   0.55762   0.57227
     Eigenvalues ---    0.57523   0.57682   0.57844   0.64691   0.92710
     Eigenvalues ---    1.41392
 Eigenvalue     1 is   2.96D-05 Eigenvector:
                          D24       D13       D14       D26       D25
   1                    0.34473  -0.33993  -0.33044   0.32713   0.31890
                          D12       D21       D11       D34       D22
   1                   -0.17989   0.17837  -0.17754   0.17159   0.15997
 En-DIIS/RFO-DIIS/Sim-DIIS IScMMF=       -3 using points:    11   10    9    8    7    6    5    4    3
 RFO step:  Lambda=-6.43080939D-05.
 DidBck=F Rises=F RFO-DIIS coefs:    0.93867    0.55950   -0.08751    0.05655   -0.03055
                  RFO-DIIS coefs:   -0.08780   -0.57087    0.12175    0.10025
 Iteration  1 RMS(Cart)=  0.02408956 RMS(Int)=  0.00053738
 Iteration  2 RMS(Cart)=  0.00048493 RMS(Int)=  0.00031711
 Iteration  3 RMS(Cart)=  0.00000030 RMS(Int)=  0.00031711
 Variable       Old X    -DE/DX   Delta X   Delta X   Delta X     New X
                                 (Linear)    (Quad)   (Total)
    R1        2.29034  -0.00017   0.00050  -0.00005   0.00044   2.29078
    R2        2.44648   0.00054  -0.00026  -0.00011  -0.00040   2.44608
    R3        2.93140   0.00002  -0.00045   0.00048   0.00003   2.93143
    R4        1.94014   0.00105   0.00298  -0.00180   0.00117   1.94131
    R5        2.85660   0.00035  -0.01096   0.00626  -0.00470   2.85190
    R6        2.54945  -0.00001   0.00158   0.00023   0.00181   2.55126
    R7        2.53096  -0.00057  -0.00057  -0.00099  -0.00156   2.52939
    R8        2.51367   0.00089  -0.00124   0.00118  -0.00006   2.51361
    R9        1.83798   0.00005   0.00029  -0.00023  -0.00007   1.83791
   R10        1.84139   0.00092  -0.00079   0.00136   0.00018   1.84157
   R11        3.12458   0.00015  -0.00198   0.00262   0.00038   3.12495
   R12        3.57977  -0.00006  -0.00103   0.00292   0.00182   3.58159
   R13        3.50911   0.00005  -0.00632   0.00668  -0.00000   3.50910
   R14        1.81394  -0.00021   0.00008  -0.00009  -0.00001   1.81393
   R15        1.86383  -0.00037   0.00077  -0.00073   0.00020   1.86403
   R16        3.48644   0.00001  -0.00051  -0.00509  -0.00531   3.48113
   R17        3.23508   0.00024  -0.01063   0.00598  -0.00446   3.23063
   R18        1.84915   0.00022   0.00067  -0.00101  -0.00016   1.84899
   R19        1.81327   0.00010  -0.00013  -0.00003  -0.00016   1.81312
   R20        3.39528   0.00034  -0.01012   0.01157   0.00155   3.39682
   R21        1.84751  -0.00001   0.00012  -0.00002   0.00012   1.84763
   R22        1.84450  -0.00101   0.00137  -0.00165  -0.00002   1.84448
   R23        3.41653   0.00015  -0.00655   0.00291  -0.00367   3.41285
   R24        1.81421  -0.00007   0.00012  -0.00011   0.00001   1.81422
   R25        1.88736   0.00011  -0.00015   0.00023   0.00014   1.88750
   R26        3.07638  -0.00014  -0.00285   0.00274  -0.00002   3.07636
   R27        1.88419   0.00014   0.00078  -0.00095  -0.00039   1.88380
   R28        1.81419  -0.00006  -0.00001   0.00003   0.00002   1.81421
   R29        3.57564  -0.00002   0.00142  -0.00328  -0.00177   3.57387
   R30        1.83765   0.00010  -0.00021   0.00008  -0.00003   1.83762
   R31        1.83621  -0.00020   0.00036  -0.00024   0.00012   1.83633
    A1        2.25232  -0.00001   0.00012   0.00032   0.00036   2.25268
    A2        2.10364  -0.00161   0.00173  -0.00339  -0.00170   2.10193
    A3        1.92717   0.00163  -0.00168   0.00312   0.00140   1.92857
    A4        1.98317   0.00068  -0.00231   0.00424   0.00193   1.98510
    A5        1.92392  -0.00064  -0.00372  -0.00175  -0.00546   1.91845
    A6        1.93840   0.00082   0.00161   0.00343   0.00503   1.94343
    A7        1.94231   0.00016   0.00095  -0.00091  -0.00000   1.94231
    A8        1.88200  -0.00002   0.00003   0.00022   0.00027   1.88227
    A9        1.88106   0.00016   0.00029  -0.00021   0.00007   1.88113
   A10        1.89412  -0.00052   0.00091  -0.00084   0.00002   1.89414
   A11        1.83393   0.00009  -0.00219   0.00282   0.00042   1.83435
   A12        1.86905  -0.00004   0.00036   0.00083   0.00119   1.87024
   A13        1.86704   0.00003  -0.00292   0.00142  -0.00145   1.86559
   A14        2.75630  -0.00021   0.00547  -0.00423   0.00114   2.75744
   A15        2.78229  -0.00030   0.00335  -0.00503  -0.00147   2.78082
   A16        2.19712   0.00002  -0.00591   0.00530  -0.00079   2.19633
   A17        1.74337   0.00040  -0.00793   0.00638  -0.00128   1.74209
   A18        1.59903   0.00007   0.00492  -0.00482   0.00018   1.59921
   A19        1.89148  -0.00029   0.00397  -0.00295   0.00104   1.89252
   A20        2.18334   0.00014   0.00371   0.00079   0.00441   2.18776
   A21        1.76657  -0.00030  -0.00044  -0.00508  -0.00566   1.76090
   A22        1.93909  -0.00027   0.00777  -0.00177   0.00488   1.94397
   A23        2.25828   0.00005   0.00754   0.00913   0.01547   2.27375
   A24        1.89189   0.00020   0.00350  -0.00257  -0.00151   1.89039
   A25        2.08527  -0.00014   0.00146  -0.00214  -0.00088   2.08439
   A26        1.83924  -0.00021   0.00354   0.00535   0.00845   1.84769
   A27        1.84926   0.00037   0.00065  -0.00128  -0.00011   1.84915
   A28        2.79260   0.00023  -0.00646   0.01323   0.00636   2.79896
   A29        1.64865  -0.00013   0.00143  -0.00220  -0.00079   1.64786
   A30        2.19972  -0.00001   0.00049   0.00016   0.00056   2.20028
   A31        1.71447   0.00007  -0.00047   0.00183   0.00153   1.71600
   A32        2.15710   0.00011   0.00185  -0.00213  -0.00009   2.15701
   A33        1.77541  -0.00008  -0.00426   0.00284  -0.00167   1.77375
   A34        1.88540   0.00002  -0.00057   0.00089   0.00035   1.88574
   A35        1.74381   0.00012  -0.00162  -0.00099  -0.00261   1.74120
   A36        2.21239  -0.00005  -0.00332   0.00301  -0.00032   2.21208
   A37        1.66761   0.00002  -0.00521   0.00248  -0.00266   1.66495
   A38        1.88455  -0.00009   0.00182  -0.00181  -0.00027   1.88428
   A39        1.69987   0.00009   0.00106   0.00122   0.00222   1.70209
   A40        2.15710  -0.00003   0.00713  -0.00392   0.00334   2.16043
   A41        1.89412   0.00005   0.00186  -0.00293  -0.00088   1.89325
   A42        1.88273  -0.00005   0.00025   0.00107   0.00129   1.88401
   A43        1.84513  -0.00021   0.00243  -0.00191   0.00043   1.84557
   A44        2.77288   0.00004  -0.00515   0.00501  -0.00022   2.77266
   A45        2.94739  -0.00051   0.00925   0.00049   0.00972   2.95711
   A46        3.08197  -0.00005  -0.00088  -0.00593  -0.00669   3.07527
   A47        3.07812   0.00020  -0.00253   0.00709   0.00494   3.08306
   A48        3.07867  -0.00006   0.00401  -0.00255   0.00101   3.07969
   A49        3.01750  -0.00030   0.00363  -0.00237   0.00108   3.01858
   A50        2.92667  -0.00008  -0.00198   0.00220   0.00048   2.92715
   A51        3.02453   0.00019  -0.00508  -0.00295  -0.00802   3.01651
   A52        3.44788   0.00017   0.00001   0.00434   0.00407   3.45195
   A53        3.50853   0.00003   0.00256  -0.00020   0.00155   3.51007
   A54        2.88342  -0.00026   0.00485  -0.00308   0.00202   2.88544
   A55        2.97250   0.00005  -0.00013  -0.00106  -0.00125   2.97125
   A56        3.14953   0.00008  -0.00399   0.00339  -0.00086   3.14867
    D1        0.15706   0.00019  -0.01108   0.00282  -0.00825   0.14881
    D2       -2.99582   0.00065  -0.00638   0.00839   0.00200  -2.99381
    D3       -2.02169   0.00033   0.05654   0.00615   0.06268  -1.95902
    D4        2.17671   0.00024   0.05784   0.00481   0.06269   2.23940
    D5        0.06441   0.00022   0.05505   0.00416   0.05920   0.12360
    D6        1.13007  -0.00010   0.05235   0.00110   0.05344   1.18351
    D7       -0.95471  -0.00019   0.05366  -0.00023   0.05345  -0.90126
    D8       -3.06701  -0.00021   0.05086  -0.00089   0.04996  -3.01706
    D9       -0.23291   0.00035   0.00434  -0.01426  -0.01013  -0.24304
   D10        1.82573   0.00044   0.01145  -0.01112   0.00059   1.82632
   D11       -1.21814  -0.00012   0.01110  -0.01200  -0.00102  -1.21915
   D12        0.76321  -0.00006   0.00695  -0.00876  -0.00196   0.76125
   D13        1.31842   0.00010  -0.00610   0.00390  -0.00208   1.31633
   D14       -0.66434   0.00009  -0.00421   0.00108  -0.00300  -0.66734
   D15       -0.20624  -0.00003   0.00068  -0.00238  -0.00140  -0.20764
   D16        2.14215  -0.00005  -0.00487   0.00083  -0.00392   2.13823
   D17       -1.87794  -0.00006   0.00597  -0.00498   0.00124  -1.87670
   D18        1.71502   0.00006  -0.00306   0.00199  -0.00094   1.71408
   D19       -2.21978   0.00003  -0.00862   0.00520  -0.00346  -2.22324
   D20        0.04332   0.00002   0.00222  -0.00061   0.00170   0.04502
   D21       -2.81464   0.00001  -0.00053   0.00062  -0.00024  -2.81488
   D22       -0.69576  -0.00001  -0.00663   0.00602  -0.00052  -0.69629
   D23        1.07890  -0.00028  -0.00643   0.00038  -0.00633   1.07257
   D24       -1.09302   0.00018   0.00245   0.00264   0.00533  -1.08769
   D25        2.78179   0.00017  -0.00261   0.00836   0.00587   2.78766
   D26        0.69674   0.00008  -0.00166   0.00537   0.00367   0.70041
   D27       -0.10474  -0.00003  -0.00339   0.00265  -0.00036  -0.10510
   D28       -2.56089  -0.00008  -0.03156  -0.00503  -0.03695  -2.59784
   D29        2.21662   0.00016  -0.01442   0.01361  -0.00061   2.21600
   D30       -0.23953   0.00011  -0.04258   0.00593  -0.03720  -0.27673
   D31       -1.70575  -0.00013  -0.00737   0.00726  -0.00014  -1.70589
   D32        2.12129  -0.00017  -0.03554  -0.00042  -0.03672   2.08456
   D33       -1.35438  -0.00004   0.02821  -0.01443   0.01363  -1.34075
   D34        2.53005  -0.00024   0.02918  -0.01768   0.01101   2.54106
   D35        0.39815   0.00036   0.02119  -0.00924   0.01200   0.41014
   D36        0.06674  -0.00001   0.00319   0.00093   0.00401   0.07076
   D37       -1.99501  -0.00001   0.00447   0.00402   0.00861  -1.98640
   D38        1.77074   0.00009   0.00339   0.00237   0.00593   1.77666
   D39        2.66601   0.00001   0.02860   0.00904   0.03715   2.70316
   D40        0.60425   0.00001   0.02989   0.01213   0.04174   0.64599
   D41       -1.91319   0.00012   0.02881   0.01048   0.03906  -1.87412
   D42        1.86294  -0.00007   0.00217   0.00937   0.01172   1.87466
   D43       -1.99998  -0.00017   0.00685   0.00567   0.01250  -1.98748
   D44        0.14550  -0.00010   0.00210   0.00796   0.01019   0.15569
   D45       -0.10404   0.00009  -0.00552   0.00572   0.00052  -0.10352
   D46        2.31622  -0.00001  -0.00083   0.00202   0.00130   2.31753
   D47       -1.82148   0.00006  -0.00559   0.00431  -0.00101  -1.82249
   D48       -0.87864   0.00027  -0.02966   0.01793  -0.01180  -0.89044
   D49        1.34752   0.00019  -0.02568   0.01773  -0.00804   1.33949
   D50        0.00250  -0.00015   0.00506  -0.00661  -0.00165   0.00085
   D51       -1.95124   0.00012   0.00086  -0.00318  -0.00228  -1.95352
   D52        1.65927  -0.00028   0.00644  -0.00855  -0.00237   1.65690
   D53       -0.29447  -0.00001   0.00225  -0.00513  -0.00300  -0.29747
   D54       -2.31222  -0.00027   0.00545  -0.00909  -0.00375  -2.31597
   D55        2.01722   0.00001   0.00126  -0.00566  -0.00438   2.01284
   D56       -1.18358  -0.00011  -0.00169  -0.00077  -0.00243  -1.18601
   D57        0.57534   0.00003  -0.00400  -0.00125  -0.00521   0.57013
   D58        2.62393  -0.00002   0.00235  -0.00453  -0.00209   2.62184
   D59       -0.50563  -0.00002   0.00259   0.00245   0.00502  -0.50061
   D60        1.51026  -0.00017   0.00496   0.00134   0.00632   1.51658
         Item               Value     Threshold  Converged?
 Maximum Force            0.001626     0.000015     NO 
 RMS     Force            0.000327     0.000010     NO 
 Maximum Displacement     0.162533     0.000060     NO 
 RMS     Displacement     0.024133     0.000040     NO 
 Predicted change in Energy=-2.578023D-05
 GradGradGradGradGradGradGradGradGradGradGradGradGradGradGradGradGradGrad

                          Input orientation:                          
 ---------------------------------------------------------------------
 Center     Atomic      Atomic             Coordinates (Angstroms)
 Number     Number       Type             X           Y           Z
 ---------------------------------------------------------------------
      1          6           0        0.133364   -1.923856    0.355613
      2          8           0        0.107418   -1.347109    1.421533
      3          8           0       -0.780773   -1.990437   -0.558401
      4          1           0       -1.579412   -1.366404   -0.390764
      5          6           0        1.389503   -2.726891   -0.072881
      6          9           0        1.986486   -2.121881   -1.121816
      7          9           0        1.068361   -3.971672   -0.445659
      8          9           0        2.277682   -2.797351    0.914773
      9          8           0       -1.938536    3.299163   -0.063993
     10          1           0       -1.937858    2.832056   -0.917059
     11          1           0       -2.525637    2.775902    0.511499
     12          8           0       -1.568073    1.455671   -2.166448
     13          1           0       -1.599272    1.540780   -3.122049
     14          1           0       -0.643821    1.233413   -1.903115
     15          8           0        0.762378    0.935085   -0.977780
     16          1           0        0.887382    1.618163   -0.288484
     17          1           0        1.626583    0.617388   -1.247560
     18          8           0       -2.741765   -0.406924   -0.467524
     19          1           0       -2.971975    0.132349    0.314866
     20          1           0       -2.517528    0.227866   -1.174236
     21          8           0       -3.103222    1.390084    1.604257
     22          1           0       -3.826207    1.431079    2.234572
     23          1           0       -2.256408    1.245233    2.113735
     24          8           0        0.473496    2.886218    0.916432
     25          1           0       -0.413555    3.172309    0.562836
     26          1           0        0.981246    3.676085    1.116364
     27          8           0       -0.737141    1.025537    2.655723
     28          1           0       -0.160212    1.682773    2.230512
     29          1           0       -0.428646    0.160032    2.339473
 ---------------------------------------------------------------------
                    Distance matrix (angstroms):
                    1          2          3          4          5
     1  C    0.000000
     2  O    1.212228   0.000000
     3  O    1.294412   2.263382   0.000000
     4  H    1.949727   2.475922   1.027299   0.000000
     5  C    1.551243   2.404332   2.342689   3.281224   0.000000
     6  F    2.378249   3.255732   2.827090   3.717635   1.350070
     7  F    2.389520   3.361272   2.712435   3.714988   1.338498
     8  F    2.381964   2.658957   3.489341   4.316157   1.330146
     9  O    5.634605   5.289666   5.437345   4.690764   6.883985
    10  H    5.341194   5.207455   4.972315   4.246473   6.533441
    11  H    5.402066   4.975979   5.187217   4.343745   6.778684
    12  O    4.547184   4.851438   3.883466   3.334260   5.533904
    13  H    5.205753   5.647728   4.439788   3.988989   6.036821
    14  H    3.959068   4.275131   3.495743   3.149855   4.813332
    15  O    3.216697   3.375512   3.334047   3.335479   3.823897
    16  H    3.678220   3.510747   3.984670   3.873393   4.379281
    17  H    3.355262   3.645705   3.615391   3.866256   3.552502
    18  O    3.353358   3.545466   2.522154   1.509159   4.754510
    19  H    3.724617   3.591124   3.173355   2.164118   5.229540
    20  H    3.741333   4.013590   2.883823   2.008877   5.020802
    21  O    4.797583   4.223011   4.636677   3.728315   6.320352
    22  H    5.519446   4.883929   5.364899   4.445941   7.058093
    23  H    4.341098   3.575899   4.448299   3.681234   5.818223
    24  O    4.854587   4.279041   5.246912   4.899794   5.772763
    25  H    5.129616   4.629677   5.295844   4.782101   6.201267
    26  H    5.714629   5.107757   6.165957   5.852786   6.525265
    27  O    3.840209   2.804631   4.407789   3.963823   5.103784
    28  H    4.075440   3.147421   4.653559   4.264118   5.210794
    29  H    2.931577   1.844303   3.625767   3.332936   4.178450
                    6          7          8          9         10
     6  F    0.000000
     7  F    2.172986   0.000000
     8  F    2.165352   2.166163   0.000000
     9  O    6.775877   7.877319   7.476761   0.000000
    10  H    6.323282   7.453207   7.267504   0.972580   0.000000
    11  H    6.856767   7.704722   7.368558   0.974515   1.545773
    12  O    5.150245   6.274389   6.509374   2.820643   1.895297
    13  H    5.502152   6.683297   7.081390   3.543829   2.577599
    14  H    4.334390   5.669979   5.720378   3.053848   2.280899
    15  O    3.296092   4.945002   4.450727   3.703892   3.300525
    16  H    3.986277   5.594973   4.783046   3.295750   3.138571
    17  H    2.765671   4.691922   4.093904   4.615499   4.209422
    18  O    5.072034   5.217756   5.728851   3.813541   3.367393
    19  H    5.633111   5.809105   6.041682   3.352646   3.142523
    20  H    5.080374   5.570058   6.042345   3.316736   2.680292
    21  O    6.757995   7.095963   6.853038   2.790006   3.129599
    22  H    7.594489   7.767249   7.541813   3.512327   3.932095
    23  H    6.309389   6.694825   6.191766   3.010343   3.435868
    24  O    5.614681   7.017109   5.963056   2.636220   3.029728
    25  H    6.051999   7.365433   6.557702   1.653655   2.151595
    26  H    6.295742   7.806132   6.605055   3.171820   3.656277
    27  O    5.620871   6.152277   5.170545   3.742937   4.179713
    28  H    5.506524   6.375268   5.267448   3.322636   3.793162
    29  H    4.797969   5.202785   4.254421   4.232086   4.474643
                   11         12         13         14         15
    11  H    0.000000
    12  O    3.135497   0.000000
    13  H    3.947956   0.959891   0.000000
    14  H    3.427954   0.986400   1.578975   0.000000
    15  O    4.051864   2.667386   3.246868   1.709574   0.000000
    16  H    3.691752   3.095547   3.770747   2.258241   0.978443
    17  H    4.999441   3.428251   3.843502   2.442125   0.959460
    18  O    3.337001   2.780855   3.485017   3.025392   3.786868
    19  H    2.688169   3.143094   3.959846   3.398836   4.032457
    20  H    3.055202   1.842133   2.522085   2.247925   3.361032
    21  O    1.856938   4.071756   4.962111   4.286591   4.670846
    22  H    2.543425   4.946590   5.802126   5.223707   5.623195
    23  H    2.232172   4.340282   5.285131   4.328471   4.332057
    24  O    3.028356   3.964671   4.734544   3.453985   2.734669
    25  H    2.149573   3.424726   4.200737   3.145355   2.959981
    26  H    3.670752   4.712337   5.402106   4.210077   3.456360
    27  O    3.295481   4.912107   5.864418   4.564530   3.931804
    28  H    3.121726   4.622435   5.544454   4.186010   3.421016
    29  H    3.818591   4.824966   5.753699   4.381552   3.608796
                   16         17         18         19         20
    16  H    0.000000
    17  H    1.570922   0.000000
    18  O    4.159777   4.554134   0.000000
    19  H    4.179271   4.880898   0.977725   0.000000
    20  H    3.782974   4.163023   0.976054   1.559831   0.000000
    21  O    4.422602   5.576825   2.766254   1.806004   3.068194
    22  H    5.349648   6.520756   3.443195   2.470159   3.844521
    23  H    3.974059   5.173984   3.102916   2.233041   3.451662
    24  O    1.797522   3.340668   4.806040   4.451622   4.514859
    25  H    2.198306   3.737288   4.392392   3.980999   4.014208
    26  H    2.493481   3.919212   5.748084   5.369210   5.420192
    27  O    3.414475   4.581419   3.978082   3.357361   4.298214
    28  H    2.728914   4.052736   4.279094   3.738920   4.389306
    29  H    3.280889   4.159320   3.681194   3.250895   4.088298
                   21         22         23         24         25
    21  O    0.000000
    22  H    0.960044   0.000000
    23  H    0.998822   1.585374   0.000000
    24  O    3.937567   4.726771   3.402754   0.000000
    25  H    3.390456   4.180045   3.084641   0.996864   0.000000
    26  H    4.706031   5.422365   4.169675   0.960038   1.582926
    27  O    2.614731   3.143908   1.627940   2.820090   3.015545
    28  H    3.023107   3.674627   2.144555   1.891209   2.250343
    29  H    3.034292   3.629047   2.137599   3.204839   3.497209
                   26         27         28         29
    26  H    0.000000
    27  O    3.513956   0.000000
    28  H    2.552949   0.972425   0.000000
    29  H    3.980756   0.971742   1.550054   0.000000
 Stoichiometry    C2H15F3O9
 Framework group  C1[X(C2H15F3O9)]
 Deg. of freedom    81
 Full point group                 C1      NOp   1
 Largest Abelian subgroup         C1      NOp   1
 Largest concise Abelian subgroup C1      NOp   1
                         Standard orientation:                         
 ---------------------------------------------------------------------
 Center     Atomic      Atomic             Coordinates (Angstroms)
 Number     Number       Type             X           Y           Z
 ---------------------------------------------------------------------
      1          6           0        1.641550   -0.178934   -0.608071
      2          8           0        1.046267   -1.233378   -0.665362
      3          8           0        1.302367    0.976266   -1.083436
      4          1           0        0.343018    1.007316   -1.449534
      5          6           0        3.012710   -0.088828    0.111761
      6          9           0        2.897194    0.659786    1.229312
      7          9           0        3.937122    0.481580   -0.670335
      8          9           0        3.448730   -1.292592    0.472492
      9          8           0       -3.840557    0.368146    0.573442
     10          1           0       -3.369856    1.218806    0.600437
     11          1           0       -3.748988    0.056375   -0.345304
     12          8           0       -1.900279    2.415422    0.575841
     13          1           0       -1.907159    3.320644    0.895087
     14          1           0       -1.254475    1.899691    1.114305
     15          8           0       -0.350664    0.615140    1.789358
     16          1           0       -0.925944   -0.140263    2.025517
     17          1           0        0.390786    0.631233    2.398090
     18          8           0       -1.069417    1.350929   -1.855141
     19          1           0       -1.714486    0.631731   -2.005431
     20          1           0       -1.432799    1.889199   -1.126511
     21          8           0       -2.962855   -0.665743   -1.864763
     22          1           0       -3.426493   -1.040499   -2.617280
     23          1           0       -2.444105   -1.397438   -1.425258
     24          8           0       -2.322418   -1.270832    1.972963
     25          1           0       -2.995524   -0.687383    1.525466
     26          1           0       -2.748258   -1.692812    2.722807
     27          8           0       -1.515792   -2.362172   -0.499130
     28          1           0       -1.739470   -2.202024    0.433572
     29          1           0       -0.592433   -2.077202   -0.601510
 ---------------------------------------------------------------------
 Rotational constants (GHZ):           0.6974954           0.2714204           0.2678146
 Standard basis: 6-31++G(d,p) (6D, 7F)
 There are   356 symmetry adapted cartesian basis functions of A   symmetry.
 There are   356 symmetry adapted basis functions of A   symmetry.
   356 basis functions,   568 primitive gaussians,   356 cartesian basis functions
    63 alpha electrons       63 beta electrons
       nuclear repulsion energy      1162.8496415295 Hartrees.
 NAtoms=   29 NActive=   29 NUniq=   29 SFac= 1.00D+00 NAtFMM=   60 NAOKFM=F Big=F
 Integral buffers will be    131072 words long.
 Raffenetti 2 integral format.
 Two-electron integral symmetry is turned on.
 Nuclear repulsion after empirical dispersion term =     1162.8320260244 Hartrees.
 One-electron integrals computed using PRISM.
 NBasis=   356 RedAO= T EigKep=  4.17D-05  NBF=   356
 NBsUse=   356 1.00D-06 EigRej= -1.00D+00 NBFU=   356
 Initial guess from the checkpoint file:  "/local_scratch/slurm.6277425/Gau-3443903.chk"
 B after Tr=    -0.000000   -0.000000   -0.000000
         Rot=    0.999893    0.014310    0.002258   -0.001872 Ang=   1.67 deg.
 ExpMin= 3.60D-02 ExpMax= 7.00D+03 ExpMxC= 1.05D+03 IAcc=3 IRadAn=         5 AccDes= 0.00D+00
 Harris functional with IExCor= 4639 and IRadAn=       5 diagonalized for initial guess.
 HarFok:  IExCor= 4639 AccDes= 0.00D+00 IRadAn=         5 IDoV= 1 UseB2=F ITyADJ=14
 ICtDFT=  3500011 ScaDFX=  1.000000  1.000000  1.000000  1.000000
 FoFCou: FMM=F IPFlag=           0 FMFlag=      100000 FMFlg1=           0
         NFxFlg=           0 DoJE=T BraDBF=F KetDBF=T FulRan=T
         wScrn=  0.000000 ICntrl=       500 IOpCl=  0 I1Cent=   200000004 NGrid=           0
         NMat0=    1 NMatS0=      1 NMatT0=    0 NMatD0=    1 NMtDS0=    0 NMtDT0=    0
 Petite list used in FoFCou.
 Requested convergence on RMS density matrix=1.00D-10 within 128 cycles.
 Requested convergence on MAX density matrix=1.00D-08.
 Requested convergence on             energy=1.00D-08.
 No special actions if energy rises.
 SCF Done:  E(RwB97XD) =  -1061.68216708     A.U. after   15 cycles
            NFock= 15  Conv=0.58D-10     -V/T= 2.0083
 Calling FoFJK, ICntrl=      2127 FMM=F ISym2X=0 I1Cent= 0 IOpClX= 0 NMat=1 NMatS=1 NMatT=0.
 ***** Axes restored to original set *****
 -------------------------------------------------------------------
 Center     Atomic                   Forces (Hartrees/Bohr)
 Number     Number              X              Y              Z
 -------------------------------------------------------------------
      1        6          -0.000526502   -0.000710679   -0.000654227
      2        8           0.000725809   -0.000252503   -0.000188480
      3        8           0.000303193    0.000200464    0.000073064
      4        1          -0.000589421    0.000460426   -0.000115800
      5        6          -0.000387515    0.000109517    0.000040083
      6        9          -0.000194739    0.000107024    0.000073019
      7        9           0.000494345    0.000399426    0.000152090
      8        9           0.000564484   -0.000311935    0.000577907
      9        8           0.000306547   -0.000191366   -0.000573822
     10        1           0.000001201    0.000258820   -0.000343701
     11        1          -0.000593865    0.000079479    0.000818148
     12        8           0.000027176    0.000518401    0.000356131
     13        1           0.000345309   -0.000297064    0.000192188
     14        1          -0.000596699   -0.000182503   -0.000793737
     15        8           0.000579581    0.000109168    0.000082486
     16        1          -0.000233110   -0.000089488    0.000034825
     17        1           0.000001101   -0.000456429   -0.000126982
     18        8          -0.000134377    0.000766761   -0.000804977
     19        1           0.000034344   -0.000265602   -0.000035854
     20        1          -0.000085954   -0.000480669    0.000938942
     21        8           0.000041283   -0.000037304    0.000102272
     22        1          -0.000066585   -0.000069040   -0.000190134
     23        1           0.000155859    0.000112006    0.000275123
     24        8           0.000087590   -0.000012054    0.000243542
     25        1          -0.000039255    0.000223343   -0.000078305
     26        1          -0.000049321   -0.000040563   -0.000031145
     27        8          -0.000227644   -0.000121903    0.000418042
     28        1           0.000150214   -0.000091841   -0.000302263
     29        1          -0.000093049    0.000266106   -0.000138435
 -------------------------------------------------------------------
 Cartesian Forces:  Max     0.000938942 RMS     0.000357655

 GradGradGradGradGradGradGradGradGradGradGradGradGradGradGradGradGradGrad
 Berny optimization.
 Using GEDIIS/GDIIS optimizer.
 FormGI is forming the generalized inverse of G from B-inverse, IUseBI=4.
 Internal  Forces:  Max     0.001521306 RMS     0.000325456
 Search for a local minimum.
 Step number  12 out of a maximum of  174
 All quantities printed in internal units (Hartrees-Bohrs-Radians)
 Mixed Optimization -- En-DIIS/RFO-DIIS
 Swapping is turned off.
 Update second derivatives using D2CorX and points   11   12
 DE= -2.62D-05 DEPred=-2.58D-05 R= 1.02D+00
 TightC=F SS=  1.41D+00  RLast= 1.76D-01 DXNew= 2.4000D+00 5.2735D-01
 Trust test= 1.02D+00 RLast= 1.76D-01 DXMaxT set to 1.43D+00
 ITU=  1  1  1  1  1  1  0  1  0  1  1  0
     Eigenvalues ---    0.00003   0.00028   0.00056   0.00061   0.00114
     Eigenvalues ---    0.00154   0.00237   0.00280   0.00324   0.00389
     Eigenvalues ---    0.00454   0.00482   0.00649   0.00744   0.00752
     Eigenvalues ---    0.00865   0.00941   0.01045   0.01159   0.01307
     Eigenvalues ---    0.01375   0.01448   0.01499   0.01589   0.01649
     Eigenvalues ---    0.01757   0.01928   0.01970   0.02050   0.02159
     Eigenvalues ---    0.02212   0.02346   0.02560   0.02601   0.02732
     Eigenvalues ---    0.02910   0.02960   0.03191   0.03429   0.03761
     Eigenvalues ---    0.03909   0.04316   0.05109   0.05126   0.05536
     Eigenvalues ---    0.05612   0.06284   0.06504   0.06699   0.10774
     Eigenvalues ---    0.12342   0.13625   0.16647   0.19540   0.21054
     Eigenvalues ---    0.22600   0.24669   0.28161   0.29854   0.37070
     Eigenvalues ---    0.37232   0.37802   0.38727   0.40764   0.41690
     Eigenvalues ---    0.44390   0.46321   0.47592   0.48853   0.49954
     Eigenvalues ---    0.51236   0.53421   0.54071   0.55663   0.57257
     Eigenvalues ---    0.57514   0.57605   0.57768   0.60688   0.92796
     Eigenvalues ---    1.41236
 Eigenvalue     1 is   3.22D-05 Eigenvector:
                          D24       D13       D14       D26       D25
   1                    0.35768  -0.35671  -0.34556   0.34276   0.33099
                          D12       D11       D21       D23       D22
   1                   -0.18953  -0.18836   0.18819   0.17650   0.17197
 En-DIIS/RFO-DIIS/Sim-DIIS IScMMF=       -3 using points:    12   11   10    9    8    7    6    5    4    3
 RFO step:  Lambda=-1.93419847D-04.
 DidBck=F Rises=F RFO-DIIS coefs:    2.42421   -2.00000   -0.69476    0.66915    0.37313
                  RFO-DIIS coefs:   -0.05219    0.10191    0.00943    0.14045    0.02868
 Iteration  1 RMS(Cart)=  0.07426361 RMS(Int)=  0.00464717
 Iteration  2 RMS(Cart)=  0.00518998 RMS(Int)=  0.00103815
 Iteration  3 RMS(Cart)=  0.00003130 RMS(Int)=  0.00103797
 Iteration  4 RMS(Cart)=  0.00000002 RMS(Int)=  0.00103797
 Variable       Old X    -DE/DX   Delta X   Delta X   Delta X     New X
                                 (Linear)    (Quad)   (Total)
    R1        2.29078  -0.00030   0.00051  -0.00003   0.00053   2.29130
    R2        2.44608   0.00044   0.00112  -0.00016   0.00095   2.44704
    R3        2.93143  -0.00000  -0.00101  -0.00025  -0.00126   2.93016
    R4        1.94131   0.00100  -0.00121   0.00065  -0.00062   1.94070
    R5        2.85190   0.00029   0.01612   0.00031   0.01638   2.86827
    R6        2.55126  -0.00010  -0.00517  -0.00012  -0.00528   2.54598
    R7        2.52939  -0.00053   0.00172  -0.00013   0.00159   2.53099
    R8        2.51361   0.00082   0.00466   0.00044   0.00510   2.51871
    R9        1.83791   0.00007  -0.00079  -0.00002  -0.00055   1.83735
   R10        1.84157   0.00088   0.00122   0.00019   0.00142   1.84299
   R11        3.12495   0.00017   0.00299   0.00026   0.00412   3.12907
   R12        3.58159  -0.00006   0.00728   0.00008   0.00758   3.58917
   R13        3.50910   0.00010   0.01186   0.00047   0.01231   3.52141
   R14        1.81393  -0.00024   0.00004  -0.00007  -0.00003   1.81390
   R15        1.86403  -0.00045  -0.00142  -0.00115  -0.00307   1.86095
   R16        3.48113  -0.00003   0.00946   0.00049   0.01002   3.49115
   R17        3.23063   0.00029   0.03253   0.00469   0.03669   3.26731
   R18        1.84899   0.00025   0.00078  -0.00054  -0.00042   1.84857
   R19        1.81312   0.00019   0.00043   0.00010   0.00053   1.81364
   R20        3.39682   0.00037   0.01197  -0.00255   0.00911   3.40593
   R21        1.84763  -0.00001  -0.00073   0.00015  -0.00043   1.84720
   R22        1.84448  -0.00098  -0.00182  -0.00054  -0.00232   1.84215
   R23        3.41285   0.00015   0.01670  -0.00013   0.01671   3.42956
   R24        1.81422  -0.00008   0.00000  -0.00005  -0.00005   1.81417
   R25        1.88750   0.00005  -0.00053   0.00018  -0.00055   1.88695
   R26        3.07636  -0.00020   0.00975  -0.00206   0.00747   3.08383
   R27        1.88380   0.00029  -0.00087   0.00099   0.00083   1.88463
   R28        1.81421  -0.00007   0.00010  -0.00004   0.00007   1.81427
   R29        3.57387  -0.00005  -0.00480  -0.00096  -0.00577   3.56810
   R30        1.83762   0.00008   0.00062   0.00023   0.00079   1.83841
   R31        1.83633  -0.00022  -0.00077   0.00007  -0.00070   1.83562
    A1        2.25268   0.00009  -0.00437   0.00021  -0.00405   2.24863
    A2        2.10193  -0.00152  -0.00922  -0.00226  -0.01130   2.09064
    A3        1.92857   0.00143   0.01306   0.00205   0.01529   1.94386
    A4        1.98510   0.00065  -0.01056   0.00162  -0.00914   1.97596
    A5        1.91845  -0.00052   0.01186   0.00012   0.01197   1.93042
    A6        1.94343   0.00066  -0.00509  -0.00001  -0.00506   1.93837
    A7        1.94231   0.00024  -0.00477   0.00064  -0.00401   1.93829
    A8        1.88227  -0.00006   0.00040  -0.00063  -0.00033   1.88195
    A9        1.88113   0.00011   0.00053   0.00014   0.00073   1.88186
   A10        1.89414  -0.00046  -0.00310  -0.00030  -0.00324   1.89090
   A11        1.83435   0.00014   0.00658   0.00087   0.00736   1.84171
   A12        1.87024  -0.00008   0.00109  -0.00006   0.00137   1.87161
   A13        1.86559   0.00001   0.00022   0.00112   0.00166   1.86725
   A14        2.75744  -0.00020  -0.01833  -0.00237  -0.02030   2.73715
   A15        2.78082  -0.00035  -0.00827   0.00014  -0.00804   2.77278
   A16        2.19633   0.00003   0.03453   0.00639   0.04098   2.23731
   A17        1.74209   0.00045   0.02394   0.00214   0.02503   1.76713
   A18        1.59921   0.00004  -0.01622  -0.00090  -0.01578   1.58343
   A19        1.89252  -0.00033  -0.00444  -0.00143  -0.00537   1.88715
   A20        2.18776   0.00014  -0.03808  -0.00374  -0.04222   2.14553
   A21        1.76090  -0.00029   0.00462  -0.00281   0.00221   1.76311
   A22        1.94397  -0.00036  -0.02246  -0.00117  -0.02054   1.92343
   A23        2.27375  -0.00003  -0.02602  -0.00449  -0.02759   2.24615
   A24        1.89039   0.00037  -0.00871   0.00880   0.00904   1.89942
   A25        2.08439  -0.00011  -0.00921  -0.00004  -0.00858   2.07581
   A26        1.84769  -0.00038  -0.01739  -0.00081  -0.01824   1.82945
   A27        1.84915   0.00048  -0.00431   0.00113  -0.00191   1.84725
   A28        2.79896   0.00010   0.00842   0.00311   0.01259   2.81155
   A29        1.64786  -0.00015   0.00513  -0.00033   0.00512   1.65298
   A30        2.20028   0.00003  -0.00601   0.00250  -0.00342   2.19686
   A31        1.71600   0.00007   0.00805  -0.00102   0.00692   1.72291
   A32        2.15701   0.00015  -0.01498  -0.00154  -0.01669   2.14031
   A33        1.77375  -0.00012   0.01460   0.00028   0.01518   1.78893
   A34        1.88574  -0.00002   0.00115  -0.00012   0.00090   1.88665
   A35        1.74120   0.00014   0.01071   0.00166   0.01228   1.75348
   A36        2.21208  -0.00005  -0.01128   0.00007  -0.01130   2.20078
   A37        1.66495   0.00002   0.01899  -0.00152   0.01748   1.68243
   A38        1.88428  -0.00009  -0.00113   0.00038  -0.00008   1.88419
   A39        1.70209   0.00008   0.00618  -0.00062   0.00561   1.70770
   A40        2.16043  -0.00003  -0.01588   0.00023  -0.01588   2.14455
   A41        1.89325   0.00006  -0.00863   0.00052  -0.00803   1.88522
   A42        1.88401  -0.00010  -0.00929  -0.00052  -0.00983   1.87418
   A43        1.84557  -0.00021  -0.00643  -0.00006  -0.00625   1.83932
   A44        2.77266   0.00002   0.00952   0.00112   0.01119   2.78385
   A45        2.95711  -0.00092  -0.01845  -0.00191  -0.02022   2.93690
   A46        3.07527  -0.00002   0.01568   0.00340   0.01869   3.09396
   A47        3.08306   0.00024  -0.00367   0.00039  -0.00341   3.07965
   A48        3.07969  -0.00008   0.01067   0.00040   0.01193   3.09161
   A49        3.01858  -0.00036  -0.01026  -0.00200  -0.01207   3.00651
   A50        2.92715  -0.00010  -0.00036  -0.00060  -0.00156   2.92559
   A51        3.01651   0.00036   0.02925   0.00148   0.03081   3.04732
   A52        3.45195   0.00016  -0.00158  -0.00065  -0.00116   3.45079
   A53        3.51007  -0.00002  -0.01231  -0.00005  -0.00905   3.50103
   A54        2.88544  -0.00027  -0.02282  -0.00201  -0.02402   2.86142
   A55        2.97125   0.00017   0.00074   0.00037   0.00112   2.97238
   A56        3.14867   0.00010   0.00813   0.00079   0.00967   3.15834
    D1        0.14881   0.00032   0.01366   0.00193   0.01561   0.16442
    D2       -2.99381   0.00068   0.00414   0.00096   0.00508  -2.98873
    D3       -1.95902   0.00023  -0.19067   0.00129  -0.18931  -2.14833
    D4        2.23940   0.00023  -0.19539   0.00201  -0.19348   2.04592
    D5        0.12360   0.00019  -0.18515   0.00195  -0.18315  -0.05955
    D6        1.18351  -0.00010  -0.18208   0.00216  -0.17986   1.00365
    D7       -0.90126  -0.00010  -0.18680   0.00288  -0.18403  -1.08529
    D8       -3.01706  -0.00015  -0.17655   0.00282  -0.17370   3.09243
    D9       -0.24304   0.00033   0.01597  -0.00145   0.01497  -0.22807
   D10        1.82632   0.00030  -0.01538  -0.00122  -0.01707   1.80925
[truncated: 2,697,093 more chars]
